# Supplementary material for: Identification of CHMP7 as a promising immunobiomarker for immunotherapy and chemotherapy and impact on prognosis of colorectal cancer patients
Source: Front Cell Dev Biol. 2023 Aug 30;11:1211843. doi: 10.3389/fcell.2023.1211843 (PMC10499328; doi:10.3389/fcell.2023.1211843)
Supplement: Supplementary file 1 [file DataSheet3.zip]

Archive with 6 entries (6 files):
- Copy of Sup1.xlsx
- Copy of Sup5.xlsx
- Copy of Sup6.xlsx
- Sup2.png
- Sup3.png
- Sup4.png
