# Supplementary material for: Identification of CHMP7 as a promising immunobiomarker for immunotherapy and chemotherapy and impact on prognosis of colorectal cancer patients
Source: Front Cell Dev Biol. 2023 Aug 30;11:1211843. doi: 10.3389/fcell.2023.1211843 (PMC10499328; doi:10.3389/fcell.2023.1211843)
Supplement: Supplementary file 1 [file DataSheet3.zip › Copy of Sup1.xlsx]

## Sheet: Sheet1
Gene Symbol	Gene ID	PCC
CCAR2	ENSG00000158941.16	0.74
MCPH1	ENSG00000147316.12	0.67
R3HCC1	ENSG00000104679.10	0.65
CCDC25	ENSG00000147419.16	0.6
XPO7	ENSG00000130227.16	0.6
INTS9	ENSG00000104299.14	0.59
PPP3CC	ENSG00000120910.14	0.58
POLR3D	ENSG00000168495.12	0.57
CTD-3113P16.11	ENSG00000282393.1	0.57
ENTPD4	ENSG00000197217.12	0.56
UBTF	ENSG00000108312.14	0.55
VPS37A	ENSG00000155975.9	0.55
TRIM35	ENSG00000104228.12	0.52
WDR82	ENSG00000164091.11	0.52
MATR3	ENSG00000015479.17	0.52
KBTBD4	ENSG00000123444.13	0.51
SAFB	ENSG00000160633.12	0.51
PPP2R2A	ENSG00000221914.8	0.51
CTCF	ENSG00000102974.14	0.51
TNKS	ENSG00000173273.15	0.5
CSTF2T	ENSG00000177613.8	0.5
DCTN6	ENSG00000104671.7	0.5
PCM1	ENSG00000078674.17	0.49
SART3	ENSG00000075856.11	0.49
ZBTB14	ENSG00000198081.10	0.48
MFAP1	ENSG00000140259.6	0.48
COPS4	ENSG00000138663.8	0.48
RNF20	ENSG00000155827.11	0.48
VPS39	ENSG00000166887.15	0.48
HNRNPK	ENSG00000165119.18	0.48
MORF4L1	ENSG00000185787.14	0.47
NRF1	ENSG00000106459.14	0.47
EXTL3	ENSG00000012232.8	0.47
TTI2	ENSG00000129696.12	0.47
TP53BP1	ENSG00000067369.13	0.47
ERCC3	ENSG00000163161.12	0.47
FAM160B2	ENSG00000158863.21	0.47
METTL14	ENSG00000145388.14	0.47
TAOK2	ENSG00000149930.17	0.47
SDAD1P1	ENSG00000228451.3	0.47
MLH1	ENSG00000076242.14	0.47
CTD-2530N21.4	ENSG00000254064.1	0.46
HNRNPM	ENSG00000099783.11	0.46
LDOC1L	ENSG00000188636.3	0.46
C12orf43	ENSG00000157895.11	0.46
BTN2A1	ENSG00000112763.15	0.46
YLPM1	ENSG00000119596.17	0.46
SARAF	ENSG00000133872.13	0.46
MORF4L1P1	ENSG00000218283.2	0.46
AGGF1	ENSG00000164252.12	0.46
GTF2F1	ENSG00000125651.13	0.46
RAD17	ENSG00000152942.18	0.46
RANBP3	ENSG00000031823.14	0.46
IP6K1	ENSG00000176095.11	0.45
C11orf58	ENSG00000110696.9	0.45
STRIP1	ENSG00000143093.14	0.45
ZNF596	ENSG00000172748.12	0.45
NEIL2	ENSG00000154328.15	0.45
ZNF510	ENSG00000081386.12	0.45
TATDN2	ENSG00000157014.10	0.45
VPS41	ENSG00000006715.15	0.45
KDM3B	ENSG00000120733.13	0.45
GPBP1	ENSG00000062194.15	0.45
EPC2	ENSG00000135999.11	0.45
FBXW11	ENSG00000072803.17	0.45
HNRNPDL	ENSG00000152795.17	0.45
POLDIP3	ENSG00000100227.17	0.45
USP47	ENSG00000170242.17	0.45
FAM168B	ENSG00000152102.17	0.45
LIX1L	ENSG00000271601.3	0.45
ZC3H10	ENSG00000135482.6	0.45
EID1	ENSG00000255302.3	0.45
SMARCAL1	ENSG00000138375.12	0.45
BLOC1S6	ENSG00000104164.10	0.45
GEMIN5	ENSG00000082516.8	0.45
NUDCD3	ENSG00000015676.17	0.45
PPP2CB	ENSG00000104695.12	0.45
ATP6V1B2	ENSG00000147416.10	0.44
UBR7	ENSG00000012963.13	0.44
HERC1	ENSG00000103657.13	0.44
FAM114A2	ENSG00000055147.17	0.44
KCTD20	ENSG00000112078.13	0.44
ZKSCAN5	ENSG00000196652.11	0.44
ABL1	ENSG00000097007.17	0.44
ZFYVE1	ENSG00000165861.13	0.44
PPP1R8	ENSG00000117751.17	0.44
NEK9	ENSG00000119638.12	0.44
HNRNPUL2	ENSG00000214753.2	0.44
GNPDA2	ENSG00000163281.11	0.44
RBM23	ENSG00000100461.17	0.44
C9orf156	ENSG00000136932.13	0.44
ZNF263	ENSG00000006194.9	0.44
EXOC4	ENSG00000131558.14	0.44
ACTR1A	ENSG00000138107.11	0.44
KIAA0232	ENSG00000170871.11	0.44
ZBTB49	ENSG00000168826.15	0.44
ARHGEF10	ENSG00000104728.15	0.44
ZNF197	ENSG00000186448.14	0.44
DHX30	ENSG00000132153.14	0.44
DPF2	ENSG00000133884.9	0.44
