# Supplementary material for: Identification of CHMP7 as a promising immunobiomarker for immunotherapy and chemotherapy and impact on prognosis of colorectal cancer patients
Source: Front Cell Dev Biol. 2023 Aug 30;11:1211843. doi: 10.3389/fcell.2023.1211843 (PMC10499328; doi:10.3389/fcell.2023.1211843)
Supplement: Supplementary file 1 [file DataSheet3.zip › Copy of Sup5.xlsx]

## Sheet: Sheet1
#	Study	Cancers	Anti Target	Response Mean	Non-Response Mean	Log2FC	FDR	P Value
1	anti-PD1	Melanoma, NSCLC, GBM, RCC, GC	anti-PD1	1306	1317	0.146	0.039	0.004
2	SRP094781	Melanoma	anti-PD1	2078.5	1880	0.453	0.412	0.032
3	GSE67501	Renal Cell Carcinoma	anti-PD1	9.9	9.26	0.641	0.796	0.034
4	SRP230414	Melanoma	anti-PD1	4079.5	2724	0.354	0.403	0.035
5	IMvigor210	Urothelial Cancer	anti-PDL1	1267.31	1317.18	-0.161	0.154	0.038
6	ERP105482, SRP011540, SRP070710, SRP094781, SRP150548, SRP230414, SRP250849, SRP302761	Melanoma	anti-PD1/anti-CTLA4/anti-PD1 + anti-CTLA4	1438.5	1637.5	0.125	0.194	0.046
7	ERP105482	Melanoma	anti-PD1 + anti-CTLA4	1359	1036	0.262	0.509	0.085
8	ERP107734	Gastric Cancer	anti-PD1	1428.5	1070	0.236	0.366	0.111
9	TCGA	Melanoma	anti-CTLA4	10.31	9.97	0.339	0.995	0.133
10	SRP011540	Melanoma	anti-PD1	1375	1510	0.136	0.503	0.2
11	ERP105482	Melanoma	anti-PD1	953	985.5	0.193	0.611	0.218
12	SRP128156	RCC	anti-PD1/anti-PD1 + anti-CTLA4	1710.5	1053	0.147	0.932	0.346
13	PMID:33806963	Renal Cell Carcinoma	anti-PD1	9.46	9.64	-0.182	0.951	0.347
14	SRP150548	Melanoma	anti-PD1	337	897.5	-0.558	0.773	0.349
15	GSE122220	Melanoma	anti-PD1	6.32	6.86	-0.539	0.992	0.365
16	SRP128156	Renal Cell Carcinoma	anti-PD1	1420	1001.5	0.194	1	0.383
17	ERP105482, SRP150548, SRP128156	Melanoma,RCC	anti-PD1 + anti-CTLA4	1469	1036	-0.168	0.793	0.429
18	SRP070710	Melanoma	anti-PD1	2488	2448	0.146	0.846	0.444
19	SRP250849	Melanoma	anti-PD1	393.17	638.5	-0.192	0.998	0.474
20	SRP155030	Glioblastoma	anti-PD1	1032.5	1099.5	-0.074	0.891	0.507
21	PMID:32472114	Renal Cell Carcinoma	anti-PD1	32.95	32.9	0.052	0.981	0.659
22	GSE99070	Malignant Pleural Mesothelioma	anti-PD1	6.5	6.53	-0.028	1	0.728
23	GSE176307	Urothelial Cancer	anti-PD1	9.89	9.93	-0.039	0.971	0.794
24	SRP128156	Renal Cell Carcinoma	anti-PD1 + anti-CTLA4	1769	1394	-0.13	1	0.833
25	SRP183455	Non-small Cell Lung Cancer	anti-PD1	551	757.5	0.034	0.975	0.925
26	SRP217040	Non-small Cell Lung Cancer	anti-PDL1	910	978	-0.022	0.984	0.934
27	SRP183455, SRP217040	NSCLC	anti-PD1/PDL1	842.5	954	-0.009	0.989	0.965
28	SRP011540, SRP150548, SRP302761	Melanoma	anti-CTLA4	1308	1496.5	0.012	0.996	0.965
29	SRP011540	Melanoma	anti-CTLA4	1308	1327	0.009	0.998	0.968
30	GSE111636	Urothelial Cancer	anti-PD1	4.05	4.05	-0.001	0.998	0.97
