# Supplementary material for: Identification of CHMP7 as a promising immunobiomarker for immunotherapy and chemotherapy and impact on prognosis of colorectal cancer patients
Source: Front Cell Dev Biol. 2023 Aug 30;11:1211843. doi: 10.3389/fcell.2023.1211843 (PMC10499328; doi:10.3389/fcell.2023.1211843)
Supplement: Supplementary file 1 [file DataSheet3.zip › Copy of Sup6.xlsx]

## Sheet: RNAactDrug
Compound	RNAtype	RNAmolecule	Omics	Source	Pearson.stat	Pearson.fdr	Spearman.stat	Spearman.fdr
(5Z)-7-Oxozeaenol	mRNA	CHMP7	Expression	GDSC	-0.124357	0.00078308	-0.136375	0.000242628
1,2,4,5-tetrazine, 3,6-bis(1-azetidinyl)-	mRNA	CHMP7	Methylation	CellMiner	-	-	-0.391731	0.0114936
2-methylolivacinium acetate	mRNA	CHMP7	Methylation	CellMiner	-	-	-0.371954	0.0419925
25-dihydrosaframycin a	mRNA	CHMP7	Methylation	CellMiner	-	-	-0.460052	0.00924228
3-amino-n-(4-butoxyphenyl)-1h-indazole-1-carboxamide	mRNA	CHMP7	Methylation	CellMiner	-0.469658	0.00642533	-	-
5-Fluorouracil	mRNA	CHMP7	Expression	GDSC	-0.115517	0.000968803	-0.109864	0.00160409
5-Fluorouracil	mRNA	CHMP7	Methylation	GDSC	0.116458	0.00147395	0.11732	0.00163741
[co(me2dtc)2(dee)]clo4	mRNA	CHMP7	Methylation	CellMiner	-	-	-0.391786	0.0298124
Afatinib	mRNA	CHMP7	Expression	GDSC	0.102289	0.00667897	-	-
Afatinib	mRNA	CHMP7	Methylation	CellMiner	-	-	0.446841	0.0441642
Alectinib	mRNA	CHMP7	Methylation	GDSC	0.11704	0.00144642	0.114094	0.00217369
Amuvatinib	mRNA	CHMP7	Expression	GDSC	-0.108281	0.0025259	-0.118241	0.000605834
AR-42	mRNA	CHMP7	Expression	GDSC	-0.12479	0.000415703	-0.124317	0.000344125
at 116, benzylamine salt	mRNA	CHMP7	Methylation	CellMiner	-	-	-0.380764	0.0197796
austocystin d	mRNA	CHMP7	Methylation	CellMiner	-	-	0.367641	0.027401
Avagacestat	mRNA	CHMP7	Expression	GDSC	-0.110037	0.0037065	-0.112097	0.00334126
AZD6482	mRNA	CHMP7	Expression	GDSC	-0.122696	0.00154131	-0.129819	0.000818218
AZD7762	mRNA	CHMP7	Expression	GDSC	-0.124365	0.000626999	-0.134689	0.000192971
b680433k349	mRNA	CHMP7	Methylation	CellMiner	-	-	-0.364288	0.0321315
berberine iodide	mRNA	CHMP7	Methylation	CellMiner	-	-	-0.402104	0.0332404
BIX02189	mRNA	CHMP7	Methylation	GDSC	0.114219	0.00122971	0.0770499	0.0356275
Bleomycin	mRNA	CHMP7	Methylation	GDSC	-0.120228	0.00548069	-0.105125	0.0190959
BMS-345541	mRNA	CHMP7	Expression	GDSC	-0.11433	0.000987107	-0.123706	0.000294251
BX-912	mRNA	CHMP7	CNV	GDSC	-0.105626	0.00280884	-0.0856321	0.0123096
BX-912	mRNA	CHMP7	Methylation	GDSC	0.123973	0.000438825	0.113776	0.00161119
BX795	mRNA	CHMP7	Methylation	GDSC	-	-	0.0858594	0.0346503
CCT007093	mRNA	CHMP7	Expression	GDSC	-0.107487	0.00867145	-0.107938	0.00639188
CCT007093	mRNA	CHMP7	Methylation	GDSC	0.12603	0.00272959	0.122786	0.0027732
CI-1040	mRNA	CHMP7	Methylation	GDSC	-0.10411	0.00888475	-	-
copper(ii) ocetanedioate 1,10-phenanthroline perchlorate	mRNA	CHMP7	Methylation	CellMiner	-	-	0.399967	0.0361003
CUDC-101	mRNA	CHMP7	Expression	GDSC	-0.105927	0.00344057	-0.0789329	0.0282497
CX-5461	mRNA	CHMP7	CNV	GDSC	-	-	-0.0724204	0.031537
dromilac	mRNA	CHMP7	Methylation	CellMiner	-	-	-0.404674	0.0441787
Fedratinib	mRNA	CHMP7	Methylation	GDSC	0.100864	0.00518466	0.0737472	0.04731
FR-180204	mRNA	CHMP7	Expression	GDSC	-0.103935	0.00385084	-0.094476	0.00867088
FTI-277	mRNA	CHMP7	Expression	GDSC	-	-	-0.0904029	0.0451722
Genentech Cpd 10	mRNA	CHMP7	CNV	GDSC	-0.0954515	0.00895503	-0.0786715	0.0224987
Genentech Cpd 10	mRNA	CHMP7	Methylation	GDSC	0.115059	0.00159484	0.0822436	0.0307863
gramicidin	mRNA	CHMP7	Methylation	CellMiner	-	-	-0.367427	0.030967
GSK1070916	mRNA	CHMP7	Expression	GDSC	-0.123588	0.000341159	-0.129782	0.00016522
GSK1070916	mRNA	CHMP7	Methylation	GDSC	0.0978874	0.00608701	0.0811608	0.0299978
GSK429286A	mRNA	CHMP7	Methylation	GDSC	0.122	0.000645009	0.128807	0.000352487
gw833373x	mRNA	CHMP7	Methylation	CellMiner	-	-	0.570093	0.00757429
I-BET-762	mRNA	CHMP7	CNV	GDSC	-0.124227	0.000861292	-0.117814	0.00125349
Irinotecan	mRNA	CHMP7	Expression	CCLE	-	-	-0.176905	0.00936823
Isotretinoin	mRNA	CHMP7	Methylation	CellMiner	-0.422252	0.00828043	-	-
KIN001-266	mRNA	CHMP7	CNV	GDSC	-	-	-0.0870961	0.0366296
KIN001-266	mRNA	CHMP7	Methylation	GDSC	0.115746	0.00287869	0.0996403	0.0120849
KU-55933	mRNA	CHMP7	Methylation	GDSC	0.12305	0.00101531	0.0898239	0.0260687
Lestaurtinib	mRNA	CHMP7	Methylation	GDSC	-	-	0.083227	0.0357577
LFM-A13	mRNA	CHMP7	Expression	GDSC	-0.116115	0.00545406	-0.122338	0.00395076
Linifanib	mRNA	CHMP7	Methylation	GDSC	-	-	0.0961622	0.0139757
melicopidine	mRNA	CHMP7	Expression	CellMiner	-	-	0.392425	0.0284464
mercury, (acetyloxy)(pentamethylphenyl)-	mRNA	CHMP7	Methylation	CellMiner	-	-	-0.498374	0.0038015
Midostaurin	mRNA	CHMP7	Expression	GDSC	-0.10688	0.00971776	-0.109725	0.00825616
mito-tempol	mRNA	CHMP7	Methylation	CellMiner	-0.444277	0.00804136	-0.364041	0.040766
Motesanib	mRNA	CHMP7	Expression	GDSC	-0.120441	0.008023	-0.106537	0.0277597
MPS-1-IN-1	mRNA	CHMP7	CNV	GDSC	-	-	-0.0765527	0.0376867
MPS-1-IN-1	mRNA	CHMP7	Expression	GDSC	-0.122807	0.00044478	-0.114762	0.00096521
MPS-1-IN-1	mRNA	CHMP7	Methylation	GDSC	0.111671	0.00246108	0.0988878	0.00826375
n-(2-iodylphenyl)-n-methylpivalamide	mRNA	CHMP7	Methylation	CellMiner	-0.469795	0.00758729	-0.480547	0.0180238
Navitoclax	mRNA	CHMP7	Methylation	GDSC	0.104045	0.00393886	0.0816331	0.0350802
new fuchsin	mRNA	CHMP7	Methylation	CellMiner	-	-	-0.427401	0.0278581
NSC-207895	mRNA	CHMP7	Expression	GDSC	-0.0946081	0.00997811	-0.0948089	0.00955884
NSC-87877	mRNA	CHMP7	Expression	GDSC	-	-	-0.0907514	0.0184605
Nutlin-3	mRNA	CHMP7	Mutation	CCLE	-	-	-	-
NVP-BHG712	mRNA	CHMP7	Methylation	GDSC	0.108665	0.00262424	-	-
Omipalisib	mRNA	CHMP7	Expression	GDSC	-0.100543	0.00644453	-0.0911043	0.0150641
OSU-03012	mRNA	CHMP7	Expression	GDSC	-0.105887	0.00793254	-0.0935205	0.0193572
Panobinostat	mRNA	CHMP7	CNV	CCLE	-	-	-0.213868	0.0028384
pararosaniline pamoate	mRNA	CHMP7	Methylation	CellMiner	-	-	-0.34015	0.0458402
PD-0332991	mRNA	CHMP7	CNV	CCLE	-	-	-0.216398	0.0198893
PD-0332991	mRNA	CHMP7	Expression	CCLE	-0.218552	0.00154501	-0.211158	0.00155864
PD173074	mRNA	CHMP7	Methylation	GDSC	0.106142	0.00683133	0.10069	0.0099726
PF-4708671	mRNA	CHMP7	Expression	GDSC	-0.111757	0.00605309	-0.111835	0.00475317
PF2341066	mRNA	CHMP7	CNV	CCLE	-	-	-0.197798	0.0167402
PFI-3	mRNA	CHMP7	Expression	GDSC	-0.104882	0.00318676	-0.106549	0.00233631
PHA-793887	mRNA	CHMP7	Expression	GDSC	-0.115943	0.000803303	-0.099136	0.00427396
phyllanthoside	mRNA	CHMP7	Methylation	CellMiner	-	-	-0.391026	0.0428876
PIK-93	mRNA	CHMP7	CNV	GDSC	-0.105057	0.00566821	-0.0957146	0.0102123
Piperlongumine	mRNA	CHMP7	Expression	GDSC	-0.112587	0.00532641	-0.108284	0.0070169
PLX-4720	mRNA	CHMP7	CNV	GDSC	-	-	-0.0960745	0.0158866
ptilomycalin a format salt	mRNA	CHMP7	Methylation	CellMiner	-	-	-0.35818	0.0466269
QL-XII-47	mRNA	CHMP7	Expression	GDSC	-0.102389	0.00617177	-0.0894831	0.0160502
QL-XII-47	mRNA	CHMP7	Methylation	GDSC	0.108094	0.00387955	0.0998567	0.00817035
Quizartinib	mRNA	CHMP7	Methylation	GDSC	-	-	0.133097	0.000257827
Ruxolitinib	mRNA	CHMP7	CNV	GDSC	-	-	-0.0827123	0.0246876
saframycin ar1(ah2), methycarbinol deriv.-, stereoisomer	mRNA	CHMP7	Methylation	CellMiner	-	-	-0.392236	0.0444158
SB505124	mRNA	CHMP7	Methylation	GDSC	0.115546	0.00314838	0.123217	0.00135184
SB590885	mRNA	CHMP7	Expression	GDSC	-	-	-0.0884239	0.0241313
SB590885	mRNA	CHMP7	Methylation	GDSC	-	-	0.110277	0.00557894
Serdemetan	mRNA	CHMP7	Expression	GDSC	-0.122948	0.00249459	-0.111268	0.00769456
setoglaucin	mRNA	CHMP7	Methylation	CellMiner	-	-	-0.376007	0.0262161
SL0101	mRNA	CHMP7	Methylation	GDSC	0.107698	0.00626899	0.0885443	0.0334979
sn 967	mRNA	CHMP7	Methylation	CellMiner	-	-	-0.394917	0.046689
SN-38	mRNA	CHMP7	Expression	GDSC	-0.110112	0.00381547	-0.116899	0.00213636
sri 1215	mRNA	CHMP7	Methylation	CellMiner	-	-	0.454484	0.0015709
STF-62247	mRNA	CHMP7	CNV	GDSC	-0.0958612	0.00976166	-0.0888878	0.0126449
TAK-715	mRNA	CHMP7	Expression	GDSC	-0.100122	0.00384731	-0.0962368	0.00497351
Tamoxifen	mRNA	CHMP7	Expression	GDSC	-0.125687	0.000407758	-0.135943	0.00011307
Thiocolchicine	mRNA	CHMP7	Expression	CellMiner	-	-	0.410605	0.038012
THZ-2-49	mRNA	CHMP7	Methylation	GDSC	0.113466	0.00226052	0.0877462	0.0220794
TKI258	mRNA	CHMP7	Expression	CCLE	-0.189887	0.00736264	-0.246595	0.000253815
TL-1-85	mRNA	CHMP7	CNV	GDSC	-0.0952018	0.00534148	-0.0868808	0.0107497
TL-2-105	mRNA	CHMP7	CNV	GDSC	-0.0959731	0.00940855	-0.0767683	0.0290312
Topotecan	mRNA	CHMP7	Expression	CCLE	-	-	-0.218265	0.00101918
tp38-279	mRNA	CHMP7	Methylation	CellMiner	-	-	0.448879	0.0132803
tp4ek-k6	mRNA	CHMP7	Methylation	CellMiner	-	-	0.5039	0.0153121
TPCA-1	mRNA	CHMP7	Methylation	GDSC	0.116222	0.0011771	0.0742844	0.0468677
Tretinoin	mRNA	CHMP7	Methylation	GDSC	0.127652	0.000738554	0.124962	0.0015609
Veliparib	mRNA	CHMP7	Methylation	GDSC	-	-	0.0814943	0.0436514
Vinblastine	mRNA	CHMP7	Methylation	GDSC	0.110083	0.00530008	0.0864887	0.0354949
Vorinostat	mRNA	CHMP7	Expression	GDSC	-0.116977	0.000728324	-0.105728	0.00202503
VX-11e	mRNA	CHMP7	Expression	GDSC	-0.0996752	0.00821766	-0.110817	0.00248713
XMD14-99	mRNA	CHMP7	CNV	GDSC	-0.0947679	0.00610938	-0.0871725	0.0102754
Zibotentan	mRNA	CHMP7	CNV	GDSC	-0.116652	0.00520328	-0.104833	0.00671009
ZSTK474	mRNA	CHMP7	Expression	GDSC	-0.10342	0.00371209	-0.0836234	0.021331
