# Supplementary material for: Identification of CHMP7 as a promising immunobiomarker for immunotherapy and chemotherapy and impact on prognosis of colorectal cancer patients
Source: Front Cell Dev Biol. 2023 Aug 30;11:1211843. doi: 10.3389/fcell.2023.1211843 (PMC10499328; doi:10.3389/fcell.2023.1211843)
Supplement: Supplementary file 2 [file DataSheet1.ZIP]

Archive with 40 entries (40 files):
- Fig2G.R
- __MACOSX/._Fig2G.R
- Fig2G-IHC clinical data.xlsx
- __MACOSX/._Fig2G-IHC clinical data.xlsx
- Fig2B.xlsx
- __MACOSX/._Fig2B.xlsx
- Fig2E-BRCA-OS.R
- __MACOSX/._Fig2E-BRCA-OS.R
- Fig2E-BRCA-OS.xlsx
- __MACOSX/._Fig2E-BRCA-OS.xlsx
- Fig2E-ESCA-OS.R
- __MACOSX/._Fig2E-ESCA-OS.R
- Fig2E-ESCA-OS.xlsx
- __MACOSX/._Fig2E-ESCA-OS.xlsx
- Fig2E-GBMLGG-OS.R
- __MACOSX/._Fig2E-GBMLGG-OS.R
- Fig2E-GBMLGG-OS.xlsx
- __MACOSX/._Fig2E-GBMLGG-OS.xlsx
- Fig2E-HNSC-OS.R
- __MACOSX/._Fig2E-HNSC-OS.R
- Fig2E-HNSC-OS.xlsx
- __MACOSX/._Fig2E-HNSC-OS.xlsx
- Fig2E-KIRC-OS.R
- __MACOSX/._Fig2E-KIRC-OS.R
- Fig2E-KIRC-OS.xlsx
- __MACOSX/._Fig2E-KIRC-OS.xlsx
- Fig2E-LAML-OS.R
- __MACOSX/._Fig2E-LAML-OS.R
- Fig2E-LAML-OS.xlsx
- __MACOSX/._Fig2E-LAML-OS.xlsx
- Fig2E-SARC-OS.R
- __MACOSX/._Fig2E-SARC-OS.R
- Fig2E-SARC-OS.xlsx
- __MACOSX/._Fig2E-SARC-OS.xlsx
- Fig2E-SKCM-OS.R
- __MACOSX/._Fig2E-SKCM-OS.R
- Fig2E-SKCM-OS.xlsx
- __MACOSX/._Fig2E-SKCM-OS.xlsx
- Fig2G-IHC slides.docx
- __MACOSX/._Fig2G-IHC slides.docx
