# Supplementary material for: Identification of CHMP7 as a promising immunobiomarker for immunotherapy and chemotherapy and impact on prognosis of colorectal cancer patients
Source: Front Cell Dev Biol. 2023 Aug 30;11:1211843. doi: 10.3389/fcell.2023.1211843 (PMC10499328; doi:10.3389/fcell.2023.1211843)
Supplement: Supplementary file 2 [file DataSheet1.ZIP › Fig2G-IHC clinical data.xlsx]

## Sheet: Sheet1
Group	Age	Weight	Sex	T.stage	N.stage	M.stage	TNM.stage	Hypertension	Diabetes mellitus	Vascular invasion	CEA	EGFR status	time（month）	event
High expression of CHMP7	62Y	94	Male	T1	N0	M0	1	No	No	No	0.87	negative	56	0
High expression of CHMP7	80Y	74	Male	T1	N0	M0	1	No	No	No	1.68	negative	63	0
High expression of CHMP7	63Y	79	Male	T1	N0	M0	1	No	No	No	1.08	positive	45	0
High expression of CHMP7	69Y	60	Female	T2	N0	M0	1	No	No	No	5.85	weakly positive	53	0
Low expression of CHMP7	63Y	79	Male	T2	N0	M0	1	No	No	No	0.71	weakly positive	52	0
High expression of CHMP7	44Y	83	Male	T2	N0	M0	1	No	No	No	2.6	negative	55	0
High expression of CHMP7	58Y	64	Female	T2	N0	M0	1	No	No	No	0.35	weakly positive	60	1
High expression of CHMP7	69Y	59	Male	T2	N0	M0	1	No	No	Yes	7.28	negative	53	0
High expression of CHMP7	68Y	40	Female	T2	N0	M0	1	No	No	No	5.6	weakly positive	43	0
High expression of CHMP7	49Y	58	Male	T2	N0	M0	1	No	No	No	3.85	negative	45	0
Low expression of CHMP7	62Y	71	Male	T2	N1a	M0	3	No	Yes	No	4.14	positive	48	0
Low expression of CHMP7	64Y	67	Female	T2	N2a	M0	3	No	No	No	46.33	negative	61	0
Low expression of CHMP7	53Y	100	Male	T3	N0	M0	2	No	No	No	4.85	positive	48	0
Low expression of CHMP7	65Y	57	Male	T3	N0	M0	2	No	No	No	2.61	positive	44	0
Low expression of CHMP7	72Y	70	Male	T3	N0	M0	2	No	No	No	40.6	positive	47	0
Low expression of CHMP7	49Y	60	Male	T3	N0	M1	4	No	No	No	1.78	positive	36	0
High expression of CHMP7	77Y	75	Male	T3	N0	M0	2	Yes	Yes	Yes	1.37	positive	61	0
Low expression of CHMP7	53Y	69	Male	T3	N0	M0	2	No	No	No	4.35	negative	46	1
High expression of CHMP7	85Y	45	Female	T3	N0	M0	2	No	No	No	3.21	positive	46	0
High expression of CHMP7	66Y	77	Male	T3	N0	M0	2	No	No	No	2.42	negative	58	1
Low expression of CHMP7	54Y	60	Male	T3	N0	M0	2	No	No	Yes	2.74	weakly positive	36	1
High expression of CHMP7	62Y	72	Male	T3	N0	M0	2	No	No	No	63.79	negative	62	0
High expression of CHMP7	76Y	86	Male	T3	N0	M0	2	Yes	No	No	3.93	positive	38	0
Low expression of CHMP7	74Y	50	Female	T3	N0	M0	2	Yes	No	Yes	2.93	negative	46	0
High expression of CHMP7	46Y	58	Female	T3	N0	M0	2	No	No	Yes	2.76	positive	51	0
High expression of CHMP7	62Y	60	Male	T3	N0	M0	2	No	No	No	1.72	positive	61	0
High expression of CHMP7	51Y	70	Male	T3	N0	M0	2	No	No	No	3.52	weakly positive	49	0
High expression of CHMP7	48	48	Female	T3	N0	M0	2	No	No	No	53.28	positive	36	0
High expression of CHMP7	74Y	79	Male	T3	N0	M0	2	Yes	Yes	No	21.76	positive	62	0
Low expression of CHMP7	57Y	50	Male	T3	N1	M0	3	No	No	No	6.17	positive	10	0
High expression of CHMP7	37Y	67	Male	T3	N1	M0	3	No	No	Yes	1.47	weakly positive	34	0
Low expression of CHMP7	42Y	78	Male	T3	N1b	M0	3	No	No	Yes	2.18	positive	13	0
Low expression of CHMP7	62Y	75	Male	T3	N1b	M1	4	No	No	Yes	3.14	negative	45	0
Low expression of CHMP7	84Y	65	Female	T3	N1b	M0	3	No	No	Yes	5.18	positive	5	1
High expression of CHMP7	61Y	75	Male	T3	N1b	M0	3	No	Yes	No	4.05	positive	60	0
Low expression of CHMP7	59Y	43	Female	T3	N1c	M0	3	No	No	No	4.11	weakly positive	38	1
Low expression of CHMP7	70Y	60	Female	T3	N2a	M0	3	Yes	Yes	Yes	2.19	positive	63	0
Low expression of CHMP7	47Y	90	Male	T3	N2a	M0	3	Yes	Yes	No	1.27	positive	56	1
High expression of CHMP7	65Y	70	Male	T3	N2a	M0	3	No	No	No	15.48	positive	48	0
Low expression of CHMP7	51Y	80	Male	T3	N2a	M1	4	No	Yes	No	9.31		63	0
Low expression of CHMP7	54Y	77.5	Male	T3	N2a	M0	3	No	No	No	38.65	weakly positive	52	0
High expression of CHMP7	56Y	74	Male	T3	N2a	M0	3	Yes	No	No	2.29	negative	9	0
Low expression of CHMP7	79Y	64	Male	T3	N2b	M0	3	No	No	Yes	10.95	positive	39	0
High expression of CHMP7	69Y	85	Male	T3	N2b	M0	3	Yes	Yes	No	27.89	positive	53	0
High expression of CHMP7	62Y	70	Male	T3	N2b	M0	3	No	No	No	4.71	positive	53	0
Low expression of CHMP7	69	70	Male	T4	N1a	M0	3	No	No	No	24.43	negative	61	1
Low expression of CHMP7	51Y	52	Male	T4a	N0	M0	2	No	No	Yes	3.82	positive	46	0
Low expression of CHMP7	54Y	60	Male	T4a	N1b	M0	3	No	Yes	Yes	5.33	negative	57	0
Low expression of CHMP7	65	68	Male	T4a	N1c	M0	3	No	No	No	6.53	positive	8	1
Low expression of CHMP7	80Y	55	Male	T4b	N1b	M0	3	Yes	No	Yes	1.48	positive	15	0

## Sheet: Sheet2
Sex	Stage	Grade
Male	Stage1	0
Female	Stage2	1
	Stage3	2
	Stage4
