# Supplementary material for: Identification of CHMP7 as a promising immunobiomarker for immunotherapy and chemotherapy and impact on prognosis of colorectal cancer patients
Source: Front Cell Dev Biol. 2023 Aug 30;11:1211843. doi: 10.3389/fcell.2023.1211843 (PMC10499328; doi:10.3389/fcell.2023.1211843)
Supplement: Supplementary file 2 [file DataSheet1.ZIP › Fig2E-BRCA-OS.xlsx]

## Sheet: Sheet 1
sample_id	OS_event	OS_time	CHMP7
TCGA-3C-AAAU-01A-11R-A41B-07	Alive	4047	6.68345
TCGA-3C-AALI-01A-11R-A41B-07	Alive	4005	6.43681
TCGA-3C-AALJ-01A-31R-A41B-07	Alive	1474	4.60648
TCGA-3C-AALK-01A-11R-A41B-07	Alive	1448	5.35344
TCGA-4H-AAAK-01A-12R-A41B-07	Alive	348	5.19045
TCGA-5L-AAT0-01A-12R-A41B-07	Alive	1477	5.63292
TCGA-5L-AAT1-01A-12R-A41B-07	Alive	1471	5.61721
TCGA-5T-A9QA-01A-11R-A41B-07	Alive	303	5.7344
TCGA-A1-A0SB-01A-11R-A144-07	Alive	259	5.69051
TCGA-A1-A0SD-01A-11R-A115-07	Alive	437	5.76299
TCGA-A1-A0SE-01A-11R-A084-07	Alive	1321	6.03898
TCGA-A1-A0SF-01A-11R-A144-07	Alive	1463	5.43027
TCGA-A1-A0SG-01A-11R-A144-07	Alive	434	5.02336
TCGA-A1-A0SH-01A-11R-A084-07	Alive	1437	5.9451
TCGA-A1-A0SI-01A-11R-A144-07	Alive	635	5.18305
TCGA-A1-A0SJ-01A-11R-A084-07	Alive	416	5.54322
TCGA-A1-A0SK-01A-12R-A084-07	Dead	967	4.29474
TCGA-A1-A0SN-01A-11R-A144-07	Alive	1196	5.86242
TCGA-A1-A0SO-01A-22R-A084-07	Alive	852	5.0127
TCGA-A1-A0SP-01A-11R-A084-07	Alive	584	5.56191
TCGA-A1-A0SQ-01A-21R-A144-07	Alive	554	6.78139
TCGA-A2-A04N-01A-11R-A115-07	Alive	4354	4.77418
TCGA-A2-A04P-01A-31R-A034-07	Dead	548	3.25672
TCGA-A2-A04Q-01A-21R-A034-07	Alive	2385	4.81197
TCGA-A2-A04R-01A-41R-A109-07	Alive	3709	5.44552
TCGA-A2-A04T-01A-21R-A034-07	Alive	2246	4.70899
TCGA-A2-A04U-01A-11R-A115-07	Alive	2654	4.90338
TCGA-A2-A04V-01A-21R-A034-07	Dead	1920	4.26302
TCGA-A2-A04W-01A-31R-A115-07	Alive	3102	4.94203
TCGA-A2-A04X-01A-21R-A034-07	Alive	1686	5.29168
TCGA-A2-A04Y-01A-21R-A034-07	Alive	1099	3.85231
TCGA-A2-A0CK-01A-11R-A22K-07	Alive	4159	5.4993
TCGA-A2-A0CL-01A-11R-A115-07	Alive	3015	5.66888
TCGA-A2-A0CM-01A-31R-A034-07	Dead	754	5.56299
TCGA-A2-A0CO-01A-13R-A22K-07	Dead	3492	5.39399
TCGA-A2-A0CP-01A-11R-A034-07	Alive	2813	4.40964
TCGA-A2-A0CQ-01A-21R-A034-07	Alive	2695	4.95889
TCGA-A2-A0CR-01A-11R-A22K-07	Alive	3283	6.07472
TCGA-A2-A0CS-01A-11R-A115-07	Dead	2348	5.2452
TCGA-A2-A0CT-01A-31R-A056-07	Alive	2289	7.16133
TCGA-A2-A0CU-01A-12R-A034-07	Dead	158	4.97222
TCGA-A2-A0CV-01A-31R-A115-07	Alive	3011	5.78185
TCGA-A2-A0CW-01A-21R-A115-07	Alive	3283	5.1085
TCGA-A2-A0CX-01A-21R-A00Z-07	Alive	1728	5.66375
TCGA-A2-A0CY-01A-12R-A034-07	Alive	1673	4.79186
TCGA-A2-A0CZ-01A-11R-A034-07	Alive	1616	4.98739
TCGA-A2-A0D0-01A-11R-A00Z-07	Alive	2048	4.56834
TCGA-A2-A0D1-01A-11R-A034-07	Alive	1051	6.98421
TCGA-A2-A0D2-01A-21R-A034-07	Alive	1027	4.99271
TCGA-A2-A0D3-01A-11R-A115-07	Alive	1873	6.0398
TCGA-A2-A0D4-01A-11R-A00Z-07	Alive	767	4.97462
TCGA-A2-A0EM-01A-11R-A034-07	Alive	3094	5.33865
TCGA-A2-A0EN-01A-13R-A084-07	Alive	4088	5.13702
TCGA-A2-A0EO-01A-11R-A034-07	Alive	2442	5.55285
TCGA-A2-A0EP-01A-52R-A22U-07	Alive	3603	5.71404
TCGA-A2-A0EQ-01A-11R-A034-07	Alive	2426	5.00808
TCGA-A2-A0ER-01A-21R-A034-07	Alive	2263	4.77046
TCGA-A2-A0ES-01A-11R-A115-07	Alive	2190	5.28378
TCGA-A2-A0ET-01A-31R-A034-07	Alive	1066	5.98804
TCGA-A2-A0EU-01A-22R-A056-07	Alive	1043	4.36287
TCGA-A2-A0EV-01A-11R-A034-07	Alive	968	4.69248
TCGA-A2-A0EW-01A-21R-A115-07	Dead	1884	5.35618
TCGA-A2-A0EX-01A-21R-A034-07	Alive	752	5.09689
TCGA-A2-A0EY-01A-11R-A034-07	Alive	1925	5.5361
TCGA-A2-A0ST-01A-12R-A084-07	Alive	3017	5.24412
TCGA-A2-A0SU-01A-11R-A084-07	Alive	1662	5.66001
TCGA-A2-A0SV-01A-11R-A084-07	Dead	825	5.06788
TCGA-A2-A0SW-01A-11R-A084-07	Dead	1365	5.73768
TCGA-A2-A0SX-01A-12R-A084-07	Alive	1534	5.10544
TCGA-A2-A0SY-01A-31R-A084-07	Alive	1347	5.65767
TCGA-A2-A0T0-01A-22R-A084-07	Alive	533	4.66792
TCGA-A2-A0T1-01A-21R-A084-07	Alive	521	4.64863
TCGA-A2-A0T2-01A-11R-A084-07	Dead	255	5.14704
TCGA-A2-A0T3-01A-21R-A115-07	Alive	1516	5.14965
TCGA-A2-A0T4-01A-31R-A084-07	Alive	624	5.91029
TCGA-A2-A0T5-01A-21R-A084-07	Alive	531	5.98045
TCGA-A2-A0T6-01A-11R-A084-07	Alive	575	6.12452
TCGA-A2-A0T7-01A-21R-A084-07	Alive	631	5.45056
TCGA-A2-A0YC-01A-11R-A109-07	Alive	990	5.78152
TCGA-A2-A0YD-01A-11R-A109-07	Alive	769	5.79823
TCGA-A2-A0YE-01A-11R-A109-07	Alive	554	5.73069
TCGA-A2-A0YF-01A-21R-A109-07	Alive	1535	5.697
TCGA-A2-A0YG-01A-21R-A109-07	Alive	666	6.32785
TCGA-A2-A0YH-01A-11R-A109-07	Alive	659	4.49865
TCGA-A2-A0YI-01A-31R-A10J-07	Alive	1505	5.22066
TCGA-A2-A0YJ-01A-11R-A109-07	Alive	566	4.68325
TCGA-A2-A0YK-01A-22R-A109-07	Alive	588	5.60835
TCGA-A2-A0YL-01A-21R-A109-07	Alive	1474	5.81811
TCGA-A2-A0YM-01A-11R-A109-07	Alive	965	5.42394
TCGA-A2-A1FV-01A-11R-A13Q-07	Alive	714	4.13349
TCGA-A2-A1FW-01A-11R-A13Q-07	Alive	528	4.23485
TCGA-A2-A1FX-01A-11R-A13Q-07	Alive	1847	5.15468
TCGA-A2-A1FZ-01A-51R-A14D-07	Alive	683	5.77689
TCGA-A2-A1G0-01A-11R-A13Q-07	Alive	616	6.26814
TCGA-A2-A1G1-01A-21R-A13Q-07	Alive	584	5.7352
TCGA-A2-A1G4-01A-11R-A13Q-07	Alive	595	4.52948
TCGA-A2-A1G6-01A-11R-A13Q-07	Alive	501	5.47221
TCGA-A2-A259-01A-11R-A16F-07	Alive	1596	5.17147
TCGA-A2-A25A-01A-12R-A16F-07	Alive	3276	5.58254
TCGA-A2-A25B-01A-11R-A169-07	Alive	1291	5.277
TCGA-A2-A25C-01A-11R-A169-07	Alive	523	5.81201
TCGA-A2-A25D-01A-12R-A16F-07	Alive	552	4.7187
TCGA-A2-A25E-01A-11R-A169-07	Alive	3204	4.7744
TCGA-A2-A25F-01A-11R-A169-07	Alive	322	5.80759
TCGA-A2-A3KC-01A-11R-A213-07	Alive	1102	5.73414
TCGA-A2-A3KD-01A-12R-A213-07	Alive	1206	5.28942
TCGA-A2-A3XS-01A-11R-A22U-07	Dead	1032	4.98759
TCGA-A2-A3XT-01A-11R-A22U-07	Alive	2770	5.31662
TCGA-A2-A3XU-01A-12R-A22U-07	Dead	912	4.39466
TCGA-A2-A3XV-01A-21R-A239-07	Alive	996	5.32336
TCGA-A2-A3XW-01A-11R-A239-07	Alive	1712	5.44601
TCGA-A2-A3XX-01A-21R-A239-07	Dead	1439	5.20301
TCGA-A2-A3XY-01A-11R-A239-07	Dead	1093	5.06998
TCGA-A2-A3XZ-01A-42R-A239-07	Alive	1532	5.74107
TCGA-A2-A3Y0-01A-11R-A239-07	Alive	1546	4.76807
TCGA-A2-A4RW-01A-21R-A266-07	Alive	222	5.4584
TCGA-A2-A4RX-01A-11R-A266-07	Alive	742	5.83079
TCGA-A2-A4RY-01A-31R-A266-07	Alive	648	5.63215
TCGA-A2-A4S0-01A-21R-A266-07	Alive	706	5.50003
TCGA-A2-A4S1-01A-21R-A266-07	Alive	820	5.72837
TCGA-A2-A4S2-01A-12R-A266-07	Alive	643	6.12017
TCGA-A2-A4S3-01A-21R-A266-07	Alive	666	5.17306
TCGA-A7-A0CD-01A-11R-A00Z-07	Alive	1165	6.13531
TCGA-A7-A0CE-01A-11R-A00Z-07	Alive	1074	5.10916
TCGA-A7-A0CG-01A-12R-A056-07	Alive	1043	5.51393
TCGA-A7-A0CH-01A-21R-A00Z-07	Alive	1079	5.69094
TCGA-A7-A0CJ-01A-21R-A00Z-07	Alive	931	5.15429
TCGA-A7-A0D9-01A-31R-A056-07	Alive	1139	4.93699
TCGA-A7-A0DA-01A-31R-A115-07	Alive	1085	5.23319
TCGA-A7-A0DB-01A-11R-A00Z-07	Alive	1007	5.02726
TCGA-A7-A0DB-01A-11R-A277-07	Alive	1007	4.24054
TCGA-A7-A0DB-01C-02R-A277-07	Alive	1007	4.3565
TCGA-A7-A0DC-01A-11R-A00Z-07	Alive	906	3.01278
TCGA-A7-A0DC-01B-04R-A22O-07	Alive	906	3.85945
TCGA-A7-A13D-01A-13R-A12P-07	Alive	965	4.15222
TCGA-A7-A13D-01A-13R-A277-07	Alive	965	3.82846
TCGA-A7-A13D-01B-04R-A277-07	Alive	965	3.47813
TCGA-A7-A13E-01A-11R-A12P-07	Dead	614	4.33251
TCGA-A7-A13E-01A-11R-A277-07	Dead	614	4.23832
TCGA-A7-A13E-01B-06R-A277-07	Dead	614	3.91263
TCGA-A7-A13F-01A-11R-A12P-07	Alive	765	6.42223
TCGA-A7-A13G-01B-04R-A22O-07	Alive	718	4.41013
TCGA-A7-A13H-01A-11R-A22K-07	Alive	899	5.74208
TCGA-A7-A26E-01A-11R-A169-07	Alive	954	5.63279
TCGA-A7-A26E-01A-11R-A277-07	Alive	954	4.87549
TCGA-A7-A26E-01B-06R-A277-07	Alive	954	4.54827
TCGA-A7-A26F-01B-04R-A22O-07	Alive	738	4.65399
TCGA-A7-A26G-01A-21R-A169-07	Alive	722	4.69666
TCGA-A7-A26H-01A-11R-A169-07	Alive	724	6.17147
TCGA-A7-A26I-01B-06R-A22O-07	Alive	661	4.88325
TCGA-A7-A26J-01A-11R-A169-07	Alive	627	4.911
TCGA-A7-A26J-01A-11R-A277-07	Alive	627	4.02184
TCGA-A7-A26J-01B-02R-A277-07	Alive	627	4.3307
TCGA-A7-A2KD-01A-31R-A21T-07	Alive	679	5.92568
TCGA-A7-A3IY-01A-21R-A21T-07	Alive	345	5.57911
TCGA-A7-A3IZ-01A-11R-A213-07	Alive	322	5.11868
TCGA-A7-A3J0-01A-11R-A213-07	Alive	313	6.03223
TCGA-A7-A3J1-01A-11R-A213-07	Alive	343	5.31895
TCGA-A7-A3RF-01A-11R-A22K-07	Alive	408	5.39503
TCGA-A7-A425-01A-11R-A24H-07	Alive	447	5.54459
TCGA-A7-A426-01A-22R-A24H-07	Alive	364	5.15181
TCGA-A7-A4SA-01A-11R-A266-07	Alive	454	5.01134
TCGA-A7-A4SB-01A-21R-A266-07	Alive	418	4.99167
TCGA-A7-A4SC-01A-12R-A266-07	Alive	446	5.55519
TCGA-A7-A4SD-01A-11R-A266-07	Alive	441	5.50174
TCGA-A7-A4SE-01A-11R-A266-07	Alive	644	5.40859
TCGA-A7-A4SF-01A-11R-A266-07	Alive	545	4.41301
TCGA-A7-A56D-01A-11R-A27Q-07	Alive	448	5.03743
TCGA-A7-A5ZV-01A-11R-A28M-07	Alive	368	4.30274
TCGA-A7-A5ZW-01A-12R-A29R-07	Alive	326	5.75227
TCGA-A7-A5ZX-01A-12R-A29R-07	Alive	336	5.48198
TCGA-A7-A6VV-01A-22R-A33J-07	Alive	313	5.30421
TCGA-A7-A6VW-01A-21R-A33J-07	Alive	285	5.72327
TCGA-A7-A6VX-01A-12R-A33J-07	Alive	317	5.00031
TCGA-A7-A6VY-01A-12R-A33J-07	Alive	266	4.92234
TCGA-A8-A06N-01A-11R-A00Z-07	Alive	0	4.38609
TCGA-A8-A06O-01A-11R-A00Z-07	Alive	396	4.88287
TCGA-A8-A06P-01A-11R-A00Z-07	Alive	396	4.77458
TCGA-A8-A06Q-01A-11R-A034-07	Alive	31	3.64813
TCGA-A8-A06R-01A-11R-A00Z-07	Alive	547	4.06388
TCGA-A8-A06T-01A-11R-A00Z-07	Alive	1614	4.51911
TCGA-A8-A06U-01A-11R-A00Z-07	Dead	883	4.99752
TCGA-A8-A06X-01A-21R-A00Z-07	Dead	943	4.79668
TCGA-A8-A06Y-01A-21R-A00Z-07	Alive	791	5.63243
TCGA-A8-A06Z-01A-11R-A00Z-07	Alive	31	4.22374
TCGA-A8-A075-01A-11R-A084-07	Alive	518	4.95858
TCGA-A8-A076-01A-21R-A00Z-07	Alive	1642	5.63976
TCGA-A8-A079-01A-21R-A00Z-07	Alive	274	5.0729
TCGA-A8-A07B-01A-11R-A00Z-07	Alive	1308	5.43184
TCGA-A8-A07C-01A-11R-A034-07	Alive	1034	5.03834
TCGA-A8-A07E-01A-11R-A034-07	Alive	608	5.29855
TCGA-A8-A07F-01A-11R-A00Z-07	Alive	577	7.0509
TCGA-A8-A07G-01A-11R-A034-07	Alive	577	4.93868
TCGA-A8-A07I-01A-11R-A00Z-07	Alive	426	5.52772
TCGA-A8-A07J-01A-11R-A00Z-07	Alive	365	5.77569
TCGA-A8-A07L-01A-11R-A00Z-07	Alive	975	5.22617
TCGA-A8-A07O-01A-11R-A00Z-07	Alive	304	4.74518
TCGA-A8-A07P-01A-11R-A00Z-07	Alive	334	5.2987
TCGA-A8-A07R-01A-21R-A034-07	Alive	273	4.35838
TCGA-A8-A07S-01A-11R-A034-07	Alive	243	4.802
TCGA-A8-A07U-01A-11R-A034-07	Alive	760	4.63348
TCGA-A8-A07W-01A-11R-A00Z-07	Alive	304	4.76062
TCGA-A8-A07Z-01A-11R-A00Z-07	Alive	1371	5.15857
TCGA-A8-A081-01A-11R-A00Z-07	Alive	0	4.95576
TCGA-A8-A082-01A-11R-A00Z-07	Alive	549	4.87268
TCGA-A8-A083-01A-21R-A00Z-07	Alive	0	5.85137
TCGA-A8-A086-01A-11R-A00Z-07	Alive	396	5.04751
TCGA-A8-A08A-01A-11R-A32Y-07	Alive	30	5.43899
TCGA-A8-A08B-01A-11R-A00Z-07	Alive	1156	5.65871
TCGA-A8-A08C-01A-11R-A00Z-07	Alive	881	6.08354
TCGA-A8-A08G-01A-11R-A00Z-07	Alive	607	4.59177
TCGA-A8-A08H-01A-21R-A00Z-07	Alive	0	5.42372
TCGA-A8-A08I-01A-11R-A00Z-07	Alive	365	5.44052
TCGA-A8-A08J-01A-11R-A00Z-07	Dead	1127	4.57791
TCGA-A8-A08L-01A-11R-A00Z-07	Dead	304	5.26682
TCGA-A8-A08O-01A-21R-A056-07	Alive	943	5.92464
TCGA-A8-A08P-01A-11R-A00Z-07	Alive	943	5.39381
TCGA-A8-A08R-01A-11R-A034-07	Alive	30	5.0134
TCGA-A8-A08T-01A-21R-A00Z-07	Dead	3409	4.69564
TCGA-A8-A08X-01A-21R-A00Z-07	Alive	1308	4.12402
TCGA-A8-A08Z-01A-21R-A00Z-07	Alive	1217	5.41795
TCGA-A8-A090-01A-11R-A00Z-07	Alive	0	6.63056
TCGA-A8-A091-01A-11R-A00Z-07	Alive	1004	4.9402
TCGA-A8-A092-01A-11R-A00Z-07	Alive	942	5.09886
TCGA-A8-A093-01A-11R-A00Z-07	Alive	546	5.91681
TCGA-A8-A094-01A-11R-A00Z-07	Alive	0	5.33411
TCGA-A8-A095-01A-11R-A00Z-07	Alive	1277	5.75771
TCGA-A8-A096-01A-11R-A00Z-07	Alive	0	5.89151
TCGA-A8-A097-01A-11R-A034-07	Alive	365	4.58402
TCGA-A8-A099-01A-11R-A00Z-07	Alive	304	5.48509
TCGA-A8-A09A-01A-11R-A00Z-07	Alive	304	5.84739
TCGA-A8-A09B-01A-11R-A00Z-07	Alive	365	5.96133
TCGA-A8-A09C-01A-11R-A00Z-07	Alive	31	5.73784
TCGA-A8-A09D-01A-11R-A00Z-07	Alive	1522	5.18244
TCGA-A8-A09G-01A-21R-A00Z-07	Alive	0	6.14372
TCGA-A8-A09I-01A-22R-A034-07	Alive	1371	5.04792
TCGA-A8-A09M-01A-11R-A00Z-07	Alive	1006	4.99713
TCGA-A8-A09N-01A-11R-A00Z-07	Alive	31	5.23391
TCGA-A8-A09Q-01A-11R-A00Z-07	Alive	761	4.86108
TCGA-A8-A09R-01A-11R-A00Z-07	Alive	273	5.28281
TCGA-A8-A09T-01A-11R-A00Z-07	Alive	579	4.99291
TCGA-A8-A09V-01A-11R-A034-07	Alive	457	5.81693
TCGA-A8-A09W-01A-11R-A00Z-07	Alive	30	5.29575
TCGA-A8-A09X-01A-11R-A00Z-07	Dead	426	5.45859
TCGA-A8-A09Z-01A-11R-A00Z-07	Alive	0	6.00134
TCGA-A8-A0A1-01A-11R-A00Z-07	Alive	365	5.65159
TCGA-A8-A0A2-01A-11R-A034-07	Alive	579	5.78115
TCGA-A8-A0A4-01A-11R-A00Z-07	Alive	396	5.88637
TCGA-A8-A0A6-01A-12R-A056-07	Alive	640	5.83489
TCGA-A8-A0A7-01A-11R-A00Z-07	Alive	30	5.04087
TCGA-A8-A0A9-01A-11R-A00Z-07	Alive	822	6.22558
TCGA-A8-A0AB-01A-11R-A034-07	Alive	518	6.24382
TCGA-A8-A0AD-01A-11R-A056-07	Alive	1157	6.42355
TCGA-AC-A23C-01A-12R-A169-07	Alive	585	5.71082
TCGA-AC-A23E-01A-11R-A157-07	Alive	698	6.12645
TCGA-AC-A23G-01A-11R-A213-07	Alive	2248	5.58565
TCGA-AC-A23H-01A-11R-A157-07	Dead	174	4.77104
TCGA-AC-A2B8-01A-11R-A17B-07	Alive	677	5.80776
TCGA-AC-A2BK-01A-11R-A21T-07	Alive	2222	6.56434
TCGA-AC-A2BM-01A-11R-A21T-07	Alive	3022	5.98811
TCGA-AC-A2FB-01A-11R-A17B-07	Alive	1234	5.5302
TCGA-AC-A2FE-01A-11R-A19W-07	Dead	2636	6.41519
TCGA-AC-A2FF-01A-11R-A17B-07	Alive	2759	5.51916
TCGA-AC-A2FG-01A-11R-A17B-07	Alive	1853	5.61492
TCGA-AC-A2FK-01A-12R-A180-07	Alive	2650	5.70362
TCGA-AC-A2FM-01A-11R-A19W-07	Dead	792	7.33667
TCGA-AC-A2FO-01A-11R-A180-07	Alive	2255	5.52427
TCGA-AC-A2QH-01B-04R-A22O-07	Alive	1005	3.32238
TCGA-AC-A2QI-01A-12R-A19W-07	Alive	588	6.12977
TCGA-AC-A2QJ-01A-12R-A19W-07	Dead	446	5.05992
TCGA-AC-A3BB-01A-21R-A19W-07	Alive	987	5.91855
TCGA-AC-A3EH-01A-22R-A22K-07	Dead	197	6.16327
TCGA-AC-A3HN-01A-11R-A213-07	Alive	496	5.84138
TCGA-AC-A3OD-01B-06R-A22O-07	Alive	451	4.09592
TCGA-AC-A3QP-01A-11R-A22U-07	Alive	675	4.84673
TCGA-AC-A3QQ-01B-06R-A22O-07	Alive	734	3.68655
TCGA-AC-A3TM-01A-11R-A22K-07	Alive	762	5.67006
TCGA-AC-A3TN-01A-11R-A22K-07	Alive	456	4.92846
TCGA-AC-A3W5-01A-11R-A22K-07	Alive	504	4.95612
TCGA-AC-A3W6-01A-12R-A22K-07	Alive	602	5.64118
TCGA-AC-A3W7-01A-11R-A22K-07	Alive	471	5.59811
TCGA-AC-A3YI-01A-21R-A239-07	Alive	707	5.19519
TCGA-AC-A3YJ-01A-11R-A22U-07	Alive	754	5.53118
TCGA-AC-A4ZE-01A-11R-A41B-07	Alive	890	5.55094
TCGA-AC-A5EH-01A-11R-A28M-07	Alive	511	5.56833
TCGA-AC-A5XS-01A-11R-A29R-07	Alive	588	5.54861
TCGA-AC-A5XU-01A-11R-A28M-07	Alive	455	5.12529
TCGA-AC-A62X-01A-11R-A29R-07	Alive	417	5.53155
TCGA-AC-A62Y-01A-11R-A29R-07	Alive	530	5.08767
TCGA-AC-A6IV-01A-12R-A33J-07	Alive	568	5.53617
TCGA-AC-A6IW-01A-12R-A33J-07	Alive	413	5.87157
TCGA-AC-A6IX-01A-12R-A32P-07	Alive	373	6.01916
TCGA-AC-A6IX-06A-11R-A32P-07	Alive	373	5.98207
TCGA-AC-A6NO-01A-12R-A33J-07	Alive	51	5.81004
TCGA-AC-A7VB-01A-11R-A352-07	Alive	250	5.31556
TCGA-AC-A7VC-01A-11R-A352-07	Alive	1	5.6187
TCGA-AC-A8OP-01A-11R-A36F-07	Alive	614	4.52623
TCGA-AC-A8OQ-01A-11R-A41B-07	Alive	34	4.88792
TCGA-AC-A8OR-01A-21R-A41B-07	Alive	40	5.20006
TCGA-AC-A8OS-01A-12R-A41B-07	Alive	70	5.33346
TCGA-AN-A03X-01A-21R-A00Z-07	Alive	10	6.0514
TCGA-AN-A03Y-01A-21R-A00Z-07	Alive	10	4.66991
TCGA-AN-A041-01A-11R-A034-07	Alive	7	6.03975
TCGA-AN-A046-01A-21R-A034-07	Alive	10	5.32592
TCGA-AN-A049-01A-21R-A00Z-07	Alive	19	5.25184
TCGA-AN-A04A-01A-21R-A034-07	Alive	90	5.15674
TCGA-AN-A04C-01A-21R-A034-07	Alive	54	4.34376
TCGA-AN-A04D-01A-21R-A034-07	Alive	52	5.8121
TCGA-AN-A0AJ-01A-11R-A00Z-07	Alive	303	4.73123
TCGA-AN-A0AK-01A-21R-A00Z-07	Alive	224	6.20722
TCGA-AN-A0AL-01A-11R-A00Z-07	Alive	227	5.48436
TCGA-AN-A0AM-01A-11R-A034-07	Alive	5	5.03162
TCGA-AN-A0AR-01A-11R-A00Z-07	Alive	10	4.84491
TCGA-AN-A0AS-01A-11R-A00Z-07	Alive	10	4.54484
TCGA-AN-A0AT-01A-11R-A034-07	Alive	10	5.0095
TCGA-AN-A0FD-01A-11R-A034-07	Alive	196	4.8444
TCGA-AN-A0FF-01A-11R-A034-07	Alive	172	5.43852
TCGA-AN-A0FJ-01A-11R-A00Z-07	Alive	242	6.38848
TCGA-AN-A0FK-01A-11R-A034-07	Alive	213	5.6369
TCGA-AN-A0FL-01A-11R-A034-07	Alive	231	4.3125
TCGA-AN-A0FN-01A-11R-A034-07	Alive	218	5.41249
TCGA-AN-A0FS-01A-11R-A034-07	Alive	210	5.255
TCGA-AN-A0FT-01A-11R-A034-07	Alive	214	4.20548
TCGA-AN-A0FV-01A-11R-A00Z-07	Alive	10	5.64852
TCGA-AN-A0FW-01A-11R-A034-07	Alive	11	5.85022
TCGA-AN-A0FX-01A-11R-A034-07	Alive	10	5.06579
TCGA-AN-A0FY-01A-11R-A034-07	Alive	10	4.47462
TCGA-AN-A0FZ-01A-11R-A034-07	Alive	10	4.34795
TCGA-AN-A0G0-01A-11R-A034-07	Alive	16	5.61602
TCGA-AN-A0XL-01A-11R-A10J-07	Alive	163	5.12201
TCGA-AN-A0XN-01A-21R-A109-07	Alive	10	4.78952
TCGA-AN-A0XO-01A-11R-A109-07	Alive	375	5.04098
TCGA-AN-A0XP-01A-11R-A109-07	Alive	9	5.60373
TCGA-AN-A0XR-01A-11R-A109-07	Alive	10	5.8721
TCGA-AN-A0XS-01A-22R-A109-07	Alive	10	5.58082
TCGA-AN-A0XT-01A-11R-A109-07	Alive	10	4.90114
TCGA-AN-A0XU-01A-11R-A109-07	Alive	10	4.74916
TCGA-AN-A0XV-01A-11R-A109-07	Alive	162	4.68289
TCGA-AN-A0XW-01A-11R-A109-07	Alive	170	5.69475
TCGA-AO-A03L-01A-41R-A056-07	Alive	2442	6.01326
TCGA-AO-A03M-01B-11R-A10J-07	Alive	1866	6.02414
TCGA-AO-A03N-01B-11R-A10J-07	Alive	2031	3.2147
TCGA-AO-A03O-01A-11R-A00Z-07	Dead	2483	4.62534
TCGA-AO-A03P-01A-11R-A00Z-07	Dead	2911	3.63218
TCGA-AO-A03R-01A-21R-A034-07	Alive	2091	3.90316
TCGA-AO-A03T-01A-21R-A034-07	Alive	2124	4.15297
TCGA-AO-A03U-01B-21R-A10J-07	Dead	1793	5.05322
TCGA-AO-A03V-01A-11R-A115-07	Alive	1351	5.26721
TCGA-AO-A0J2-01A-11R-A034-07	Alive	997	4.87552
TCGA-AO-A0J3-01A-11R-A034-07	Alive	651	4.20819
TCGA-AO-A0J4-01A-11R-A034-07	Alive	1587	4.91605
TCGA-AO-A0J6-01A-11R-A034-07	Alive	1140	4.84042
TCGA-AO-A0J7-01A-11R-A034-07	Alive	618	5.71692
TCGA-AO-A0J8-01A-21R-A034-07	Alive	680	5.55347
TCGA-AO-A0J9-01A-11R-A034-07	Alive	1613	3.81462
TCGA-AO-A0JA-01A-11R-A056-07	Alive	655	6.82621
TCGA-AO-A0JB-01A-11R-A32Y-07	Alive	1542	2.97308
TCGA-AO-A0JC-01A-11R-A056-07	Alive	1547	6.66017
TCGA-AO-A0JD-01A-11R-A056-07	Alive	2190	5.99543
TCGA-AO-A0JE-01A-11R-A056-07	Alive	2335	4.97542
TCGA-AO-A0JF-01A-11R-A056-07	Alive	1980	5.64224
TCGA-AO-A0JG-01A-31R-A084-07	Alive	798	5.48786
TCGA-AO-A0JI-01A-21R-A056-07	Alive	1528	6.01409
TCGA-AO-A0JJ-01A-11R-A056-07	Alive	1887	5.41737
TCGA-AO-A0JL-01A-11R-A056-07	Alive	1683	3.70951
TCGA-AO-A0JM-01A-21R-A056-07	Alive	2184	6.50506
TCGA-AO-A124-01A-11R-A10J-07	Alive	3506	4.26737
TCGA-AO-A125-01A-11R-A10J-07	Alive	3456	4.53689
TCGA-AO-A126-01A-11R-A10J-07	Alive	3307	4.06542
TCGA-AO-A128-01A-11R-A10J-07	Alive	3248	5.67628
TCGA-AO-A129-01A-21R-A10J-07	Alive	3286	4.69976
TCGA-AO-A12A-01A-21R-A115-07	Alive	3112	5.45127
TCGA-AO-A12B-01A-11R-A10J-07	Alive	2989	5.49585
TCGA-AO-A12C-01A-11R-A10J-07	Alive	2372	5.56023
TCGA-AO-A12D-01A-11R-A115-07	Alive	2515	5.40177
TCGA-AO-A12E-01A-11R-A10J-07	Alive	2142	5.97318
TCGA-AO-A12F-01A-11R-A115-07	Alive	1842	4.92331
TCGA-AO-A12G-01A-11R-A10J-07	Alive	1639	4.2991
TCGA-AO-A12H-01A-11R-A115-07	Alive	1234	5.44886
TCGA-AO-A1KO-01A-31R-A13Q-07	Alive	622	4.60629
TCGA-AO-A1KP-01A-11R-A13Q-07	Alive	2953	4.39493
TCGA-AO-A1KR-01A-12R-A144-07	Alive	2513	4.04187
TCGA-AO-A1KS-01A-11R-A13Q-07	Alive	350	5.69384
TCGA-AO-A1KT-01A-11R-A13Q-07	Alive	541	5.2465
TCGA-AQ-A04H-01B-11R-A10J-07	Alive	754	4.63366
TCGA-AQ-A04J-01A-02R-A034-07	Alive	819	5.58396
TCGA-AQ-A04L-01B-21R-A10J-07	Alive	3957	3.3377
TCGA-AQ-A1H2-01A-11R-A13Q-07	Alive	475	5.07438
TCGA-AQ-A1H3-01A-31R-A13Q-07	Alive	989	6.01122
TCGA-AQ-A54N-01A-11R-A266-07	Alive	78	5.29942
TCGA-AQ-A7U7-01A-22R-A352-07	Dead	584	6.02125
TCGA-AR-A0TP-01A-11R-A084-07	Alive	4275	4.6203
TCGA-AR-A0TQ-01A-11R-A084-07	Alive	2991	5.80194
TCGA-AR-A0TR-01A-11R-A084-07	Dead	160	5.91447
TCGA-AR-A0TS-01A-11R-A115-07	Alive	2558	5.79558
TCGA-AR-A0TT-01A-31R-A084-07	Alive	3316	5.13156
TCGA-AR-A0TU-01A-31R-A109-07	Alive	709	5.21088
TCGA-AR-A0TV-01A-21R-A084-07	Alive	2288	4.99813
TCGA-AR-A0TW-01A-11R-A084-07	Alive	3009	4.39334
TCGA-AR-A0TX-01A-11R-A084-07	Alive	1972	5.49632
TCGA-AR-A0TY-01A-12R-A115-07	Dead	1699	5.7374
TCGA-AR-A0TZ-01A-12R-A084-07	Dead	3262	6.1595
TCGA-AR-A0U0-01A-11R-A109-07	Alive	1988	5.13987
TCGA-AR-A0U2-01A-11R-A109-07	Dead	2551	5.62359
TCGA-AR-A0U3-01A-11R-A109-07	Alive	4080	5.24406
TCGA-AR-A0U4-01A-11R-A109-07	Alive	3261	5.12525
TCGA-AR-A1AH-01A-11R-A12D-07	Alive	3807	5.9957
TCGA-AR-A1AI-01A-11R-A12P-07	Alive	3296	5.7532
TCGA-AR-A1AJ-01A-21R-A12P-07	Alive	3072	5.11759
TCGA-AR-A1AK-01A-21R-A12P-07	Alive	3159	5.68751
TCGA-AR-A1AL-01A-21R-A12P-07	Alive	2971	5.74823
TCGA-AR-A1AM-01A-41R-A22K-07	Alive	2991	5.09523
TCGA-AR-A1AN-01A-11R-A12P-07	Alive	2920	5.27501
TCGA-AR-A1AO-01A-11R-A12P-07	Alive	2618	5.32855
TCGA-AR-A1AP-01A-11R-A12P-07	Alive	2856	5.19726
TCGA-AR-A1AQ-01A-11R-A12P-07	Alive	3021	5.70341
TCGA-AR-A1AR-01A-31R-A137-07	Dead	524	5.23908
TCGA-AR-A1AS-01A-11R-A12P-07	Alive	1150	4.90855
TCGA-AR-A1AT-01A-11R-A12P-07	Dead	1272	5.01252
TCGA-AR-A1AU-01A-11R-A12P-07	Alive	2868	5.59974
TCGA-AR-A1AW-01A-21R-A12P-07	Alive	2632	5.46236
TCGA-AR-A1AX-01A-11R-A12P-07	Alive	2629	5.78841
TCGA-AR-A1AY-01A-21R-A12P-07	Alive	1026	6.44113
TCGA-AR-A24H-01A-11R-A169-07	Alive	4894	5.26684
TCGA-AR-A24K-01A-11R-A169-07	Alive	1548	5.55303
TCGA-AR-A24L-01A-11R-A169-07	Dead	2866	5.15815
TCGA-AR-A24M-01A-11R-A169-07	Alive	3660	6.35688
TCGA-AR-A24N-01A-11R-A169-07	Alive	3035	5.41227
TCGA-AR-A24O-01A-11R-A169-07	Alive	3607	5.85395
TCGA-AR-A24P-01A-11R-A169-07	Alive	84	5.51996
TCGA-AR-A24Q-01A-12R-A169-07	Alive	3172	5.55609
TCGA-AR-A24R-01A-11R-A169-07	Alive	3430	5.69594
TCGA-AR-A24S-01A-11R-A169-07	Alive	2976	4.77153
TCGA-AR-A24T-01A-11R-A169-07	Alive	3202	5.69093
TCGA-AR-A24U-01A-11R-A169-07	Alive	3128	4.85076
TCGA-AR-A24V-01A-21R-A169-07	Alive	3203	4.75495
TCGA-AR-A24W-01A-11R-A169-07	Alive	1550	5.44065
TCGA-AR-A24X-01A-11R-A169-07	Alive	3004	5.71204
TCGA-AR-A24Z-01A-11R-A169-07	Alive	3001	4.94781
TCGA-AR-A250-01A-31R-A169-07	Alive	2707	4.97206
TCGA-AR-A251-01A-12R-A169-07	Alive	3030	5.46773
TCGA-AR-A252-01A-11R-A169-07	Alive	2838	5.638
TCGA-AR-A254-01A-21R-A169-07	Alive	2605	4.94616
TCGA-AR-A255-01A-11R-A169-07	Alive	2161	5.05761
TCGA-AR-A256-01A-11R-A169-07	Dead	2854	5.32096
TCGA-AR-A2LE-01A-11R-A180-07	Alive	5062	4.4083
TCGA-AR-A2LH-01A-31R-A18M-07	Dead	616	5.59298
TCGA-AR-A2LJ-01A-12R-A19W-07	Alive	2632	5.50526
TCGA-AR-A2LK-01A-11R-A180-07	Dead	1649	5.5295
TCGA-AR-A2LL-01A-11R-A180-07	Alive	2012	5.19811
TCGA-AR-A2LM-01A-11R-A180-07	Alive	1935	5.75391
TCGA-AR-A2LN-01A-21R-A18M-07	Alive	1161	5.79718
TCGA-AR-A2LO-01A-31R-A18M-07	Alive	1198	5.51509
TCGA-AR-A2LQ-01A-22R-A18M-07	Alive	1233	5.27027
TCGA-AR-A2LR-01A-12R-A18M-07	Alive	1742	4.70564
TCGA-AR-A5QM-01A-11R-A27Q-07	Alive	2231	5.37635
TCGA-AR-A5QN-01A-12R-A28M-07	Alive	1013	5.25502
TCGA-AR-A5QP-01A-11R-A28M-07	Alive	1185	6.07188
TCGA-AR-A5QQ-01A-11R-A28M-07	Dead	322	5.12817
TCGA-B6-A0I1-01A-11R-A21T-07	Dead	2361	4.50412
TCGA-B6-A0I2-01A-11R-A034-07	Alive	4361	3.73792
TCGA-B6-A0I5-01A-11R-A034-07	Alive	8556	5.34254
TCGA-B6-A0I6-01A-11R-A034-07	Dead	991	4.4958
TCGA-B6-A0I8-01A-11R-A034-07	Dead	749	4.96545
TCGA-B6-A0I9-01A-11R-A034-07	Dead	362	5.67019
TCGA-B6-A0IA-01A-11R-A034-07	Alive	8391	4.01725
TCGA-B6-A0IB-01A-11R-A034-07	Dead	3941	5.95192
TCGA-B6-A0IC-01A-11R-A034-07	Dead	1542	5.88237
TCGA-B6-A0IE-01A-11R-A034-07	Dead	1993	4.88458
TCGA-B6-A0IG-01A-11R-A034-07	Dead	4456	4.91116
TCGA-B6-A0IH-01A-11R-A115-07	Dead	3418	5.6467
TCGA-B6-A0IJ-01A-11R-A034-07	Alive	7106	4.1388
TCGA-B6-A0IK-01A-12R-A056-07	Dead	571	5.39008
TCGA-B6-A0IM-01A-11R-A034-07	Dead	3873	4.62984
TCGA-B6-A0IN-01A-11R-A034-07	Dead	2573	4.05558
TCGA-B6-A0IO-01A-11R-A034-07	Alive	5042	5.16847
TCGA-B6-A0IP-01A-11R-A034-07	Dead	3926	5.71698
TCGA-B6-A0IQ-01A-11R-A034-07	Alive	4285	4.72044
TCGA-B6-A0RE-01A-11R-A056-07	Alive	7777	5.3819
TCGA-B6-A0RG-01A-11R-A056-07	Alive	2082	5.11741
TCGA-B6-A0RH-01A-21R-A115-07	Dead	6456	4.23578
TCGA-B6-A0RI-01A-11R-A056-07	Alive	7126	6.01026
TCGA-B6-A0RL-01A-11R-A084-07	Dead	2469	4.97458
TCGA-B6-A0RM-01A-11R-A084-07	Dead	2373	4.52821
TCGA-B6-A0RN-01A-12R-A084-07	Alive	8008	5.61683
TCGA-B6-A0RO-01A-22R-A084-07	Alive	4929	4.5641
TCGA-B6-A0RP-01A-21R-A084-07	Dead	3126	6.28573
TCGA-B6-A0RQ-01A-11R-A115-07	Dead	4267	5.60623
TCGA-B6-A0RS-01A-11R-A084-07	Dead	3063	4.83036
TCGA-B6-A0RT-01A-21R-A084-07	Alive	2721	6.07021
TCGA-B6-A0RU-01A-11R-A084-07	Alive	8605	5.11458
TCGA-B6-A0RV-01A-11R-A084-07	Alive	5156	5.48203
TCGA-B6-A0WS-01A-11R-A115-07	Dead	2965	5.48915
TCGA-B6-A0WT-01A-11R-A109-07	Alive	5739	5.28574
TCGA-B6-A0WV-01A-11R-A109-07	Dead	2417	5.13691
TCGA-B6-A0WW-01A-11R-A109-07	Dead	558	5.2804
TCGA-B6-A0WX-01A-11R-A109-07	Dead	639	5.13299
TCGA-B6-A0WY-01A-11R-A109-07	Dead	3461	5.43626
TCGA-B6-A0WZ-01A-11R-A109-07	Alive	6292	4.84028
TCGA-B6-A0X0-01A-21R-A115-07	Dead	3945	5.01825
TCGA-B6-A0X1-01A-11R-A109-07	Dead	7455	6.31895
TCGA-B6-A0X4-01A-11R-A109-07	Dead	860	5.25577
TCGA-B6-A0X5-01A-21R-A109-07	Dead	2097	4.29422
TCGA-B6-A0X7-01A-11R-A10J-07	Dead	1781	4.7573
TCGA-B6-A1KC-01B-11R-A157-07	Alive	1326	4.40588
TCGA-B6-A1KF-01A-11R-A13Q-07	Alive	3088	4.66248
TCGA-B6-A1KI-01A-11R-A14M-07	Alive	2236	5.37799
TCGA-B6-A1KN-01A-11R-A13Q-07	Alive	4233	4.98757
TCGA-B6-A2IU-01A-32R-A18M-07	Alive	5176	6.25073
TCGA-B6-A3ZX-01A-11R-A239-07	Dead	1152	6.37879
TCGA-B6-A400-01A-11R-A239-07	Alive	215	5.5607
TCGA-B6-A401-01A-11R-A239-07	Alive	2596	4.69693
TCGA-B6-A402-01A-11R-A239-07	Alive	2281	4.10067
TCGA-B6-A408-01A-12R-A24H-07	Alive	2072	4.50457
TCGA-B6-A409-01A-11R-A24H-07	Dead	573	4.63156
TCGA-B6-A40B-01A-11R-A239-07	Alive	3152	5.58175
TCGA-B6-A40C-01A-11R-A239-07	Alive	2164	4.74432
TCGA-BH-A0AU-01A-11R-A12P-07	Alive	1914	6.41487
TCGA-BH-A0AV-01A-31R-A115-07	Alive	1820	4.93338
TCGA-BH-A0AW-01A-11R-A056-07	Alive	622	5.71156
TCGA-BH-A0AY-01A-21R-A00Z-07	Alive	777	4.7268
TCGA-BH-A0AZ-01A-21R-A12P-07	Alive	1919	4.93204
TCGA-BH-A0B0-01A-21R-A115-07	Alive	2477	5.45684
TCGA-BH-A0B1-01A-12R-A056-07	Alive	1148	5.17259
TCGA-BH-A0B3-01A-11R-A056-07	Alive	1203	5.33545
TCGA-BH-A0B5-01A-11R-A12P-07	Alive	2136	5.74123
TCGA-BH-A0B7-01A-12R-A115-07	Alive	2559	5.54557
TCGA-BH-A0B8-01A-21R-A056-07	Alive	1569	4.95358
TCGA-BH-A0B9-01A-11R-A056-07	Alive	1572	5.91581
TCGA-BH-A0BA-01A-11R-A056-07	Alive	1132	5.94617
TCGA-BH-A0BC-01A-22R-A084-07	Alive	974	5.4022
TCGA-BH-A0BD-01A-11R-A034-07	Alive	554	6.31967
TCGA-BH-A0BF-01A-21R-A12P-07	Dead	1324	5.41521
TCGA-BH-A0BG-01A-11R-A115-07	Alive	1871	5.35866
TCGA-BH-A0BJ-01A-11R-A056-07	Alive	660	5.72546
TCGA-BH-A0BL-01A-11R-A115-07	Alive	2278	5.80427
TCGA-BH-A0BM-01A-11R-A056-07	Alive	1876	4.67988
TCGA-BH-A0BO-01A-23R-A12D-07	Alive	2197	5.48236
TCGA-BH-A0BP-01A-11R-A115-07	Dead	2296	5.1844
TCGA-BH-A0BQ-01A-21R-A115-07	Alive	2255	5.32549
TCGA-BH-A0BR-01A-21R-A115-07	Alive	2330	5.34737
TCGA-BH-A0BS-01A-11R-A12P-07	Alive	2612	5.77858
TCGA-BH-A0BT-01A-11R-A12P-07	Alive	2365	4.15042
TCGA-BH-A0BV-01A-11R-A00Z-07	Alive	1519	5.35801
TCGA-BH-A0BW-01A-11R-A115-07	Alive	2371	5.22119
TCGA-BH-A0BZ-01A-31R-A12P-07	Alive	2255	6.1609
TCGA-BH-A0C0-01A-21R-A056-07	Alive	1270	5.5255
TCGA-BH-A0C1-01B-11R-A12D-07	Dead	1411	6.14515
TCGA-BH-A0C3-01A-21R-A12P-07	Alive	2709	5.78693
TCGA-BH-A0C7-01B-11R-A115-07	Alive	2767	5.34809
TCGA-BH-A0DE-01A-11R-A115-07	Alive	2372	5.43152
TCGA-BH-A0DG-01A-21R-A12P-07	Alive	2041	5.05703
TCGA-BH-A0DH-01A-11R-A084-07	Alive	1156	6.52546
TCGA-BH-A0DI-01A-21R-A12P-07	Alive	912	5.30866
TCGA-BH-A0DK-01A-21R-A056-07	Alive	423	5.54192
TCGA-BH-A0DL-01A-11R-A115-07	Alive	2381	4.7027
TCGA-BH-A0DO-01B-11R-A12D-07	Alive	1644	5.31856
TCGA-BH-A0DP-01A-21R-A056-07	Alive	476	5.66438
TCGA-BH-A0DQ-01A-11R-A084-07	Alive	98	5.51745
TCGA-BH-A0DS-01A-11R-A056-07	Alive	78	5.4015
TCGA-BH-A0DT-01A-21R-A12D-07	Alive	2403	5.89808
TCGA-BH-A0DV-01A-21R-A12P-07	Alive	2064	5.44756
TCGA-BH-A0DX-01A-11R-A115-07	Alive	2156	5.47566
TCGA-BH-A0DZ-01A-11R-A00Z-07	Alive	495	5.62104
TCGA-BH-A0E0-01A-11R-A056-07	Alive	134	4.88489
TCGA-BH-A0E1-01A-11R-A056-07	Alive	477	5.8768
TCGA-BH-A0E2-01A-11R-A056-07	Alive	435	4.94304
TCGA-BH-A0E6-01A-11R-A034-07	Alive	293	4.47954
TCGA-BH-A0E7-01A-11R-A034-07	Alive	1363	5.35637
TCGA-BH-A0E9-01B-11R-A115-07	Alive	2489	5.60594
TCGA-BH-A0EA-01A-11R-A115-07	Dead	991	5.65371
TCGA-BH-A0EB-01A-11R-A034-07	Alive	745	5.33096
TCGA-BH-A0EE-01A-11R-A034-07	Alive	943	4.32549
TCGA-BH-A0EI-01A-11R-A115-07	Alive	1926	4.82615
TCGA-BH-A0GY-01A-11R-A056-07	Alive	923	5.33835
TCGA-BH-A0GZ-01A-11R-A056-07	Alive	328	4.68551
TCGA-BH-A0H0-01A-11R-A056-07	Alive	461	4.37677
TCGA-BH-A0H3-01A-11R-A12P-07	Alive	1928	5.84373
TCGA-BH-A0H5-01A-21R-A115-07	Alive	1620	6.09876
TCGA-BH-A0H6-01A-21R-A056-07	Alive	747	4.84233
TCGA-BH-A0H7-01A-13R-A056-07	Alive	702	5.15835
TCGA-BH-A0H9-01A-11R-A056-07	Alive	1247	6.0374
TCGA-BH-A0HA-01A-11R-A12P-07	Alive	1611	5.62915
TCGA-BH-A0HB-01A-11R-A056-07	Alive	806	4.86651
TCGA-BH-A0HF-01A-11R-A056-07	Alive	727	4.95752
TCGA-BH-A0HI-01A-11R-A084-07	Alive	620	5.66737
TCGA-BH-A0HK-01A-11R-A056-07	Alive	178	4.10353
TCGA-BH-A0HL-01A-11R-A10U-07	Alive	72	6.75151
TCGA-BH-A0HN-01A-11R-A10U-07	Alive	516	5.31784
TCGA-BH-A0HO-01A-11R-A034-07	Alive	76	5.64182
TCGA-BH-A0HP-01A-12R-A084-07	Alive	414	5.52372
TCGA-BH-A0HQ-01A-11R-A034-07	Alive	1121	5.83528
TCGA-BH-A0HU-01A-11R-A034-07	Alive	392	4.33122
TCGA-BH-A0HW-01A-11R-A034-07	Alive	1561	4.77713
TCGA-BH-A0HX-01A-21R-A056-07	Alive	829	5.33806
TCGA-BH-A0HY-01A-11R-A056-07	Alive	1545	4.7782
TCGA-BH-A0RX-01A-21R-A084-07	Alive	170	4.68163
TCGA-BH-A0W3-01A-11R-A109-07	Alive	728	5.67886
TCGA-BH-A0W4-01A-11R-A109-07	Alive	759	5.91208
TCGA-BH-A0W5-01A-11R-A109-07	Alive	1288	5.83079
TCGA-BH-A0W7-01A-11R-A115-07	Alive	1363	5.72456
TCGA-BH-A0WA-01A-11R-A109-07	Alive	701	4.63876
TCGA-BH-A18F-01A-11R-A12D-07	Alive	1001	5.50545
TCGA-BH-A18G-01A-11R-A12D-07	Alive	149	4.91704
TCGA-BH-A18H-01A-11R-A12D-07	Alive	652	4.53923
TCGA-BH-A18I-01A-11R-A12D-07	Alive	1093	4.9062
TCGA-BH-A18J-01A-11R-A12D-07	Dead	612	5.25141
TCGA-BH-A18K-01A-11R-A12D-07	Dead	2763	4.30061
TCGA-BH-A18L-01A-32R-A12D-07	Dead	811	5.25193
TCGA-BH-A18M-01A-11R-A12D-07	Dead	2207	5.78067
TCGA-BH-A18N-01A-11R-A12D-07	Dead	1148	4.61094
TCGA-BH-A18P-01A-11R-A12D-07	Dead	921	6.44701
TCGA-BH-A18Q-01A-12R-A12D-07	Dead	1692	5.02003
TCGA-BH-A18R-01A-11R-A12D-07	Dead	1142	6.04079
TCGA-BH-A18S-01A-11R-A12D-07	Dead	2009	5.24905
TCGA-BH-A18T-01A-11R-A12D-07	Dead	224	5.08263
TCGA-BH-A18U-01A-21R-A12D-07	Dead	1563	5.1324
TCGA-BH-A18V-01A-11R-A12D-07	Dead	1556	4.96261
TCGA-BH-A18V-06A-11R-A213-07	Dead	1556	5.64873
TCGA-BH-A1EN-01A-11R-A13Q-07	Dead	2127	6.80084
TCGA-BH-A1EO-01A-11R-A137-07	Dead	2798	5.37352
TCGA-BH-A1ES-01A-11R-A137-07	Dead	3462	5.0815
TCGA-BH-A1ES-06A-12R-A24H-07	Dead	3462	4.70777
TCGA-BH-A1ET-01A-11R-A137-07	Dead	2520	5.77443
TCGA-BH-A1EU-01A-11R-A137-07	Dead	1286	5.83702
TCGA-BH-A1EV-01A-11R-A137-07	Dead	365	5.73418
TCGA-BH-A1EW-01A-11R-A137-07	Dead	1694	5.0138
TCGA-BH-A1EX-01A-11R-A13Q-07	Dead	1508	5.51442
TCGA-BH-A1EY-01A-11R-A13Q-07	Dead	538	4.96632
TCGA-BH-A1F0-01A-11R-A137-07	Dead	785	4.86901
TCGA-BH-A1F2-01A-31R-A13Q-07	Dead	959	4.21039
TCGA-BH-A1F5-01A-12R-A13Q-07	Dead	2712	3.8869
TCGA-BH-A1F6-01A-11R-A13Q-07	Dead	2965	5.38495
TCGA-BH-A1F8-01A-11R-A13Q-07	Dead	763	4.83256
TCGA-BH-A1FB-01A-11R-A13Q-07	Dead	3669	5.63545
TCGA-BH-A1FC-01A-11R-A13Q-07	Dead	3472	4.46194
TCGA-BH-A1FD-01A-11R-A13Q-07	Dead	1009	5.33316
TCGA-BH-A1FE-01A-11R-A13Q-07	Dead	2273	5.81686
TCGA-BH-A1FE-06A-11R-A213-07	Dead	2273	5.33054
TCGA-BH-A1FG-01A-11R-A13Q-07	Dead	3736	3.90346
TCGA-BH-A1FH-01A-12R-A13Q-07	Dead	1034	5.36509
TCGA-BH-A1FJ-01A-11R-A13Q-07	Dead	1927	5.95609
TCGA-BH-A1FL-01A-11R-A13Q-07	Dead	1673	6.02918
TCGA-BH-A1FM-01A-11R-A13Q-07	Dead	1388	4.36077
TCGA-BH-A1FN-01A-11R-A13Q-07	Dead	2192	4.86002
TCGA-BH-A1FR-01A-11R-A13Q-07	Dead	1642	5.52836
TCGA-BH-A1FU-01A-11R-A14D-07	Dead	1688	5.49232
TCGA-BH-A201-01A-11R-A14M-07	Alive	856	5.17077
TCGA-BH-A202-01A-11R-A14M-07	Alive	795	5.74987
TCGA-BH-A203-01A-12R-A169-07	Dead	1174	5.29391
TCGA-BH-A204-01A-11R-A157-07	Dead	2534	4.63722
TCGA-BH-A208-01A-11R-A157-07	Dead	1759	4.39659
TCGA-BH-A209-01A-11R-A157-07	Dead	3959	4.72899
TCGA-BH-A28O-01A-11R-A22K-07	Alive	1120	5.34803
TCGA-BH-A28Q-01A-11R-A16F-07	Alive	1119	5.9809
TCGA-BH-A2L8-01A-11R-A18M-07	Alive	612	5.90865
TCGA-BH-A42T-01A-11R-A24H-07	Dead	320	5.21528
TCGA-BH-A42U-01A-12R-A24H-07	Alive	3364	5.64559
TCGA-BH-A42V-01A-11R-A24H-07	Alive	635	5.23067
TCGA-BH-A5IZ-01A-11R-A27Q-07	Alive	567	6.00718
TCGA-BH-A5J0-01A-11R-A27Q-07	Alive	715	4.73371
TCGA-BH-A6R8-01A-21R-A33J-07	Alive	293	6.22139
TCGA-BH-A6R9-01A-21R-A32P-07	Alive	160	5.53072
TCGA-BH-A8FY-01A-11R-A36F-07	Dead	295	5.03328
TCGA-BH-A8FZ-01A-11R-A352-07	Alive	574	5.1406
TCGA-BH-A8G0-01A-11R-A352-07	Alive	662	5.71737
TCGA-BH-AB28-01A-31R-A41B-07	Alive	287	5.22785
TCGA-C8-A12K-01A-21R-A115-07	Alive	0	5.29732
TCGA-C8-A12L-01A-11R-A115-07	Alive	363	5.09489
TCGA-C8-A12M-01A-11R-A115-07	Alive	358	4.74284
TCGA-C8-A12N-01A-11R-A115-07	Alive	358	4.79208
TCGA-C8-A12O-01A-11R-A115-07	Alive	385	5.06418
TCGA-C8-A12P-01A-11R-A115-07	Alive	358	4.74811
TCGA-C8-A12Q-01A-11R-A115-07	Dead	385	5.86471
TCGA-C8-A12T-01A-11R-A115-07	Alive	0	6.20502
TCGA-C8-A12U-01A-11R-A115-07	Alive	385	5.26869
TCGA-C8-A12V-01A-11R-A115-07	Alive	385	5.95859
TCGA-C8-A12W-01A-11R-A115-07	Alive	385	5.33096
TCGA-C8-A12X-01A-11R-A115-07	Alive	385	4.83453
TCGA-C8-A12Y-01A-11R-A12D-07	Alive	1476	4.7875
TCGA-C8-A12Z-01A-11R-A115-07	Alive	382	5.11879
TCGA-C8-A130-01A-31R-A115-07	Alive	370	4.82647
TCGA-C8-A131-01A-11R-A115-07	Alive	411	4.77259
TCGA-C8-A132-01A-31R-A115-07	Alive	383	4.92365
TCGA-C8-A133-01A-32R-A12D-07	Alive	0	5.35253
TCGA-C8-A134-01A-11R-A115-07	Alive	383	5.13514
TCGA-C8-A135-01A-11R-A115-07	Alive	393	5.4366
TCGA-C8-A137-01A-11R-A115-07	Alive	379	6.79889
TCGA-C8-A138-01A-11R-A115-07	Alive	380	4.12289
TCGA-C8-A1HE-01A-11R-A13Q-07	Alive	375	5.66092
TCGA-C8-A1HF-01A-11R-A137-07	Alive	332	5.93813
TCGA-C8-A1HG-01A-11R-A137-07	Alive	345	4.01073
TCGA-C8-A1HJ-01A-11R-A13Q-07	Alive	5	4.29478
TCGA-C8-A1HK-01A-21R-A13Q-07	Alive	366	5.96932
TCGA-C8-A1HL-01A-11R-A137-07	Alive	317	3.86143
TCGA-C8-A1HM-01A-12R-A137-07	Alive	375	5.07786
TCGA-C8-A1HN-01A-11R-A137-07	Alive	394	4.54837
TCGA-C8-A1HO-01A-11R-A13Q-07	Alive	375	4.7255
TCGA-C8-A26V-01A-11R-A16F-07	Alive	616	6.13423
TCGA-C8-A26W-01A-11R-A16F-07	Alive	381	4.81279
TCGA-C8-A26X-01A-31R-A16F-07	Alive	376	4.28599
TCGA-C8-A26Y-01A-11R-A16F-07	Alive	394	5.31805
TCGA-C8-A26Z-01A-11R-A16F-07	Alive	470	5.71661
TCGA-C8-A273-01A-11R-A16F-07	Alive	513	5.22721
TCGA-C8-A274-01A-11R-A16F-07	Alive	508	5.53365
TCGA-C8-A275-01A-21R-A16F-07	Alive	1	5.69641
TCGA-C8-A278-01A-11R-A169-07	Alive	297	4.46168
TCGA-C8-A27A-01A-11R-A169-07	Alive	747	4.68278
TCGA-C8-A27B-01A-11R-A169-07	Alive	439	4.30189
TCGA-C8-A3M7-01A-12R-A21T-07	Dead	1034	5.13147
TCGA-C8-A3M8-01A-11R-A213-07	Alive	394	5.21701
TCGA-C8-A8HP-01A-11R-A36F-07	Alive	396	4.49317
TCGA-C8-A8HQ-01A-11R-A36F-07	Alive	380	5.59549
TCGA-C8-A8HR-01A-11R-A36F-07	Alive	408	5.13889
TCGA-D8-A13Y-01A-11R-A115-07	Alive	1728	5.07814
TCGA-D8-A13Z-01A-11R-A115-07	Alive	635	5.00478
TCGA-D8-A140-01A-11R-A115-07	Alive	403	4.92983
TCGA-D8-A141-01A-11R-A115-07	Alive	626	6.07609
TCGA-D8-A142-01A-11R-A115-07	Alive	425	5.08419
TCGA-D8-A143-01A-11R-A115-07	Alive	431	4.96123
TCGA-D8-A145-01A-11R-A115-07	Alive	410	5.60297
TCGA-D8-A147-01A-11R-A115-07	Alive	584	4.76337
TCGA-D8-A1J8-01A-11R-A13Q-07	Alive	431	5.36606
TCGA-D8-A1J9-01A-11R-A13Q-07	Alive	532	5.69738
TCGA-D8-A1JA-01A-11R-A13Q-07	Alive	502	6.11242
TCGA-D8-A1JB-01A-11R-A13Q-07	Alive	1688	5.31192
TCGA-D8-A1JC-01A-11R-A13Q-07	Alive	480	5.29237
TCGA-D8-A1JD-01A-11R-A13Q-07	Alive	552	5.21775
TCGA-D8-A1JE-01A-11R-A13Q-07	Alive	575	5.23929
TCGA-D8-A1JF-01A-11R-A13Q-07	Alive	366	5.98456
TCGA-D8-A1JG-01B-11R-A13Q-07	Alive	1612	4.57828
TCGA-D8-A1JH-01A-11R-A13Q-07	Alive	426	5.94992
TCGA-D8-A1JI-01A-11R-A13Q-07	Alive	577	5.16981
TCGA-D8-A1JJ-01A-31R-A14M-07	Alive	611	4.74323
TCGA-D8-A1JK-01A-11R-A13Q-07	Alive	612	4.12158
TCGA-D8-A1JL-01A-11R-A13Q-07	Alive	611	5.64993
TCGA-D8-A1JM-01A-11R-A13Q-07	Alive	590	5.05033
TCGA-D8-A1JN-01A-11R-A13Q-07	Alive	620	5.79877
TCGA-D8-A1JP-01A-11R-A13Q-07	Alive	639	4.97618
TCGA-D8-A1JS-01A-11R-A13Q-07	Alive	371	6.06448
TCGA-D8-A1JT-01A-31R-A13Q-07	Alive	405	4.08799
TCGA-D8-A1JU-01A-11R-A13Q-07	Alive	447	5.77952
TCGA-D8-A1X5-01A-11R-A14D-07	Alive	565	5.06302
TCGA-D8-A1X6-01A-11R-A14M-07	Alive	541	4.81386
TCGA-D8-A1X7-01A-11R-A14M-07	Alive	509	6.06769
TCGA-D8-A1X8-01A-11R-A14M-07	Alive	783	5.13342
TCGA-D8-A1X9-01A-12R-A157-07	Alive	727	5.24376
TCGA-D8-A1XA-01A-11R-A14D-07	Alive	839	6.3066
TCGA-D8-A1XB-01A-11R-A14D-07	Alive	552	6.40859
TCGA-D8-A1XC-01A-11R-A14D-07	Dead	377	5.40149
TCGA-D8-A1XD-01A-11R-A14D-07	Alive	522	4.8685
TCGA-D8-A1XF-01A-11R-A14D-07	Alive	463	5.29361
TCGA-D8-A1XG-01A-11R-A14D-07	Alive	448	5.63857
TCGA-D8-A1XJ-01A-11R-A14M-07	Alive	664	4.382
TCGA-D8-A1XK-01A-21R-A14M-07	Alive	441	6.39576
TCGA-D8-A1XL-01A-11R-A14M-07	Alive	606	4.58449
TCGA-D8-A1XM-01A-21R-A14M-07	Alive	538	5.47002
TCGA-D8-A1XO-01A-11R-A14M-07	Alive	1682	5.84721
TCGA-D8-A1XQ-01A-11R-A14M-07	Alive	499	5.38544
TCGA-D8-A1XR-01A-11R-A14M-07	Alive	482	5.7777
TCGA-D8-A1XT-01A-11R-A14M-07	Alive	506	5.31671
TCGA-D8-A1XU-01A-11R-A14M-07	Alive	395	4.85994
TCGA-D8-A1XV-01A-11R-A14M-07	Alive	461	4.62277
TCGA-D8-A1XW-01A-11R-A14M-07	Alive	1309	5.32969
TCGA-D8-A1XY-01A-11R-A14M-07	Alive	503	6.36449
TCGA-D8-A1XZ-01A-11R-A14M-07	Alive	466	5.77451
TCGA-D8-A1Y0-01A-11R-A14M-07	Alive	472	5.05289
TCGA-D8-A1Y1-01A-21R-A14M-07	Dead	302	7.02469
TCGA-D8-A1Y2-01A-11R-A157-07	Alive	433	4.95203
TCGA-D8-A1Y3-01A-11R-A157-07	Alive	430	4.52557
TCGA-D8-A27E-01A-11R-A16F-07	Alive	530	5.34273
TCGA-D8-A27F-01A-11R-A16F-07	Alive	488	5.01253
TCGA-D8-A27G-01A-11R-A16F-07	Alive	409	5.94203
TCGA-D8-A27H-01A-11R-A16F-07	Alive	397	4.8832
TCGA-D8-A27I-01A-11R-A16F-07	Alive	439	6.0425
TCGA-D8-A27K-01A-11R-A16F-07	Alive	1461	5.62352
TCGA-D8-A27L-01A-11R-A16F-07	Alive	499	5.37205
TCGA-D8-A27M-01A-11R-A16F-07	Alive	410	5.40875
TCGA-D8-A27N-01A-11R-A16F-07	Alive	519	5.34424
TCGA-D8-A27P-01A-11R-A16F-07	Alive	49	5.45731
TCGA-D8-A27R-01A-11R-A16F-07	Alive	307	5.33684
TCGA-D8-A27T-01A-11R-A16F-07	Alive	398	5.672
TCGA-D8-A27V-01A-12R-A17B-07	Alive	381	6.16713
TCGA-D8-A27W-01A-11R-A16F-07	Alive	373	5.73858
TCGA-D8-A3Z5-01A-41R-A24H-07	Alive	1015	5.5132
TCGA-D8-A3Z6-01A-11R-A239-07	Alive	563	4.87633
TCGA-D8-A4Z1-01A-21R-A266-07	Alive	659	5.5469
TCGA-D8-A73U-01A-11R-A33J-07	Alive	492	5.06492
TCGA-D8-A73W-01A-22R-A352-07	Dead	385	5.65545
TCGA-D8-A73X-01A-11R-A32P-07	Alive	767	5.54747
TCGA-E2-A105-01A-11R-A10J-07	Alive	1308	4.92537
TCGA-E2-A106-01A-11R-A10J-07	Alive	2541	4.24218
TCGA-E2-A107-01A-11R-A10J-07	Alive	1047	5.93983
TCGA-E2-A108-01A-13R-A10J-07	Alive	837	5.2475
TCGA-E2-A109-01A-11R-A10J-07	Alive	1417	4.71801
TCGA-E2-A10A-01A-21R-A115-07	Alive	1229	6.58702
TCGA-E2-A10B-01A-11R-A10J-07	Alive	1141	5.43016
TCGA-E2-A10C-01A-21R-A10J-07	Alive	1220	4.50555
TCGA-E2-A10E-01A-21R-A10J-07	Alive	865	5.79354
TCGA-E2-A10F-01A-11R-A10J-07	Alive	878	5.87846
TCGA-E2-A14N-01A-31R-A137-07	Alive	1434	4.14572
TCGA-E2-A14O-01A-31R-A115-07	Alive	1359	5.92329
TCGA-E2-A14P-01A-31R-A12D-07	Alive	1246	5.06194
TCGA-E2-A14Q-01A-11R-A12D-07	Alive	1163	5.43481
TCGA-E2-A14R-01A-11R-A115-07	Alive	1174	4.52182
TCGA-E2-A14S-01A-11R-A12D-07	Alive	1009	4.40162
TCGA-E2-A14T-01A-11R-A115-07	Alive	2311	4.29272
TCGA-E2-A14U-01A-11R-A22K-07	Alive	1318	5.49135
TCGA-E2-A14V-01A-11R-A12D-07	Alive	1042	5.60718
TCGA-E2-A14X-01A-11R-A115-07	Alive	972	4.31483
TCGA-E2-A14Y-01A-21R-A12D-07	Alive	2109	3.97972
TCGA-E2-A14Z-01A-11R-A115-07	Dead	563	5.28196
TCGA-E2-A150-01A-11R-A12D-07	Alive	1935	5.1477
TCGA-E2-A152-01A-11R-A12D-07	Alive	2128	6.08752
TCGA-E2-A153-01A-12R-A12D-07	Alive	707	5.21326
TCGA-E2-A154-01A-11R-A115-07	Alive	591	6.18234
TCGA-E2-A155-01A-11R-A12D-07	Alive	640	5.83488
TCGA-E2-A156-01A-11R-A12D-07	Alive	726	6.38138
TCGA-E2-A158-01A-11R-A12D-07	Alive	450	4.62932
TCGA-E2-A159-01A-11R-A115-07	Alive	762	5.96857
TCGA-E2-A15A-01A-11R-A12D-07	Alive	710	5.35425
TCGA-E2-A15A-06A-11R-A12D-07	Alive	710	6.11786
TCGA-E2-A15C-01A-31R-A12D-07	Alive	694	4.84573
TCGA-E2-A15D-01A-11R-A115-07	Alive	526	6.2828
TCGA-E2-A15E-01A-11R-A12D-07	Alive	630	5.04892
TCGA-E2-A15E-06A-11R-A12D-07	Alive	630	4.71558
TCGA-E2-A15F-01A-11R-A115-07	Alive	658	5.08052
TCGA-E2-A15G-01A-11R-A12D-07	Alive	554	5.96462
TCGA-E2-A15H-01A-11R-A12D-07	Alive	393	5.11124
TCGA-E2-A15I-01A-21R-A137-07	Alive	1692	5.69064
TCGA-E2-A15J-01A-11R-A12P-07	Alive	1640	4.94354
TCGA-E2-A15K-01A-11R-A12P-07	Alive	275	5.03681
TCGA-E2-A15K-06A-11R-A12P-07	Alive	275	4.60374
TCGA-E2-A15L-01A-11R-A12D-07	Alive	626	5.61896
TCGA-E2-A15M-01A-11R-A12D-07	Dead	336	5.17192
TCGA-E2-A15O-01A-11R-A115-07	Alive	1545	5.82511
TCGA-E2-A15P-01A-11R-A115-07	Alive	595	5.59745
TCGA-E2-A15R-01A-11R-A115-07	Alive	1732	5.01559
TCGA-E2-A15S-01A-11R-A115-07	Alive	428	4.71483
TCGA-E2-A15T-01A-11R-A115-07	Alive	1563	5.43623
TCGA-E2-A1AZ-01A-11R-A12P-07	Alive	2329	6.08115
TCGA-E2-A1B0-01A-11R-A12P-07	Alive	1631	4.71554
TCGA-E2-A1B1-01A-21R-A12P-07	Alive	2653	5.62104
TCGA-E2-A1B4-01A-11R-A12P-07	Dead	1004	5.73564
TCGA-E2-A1B5-01A-21R-A12P-07	Alive	984	5.60143
TCGA-E2-A1B6-01A-31R-A12P-07	Alive	867	5.83367
TCGA-E2-A1BC-01A-11R-A12P-07	Alive	501	5.17083
TCGA-E2-A1BD-01A-11R-A12P-07	Alive	1133	5.52882
TCGA-E2-A1IE-01A-11R-A13Q-07	Alive	2362	5.05786
TCGA-E2-A1IF-01A-11R-A144-07	Alive	1138	5.13203
TCGA-E2-A1IG-01A-11R-A144-07	Alive	2140	5.19212
TCGA-E2-A1IH-01A-11R-A13Q-07	Alive	1026	5.11045
TCGA-E2-A1II-01A-11R-A144-07	Alive	1025	5.32589
TCGA-E2-A1IJ-01A-11R-A144-07	Alive	865	5.6671
TCGA-E2-A1IK-01A-11R-A144-07	Alive	1800	5.38576
TCGA-E2-A1IL-01A-11R-A14D-07	Alive	118	5.87081
TCGA-E2-A1IN-01A-11R-A13Q-07	Alive	675	4.63269
TCGA-E2-A1IO-01A-11R-A144-07	Alive	1855	5.36
TCGA-E2-A1IU-01A-11R-A14D-07	Alive	337	6.04566
TCGA-E2-A1L6-01A-11R-A13Q-07	Alive	1648	5.06556
TCGA-E2-A1L7-01A-11R-A144-07	Alive	1836	5.13992
TCGA-E2-A1L8-01A-11R-A13Q-07	Alive	2240	3.73631
TCGA-E2-A1L9-01A-11R-A13Q-07	Alive	598	5.29758
TCGA-E2-A1LA-01A-11R-A144-07	Alive	748	5.05056
TCGA-E2-A1LB-01A-11R-A144-07	Alive	2306	5.1696
TCGA-E2-A1LE-01A-12R-A19W-07	Dead	879	5.07249
TCGA-E2-A1LG-01A-21R-A14M-07	Alive	1523	3.1207
TCGA-E2-A1LH-01A-11R-A14D-07	Alive	3247	3.86449
TCGA-E2-A1LI-01A-12R-A157-07	Alive	3121	4.40569
TCGA-E2-A1LK-01A-21R-A14D-07	Dead	266	4.7148
TCGA-E2-A1LL-01A-11R-A144-07	Alive	1309	5.09259
TCGA-E2-A1LS-01A-12R-A157-07	Alive	1604	3.25942
TCGA-E2-A2P5-01A-11R-A19W-07	Dead	821	5.02386
TCGA-E2-A2P6-01A-11R-A19W-07	Alive	1051	5.19057
TCGA-E2-A3DX-01A-21R-A213-07	Alive	1325	5.64403
TCGA-E2-A56Z-01A-12R-A29R-07	Alive	252	5.14731
TCGA-E2-A570-01A-11R-A29R-07	Alive	931	5.03804
TCGA-E2-A572-01A-13R-A31O-07	Alive	1208	5.40663
TCGA-E2-A573-01A-11R-A29R-07	Alive	1062	4.80242
TCGA-E2-A574-01A-11R-A29R-07	Alive	1179	4.08714
TCGA-E2-A576-01A-11R-A31O-07	Alive	1043	4.87758
TCGA-E2-A9RU-01A-11R-A41B-07	Alive	538	4.33339
TCGA-E9-A1N3-01A-12R-A157-07	Alive	1059	5.45745
TCGA-E9-A1N4-01A-11R-A14M-07	Alive	1000	5.75266
TCGA-E9-A1N5-01A-11R-A14D-07	Alive	1120	6.10193
TCGA-E9-A1N6-01A-11R-A144-07	Dead	678	5.40636
TCGA-E9-A1N8-01A-11R-A144-07	Alive	1039	5.30042
TCGA-E9-A1N9-01A-11R-A14D-07	Alive	1101	4.683
TCGA-E9-A1NA-01A-11R-A144-07	Alive	1112	6.03008
TCGA-E9-A1NC-01A-21R-A26B-07	Alive	1203	4.50143
TCGA-E9-A1ND-01A-11R-A144-07	Alive	1266	4.76564
TCGA-E9-A1NE-01A-21R-A14M-07	Alive	1088	5.8422
TCGA-E9-A1NF-01A-11R-A14D-07	Dead	1072	5.03167
TCGA-E9-A1NG-01A-21R-A14M-07	Dead	786	6.26183
TCGA-E9-A1NH-01A-11R-A14D-07	Alive	576	5.42214
TCGA-E9-A1NI-01A-11R-A14D-07	Alive	300	4.9695
TCGA-E9-A1QZ-01A-21R-A169-07	Alive	755	6.09644
TCGA-E9-A1R0-01A-22R-A16F-07	Alive	860	5.90507
TCGA-E9-A1R2-01A-11R-A14D-07	Alive	1063	5.19924
TCGA-E9-A1R3-01A-31R-A14M-07	Alive	78	5.96467
TCGA-E9-A1R4-01A-21R-A14D-07	Alive	186	5.76178
TCGA-E9-A1R5-01A-11R-A14M-07	Alive	92	5.27177
TCGA-E9-A1R6-01A-11R-A14D-07	Alive	339	6.55007
TCGA-E9-A1R7-01A-11R-A14M-07	Alive	1467	5.21757
TCGA-E9-A1RA-01A-11R-A14D-07	Alive	1369	5.78936
TCGA-E9-A1RB-01A-11R-A157-07	Dead	976	4.52571
TCGA-E9-A1RC-01A-11R-A157-07	Alive	1224	6.26889
TCGA-E9-A1RD-01A-11R-A157-07	Alive	34	5.695
TCGA-E9-A1RE-01A-11R-A157-07	Alive	1419	5.31095
TCGA-E9-A1RF-01A-11R-A157-07	Alive	200	4.44335
TCGA-E9-A1RG-01A-11R-A14D-07	Alive	647	5.17279
TCGA-E9-A1RH-01A-21R-A169-07	Alive	1417	4.33377
TCGA-E9-A1RI-01A-11R-A169-07	Alive	1449	5.50608
TCGA-E9-A226-01A-21R-A157-07	Dead	1048	4.98454
TCGA-E9-A227-01A-11R-A157-07	Alive	975	5.77701
TCGA-E9-A228-01A-31R-A157-07	Alive	1285	5.21434
TCGA-E9-A229-01A-31R-A157-07	Alive	1148	5.32323
TCGA-E9-A22A-01A-11R-A157-07	Alive	1189	4.74494
TCGA-E9-A22B-01A-11R-A157-07	Alive	1167	4.76443
TCGA-E9-A22D-01A-11R-A157-07	Alive	1248	5.12465
TCGA-E9-A22E-01A-11R-A157-07	Alive	1269	4.92714
TCGA-E9-A22G-01A-11R-A157-07	Alive	1239	6.09399
TCGA-E9-A22H-01A-11R-A157-07	Alive	1232	5.99653
TCGA-E9-A243-01A-21R-A169-07	Alive	612	5.15674
TCGA-E9-A244-01A-11R-A169-07	Alive	21	3.9611
TCGA-E9-A245-01A-22R-A16F-07	Alive	26	5.86937
TCGA-E9-A247-01A-11R-A169-07	Alive	1186	6.0825
TCGA-E9-A248-01A-11R-A169-07	Alive	59	4.8218
TCGA-E9-A249-01A-11R-A169-07	Alive	217	5.48717
TCGA-E9-A24A-01A-11R-A169-07	Alive	747	5.9425
TCGA-E9-A295-01A-11R-A16F-07	Alive	375	6.4034
TCGA-E9-A2JS-01A-11R-A180-07	Dead	904	5.16173
TCGA-E9-A2JT-01A-22R-A18M-07	Alive	288	6.64425
TCGA-E9-A3HO-01A-11R-A213-07	Alive	1158	4.87642
TCGA-E9-A3Q9-01A-11R-A21T-07	Alive	1001	4.89584
TCGA-E9-A3QA-01A-61R-A22K-07	Alive	918	5.21879
TCGA-E9-A3X8-01A-31R-A22U-07	Alive	926	5.53343
TCGA-E9-A54X-01A-11R-A266-07	Alive	727	5.91498
TCGA-E9-A54Y-01A-11R-A466-07	Alive	725	3.83905
TCGA-E9-A5FK-01A-11R-A27Q-07	Alive	812	5.78534
TCGA-E9-A5FL-01A-11R-A27Q-07	Alive	24	3.56678
TCGA-E9-A5UO-01A-11R-A28M-07	Alive	785	6.08132
TCGA-E9-A5UP-01A-11R-A28M-07	Alive	803	4.98396
TCGA-E9-A6HE-01A-11R-A31O-07	Alive	847	5.50621
TCGA-EW-A1IW-01A-11R-A13Q-07	Alive	371	6.26165
TCGA-EW-A1IX-01A-12R-A144-07	Alive	1208	5.15267
TCGA-EW-A1IY-01A-11R-A13Q-07	Alive	258	5.53448
TCGA-EW-A1IZ-01A-11R-A13Q-07	Alive	554	5.42506
TCGA-EW-A1J1-01A-11R-A13Q-07	Alive	575	5.70585
TCGA-EW-A1J2-01A-21R-A13Q-07	Alive	403	5.62511
TCGA-EW-A1J3-01A-11R-A13Q-07	Alive	504	4.5919
TCGA-EW-A1J5-01A-11R-A13Q-07	Alive	477	5.13448
TCGA-EW-A1J6-01A-11R-A13Q-07	Alive	875	3.88603
TCGA-EW-A1OV-01A-11R-A144-07	Alive	789	5.02848
TCGA-EW-A1OW-01A-21R-A144-07	Alive	694	5.64768
TCGA-EW-A1OX-01A-11R-A144-07	Alive	911	6.14291
TCGA-EW-A1OY-01A-11R-A144-07	Alive	908	4.18336
TCGA-EW-A1OZ-01A-11R-A144-07	Alive	1229	4.18082
TCGA-EW-A1P0-01A-11R-A144-07	Alive	1251	4.87695
TCGA-EW-A1P1-01A-31R-A14D-07	Alive	1210	5.29653
TCGA-EW-A1P3-01A-11R-A144-07	Alive	1611	4.94417
TCGA-EW-A1P4-01A-21R-A144-07	Alive	907	4.75372
TCGA-EW-A1P5-01A-11R-A144-07	Alive	703	6.23384
TCGA-EW-A1P6-01A-11R-A144-07	Alive	562	4.67694
TCGA-EW-A1P7-01A-21R-A144-07	Alive	915	6.24601
TCGA-EW-A1P8-01A-11R-A144-07	Dead	239	5.13377
TCGA-EW-A1PA-01A-11R-A144-07	Alive	575	4.70466
TCGA-EW-A1PB-01A-11R-A144-07	Alive	608	5.97513
TCGA-EW-A1PC-01B-11R-A21T-07	Alive	187	5.79991
TCGA-EW-A1PE-01A-11R-A144-07	Alive	320	5.61634
TCGA-EW-A1PF-01A-11R-A144-07	Alive	439	5.46971
TCGA-EW-A1PG-01A-11R-A144-07	Alive	1051	5.53189
TCGA-EW-A1PH-01A-11R-A14M-07	Alive	607	4.08293
TCGA-EW-A2FR-01A-11R-A21T-07	Alive	1673	5.18465
TCGA-EW-A2FS-01A-11R-A17B-07	Alive	1604	4.19547
TCGA-EW-A2FV-01A-11R-A17B-07	Alive	788	5.08391
TCGA-EW-A2FW-01A-11R-A17B-07	Alive	672	5.87954
TCGA-EW-A3E8-01B-11R-A24H-07	Alive	1035	5.7683
TCGA-EW-A3U0-01A-11R-A22K-07	Alive	532	5.27094
TCGA-EW-A423-01A-11R-A24H-07	Alive	533	5.61932
TCGA-EW-A424-01A-11R-A24H-07	Alive	715	5.44595
TCGA-EW-A6S9-01A-22R-A33J-07	Alive	463	6.1563
TCGA-EW-A6SB-01A-12R-A32P-07	Alive	760	3.57986
TCGA-EW-A6SC-01A-12R-A32P-07	Alive	952	5.59056
TCGA-EW-A6SD-01A-12R-A33J-07	Alive	1010	4.97734
TCGA-GI-A2C9-01A-11R-A21T-07	Alive	3342	5.03856
TCGA-GM-A2D9-01A-11R-A18M-07	Dead	1812	4.40065
TCGA-GM-A2DA-01A-11R-A18M-07	Dead	6593	4.33592
TCGA-GM-A2DB-01A-31R-A18M-07	Alive	2406	4.60625
TCGA-GM-A2DC-01A-11R-A18M-07	Alive	2535	5.11095
TCGA-GM-A2DD-01A-11R-A180-07	Alive	2282	4.59873
TCGA-GM-A2DF-01A-11R-A180-07	Alive	2155	4.04527
TCGA-GM-A2DH-01A-11R-A180-07	Alive	2193	5.39123
TCGA-GM-A2DI-01A-31R-A18M-07	Alive	2590	6.13944
TCGA-GM-A2DK-01A-21R-A180-07	Alive	2645	4.75633
TCGA-GM-A2DL-01A-11R-A18M-07	Alive	3519	5.58027
TCGA-GM-A2DM-01A-11R-A180-07	Alive	3226	5.56488
TCGA-GM-A2DN-01A-11R-A180-07	Alive	3091	4.94794
TCGA-GM-A2DO-01A-11R-A18M-07	Alive	2596	5.67963
TCGA-GM-A3NW-01A-21R-A22K-07	Alive	3361	4.99266
TCGA-GM-A3NY-01A-11R-A21T-07	Alive	1162	4.96401
TCGA-GM-A3XG-01A-31R-A24H-07	Alive	1330	5.62643
TCGA-GM-A3XL-01A-11R-A22U-07	Alive	2108	4.62137
TCGA-GM-A3XN-01A-12R-A22U-07	Alive	2019	5.29168
TCGA-GM-A4E0-01A-12R-A266-07	Alive	2191	4.69799
TCGA-GM-A5PV-01A-11R-A28M-07	Alive	412	4.82321
TCGA-GM-A5PX-01A-12R-A28M-07	Alive	551	5.63166
TCGA-HN-A2NL-01A-11R-A18M-07	Alive	79	5.84819
TCGA-HN-A2OB-01A-21R-A27Q-07	Dead	1900	5.42072
TCGA-JL-A3YW-01A-12R-A239-07	Alive	360	4.48291
TCGA-JL-A3YX-01A-11R-A22U-07	Alive	352	4.89787
TCGA-LD-A66U-01A-11R-A31O-07	Alive	646	5.66963
TCGA-LD-A74U-01A-13R-A33J-07	Alive	402	5.67018
TCGA-LD-A7W5-01A-22R-A352-07	Alive	216	5.67036
TCGA-LD-A7W6-01A-81R-A352-07	Alive	404	5.19695
TCGA-LD-A9QF-01A-32R-A41B-07	Alive	323	5.25841
TCGA-LL-A440-01A-11R-A24H-07	Alive	759	5.23963
TCGA-LL-A441-01A-11R-A24H-07	Alive	996	6.06342
TCGA-LL-A442-01A-11R-A24H-07	Alive	889	6.11126
TCGA-LL-A50Y-01A-11R-A266-07	Alive	762	5.27785
TCGA-LL-A5YL-01A-12R-A29R-07	Alive	519	5.78896
TCGA-LL-A5YM-01A-11R-A28M-07	Alive	466	4.96334
TCGA-LL-A5YN-01A-11R-A28M-07	Alive	447	5.39135
TCGA-LL-A5YO-01A-21R-A28M-07	Alive	440	5.2343
TCGA-LL-A5YP-01A-21R-A28M-07	Alive	450	5.26054
TCGA-LL-A6FQ-01A-11R-A31O-07	Alive	80	5.33152
TCGA-LL-A6FR-01A-12R-A31O-07	Alive	489	4.87954
TCGA-LL-A73Y-01A-11R-A33J-07	Alive	477	5.30655
TCGA-LL-A73Z-01A-11R-A32P-07	Dead	227	5.04109
TCGA-LL-A740-01A-21R-A32P-07	Alive	441	5.84473
TCGA-LL-A7SZ-01A-32R-A352-07	Alive	594	4.61892
TCGA-LL-A7T0-01A-31R-A352-07	Alive	376	4.46927
TCGA-LL-A8F5-01A-11R-A36F-07	Alive	596	4.09619
TCGA-LL-A9Q3-01A-11R-A41B-07	Alive	532	4.82333
TCGA-LQ-A4E4-01A-11R-A266-07	Alive	849	5.69286
TCGA-MS-A51U-01A-31R-A266-07	Alive	681	5.16095
TCGA-OK-A5Q2-01A-11R-A27Q-07	Alive	64	6.1857
TCGA-OL-A5D6-01A-21R-A27Q-07	Dead	1104	5.21941
TCGA-OL-A5D7-01A-11R-A27Q-07	Alive	1780	5.03949
TCGA-OL-A5D8-01A-11R-A27Q-07	Alive	973	6.48536
TCGA-OL-A5DA-01A-11R-A27Q-07	Alive	1783	6.25634
TCGA-OL-A5RU-01A-11R-A28M-07	Alive	1219	5.59831
TCGA-OL-A5RV-01A-12R-A28M-07	Alive	1062	5.68593
TCGA-OL-A5RW-01A-11R-A28M-07	Alive	1106	4.67615
TCGA-OL-A5RX-01A-11R-A28M-07	Alive	878	5.57754
TCGA-OL-A5RY-01A-21R-A28M-07	Alive	752	5.48459
TCGA-OL-A5RZ-01A-11R-A28M-07	Alive	679	5.41632
TCGA-OL-A5S0-01A-11R-A28M-07	Alive	620	4.70087
TCGA-OL-A66H-01A-11R-A29R-07	Alive		5.03441
TCGA-OL-A66I-01A-21R-A29R-07	Alive	714	5.84882
TCGA-OL-A66J-01A-11R-A29R-07	Alive	1996	4.87384
TCGA-OL-A66K-01A-11R-A29R-07	Dead	1275	5.91987
TCGA-OL-A66L-01A-12R-A31O-07	Alive	1301	5.42269
TCGA-OL-A66N-01A-12R-A31O-07	Alive	792	5.9888
TCGA-OL-A66O-01A-11R-A31O-07	Alive	528	5.43056
TCGA-OL-A66P-01A-11R-A31O-07	Alive	428	3.84392
TCGA-OL-A6VO-01A-12R-A33J-07	Alive	858	5.80789
TCGA-OL-A6VQ-01A-12R-A41B-07	Alive	600	5.55455
TCGA-OL-A6VR-01A-32R-A33J-07	Alive	1220	4.74901
TCGA-OL-A97C-01A-32R-A41B-07	Alive	271	5.42856
TCGA-PE-A5DC-01A-12R-A27Q-07	Dead	1430	4.91087
TCGA-PE-A5DD-01A-12R-A27Q-07	Alive	1953	5.45036
TCGA-PE-A5DE-01A-11R-A27Q-07	Alive	2645	5.45632
TCGA-PL-A8LV-01A-21R-A41B-07	Alive	0	4.75962
TCGA-PL-A8LX-01A-11R-A41B-07	Alive	5	5.59979
TCGA-PL-A8LY-01A-11R-A41B-07	Alive	8	5.42055
TCGA-PL-A8LZ-01A-31R-A36F-07	Alive	302	5.49046
TCGA-S3-A6ZF-01A-32R-A32P-07	Alive	572	5.37054
TCGA-S3-A6ZG-01A-22R-A32P-07	Alive	562	5.78994
TCGA-S3-A6ZH-01A-22R-A32P-07	Alive	641	5.1651
TCGA-S3-AA0Z-01A-11R-A41B-07	Alive	629	5.96725
TCGA-S3-AA10-01A-21R-A41B-07	Alive	586	5.81338
TCGA-S3-AA11-01A-31R-A41B-07	Alive	421	5.9336
TCGA-S3-AA12-01A-11R-A41B-07	Alive	574	4.55867
TCGA-S3-AA14-01A-11R-A41B-07	Alive	529	4.52532
TCGA-S3-AA15-01A-11R-A41B-07	Alive	525	4.9238
TCGA-S3-AA17-01A-11R-A41B-07	Alive	424	4.77303
TCGA-UL-AAZ6-01A-11R-A41B-07	Alive	518	4.86491
TCGA-UU-A93S-01A-21R-A41B-07	Dead	116	4.34842
TCGA-V7-A7HQ-01A-11R-A33J-07	Alive	2033	6.50157
TCGA-W8-A86G-01A-21R-A36F-07	Alive	347	5.3955
TCGA-WT-AB41-01A-11R-A41B-07	Alive	1611	5.02543
TCGA-WT-AB44-01A-11R-A41B-07	Alive	883	4.36304
TCGA-XX-A899-01A-11R-A36F-07	Alive	467	5.49861
TCGA-XX-A89A-01A-11R-A36F-07	Alive	488	5.55896
TCGA-Z7-A8R5-01A-42R-A41B-07	Alive	3287	5.51876
TCGA-Z7-A8R6-01A-11R-A41B-07	Alive	3256	4.87623
