# Supplementary material for: Identification of CHMP7 as a promising immunobiomarker for immunotherapy and chemotherapy and impact on prognosis of colorectal cancer patients
Source: Front Cell Dev Biol. 2023 Aug 30;11:1211843. doi: 10.3389/fcell.2023.1211843 (PMC10499328; doi:10.3389/fcell.2023.1211843)
Supplement: Supplementary file 3 [file DataSheet2.ZIP]

Archive with 36 entries (36 files):
- Fig3C-MSI.xlsx
- __MACOSX/._Fig3C-MSI.xlsx
- Fig3C-TMB.xlsx
- __MACOSX/._Fig3C-TMB.xlsx
- Fig3D-HRD.xlsx
- __MACOSX/._Fig3D-HRD.xlsx
- Fig3D-Ploidy.xlsx
- __MACOSX/._Fig3D-Ploidy.xlsx
- Fig3E-NEO.xlsx
- __MACOSX/._Fig3E-NEO.xlsx
- Fig4A.xlsx
- __MACOSX/._Fig4A.xlsx
- Fig4B-Cancer stemness.xlsx
- __MACOSX/._Fig4B-Cancer stemness.xlsx
- Fig4E.txt
- __MACOSX/._Fig4E.txt
- Fig6B.csv
- __MACOSX/._Fig6B.csv
- Fig6B.gmt
- __MACOSX/._Fig6B.gmt
- Fig6E-GSEA.xlsx
- __MACOSX/._Fig6E-GSEA.xlsx
- Fig7A.xlsx
- __MACOSX/._Fig7A.xlsx
- Fig7B-Immune Checkpoint.txt
- __MACOSX/._Fig7B-Immune Checkpoint.txt
- Fig8A.xlsx
- __MACOSX/._Fig8A.xlsx
- Fig8B.csv
- __MACOSX/._Fig8B.csv
- Raw data introduction.docx
- __MACOSX/._Raw data introduction.docx
- Sup1.xlsx
- __MACOSX/._Sup1.xlsx
- Sup4.txt
- __MACOSX/._Sup4.txt
