# Supplementary material for: Identification of CHMP7 as a promising immunobiomarker for immunotherapy and chemotherapy and impact on prognosis of colorectal cancer patients
Source: Front Cell Dev Biol. 2023 Aug 30;11:1211843. doi: 10.3389/fcell.2023.1211843 (PMC10499328; doi:10.3389/fcell.2023.1211843)
Supplement: Supplementary file 3 [file DataSheet2.ZIP › Fig3C-MSI.xlsx]

## Sheet: Sheet1
	MSI	Expression	SampleName
GBM(N=151)	0.4705	4.2921	TCGA-19-1787-01
GBM(N=151)	0.2833	4.7501	TCGA-06-5412-01
GBM(N=151)	0.2592	4.8788	TCGA-12-5299-01
GBM(N=151)	0.2816	5.1732	TCGA-06-2565-01
GBM(N=151)	0.2728	4.6877	TCGA-06-2561-01
GBM(N=151)	0.2707	4.1203	TCGA-06-0132-01
GBM(N=151)	0.2804	5.076	TCGA-19-2629-01
GBM(N=151)	0.2807	3.9012	TCGA-06-0238-01
GBM(N=151)	0.2779	4.3227	TCGA-06-0749-01
GBM(N=151)	0.2931	5.0427	TCGA-06-0174-01
GBM(N=151)	0.2903	4.4463	TCGA-06-5410-01
GBM(N=151)	0.2642	4.1019	TCGA-28-2513-01
GBM(N=151)	0.2712	5.6433	TCGA-76-4929-01
GBM(N=151)	0.2765	4.7426	TCGA-06-0645-01
GBM(N=151)	0.2856	5.1764	TCGA-32-2634-01
GBM(N=151)	0.2717	3.7625	TCGA-06-0141-01
GBM(N=151)	0.2673	5.2095	TCGA-06-0125-01
GBM(N=151)	0.2846	4.8136	TCGA-26-1442-01
GBM(N=151)	0.2724	4.3177	TCGA-26-5136-01
GBM(N=151)	0.2674	4.6381	TCGA-14-1034-01
GBM(N=151)	0.2727	4.3306	TCGA-06-0184-01
GBM(N=151)	0.2635	4.664	TCGA-12-3652-01
GBM(N=151)	0.2662	5.1002	TCGA-76-4927-01
GBM(N=151)	0.2679	4.5988	TCGA-14-0790-01
GBM(N=151)	0.26	4.7225	TCGA-26-5132-01
GBM(N=151)	0.2639	5.1792	TCGA-76-4932-01
GBM(N=151)	0.2791	5.0365	TCGA-32-1970-01
GBM(N=151)	0.2722	3.2112	TCGA-06-0219-01
GBM(N=151)	0.2753	4.7898	TCGA-14-0787-01
GBM(N=151)	0.2702	5.2862	TCGA-12-0618-01
GBM(N=151)	0.2698	3.755	TCGA-27-2524-01
GBM(N=151)	0.2734	5.1851	TCGA-08-0386-01
GBM(N=151)	0.2825	4.6189	TCGA-06-0190-01
GBM(N=151)	0.2711	4.5342	TCGA-06-0745-01
GBM(N=151)	0.2701	4.8885	TCGA-26-5135-01
GBM(N=151)	0.2781	3.7507	TCGA-41-3915-01
GBM(N=151)	0.2721	3.4277	TCGA-27-1831-01
GBM(N=151)	0.2622	5.1347	TCGA-28-1753-01
GBM(N=151)	0.2794	4.6899	TCGA-12-5295-01
GBM(N=151)	0.2783	4.656	TCGA-28-5204-01
GBM(N=151)	0.3081	5.3002	TCGA-06-2569-01
GBM(N=151)	0.2786	5.0229	TCGA-27-1830-01
GBM(N=151)	0.2742	4.996	TCGA-06-2559-01
GBM(N=151)	0.263	4.0739	TCGA-06-0139-01
GBM(N=151)	0.2712	4.2571	TCGA-27-2526-01
GBM(N=151)	0.2914	5.3299	TCGA-06-5856-01
GBM(N=151)	0.2713	4.7629	TCGA-06-5418-01
GBM(N=151)	0.268	5.1502	TCGA-06-5414-01
GBM(N=151)	0.2709	5.6756	TCGA-06-5417-01
GBM(N=151)	0.2619	2.2753	TCGA-26-5134-01
GBM(N=151)	0.2739	5.1355	TCGA-76-4925-01
GBM(N=151)	0.289	4.9547	TCGA-28-2510-01
GBM(N=151)	0.2839	4.9113	TCGA-06-5413-01
GBM(N=151)	0.2839	5.009	TCGA-06-0646-01
GBM(N=151)	0.2745	4.864	TCGA-12-3650-01
GBM(N=151)	0.2723	4.6154	TCGA-12-0616-01
GBM(N=151)	0.2688	5.7716	TCGA-28-5215-01
GBM(N=151)	0.2739	4.2335	TCGA-19-2620-01
GBM(N=151)	0.2809	4.1178	TCGA-16-0846-01
GBM(N=151)	0.2642	5.1384	TCGA-02-0047-01
GBM(N=151)	0.2806	4.7263	TCGA-19-2624-01
GBM(N=151)	0.2687	4.1595	TCGA-32-1982-01
GBM(N=151)	0.2676	4.6071	TCGA-27-1835-01
GBM(N=151)	0.2796	4.5736	TCGA-06-0747-01
GBM(N=151)	0.2655	4.579	TCGA-28-5220-01
GBM(N=151)	0.2746	4.4634	TCGA-14-0817-01
GBM(N=151)	0.2611	4.284	TCGA-06-2570-01
GBM(N=151)	0.2857	5	TCGA-41-4097-01
GBM(N=151)	0.2679	4.98443	TCGA-06-0211-01
GBM(N=151)	0.2721	5.2215	TCGA-02-2483-01
GBM(N=151)	0.2719	5.381	TCGA-76-4931-01
GBM(N=151)	0.2726	5.318	TCGA-27-2523-01
GBM(N=151)	0.2742	4.7991	TCGA-27-1837-01
GBM(N=151)	0.2839	4.1368	TCGA-06-0744-01
GBM(N=151)	0.2667	4.38	TCGA-06-0750-01
GBM(N=151)	0.258	4.3082	TCGA-32-5222-01
GBM(N=151)	0.2674	4.7645	TCGA-27-2519-01
GBM(N=151)	0.2969	5.2231	TCGA-12-0821-01
GBM(N=151)	0.2909	5.1595	TCGA-19-2619-01
GBM(N=151)	0.2888	4.8605	TCGA-12-0619-01
GBM(N=151)	0.274	4.5952	TCGA-28-5213-01
GBM(N=151)	0.2756	5.0339	TCGA-14-0789-01
GBM(N=151)	0.2631	5.2529	TCGA-28-5209-01
GBM(N=151)	0.2892	6.2302	TCGA-28-5218-01
GBM(N=151)	0.261	4.9552	TCGA-28-2514-01
GBM(N=151)	0.3054	5.2612	TCGA-06-5859-01
GBM(N=151)	0.2915	4.5534	TCGA-28-2509-01
GBM(N=151)	0.2743	5.3516	TCGA-14-1825-01
GBM(N=151)	0.3315	4.1684	TCGA-19-4065-01
GBM(N=151)	0.2728	4.9704	TCGA-02-2485-01
GBM(N=151)	0.279	4.5236	TCGA-12-1597-01
GBM(N=151)	0.2715	4.774	TCGA-28-1747-01
GBM(N=151)	0.2863	4.854	TCGA-28-2499-01
GBM(N=151)	0.2803	4.4874	TCGA-06-0649-01
GBM(N=151)	0.2692	4.9928	TCGA-06-2564-01
GBM(N=151)	0.2961	5.2832	TCGA-06-5408-01
GBM(N=151)	0.2741	4.3002	TCGA-27-1832-01
GBM(N=151)	0.2721	2.9857	TCGA-14-1829-01
GBM(N=151)	0.2767	4.6288	TCGA-32-2615-01
GBM(N=151)	0.2707	4.8876	TCGA-06-0158-01
GBM(N=151)	0.2652	4.8699	TCGA-06-2558-01
GBM(N=151)	0.2729	4.7777	TCGA-28-5216-01
GBM(N=151)	0.2799	5.1416	TCGA-28-5207-01
GBM(N=151)	0.2819	4.4938	TCGA-41-2572-01
GBM(N=151)	0.2763	4.5311	TCGA-06-0130-01
GBM(N=151)	0.2849	5.5116	TCGA-06-5416-01
GBM(N=151)	0.274	4.4595	TCGA-06-0168-01
GBM(N=151)	0.2745	4.8274	TCGA-02-0055-01
GBM(N=151)	0.2682	4.8997	TCGA-06-5415-01
GBM(N=151)	0.2943	5.0648	TCGA-06-5411-01
GBM(N=151)	0.2619	4.1772	TCGA-26-5139-01
GBM(N=151)	0.2737	5.1111	TCGA-76-4928-01
GBM(N=151)	0.2763	5.0321	TCGA-06-0644-01
GBM(N=151)	0.2899	4.5644	TCGA-14-0871-01
GBM(N=151)	0.2716	4.847	TCGA-32-2632-01
GBM(N=151)	0.2696	4.6253	TCGA-06-0882-01
GBM(N=151)	0.2834	4.4463	TCGA-19-2625-01
GBM(N=151)	0.2972	4.6142	TCGA-32-1980-01
GBM(N=151)	0.2731	5.2111	TCGA-27-1834-01
GBM(N=151)	0.2728	4.7372	TCGA-41-2571-01
GBM(N=151)	0.2925	4.4713	TCGA-14-0781-01
GBM(N=151)	0.2759	4.5608	TCGA-06-0157-01
GBM(N=151)	0.2826	5.3548	TCGA-12-3653-01
GBM(N=151)	0.2626	4.853	TCGA-76-4926-01
GBM(N=151)	0.2808	5.2338	TCGA-26-5133-01
GBM(N=151)	0.2614	4.9108	TCGA-06-2562-01
GBM(N=151)	0.2704	5.1215	TCGA-27-2521-01
GBM(N=151)	0.3173	5.2453	TCGA-41-5651-01
GBM(N=151)	0.2695	4.5066	TCGA-06-0210-01
GBM(N=151)	0.2954	4.9677	TCGA-19-5960-01
GBM(N=151)	0.2763	5.0286	TCGA-06-0686-01
GBM(N=151)	0.2704	4.677	TCGA-06-2563-01
GBM(N=151)	0.29	4.8223	TCGA-15-1444-01
GBM(N=151)	0.2788	3.3105	TCGA-32-4213-01
GBM(N=151)	0.2727	5.0479	TCGA-15-0742-01
GBM(N=151)	0.3894	4.9137	TCGA-06-0187-01
GBM(N=151)	0.2907	5.5958	TCGA-19-1390-01
GBM(N=151)	0.2881	5.0427	TCGA-06-2557-01
GBM(N=151)	0.267	4.7523	TCGA-06-0878-01
GBM(N=151)	0.2758	5.1954	TCGA-06-0129-01
GBM(N=151)	0.2652	4.9937	TCGA-16-1045-01
GBM(N=151)	0.2749	5.0237	TCGA-06-2567-01
GBM(N=151)	0.321	4.9117	TCGA-32-2616-01
GBM(N=151)	0.2613	5.0036	TCGA-28-5208-01
GBM(N=151)	0.2911	5.5907	TCGA-06-1804-01
GBM(N=151)	0.2618	4.0994	TCGA-14-2554-01
GBM(N=151)	0.2737	4.9336	TCGA-27-2528-01
GBM(N=151)	0.3491	5.0828	TCGA-06-5858-01
GBM(N=151)	0.2721	3.4868	TCGA-06-0178-01
GBM(N=151)	0.2769	3.5149	TCGA-14-1823-01
GBM(N=151)	0.2901	4.2304	TCGA-06-0743-01
GBMLGG(N=657)	0.4705	4.2921	TCGA-19-1787-01
GBMLGG(N=657)	0.3226	5.3078	TCGA-S9-A7J2-01
GBMLGG(N=657)	0.3294	5.8948	TCGA-E1-A7YI-01
GBMLGG(N=657)	0.2833	4.7501	TCGA-06-5412-01
GBMLGG(N=657)	0.3434	5.1148	TCGA-DU-7302-01
GBMLGG(N=657)	0.331	5.1355	TCGA-DU-A7TI-01
GBMLGG(N=657)	0.2592	4.8788	TCGA-12-5299-01
GBMLGG(N=657)	0.3291	4.691	TCGA-P5-A5EX-01
GBMLGG(N=657)	0.3059	5.1938	TCGA-HT-8563-01
GBMLGG(N=657)	0.3046	4.991	TCGA-FG-A60K-01
GBMLGG(N=657)	0.2816	5.1732	TCGA-06-2565-01
GBMLGG(N=657)	0.2728	4.6877	TCGA-06-2561-01
GBMLGG(N=657)	0.2936	5.0985	TCGA-CS-5397-01
GBMLGG(N=657)	0.2614	5.2969	TCGA-E1-5322-01
GBMLGG(N=657)	0.3126	5.1136	TCGA-HT-8558-01
GBMLGG(N=657)	0.2927	5.2188	TCGA-S9-A6U8-01
GBMLGG(N=657)	0.3046	4.6742	TCGA-HT-7854-01
GBMLGG(N=657)	0.3082	4.7225	TCGA-HT-7467-01
GBMLGG(N=657)	0.3173	5.0605	TCGA-HT-7874-01
GBMLGG(N=657)	0.3293	5.1555	TCGA-S9-A6TV-01
GBMLGG(N=657)	0.3279	4.8929	TCGA-VM-A8CD-01
GBMLGG(N=657)	0.2707	4.1203	TCGA-06-0132-01
GBMLGG(N=657)	0.3365	5.2506	TCGA-HT-7616-01
GBMLGG(N=657)	0.3216	5.1469	TCGA-KT-A7W1-01
GBMLGG(N=657)	0.3259	4.7148	TCGA-P5-A5F2-01
GBMLGG(N=657)	0.2804	5.076	TCGA-19-2629-01
GBMLGG(N=657)	0.3408	4.7302	TCGA-HT-7607-01
GBMLGG(N=657)	0.2807	3.9012	TCGA-06-0238-01
GBMLGG(N=657)	0.3182	4.9996	TCGA-HT-7873-01
GBMLGG(N=657)	0.2779	4.3227	TCGA-06-0749-01
GBMLGG(N=657)	0.3088	4.8783	TCGA-HT-7603-01
GBMLGG(N=657)	0.2945	4.748	TCGA-DB-A64P-01
GBMLGG(N=657)	0.2931	5.0427	TCGA-06-0174-01
GBMLGG(N=657)	0.2981	4.8151	TCGA-HW-7486-01
GBMLGG(N=657)	0.3352	4.5717	TCGA-P5-A5F1-01
GBMLGG(N=657)	0.3028	4.3869	TCGA-DU-7011-01
GBMLGG(N=657)	0.3367	4.427	TCGA-P5-A77X-01
GBMLGG(N=657)	0.3079	4.7231	TCGA-HW-7493-01
GBMLGG(N=657)	0.3185	4.5663	TCGA-VM-A8CA-01
GBMLGG(N=657)	0.3113	5.0282	TCGA-DU-7015-01
GBMLGG(N=657)	0.3282	4.865	TCGA-TM-A7C5-01
GBMLGG(N=657)	0.2975	4.9612	TCGA-DU-8162-01
GBMLGG(N=657)	0.3239	4.5154	TCGA-TM-A84O-01
GBMLGG(N=657)	0.2903	4.4463	TCGA-06-5410-01
GBMLGG(N=657)	0.3032	4.9644	TCGA-S9-A7R3-01
GBMLGG(N=657)	0.307	5.248	TCGA-TQ-A7RN-01
GBMLGG(N=657)	0.2642	4.1019	TCGA-28-2513-01
GBMLGG(N=657)	0.331	5.3782	TCGA-DU-A6S6-01
GBMLGG(N=657)	0.3327	5.0943	TCGA-P5-A735-01
GBMLGG(N=657)	0.3188	4.8585	TCGA-HT-7691-01
GBMLGG(N=657)	0.3142	4.3002	TCGA-FG-A6J1-01
GBMLGG(N=657)	0.3103	5.1482	TCGA-S9-A7R7-01
GBMLGG(N=657)	0.2712	5.6433	TCGA-76-4929-01
GBMLGG(N=657)	0.2903	5.1831	TCGA-DU-6402-01
GBMLGG(N=657)	0.3053	3.9041	TCGA-HT-7684-01
GBMLGG(N=657)	0.3196	5.1784	TCGA-HT-8104-01
GBMLGG(N=657)	0.3294	5.0896	TCGA-FN-7833-01
GBMLGG(N=657)	0.2863	4.7442	TCGA-HT-7473-01
GBMLGG(N=657)	0.2765	4.7426	TCGA-06-0645-01
GBMLGG(N=657)	0.3202	4.4304	TCGA-HT-8019-01
GBMLGG(N=657)	0.3148	5.5179	TCGA-TQ-A7RU-01
GBMLGG(N=657)	0.2994	4.836	TCGA-DB-A4XF-01
GBMLGG(N=657)	0.3232	4.7104	TCGA-FG-A713-01
GBMLGG(N=657)	0.3183	4.2795	TCGA-E1-A7YL-01
GBMLGG(N=657)	0.2798	5.2265	TCGA-CS-5396-01
GBMLGG(N=657)	0.3312	5.2649	TCGA-HW-8322-01
GBMLGG(N=657)	0.3187	4.7285	TCGA-S9-A6U9-01
GBMLGG(N=657)	0.3427	4.6657	TCGA-HT-7676-01
GBMLGG(N=657)	0.3254	5.5027	TCGA-HT-7469-01
GBMLGG(N=657)	0.2856	5.1764	TCGA-32-2634-01
GBMLGG(N=657)	0.3039	4.7603	TCGA-HT-7478-01
GBMLGG(N=657)	0.3286	5.1048	TCGA-DU-A5TW-01
GBMLGG(N=657)	0.3238	4.9289	TCGA-S9-A6TX-01
GBMLGG(N=657)	0.3219	5.1252	TCGA-RY-A83Z-01
GBMLGG(N=657)	0.2717	3.7625	TCGA-06-0141-01
GBMLGG(N=657)	0.2673	5.2095	TCGA-06-0125-01
GBMLGG(N=657)	0.3011	4.6347	TCGA-FG-A6IZ-01
GBMLGG(N=657)	0.2736	5.3184	TCGA-CS-4941-01
GBMLGG(N=657)	0.3253	4.8105	TCGA-DH-A7UT-01
GBMLGG(N=657)	0.2859	5.1579	TCGA-DU-5871-01
GBMLGG(N=657)	0.3223	5.2273	TCGA-HW-8321-01
GBMLGG(N=657)	0.3039	5.0444	TCGA-EZ-7264-01
GBMLGG(N=657)	0.303	5.407	TCGA-CS-6666-01
GBMLGG(N=657)	0.3073	5.4572	TCGA-HW-7491-01
GBMLGG(N=657)	0.2989	5.5135	TCGA-S9-A6U1-01
GBMLGG(N=657)	0.3001	5.3385	TCGA-E1-5307-01
GBMLGG(N=657)	0.3227	5.2858	TCGA-DU-A76L-01
GBMLGG(N=657)	0.2961	5.1486	TCGA-HW-7495-01
GBMLGG(N=657)	0.292	4.511	TCGA-CS-6669-01
GBMLGG(N=657)	0.328	4.6611	TCGA-HT-7481-01
GBMLGG(N=657)	0.3338	5.1534	TCGA-DU-8163-01
GBMLGG(N=657)	0.2846	4.8136	TCGA-26-1442-01
GBMLGG(N=657)	0.317	3.7432	TCGA-HT-8110-01
GBMLGG(N=657)	0.3244	5.2001	TCGA-RY-A840-01
GBMLGG(N=657)	0.3188	4.4628	TCGA-VM-A8C9-01
GBMLGG(N=657)	0.3108	5.2103	TCGA-HW-8319-01
GBMLGG(N=657)	0.326	4.8365	TCGA-QH-A6CW-01
GBMLGG(N=657)	0.2838	5.1077	TCGA-DU-5870-01
GBMLGG(N=657)	0.3258	4.796	TCGA-TM-A84S-01
GBMLGG(N=657)	0.2724	4.3177	TCGA-26-5136-01
GBMLGG(N=657)	0.2674	4.6381	TCGA-14-1034-01
GBMLGG(N=657)	0.2727	4.3306	TCGA-06-0184-01
GBMLGG(N=657)	0.2635	4.664	TCGA-12-3652-01
GBMLGG(N=657)	0.3215	5.3045	TCGA-RY-A845-01
GBMLGG(N=657)	0.2662	5.1002	TCGA-76-4927-01
GBMLGG(N=657)	0.3007	5.4835	TCGA-FG-8182-01
GBMLGG(N=657)	0.2679	4.5988	TCGA-14-0790-01
GBMLGG(N=657)	0.26	4.7225	TCGA-26-5132-01
GBMLGG(N=657)	0.3084	4.2204	TCGA-FG-6688-01
GBMLGG(N=657)	0.3122	4.5386	TCGA-TQ-A7RP-01
GBMLGG(N=657)	0.3363	4.9477	TCGA-HT-8113-01
GBMLGG(N=657)	0.2639	5.1792	TCGA-76-4932-01
GBMLGG(N=657)	0.3139	5.064	TCGA-HT-7689-01
GBMLGG(N=657)	0.3535	4.6065	TCGA-FG-7638-01
GBMLGG(N=657)	0.3016	5.5342	TCGA-DU-7013-01
GBMLGG(N=657)	0.2791	5.0365	TCGA-32-1970-01
GBMLGG(N=657)	0.3266	4.8095	TCGA-E1-A7Z3-01
GBMLGG(N=657)	0.3046	4.7496	TCGA-HT-7476-01
GBMLGG(N=657)	0.3074	5.1441	TCGA-TQ-A7RG-01
GBMLGG(N=657)	0.3245	4.8033	TCGA-FG-8181-01
GBMLGG(N=657)	0.3107	5.6568	TCGA-DU-A7T6-01
GBMLGG(N=657)	0.3289	4.9132	TCGA-DB-A4XC-01
GBMLGG(N=657)	0.3281	4.722	TCGA-FG-A4MW-01
GBMLGG(N=657)	0.2722	3.2112	TCGA-06-0219-01
GBMLGG(N=657)	0.2682	5.0224	TCGA-DH-5142-01
GBMLGG(N=657)	0.2753	4.7898	TCGA-14-0787-01
GBMLGG(N=657)	0.3006	5.2895	TCGA-S9-A6U2-01
GBMLGG(N=657)	0.2702	5.2862	TCGA-12-0618-01
GBMLGG(N=657)	0.2698	3.755	TCGA-27-2524-01
GBMLGG(N=657)	0.3208	5.5466	TCGA-TQ-A7RH-01
GBMLGG(N=657)	0.2734	5.1851	TCGA-08-0386-01
GBMLGG(N=657)	0.3329	4.8115	TCGA-DB-A75M-01
GBMLGG(N=657)	0.3326	5.2138	TCGA-HT-8012-01
GBMLGG(N=657)	0.3171	5.1752	TCGA-S9-A7QW-01
GBMLGG(N=657)	0.325	4.2204	TCGA-P5-A733-01
GBMLGG(N=657)	0.3246	4.9556	TCGA-E1-A7Z4-01
GBMLGG(N=657)	0.3103	4.0773	TCGA-DU-A5TR-01
GBMLGG(N=657)	0.3305	4.8289	TCGA-FG-8185-01
GBMLGG(N=657)	0.3379	5.2285	TCGA-HW-8320-01
GBMLGG(N=657)	0.3037	4.6247	TCGA-CS-6667-01
GBMLGG(N=657)	0.2822	5.2721	TCGA-DU-5849-01
GBMLGG(N=657)	0.2803	5.0562	TCGA-DB-5279-01
GBMLGG(N=657)	0.2825	4.6189	TCGA-06-0190-01
GBMLGG(N=657)	0.3002	4.8788	TCGA-CS-6670-01
GBMLGG(N=657)	0.3035	4.2921	TCGA-DB-A64V-01
GBMLGG(N=657)	0.2711	4.5342	TCGA-06-0745-01
GBMLGG(N=657)	0.2846	4.8856	TCGA-DU-5854-01
GBMLGG(N=657)	0.3079	5.3565	TCGA-DH-A7UR-01
GBMLGG(N=657)	0.3037	5.2906	TCGA-S9-A6WL-01
GBMLGG(N=657)	0.3401	4.7253	TCGA-HT-7880-01
GBMLGG(N=657)	0.2701	4.8885	TCGA-26-5135-01
GBMLGG(N=657)	0.267	5.302	TCGA-E1-5318-01
GBMLGG(N=657)	0.3022	5.76	TCGA-DU-6393-01
GBMLGG(N=657)	0.2781	3.7507	TCGA-41-3915-01
GBMLGG(N=657)	0.2998	4.9084	TCGA-DU-5853-01
GBMLGG(N=657)	0.3326	5.6865	TCGA-TM-A84J-01
GBMLGG(N=657)	0.3002	5.1748	TCGA-FG-5962-01
GBMLGG(N=657)	0.2721	3.4277	TCGA-27-1831-01
GBMLGG(N=657)	0.3305	5.0709	TCGA-F6-A8O4-01
GBMLGG(N=657)	0.2622	5.1347	TCGA-28-1753-01
GBMLGG(N=657)	0.3215	4.9065	TCGA-S9-A7R1-01
GBMLGG(N=657)	0.2794	4.6899	TCGA-12-5295-01
GBMLGG(N=657)	0.3177	5.6634	TCGA-TM-A84M-01
GBMLGG(N=657)	0.3127	4.9203	TCGA-HT-8107-01
GBMLGG(N=657)	0.3079	5.0255	TCGA-P5-A5ET-01
GBMLGG(N=657)	0.322	4.7898	TCGA-P5-A72W-01
GBMLGG(N=657)	0.3158	4.8505	TCGA-FG-A70Y-01
GBMLGG(N=657)	0.3172	5.1607	TCGA-TM-A84R-01
GBMLGG(N=657)	0.2977	4.8837	TCGA-HW-A5KM-01
GBMLGG(N=657)	0.324	5.5189	TCGA-HT-7477-01
GBMLGG(N=657)	0.3257	4.6719	TCGA-FG-A87Q-01
GBMLGG(N=657)	0.3071	4.9458	TCGA-FG-A70Z-01
GBMLGG(N=657)	0.3113	5.0326	TCGA-FG-A4MU-01
GBMLGG(N=657)	0.3091	5.5435	TCGA-DB-A4XB-01
GBMLGG(N=657)	0.3142	4.847	TCGA-WY-A85D-01
GBMLGG(N=657)	0.3328	5.2146	TCGA-FG-7641-01
GBMLGG(N=657)	0.3001	4.863	TCGA-DU-5872-01
GBMLGG(N=657)	0.3059	4.6253	TCGA-FG-6689-01
GBMLGG(N=657)	0.2819	4.686	TCGA-DB-5277-01
GBMLGG(N=657)	0.2783	4.656	TCGA-28-5204-01
GBMLGG(N=657)	0.2926	4.8495	TCGA-HT-A615-01
GBMLGG(N=657)	0.3472	5.0374	TCGA-DU-7301-01
GBMLGG(N=657)	0.3161	5.24	TCGA-P5-A5EW-01
GBMLGG(N=657)	0.3081	5.3002	TCGA-06-2569-01
GBMLGG(N=657)	0.3218	4.9496	TCGA-HT-A5RB-01
GBMLGG(N=657)	0.3204	4.7929	TCGA-E1-A7YN-01
GBMLGG(N=657)	0.2786	5.0229	TCGA-27-1830-01
GBMLGG(N=657)	0.3276	4.6474	TCGA-QH-A6XC-01
GBMLGG(N=657)	0.2742	4.996	TCGA-06-2559-01
GBMLGG(N=657)	0.306	5.1635	TCGA-S9-A6WN-01
GBMLGG(N=657)	0.263	4.0739	TCGA-06-0139-01
GBMLGG(N=657)	0.298	4.8954	TCGA-DB-A64L-01
GBMLGG(N=657)	0.3189	5.5379	TCGA-TM-A84I-01
GBMLGG(N=657)	0.3324	4.9397	TCGA-QH-A6CZ-01
GBMLGG(N=657)	0.3216	4.0575	TCGA-WY-A858-01
GBMLGG(N=657)	0.3204	5.5479	TCGA-VM-A8CB-01
GBMLGG(N=657)	0.2712	4.2571	TCGA-27-2526-01
GBMLGG(N=657)	0.3315	5.0418	TCGA-VM-A8CF-01
GBMLGG(N=657)	0.2914	5.3299	TCGA-06-5856-01
GBMLGG(N=657)	0.3413	4.591	TCGA-HT-7608-01
GBMLGG(N=657)	0.303	4.8167	TCGA-CS-4938-01
GBMLGG(N=657)	0.3222	4.2803	TCGA-QH-A6X5-01
GBMLGG(N=657)	0.317	5.4732	TCGA-DU-8166-01
GBMLGG(N=657)	0.3227	5.2601	TCGA-HT-8018-01
GBMLGG(N=657)	0.2991	4.837	TCGA-DU-7292-01
GBMLGG(N=657)	0.3292	4.741	TCGA-S9-A6TU-01
GBMLGG(N=657)	0.3294	4.4523	TCGA-DB-A75P-01
GBMLGG(N=657)	0.2713	4.7629	TCGA-06-5418-01
GBMLGG(N=657)	0.2903	4.7725	TCGA-FG-6691-01
GBMLGG(N=657)	0.303	5.1989	TCGA-DU-6399-01
GBMLGG(N=657)	0.3264	5.3349	TCGA-S9-A7IQ-01
GBMLGG(N=657)	0.268	5.1502	TCGA-06-5414-01
GBMLGG(N=657)	0.3054	4.9426	TCGA-S9-A6WI-01
GBMLGG(N=657)	0.3057	4.664	TCGA-DB-A64S-01
GBMLGG(N=657)	0.2976	4.6949	TCGA-FG-6692-01
GBMLGG(N=657)	0.2992	5.0286	TCGA-HW-7489-01
GBMLGG(N=657)	0.3313	5.2947	TCGA-R8-A6YH-01
GBMLGG(N=657)	0.2709	5.6756	TCGA-06-5417-01
GBMLGG(N=657)	0.311	4.5286	TCGA-HT-A618-01
GBMLGG(N=657)	0.2619	2.2753	TCGA-26-5134-01
GBMLGG(N=657)	0.2997	4.2173	TCGA-QH-A65S-01
GBMLGG(N=657)	0.32	4.9402	TCGA-DU-7019-01
GBMLGG(N=657)	0.2739	5.1355	TCGA-76-4925-01
GBMLGG(N=657)	0.3345	4.479	TCGA-DU-A7TJ-01
GBMLGG(N=657)	0.3296	5.1776	TCGA-TM-A84H-01
GBMLGG(N=657)	0.289	4.9547	TCGA-28-2510-01
GBMLGG(N=657)	0.3175	5.1792	TCGA-S9-A7R8-01
GBMLGG(N=657)	0.3098	5.0023	TCGA-S9-A7R4-01
GBMLGG(N=657)	0.3214	5.2281	TCGA-S9-A7J3-01
GBMLGG(N=657)	0.3247	4.7856	TCGA-TM-A84L-01
GBMLGG(N=657)	0.3282	4.9964	TCGA-E1-A7YH-01
GBMLGG(N=657)	0.2839	4.9113	TCGA-06-5413-01
GBMLGG(N=657)	0.2839	5.009	TCGA-06-0646-01
GBMLGG(N=657)	0.3075	5.1019	TCGA-P5-A5EV-01
GBMLGG(N=657)	0.3146	5.1883	TCGA-DU-A7TD-01
GBMLGG(N=657)	0.3049	4.5211	TCGA-HW-A5KL-01
GBMLGG(N=657)	0.3255	5.235	TCGA-RY-A83X-01
GBMLGG(N=657)	0.3401	5.3038	TCGA-HT-7687-01
GBMLGG(N=657)	0.3252	4.9069	TCGA-WY-A85A-01
GBMLGG(N=657)	0.2745	4.864	TCGA-12-3650-01
GBMLGG(N=657)	0.2716	5.599	TCGA-DB-5281-01
GBMLGG(N=657)	0.3297	4.7581	TCGA-E1-A7YK-01
GBMLGG(N=657)	0.3018	4.857	TCGA-DU-A5TU-01
GBMLGG(N=657)	0.2979	5.8659	TCGA-DU-A7TA-01
GBMLGG(N=657)	0.2735	5.0726	TCGA-CS-5395-01
GBMLGG(N=657)	0.3198	5.0519	TCGA-TQ-A7RR-01
GBMLGG(N=657)	0.3252	4.8939	TCGA-HT-A5R5-01
GBMLGG(N=657)	0.2723	4.6154	TCGA-12-0616-01
GBMLGG(N=657)	0.3081	4.5583	TCGA-QH-A65V-01
GBMLGG(N=657)	0.3241	5.0798	TCGA-S9-A6WP-01
GBMLGG(N=657)	0.2688	5.7716	TCGA-28-5215-01
GBMLGG(N=657)	0.2739	4.2335	TCGA-19-2620-01
GBMLGG(N=657)	0.3013	4.656	TCGA-S9-A6U5-01
GBMLGG(N=657)	0.321	5.1926	TCGA-E1-A7YO-01
GBMLGG(N=657)	0.3311	5.1081	TCGA-QH-A6X8-01
GBMLGG(N=657)	0.3365	5.082	TCGA-HT-7610-01
GBMLGG(N=657)	0.3477	5.1635	TCGA-HT-7875-01
GBMLGG(N=657)	0.2809	4.1178	TCGA-16-0846-01
GBMLGG(N=657)	0.3192	4.734	TCGA-R8-A6MK-01
GBMLGG(N=657)	0.3298	5.1469	TCGA-P5-A5F0-01
GBMLGG(N=657)	0.3227	5.0282	TCGA-R8-A73M-01
GBMLGG(N=657)	0.2642	5.1384	TCGA-02-0047-01
GBMLGG(N=657)	0.3057	4.7038	TCGA-S9-A6TS-01
GBMLGG(N=657)	0.3338	4.2343	TCGA-S9-A6TW-01
GBMLGG(N=657)	0.2619	4.7856	TCGA-E1-5303-01
GBMLGG(N=657)	0.2975	5.7916	TCGA-HT-7606-01
GBMLGG(N=657)	0.3029	5.1891	TCGA-DU-6408-01
GBMLGG(N=657)	0.2944	4.5211	TCGA-FG-5964-01
GBMLGG(N=657)	0.3118	5.0171	TCGA-DB-A64Q-01
GBMLGG(N=657)	0.3315	4.8987	TCGA-S9-A7IZ-01
GBMLGG(N=657)	0.2988	5.4098	TCGA-S9-A6WH-01
GBMLGG(N=657)	0.3357	4.3292	TCGA-HT-7602-01
GBMLGG(N=657)	0.2806	4.7263	TCGA-19-2624-01
GBMLGG(N=657)	0.3299	5.0717	TCGA-DU-A6S8-01
GBMLGG(N=657)	0.3188	4.8866	TCGA-HT-7858-01
GBMLGG(N=657)	0.2687	4.1595	TCGA-32-1982-01
GBMLGG(N=657)	0.2676	4.6071	TCGA-27-1835-01
GBMLGG(N=657)	0.3097	5.1429	TCGA-HT-7860-01
GBMLGG(N=657)	0.3065	4.9098	TCGA-DU-7006-01
GBMLGG(N=657)	0.2989	4.9718	TCGA-TQ-A7RS-01
GBMLGG(N=657)	0.3058	4.9764	TCGA-DU-7009-01
GBMLGG(N=657)	0.2796	4.5736	TCGA-06-0747-01
GBMLGG(N=657)	0.3135	5.1169	TCGA-DU-7010-01
GBMLGG(N=657)	0.3128	4.6433	TCGA-QH-A6X3-01
GBMLGG(N=657)	0.342	5.2533	TCGA-DU-8164-01
GBMLGG(N=657)	0.3024	5.067	TCGA-DU-7018-01
GBMLGG(N=657)	0.3173	4.582	TCGA-RY-A843-01
GBMLGG(N=657)	0.3225	4.8069	TCGA-DU-7014-01
GBMLGG(N=657)	0.3422	5.1132	TCGA-HT-7693-01
GBMLGG(N=657)	0.3098	4.6376	TCGA-FG-A6J3-01
GBMLGG(N=657)	0.2655	4.579	TCGA-28-5220-01
GBMLGG(N=657)	0.3186	5.1339	TCGA-HT-8106-01
GBMLGG(N=657)	0.2962	4.9594	TCGA-HT-7472-01
GBMLGG(N=657)	0.2746	4.4634	TCGA-14-0817-01
GBMLGG(N=657)	0.333	5.1997	TCGA-HT-7855-01
GBMLGG(N=657)	0.2611	4.284	TCGA-06-2570-01
GBMLGG(N=657)	0.3259	5.5395	TCGA-DB-A4XG-01
GBMLGG(N=657)	0.3144	4.7913	TCGA-HT-A5RC-01
GBMLGG(N=657)	0.3238	5.2126	TCGA-VM-A8C8-01
GBMLGG(N=657)	0.3192	5.2075	TCGA-HT-7681-01
GBMLGG(N=657)	0.2857	5	TCGA-41-4097-01
GBMLGG(N=657)	0.3401	4.783	TCGA-DU-A6S2-01
GBMLGG(N=657)	0.3361	4.7192	TCGA-DU-7309-01
GBMLGG(N=657)	0.3094	4.3951	TCGA-DB-A4XH-01
GBMLGG(N=657)	0.3123	4.9156	TCGA-HT-7485-01
GBMLGG(N=657)	0.3031	5.2426	TCGA-VW-A7QS-01
GBMLGG(N=657)	0.2679	4.98443	TCGA-06-0211-01
GBMLGG(N=657)	0.3199	4.9964	TCGA-VV-A86M-01
GBMLGG(N=657)	0.321	4.5754	TCGA-E1-A7YV-01
GBMLGG(N=657)	0.3085	5.1482	TCGA-HT-7468-01
GBMLGG(N=657)	0.2721	5.2215	TCGA-02-2483-01
GBMLGG(N=657)	0.3353	5.3576	TCGA-HT-7677-01
GBMLGG(N=657)	0.2719	5.381	TCGA-76-4931-01
GBMLGG(N=657)	0.3033	4.5173	TCGA-DU-A5TY-01
GBMLGG(N=657)	0.3149	4.8161	TCGA-HT-8109-01
GBMLGG(N=657)	0.3132	5.1086	TCGA-HT-7479-01
GBMLGG(N=657)	0.2726	5.5886	TCGA-DB-5275-01
GBMLGG(N=657)	0.3311	4.8228	TCGA-TM-A7C4-01
GBMLGG(N=657)	0.2726	5.318	TCGA-27-2523-01
GBMLGG(N=657)	0.2742	4.7991	TCGA-27-1837-01
GBMLGG(N=657)	0.3194	5.1182	TCGA-DH-A7UU-01
GBMLGG(N=657)	0.2839	4.1368	TCGA-06-0744-01
GBMLGG(N=657)	0.3128	4.5085	TCGA-HT-A4DV-01
GBMLGG(N=657)	0.3213	5.1065	TCGA-FG-8186-01
GBMLGG(N=657)	0.2957	5.0884	TCGA-FG-A4MT-01
GBMLGG(N=657)	0.3067	4.8395	TCGA-E1-5305-01
GBMLGG(N=657)	0.2715	4.7819	TCGA-CS-5393-01
GBMLGG(N=657)	0.2954	5.0157	TCGA-DU-6395-01
GBMLGG(N=657)	0.3072	3.7582	TCGA-DB-A64X-01
GBMLGG(N=657)	0.3268	5.4634	TCGA-S9-A7IS-01
GBMLGG(N=657)	0.3203	4.9792	TCGA-HT-7856-01
GBMLGG(N=657)	0.2667	4.38	TCGA-06-0750-01
GBMLGG(N=657)	0.258	4.3082	TCGA-32-5222-01
GBMLGG(N=657)	0.3085	4.5687	TCGA-QH-A6XA-01
GBMLGG(N=657)	0.3201	4.6877	TCGA-P5-A77W-01
GBMLGG(N=657)	0.2674	4.7645	TCGA-27-2519-01
GBMLGG(N=657)	0.281	5.3324	TCGA-CS-4942-01
GBMLGG(N=657)	0.2942	5.193	TCGA-CS-6186-01
GBMLGG(N=657)	0.3056	5.5515	TCGA-DU-7008-01
GBMLGG(N=657)	0.3311	5.2642	TCGA-HT-7688-01
GBMLGG(N=657)	0.3095	5.2529	TCGA-DU-A7T8-01
GBMLGG(N=657)	0.3307	4.4297	TCGA-DU-A6S3-01
GBMLGG(N=657)	0.3034	4.7777	TCGA-DB-A64U-01
GBMLGG(N=657)	0.2984	5.2559	TCGA-HT-A61C-01
GBMLGG(N=657)	0.2969	5.2231	TCGA-12-0821-01
GBMLGG(N=657)	0.3059	5.3009	TCGA-TQ-A7RF-01
GBMLGG(N=657)	0.2909	5.1595	TCGA-19-2619-01
GBMLGG(N=657)	0.3289	5.5167	TCGA-F6-A8O3-01
GBMLGG(N=657)	0.3103	4.9346	TCGA-R8-A6ML-01
GBMLGG(N=657)	0.3051	4.4542	TCGA-DU-A5TT-01
GBMLGG(N=657)	0.3252	5.1498	TCGA-QH-A870-01
GBMLGG(N=657)	0.3276	4.5699	TCGA-DB-A75O-01
GBMLGG(N=657)	0.322	4.8238	TCGA-HT-8111-01
GBMLGG(N=657)	0.3165	5.1227	TCGA-S9-A7QZ-01
GBMLGG(N=657)	0.2888	4.8605	TCGA-12-0619-01
GBMLGG(N=657)	0.2724	4.7798	TCGA-DB-5273-01
GBMLGG(N=657)	0.3411	4.7767	TCGA-HT-7470-01
GBMLGG(N=657)	0.3172	4.6136	TCGA-FG-A4MY-01
GBMLGG(N=657)	0.3235	4.8238	TCGA-HT-8108-01
GBMLGG(N=657)	0.2953	5.3234	TCGA-DB-A4XE-01
GBMLGG(N=657)	0.3359	4.0488	TCGA-HT-A4DS-01
GBMLGG(N=657)	0.345	4.9165	TCGA-DU-8158-01
GBMLGG(N=657)	0.3025	4.8182	TCGA-HT-7474-01
GBMLGG(N=657)	0.2646	5.0786	TCGA-DH-5143-01
GBMLGG(N=657)	0.2963	5.1322	TCGA-TQ-A7RJ-01
GBMLGG(N=657)	0.3143	4.6966	TCGA-S9-A7QY-01
GBMLGG(N=657)	0.306	4.5754	TCGA-DB-A4XA-01
GBMLGG(N=657)	0.274	4.5952	TCGA-28-5213-01
GBMLGG(N=657)	0.3289	4.7882	TCGA-P5-A731-01
GBMLGG(N=657)	0.3292	5.3031	TCGA-E1-A7YE-01
GBMLGG(N=657)	0.3077	4.8028	TCGA-FG-A710-01
GBMLGG(N=657)	0.3236	4.3378	TCGA-HT-8010-01
GBMLGG(N=657)	0.3023	5.1416	TCGA-DU-7299-01
GBMLGG(N=657)	0.2639	5.2476	TCGA-DB-5270-01
GBMLGG(N=657)	0.2756	5.0339	TCGA-14-0789-01
GBMLGG(N=657)	0.3322	4.7005	TCGA-KT-A74X-01
GBMLGG(N=657)	0.3292	4.7939	TCGA-DB-A75L-01
GBMLGG(N=657)	0.2961	4.6514	TCGA-HT-A616-01
GBMLGG(N=657)	0.3281	4.5249	TCGA-HT-A74K-01
GBMLGG(N=657)	0.3184	4.9496	TCGA-WY-A85C-01
GBMLGG(N=657)	0.3307	4.8182	TCGA-FG-8188-01
GBMLGG(N=657)	0.3117	5.3685	TCGA-DU-A6S7-01
GBMLGG(N=657)	0.3004	4.9435	TCGA-DU-7294-01
GBMLGG(N=657)	0.268	4.0748	TCGA-DB-5274-01
GBMLGG(N=657)	0.2631	5.2529	TCGA-28-5209-01
GBMLGG(N=657)	0.3542	5.1056	TCGA-HT-7604-01
GBMLGG(N=657)	0.3261	4.7088	TCGA-TM-A84F-01
GBMLGG(N=657)	0.3045	4.6628	TCGA-DB-A64O-01
GBMLGG(N=657)	0.3233	4.8822	TCGA-HT-7884-01
GBMLGG(N=657)	0.308	5.306	TCGA-S9-A6WE-01
GBMLGG(N=657)	0.3068	4.7698	TCGA-QH-A6CY-01
GBMLGG(N=657)	0.3107	4.6106	TCGA-S9-A6WM-01
GBMLGG(N=657)	0.2892	6.2302	TCGA-28-5218-01
GBMLGG(N=657)	0.3277	4.9093	TCGA-HT-A5RA-01
GBMLGG(N=657)	0.3116	4.4628	TCGA-QH-A6CV-01
GBMLGG(N=657)	0.315	5.018	TCGA-VM-A8CE-01
GBMLGG(N=657)	0.2992	5.1465	TCGA-DU-5852-01
GBMLGG(N=657)	0.3156	4.3779	TCGA-P5-A72U-01
GBMLGG(N=657)	0.261	4.9552	TCGA-28-2514-01
GBMLGG(N=657)	0.3054	5.2612	TCGA-06-5859-01
GBMLGG(N=657)	0.3281	5.2434	TCGA-DB-A75K-01
GBMLGG(N=657)	0.3115	5.1388	TCGA-DU-6410-01
GBMLGG(N=657)	0.2915	4.5534	TCGA-28-2509-01
GBMLGG(N=657)	0.3006	4.7866	TCGA-QH-A65Z-01
GBMLGG(N=657)	0.2743	5.3516	TCGA-14-1825-01
GBMLGG(N=657)	0.3209	4.7421	TCGA-S9-A7IY-01
GBMLGG(N=657)	0.3122	4.6927	TCGA-P5-A781-01
GBMLGG(N=657)	0.3214	5.5979	TCGA-TM-A84G-01
GBMLGG(N=657)	0.3076	4.47	TCGA-HW-A5KK-01
GBMLGG(N=657)	0.2577	5.3537	TCGA-E1-5311-01
GBMLGG(N=657)	0.3424	5.4542	TCGA-FG-7634-01
GBMLGG(N=657)	0.2913	5.0939	TCGA-DU-5855-01
GBMLGG(N=657)	0.2915	5.3737	TCGA-DU-6396-01
GBMLGG(N=657)	0.3315	4.1684	TCGA-19-4065-01
GBMLGG(N=657)	0.3356	4.6142	TCGA-FG-7643-01
GBMLGG(N=657)	0.3227	5.1152	TCGA-TM-A84C-01
GBMLGG(N=657)	0.2728	4.9704	TCGA-02-2485-01
GBMLGG(N=657)	0.3171	4.9778	TCGA-WY-A85E-01
GBMLGG(N=657)	0.279	4.5236	TCGA-12-1597-01
GBMLGG(N=657)	0.2715	4.774	TCGA-28-1747-01
GBMLGG(N=657)	0.2863	4.854	TCGA-28-2499-01
GBMLGG(N=657)	0.3159	5.4767	TCGA-DU-7298-01
GBMLGG(N=657)	0.3181	4.8575	TCGA-TM-A84T-01
GBMLGG(N=657)	0.3339	5.1408	TCGA-FG-7637-01
GBMLGG(N=657)	0.3315	4.976	TCGA-HT-A5R9-01
GBMLGG(N=657)	0.3017	5.1289	TCGA-HT-A614-01
GBMLGG(N=657)	0.2803	4.4874	TCGA-06-0649-01
GBMLGG(N=657)	0.3077	4.722	TCGA-QH-A65R-01
GBMLGG(N=657)	0.3257	5.0313	TCGA-FG-A60J-01
GBMLGG(N=657)	0.3082	5.4216	TCGA-FG-8189-01
GBMLGG(N=657)	0.295	4.2563	TCGA-P5-A5EY-01
GBMLGG(N=657)	0.2692	4.9928	TCGA-06-2564-01
GBMLGG(N=657)	0.2961	5.2832	TCGA-06-5408-01
GBMLGG(N=657)	0.2741	4.3002	TCGA-27-1832-01
GBMLGG(N=657)	0.2721	2.9857	TCGA-14-1829-01
GBMLGG(N=657)	0.2767	4.6288	TCGA-32-2615-01
GBMLGG(N=657)	0.2707	4.8876	TCGA-06-0158-01
GBMLGG(N=657)	0.3004	5.0242	TCGA-HT-7882-01
GBMLGG(N=657)	0.2652	4.8699	TCGA-06-2558-01
GBMLGG(N=657)	0.3254	5.3975	TCGA-HT-8011-01
GBMLGG(N=657)	0.2917	5.6539	TCGA-DU-6394-01
GBMLGG(N=657)	0.2729	4.7777	TCGA-28-5216-01
GBMLGG(N=657)	0.3152	5.3388	TCGA-WY-A859-01
GBMLGG(N=657)	0.3309	5.2381	TCGA-WY-A85B-01
GBMLGG(N=657)	0.3065	5.4542	TCGA-S9-A6UB-01
GBMLGG(N=657)	0.2799	5.1416	TCGA-28-5207-01
GBMLGG(N=657)	0.2982	5.1792	TCGA-S9-A6U6-01
GBMLGG(N=657)	0.3378	5.8266	TCGA-DU-8168-01
GBMLGG(N=657)	0.2819	4.4938	TCGA-41-2572-01
GBMLGG(N=657)	0.2763	4.5311	TCGA-06-0130-01
GBMLGG(N=657)	0.2983	4.7121	TCGA-DU-7290-01
GBMLGG(N=657)	0.2849	5.5116	TCGA-06-5416-01
GBMLGG(N=657)	0.274	4.4595	TCGA-06-0168-01
GBMLGG(N=657)	0.2971	5.855	TCGA-DU-6407-01
GBMLGG(N=657)	0.2745	4.8274	TCGA-02-0055-01
GBMLGG(N=657)	0.3289	4.9374	TCGA-HT-7601-01
GBMLGG(N=657)	0.2843	5.1551	TCGA-DU-6403-01
GBMLGG(N=657)	0.2682	4.8997	TCGA-06-5415-01
GBMLGG(N=657)	0.3077	5.064	TCGA-DB-A64R-01
GBMLGG(N=657)	0.3293	4.8131	TCGA-E1-A7YQ-01
GBMLGG(N=657)	0.2937	5.4347	TCGA-DU-6405-01
GBMLGG(N=657)	0.2926	4.9603	TCGA-HW-7487-01
GBMLGG(N=657)	0.3214	4.4006	TCGA-S9-A7R2-01
GBMLGG(N=657)	0.3272	4.976	TCGA-S9-A7J1-01
GBMLGG(N=657)	0.3191	4.8465	TCGA-P5-A72X-01
GBMLGG(N=657)	0.3257	4.7861	TCGA-E1-A7YJ-01
GBMLGG(N=657)	0.2943	5.0648	TCGA-06-5411-01
GBMLGG(N=657)	0.2619	4.1772	TCGA-26-5139-01
GBMLGG(N=657)	0.3378	5.4764	TCGA-HT-7690-01
GBMLGG(N=657)	0.3369	5.0747	TCGA-HT-8105-01
GBMLGG(N=657)	0.2737	5.1111	TCGA-76-4928-01
GBMLGG(N=657)	0.2763	5.0321	TCGA-06-0644-01
GBMLGG(N=657)	0.3106	5.3608	TCGA-E1-A7YY-01
GBMLGG(N=657)	0.3159	5.2936	TCGA-HT-A619-01
GBMLGG(N=657)	0.2966	5.3111	TCGA-DU-6400-01
GBMLGG(N=657)	0.3204	4.7383	TCGA-P5-A737-01
GBMLGG(N=657)	0.2899	4.5644	TCGA-14-0871-01
GBMLGG(N=657)	0.3147	4.8525	TCGA-RY-A83Y-01
GBMLGG(N=657)	0.4513	4.7555	TCGA-HT-8564-01
GBMLGG(N=657)	0.3197	5.044	TCGA-HT-7686-01
GBMLGG(N=657)	0.3181	4.232	TCGA-E1-A7YM-01
GBMLGG(N=657)	0.3079	4.8625	TCGA-DH-A66F-01
GBMLGG(N=657)	0.2623	5.2862	TCGA-CS-5390-01
GBMLGG(N=657)	0.2953	4.9796	TCGA-S9-A6UA-01
GBMLGG(N=657)	0.2716	4.847	TCGA-32-2632-01
GBMLGG(N=657)	0.3341	5.7466	TCGA-FG-A87N-01
GBMLGG(N=657)	0.3226	5.3978	TCGA-VV-A829-01
GBMLGG(N=657)	0.3027	4.6399	TCGA-DH-A66B-01
GBMLGG(N=657)	0.3312	4.9156	TCGA-HT-A5R7-01
GBMLGG(N=657)	0.3295	5.2423	TCGA-CS-5394-01
GBMLGG(N=657)	0.312	5.4835	TCGA-DH-A66D-01
GBMLGG(N=657)	0.3151	4.9778	TCGA-HT-7877-01
GBMLGG(N=657)	0.2696	4.6253	TCGA-06-0882-01
GBMLGG(N=657)	0.3062	5.275	TCGA-DU-6542-01
GBMLGG(N=657)	0.3038	4.7517	TCGA-QH-A6CS-01
GBMLGG(N=657)	0.3198	4.6566	TCGA-E1-A7YU-01
GBMLGG(N=657)	0.3258	5.0401	TCGA-W9-A837-01
GBMLGG(N=657)	0.3523	5.0781	TCGA-IK-7675-01
GBMLGG(N=657)	0.3466	4.8807	TCGA-DU-7306-01
GBMLGG(N=657)	0.3346	5.0462	TCGA-QH-A6X9-01
GBMLGG(N=657)	0.3121	4.7442	TCGA-S9-A6U0-01
GBMLGG(N=657)	0.3385	5.1736	TCGA-HT-7611-01
GBMLGG(N=657)	0.3165	5.1946	TCGA-S9-A6TY-01
GBMLGG(N=657)	0.2925	4.4881	TCGA-DU-A7TB-01
GBMLGG(N=657)	0.2834	4.4463	TCGA-19-2625-01
GBMLGG(N=657)	0.3048	4.8182	TCGA-IK-8125-01
GBMLGG(N=657)	0.3211	4.3227	TCGA-WH-A86K-01
GBMLGG(N=657)	0.2583	4.8207	TCGA-DH-5141-01
GBMLGG(N=657)	0.3126	4.2965	TCGA-FG-A60L-01
GBMLGG(N=657)	0.2732	5.3872	TCGA-DB-5280-01
GBMLGG(N=657)	0.3186	5.1899	TCGA-S9-A7IX-01
GBMLGG(N=657)	0.2972	4.6142	TCGA-32-1980-01
GBMLGG(N=657)	0.2951	5.248	TCGA-FG-5965-01
GBMLGG(N=657)	0.3526	3.8827	TCGA-P5-A5F6-01
GBMLGG(N=657)	0.2731	5.2111	TCGA-27-1834-01
GBMLGG(N=657)	0.3159	5.3165	TCGA-DU-7007-01
GBMLGG(N=657)	0.3003	4.6882	TCGA-HW-7490-01
GBMLGG(N=657)	0.3077	4.8485	TCGA-CS-6188-01
GBMLGG(N=657)	0.3029	5.4503	TCGA-CS-6668-01
GBMLGG(N=657)	0.3305	5.1098	TCGA-DU-8165-01
GBMLGG(N=657)	0.3302	4.1612	TCGA-HT-7692-01
GBMLGG(N=657)	0.3073	5.7195	TCGA-TQ-A7RM-01
GBMLGG(N=657)	0.3379	5.0418	TCGA-DU-8161-01
GBMLGG(N=657)	0.331	4.5224	TCGA-P5-A736-01
GBMLGG(N=657)	0.2918	5.0211	TCGA-DU-6401-01
GBMLGG(N=657)	0.3187	3.8044	TCGA-HT-A74H-01
GBMLGG(N=657)	0.2728	4.7372	TCGA-41-2571-01
GBMLGG(N=657)	0.3217	5.2009	TCGA-TQ-A7RV-01
GBMLGG(N=657)	0.2925	4.4713	TCGA-14-0781-01
GBMLGG(N=657)	0.2932	4.845	TCGA-HT-7483-01
GBMLGG(N=657)	0.3037	4.3569	TCGA-HT-7620-01
GBMLGG(N=657)	0.3363	4.9915	TCGA-HT-7480-01
GBMLGG(N=657)	0.2759	4.5608	TCGA-06-0157-01
GBMLGG(N=657)	0.3264	5.3162	TCGA-S9-A7J0-01
GBMLGG(N=657)	0.2826	5.3548	TCGA-12-3653-01
GBMLGG(N=657)	0.325	5.4343	TCGA-TM-A84Q-01
GBMLGG(N=657)	0.2626	4.853	TCGA-76-4926-01
GBMLGG(N=657)	0.2808	5.2338	TCGA-26-5133-01
GBMLGG(N=657)	0.2614	4.9108	TCGA-06-2562-01
GBMLGG(N=657)	0.3174	4.5243	TCGA-RY-A847-01
GBMLGG(N=657)	0.3177	5.8677	TCGA-TQ-A7RQ-01
GBMLGG(N=657)	0.307	5.0674	TCGA-TQ-A7RW-01
GBMLGG(N=657)	0.3244	4.6456	TCGA-FG-8191-01
GBMLGG(N=657)	0.3285	5.1563	TCGA-E1-A7YW-01
GBMLGG(N=657)	0.2659	5.1215	TCGA-DB-5278-01
GBMLGG(N=657)	0.325	5.6433	TCGA-E1-A7YS-01
GBMLGG(N=657)	0.353	5.2146	TCGA-HT-7695-01
GBMLGG(N=657)	0.3339	4.8069	TCGA-DU-7012-01
GBMLGG(N=657)	0.3098	5.2009	TCGA-HT-7879-01
GBMLGG(N=657)	0.3255	4.6018	TCGA-DU-A7TC-01
GBMLGG(N=657)	0.2704	5.1215	TCGA-27-2521-01
GBMLGG(N=657)	0.3507	4.8679	TCGA-HT-7680-01
GBMLGG(N=657)	0.3146	4.9336	TCGA-DB-A4X9-01
GBMLGG(N=657)	0.324	5.2411	TCGA-TQ-A7RI-01
GBMLGG(N=657)	0.3096	5.4689	TCGA-TM-A7CA-01
GBMLGG(N=657)	0.3124	5.0905	TCGA-QH-A86X-01
GBMLGG(N=657)	0.3275	5.1144	TCGA-DU-A76R-01
GBMLGG(N=657)	0.2628	5.0242	TCGA-DH-5144-01
GBMLGG(N=657)	0.3173	5.2453	TCGA-41-5651-01
GBMLGG(N=657)	0.3159	4.6433	TCGA-E1-A7Z2-01
GBMLGG(N=657)	0.3051	5.1764	TCGA-DU-A5TP-01
GBMLGG(N=657)	0.2695	4.5066	TCGA-06-0210-01
GBMLGG(N=657)	0.3327	4.6142	TCGA-FG-8187-01
GBMLGG(N=657)	0.2753	5.6041	TCGA-E1-5304-01
GBMLGG(N=657)	0.2751	4.4404	TCGA-CS-4943-01
GBMLGG(N=657)	0.2954	4.9677	TCGA-19-5960-01
GBMLGG(N=657)	0.2763	5.0286	TCGA-06-0686-01
GBMLGG(N=657)	0.2629	5.6436	TCGA-DH-5140-01
GBMLGG(N=657)	0.3249	4.6502	TCGA-TM-A7CF-01
GBMLGG(N=657)	0.2996	5.1543	TCGA-DH-A7US-01
GBMLGG(N=657)	0.3194	4.8758	TCGA-HT-A61B-01
GBMLGG(N=657)	0.3107	4.9755	TCGA-E1-A7Z6-01
GBMLGG(N=657)	0.3135	4.6294	TCGA-HT-7857-01
GBMLGG(N=657)	0.3071	4.9658	TCGA-E1-5319-01
GBMLGG(N=657)	0.3178	4.0216	TCGA-DU-A5TS-01
GBMLGG(N=657)	0.5506	5.9241	TCGA-DU-6392-01
GBMLGG(N=657)	0.3199	4.2212	TCGA-QH-A6CU-01
GBMLGG(N=657)	0.2898	5.0614	TCGA-DU-6404-01
GBMLGG(N=657)	0.3289	4.0144	TCGA-VW-A8FI-01
GBMLGG(N=657)	0.3207	5.1728	TCGA-HT-A74L-01
GBMLGG(N=657)	0.3157	4.623	TCGA-P5-A5EU-01
GBMLGG(N=657)	0.3087	4.2818	TCGA-P5-A5EZ-01
GBMLGG(N=657)	0.3042	5.8276	TCGA-S9-A89Z-01
GBMLGG(N=657)	0.3258	5.1907	TCGA-S9-A6TZ-01
GBMLGG(N=657)	0.2997	5	TCGA-FG-5963-01
GBMLGG(N=657)	0.307	4.8704	TCGA-HT-A61A-01
GBMLGG(N=657)	0.3258	5.634	TCGA-S9-A89V-01
GBMLGG(N=657)	0.3127	5.1152	TCGA-DB-A64W-01
GBMLGG(N=657)	0.2943	3.7909	TCGA-FG-A4MX-01
GBMLGG(N=657)	0.3185	5.3855	TCGA-P5-A72Z-01
GBMLGG(N=657)	0.3168	4.8744	TCGA-HT-8114-01
GBMLGG(N=657)	0.2704	4.677	TCGA-06-2563-01
GBMLGG(N=657)	0.29	4.8223	TCGA-15-1444-01
GBMLGG(N=657)	0.2788	3.3105	TCGA-32-4213-01
GBMLGG(N=657)	0.323	4.8575	TCGA-HT-7881-01
GBMLGG(N=657)	0.2727	5.0479	TCGA-15-0742-01
GBMLGG(N=657)	0.2697	4.6502	TCGA-CS-4944-01
GBMLGG(N=657)	0.3894	4.9137	TCGA-06-0187-01
GBMLGG(N=657)	0.2907	5.5958	TCGA-19-1390-01
GBMLGG(N=657)	0.3129	4.773	TCGA-S9-A7QX-01
GBMLGG(N=657)	0.3196	4.9769	TCGA-DU-A7TG-01
GBMLGG(N=657)	0.3014	5.8684	TCGA-DU-5874-01
GBMLGG(N=657)	0.3362	5.3198	TCGA-TQ-A8XE-01
GBMLGG(N=657)	0.3353	4.847	TCGA-DU-7300-01
GBMLGG(N=657)	0.3431	5.0717	TCGA-HT-7694-01
GBMLGG(N=657)	0.3498	5.3534	TCGA-HT-7471-01
GBMLGG(N=657)	0.3121	5.2536	TCGA-DB-A4XD-01
GBMLGG(N=657)	0.3029	5.022	TCGA-TQ-A7RK-01
GBMLGG(N=657)	0.3106	5.0099	TCGA-HT-7475-01
GBMLGG(N=657)	0.3066	5.3541	TCGA-TQ-A7RO-01
GBMLGG(N=657)	0.3317	4.9045	TCGA-HT-7902-01
GBMLGG(N=657)	0.2984	4.7523	TCGA-FG-A711-01
GBMLGG(N=657)	0.2881	5.0427	TCGA-06-2557-01
GBMLGG(N=657)	0.2762	4.9189	TCGA-DB-5276-01
GBMLGG(N=657)	0.3176	4.7772	TCGA-P5-A730-01
GBMLGG(N=657)	0.3261	4.7767	TCGA-E1-A7YD-01
GBMLGG(N=657)	0.3228	4.4745	TCGA-HT-A74O-01
GBMLGG(N=657)	0.3105	4.9801	TCGA-HT-8015-01
GBMLGG(N=657)	0.3272	5.3555	TCGA-HT-A74J-01
GBMLGG(N=657)	0.267	4.7523	TCGA-06-0878-01
GBMLGG(N=657)	0.323	5.1922	TCGA-DH-A669-01
GBMLGG(N=657)	0.2758	5.1954	TCGA-06-0129-01
GBMLGG(N=657)	0.3049	4.421	TCGA-HT-A617-01
GBMLGG(N=657)	0.2652	4.9937	TCGA-16-1045-01
GBMLGG(N=657)	0.2749	5.0237	TCGA-06-2567-01
GBMLGG(N=657)	0.321	4.9117	TCGA-32-2616-01
GBMLGG(N=657)	0.3393	4.8033	TCGA-HT-7605-01
GBMLGG(N=657)	0.3207	5.4202	TCGA-S9-A6WO-01
GBMLGG(N=657)	0.2613	5.0036	TCGA-28-5208-01
GBMLGG(N=657)	0.2911	5.5907	TCGA-06-1804-01
GBMLGG(N=657)	0.3271	4.3484	TCGA-QH-A6CX-01
GBMLGG(N=657)	0.2618	4.0994	TCGA-14-2554-01
GBMLGG(N=657)	0.3366	5.0739	TCGA-P5-A5F4-01
GBMLGG(N=657)	0.3053	4.5675	TCGA-DU-A76K-01
GBMLGG(N=657)	0.3204	4.8822	TCGA-VM-A8CH-01
GBMLGG(N=657)	0.3513	4.6381	TCGA-HT-7609-01
GBMLGG(N=657)	0.2737	4.9336	TCGA-27-2528-01
GBMLGG(N=657)	0.3233	4.865	TCGA-QH-A6X4-01
GBMLGG(N=657)	0.3082	4.6821	TCGA-DH-A7UV-01
GBMLGG(N=657)	0.3229	4.2304	TCGA-TM-A7C3-01
GBMLGG(N=657)	0.3054	4.5318	TCGA-S9-A6WG-01
GBMLGG(N=657)	0.3491	5.0828	TCGA-06-5858-01
GBMLGG(N=657)	0.3072	5.0063	TCGA-FG-6690-01
GBMLGG(N=657)	0.3418	4.855	TCGA-DU-8167-01
GBMLGG(N=657)	0.3232	4.8694	TCGA-QH-A65X-01
GBMLGG(N=657)	0.2721	3.4868	TCGA-06-0178-01
GBMLGG(N=657)	0.3274	4.5808	TCGA-P5-A780-01
GBMLGG(N=657)	0.2649	5.2638	TCGA-E1-5302-01
GBMLGG(N=657)	0.2769	3.5149	TCGA-14-1823-01
GBMLGG(N=657)	0.3105	4.1161	TCGA-HW-A5KJ-01
GBMLGG(N=657)	0.3072	4.889	TCGA-R8-A6MO-01
GBMLGG(N=657)	0.3321	4.8043	TCGA-FG-7636-01
GBMLGG(N=657)	0.2888	4.588	TCGA-CS-6290-01
GBMLGG(N=657)	0.2986	5.1583	TCGA-DU-5847-01
GBMLGG(N=657)	0.3013	5.4696	TCGA-DU-6406-01
GBMLGG(N=657)	0.2901	4.2304	TCGA-06-0743-01
GBMLGG(N=657)	0.3428	5.4473	TCGA-TM-A84B-01
LGG(N=506)	0.3226	5.3078	TCGA-S9-A7J2-01
LGG(N=506)	0.3294	5.8948	TCGA-E1-A7YI-01
LGG(N=506)	0.3434	5.1148	TCGA-DU-7302-01
LGG(N=506)	0.331	5.1355	TCGA-DU-A7TI-01
LGG(N=506)	0.3291	4.691	TCGA-P5-A5EX-01
LGG(N=506)	0.3059	5.1938	TCGA-HT-8563-01
LGG(N=506)	0.3046	4.991	TCGA-FG-A60K-01
LGG(N=506)	0.2936	5.0985	TCGA-CS-5397-01
LGG(N=506)	0.2614	5.2969	TCGA-E1-5322-01
LGG(N=506)	0.3126	5.1136	TCGA-HT-8558-01
LGG(N=506)	0.2927	5.2188	TCGA-S9-A6U8-01
LGG(N=506)	0.3046	4.6742	TCGA-HT-7854-01
LGG(N=506)	0.3082	4.7225	TCGA-HT-7467-01
LGG(N=506)	0.3173	5.0605	TCGA-HT-7874-01
LGG(N=506)	0.3293	5.1555	TCGA-S9-A6TV-01
LGG(N=506)	0.3279	4.8929	TCGA-VM-A8CD-01
LGG(N=506)	0.3365	5.2506	TCGA-HT-7616-01
LGG(N=506)	0.3216	5.1469	TCGA-KT-A7W1-01
LGG(N=506)	0.3259	4.7148	TCGA-P5-A5F2-01
LGG(N=506)	0.3408	4.7302	TCGA-HT-7607-01
LGG(N=506)	0.3182	4.9996	TCGA-HT-7873-01
LGG(N=506)	0.3088	4.8783	TCGA-HT-7603-01
LGG(N=506)	0.2945	4.748	TCGA-DB-A64P-01
LGG(N=506)	0.2981	4.8151	TCGA-HW-7486-01
LGG(N=506)	0.3352	4.5717	TCGA-P5-A5F1-01
LGG(N=506)	0.3028	4.3869	TCGA-DU-7011-01
LGG(N=506)	0.3367	4.427	TCGA-P5-A77X-01
LGG(N=506)	0.3079	4.7231	TCGA-HW-7493-01
LGG(N=506)	0.3185	4.5663	TCGA-VM-A8CA-01
LGG(N=506)	0.3113	5.0282	TCGA-DU-7015-01
LGG(N=506)	0.3282	4.865	TCGA-TM-A7C5-01
LGG(N=506)	0.2975	4.9612	TCGA-DU-8162-01
LGG(N=506)	0.3239	4.5154	TCGA-TM-A84O-01
LGG(N=506)	0.3032	4.9644	TCGA-S9-A7R3-01
LGG(N=506)	0.307	5.248	TCGA-TQ-A7RN-01
LGG(N=506)	0.331	5.3782	TCGA-DU-A6S6-01
LGG(N=506)	0.3327	5.0943	TCGA-P5-A735-01
LGG(N=506)	0.3188	4.8585	TCGA-HT-7691-01
LGG(N=506)	0.3142	4.3002	TCGA-FG-A6J1-01
LGG(N=506)	0.3103	5.1482	TCGA-S9-A7R7-01
LGG(N=506)	0.2903	5.1831	TCGA-DU-6402-01
LGG(N=506)	0.3053	3.9041	TCGA-HT-7684-01
LGG(N=506)	0.3196	5.1784	TCGA-HT-8104-01
LGG(N=506)	0.3294	5.0896	TCGA-FN-7833-01
LGG(N=506)	0.2863	4.7442	TCGA-HT-7473-01
LGG(N=506)	0.3202	4.4304	TCGA-HT-8019-01
LGG(N=506)	0.3148	5.5179	TCGA-TQ-A7RU-01
LGG(N=506)	0.2994	4.836	TCGA-DB-A4XF-01
LGG(N=506)	0.3232	4.7104	TCGA-FG-A713-01
LGG(N=506)	0.3183	4.2795	TCGA-E1-A7YL-01
LGG(N=506)	0.2798	5.2265	TCGA-CS-5396-01
LGG(N=506)	0.3312	5.2649	TCGA-HW-8322-01
LGG(N=506)	0.3187	4.7285	TCGA-S9-A6U9-01
LGG(N=506)	0.3427	4.6657	TCGA-HT-7676-01
LGG(N=506)	0.3254	5.5027	TCGA-HT-7469-01
LGG(N=506)	0.3039	4.7603	TCGA-HT-7478-01
LGG(N=506)	0.3286	5.1048	TCGA-DU-A5TW-01
LGG(N=506)	0.3238	4.9289	TCGA-S9-A6TX-01
LGG(N=506)	0.3219	5.1252	TCGA-RY-A83Z-01
LGG(N=506)	0.3011	4.6347	TCGA-FG-A6IZ-01
LGG(N=506)	0.2736	5.3184	TCGA-CS-4941-01
LGG(N=506)	0.3253	4.8105	TCGA-DH-A7UT-01
LGG(N=506)	0.2859	5.1579	TCGA-DU-5871-01
LGG(N=506)	0.3223	5.2273	TCGA-HW-8321-01
LGG(N=506)	0.3039	5.0444	TCGA-EZ-7264-01
LGG(N=506)	0.303	5.407	TCGA-CS-6666-01
LGG(N=506)	0.3073	5.4572	TCGA-HW-7491-01
LGG(N=506)	0.2989	5.5135	TCGA-S9-A6U1-01
LGG(N=506)	0.3001	5.3385	TCGA-E1-5307-01
LGG(N=506)	0.3227	5.2858	TCGA-DU-A76L-01
LGG(N=506)	0.2961	5.1486	TCGA-HW-7495-01
LGG(N=506)	0.292	4.511	TCGA-CS-6669-01
LGG(N=506)	0.328	4.6611	TCGA-HT-7481-01
LGG(N=506)	0.3338	5.1534	TCGA-DU-8163-01
LGG(N=506)	0.317	3.7432	TCGA-HT-8110-01
LGG(N=506)	0.3244	5.2001	TCGA-RY-A840-01
LGG(N=506)	0.3188	4.4628	TCGA-VM-A8C9-01
LGG(N=506)	0.3108	5.2103	TCGA-HW-8319-01
LGG(N=506)	0.326	4.8365	TCGA-QH-A6CW-01
LGG(N=506)	0.2838	5.1077	TCGA-DU-5870-01
LGG(N=506)	0.3258	4.796	TCGA-TM-A84S-01
LGG(N=506)	0.3215	5.3045	TCGA-RY-A845-01
LGG(N=506)	0.3007	5.4835	TCGA-FG-8182-01
LGG(N=506)	0.3084	4.2204	TCGA-FG-6688-01
LGG(N=506)	0.3122	4.5386	TCGA-TQ-A7RP-01
LGG(N=506)	0.3363	4.9477	TCGA-HT-8113-01
LGG(N=506)	0.3139	5.064	TCGA-HT-7689-01
LGG(N=506)	0.3535	4.6065	TCGA-FG-7638-01
LGG(N=506)	0.3016	5.5342	TCGA-DU-7013-01
LGG(N=506)	0.3266	4.8095	TCGA-E1-A7Z3-01
LGG(N=506)	0.3046	4.7496	TCGA-HT-7476-01
LGG(N=506)	0.3074	5.1441	TCGA-TQ-A7RG-01
LGG(N=506)	0.3245	4.8033	TCGA-FG-8181-01
LGG(N=506)	0.3107	5.6568	TCGA-DU-A7T6-01
LGG(N=506)	0.3289	4.9132	TCGA-DB-A4XC-01
LGG(N=506)	0.3281	4.722	TCGA-FG-A4MW-01
LGG(N=506)	0.2682	5.0224	TCGA-DH-5142-01
LGG(N=506)	0.3006	5.2895	TCGA-S9-A6U2-01
LGG(N=506)	0.3208	5.5466	TCGA-TQ-A7RH-01
LGG(N=506)	0.3329	4.8115	TCGA-DB-A75M-01
LGG(N=506)	0.3326	5.2138	TCGA-HT-8012-01
LGG(N=506)	0.3171	5.1752	TCGA-S9-A7QW-01
LGG(N=506)	0.325	4.2204	TCGA-P5-A733-01
LGG(N=506)	0.3246	4.9556	TCGA-E1-A7Z4-01
LGG(N=506)	0.3103	4.0773	TCGA-DU-A5TR-01
LGG(N=506)	0.3305	4.8289	TCGA-FG-8185-01
LGG(N=506)	0.3379	5.2285	TCGA-HW-8320-01
LGG(N=506)	0.3037	4.6247	TCGA-CS-6667-01
LGG(N=506)	0.2822	5.2721	TCGA-DU-5849-01
LGG(N=506)	0.2803	5.0562	TCGA-DB-5279-01
LGG(N=506)	0.3002	4.8788	TCGA-CS-6670-01
LGG(N=506)	0.3035	4.2921	TCGA-DB-A64V-01
LGG(N=506)	0.2846	4.8856	TCGA-DU-5854-01
LGG(N=506)	0.3079	5.3565	TCGA-DH-A7UR-01
LGG(N=506)	0.3037	5.2906	TCGA-S9-A6WL-01
LGG(N=506)	0.3401	4.7253	TCGA-HT-7880-01
LGG(N=506)	0.267	5.302	TCGA-E1-5318-01
LGG(N=506)	0.3022	5.76	TCGA-DU-6393-01
LGG(N=506)	0.2998	4.9084	TCGA-DU-5853-01
LGG(N=506)	0.3326	5.6865	TCGA-TM-A84J-01
LGG(N=506)	0.3002	5.1748	TCGA-FG-5962-01
LGG(N=506)	0.3305	5.0709	TCGA-F6-A8O4-01
LGG(N=506)	0.3215	4.9065	TCGA-S9-A7R1-01
LGG(N=506)	0.3177	5.6634	TCGA-TM-A84M-01
LGG(N=506)	0.3127	4.9203	TCGA-HT-8107-01
LGG(N=506)	0.3079	5.0255	TCGA-P5-A5ET-01
LGG(N=506)	0.322	4.7898	TCGA-P5-A72W-01
LGG(N=506)	0.3158	4.8505	TCGA-FG-A70Y-01
LGG(N=506)	0.3172	5.1607	TCGA-TM-A84R-01
LGG(N=506)	0.2977	4.8837	TCGA-HW-A5KM-01
LGG(N=506)	0.324	5.5189	TCGA-HT-7477-01
LGG(N=506)	0.3257	4.6719	TCGA-FG-A87Q-01
LGG(N=506)	0.3071	4.9458	TCGA-FG-A70Z-01
LGG(N=506)	0.3113	5.0326	TCGA-FG-A4MU-01
LGG(N=506)	0.3091	5.5435	TCGA-DB-A4XB-01
LGG(N=506)	0.3142	4.847	TCGA-WY-A85D-01
LGG(N=506)	0.3328	5.2146	TCGA-FG-7641-01
LGG(N=506)	0.3001	4.863	TCGA-DU-5872-01
LGG(N=506)	0.3059	4.6253	TCGA-FG-6689-01
LGG(N=506)	0.2819	4.686	TCGA-DB-5277-01
LGG(N=506)	0.2926	4.8495	TCGA-HT-A615-01
LGG(N=506)	0.3472	5.0374	TCGA-DU-7301-01
LGG(N=506)	0.3161	5.24	TCGA-P5-A5EW-01
LGG(N=506)	0.3218	4.9496	TCGA-HT-A5RB-01
LGG(N=506)	0.3204	4.7929	TCGA-E1-A7YN-01
LGG(N=506)	0.3276	4.6474	TCGA-QH-A6XC-01
LGG(N=506)	0.306	5.1635	TCGA-S9-A6WN-01
LGG(N=506)	0.298	4.8954	TCGA-DB-A64L-01
LGG(N=506)	0.3189	5.5379	TCGA-TM-A84I-01
LGG(N=506)	0.3324	4.9397	TCGA-QH-A6CZ-01
LGG(N=506)	0.3216	4.0575	TCGA-WY-A858-01
LGG(N=506)	0.3204	5.5479	TCGA-VM-A8CB-01
LGG(N=506)	0.3315	5.0418	TCGA-VM-A8CF-01
LGG(N=506)	0.3413	4.591	TCGA-HT-7608-01
LGG(N=506)	0.303	4.8167	TCGA-CS-4938-01
LGG(N=506)	0.3222	4.2803	TCGA-QH-A6X5-01
LGG(N=506)	0.317	5.4732	TCGA-DU-8166-01
LGG(N=506)	0.3227	5.2601	TCGA-HT-8018-01
LGG(N=506)	0.2991	4.837	TCGA-DU-7292-01
LGG(N=506)	0.3292	4.741	TCGA-S9-A6TU-01
LGG(N=506)	0.3294	4.4523	TCGA-DB-A75P-01
LGG(N=506)	0.2903	4.7725	TCGA-FG-6691-01
LGG(N=506)	0.303	5.1989	TCGA-DU-6399-01
LGG(N=506)	0.3264	5.3349	TCGA-S9-A7IQ-01
LGG(N=506)	0.3054	4.9426	TCGA-S9-A6WI-01
LGG(N=506)	0.3057	4.664	TCGA-DB-A64S-01
LGG(N=506)	0.2976	4.6949	TCGA-FG-6692-01
LGG(N=506)	0.2992	5.0286	TCGA-HW-7489-01
LGG(N=506)	0.3313	5.2947	TCGA-R8-A6YH-01
LGG(N=506)	0.311	4.5286	TCGA-HT-A618-01
LGG(N=506)	0.2997	4.2173	TCGA-QH-A65S-01
LGG(N=506)	0.32	4.9402	TCGA-DU-7019-01
LGG(N=506)	0.3345	4.479	TCGA-DU-A7TJ-01
LGG(N=506)	0.3296	5.1776	TCGA-TM-A84H-01
LGG(N=506)	0.3175	5.1792	TCGA-S9-A7R8-01
LGG(N=506)	0.3098	5.0023	TCGA-S9-A7R4-01
LGG(N=506)	0.3214	5.2281	TCGA-S9-A7J3-01
LGG(N=506)	0.3247	4.7856	TCGA-TM-A84L-01
LGG(N=506)	0.3282	4.9964	TCGA-E1-A7YH-01
LGG(N=506)	0.3075	5.1019	TCGA-P5-A5EV-01
LGG(N=506)	0.3146	5.1883	TCGA-DU-A7TD-01
LGG(N=506)	0.3049	4.5211	TCGA-HW-A5KL-01
LGG(N=506)	0.3255	5.235	TCGA-RY-A83X-01
LGG(N=506)	0.3401	5.3038	TCGA-HT-7687-01
LGG(N=506)	0.3252	4.9069	TCGA-WY-A85A-01
LGG(N=506)	0.2716	5.599	TCGA-DB-5281-01
LGG(N=506)	0.3297	4.7581	TCGA-E1-A7YK-01
LGG(N=506)	0.3018	4.857	TCGA-DU-A5TU-01
LGG(N=506)	0.2979	5.8659	TCGA-DU-A7TA-01
LGG(N=506)	0.2735	5.0726	TCGA-CS-5395-01
LGG(N=506)	0.3198	5.0519	TCGA-TQ-A7RR-01
LGG(N=506)	0.3252	4.8939	TCGA-HT-A5R5-01
LGG(N=506)	0.3081	4.5583	TCGA-QH-A65V-01
LGG(N=506)	0.3241	5.0798	TCGA-S9-A6WP-01
LGG(N=506)	0.3013	4.656	TCGA-S9-A6U5-01
LGG(N=506)	0.321	5.1926	TCGA-E1-A7YO-01
LGG(N=506)	0.3311	5.1081	TCGA-QH-A6X8-01
LGG(N=506)	0.3365	5.082	TCGA-HT-7610-01
LGG(N=506)	0.3477	5.1635	TCGA-HT-7875-01
LGG(N=506)	0.3192	4.734	TCGA-R8-A6MK-01
LGG(N=506)	0.3298	5.1469	TCGA-P5-A5F0-01
LGG(N=506)	0.3227	5.0282	TCGA-R8-A73M-01
LGG(N=506)	0.3057	4.7038	TCGA-S9-A6TS-01
LGG(N=506)	0.3338	4.2343	TCGA-S9-A6TW-01
LGG(N=506)	0.2619	4.7856	TCGA-E1-5303-01
LGG(N=506)	0.2975	5.7916	TCGA-HT-7606-01
LGG(N=506)	0.3029	5.1891	TCGA-DU-6408-01
LGG(N=506)	0.2944	4.5211	TCGA-FG-5964-01
LGG(N=506)	0.3118	5.0171	TCGA-DB-A64Q-01
LGG(N=506)	0.3315	4.8987	TCGA-S9-A7IZ-01
LGG(N=506)	0.2988	5.4098	TCGA-S9-A6WH-01
LGG(N=506)	0.3357	4.3292	TCGA-HT-7602-01
LGG(N=506)	0.3299	5.0717	TCGA-DU-A6S8-01
LGG(N=506)	0.3188	4.8866	TCGA-HT-7858-01
LGG(N=506)	0.3097	5.1429	TCGA-HT-7860-01
LGG(N=506)	0.3065	4.9098	TCGA-DU-7006-01
LGG(N=506)	0.2989	4.9718	TCGA-TQ-A7RS-01
LGG(N=506)	0.3058	4.9764	TCGA-DU-7009-01
LGG(N=506)	0.3135	5.1169	TCGA-DU-7010-01
LGG(N=506)	0.3128	4.6433	TCGA-QH-A6X3-01
LGG(N=506)	0.342	5.2533	TCGA-DU-8164-01
LGG(N=506)	0.3024	5.067	TCGA-DU-7018-01
LGG(N=506)	0.3173	4.582	TCGA-RY-A843-01
LGG(N=506)	0.3225	4.8069	TCGA-DU-7014-01
LGG(N=506)	0.3422	5.1132	TCGA-HT-7693-01
LGG(N=506)	0.3098	4.6376	TCGA-FG-A6J3-01
LGG(N=506)	0.3186	5.1339	TCGA-HT-8106-01
LGG(N=506)	0.2962	4.9594	TCGA-HT-7472-01
LGG(N=506)	0.333	5.1997	TCGA-HT-7855-01
LGG(N=506)	0.3259	5.5395	TCGA-DB-A4XG-01
LGG(N=506)	0.3144	4.7913	TCGA-HT-A5RC-01
LGG(N=506)	0.3238	5.2126	TCGA-VM-A8C8-01
LGG(N=506)	0.3192	5.2075	TCGA-HT-7681-01
LGG(N=506)	0.3401	4.783	TCGA-DU-A6S2-01
LGG(N=506)	0.3361	4.7192	TCGA-DU-7309-01
LGG(N=506)	0.3094	4.3951	TCGA-DB-A4XH-01
LGG(N=506)	0.3123	4.9156	TCGA-HT-7485-01
LGG(N=506)	0.3031	5.2426	TCGA-VW-A7QS-01
LGG(N=506)	0.3199	4.9964	TCGA-VV-A86M-01
LGG(N=506)	0.321	4.5754	TCGA-E1-A7YV-01
LGG(N=506)	0.3085	5.1482	TCGA-HT-7468-01
LGG(N=506)	0.3353	5.3576	TCGA-HT-7677-01
LGG(N=506)	0.3033	4.5173	TCGA-DU-A5TY-01
LGG(N=506)	0.3149	4.8161	TCGA-HT-8109-01
LGG(N=506)	0.3132	5.1086	TCGA-HT-7479-01
LGG(N=506)	0.2726	5.5886	TCGA-DB-5275-01
LGG(N=506)	0.3311	4.8228	TCGA-TM-A7C4-01
LGG(N=506)	0.3194	5.1182	TCGA-DH-A7UU-01
LGG(N=506)	0.3128	4.5085	TCGA-HT-A4DV-01
LGG(N=506)	0.3213	5.1065	TCGA-FG-8186-01
LGG(N=506)	0.2957	5.0884	TCGA-FG-A4MT-01
LGG(N=506)	0.3067	4.8395	TCGA-E1-5305-01
LGG(N=506)	0.2715	4.7819	TCGA-CS-5393-01
LGG(N=506)	0.2954	5.0157	TCGA-DU-6395-01
LGG(N=506)	0.3072	3.7582	TCGA-DB-A64X-01
LGG(N=506)	0.3268	5.4634	TCGA-S9-A7IS-01
LGG(N=506)	0.3203	4.9792	TCGA-HT-7856-01
LGG(N=506)	0.3085	4.5687	TCGA-QH-A6XA-01
LGG(N=506)	0.3201	4.6877	TCGA-P5-A77W-01
LGG(N=506)	0.281	5.3324	TCGA-CS-4942-01
LGG(N=506)	0.2942	5.193	TCGA-CS-6186-01
LGG(N=506)	0.3056	5.5515	TCGA-DU-7008-01
LGG(N=506)	0.3311	5.2642	TCGA-HT-7688-01
LGG(N=506)	0.3095	5.2529	TCGA-DU-A7T8-01
LGG(N=506)	0.3307	4.4297	TCGA-DU-A6S3-01
LGG(N=506)	0.3034	4.7777	TCGA-DB-A64U-01
LGG(N=506)	0.2984	5.2559	TCGA-HT-A61C-01
LGG(N=506)	0.3059	5.3009	TCGA-TQ-A7RF-01
LGG(N=506)	0.3289	5.5167	TCGA-F6-A8O3-01
LGG(N=506)	0.3103	4.9346	TCGA-R8-A6ML-01
LGG(N=506)	0.3051	4.4542	TCGA-DU-A5TT-01
LGG(N=506)	0.3252	5.1498	TCGA-QH-A870-01
LGG(N=506)	0.3276	4.5699	TCGA-DB-A75O-01
LGG(N=506)	0.322	4.8238	TCGA-HT-8111-01
LGG(N=506)	0.3165	5.1227	TCGA-S9-A7QZ-01
LGG(N=506)	0.2724	4.7798	TCGA-DB-5273-01
LGG(N=506)	0.3411	4.7767	TCGA-HT-7470-01
LGG(N=506)	0.3172	4.6136	TCGA-FG-A4MY-01
LGG(N=506)	0.3235	4.8238	TCGA-HT-8108-01
LGG(N=506)	0.2953	5.3234	TCGA-DB-A4XE-01
LGG(N=506)	0.3359	4.0488	TCGA-HT-A4DS-01
LGG(N=506)	0.345	4.9165	TCGA-DU-8158-01
LGG(N=506)	0.3025	4.8182	TCGA-HT-7474-01
LGG(N=506)	0.2646	5.0786	TCGA-DH-5143-01
LGG(N=506)	0.2963	5.1322	TCGA-TQ-A7RJ-01
LGG(N=506)	0.3143	4.6966	TCGA-S9-A7QY-01
LGG(N=506)	0.306	4.5754	TCGA-DB-A4XA-01
LGG(N=506)	0.3289	4.7882	TCGA-P5-A731-01
LGG(N=506)	0.3292	5.3031	TCGA-E1-A7YE-01
LGG(N=506)	0.3077	4.8028	TCGA-FG-A710-01
LGG(N=506)	0.3236	4.3378	TCGA-HT-8010-01
LGG(N=506)	0.3023	5.1416	TCGA-DU-7299-01
LGG(N=506)	0.2639	5.2476	TCGA-DB-5270-01
LGG(N=506)	0.3322	4.7005	TCGA-KT-A74X-01
LGG(N=506)	0.3292	4.7939	TCGA-DB-A75L-01
LGG(N=506)	0.2961	4.6514	TCGA-HT-A616-01
LGG(N=506)	0.3281	4.5249	TCGA-HT-A74K-01
LGG(N=506)	0.3184	4.9496	TCGA-WY-A85C-01
LGG(N=506)	0.3307	4.8182	TCGA-FG-8188-01
LGG(N=506)	0.3117	5.3685	TCGA-DU-A6S7-01
LGG(N=506)	0.3004	4.9435	TCGA-DU-7294-01
LGG(N=506)	0.268	4.0748	TCGA-DB-5274-01
LGG(N=506)	0.3542	5.1056	TCGA-HT-7604-01
LGG(N=506)	0.3261	4.7088	TCGA-TM-A84F-01
LGG(N=506)	0.3045	4.6628	TCGA-DB-A64O-01
LGG(N=506)	0.3233	4.8822	TCGA-HT-7884-01
LGG(N=506)	0.308	5.306	TCGA-S9-A6WE-01
LGG(N=506)	0.3068	4.7698	TCGA-QH-A6CY-01
LGG(N=506)	0.3107	4.6106	TCGA-S9-A6WM-01
LGG(N=506)	0.3277	4.9093	TCGA-HT-A5RA-01
LGG(N=506)	0.3116	4.4628	TCGA-QH-A6CV-01
LGG(N=506)	0.315	5.018	TCGA-VM-A8CE-01
LGG(N=506)	0.2992	5.1465	TCGA-DU-5852-01
LGG(N=506)	0.3156	4.3779	TCGA-P5-A72U-01
LGG(N=506)	0.3281	5.2434	TCGA-DB-A75K-01
LGG(N=506)	0.3115	5.1388	TCGA-DU-6410-01
LGG(N=506)	0.3006	4.7866	TCGA-QH-A65Z-01
LGG(N=506)	0.3209	4.7421	TCGA-S9-A7IY-01
LGG(N=506)	0.3122	4.6927	TCGA-P5-A781-01
LGG(N=506)	0.3214	5.5979	TCGA-TM-A84G-01
LGG(N=506)	0.3076	4.47	TCGA-HW-A5KK-01
LGG(N=506)	0.2577	5.3537	TCGA-E1-5311-01
LGG(N=506)	0.3424	5.4542	TCGA-FG-7634-01
LGG(N=506)	0.2913	5.0939	TCGA-DU-5855-01
LGG(N=506)	0.2915	5.3737	TCGA-DU-6396-01
LGG(N=506)	0.3356	4.6142	TCGA-FG-7643-01
LGG(N=506)	0.3227	5.1152	TCGA-TM-A84C-01
LGG(N=506)	0.3171	4.9778	TCGA-WY-A85E-01
LGG(N=506)	0.3159	5.4767	TCGA-DU-7298-01
LGG(N=506)	0.3181	4.8575	TCGA-TM-A84T-01
LGG(N=506)	0.3339	5.1408	TCGA-FG-7637-01
LGG(N=506)	0.3315	4.976	TCGA-HT-A5R9-01
LGG(N=506)	0.3017	5.1289	TCGA-HT-A614-01
LGG(N=506)	0.3077	4.722	TCGA-QH-A65R-01
LGG(N=506)	0.3257	5.0313	TCGA-FG-A60J-01
LGG(N=506)	0.3082	5.4216	TCGA-FG-8189-01
LGG(N=506)	0.295	4.2563	TCGA-P5-A5EY-01
LGG(N=506)	0.3004	5.0242	TCGA-HT-7882-01
LGG(N=506)	0.3254	5.3975	TCGA-HT-8011-01
LGG(N=506)	0.2917	5.6539	TCGA-DU-6394-01
LGG(N=506)	0.3152	5.3388	TCGA-WY-A859-01
LGG(N=506)	0.3309	5.2381	TCGA-WY-A85B-01
LGG(N=506)	0.3065	5.4542	TCGA-S9-A6UB-01
LGG(N=506)	0.2982	5.1792	TCGA-S9-A6U6-01
LGG(N=506)	0.3378	5.8266	TCGA-DU-8168-01
LGG(N=506)	0.2983	4.7121	TCGA-DU-7290-01
LGG(N=506)	0.2971	5.855	TCGA-DU-6407-01
LGG(N=506)	0.3289	4.9374	TCGA-HT-7601-01
LGG(N=506)	0.2843	5.1551	TCGA-DU-6403-01
LGG(N=506)	0.3077	5.064	TCGA-DB-A64R-01
LGG(N=506)	0.3293	4.8131	TCGA-E1-A7YQ-01
LGG(N=506)	0.2937	5.4347	TCGA-DU-6405-01
LGG(N=506)	0.2926	4.9603	TCGA-HW-7487-01
LGG(N=506)	0.3214	4.4006	TCGA-S9-A7R2-01
LGG(N=506)	0.3272	4.976	TCGA-S9-A7J1-01
LGG(N=506)	0.3191	4.8465	TCGA-P5-A72X-01
LGG(N=506)	0.3257	4.7861	TCGA-E1-A7YJ-01
LGG(N=506)	0.3378	5.4764	TCGA-HT-7690-01
LGG(N=506)	0.3369	5.0747	TCGA-HT-8105-01
LGG(N=506)	0.3106	5.3608	TCGA-E1-A7YY-01
LGG(N=506)	0.3159	5.2936	TCGA-HT-A619-01
LGG(N=506)	0.2966	5.3111	TCGA-DU-6400-01
LGG(N=506)	0.3204	4.7383	TCGA-P5-A737-01
LGG(N=506)	0.3147	4.8525	TCGA-RY-A83Y-01
LGG(N=506)	0.4513	4.7555	TCGA-HT-8564-01
LGG(N=506)	0.3197	5.044	TCGA-HT-7686-01
LGG(N=506)	0.3181	4.232	TCGA-E1-A7YM-01
LGG(N=506)	0.3079	4.8625	TCGA-DH-A66F-01
LGG(N=506)	0.2623	5.2862	TCGA-CS-5390-01
LGG(N=506)	0.2953	4.9796	TCGA-S9-A6UA-01
LGG(N=506)	0.3341	5.7466	TCGA-FG-A87N-01
LGG(N=506)	0.3226	5.3978	TCGA-VV-A829-01
LGG(N=506)	0.3027	4.6399	TCGA-DH-A66B-01
LGG(N=506)	0.3312	4.9156	TCGA-HT-A5R7-01
LGG(N=506)	0.3295	5.2423	TCGA-CS-5394-01
LGG(N=506)	0.312	5.4835	TCGA-DH-A66D-01
LGG(N=506)	0.3151	4.9778	TCGA-HT-7877-01
LGG(N=506)	0.3062	5.275	TCGA-DU-6542-01
LGG(N=506)	0.3038	4.7517	TCGA-QH-A6CS-01
LGG(N=506)	0.3198	4.6566	TCGA-E1-A7YU-01
LGG(N=506)	0.3258	5.0401	TCGA-W9-A837-01
LGG(N=506)	0.3523	5.0781	TCGA-IK-7675-01
LGG(N=506)	0.3466	4.8807	TCGA-DU-7306-01
LGG(N=506)	0.3346	5.0462	TCGA-QH-A6X9-01
LGG(N=506)	0.3121	4.7442	TCGA-S9-A6U0-01
LGG(N=506)	0.3385	5.1736	TCGA-HT-7611-01
LGG(N=506)	0.3165	5.1946	TCGA-S9-A6TY-01
LGG(N=506)	0.2925	4.4881	TCGA-DU-A7TB-01
LGG(N=506)	0.3048	4.8182	TCGA-IK-8125-01
LGG(N=506)	0.3211	4.3227	TCGA-WH-A86K-01
LGG(N=506)	0.2583	4.8207	TCGA-DH-5141-01
LGG(N=506)	0.3126	4.2965	TCGA-FG-A60L-01
LGG(N=506)	0.2732	5.3872	TCGA-DB-5280-01
LGG(N=506)	0.3186	5.1899	TCGA-S9-A7IX-01
LGG(N=506)	0.2951	5.248	TCGA-FG-5965-01
LGG(N=506)	0.3526	3.8827	TCGA-P5-A5F6-01
LGG(N=506)	0.3159	5.3165	TCGA-DU-7007-01
LGG(N=506)	0.3003	4.6882	TCGA-HW-7490-01
LGG(N=506)	0.3077	4.8485	TCGA-CS-6188-01
LGG(N=506)	0.3029	5.4503	TCGA-CS-6668-01
LGG(N=506)	0.3305	5.1098	TCGA-DU-8165-01
LGG(N=506)	0.3302	4.1612	TCGA-HT-7692-01
LGG(N=506)	0.3073	5.7195	TCGA-TQ-A7RM-01
LGG(N=506)	0.3379	5.0418	TCGA-DU-8161-01
LGG(N=506)	0.331	4.5224	TCGA-P5-A736-01
LGG(N=506)	0.2918	5.0211	TCGA-DU-6401-01
LGG(N=506)	0.3187	3.8044	TCGA-HT-A74H-01
LGG(N=506)	0.3217	5.2009	TCGA-TQ-A7RV-01
LGG(N=506)	0.2932	4.845	TCGA-HT-7483-01
LGG(N=506)	0.3037	4.3569	TCGA-HT-7620-01
LGG(N=506)	0.3363	4.9915	TCGA-HT-7480-01
LGG(N=506)	0.3264	5.3162	TCGA-S9-A7J0-01
LGG(N=506)	0.325	5.4343	TCGA-TM-A84Q-01
LGG(N=506)	0.3174	4.5243	TCGA-RY-A847-01
LGG(N=506)	0.3177	5.8677	TCGA-TQ-A7RQ-01
LGG(N=506)	0.307	5.0674	TCGA-TQ-A7RW-01
LGG(N=506)	0.3244	4.6456	TCGA-FG-8191-01
LGG(N=506)	0.3285	5.1563	TCGA-E1-A7YW-01
LGG(N=506)	0.2659	5.1215	TCGA-DB-5278-01
LGG(N=506)	0.325	5.6433	TCGA-E1-A7YS-01
LGG(N=506)	0.353	5.2146	TCGA-HT-7695-01
LGG(N=506)	0.3339	4.8069	TCGA-DU-7012-01
LGG(N=506)	0.3098	5.2009	TCGA-HT-7879-01
LGG(N=506)	0.3255	4.6018	TCGA-DU-A7TC-01
LGG(N=506)	0.3507	4.8679	TCGA-HT-7680-01
LGG(N=506)	0.3146	4.9336	TCGA-DB-A4X9-01
LGG(N=506)	0.324	5.2411	TCGA-TQ-A7RI-01
LGG(N=506)	0.3096	5.4689	TCGA-TM-A7CA-01
LGG(N=506)	0.3124	5.0905	TCGA-QH-A86X-01
LGG(N=506)	0.3275	5.1144	TCGA-DU-A76R-01
LGG(N=506)	0.2628	5.0242	TCGA-DH-5144-01
LGG(N=506)	0.3159	4.6433	TCGA-E1-A7Z2-01
LGG(N=506)	0.3051	5.1764	TCGA-DU-A5TP-01
LGG(N=506)	0.3327	4.6142	TCGA-FG-8187-01
LGG(N=506)	0.2753	5.6041	TCGA-E1-5304-01
LGG(N=506)	0.2751	4.4404	TCGA-CS-4943-01
LGG(N=506)	0.2629	5.6436	TCGA-DH-5140-01
LGG(N=506)	0.3249	4.6502	TCGA-TM-A7CF-01
LGG(N=506)	0.2996	5.1543	TCGA-DH-A7US-01
LGG(N=506)	0.3194	4.8758	TCGA-HT-A61B-01
LGG(N=506)	0.3107	4.9755	TCGA-E1-A7Z6-01
LGG(N=506)	0.3135	4.6294	TCGA-HT-7857-01
LGG(N=506)	0.3071	4.9658	TCGA-E1-5319-01
LGG(N=506)	0.3178	4.0216	TCGA-DU-A5TS-01
LGG(N=506)	0.5506	5.9241	TCGA-DU-6392-01
LGG(N=506)	0.3199	4.2212	TCGA-QH-A6CU-01
LGG(N=506)	0.2898	5.0614	TCGA-DU-6404-01
LGG(N=506)	0.3289	4.0144	TCGA-VW-A8FI-01
LGG(N=506)	0.3207	5.1728	TCGA-HT-A74L-01
LGG(N=506)	0.3157	4.623	TCGA-P5-A5EU-01
LGG(N=506)	0.3087	4.2818	TCGA-P5-A5EZ-01
LGG(N=506)	0.3042	5.8276	TCGA-S9-A89Z-01
LGG(N=506)	0.3258	5.1907	TCGA-S9-A6TZ-01
LGG(N=506)	0.2997	5	TCGA-FG-5963-01
LGG(N=506)	0.307	4.8704	TCGA-HT-A61A-01
LGG(N=506)	0.3258	5.634	TCGA-S9-A89V-01
LGG(N=506)	0.3127	5.1152	TCGA-DB-A64W-01
LGG(N=506)	0.2943	3.7909	TCGA-FG-A4MX-01
LGG(N=506)	0.3185	5.3855	TCGA-P5-A72Z-01
LGG(N=506)	0.3168	4.8744	TCGA-HT-8114-01
LGG(N=506)	0.323	4.8575	TCGA-HT-7881-01
LGG(N=506)	0.2697	4.6502	TCGA-CS-4944-01
LGG(N=506)	0.3129	4.773	TCGA-S9-A7QX-01
LGG(N=506)	0.3196	4.9769	TCGA-DU-A7TG-01
LGG(N=506)	0.3014	5.8684	TCGA-DU-5874-01
LGG(N=506)	0.3362	5.3198	TCGA-TQ-A8XE-01
LGG(N=506)	0.3353	4.847	TCGA-DU-7300-01
LGG(N=506)	0.3431	5.0717	TCGA-HT-7694-01
LGG(N=506)	0.3498	5.3534	TCGA-HT-7471-01
LGG(N=506)	0.3121	5.2536	TCGA-DB-A4XD-01
LGG(N=506)	0.3029	5.022	TCGA-TQ-A7RK-01
LGG(N=506)	0.3106	5.0099	TCGA-HT-7475-01
LGG(N=506)	0.3066	5.3541	TCGA-TQ-A7RO-01
LGG(N=506)	0.3317	4.9045	TCGA-HT-7902-01
LGG(N=506)	0.2984	4.7523	TCGA-FG-A711-01
LGG(N=506)	0.2762	4.9189	TCGA-DB-5276-01
LGG(N=506)	0.3176	4.7772	TCGA-P5-A730-01
LGG(N=506)	0.3261	4.7767	TCGA-E1-A7YD-01
LGG(N=506)	0.3228	4.4745	TCGA-HT-A74O-01
LGG(N=506)	0.3105	4.9801	TCGA-HT-8015-01
LGG(N=506)	0.3272	5.3555	TCGA-HT-A74J-01
LGG(N=506)	0.323	5.1922	TCGA-DH-A669-01
LGG(N=506)	0.3049	4.421	TCGA-HT-A617-01
LGG(N=506)	0.3393	4.8033	TCGA-HT-7605-01
LGG(N=506)	0.3207	5.4202	TCGA-S9-A6WO-01
LGG(N=506)	0.3271	4.3484	TCGA-QH-A6CX-01
LGG(N=506)	0.3366	5.0739	TCGA-P5-A5F4-01
LGG(N=506)	0.3053	4.5675	TCGA-DU-A76K-01
LGG(N=506)	0.3204	4.8822	TCGA-VM-A8CH-01
LGG(N=506)	0.3513	4.6381	TCGA-HT-7609-01
LGG(N=506)	0.3233	4.865	TCGA-QH-A6X4-01
LGG(N=506)	0.3082	4.6821	TCGA-DH-A7UV-01
LGG(N=506)	0.3229	4.2304	TCGA-TM-A7C3-01
LGG(N=506)	0.3054	4.5318	TCGA-S9-A6WG-01
LGG(N=506)	0.3072	5.0063	TCGA-FG-6690-01
LGG(N=506)	0.3418	4.855	TCGA-DU-8167-01
LGG(N=506)	0.3232	4.8694	TCGA-QH-A65X-01
LGG(N=506)	0.3274	4.5808	TCGA-P5-A780-01
LGG(N=506)	0.2649	5.2638	TCGA-E1-5302-01
LGG(N=506)	0.3105	4.1161	TCGA-HW-A5KJ-01
LGG(N=506)	0.3072	4.889	TCGA-R8-A6MO-01
LGG(N=506)	0.3321	4.8043	TCGA-FG-7636-01
LGG(N=506)	0.2888	4.588	TCGA-CS-6290-01
LGG(N=506)	0.2986	5.1583	TCGA-DU-5847-01
LGG(N=506)	0.3013	5.4696	TCGA-DU-6406-01
LGG(N=506)	0.3428	5.4473	TCGA-TM-A84B-01
CESC(N=302)	0.3075	4.1986	TCGA-EK-A2RE-01
CESC(N=302)	0.2696	4.6645	TCGA-IR-A3L7-01
CESC(N=302)	0.3347	3.5982	TCGA-Q1-A73Q-01
CESC(N=302)	0.2893	2.7931	TCGA-C5-A1MF-01
CESC(N=302)	0.3614	3.652	TCGA-ZJ-A8QQ-01
CESC(N=302)	0.3165	4.0162	TCGA-EX-A3L1-01
CESC(N=302)	0.3032	4.7442	TCGA-JW-A5VI-01
CESC(N=302)	0.3046	3.9746	TCGA-EA-A1QT-01
CESC(N=302)	0.3275	4.2134	TCGA-UC-A7PG-01
CESC(N=302)	0.3389	4.9472	TCGA-EA-A97N-01
CESC(N=302)	0.3074	4.5423	TCGA-EA-A3QD-01
CESC(N=302)	0.2908	4.0189	TCGA-C5-A1ME-01
CESC(N=302)	0.3465	4.7132	TCGA-C5-A8YR-01
CESC(N=302)	0.2933	4.1027	TCGA-FU-A40J-01
CESC(N=302)	0.3227	4.9612	TCGA-VS-A9V5-01
CESC(N=302)	0.3546	4.5838	TCGA-MY-A913-01
CESC(N=302)	0.3291	4.5053	TCGA-VS-A8Q9-01
CESC(N=302)	0.2782	4.6838	TCGA-DS-A0VL-01
CESC(N=302)	0.3285	5.1835	TCGA-VS-A9UU-01
CESC(N=302)	0.3375	4.3299	TCGA-ZJ-AAXN-01
CESC(N=302)	0.5605	4.7955	TCGA-VS-A9U6-01
CESC(N=302)	0.3206	4.5217	TCGA-C5-A2LX-01
CESC(N=302)	0.2954	3.5863	TCGA-C5-A1M8-01
CESC(N=302)	0.3296	4.8146	TCGA-C5-A7CJ-01
CESC(N=302)	0.3659	3.3647	TCGA-GH-A9DA-01
CESC(N=302)	0.305	3.8401	TCGA-EA-A5O9-01
CESC(N=302)	0.3348	4.6798	TCGA-Q1-A73P-01
CESC(N=302)	0.335	3.7529	TCGA-C5-A8XK-01
CESC(N=302)	0.3693	3.7269	TCGA-C5-A907-01
CESC(N=302)	0.3302	4.1587	TCGA-VS-A9UD-01
CESC(N=302)	0.3387	4.3646	TCGA-C5-A7CM-01
CESC(N=302)	0.357	4.5079	TCGA-VS-A9V2-01
CESC(N=302)	0.3511	4.1587	TCGA-VS-A94Y-01
CESC(N=302)	0.3665	4.9298	TCGA-C5-A8ZZ-01
CESC(N=302)	0.6007	5.4916	TCGA-VS-A9UJ-01
CESC(N=302)	0.3363	3.2143	TCGA-ZJ-AAXI-01
CESC(N=302)	0.3322	3.154	TCGA-Q1-A6DT-01
CESC(N=302)	0.3205	4.4509	TCGA-VS-A9UQ-01
CESC(N=302)	0.3384	4.8983	TCGA-VS-A8EG-01
CESC(N=302)	0.3416	4.4881	TCGA-EX-A69L-01
CESC(N=302)	0.3415	4.5772	TCGA-Q1-A73O-01
CESC(N=302)	0.3742	4.5886	TCGA-VS-A8QC-01
CESC(N=302)	0.2973	4.6029	TCGA-EA-A5ZE-01
CESC(N=302)	0.3489	5.5598	TCGA-ZJ-A8QO-01
CESC(N=302)	0.2794	3.6393	TCGA-JX-A5QV-01
CESC(N=302)	0.2876	3.2343	TCGA-EK-A2GZ-01
CESC(N=302)	0.3074	4.0001	TCGA-EK-A2R9-01
CESC(N=302)	0.2757	3.3177	TCGA-IR-A3LL-01
CESC(N=302)	0.2847	4.4945	TCGA-C5-A1M5-01
CESC(N=302)	0.3285	4.026	TCGA-C5-A7X8-01
CESC(N=302)	0.5382	4.9199	TCGA-EA-A3HS-01
CESC(N=302)	0.3014	3.6861	TCGA-IR-A3LH-01
CESC(N=302)	0.2925	3.9089	TCGA-C5-A1M9-01
CESC(N=302)	0.3112	3.7356	TCGA-DG-A2KJ-01
CESC(N=302)	0.2933	4.1563	TCGA-Q1-A5R3-01
CESC(N=302)	0.3047	4.834	TCGA-HG-A2PA-01
CESC(N=302)	0.2901	4.1318	TCGA-EA-A50E-01
CESC(N=302)	0.2958	3.551	TCGA-EA-A556-01
CESC(N=302)	0.3211	5.0571	TCGA-VS-A9V3-01
CESC(N=302)	0.3232	4.2056	TCGA-VS-A9UH-01
CESC(N=302)	0.2881	4.359	TCGA-JX-A3PZ-01
CESC(N=302)	0.2969	4.6894	TCGA-C5-A1MP-01
CESC(N=302)	0.3643	3.7453	TCGA-MU-A5YI-01
CESC(N=302)	0.3317	4.2366	TCGA-VS-A8QA-01
CESC(N=302)	0.2933	4.5904	TCGA-FU-A5XV-01
CESC(N=302)	0.3553	4.7934	TCGA-EX-A8YF-01
CESC(N=302)	0.3477	4.8187	TCGA-ZJ-A8QR-01
CESC(N=302)	0.2895	3.3897	TCGA-IR-A3LB-01
CESC(N=302)	0.3039	3.7699	TCGA-EK-A2PI-01
CESC(N=302)	0.3278	4.5386	TCGA-HM-A6W2-01
CESC(N=302)	0.3012	4.6451	TCGA-IR-A3LF-01
CESC(N=302)	0.3003	5.0798	TCGA-HM-A4S6-01
CESC(N=302)	0.3523	3.5312	TCGA-VS-A8QF-01
CESC(N=302)	0.3141	4.1684	TCGA-VS-AA62-01
CESC(N=302)	0.3301	4.7334	TCGA-C5-A7UE-01
CESC(N=302)	0.3085	4.4562	TCGA-DS-A5RQ-01
CESC(N=302)	0.2866	4.4615	TCGA-BI-A20A-01
CESC(N=302)	0.4804	4.7819	TCGA-EA-A3HU-01
CESC(N=302)	0.3052	4.2095	TCGA-EK-A2RM-01
CESC(N=302)	0.2818	4.5928	TCGA-DG-A2KK-01
CESC(N=302)	0.3109	5.0462	TCGA-C5-A1MI-01
CESC(N=302)	0.3342	3.9022	TCGA-JW-A852-01
CESC(N=302)	0.3202	4.0601	TCGA-EK-A2RA-01
CESC(N=302)	0.3	4.0401	TCGA-EK-A2RB-01
CESC(N=302)	0.2916	4.7027	TCGA-C5-A1MJ-01
CESC(N=302)	0.2937	4.182	TCGA-MY-A5BE-01
CESC(N=302)	0.2796	3.8064	TCGA-C5-A1BE-01
CESC(N=302)	0.3333	5.2563	TCGA-ZJ-AAXT-01
CESC(N=302)	0.3289	4.222	TCGA-LP-A7HU-01
CESC(N=302)	0.6087	5.4676	TCGA-2W-A8YY-01
CESC(N=302)	0.2726	4.9397	TCGA-EA-A411-01
CESC(N=302)	0.305	3.9166	TCGA-C5-A1MN-01
CESC(N=302)	0.3151	4.9336	TCGA-C5-A2M2-01
CESC(N=302)	0.3035	4.853	TCGA-EK-A2PK-01
CESC(N=302)	0.9845	5.1887	TCGA-EA-A410-01
CESC(N=302)	0.3351	4.7517	TCGA-VS-A952-01
CESC(N=302)	0.2902	3.6804	TCGA-EK-A2IP-01
CESC(N=302)	0.326	2.6962	TCGA-EK-A2PG-01
CESC(N=302)	0.2853	4.4803	TCGA-FU-A3YQ-01
CESC(N=302)	0.3318	3.7356	TCGA-DS-A1OB-01
CESC(N=302)	0.3262	4.9093	TCGA-VS-A959-01
CESC(N=302)	0.3033	4.1417	TCGA-EK-A2R7-01
CESC(N=302)	0.2806	4.1836	TCGA-JW-A5VJ-01
CESC(N=302)	0.3271	4.7619	TCGA-C5-A7UH-01
CESC(N=302)	0.3356	4.795	TCGA-MA-AA3Z-01
CESC(N=302)	0.3293	5.0751	TCGA-VS-A9UR-01
CESC(N=302)	0.2911	3.4197	TCGA-EK-A3GN-01
CESC(N=302)	0.3092	4.208	TCGA-DS-A3LQ-01
CESC(N=302)	0.3135	4.2165	TCGA-ZJ-AAXU-01
CESC(N=302)	0.3393	4.174	TCGA-VS-A9UY-01
CESC(N=302)	0.338	4.3435	TCGA-ZJ-AAXA-01
CESC(N=302)	0.2987	2.7401	TCGA-EK-A2RO-01
CESC(N=302)	0.2799	4.5392	TCGA-DS-A0VM-01
CESC(N=302)	0.2994	5.0913	TCGA-EX-A1H5-01
CESC(N=302)	0.2869	3.8993	TCGA-FU-A3EO-01
CESC(N=302)	0.2842	3.2692	TCGA-EK-A2RK-01
CESC(N=302)	0.2885	4.5167	TCGA-C5-A1BL-01
CESC(N=302)	0.3415	3.7593	TCGA-Q1-A73S-01
CESC(N=302)	0.3559	3.9137	TCGA-PN-A8MA-01
CESC(N=302)	0.3273	5.1023	TCGA-DS-A7WF-01
CESC(N=302)	0.323	4.2965	TCGA-C5-A7X3-01
CESC(N=302)	0.2708	4.425	TCGA-HM-A3JK-01
CESC(N=302)	0.3354	2.5487	TCGA-ZJ-AAXJ-01
CESC(N=302)	0.3263	5.3045	TCGA-VS-A9V1-01
CESC(N=302)	0.3043	4.7372	TCGA-FU-A3HZ-01
CESC(N=302)	0.3311	4.1128	TCGA-EA-A78R-01
CESC(N=302)	0.2888	4.5205	TCGA-JW-A5VG-01
CESC(N=302)	0.3483	3.8915	TCGA-VS-A9UV-01
CESC(N=302)	0.3144	5.1934	TCGA-C5-A8YT-01
CESC(N=302)	0.329	4.3848	TCGA-ZX-AA5X-01
CESC(N=302)	0.3275	4.7991	TCGA-VS-A958-01
CESC(N=302)	0.3536	3.8739	TCGA-VS-A8EL-01
CESC(N=302)	0.3384	3.4791	TCGA-ZJ-AB0I-01
CESC(N=302)	0.2977	4.3002	TCGA-C5-A2LZ-01
CESC(N=302)	0.3249	5.1052	TCGA-VS-A950-01
CESC(N=302)	0.3007	3.2282	TCGA-IR-A3LK-01
CESC(N=302)	0.3283	4.2488	TCGA-DS-A1OC-01
CESC(N=302)	0.3057	4.1939	TCGA-C5-A3HE-01
CESC(N=302)	0.3341	4.6708	TCGA-MA-AA3W-01
CESC(N=302)	0.3387	4.9146	TCGA-VS-A9UL-01
CESC(N=302)	0.3477	4.1145	TCGA-VS-A9UO-01
CESC(N=302)	0.3389	5.3385	TCGA-C5-A8XJ-01
CESC(N=302)	0.3359	4.2661	TCGA-C5-A7CL-01
CESC(N=302)	0.2968	4.2973	TCGA-FU-A3NI-01
CESC(N=302)	0.3028	4.4149	TCGA-EA-A439-01
CESC(N=302)	0.3468	4.2943	TCGA-VS-A9V0-01
CESC(N=302)	0.2764	4.7318	TCGA-EK-A3GK-01
CESC(N=302)	0.3429	4.9397	TCGA-C5-A7CG-01
CESC(N=302)	0.2798	4.5217	TCGA-C5-A1BI-01
CESC(N=302)	0.2825	4.2803	TCGA-HM-A3JJ-01
CESC(N=302)	0.3423	3.5827	TCGA-C5-A7UI-01
CESC(N=302)	0.3529	4.7356	TCGA-ZJ-AAXD-01
CESC(N=302)	0.3001	4.86	TCGA-EK-A2R8-01
CESC(N=302)	0.3444	4.6165	TCGA-VS-A9UP-01
CESC(N=302)	0.2826	4.5367	TCGA-C5-A1BF-01
CESC(N=302)	0.3311	3.6393	TCGA-EX-A69M-01
CESC(N=302)	0.2864	4.4983	TCGA-EA-A5ZD-01
CESC(N=302)	0.2909	4.5928	TCGA-JX-A3Q0-01
CESC(N=302)	0.2912	4.1128	TCGA-BI-A0VS-01
CESC(N=302)	0.3713	2.8955	TCGA-VS-A8EJ-01
CESC(N=302)	0.2868	4.6089	TCGA-DR-A0ZL-01
CESC(N=302)	0.3372	3.4251	TCGA-MA-AA41-01
CESC(N=302)	0.2927	5.3045	TCGA-EA-A3HQ-01
CESC(N=302)	0.2784	3.7226	TCGA-LP-A5U2-01
CESC(N=302)	0.2851	3.5009	TCGA-EA-A43B-01
CESC(N=302)	0.3026	4.773	TCGA-C5-A3HD-01
CESC(N=302)	0.29	3.3478	TCGA-IR-A3LI-01
CESC(N=302)	0.3408	3.9506	TCGA-VS-A8EI-01
CESC(N=302)	0.2828	4.0497	TCGA-EA-A4BA-01
CESC(N=302)	0.291	4.6358	TCGA-C5-A3HL-01
CESC(N=302)	0.3042	3.6635	TCGA-EA-A3Y4-01
CESC(N=302)	0.3284	3.9204	TCGA-UC-A7PF-01
CESC(N=302)	0.3529	5.3968	TCGA-VS-A9UB-01
CESC(N=302)	0.3359	4.8289	TCGA-UC-A7PI-01
CESC(N=302)	0.3022	4.3869	TCGA-DG-A2KL-01
CESC(N=302)	0.3434	4.445	TCGA-JW-AAVH-01
CESC(N=302)	0.3057	4.5361	TCGA-MY-A5BF-01
CESC(N=302)	0.2729	4.4556	TCGA-Q1-A5R1-01
CESC(N=302)	0.3062	4.1417	TCGA-FU-A57G-01
CESC(N=302)	0.2941	4.3242	TCGA-C5-A1BQ-01
CESC(N=302)	0.2966	4.067	TCGA-EK-A2PL-01
CESC(N=302)	0.3345	5.2025	TCGA-Q1-A6DW-01
CESC(N=302)	0.3047	5.1285	TCGA-C5-A2M1-01
CESC(N=302)	0.3338	3.6928	TCGA-R2-A69V-01
CESC(N=302)	0.3186	4.2833	TCGA-EA-A5ZF-01
CESC(N=302)	0.3109	4.1002	TCGA-FU-A23L-01
CESC(N=302)	0.3141	4.2266	TCGA-DS-A1OA-01
CESC(N=302)	0.2826	3.9365	TCGA-EK-A2H1-01
CESC(N=302)	0.2768	5.0202	TCGA-LP-A4AU-01
CESC(N=302)	0.3445	4.5916	TCGA-VS-A9U7-01
CESC(N=302)	0.2856	4.162	TCGA-C5-A2LS-01
CESC(N=302)	0.335	3.8269	TCGA-MA-AA3Y-01
CESC(N=302)	0.2812	4.3979	TCGA-DG-A2KM-01
CESC(N=302)	0.2906	4.4647	TCGA-C5-A3HF-01
CESC(N=302)	0.3178	3.7561	TCGA-C5-A2LT-01
CESC(N=302)	0.2916	3.87	TCGA-C5-A1BK-01
CESC(N=302)	0.3306	4.0136	TCGA-UC-A7PD-01
CESC(N=302)	0.2969	4.5148	TCGA-MY-A5BD-01
CESC(N=302)	0.3106	4.9402	TCGA-VS-A9UZ-01
CESC(N=302)	0.3151	4.4516	TCGA-DS-A1OD-01
CESC(N=302)	0.3462	4.0705	TCGA-C5-A8XH-01
CESC(N=302)	0.2927	4.837	TCGA-EK-A2RC-01
CESC(N=302)	0.2921	5.0414	TCGA-JX-A3Q8-01
CESC(N=302)	0.3077	3.9089	TCGA-JW-A5VL-01
CESC(N=302)	0.3368	3.2915	TCGA-DS-A7WI-01
CESC(N=302)	0.3464	4.66	TCGA-VS-A953-01
CESC(N=302)	0.2845	3.6872	TCGA-EA-A44S-01
CESC(N=302)	0.3346	5.0691	TCGA-VS-A957-01
CESC(N=302)	0.294	4.85	TCGA-JW-A5VH-01
CESC(N=302)	0.2824	3.5161	TCGA-EA-A3HR-01
CESC(N=302)	0.2928	4.551	TCGA-EA-A3QE-01
CESC(N=302)	0.3433	5.1127	TCGA-WL-A834-01
CESC(N=302)	0.3561	3.7367	TCGA-C5-A901-01
CESC(N=302)	0.3368	4.3068	TCGA-JW-A69B-01
CESC(N=302)	0.2765	4.4357	TCGA-FU-A3HY-01
CESC(N=302)	0.2943	4.6159	TCGA-C5-A1M6-01
CESC(N=302)	0.3238	3.011	TCGA-VS-A9V4-01
CESC(N=302)	0.3397	3.9965	TCGA-VS-A8Q8-01
CESC(N=302)	0.2834	3.7898	TCGA-DS-A0VN-01
CESC(N=302)	0.3113	4.5243	TCGA-MU-A8JM-01
CESC(N=302)	0.3009	3.5124	TCGA-C5-A2LY-01
CESC(N=302)	0.3104	3.0619	TCGA-FU-A23K-01
CESC(N=302)	0.3345	4.8968	TCGA-EA-A6QX-01
CESC(N=302)	0.3416	4.5479	TCGA-C5-A7CH-01
CESC(N=302)	0.3084	2.5972	TCGA-EK-A2RN-01
CESC(N=302)	0.3104	4.3688	TCGA-EK-A2RJ-01
CESC(N=302)	0.2903	4.4602	TCGA-C5-A1BM-01
CESC(N=302)	0.3366	5.498	TCGA-Q1-A73R-01
CESC(N=302)	0.3269	5.6896	TCGA-DS-A7WH-01
CESC(N=302)	0.3559	4.5136	TCGA-ZJ-AAX4-01
CESC(N=302)	0.3476	4.6905	TCGA-C5-A7CK-01
CESC(N=302)	0.346	4.8329	TCGA-VS-A8EK-01
CESC(N=302)	0.2805	4.4983	TCGA-EA-A1QS-01
CESC(N=302)	0.2922	3.6312	TCGA-FU-A3WB-01
CESC(N=302)	0.2898	4.9308	TCGA-FU-A3TQ-01
CESC(N=302)	0.3397	4.835	TCGA-C5-A8XI-01
CESC(N=302)	0.3042	4.7485	TCGA-C5-A1BN-01
CESC(N=302)	0.293	3.5312	TCGA-IR-A3LA-01
CESC(N=302)	0.3591	4.447	TCGA-VS-A94X-01
CESC(N=302)	0.4485	3.928	TCGA-MA-AA42-01
CESC(N=302)	0.3527	4.423	TCGA-C5-A8YQ-01
CESC(N=302)	0.3294	4.2389	TCGA-ZJ-AB0H-01
CESC(N=302)	0.3404	2.7972	TCGA-C5-A7X5-01
CESC(N=302)	0.3241	4.2847	TCGA-VS-A9U5-01
CESC(N=302)	0.2778	3.9213	TCGA-C5-A1M7-01
CESC(N=302)	0.3611	4.4686	TCGA-C5-A905-01
CESC(N=302)	0.3147	4.441	TCGA-Q1-A5R2-01
CESC(N=302)	0.2902	4.2304	TCGA-EK-A3GJ-01
CESC(N=302)	0.288	4.4437	TCGA-MU-A51Y-01
CESC(N=302)	0.2972	3.9002	TCGA-DG-A2KH-01
CESC(N=302)	0.3434	3.5657	TCGA-VS-A8EB-01
CESC(N=302)	0.2771	5.0584	TCGA-LP-A4AX-01
CESC(N=302)	0.4907	4.4713	TCGA-VS-A94Z-01
CESC(N=302)	0.3555	3.5086	TCGA-ZJ-AAXB-01
CESC(N=302)	0.3048	3.2973	TCGA-C5-A1MQ-01
CESC(N=302)	0.2887	3.1939	TCGA-EX-A1H6-01
CESC(N=302)	0.315	4.6949	TCGA-ZJ-AAXF-01
CESC(N=302)	0.3413	5.0099	TCGA-VS-A9UM-01
CESC(N=302)	0.3418	4.4337	TCGA-VS-A8EH-01
CESC(N=302)	0.2814	4.3569	TCGA-BI-A0VR-01
CESC(N=302)	0.267	4.3772	TCGA-EA-A5FO-01
CESC(N=302)	0.2744	3.453	TCGA-DR-A0ZM-01
CESC(N=302)	0.3279	4.7458	TCGA-MA-AA43-01
CESC(N=302)	0.3115	4.5534	TCGA-C5-A7UC-01
CESC(N=302)	0.3344	4.5669	TCGA-C5-A7XC-01
CESC(N=302)	0.3403	3.5827	TCGA-VS-A8QH-01
CESC(N=302)	0.2845	3.6335	TCGA-LP-A5U3-01
CESC(N=302)	0.2917	4.3744	TCGA-EA-A3HT-01
CESC(N=302)	0.2742	4.4536	TCGA-IR-A3LC-01
CESC(N=302)	0.3294	4.8505	TCGA-FU-A770-01
CESC(N=302)	0.3385	3.2796	TCGA-VS-A8EC-01
CESC(N=302)	0.3319	4.7501	TCGA-4J-AA1J-01
CESC(N=302)	0.269	4.0322	TCGA-LP-A4AV-01
CESC(N=302)	0.3072	4.5699	TCGA-EK-A2RL-01
CESC(N=302)	0.2877	4.1178	TCGA-EK-A3GM-01
CESC(N=302)	0.3176	4.4745	TCGA-VS-A9UC-01
CESC(N=302)	0.3019	4.6451	TCGA-FU-A2QG-01
CESC(N=302)	0.3135	3.5682	TCGA-EK-A2PM-01
CESC(N=302)	0.2758	3.9746	TCGA-DS-A0VK-01
CESC(N=302)	0.358	4.843	TCGA-VS-A94W-01
CESC(N=302)	0.2817	3.6928	TCGA-C5-A1MK-01
CESC(N=302)	0.3019	4.5826	TCGA-C5-A1MH-01
CESC(N=302)	0.3062	4.0462	TCGA-C5-A0TN-01
CESC(N=302)	0.3375	4.1236	TCGA-VS-A9UI-01
CESC(N=302)	0.2909	5.124	TCGA-FU-A3TX-01
CESC(N=302)	0.3326	4.7071	TCGA-Q1-A6DV-01
CESC(N=302)	0.296	4.6514	TCGA-C5-A1ML-01
CESC(N=302)	0.3606	4.8934	TCGA-VS-A8QM-01
CESC(N=302)	0.3265	3.4958	TCGA-RA-A741-01
CESC(N=302)	0.3156	3.9983	TCGA-VS-A954-01
CESC(N=302)	0.3309	4.6422	TCGA-XS-A8TJ-01
CESC(N=302)	0.2932	4.6972	TCGA-LP-A4AW-01
CESC(N=302)	0.3161	3.9403	TCGA-JW-A5VK-01
CESC(N=302)	0.2946	3.3105	TCGA-EK-A2H0-01
CESC(N=302)	0.2971	4.6136	TCGA-EX-A449-01
CESC(N=302)	0.3654	5.0691	TCGA-C5-A902-01
CESC(N=302)	0.3388	4.5454	TCGA-MA-AA3X-01
CESC(N=302)	0.3522	3.7378	TCGA-C5-A7CO-01
CESC(N=302)	0.3216	3.4997	TCGA-C5-A2LV-01
CESC(N=302)	0.3406	4.845	TCGA-VS-A9UT-01
CESC(N=302)	0.3246	4.6294	TCGA-ZJ-AAX8-01
CESC(N=302)	0.2788	4.5934	TCGA-C5-A1BJ-01
LUAD(N=511)	0.3067	5.1148	TCGA-44-6778-01
LUAD(N=511)	0.291	4.0567	TCGA-05-4420-01
LUAD(N=511)	0.3127	4.6921	TCGA-64-1679-01
LUAD(N=511)	0.2967	4.5982	TCGA-49-6744-01
LUAD(N=511)	0.2939	4.3299	TCGA-55-6982-01
LUAD(N=511)	0.3335	4.6089	TCGA-NJ-A4YI-01
LUAD(N=511)	0.2944	4.964	TCGA-73-4666-01
LUAD(N=511)	0.3314	4.5778	TCGA-MN-A4N1-01
LUAD(N=511)	0.3558	4.5886	TCGA-55-7911-01
LUAD(N=511)	0.335	3.838	TCGA-55-A4DG-01
LUAD(N=511)	0.3419	4.6247	TCGA-L9-A5IP-01
LUAD(N=511)	0.2984	4.8074	TCGA-73-4662-01
LUAD(N=511)	0.3013	5.1807	TCGA-55-6712-01
LUAD(N=511)	0.2731	4.9644	TCGA-97-7553-01
LUAD(N=511)	0.3338	4.7231	TCGA-49-AARE-01
LUAD(N=511)	0.3409	4.2419	TCGA-50-8460-01
LUAD(N=511)	0.2962	4.3249	TCGA-50-5933-01
LUAD(N=511)	0.2954	4.5173	TCGA-44-6774-01
LUAD(N=511)	0.2934	4.2818	TCGA-73-4670-01
LUAD(N=511)	0.3062	4.431	TCGA-55-A48Z-01
LUAD(N=511)	0.3033	4.1269	TCGA-75-7031-01
LUAD(N=511)	0.3226	4.3597	TCGA-44-A47A-01
LUAD(N=511)	0.3117	4.5814	TCGA-05-4398-01
LUAD(N=511)	0.2811	3.6725	TCGA-67-3773-01
LUAD(N=511)	0.2985	4.4496	TCGA-64-5781-01
LUAD(N=511)	0.3059	4.9589	TCGA-97-7552-01
LUAD(N=511)	0.3164	4.5681	TCGA-49-AARN-01
LUAD(N=511)	0.2725	4.3862	TCGA-44-3919-01
LUAD(N=511)	0.3283	3.7039	TCGA-99-8032-01
LUAD(N=511)	0.329	4.9649	TCGA-55-8299-01
LUAD(N=511)	0.3009	3.4648	TCGA-55-A491-01
LUAD(N=511)	0.3005	4.425	TCGA-50-6595-01
LUAD(N=511)	0.3285	4.856	TCGA-95-A4VP-01
LUAD(N=511)	0.3126	4.5844	TCGA-55-8302-01
LUAD(N=511)	0.2866	3.3042	TCGA-44-4112-01
LUAD(N=511)	0.2825	4.9289	TCGA-05-4430-01
LUAD(N=511)	0.3008	5.0905	TCGA-75-7027-01
LUAD(N=511)	0.2747	3.532	TCGA-44-2668-01
LUAD(N=511)	0.3629	5.213	TCGA-55-8507-01
LUAD(N=511)	0.3148	4.5772	TCGA-69-8254-01
LUAD(N=511)	0.323	4.4074	TCGA-78-8640-01
LUAD(N=511)	0.351	4.6376	TCGA-69-7979-01
LUAD(N=511)	0.3036	4.6736	TCGA-55-7573-01
LUAD(N=511)	0.2991	3.9534	TCGA-49-4506-01
LUAD(N=511)	0.2803	4.4156	TCGA-05-4402-01
LUAD(N=511)	0.3525	4.0739	TCGA-44-8119-01
LUAD(N=511)	0.3507	4.0601	TCGA-55-7724-01
LUAD(N=511)	0.3029	5.0348	TCGA-44-6776-01
LUAD(N=511)	0.3006	4.0127	TCGA-49-4514-01
LUAD(N=511)	0.2819	5.1056	TCGA-05-4396-01
LUAD(N=511)	0.3441	4.0575	TCGA-55-8204-01
LUAD(N=511)	0.3258	4.4784	TCGA-L4-A4E6-01
LUAD(N=511)	0.2866	4.3986	TCGA-75-6205-01
LUAD(N=511)	0.3242	4.1145	TCGA-62-A46O-01
LUAD(N=511)	0.3151	3.4291	TCGA-78-7155-01
LUAD(N=511)	0.3272	4.0807	TCGA-62-A472-01
LUAD(N=511)	0.3064	4.7783	TCGA-NJ-A55R-01
LUAD(N=511)	0.3261	4.7751	TCGA-62-8395-01
LUAD(N=511)	0.4503	3.6324	TCGA-95-7567-01
LUAD(N=511)	0.3028	5.026	TCGA-50-5051-01
LUAD(N=511)	0.3259	3.9524	TCGA-55-A48Y-01
LUAD(N=511)	0.3277	4.1302	TCGA-86-A456-01
LUAD(N=511)	0.3108	3.6737	TCGA-50-5068-01
LUAD(N=511)	0.3278	4.8248	TCGA-NJ-A55A-01
LUAD(N=511)	0.32	5.2661	TCGA-J2-A4AG-01
LUAD(N=511)	0.3071	5.1339	TCGA-05-4405-01
LUAD(N=511)	0.2843	4.892	TCGA-50-5944-01
LUAD(N=511)	0.3329	5.153	TCGA-86-7955-01
LUAD(N=511)	0.2908	4.2404	TCGA-50-6673-01
LUAD(N=511)	0.3554	4.7038	TCGA-55-7727-01
LUAD(N=511)	0.3384	4.1368	TCGA-55-8510-01
LUAD(N=511)	0.3315	5.5389	TCGA-MP-A4T8-01
LUAD(N=511)	0.341	4.0748	TCGA-86-8279-01
LUAD(N=511)	0.3189	5.6691	TCGA-55-A494-01
LUAD(N=511)	0.3142	2.04127	TCGA-44-3917-01
LUAD(N=511)	0.3003	5.0462	TCGA-75-5125-01
LUAD(N=511)	0.3269	4.0824	TCGA-55-8615-01
LUAD(N=511)	0.3514	4.734	TCGA-MP-A4TF-01
LUAD(N=511)	0.2926	4.1103	TCGA-55-6979-01
LUAD(N=511)	0.5047	4.9308	TCGA-86-A4JF-01
LUAD(N=511)	0.3447	4.6312	TCGA-86-7701-01
LUAD(N=511)	0.3196	5.565	TCGA-62-8398-01
LUAD(N=511)	0.3265	4.8758	TCGA-L9-A443-01
LUAD(N=511)	0.3233	4.1539	TCGA-78-8660-01
LUAD(N=511)	0.3143	4.7693	TCGA-78-7148-01
LUAD(N=511)	0.2956	4.6029	TCGA-67-6215-01
LUAD(N=511)	0.3394	3.6782	TCGA-55-A490-01
LUAD(N=511)	0.3588	5.1954	TCGA-69-7974-01
LUAD(N=511)	0.3241	4.0392	TCGA-49-AAR4-01
LUAD(N=511)	0.2744	4.6787	TCGA-05-4418-01
LUAD(N=511)	0.2877	3.4856	TCGA-35-4123-01
LUAD(N=511)	0.2795	3.8798	TCGA-55-6969-01
LUAD(N=511)	0.3523	4.7788	TCGA-91-8497-01
LUAD(N=511)	0.3313	4.9383	TCGA-62-A470-01
LUAD(N=511)	0.3105	3.9356	TCGA-53-A4EZ-01
LUAD(N=511)	0.3088	4.6341	TCGA-78-7162-01
LUAD(N=511)	0.3295	4.8258	TCGA-62-A46Y-01
LUAD(N=511)	0.3214	4.5161	TCGA-62-A46R-01
LUAD(N=511)	0.2886	4.1563	TCGA-05-4244-01
LUAD(N=511)	0.3245	4.0523	TCGA-L9-A8F4-01
LUAD(N=511)	0.3484	3.9393	TCGA-55-7726-01
LUAD(N=511)	0.307	3.2587	TCGA-49-4512-01
LUAD(N=511)	0.35	3.4804	TCGA-73-A9RS-01
LUAD(N=511)	0.3054	4.5053	TCGA-MP-A4TD-01
LUAD(N=511)	0.2962	3.4277	TCGA-75-5147-01
LUAD(N=511)	0.3047	5.0661	TCGA-44-7671-01
LUAD(N=511)	0.3091	3.3017	TCGA-38-4631-01
LUAD(N=511)	0.321	4.664	TCGA-NJ-A55O-01
LUAD(N=511)	0.2992	4.943	TCGA-75-6211-01
LUAD(N=511)	0.3106	3.7083	TCGA-05-5420-01
LUAD(N=511)	0.2912	4.1692	TCGA-55-1594-01
LUAD(N=511)	0.3093	5.1907	TCGA-64-5774-01
LUAD(N=511)	0.292	4.2457	TCGA-50-5941-01
LUAD(N=511)	0.2713	3.44018	TCGA-44-2662-01
LUAD(N=511)	0.2987	4.528	TCGA-97-A4M2-01
LUAD(N=511)	0.3538	4.5638	TCGA-55-7995-01
LUAD(N=511)	0.3486	3.136	TCGA-95-7043-01
LUAD(N=511)	0.3221	4.706	TCGA-NJ-A4YP-01
LUAD(N=511)	0.3065	4.6329	TCGA-97-A4M1-01
LUAD(N=511)	0.3146	4.1384	TCGA-78-7149-01
LUAD(N=511)	0.3095	4.4277	TCGA-MP-A4TC-01
LUAD(N=511)	0.2956	4.8197	TCGA-97-A4M5-01
LUAD(N=511)	0.3429	4.0383	TCGA-99-8028-01
LUAD(N=511)	0.2965	4.4951	TCGA-67-6217-01
LUAD(N=511)	0.3287	5.3558	TCGA-44-A47B-01
LUAD(N=511)	0.3118	3.6894	TCGA-38-4628-01
LUAD(N=511)	0.3059	5.3982	TCGA-05-4250-01
LUAD(N=511)	0.2771	4.7767	TCGA-67-3774-01
LUAD(N=511)	0.2893	4.6645	TCGA-80-5608-01
LUAD(N=511)	0.2907	4.1859	TCGA-05-4389-01
LUAD(N=511)	0.2893	4.4523	TCGA-75-6203-01
LUAD(N=511)	0.275	4.892	TCGA-55-6981-01
LUAD(N=511)	0.3455	3.4143	TCGA-55-7903-01
LUAD(N=511)	0.3238	4.2795	TCGA-62-8394-01
LUAD(N=511)	0.2967	3.8147	TCGA-49-4488-01
LUAD(N=511)	0.2959	4.0645	TCGA-78-7537-01
LUAD(N=511)	0.2913	4.1474	TCGA-80-5611-01
LUAD(N=511)	0.2864	3.5899	TCGA-55-6972-01
LUAD(N=511)	0.3385	3.7039	TCGA-86-A4D0-01
LUAD(N=511)	0.3364	4.6439	TCGA-97-7941-01
LUAD(N=511)	0.2902	4.81	TCGA-91-6840-01
LUAD(N=511)	0.3431	4.8299	TCGA-69-7978-01
LUAD(N=511)	0.2831	3.8866	TCGA-50-5930-01
LUAD(N=511)	0.3262	3.4778	TCGA-93-8067-01
LUAD(N=511)	0.3191	4.3999	TCGA-44-A479-01
LUAD(N=511)	0.3177	5.2188	TCGA-55-8087-01
LUAD(N=511)	0.2982	4.9796	TCGA-86-6562-01
LUAD(N=511)	0.3179	4.197	TCGA-05-4425-01
LUAD(N=511)	0.3122	4.0567	TCGA-MP-A4SW-01
LUAD(N=511)	0.318	4.4874	TCGA-55-8512-01
LUAD(N=511)	0.2832	3.4384	TCGA-67-3770-01
LUAD(N=511)	0.2877	5.1264	TCGA-50-6592-01
LUAD(N=511)	0.2973	4.835	TCGA-55-6975-01
LUAD(N=511)	0.3278	4.2936	TCGA-S2-AA1A-01
LUAD(N=511)	0.3413	4.3335	TCGA-55-8511-01
LUAD(N=511)	0.2715	4.81	TCGA-05-4434-01
LUAD(N=511)	0.319	4.0867	TCGA-55-8092-01
LUAD(N=511)	0.3098	3.8239	TCGA-L9-A50W-01
LUAD(N=511)	0.3087	5.1815	TCGA-44-7661-01
LUAD(N=511)	0.2836	5.022	TCGA-05-4426-01
LUAD(N=511)	0.2876	4.5922	TCGA-05-4390-01
LUAD(N=511)	0.2793	4.2056	TCGA-64-5815-01
LUAD(N=511)	0.3157	4.5838	TCGA-69-7761-01
LUAD(N=511)	0.3329	4.1086	TCGA-55-8301-01
LUAD(N=511)	0.3233	4.3169	TCGA-44-A4SU-01
LUAD(N=511)	0.3239	4.5034	TCGA-69-7765-01
LUAD(N=511)	0.3053	4.4556	TCGA-05-4433-01
LUAD(N=511)	0.3292	4.4569	TCGA-55-8508-01
LUAD(N=511)	0.313	3.9801	TCGA-50-5044-01
LUAD(N=511)	0.285	5.1437	TCGA-05-4384-01
LUAD(N=511)	0.322	4.3931	TCGA-O1-A52J-01
LUAD(N=511)	0.317	4.9369	TCGA-78-7220-01
LUAD(N=511)	0.2843	4.623	TCGA-05-4422-01
LUAD(N=511)	0.2979	5.284	TCGA-44-6779-01
LUAD(N=511)	0.3472	4.6154	TCGA-86-8672-01
LUAD(N=511)	0.3045	4.9709	TCGA-55-6983-01
LUAD(N=511)	0.3308	3.8896	TCGA-91-8499-01
LUAD(N=511)	0.3153	4.7269	TCGA-91-6836-01
LUAD(N=511)	0.3598	5.0794	TCGA-38-7271-01
LUAD(N=511)	0.3188	5.3194	TCGA-NJ-A4YG-01
LUAD(N=511)	0.3074	4.9869	TCGA-73-4658-01
LUAD(N=511)	0.3188	4.5559	TCGA-86-8076-01
LUAD(N=511)	0.3051	4.1668	TCGA-55-6987-01
LUAD(N=511)	0.3139	4.0722	TCGA-78-7152-01
LUAD(N=511)	0.3506	3.9709	TCGA-55-8096-01
LUAD(N=511)	0.2898	4.2158	TCGA-75-5122-01
LUAD(N=511)	0.3013	4.2518	TCGA-50-5931-01
LUAD(N=511)	0.3115	4.8545	TCGA-49-AARO-01
LUAD(N=511)	0.2747	4.8465	TCGA-44-2655-01
LUAD(N=511)	0.2789	4.447	TCGA-73-4668-01
LUAD(N=511)	0.3197	4.0875	TCGA-91-6831-01
LUAD(N=511)	0.3278	3.992	TCGA-L9-A444-01
LUAD(N=511)	0.3001	4.0348	TCGA-05-5425-01
LUAD(N=511)	0.3101	4.13047	TCGA-44-6775-01
LUAD(N=511)	0.296	4.4906	TCGA-75-7025-01
LUAD(N=511)	0.3031	4.47	TCGA-05-5429-01
LUAD(N=511)	0.2904	4.4169	TCGA-99-7458-01
LUAD(N=511)	0.3147	4.6588	TCGA-97-7546-01
LUAD(N=511)	0.2699	3.772	TCGA-67-3772-01
LUAD(N=511)	0.2956	4.9924	TCGA-05-4395-01
LUAD(N=511)	0.3602	4.9672	TCGA-91-7771-01
LUAD(N=511)	0.3082	4.2639	TCGA-55-6984-01
LUAD(N=511)	0.3106	2.71976	TCGA-44-3918-01
LUAD(N=511)	0.3327	4.2609	TCGA-50-8459-01
LUAD(N=511)	0.3681	4.5856	TCGA-69-7980-01
LUAD(N=511)	0.3341	4.8053	TCGA-50-5939-01
LUAD(N=511)	0.2958	4.2343	TCGA-75-5126-01
LUAD(N=511)	0.3083	4.7474	TCGA-50-6594-01
LUAD(N=511)	0.3234	4.846	TCGA-MP-A5C7-01
LUAD(N=511)	0.3481	3.89542	TCGA-44-5645-01
LUAD(N=511)	0.3089	4.7269	TCGA-50-5935-01
LUAD(N=511)	0.3043	4.4562	TCGA-55-7914-01
LUAD(N=511)	0.3078	4.2266	TCGA-55-7576-01
LUAD(N=511)	0.3003	3.51364	TCGA-44-2666-01
LUAD(N=511)	0.3198	4.8861	TCGA-55-7284-01
LUAD(N=511)	0.3162	5.3792	TCGA-73-4676-01
LUAD(N=511)	0.3093	3.7846	TCGA-78-7166-01
LUAD(N=511)	0.3239	5.1883	TCGA-83-5908-01
LUAD(N=511)	0.3052	4.1628	TCGA-50-5049-01
LUAD(N=511)	0.3466	4.6341	TCGA-44-3396-01
LUAD(N=511)	0.3222	5.4667	TCGA-97-8172-01
LUAD(N=511)	0.3029	3.3492	TCGA-50-6597-01
LUAD(N=511)	0.3363	3.0774	TCGA-69-8255-01
LUAD(N=511)	0.3108	4.6142	TCGA-62-A46U-01
LUAD(N=511)	0.3459	5.0036	TCGA-97-8176-01
LUAD(N=511)	0.3391	5.3434	TCGA-86-8358-01
LUAD(N=511)	0.3033	5.7326	TCGA-05-4415-01
LUAD(N=511)	0.2873	4.6531	TCGA-55-7281-01
LUAD(N=511)	0.2989	4.3639	TCGA-78-7161-01
LUAD(N=511)	0.2769	4.197	TCGA-49-4507-01
LUAD(N=511)	0.3078	4.3499	TCGA-55-8621-01
LUAD(N=511)	0.3069	4.7929	TCGA-55-6970-01
LUAD(N=511)	0.2953	4.9658	TCGA-75-6207-01
LUAD(N=511)	0.3331	4.7929	TCGA-55-8205-01
LUAD(N=511)	0.3202	5.0135	TCGA-69-7763-01
LUAD(N=511)	0.3381	4.1636	TCGA-55-7913-01
LUAD(N=511)	0.3149	3.6054	TCGA-62-8397-01
LUAD(N=511)	0.2919	3.8876	TCGA-73-4659-01
LUAD(N=511)	0.3357	3.8289	TCGA-91-A4BC-01
LUAD(N=511)	0.3431	4.0653	TCGA-97-8547-01
LUAD(N=511)	0.3039	4.4542	TCGA-97-8175-01
LUAD(N=511)	0.2979	4.1907	TCGA-86-8075-01
LUAD(N=511)	0.3005	4.7323	TCGA-55-6985-01
LUAD(N=511)	0.3152	5.2146	TCGA-55-A48X-01
LUAD(N=511)	0.2817	4.0001	TCGA-44-2657-01
LUAD(N=511)	0.3409	4.5814	TCGA-95-7562-01
LUAD(N=511)	0.3117	4.0462	TCGA-55-7725-01
LUAD(N=511)	0.3272	4.686	TCGA-69-A59K-01
LUAD(N=511)	0.3207	5.2623	TCGA-05-5715-01
LUAD(N=511)	0.3293	4.3009	TCGA-55-A492-01
LUAD(N=511)	0.296	3.9663	TCGA-78-7145-01
LUAD(N=511)	0.3248	5.7049	TCGA-86-8278-01
LUAD(N=511)	0.3204	3.5947	TCGA-MN-A4N5-01
LUAD(N=511)	0.3135	4.2358	TCGA-64-5778-01
LUAD(N=511)	0.313	4.2126	TCGA-J2-8194-01
LUAD(N=511)	0.3221	4.2631	TCGA-55-A57B-01
LUAD(N=511)	0.2806	4.6456	TCGA-38-4627-01
LUAD(N=511)	0.3021	4.5577	TCGA-86-7711-01
LUAD(N=511)	0.3204	4.2472	TCGA-05-5423-01
LUAD(N=511)	0.3433	4.197	TCGA-91-8496-01
LUAD(N=511)	0.3218	4.4628	TCGA-86-8280-01
LUAD(N=511)	0.3286	4.2077	TCGA-44-6146-01
LUAD(N=511)	0.2965	3.7614	TCGA-78-7146-01
LUAD(N=511)	0.2776	3.3647	TCGA-35-4122-01
LUAD(N=511)	0.3313	4.4324	TCGA-78-8648-01
LUAD(N=511)	0.3435	4.9505	TCGA-86-7953-01
LUAD(N=511)	0.321	3.8167	TCGA-44-5643-01
LUAD(N=511)	0.3439	4.3097	TCGA-73-7498-01
LUAD(N=511)	0.2991	3.3787	TCGA-75-6214-01
LUAD(N=511)	0.3085	4.7997	TCGA-93-7348-01
LUAD(N=511)	0.3258	4.9718	TCGA-97-8174-01
LUAD(N=511)	0.3391	4.7214	TCGA-55-8620-01
LUAD(N=511)	0.3201	5.168	TCGA-62-8399-01
LUAD(N=511)	0.3103	5.3989	TCGA-80-5607-01
LUAD(N=511)	0.3355	3.5669	TCGA-49-AAR2-01
LUAD(N=511)	0.3	4.8655	TCGA-55-6543-01
LUAD(N=511)	0.2866	3.8601	TCGA-49-4501-01
LUAD(N=511)	0.2956	4.6171	TCGA-78-7156-01
LUAD(N=511)	0.3163	4.3053	TCGA-62-A46S-01
LUAD(N=511)	0.3256	3.5212	TCGA-49-AARQ-01
LUAD(N=511)	0.3078	4.4033	TCGA-93-A4JN-01
LUAD(N=511)	0.3373	3.2826	TCGA-91-6847-01
LUAD(N=511)	0.3046	4.251	TCGA-55-6642-01
LUAD(N=511)	0.3099	4.9691	TCGA-55-8203-01
LUAD(N=511)	0.3216	4.2601	TCGA-44-7670-01
LUAD(N=511)	0.3186	4.6218	TCGA-MP-A4TJ-01
LUAD(N=511)	0.2925	4.5324	TCGA-38-6178-01
LUAD(N=511)	0.3273	4.1498	TCGA-86-8074-01
LUAD(N=511)	0.3503	3.6428	TCGA-55-8616-01
LUAD(N=511)	0.33	4.235	TCGA-97-A4M0-01
LUAD(N=511)	0.3133	4.3903	TCGA-49-6767-01
LUAD(N=511)	0.2662	3.9608	TCGA-55-1595-01
LUAD(N=511)	0.3245	4.5814	TCGA-49-AARR-01
LUAD(N=511)	0.307	4.3342	TCGA-MP-A4T9-01
LUAD(N=511)	0.3404	3.39154	TCGA-44-6147-01
LUAD(N=511)	0.3277	5.1107	TCGA-86-8073-01
LUAD(N=511)	0.3073	4.1384	TCGA-MN-A4N4-01
LUAD(N=511)	0.306	4.0082	TCGA-97-A4M3-01
LUAD(N=511)	0.3042	5.0917	TCGA-86-7714-01
LUAD(N=511)	0.295	4.3399	TCGA-49-4487-01
LUAD(N=511)	0.324	4.1433	TCGA-78-7542-01
LUAD(N=511)	0.3282	4.245	TCGA-95-A4VK-01
LUAD(N=511)	0.3527	4.9275	TCGA-55-7994-01
LUAD(N=511)	0.3036	5.0934	TCGA-49-6742-01
LUAD(N=511)	0.3441	4.7555	TCGA-MP-A4T6-01
LUAD(N=511)	0.5316	4.4027	TCGA-55-8506-01
LUAD(N=511)	0.3176	4.3299	TCGA-MP-A4TA-01
LUAD(N=511)	0.3272	4.7587	TCGA-55-8091-01
LUAD(N=511)	0.299	4.8871	TCGA-91-6828-01
LUAD(N=511)	0.3281	3.3506	TCGA-35-5375-01
LUAD(N=511)	0.313	3.6417	TCGA-97-A4M7-01
LUAD(N=511)	0.3056	4.373	TCGA-78-7539-01
LUAD(N=511)	0.3327	4.8248	TCGA-J2-8192-01
LUAD(N=511)	0.3155	4.6657	TCGA-86-7713-01
LUAD(N=511)	0.2921	5.2906	TCGA-67-6216-01
LUAD(N=511)	0.3181	4.6804	TCGA-44-A47G-01
LUAD(N=511)	0.2941	4.4457	TCGA-55-7816-01
LUAD(N=511)	0.3081	4.5436	TCGA-78-7147-01
LUAD(N=511)	0.281	4.3119	TCGA-44-3398-01
LUAD(N=511)	0.3017	5.0934	TCGA-78-7633-01
LUAD(N=511)	0.3062	4.5392	TCGA-86-A4P8-01
LUAD(N=511)	0.3105	4.6294	TCGA-78-7535-01
LUAD(N=511)	0.3378	4.9566	TCGA-86-8671-01
LUAD(N=511)	0.2993	5.3519	TCGA-91-6835-01
LUAD(N=511)	0.2804	4.3133	TCGA-35-3615-01
LUAD(N=511)	0.2955	4.0046	TCGA-55-6980-01
LUAD(N=511)	0.3083	5.3256	TCGA-50-5936-01
LUAD(N=511)	0.2958	5.133	TCGA-73-4675-01
LUAD(N=511)	0.3033	4.843	TCGA-50-5932-01
LUAD(N=511)	0.3048	4.7929	TCGA-93-A4JO-01
LUAD(N=511)	0.3164	4.4647	TCGA-49-AAR3-01
LUAD(N=511)	0.3163	4.5205	TCGA-78-7154-01
LUAD(N=511)	0.3415	3.8866	TCGA-55-7910-01
LUAD(N=511)	0.3475	4.1612	TCGA-4B-A93V-01
LUAD(N=511)	0.3012	4.5392	TCGA-91-6849-01
LUAD(N=511)	0.3095	5.9982	TCGA-MP-A4SY-01
LUAD(N=511)	0.3118	4.174	TCGA-MP-A4SV-01
LUAD(N=511)	0.3194	4.641	TCGA-55-8513-01
LUAD(N=511)	0.3216	4.2818	TCGA-MP-A4T4-01
LUAD(N=511)	0.311	4.9764	TCGA-71-8520-01
LUAD(N=511)	0.3068	4.0841	TCGA-44-7672-01
LUAD(N=511)	0.2839	4.1652	TCGA-50-6593-01
LUAD(N=511)	0.3631	5.4343	TCGA-69-7973-01
LUAD(N=511)	0.3208	4.2366	TCGA-67-3771-01
LUAD(N=511)	0.3357	4.5261	TCGA-99-8033-01
LUAD(N=511)	0.2978	5.0343	TCGA-91-6848-01
LUAD(N=511)	0.2995	4.3855	TCGA-93-A4JP-01
LUAD(N=511)	0.3275	4.2304	TCGA-38-A44F-01
LUAD(N=511)	0.3098	3.8228	TCGA-44-7660-01
LUAD(N=511)	0.3473	2.7227	TCGA-69-7760-01
LUAD(N=511)	0.3472	4.9566	TCGA-69-7764-01
LUAD(N=511)	0.3006	3.99375	TCGA-44-2665-01
LUAD(N=511)	0.3302	5.1559	TCGA-55-8505-01
LUAD(N=511)	0.3321	4.1449	TCGA-95-7944-01
LUAD(N=511)	0.3574	4.1392	TCGA-L9-A7SV-01
LUAD(N=511)	0.3445	4.9194	TCGA-55-8089-01
LUAD(N=511)	0.3037	4.5085	TCGA-55-7283-01
LUAD(N=511)	0.3512	3.6928	TCGA-44-8117-01
LUAD(N=511)	0.3176	4.5778	TCGA-53-7626-01
LUAD(N=511)	0.3382	4.8048	TCGA-86-8673-01
LUAD(N=511)	0.3051	3.6566	TCGA-95-8494-01
LUAD(N=511)	0.3261	3.027	TCGA-97-8171-01
LUAD(N=511)	0.3035	4.8807	TCGA-50-7109-01
LUAD(N=511)	0.3023	4.5161	TCGA-44-6145-01
LUAD(N=511)	0.3109	4.6404	TCGA-55-8085-01
LUAD(N=511)	0.3395	3.5742	TCGA-NJ-A4YF-01
LUAD(N=511)	0.3235	4.7448	TCGA-NJ-A7XG-01
LUAD(N=511)	0.2921	4.3765	TCGA-05-4403-01
LUAD(N=511)	0.3278	4.2358	TCGA-55-8097-01
LUAD(N=511)	0.32	4.3646	TCGA-NJ-A4YQ-01
LUAD(N=511)	0.3077	5.4423	TCGA-97-7547-01
LUAD(N=511)	0.3053	5.082	TCGA-55-5899-01
LUAD(N=511)	0.2886	5.1839	TCGA-05-4397-01
LUAD(N=511)	0.3033	4.1915	TCGA-44-6777-01
LUAD(N=511)	0.337	4.7661	TCGA-55-7815-01
LUAD(N=511)	0.3068	4.3674	TCGA-91-6830-01
LUAD(N=511)	0.3039	4.9973	TCGA-44-A4SS-01
LUAD(N=511)	0.3019	4.6159	TCGA-44-7659-01
LUAD(N=511)	0.3387	3.8147	TCGA-53-7813-01
LUAD(N=511)	0.3193	4.8615	TCGA-05-4382-01
LUAD(N=511)	0.3075	4.8881	TCGA-93-A4JQ-01
LUAD(N=511)	0.298	2.8994	TCGA-05-5428-01
LUAD(N=511)	0.2868	5.9982	TCGA-55-6986-01
[truncated: 9,191 more rows]
