# Supplementary material for: Identification of CHMP7 as a promising immunobiomarker for immunotherapy and chemotherapy and impact on prognosis of colorectal cancer patients
Source: Front Cell Dev Biol. 2023 Aug 30;11:1211843. doi: 10.3389/fcell.2023.1211843 (PMC10499328; doi:10.3389/fcell.2023.1211843)
Supplement: Supplementary file 3 [file DataSheet2.ZIP › Fig3C-TMB.xlsx]

## Sheet: Sheet1
	TMB	Expression	SampleName
GBM(N=149)	10.74	4.2921	TCGA-19-1787-01
GBM(N=149)	0.96	4.7501	TCGA-06-5412-01
GBM(N=149)	0.58	4.8788	TCGA-12-5299-01
GBM(N=149)	0.94	5.1732	TCGA-06-2565-01
GBM(N=149)	0.6	4.6877	TCGA-06-2561-01
GBM(N=149)	0.32	4.1203	TCGA-06-0132-01
GBM(N=149)	1.44	5.076	TCGA-19-2629-01
GBM(N=149)	0.72	3.9012	TCGA-06-0238-01
GBM(N=149)	0.8	4.3227	TCGA-06-0749-01
GBM(N=149)	1.18	5.0427	TCGA-06-0174-01
GBM(N=149)	0.38	4.4463	TCGA-06-5410-01
GBM(N=149)	1.5	4.1019	TCGA-28-2513-01
GBM(N=149)	0.98	5.6433	TCGA-76-4929-01
GBM(N=149)	0.86	4.7426	TCGA-06-0645-01
GBM(N=149)	0.78	5.1764	TCGA-32-2634-01
GBM(N=149)	0.26	3.7625	TCGA-06-0141-01
GBM(N=149)	1.1	5.2095	TCGA-06-0125-01
GBM(N=149)	0.56	4.8136	TCGA-26-1442-01
GBM(N=149)	0.76	4.3177	TCGA-26-5136-01
GBM(N=149)	1.38	4.6381	TCGA-14-1034-01
GBM(N=149)	0.96	4.3306	TCGA-06-0184-01
GBM(N=149)	1	4.664	TCGA-12-3652-01
GBM(N=149)	0.84	5.1002	TCGA-76-4927-01
GBM(N=149)	1.04	4.5988	TCGA-14-0790-01
GBM(N=149)	0.78	4.7225	TCGA-26-5132-01
GBM(N=149)	0.94	5.1792	TCGA-76-4932-01
GBM(N=149)	1.2	5.0365	TCGA-32-1970-01
GBM(N=149)	0.72	3.2112	TCGA-06-0219-01
GBM(N=149)	0.62	4.7898	TCGA-14-0787-01
GBM(N=149)	0.76	5.2862	TCGA-12-0618-01
GBM(N=149)	0.64	3.755	TCGA-27-2524-01
GBM(N=149)	0.22	5.1851	TCGA-08-0386-01
GBM(N=149)	1	4.6189	TCGA-06-0190-01
GBM(N=149)	0.88	4.5342	TCGA-06-0745-01
GBM(N=149)	0.92	4.8885	TCGA-26-5135-01
GBM(N=149)	0.54	3.7507	TCGA-41-3915-01
GBM(N=149)	0.94	3.4277	TCGA-27-1831-01
GBM(N=149)	0.78	5.1347	TCGA-28-1753-01
GBM(N=149)	1.24	4.6899	TCGA-12-5295-01
GBM(N=149)	0.7	4.656	TCGA-28-5204-01
GBM(N=149)	0.58	5.3002	TCGA-06-2569-01
GBM(N=149)	0.74	5.0229	TCGA-27-1830-01
GBM(N=149)	0.92	4.996	TCGA-06-2559-01
GBM(N=149)	0.1	4.0739	TCGA-06-0139-01
GBM(N=149)	0.86	4.2571	TCGA-27-2526-01
GBM(N=149)	0.96	5.3299	TCGA-06-5856-01
GBM(N=149)	0.68	4.7629	TCGA-06-5418-01
GBM(N=149)	0.54	5.1502	TCGA-06-5414-01
GBM(N=149)	0.94	5.6756	TCGA-06-5417-01
GBM(N=149)	0.88	2.2753	TCGA-26-5134-01
GBM(N=149)	1.1	5.1355	TCGA-76-4925-01
GBM(N=149)	0.48	4.9547	TCGA-28-2510-01
GBM(N=149)	0.8	4.9113	TCGA-06-5413-01
GBM(N=149)	0.58	5.009	TCGA-06-0646-01
GBM(N=149)	0.84	4.864	TCGA-12-3650-01
GBM(N=149)	0.64	4.6154	TCGA-12-0616-01
GBM(N=149)	0.46	5.7716	TCGA-28-5215-01
GBM(N=149)	1.14	4.2335	TCGA-19-2620-01
GBM(N=149)	1.14	4.1178	TCGA-16-0846-01
GBM(N=149)	1.16	5.1384	TCGA-02-0047-01
GBM(N=149)	0.7	4.7263	TCGA-19-2624-01
GBM(N=149)	1.16	4.1595	TCGA-32-1982-01
GBM(N=149)	1.16	4.6071	TCGA-27-1835-01
GBM(N=149)	1.26	4.5736	TCGA-06-0747-01
GBM(N=149)	0.58	4.579	TCGA-28-5220-01
GBM(N=149)	1.2	4.4634	TCGA-14-0817-01
GBM(N=149)	0.56	4.284	TCGA-06-2570-01
GBM(N=149)	0.52	5	TCGA-41-4097-01
GBM(N=149)	0.94	4.98443	TCGA-06-0211-01
GBM(N=149)	0.76	5.2215	TCGA-02-2483-01
GBM(N=149)	0.72	5.381	TCGA-76-4931-01
GBM(N=149)	0.78	5.318	TCGA-27-2523-01
GBM(N=149)	0.68	4.7991	TCGA-27-1837-01
GBM(N=149)	1.18	4.1368	TCGA-06-0744-01
GBM(N=149)	0.68	4.38	TCGA-06-0750-01
GBM(N=149)	1.04	4.3082	TCGA-32-5222-01
GBM(N=149)	0.74	4.7645	TCGA-27-2519-01
GBM(N=149)	1.18	5.2231	TCGA-12-0821-01
GBM(N=149)	0.84	5.1595	TCGA-19-2619-01
GBM(N=149)	0.94	4.8605	TCGA-12-0619-01
GBM(N=149)	0.84	4.5952	TCGA-28-5213-01
GBM(N=149)	1.08	5.0339	TCGA-14-0789-01
GBM(N=149)	1.5	5.2529	TCGA-28-5209-01
GBM(N=149)	0.32	6.2302	TCGA-28-5218-01
GBM(N=149)	0.88	4.9552	TCGA-28-2514-01
GBM(N=149)	0.78	5.2612	TCGA-06-5859-01
GBM(N=149)	0.88	4.5534	TCGA-28-2509-01
GBM(N=149)	0.92	5.3516	TCGA-14-1825-01
GBM(N=149)	0.82	4.1684	TCGA-19-4065-01
GBM(N=149)	1	4.9704	TCGA-02-2485-01
GBM(N=149)	1.04	4.5236	TCGA-12-1597-01
GBM(N=149)	0.84	4.774	TCGA-28-1747-01
GBM(N=149)	0.52	4.854	TCGA-28-2499-01
GBM(N=149)	1.48	4.4874	TCGA-06-0649-01
GBM(N=149)	1	4.9928	TCGA-06-2564-01
GBM(N=149)	0.72	5.2832	TCGA-06-5408-01
GBM(N=149)	0.6	4.3002	TCGA-27-1832-01
GBM(N=149)	0.72	2.9857	TCGA-14-1829-01
GBM(N=149)	0.54	4.6288	TCGA-32-2615-01
GBM(N=149)	0.84	4.8876	TCGA-06-0158-01
GBM(N=149)	1.28	4.8699	TCGA-06-2558-01
GBM(N=149)	0.72	4.7777	TCGA-28-5216-01
GBM(N=149)	0.78	5.1416	TCGA-28-5207-01
GBM(N=149)	0.8	4.4938	TCGA-41-2572-01
GBM(N=149)	0.54	4.5311	TCGA-06-0130-01
GBM(N=149)	204.9	5.5116	TCGA-06-5416-01
GBM(N=149)	0.66	4.4595	TCGA-06-0168-01
GBM(N=149)	0.92	4.8274	TCGA-02-0055-01
GBM(N=149)	0.86	4.8997	TCGA-06-5415-01
GBM(N=149)	0.48	5.0648	TCGA-06-5411-01
GBM(N=149)	0.74	4.1772	TCGA-26-5139-01
GBM(N=149)	1.32	5.1111	TCGA-76-4928-01
GBM(N=149)	0.9	5.0321	TCGA-06-0644-01
GBM(N=149)	0.94	4.5644	TCGA-14-0871-01
GBM(N=149)	1.54	4.847	TCGA-32-2632-01
GBM(N=149)	0.58	4.6253	TCGA-06-0882-01
GBM(N=149)	0.98	4.4463	TCGA-19-2625-01
GBM(N=149)	0.24	4.6142	TCGA-32-1980-01
GBM(N=149)	0.8	5.2111	TCGA-27-1834-01
GBM(N=149)	0.76	4.7372	TCGA-41-2571-01
GBM(N=149)	0.52	4.4713	TCGA-14-0781-01
GBM(N=149)	0.86	4.5608	TCGA-06-0157-01
GBM(N=149)	0.52	5.3548	TCGA-12-3653-01
GBM(N=149)	1.02	4.853	TCGA-76-4926-01
GBM(N=149)	0.58	5.2338	TCGA-26-5133-01
GBM(N=149)	1.08	4.9108	TCGA-06-2562-01
GBM(N=149)	0.98	5.1215	TCGA-27-2521-01
GBM(N=149)	1.38	5.2453	TCGA-41-5651-01
GBM(N=149)	1.02	4.5066	TCGA-06-0210-01
GBM(N=149)	0.74	4.9677	TCGA-19-5960-01
GBM(N=149)	1.02	5.0286	TCGA-06-0686-01
GBM(N=149)	1.18	4.677	TCGA-06-2563-01
GBM(N=149)	0.76	3.3105	TCGA-32-4213-01
GBM(N=149)	1.2	5.0479	TCGA-15-0742-01
GBM(N=149)	0.8	4.9137	TCGA-06-0187-01
GBM(N=149)	1.7	5.5958	TCGA-19-1390-01
GBM(N=149)	0.68	5.0427	TCGA-06-2557-01
GBM(N=149)	0.64	4.7523	TCGA-06-0878-01
GBM(N=149)	0.66	5.1954	TCGA-06-0129-01
GBM(N=149)	1.2	4.9937	TCGA-16-1045-01
GBM(N=149)	0.86	5.0237	TCGA-06-2567-01
GBM(N=149)	18.58	4.9117	TCGA-32-2616-01
GBM(N=149)	1.02	5.0036	TCGA-28-5208-01
GBM(N=149)	1.2	5.5907	TCGA-06-1804-01
GBM(N=149)	1.18	4.0994	TCGA-14-2554-01
GBM(N=149)	1	4.9336	TCGA-27-2528-01
GBM(N=149)	3.04	5.0828	TCGA-06-5858-01
GBM(N=149)	1.08	3.5149	TCGA-14-1823-01
GBM(N=149)	1.54	4.2304	TCGA-06-0743-01
GBMLGG(N=650)	10.74	4.2921	TCGA-19-1787-01
GBMLGG(N=650)	0.18	5.3078	TCGA-S9-A7J2-01
GBMLGG(N=650)	0.8	5.8948	TCGA-E1-A7YI-01
GBMLGG(N=650)	0.96	4.7501	TCGA-06-5412-01
GBMLGG(N=650)	0.7	5.1148	TCGA-DU-7302-01
GBMLGG(N=650)	0.58	4.8788	TCGA-12-5299-01
GBMLGG(N=650)	0.4	4.691	TCGA-P5-A5EX-01
GBMLGG(N=650)	0.42	5.1938	TCGA-HT-8563-01
GBMLGG(N=650)	0.4	4.991	TCGA-FG-A60K-01
GBMLGG(N=650)	0.94	5.1732	TCGA-06-2565-01
GBMLGG(N=650)	0.6	4.6877	TCGA-06-2561-01
GBMLGG(N=650)	0.6	5.0985	TCGA-CS-5397-01
GBMLGG(N=650)	0.4	5.2969	TCGA-E1-5322-01
GBMLGG(N=650)	0.08	5.1136	TCGA-HT-8558-01
GBMLGG(N=650)	0.44	5.2188	TCGA-S9-A6U8-01
GBMLGG(N=650)	0.38	4.6742	TCGA-HT-7854-01
GBMLGG(N=650)	0.52	4.7225	TCGA-HT-7467-01
GBMLGG(N=650)	0.48	5.0605	TCGA-HT-7874-01
GBMLGG(N=650)	0.66	5.1555	TCGA-S9-A6TV-01
GBMLGG(N=650)	0.36	4.8929	TCGA-VM-A8CD-01
GBMLGG(N=650)	0.32	4.1203	TCGA-06-0132-01
GBMLGG(N=650)	0.74	5.2506	TCGA-HT-7616-01
GBMLGG(N=650)	0.7	5.1469	TCGA-KT-A7W1-01
GBMLGG(N=650)	0.54	4.7148	TCGA-P5-A5F2-01
GBMLGG(N=650)	1.44	5.076	TCGA-19-2629-01
GBMLGG(N=650)	0.48	4.7302	TCGA-HT-7607-01
GBMLGG(N=650)	0.72	3.9012	TCGA-06-0238-01
GBMLGG(N=650)	0.46	4.9996	TCGA-HT-7873-01
GBMLGG(N=650)	0.8	4.3227	TCGA-06-0749-01
GBMLGG(N=650)	0.42	4.8783	TCGA-HT-7603-01
GBMLGG(N=650)	0.5	4.748	TCGA-DB-A64P-01
GBMLGG(N=650)	1.18	5.0427	TCGA-06-0174-01
GBMLGG(N=650)	0.16	4.8151	TCGA-HW-7486-01
GBMLGG(N=650)	0.32	4.5717	TCGA-P5-A5F1-01
GBMLGG(N=650)	0.34	4.3869	TCGA-DU-7011-01
GBMLGG(N=650)	0.54	4.427	TCGA-P5-A77X-01
GBMLGG(N=650)	0.46	4.5663	TCGA-VM-A8CA-01
GBMLGG(N=650)	0.64	5.0282	TCGA-DU-7015-01
GBMLGG(N=650)	0.5	4.865	TCGA-TM-A7C5-01
GBMLGG(N=650)	0.4	4.9612	TCGA-DU-8162-01
GBMLGG(N=650)	0.5	4.5154	TCGA-TM-A84O-01
GBMLGG(N=650)	0.38	4.4463	TCGA-06-5410-01
GBMLGG(N=650)	0.54	4.9644	TCGA-S9-A7R3-01
GBMLGG(N=650)	0.44	5.248	TCGA-TQ-A7RN-01
GBMLGG(N=650)	1.5	4.1019	TCGA-28-2513-01
GBMLGG(N=650)	0.22	5.3782	TCGA-DU-A6S6-01
GBMLGG(N=650)	0.48	5.0943	TCGA-P5-A735-01
GBMLGG(N=650)	0.08	4.8585	TCGA-HT-7691-01
GBMLGG(N=650)	0.32	4.3002	TCGA-FG-A6J1-01
GBMLGG(N=650)	0.42	5.1482	TCGA-S9-A7R7-01
GBMLGG(N=650)	0.98	5.6433	TCGA-76-4929-01
GBMLGG(N=650)	0.74	5.1831	TCGA-DU-6402-01
GBMLGG(N=650)	0.6	3.9041	TCGA-HT-7684-01
GBMLGG(N=650)	1	5.1784	TCGA-HT-8104-01
GBMLGG(N=650)	0.36	5.0896	TCGA-FN-7833-01
GBMLGG(N=650)	0.34	4.7442	TCGA-HT-7473-01
GBMLGG(N=650)	0.86	4.7426	TCGA-06-0645-01
GBMLGG(N=650)	0.46	5.5179	TCGA-TQ-A7RU-01
GBMLGG(N=650)	0.52	4.836	TCGA-DB-A4XF-01
GBMLGG(N=650)	0.42	4.7104	TCGA-FG-A713-01
GBMLGG(N=650)	0.86	4.2795	TCGA-E1-A7YL-01
GBMLGG(N=650)	0.52	5.2265	TCGA-CS-5396-01
GBMLGG(N=650)	0.48	5.2649	TCGA-HW-8322-01
GBMLGG(N=650)	0.34	4.7285	TCGA-S9-A6U9-01
GBMLGG(N=650)	0.24	4.6657	TCGA-HT-7676-01
GBMLGG(N=650)	0.58	5.5027	TCGA-HT-7469-01
GBMLGG(N=650)	0.78	5.1764	TCGA-32-2634-01
GBMLGG(N=650)	0.52	4.7603	TCGA-HT-7478-01
GBMLGG(N=650)	0.76	5.1048	TCGA-DU-A5TW-01
GBMLGG(N=650)	0.6	4.9289	TCGA-S9-A6TX-01
GBMLGG(N=650)	0.86	5.1252	TCGA-RY-A83Z-01
GBMLGG(N=650)	0.26	3.7625	TCGA-06-0141-01
GBMLGG(N=650)	1.1	5.2095	TCGA-06-0125-01
GBMLGG(N=650)	0.88	4.6347	TCGA-FG-A6IZ-01
GBMLGG(N=650)	0.88	5.3184	TCGA-CS-4941-01
GBMLGG(N=650)	0.32	4.8105	TCGA-DH-A7UT-01
GBMLGG(N=650)	0.48	5.1579	TCGA-DU-5871-01
GBMLGG(N=650)	0.54	5.2273	TCGA-HW-8321-01
GBMLGG(N=650)	0.42	5.0444	TCGA-EZ-7264-01
GBMLGG(N=650)	0.66	5.407	TCGA-CS-6666-01
GBMLGG(N=650)	0.26	5.4572	TCGA-HW-7491-01
GBMLGG(N=650)	0.3	5.5135	TCGA-S9-A6U1-01
GBMLGG(N=650)	1.04	5.3385	TCGA-E1-5307-01
GBMLGG(N=650)	0.64	5.2858	TCGA-DU-A76L-01
GBMLGG(N=650)	0.3	5.1486	TCGA-HW-7495-01
GBMLGG(N=650)	0	4.511	TCGA-CS-6669-01
GBMLGG(N=650)	0.54	4.6611	TCGA-HT-7481-01
GBMLGG(N=650)	0.26	5.1534	TCGA-DU-8163-01
GBMLGG(N=650)	0.56	4.8136	TCGA-26-1442-01
GBMLGG(N=650)	7.14	3.7432	TCGA-HT-8110-01
GBMLGG(N=650)	0.24	5.2001	TCGA-RY-A840-01
GBMLGG(N=650)	0.1	4.4628	TCGA-VM-A8C9-01
GBMLGG(N=650)	0.5	5.2103	TCGA-HW-8319-01
GBMLGG(N=650)	0.74	4.8365	TCGA-QH-A6CW-01
GBMLGG(N=650)	0.22	5.1077	TCGA-DU-5870-01
GBMLGG(N=650)	0.28	4.796	TCGA-TM-A84S-01
GBMLGG(N=650)	0.76	4.3177	TCGA-26-5136-01
GBMLGG(N=650)	1.38	4.6381	TCGA-14-1034-01
GBMLGG(N=650)	0.96	4.3306	TCGA-06-0184-01
GBMLGG(N=650)	1	4.664	TCGA-12-3652-01
GBMLGG(N=650)	0.48	5.3045	TCGA-RY-A845-01
GBMLGG(N=650)	0.84	5.1002	TCGA-76-4927-01
GBMLGG(N=650)	0.48	5.4835	TCGA-FG-8182-01
GBMLGG(N=650)	1.04	4.5988	TCGA-14-0790-01
GBMLGG(N=650)	0.78	4.7225	TCGA-26-5132-01
GBMLGG(N=650)	1.06	4.2204	TCGA-FG-6688-01
GBMLGG(N=650)	0.8	4.5386	TCGA-TQ-A7RP-01
GBMLGG(N=650)	0.36	4.9477	TCGA-HT-8113-01
GBMLGG(N=650)	0.94	5.1792	TCGA-76-4932-01
GBMLGG(N=650)	0.74	5.064	TCGA-HT-7689-01
GBMLGG(N=650)	0.28	4.6065	TCGA-FG-7638-01
GBMLGG(N=650)	0.64	5.5342	TCGA-DU-7013-01
GBMLGG(N=650)	1.2	5.0365	TCGA-32-1970-01
GBMLGG(N=650)	0.28	4.8095	TCGA-E1-A7Z3-01
GBMLGG(N=650)	0.4	4.7496	TCGA-HT-7476-01
GBMLGG(N=650)	0.48	5.1441	TCGA-TQ-A7RG-01
GBMLGG(N=650)	2.04	5.6568	TCGA-DU-A7T6-01
GBMLGG(N=650)	0.38	4.9132	TCGA-DB-A4XC-01
GBMLGG(N=650)	1.1	4.722	TCGA-FG-A4MW-01
GBMLGG(N=650)	0.72	3.2112	TCGA-06-0219-01
GBMLGG(N=650)	0.54	5.0224	TCGA-DH-5142-01
GBMLGG(N=650)	0.62	4.7898	TCGA-14-0787-01
GBMLGG(N=650)	0.44	5.2895	TCGA-S9-A6U2-01
GBMLGG(N=650)	0.76	5.2862	TCGA-12-0618-01
GBMLGG(N=650)	0.64	3.755	TCGA-27-2524-01
GBMLGG(N=650)	0.68	5.5466	TCGA-TQ-A7RH-01
GBMLGG(N=650)	0.22	5.1851	TCGA-08-0386-01
GBMLGG(N=650)	0.46	4.8115	TCGA-DB-A75M-01
GBMLGG(N=650)	0.4	5.2138	TCGA-HT-8012-01
GBMLGG(N=650)	0.56	5.1752	TCGA-S9-A7QW-01
GBMLGG(N=650)	0.56	4.2204	TCGA-P5-A733-01
GBMLGG(N=650)	0.32	4.9556	TCGA-E1-A7Z4-01
GBMLGG(N=650)	0.7	4.0773	TCGA-DU-A5TR-01
GBMLGG(N=650)	0.58	4.8289	TCGA-FG-8185-01
GBMLGG(N=650)	0.46	5.2285	TCGA-HW-8320-01
GBMLGG(N=650)	0.46	4.6247	TCGA-CS-6667-01
GBMLGG(N=650)	0.56	5.2721	TCGA-DU-5849-01
GBMLGG(N=650)	0.7	5.0562	TCGA-DB-5279-01
GBMLGG(N=650)	1	4.6189	TCGA-06-0190-01
GBMLGG(N=650)	0.58	4.8788	TCGA-CS-6670-01
GBMLGG(N=650)	0.5	4.2921	TCGA-DB-A64V-01
GBMLGG(N=650)	0.88	4.5342	TCGA-06-0745-01
GBMLGG(N=650)	0.8	4.8856	TCGA-DU-5854-01
GBMLGG(N=650)	1.06	5.3565	TCGA-DH-A7UR-01
GBMLGG(N=650)	0.98	5.2906	TCGA-S9-A6WL-01
GBMLGG(N=650)	0.12	4.7253	TCGA-HT-7880-01
GBMLGG(N=650)	0.92	4.8885	TCGA-26-5135-01
GBMLGG(N=650)	0.68	5.302	TCGA-E1-5318-01
GBMLGG(N=650)	0.48	5.76	TCGA-DU-6393-01
GBMLGG(N=650)	0.54	3.7507	TCGA-41-3915-01
GBMLGG(N=650)	0.38	4.9084	TCGA-DU-5853-01
GBMLGG(N=650)	0.64	5.6865	TCGA-TM-A84J-01
GBMLGG(N=650)	0.68	5.1748	TCGA-FG-5962-01
GBMLGG(N=650)	0.94	3.4277	TCGA-27-1831-01
GBMLGG(N=650)	0.48	5.0709	TCGA-F6-A8O4-01
GBMLGG(N=650)	0.78	5.1347	TCGA-28-1753-01
GBMLGG(N=650)	0.34	4.9065	TCGA-S9-A7R1-01
GBMLGG(N=650)	1.24	4.6899	TCGA-12-5295-01
GBMLGG(N=650)	0.54	5.6634	TCGA-TM-A84M-01
GBMLGG(N=650)	0.02	4.9203	TCGA-HT-8107-01
GBMLGG(N=650)	0.36	5.0255	TCGA-P5-A5ET-01
GBMLGG(N=650)	0.72	4.7898	TCGA-P5-A72W-01
GBMLGG(N=650)	0.3	4.8505	TCGA-FG-A70Y-01
GBMLGG(N=650)	0.1	5.1607	TCGA-TM-A84R-01
GBMLGG(N=650)	0.34	4.8837	TCGA-HW-A5KM-01
GBMLGG(N=650)	0.84	5.5189	TCGA-HT-7477-01
GBMLGG(N=650)	1.06	4.6719	TCGA-FG-A87Q-01
GBMLGG(N=650)	1	4.9458	TCGA-FG-A70Z-01
GBMLGG(N=650)	1.02	5.0326	TCGA-FG-A4MU-01
GBMLGG(N=650)	0.5	5.5435	TCGA-DB-A4XB-01
GBMLGG(N=650)	0.64	4.847	TCGA-WY-A85D-01
GBMLGG(N=650)	0.46	5.2146	TCGA-FG-7641-01
GBMLGG(N=650)	0.48	4.863	TCGA-DU-5872-01
GBMLGG(N=650)	0.36	4.6253	TCGA-FG-6689-01
GBMLGG(N=650)	0.7	4.686	TCGA-DB-5277-01
GBMLGG(N=650)	0.7	4.656	TCGA-28-5204-01
GBMLGG(N=650)	0.64	4.8495	TCGA-HT-A615-01
GBMLGG(N=650)	0.5	5.0374	TCGA-DU-7301-01
GBMLGG(N=650)	0.28	5.24	TCGA-P5-A5EW-01
GBMLGG(N=650)	0.58	5.3002	TCGA-06-2569-01
GBMLGG(N=650)	0.3	4.9496	TCGA-HT-A5RB-01
GBMLGG(N=650)	1.08	4.7929	TCGA-E1-A7YN-01
GBMLGG(N=650)	0.74	5.0229	TCGA-27-1830-01
GBMLGG(N=650)	0.82	4.6474	TCGA-QH-A6XC-01
GBMLGG(N=650)	0.92	4.996	TCGA-06-2559-01
GBMLGG(N=650)	0.62	5.1635	TCGA-S9-A6WN-01
GBMLGG(N=650)	0.1	4.0739	TCGA-06-0139-01
GBMLGG(N=650)	1.38	4.8954	TCGA-DB-A64L-01
GBMLGG(N=650)	0.6	5.5379	TCGA-TM-A84I-01
GBMLGG(N=650)	0.56	4.9397	TCGA-QH-A6CZ-01
GBMLGG(N=650)	0.58	4.0575	TCGA-WY-A858-01
GBMLGG(N=650)	0.44	5.5479	TCGA-VM-A8CB-01
GBMLGG(N=650)	0.86	4.2571	TCGA-27-2526-01
GBMLGG(N=650)	0.64	5.0418	TCGA-VM-A8CF-01
GBMLGG(N=650)	0.96	5.3299	TCGA-06-5856-01
GBMLGG(N=650)	0.36	4.591	TCGA-HT-7608-01
GBMLGG(N=650)	0.28	4.8167	TCGA-CS-4938-01
GBMLGG(N=650)	0.48	4.2803	TCGA-QH-A6X5-01
GBMLGG(N=650)	0.48	5.4732	TCGA-DU-8166-01
GBMLGG(N=650)	0.36	5.2601	TCGA-HT-8018-01
GBMLGG(N=650)	0.7	4.837	TCGA-DU-7292-01
GBMLGG(N=650)	0.28	4.741	TCGA-S9-A6TU-01
GBMLGG(N=650)	0.06	4.4523	TCGA-DB-A75P-01
GBMLGG(N=650)	0.68	4.7629	TCGA-06-5418-01
GBMLGG(N=650)	0.22	4.7725	TCGA-FG-6691-01
GBMLGG(N=650)	0.84	5.1989	TCGA-DU-6399-01
GBMLGG(N=650)	0.3	5.3349	TCGA-S9-A7IQ-01
GBMLGG(N=650)	0.54	5.1502	TCGA-06-5414-01
GBMLGG(N=650)	0.4	4.9426	TCGA-S9-A6WI-01
GBMLGG(N=650)	0.18	4.664	TCGA-DB-A64S-01
GBMLGG(N=650)	1.2	4.6949	TCGA-FG-6692-01
GBMLGG(N=650)	0.34	5.0286	TCGA-HW-7489-01
GBMLGG(N=650)	0.18	5.2947	TCGA-R8-A6YH-01
GBMLGG(N=650)	0.94	5.6756	TCGA-06-5417-01
GBMLGG(N=650)	0.4	4.5286	TCGA-HT-A618-01
GBMLGG(N=650)	0.88	2.2753	TCGA-26-5134-01
GBMLGG(N=650)	0.34	4.2173	TCGA-QH-A65S-01
GBMLGG(N=650)	0.48	4.9402	TCGA-DU-7019-01
GBMLGG(N=650)	1.1	5.1355	TCGA-76-4925-01
GBMLGG(N=650)	0.68	4.479	TCGA-DU-A7TJ-01
GBMLGG(N=650)	0.74	5.1776	TCGA-TM-A84H-01
GBMLGG(N=650)	0.48	4.9547	TCGA-28-2510-01
GBMLGG(N=650)	0.5	5.1792	TCGA-S9-A7R8-01
GBMLGG(N=650)	0.42	5.0023	TCGA-S9-A7R4-01
GBMLGG(N=650)	0.46	5.2281	TCGA-S9-A7J3-01
GBMLGG(N=650)	0.36	4.7856	TCGA-TM-A84L-01
GBMLGG(N=650)	0.44	4.9964	TCGA-E1-A7YH-01
GBMLGG(N=650)	0.8	4.9113	TCGA-06-5413-01
GBMLGG(N=650)	0.58	5.009	TCGA-06-0646-01
GBMLGG(N=650)	1.46	5.1019	TCGA-P5-A5EV-01
GBMLGG(N=650)	0.68	5.1883	TCGA-DU-A7TD-01
GBMLGG(N=650)	0.4	4.5211	TCGA-HW-A5KL-01
GBMLGG(N=650)	0.26	5.235	TCGA-RY-A83X-01
GBMLGG(N=650)	0.7	5.3038	TCGA-HT-7687-01
GBMLGG(N=650)	0.2	4.9069	TCGA-WY-A85A-01
GBMLGG(N=650)	0.84	4.864	TCGA-12-3650-01
GBMLGG(N=650)	0.92	5.599	TCGA-DB-5281-01
GBMLGG(N=650)	0.92	4.7581	TCGA-E1-A7YK-01
GBMLGG(N=650)	0.72	4.857	TCGA-DU-A5TU-01
GBMLGG(N=650)	0.64	5.8659	TCGA-DU-A7TA-01
GBMLGG(N=650)	0.74	5.0726	TCGA-CS-5395-01
GBMLGG(N=650)	0.44	5.0519	TCGA-TQ-A7RR-01
GBMLGG(N=650)	0.44	4.8939	TCGA-HT-A5R5-01
GBMLGG(N=650)	0.64	4.6154	TCGA-12-0616-01
GBMLGG(N=650)	0.42	4.5583	TCGA-QH-A65V-01
GBMLGG(N=650)	0.64	5.0798	TCGA-S9-A6WP-01
GBMLGG(N=650)	0.46	5.7716	TCGA-28-5215-01
GBMLGG(N=650)	1.14	4.2335	TCGA-19-2620-01
GBMLGG(N=650)	0.32	4.656	TCGA-S9-A6U5-01
GBMLGG(N=650)	0.62	5.1926	TCGA-E1-A7YO-01
GBMLGG(N=650)	0.44	5.1081	TCGA-QH-A6X8-01
GBMLGG(N=650)	0.28	5.082	TCGA-HT-7610-01
GBMLGG(N=650)	0.54	5.1635	TCGA-HT-7875-01
GBMLGG(N=650)	1.14	4.1178	TCGA-16-0846-01
GBMLGG(N=650)	0.44	4.734	TCGA-R8-A6MK-01
GBMLGG(N=650)	0.52	5.1469	TCGA-P5-A5F0-01
GBMLGG(N=650)	0.52	5.0282	TCGA-R8-A73M-01
GBMLGG(N=650)	1.16	5.1384	TCGA-02-0047-01
GBMLGG(N=650)	1.12	4.7038	TCGA-S9-A6TS-01
GBMLGG(N=650)	0.52	4.2343	TCGA-S9-A6TW-01
GBMLGG(N=650)	0.52	4.7856	TCGA-E1-5303-01
GBMLGG(N=650)	0.46	5.7916	TCGA-HT-7606-01
GBMLGG(N=650)	0.3	5.1891	TCGA-DU-6408-01
GBMLGG(N=650)	0.66	4.5211	TCGA-FG-5964-01
GBMLGG(N=650)	0.36	5.0171	TCGA-DB-A64Q-01
GBMLGG(N=650)	0.48	4.8987	TCGA-S9-A7IZ-01
GBMLGG(N=650)	1.22	5.4098	TCGA-S9-A6WH-01
GBMLGG(N=650)	0.24	4.3292	TCGA-HT-7602-01
GBMLGG(N=650)	0.7	4.7263	TCGA-19-2624-01
GBMLGG(N=650)	0.9	5.0717	TCGA-DU-A6S8-01
GBMLGG(N=650)	0.34	4.8866	TCGA-HT-7858-01
GBMLGG(N=650)	1.16	4.1595	TCGA-32-1982-01
GBMLGG(N=650)	1.16	4.6071	TCGA-27-1835-01
GBMLGG(N=650)	1.2	5.1429	TCGA-HT-7860-01
GBMLGG(N=650)	1.04	4.9098	TCGA-DU-7006-01
GBMLGG(N=650)	0.3	4.9718	TCGA-TQ-A7RS-01
GBMLGG(N=650)	0.34	4.9764	TCGA-DU-7009-01
GBMLGG(N=650)	1.26	4.5736	TCGA-06-0747-01
GBMLGG(N=650)	1.62	5.1169	TCGA-DU-7010-01
GBMLGG(N=650)	0.4	4.6433	TCGA-QH-A6X3-01
GBMLGG(N=650)	0.6	5.2533	TCGA-DU-8164-01
GBMLGG(N=650)	0.6	5.067	TCGA-DU-7018-01
GBMLGG(N=650)	0.3	4.582	TCGA-RY-A843-01
GBMLGG(N=650)	0.56	5.1132	TCGA-HT-7693-01
GBMLGG(N=650)	1.12	4.6376	TCGA-FG-A6J3-01
GBMLGG(N=650)	0.58	4.579	TCGA-28-5220-01
GBMLGG(N=650)	0.52	5.1339	TCGA-HT-8106-01
GBMLGG(N=650)	0.28	4.9594	TCGA-HT-7472-01
GBMLGG(N=650)	1.2	4.4634	TCGA-14-0817-01
GBMLGG(N=650)	0.6	5.1997	TCGA-HT-7855-01
GBMLGG(N=650)	0.56	4.284	TCGA-06-2570-01
GBMLGG(N=650)	0.34	5.5395	TCGA-DB-A4XG-01
GBMLGG(N=650)	0.84	4.7913	TCGA-HT-A5RC-01
GBMLGG(N=650)	0.64	5.2126	TCGA-VM-A8C8-01
GBMLGG(N=650)	0.22	5.2075	TCGA-HT-7681-01
GBMLGG(N=650)	0.52	5	TCGA-41-4097-01
GBMLGG(N=650)	0.28	4.783	TCGA-DU-A6S2-01
GBMLGG(N=650)	0.6	4.7192	TCGA-DU-7309-01
GBMLGG(N=650)	0.66	4.3951	TCGA-DB-A4XH-01
GBMLGG(N=650)	0.26	4.9156	TCGA-HT-7485-01
GBMLGG(N=650)	0.6	5.2426	TCGA-VW-A7QS-01
GBMLGG(N=650)	0.94	4.98443	TCGA-06-0211-01
GBMLGG(N=650)	0.22	4.9964	TCGA-VV-A86M-01
GBMLGG(N=650)	0.68	4.5754	TCGA-E1-A7YV-01
GBMLGG(N=650)	0.26	5.1482	TCGA-HT-7468-01
GBMLGG(N=650)	0.76	5.2215	TCGA-02-2483-01
GBMLGG(N=650)	0.64	5.3576	TCGA-HT-7677-01
GBMLGG(N=650)	0.72	5.381	TCGA-76-4931-01
GBMLGG(N=650)	0.82	4.5173	TCGA-DU-A5TY-01
GBMLGG(N=650)	0.62	4.8161	TCGA-HT-8109-01
GBMLGG(N=650)	0.46	5.1086	TCGA-HT-7479-01
GBMLGG(N=650)	0.7	5.5886	TCGA-DB-5275-01
GBMLGG(N=650)	0.62	4.8228	TCGA-TM-A7C4-01
GBMLGG(N=650)	0.78	5.318	TCGA-27-2523-01
GBMLGG(N=650)	0.68	4.7991	TCGA-27-1837-01
GBMLGG(N=650)	0.76	5.1182	TCGA-DH-A7UU-01
GBMLGG(N=650)	1.18	4.1368	TCGA-06-0744-01
GBMLGG(N=650)	0.28	4.5085	TCGA-HT-A4DV-01
GBMLGG(N=650)	0.48	5.1065	TCGA-FG-8186-01
GBMLGG(N=650)	0.28	5.0884	TCGA-FG-A4MT-01
GBMLGG(N=650)	0.5	4.8395	TCGA-E1-5305-01
GBMLGG(N=650)	0.38	4.7819	TCGA-CS-5393-01
GBMLGG(N=650)	0.36	5.0157	TCGA-DU-6395-01
GBMLGG(N=650)	1.12	3.7582	TCGA-DB-A64X-01
GBMLGG(N=650)	0.88	5.4634	TCGA-S9-A7IS-01
GBMLGG(N=650)	4.28	4.9792	TCGA-HT-7856-01
GBMLGG(N=650)	0.68	4.38	TCGA-06-0750-01
GBMLGG(N=650)	1.04	4.3082	TCGA-32-5222-01
GBMLGG(N=650)	0.18	4.5687	TCGA-QH-A6XA-01
GBMLGG(N=650)	0.44	4.6877	TCGA-P5-A77W-01
GBMLGG(N=650)	0.74	4.7645	TCGA-27-2519-01
GBMLGG(N=650)	0.42	5.3324	TCGA-CS-4942-01
GBMLGG(N=650)	0.9	5.193	TCGA-CS-6186-01
GBMLGG(N=650)	0.48	5.5515	TCGA-DU-7008-01
GBMLGG(N=650)	1.24	5.2642	TCGA-HT-7688-01
GBMLGG(N=650)	0.3	5.2529	TCGA-DU-A7T8-01
GBMLGG(N=650)	0.5	4.4297	TCGA-DU-A6S3-01
GBMLGG(N=650)	0.18	4.7777	TCGA-DB-A64U-01
GBMLGG(N=650)	0.74	5.2559	TCGA-HT-A61C-01
GBMLGG(N=650)	1.18	5.2231	TCGA-12-0821-01
GBMLGG(N=650)	0.36	5.3009	TCGA-TQ-A7RF-01
GBMLGG(N=650)	0.84	5.1595	TCGA-19-2619-01
GBMLGG(N=650)	0.38	5.5167	TCGA-F6-A8O3-01
GBMLGG(N=650)	0.38	4.9346	TCGA-R8-A6ML-01
GBMLGG(N=650)	0.84	4.4542	TCGA-DU-A5TT-01
GBMLGG(N=650)	0.34	5.1498	TCGA-QH-A870-01
GBMLGG(N=650)	0.32	4.5699	TCGA-DB-A75O-01
GBMLGG(N=650)	0.24	4.8238	TCGA-HT-8111-01
GBMLGG(N=650)	1.02	5.1227	TCGA-S9-A7QZ-01
GBMLGG(N=650)	0.94	4.8605	TCGA-12-0619-01
GBMLGG(N=650)	0.28	4.7798	TCGA-DB-5273-01
GBMLGG(N=650)	0.72	4.7767	TCGA-HT-7470-01
GBMLGG(N=650)	0.58	4.6136	TCGA-FG-A4MY-01
GBMLGG(N=650)	0.28	4.8238	TCGA-HT-8108-01
GBMLGG(N=650)	0.44	5.3234	TCGA-DB-A4XE-01
GBMLGG(N=650)	0.6	4.0488	TCGA-HT-A4DS-01
GBMLGG(N=650)	0.62	4.9165	TCGA-DU-8158-01
GBMLGG(N=650)	0.32	4.8182	TCGA-HT-7474-01
GBMLGG(N=650)	0.52	5.0786	TCGA-DH-5143-01
GBMLGG(N=650)	0.68	5.1322	TCGA-TQ-A7RJ-01
GBMLGG(N=650)	0.66	4.6966	TCGA-S9-A7QY-01
GBMLGG(N=650)	0.22	4.5754	TCGA-DB-A4XA-01
GBMLGG(N=650)	0.84	4.5952	TCGA-28-5213-01
GBMLGG(N=650)	0.42	4.7882	TCGA-P5-A731-01
GBMLGG(N=650)	1.12	5.3031	TCGA-E1-A7YE-01
GBMLGG(N=650)	0.56	4.8028	TCGA-FG-A710-01
GBMLGG(N=650)	0.22	4.3378	TCGA-HT-8010-01
GBMLGG(N=650)	0.4	5.1416	TCGA-DU-7299-01
GBMLGG(N=650)	0.34	5.2476	TCGA-DB-5270-01
GBMLGG(N=650)	1.08	5.0339	TCGA-14-0789-01
GBMLGG(N=650)	0.16	4.7005	TCGA-KT-A74X-01
GBMLGG(N=650)	0.6	4.7939	TCGA-DB-A75L-01
GBMLGG(N=650)	0.34	4.6514	TCGA-HT-A616-01
GBMLGG(N=650)	0.56	4.5249	TCGA-HT-A74K-01
GBMLGG(N=650)	0.56	4.9496	TCGA-WY-A85C-01
GBMLGG(N=650)	0.46	4.8182	TCGA-FG-8188-01
GBMLGG(N=650)	0.44	5.3685	TCGA-DU-A6S7-01
GBMLGG(N=650)	0.34	4.9435	TCGA-DU-7294-01
GBMLGG(N=650)	0.66	4.0748	TCGA-DB-5274-01
GBMLGG(N=650)	1.5	5.2529	TCGA-28-5209-01
GBMLGG(N=650)	0.72	5.1056	TCGA-HT-7604-01
GBMLGG(N=650)	0.36	4.7088	TCGA-TM-A84F-01
GBMLGG(N=650)	0.34	4.6628	TCGA-DB-A64O-01
GBMLGG(N=650)	0.62	4.8822	TCGA-HT-7884-01
GBMLGG(N=650)	0.18	5.306	TCGA-S9-A6WE-01
GBMLGG(N=650)	0.3	4.7698	TCGA-QH-A6CY-01
GBMLGG(N=650)	1.06	4.6106	TCGA-S9-A6WM-01
GBMLGG(N=650)	0.32	6.2302	TCGA-28-5218-01
GBMLGG(N=650)	0.72	4.9093	TCGA-HT-A5RA-01
GBMLGG(N=650)	0.82	4.4628	TCGA-QH-A6CV-01
GBMLGG(N=650)	0.2	5.018	TCGA-VM-A8CE-01
GBMLGG(N=650)	1.18	5.1465	TCGA-DU-5852-01
GBMLGG(N=650)	0.94	4.3779	TCGA-P5-A72U-01
GBMLGG(N=650)	0.88	4.9552	TCGA-28-2514-01
GBMLGG(N=650)	0.78	5.2612	TCGA-06-5859-01
GBMLGG(N=650)	0.58	5.2434	TCGA-DB-A75K-01
GBMLGG(N=650)	0.66	5.1388	TCGA-DU-6410-01
GBMLGG(N=650)	0.88	4.5534	TCGA-28-2509-01
GBMLGG(N=650)	0.56	4.7866	TCGA-QH-A65Z-01
GBMLGG(N=650)	0.92	5.3516	TCGA-14-1825-01
GBMLGG(N=650)	0.52	4.7421	TCGA-S9-A7IY-01
GBMLGG(N=650)	0.26	4.6927	TCGA-P5-A781-01
GBMLGG(N=650)	0.52	5.5979	TCGA-TM-A84G-01
GBMLGG(N=650)	0.68	4.47	TCGA-HW-A5KK-01
GBMLGG(N=650)	0.3	5.3537	TCGA-E1-5311-01
GBMLGG(N=650)	0.3	5.4542	TCGA-FG-7634-01
GBMLGG(N=650)	0.7	5.0939	TCGA-DU-5855-01
GBMLGG(N=650)	0.66	5.3737	TCGA-DU-6396-01
GBMLGG(N=650)	0.82	4.1684	TCGA-19-4065-01
GBMLGG(N=650)	0.82	4.6142	TCGA-FG-7643-01
GBMLGG(N=650)	0.28	5.1152	TCGA-TM-A84C-01
GBMLGG(N=650)	1	4.9704	TCGA-02-2485-01
GBMLGG(N=650)	1.04	4.9778	TCGA-WY-A85E-01
GBMLGG(N=650)	1.04	4.5236	TCGA-12-1597-01
GBMLGG(N=650)	0.84	4.774	TCGA-28-1747-01
GBMLGG(N=650)	0.52	4.854	TCGA-28-2499-01
GBMLGG(N=650)	0.62	5.4767	TCGA-DU-7298-01
GBMLGG(N=650)	0.42	4.8575	TCGA-TM-A84T-01
GBMLGG(N=650)	0.52	5.1408	TCGA-FG-7637-01
GBMLGG(N=650)	0.56	4.976	TCGA-HT-A5R9-01
GBMLGG(N=650)	0.56	5.1289	TCGA-HT-A614-01
GBMLGG(N=650)	1.48	4.4874	TCGA-06-0649-01
GBMLGG(N=650)	0.56	4.722	TCGA-QH-A65R-01
GBMLGG(N=650)	0.66	5.0313	TCGA-FG-A60J-01
GBMLGG(N=650)	0.08	5.4216	TCGA-FG-8189-01
GBMLGG(N=650)	0.04	4.2563	TCGA-P5-A5EY-01
GBMLGG(N=650)	1	4.9928	TCGA-06-2564-01
GBMLGG(N=650)	0.72	5.2832	TCGA-06-5408-01
GBMLGG(N=650)	0.6	4.3002	TCGA-27-1832-01
GBMLGG(N=650)	0.72	2.9857	TCGA-14-1829-01
GBMLGG(N=650)	0.54	4.6288	TCGA-32-2615-01
GBMLGG(N=650)	0.84	4.8876	TCGA-06-0158-01
GBMLGG(N=650)	0.76	5.0242	TCGA-HT-7882-01
GBMLGG(N=650)	1.28	4.8699	TCGA-06-2558-01
GBMLGG(N=650)	0.92	5.3975	TCGA-HT-8011-01
GBMLGG(N=650)	0.5	5.6539	TCGA-DU-6394-01
GBMLGG(N=650)	0.72	4.7777	TCGA-28-5216-01
GBMLGG(N=650)	0.5	5.3388	TCGA-WY-A859-01
GBMLGG(N=650)	0.22	5.2381	TCGA-WY-A85B-01
GBMLGG(N=650)	0.42	5.4542	TCGA-S9-A6UB-01
GBMLGG(N=650)	0.78	5.1416	TCGA-28-5207-01
GBMLGG(N=650)	0.6	5.1792	TCGA-S9-A6U6-01
GBMLGG(N=650)	0.82	5.8266	TCGA-DU-8168-01
GBMLGG(N=650)	0.8	4.4938	TCGA-41-2572-01
GBMLGG(N=650)	0.54	4.5311	TCGA-06-0130-01
GBMLGG(N=650)	0.6	4.7121	TCGA-DU-7290-01
GBMLGG(N=650)	204.9	5.5116	TCGA-06-5416-01
GBMLGG(N=650)	0.66	4.4595	TCGA-06-0168-01
GBMLGG(N=650)	0.36	5.855	TCGA-DU-6407-01
GBMLGG(N=650)	0.92	4.8274	TCGA-02-0055-01
GBMLGG(N=650)	0.38	4.9374	TCGA-HT-7601-01
GBMLGG(N=650)	0.98	5.1551	TCGA-DU-6403-01
GBMLGG(N=650)	0.86	4.8997	TCGA-06-5415-01
GBMLGG(N=650)	0.28	5.064	TCGA-DB-A64R-01
GBMLGG(N=650)	0.58	4.8131	TCGA-E1-A7YQ-01
GBMLGG(N=650)	0.94	5.4347	TCGA-DU-6405-01
GBMLGG(N=650)	0.3	4.9603	TCGA-HW-7487-01
GBMLGG(N=650)	0.68	4.4006	TCGA-S9-A7R2-01
GBMLGG(N=650)	0.38	4.976	TCGA-S9-A7J1-01
GBMLGG(N=650)	0.18	4.8465	TCGA-P5-A72X-01
GBMLGG(N=650)	0.62	4.7861	TCGA-E1-A7YJ-01
GBMLGG(N=650)	0.48	5.0648	TCGA-06-5411-01
GBMLGG(N=650)	0.74	4.1772	TCGA-26-5139-01
GBMLGG(N=650)	0.42	5.4764	TCGA-HT-7690-01
GBMLGG(N=650)	0.64	5.0747	TCGA-HT-8105-01
GBMLGG(N=650)	1.32	5.1111	TCGA-76-4928-01
GBMLGG(N=650)	0.9	5.0321	TCGA-06-0644-01
GBMLGG(N=650)	0.14	5.3608	TCGA-E1-A7YY-01
GBMLGG(N=650)	0.88	5.2936	TCGA-HT-A619-01
GBMLGG(N=650)	0.8	5.3111	TCGA-DU-6400-01
GBMLGG(N=650)	0.36	4.7383	TCGA-P5-A737-01
GBMLGG(N=650)	0.94	4.5644	TCGA-14-0871-01
GBMLGG(N=650)	0.64	4.8525	TCGA-RY-A83Y-01
GBMLGG(N=650)	8.14	4.7555	TCGA-HT-8564-01
GBMLGG(N=650)	0.32	5.044	TCGA-HT-7686-01
GBMLGG(N=650)	0.68	4.232	TCGA-E1-A7YM-01
GBMLGG(N=650)	0.32	4.8625	TCGA-DH-A66F-01
GBMLGG(N=650)	0.74	5.2862	TCGA-CS-5390-01
GBMLGG(N=650)	0.68	4.9796	TCGA-S9-A6UA-01
GBMLGG(N=650)	1.54	4.847	TCGA-32-2632-01
GBMLGG(N=650)	0.46	5.7466	TCGA-FG-A87N-01
GBMLGG(N=650)	0.58	5.3978	TCGA-VV-A829-01
GBMLGG(N=650)	0.74	4.6399	TCGA-DH-A66B-01
GBMLGG(N=650)	0.44	4.9156	TCGA-HT-A5R7-01
GBMLGG(N=650)	0.46	5.2423	TCGA-CS-5394-01
GBMLGG(N=650)	0.8	5.4835	TCGA-DH-A66D-01
GBMLGG(N=650)	0.26	4.9778	TCGA-HT-7877-01
GBMLGG(N=650)	0.58	4.6253	TCGA-06-0882-01
GBMLGG(N=650)	0.44	5.275	TCGA-DU-6542-01
GBMLGG(N=650)	0.32	4.7517	TCGA-QH-A6CS-01
GBMLGG(N=650)	0.42	4.6566	TCGA-E1-A7YU-01
GBMLGG(N=650)	0.46	5.0401	TCGA-W9-A837-01
GBMLGG(N=650)	0.72	5.0781	TCGA-IK-7675-01
GBMLGG(N=650)	1	4.8807	TCGA-DU-7306-01
GBMLGG(N=650)	0.8	5.0462	TCGA-QH-A6X9-01
GBMLGG(N=650)	0.66	4.7442	TCGA-S9-A6U0-01
GBMLGG(N=650)	0.52	5.1736	TCGA-HT-7611-01
GBMLGG(N=650)	0.34	5.1946	TCGA-S9-A6TY-01
GBMLGG(N=650)	0.58	4.4881	TCGA-DU-A7TB-01
GBMLGG(N=650)	0.98	4.4463	TCGA-19-2625-01
GBMLGG(N=650)	0.9	4.8182	TCGA-IK-8125-01
GBMLGG(N=650)	0.68	4.3227	TCGA-WH-A86K-01
GBMLGG(N=650)	0.42	4.8207	TCGA-DH-5141-01
GBMLGG(N=650)	0.44	4.2965	TCGA-FG-A60L-01
GBMLGG(N=650)	0.36	5.3872	TCGA-DB-5280-01
GBMLGG(N=650)	0.52	5.1899	TCGA-S9-A7IX-01
GBMLGG(N=650)	0.24	4.6142	TCGA-32-1980-01
GBMLGG(N=650)	0.7	5.248	TCGA-FG-5965-01
GBMLGG(N=650)	0.02	3.8827	TCGA-P5-A5F6-01
GBMLGG(N=650)	0.8	5.2111	TCGA-27-1834-01
GBMLGG(N=650)	0.66	5.3165	TCGA-DU-7007-01
GBMLGG(N=650)	0.68	4.6882	TCGA-HW-7490-01
GBMLGG(N=650)	0.6	4.8485	TCGA-CS-6188-01
GBMLGG(N=650)	0.34	5.4503	TCGA-CS-6668-01
GBMLGG(N=650)	1.16	5.1098	TCGA-DU-8165-01
GBMLGG(N=650)	0.4	4.1612	TCGA-HT-7692-01
GBMLGG(N=650)	1.2	5.7195	TCGA-TQ-A7RM-01
GBMLGG(N=650)	0.7	5.0418	TCGA-DU-8161-01
GBMLGG(N=650)	0.56	4.5224	TCGA-P5-A736-01
GBMLGG(N=650)	0.42	5.0211	TCGA-DU-6401-01
GBMLGG(N=650)	0.86	3.8044	TCGA-HT-A74H-01
GBMLGG(N=650)	0.76	4.7372	TCGA-41-2571-01
GBMLGG(N=650)	0.4	5.2009	TCGA-TQ-A7RV-01
GBMLGG(N=650)	0.52	4.4713	TCGA-14-0781-01
GBMLGG(N=650)	0.22	4.845	TCGA-HT-7483-01
GBMLGG(N=650)	0.3	4.3569	TCGA-HT-7620-01
GBMLGG(N=650)	0.44	4.9915	TCGA-HT-7480-01
GBMLGG(N=650)	0.86	4.5608	TCGA-06-0157-01
GBMLGG(N=650)	0.74	5.3162	TCGA-S9-A7J0-01
GBMLGG(N=650)	0.52	5.3548	TCGA-12-3653-01
GBMLGG(N=650)	0.5	5.4343	TCGA-TM-A84Q-01
GBMLGG(N=650)	1.02	4.853	TCGA-76-4926-01
GBMLGG(N=650)	0.58	5.2338	TCGA-26-5133-01
GBMLGG(N=650)	1.08	4.9108	TCGA-06-2562-01
GBMLGG(N=650)	0.28	4.5243	TCGA-RY-A847-01
GBMLGG(N=650)	0.44	5.8677	TCGA-TQ-A7RQ-01
GBMLGG(N=650)	0.7	5.0674	TCGA-TQ-A7RW-01
GBMLGG(N=650)	0.36	4.6456	TCGA-FG-8191-01
GBMLGG(N=650)	0.34	5.1563	TCGA-E1-A7YW-01
GBMLGG(N=650)	0.12	5.1215	TCGA-DB-5278-01
GBMLGG(N=650)	0.96	5.6433	TCGA-E1-A7YS-01
GBMLGG(N=650)	0.26	5.2146	TCGA-HT-7695-01
GBMLGG(N=650)	0.9	4.8069	TCGA-DU-7012-01
GBMLGG(N=650)	0.26	5.2009	TCGA-HT-7879-01
GBMLGG(N=650)	0.42	4.6018	TCGA-DU-A7TC-01
GBMLGG(N=650)	0.98	5.1215	TCGA-27-2521-01
GBMLGG(N=650)	0.02	4.8679	TCGA-HT-7680-01
GBMLGG(N=650)	0.44	4.9336	TCGA-DB-A4X9-01
GBMLGG(N=650)	0.54	5.2411	TCGA-TQ-A7RI-01
GBMLGG(N=650)	0.62	5.4689	TCGA-TM-A7CA-01
GBMLGG(N=650)	0.36	5.0905	TCGA-QH-A86X-01
GBMLGG(N=650)	0.72	5.1144	TCGA-DU-A76R-01
GBMLGG(N=650)	0.58	5.0242	TCGA-DH-5144-01
GBMLGG(N=650)	1.38	5.2453	TCGA-41-5651-01
GBMLGG(N=650)	0.54	4.6433	TCGA-E1-A7Z2-01
GBMLGG(N=650)	0.54	5.1764	TCGA-DU-A5TP-01
GBMLGG(N=650)	1.02	4.5066	TCGA-06-0210-01
GBMLGG(N=650)	0.26	4.6142	TCGA-FG-8187-01
GBMLGG(N=650)	0.6	5.6041	TCGA-E1-5304-01
GBMLGG(N=650)	0.42	4.4404	TCGA-CS-4943-01
GBMLGG(N=650)	0.74	4.9677	TCGA-19-5960-01
GBMLGG(N=650)	1.02	5.0286	TCGA-06-0686-01
GBMLGG(N=650)	0.4	5.6436	TCGA-DH-5140-01
GBMLGG(N=650)	0.66	4.6502	TCGA-TM-A7CF-01
GBMLGG(N=650)	0.6	5.1543	TCGA-DH-A7US-01
GBMLGG(N=650)	0.66	4.8758	TCGA-HT-A61B-01
GBMLGG(N=650)	0.3	4.9755	TCGA-E1-A7Z6-01
GBMLGG(N=650)	0.26	4.6294	TCGA-HT-7857-01
GBMLGG(N=650)	0.66	4.9658	TCGA-E1-5319-01
GBMLGG(N=650)	0.66	4.0216	TCGA-DU-A5TS-01
GBMLGG(N=650)	192.7	5.9241	TCGA-DU-6392-01
GBMLGG(N=650)	0.3	4.2212	TCGA-QH-A6CU-01
GBMLGG(N=650)	0.2	5.0614	TCGA-DU-6404-01
GBMLGG(N=650)	0.8	4.0144	TCGA-VW-A8FI-01
GBMLGG(N=650)	0.24	5.1728	TCGA-HT-A74L-01
GBMLGG(N=650)	0.44	4.623	TCGA-P5-A5EU-01
GBMLGG(N=650)	0.68	4.2818	TCGA-P5-A5EZ-01
GBMLGG(N=650)	1.12	5.8276	TCGA-S9-A89Z-01
GBMLGG(N=650)	0.48	5.1907	TCGA-S9-A6TZ-01
GBMLGG(N=650)	0.54	5	TCGA-FG-5963-01
GBMLGG(N=650)	0.14	4.8704	TCGA-HT-A61A-01
GBMLGG(N=650)	0.78	5.634	TCGA-S9-A89V-01
GBMLGG(N=650)	0.72	5.1152	TCGA-DB-A64W-01
GBMLGG(N=650)	0.46	3.7909	TCGA-FG-A4MX-01
GBMLGG(N=650)	0.5	5.3855	TCGA-P5-A72Z-01
GBMLGG(N=650)	0.36	4.8744	TCGA-HT-8114-01
GBMLGG(N=650)	1.18	4.677	TCGA-06-2563-01
GBMLGG(N=650)	0.76	3.3105	TCGA-32-4213-01
GBMLGG(N=650)	0.18	4.8575	TCGA-HT-7881-01
GBMLGG(N=650)	1.2	5.0479	TCGA-15-0742-01
GBMLGG(N=650)	0.36	4.6502	TCGA-CS-4944-01
GBMLGG(N=650)	0.8	4.9137	TCGA-06-0187-01
GBMLGG(N=650)	1.7	5.5958	TCGA-19-1390-01
GBMLGG(N=650)	0.46	4.773	TCGA-S9-A7QX-01
GBMLGG(N=650)	0.2	4.9769	TCGA-DU-A7TG-01
GBMLGG(N=650)	0.7	5.8684	TCGA-DU-5874-01
GBMLGG(N=650)	0.66	5.3198	TCGA-TQ-A8XE-01
GBMLGG(N=650)	0.82	4.847	TCGA-DU-7300-01
GBMLGG(N=650)	0.62	5.0717	TCGA-HT-7694-01
GBMLGG(N=650)	0.24	5.3534	TCGA-HT-7471-01
GBMLGG(N=650)	0.58	5.2536	TCGA-DB-A4XD-01
GBMLGG(N=650)	0.44	5.022	TCGA-TQ-A7RK-01
GBMLGG(N=650)	0.86	5.0099	TCGA-HT-7475-01
GBMLGG(N=650)	0.3	5.3541	TCGA-TQ-A7RO-01
GBMLGG(N=650)	0.48	4.9045	TCGA-HT-7902-01
GBMLGG(N=650)	0.66	4.7523	TCGA-FG-A711-01
GBMLGG(N=650)	0.68	5.0427	TCGA-06-2557-01
GBMLGG(N=650)	0.28	4.9189	TCGA-DB-5276-01
GBMLGG(N=650)	0.42	4.7772	TCGA-P5-A730-01
GBMLGG(N=650)	0.92	4.7767	TCGA-E1-A7YD-01
GBMLGG(N=650)	0.38	4.4745	TCGA-HT-A74O-01
GBMLGG(N=650)	0.04	4.9801	TCGA-HT-8015-01
GBMLGG(N=650)	0.42	5.3555	TCGA-HT-A74J-01
GBMLGG(N=650)	0.64	4.7523	TCGA-06-0878-01
GBMLGG(N=650)	0.98	5.1922	TCGA-DH-A669-01
GBMLGG(N=650)	0.66	5.1954	TCGA-06-0129-01
GBMLGG(N=650)	0.34	4.421	TCGA-HT-A617-01
GBMLGG(N=650)	1.2	4.9937	TCGA-16-1045-01
GBMLGG(N=650)	0.86	5.0237	TCGA-06-2567-01
GBMLGG(N=650)	18.58	4.9117	TCGA-32-2616-01
GBMLGG(N=650)	0.5	4.8033	TCGA-HT-7605-01
GBMLGG(N=650)	0.54	5.4202	TCGA-S9-A6WO-01
GBMLGG(N=650)	1.02	5.0036	TCGA-28-5208-01
GBMLGG(N=650)	1.2	5.5907	TCGA-06-1804-01
GBMLGG(N=650)	0.58	4.3484	TCGA-QH-A6CX-01
GBMLGG(N=650)	1.18	4.0994	TCGA-14-2554-01
GBMLGG(N=650)	0.58	5.0739	TCGA-P5-A5F4-01
GBMLGG(N=650)	0.88	4.5675	TCGA-DU-A76K-01
GBMLGG(N=650)	0.12	4.8822	TCGA-VM-A8CH-01
GBMLGG(N=650)	0.44	4.6381	TCGA-HT-7609-01
GBMLGG(N=650)	1	4.9336	TCGA-27-2528-01
GBMLGG(N=650)	0.38	4.865	TCGA-QH-A6X4-01
GBMLGG(N=650)	0.56	4.6821	TCGA-DH-A7UV-01
GBMLGG(N=650)	1.12	4.2304	TCGA-TM-A7C3-01
GBMLGG(N=650)	0.32	4.5318	TCGA-S9-A6WG-01
GBMLGG(N=650)	3.04	5.0828	TCGA-06-5858-01
GBMLGG(N=650)	0.54	5.0063	TCGA-FG-6690-01
GBMLGG(N=650)	0.9	4.855	TCGA-DU-8167-01
GBMLGG(N=650)	0.46	4.8694	TCGA-QH-A65X-01
GBMLGG(N=650)	0.7	4.5808	TCGA-P5-A780-01
GBMLGG(N=650)	0.56	5.2638	TCGA-E1-5302-01
GBMLGG(N=650)	1.08	3.5149	TCGA-14-1823-01
GBMLGG(N=650)	0.62	4.1161	TCGA-HW-A5KJ-01
GBMLGG(N=650)	0.58	4.889	TCGA-R8-A6MO-01
GBMLGG(N=650)	0.74	4.8043	TCGA-FG-7636-01
GBMLGG(N=650)	0.34	4.588	TCGA-CS-6290-01
GBMLGG(N=650)	0.66	5.1583	TCGA-DU-5847-01
GBMLGG(N=650)	0.14	5.4696	TCGA-DU-6406-01
GBMLGG(N=650)	1.54	4.2304	TCGA-06-0743-01
GBMLGG(N=650)	0.5	5.4473	TCGA-TM-A84B-01
LGG(N=501)	0.18	5.3078	TCGA-S9-A7J2-01
LGG(N=501)	0.8	5.8948	TCGA-E1-A7YI-01
LGG(N=501)	0.7	5.1148	TCGA-DU-7302-01
LGG(N=501)	0.4	4.691	TCGA-P5-A5EX-01
LGG(N=501)	0.42	5.1938	TCGA-HT-8563-01
LGG(N=501)	0.4	4.991	TCGA-FG-A60K-01
LGG(N=501)	0.6	5.0985	TCGA-CS-5397-01
LGG(N=501)	0.4	5.2969	TCGA-E1-5322-01
LGG(N=501)	0.08	5.1136	TCGA-HT-8558-01
LGG(N=501)	0.44	5.2188	TCGA-S9-A6U8-01
LGG(N=501)	0.38	4.6742	TCGA-HT-7854-01
LGG(N=501)	0.52	4.7225	TCGA-HT-7467-01
LGG(N=501)	0.48	5.0605	TCGA-HT-7874-01
LGG(N=501)	0.66	5.1555	TCGA-S9-A6TV-01
LGG(N=501)	0.36	4.8929	TCGA-VM-A8CD-01
LGG(N=501)	0.74	5.2506	TCGA-HT-7616-01
LGG(N=501)	0.7	5.1469	TCGA-KT-A7W1-01
LGG(N=501)	0.54	4.7148	TCGA-P5-A5F2-01
LGG(N=501)	0.48	4.7302	TCGA-HT-7607-01
LGG(N=501)	0.46	4.9996	TCGA-HT-7873-01
LGG(N=501)	0.42	4.8783	TCGA-HT-7603-01
LGG(N=501)	0.5	4.748	TCGA-DB-A64P-01
LGG(N=501)	0.16	4.8151	TCGA-HW-7486-01
LGG(N=501)	0.32	4.5717	TCGA-P5-A5F1-01
LGG(N=501)	0.34	4.3869	TCGA-DU-7011-01
LGG(N=501)	0.54	4.427	TCGA-P5-A77X-01
LGG(N=501)	0.46	4.5663	TCGA-VM-A8CA-01
LGG(N=501)	0.64	5.0282	TCGA-DU-7015-01
LGG(N=501)	0.5	4.865	TCGA-TM-A7C5-01
LGG(N=501)	0.4	4.9612	TCGA-DU-8162-01
LGG(N=501)	0.5	4.5154	TCGA-TM-A84O-01
LGG(N=501)	0.54	4.9644	TCGA-S9-A7R3-01
LGG(N=501)	0.44	5.248	TCGA-TQ-A7RN-01
LGG(N=501)	0.22	5.3782	TCGA-DU-A6S6-01
LGG(N=501)	0.48	5.0943	TCGA-P5-A735-01
LGG(N=501)	0.08	4.8585	TCGA-HT-7691-01
LGG(N=501)	0.32	4.3002	TCGA-FG-A6J1-01
LGG(N=501)	0.42	5.1482	TCGA-S9-A7R7-01
LGG(N=501)	0.74	5.1831	TCGA-DU-6402-01
LGG(N=501)	0.6	3.9041	TCGA-HT-7684-01
LGG(N=501)	1	5.1784	TCGA-HT-8104-01
LGG(N=501)	0.36	5.0896	TCGA-FN-7833-01
LGG(N=501)	0.34	4.7442	TCGA-HT-7473-01
LGG(N=501)	0.46	5.5179	TCGA-TQ-A7RU-01
LGG(N=501)	0.52	4.836	TCGA-DB-A4XF-01
LGG(N=501)	0.42	4.7104	TCGA-FG-A713-01
LGG(N=501)	0.86	4.2795	TCGA-E1-A7YL-01
LGG(N=501)	0.52	5.2265	TCGA-CS-5396-01
LGG(N=501)	0.48	5.2649	TCGA-HW-8322-01
LGG(N=501)	0.34	4.7285	TCGA-S9-A6U9-01
LGG(N=501)	0.24	4.6657	TCGA-HT-7676-01
LGG(N=501)	0.58	5.5027	TCGA-HT-7469-01
LGG(N=501)	0.52	4.7603	TCGA-HT-7478-01
LGG(N=501)	0.76	5.1048	TCGA-DU-A5TW-01
LGG(N=501)	0.6	4.9289	TCGA-S9-A6TX-01
LGG(N=501)	0.86	5.1252	TCGA-RY-A83Z-01
LGG(N=501)	0.88	4.6347	TCGA-FG-A6IZ-01
LGG(N=501)	0.88	5.3184	TCGA-CS-4941-01
LGG(N=501)	0.32	4.8105	TCGA-DH-A7UT-01
LGG(N=501)	0.48	5.1579	TCGA-DU-5871-01
LGG(N=501)	0.54	5.2273	TCGA-HW-8321-01
LGG(N=501)	0.42	5.0444	TCGA-EZ-7264-01
LGG(N=501)	0.66	5.407	TCGA-CS-6666-01
LGG(N=501)	0.26	5.4572	TCGA-HW-7491-01
LGG(N=501)	0.3	5.5135	TCGA-S9-A6U1-01
LGG(N=501)	1.04	5.3385	TCGA-E1-5307-01
LGG(N=501)	0.64	5.2858	TCGA-DU-A76L-01
LGG(N=501)	0.3	5.1486	TCGA-HW-7495-01
LGG(N=501)	0	4.511	TCGA-CS-6669-01
LGG(N=501)	0.54	4.6611	TCGA-HT-7481-01
LGG(N=501)	0.26	5.1534	TCGA-DU-8163-01
LGG(N=501)	7.14	3.7432	TCGA-HT-8110-01
LGG(N=501)	0.24	5.2001	TCGA-RY-A840-01
LGG(N=501)	0.1	4.4628	TCGA-VM-A8C9-01
LGG(N=501)	0.5	5.2103	TCGA-HW-8319-01
LGG(N=501)	0.74	4.8365	TCGA-QH-A6CW-01
LGG(N=501)	0.22	5.1077	TCGA-DU-5870-01
LGG(N=501)	0.28	4.796	TCGA-TM-A84S-01
LGG(N=501)	0.48	5.3045	TCGA-RY-A845-01
LGG(N=501)	0.48	5.4835	TCGA-FG-8182-01
LGG(N=501)	1.06	4.2204	TCGA-FG-6688-01
LGG(N=501)	0.8	4.5386	TCGA-TQ-A7RP-01
LGG(N=501)	0.36	4.9477	TCGA-HT-8113-01
LGG(N=501)	0.74	5.064	TCGA-HT-7689-01
LGG(N=501)	0.28	4.6065	TCGA-FG-7638-01
LGG(N=501)	0.64	5.5342	TCGA-DU-7013-01
LGG(N=501)	0.28	4.8095	TCGA-E1-A7Z3-01
LGG(N=501)	0.4	4.7496	TCGA-HT-7476-01
LGG(N=501)	0.48	5.1441	TCGA-TQ-A7RG-01
LGG(N=501)	2.04	5.6568	TCGA-DU-A7T6-01
LGG(N=501)	0.38	4.9132	TCGA-DB-A4XC-01
LGG(N=501)	1.1	4.722	TCGA-FG-A4MW-01
LGG(N=501)	0.54	5.0224	TCGA-DH-5142-01
LGG(N=501)	0.44	5.2895	TCGA-S9-A6U2-01
LGG(N=501)	0.68	5.5466	TCGA-TQ-A7RH-01
LGG(N=501)	0.46	4.8115	TCGA-DB-A75M-01
LGG(N=501)	0.4	5.2138	TCGA-HT-8012-01
LGG(N=501)	0.56	5.1752	TCGA-S9-A7QW-01
LGG(N=501)	0.56	4.2204	TCGA-P5-A733-01
LGG(N=501)	0.32	4.9556	TCGA-E1-A7Z4-01
LGG(N=501)	0.7	4.0773	TCGA-DU-A5TR-01
LGG(N=501)	0.58	4.8289	TCGA-FG-8185-01
LGG(N=501)	0.46	5.2285	TCGA-HW-8320-01
LGG(N=501)	0.46	4.6247	TCGA-CS-6667-01
LGG(N=501)	0.56	5.2721	TCGA-DU-5849-01
LGG(N=501)	0.7	5.0562	TCGA-DB-5279-01
LGG(N=501)	0.58	4.8788	TCGA-CS-6670-01
LGG(N=501)	0.5	4.2921	TCGA-DB-A64V-01
LGG(N=501)	0.8	4.8856	TCGA-DU-5854-01
LGG(N=501)	1.06	5.3565	TCGA-DH-A7UR-01
LGG(N=501)	0.98	5.2906	TCGA-S9-A6WL-01
LGG(N=501)	0.12	4.7253	TCGA-HT-7880-01
LGG(N=501)	0.68	5.302	TCGA-E1-5318-01
LGG(N=501)	0.48	5.76	TCGA-DU-6393-01
LGG(N=501)	0.38	4.9084	TCGA-DU-5853-01
LGG(N=501)	0.64	5.6865	TCGA-TM-A84J-01
LGG(N=501)	0.68	5.1748	TCGA-FG-5962-01
LGG(N=501)	0.48	5.0709	TCGA-F6-A8O4-01
LGG(N=501)	0.34	4.9065	TCGA-S9-A7R1-01
LGG(N=501)	0.54	5.6634	TCGA-TM-A84M-01
LGG(N=501)	0.02	4.9203	TCGA-HT-8107-01
LGG(N=501)	0.36	5.0255	TCGA-P5-A5ET-01
LGG(N=501)	0.72	4.7898	TCGA-P5-A72W-01
LGG(N=501)	0.3	4.8505	TCGA-FG-A70Y-01
LGG(N=501)	0.1	5.1607	TCGA-TM-A84R-01
LGG(N=501)	0.34	4.8837	TCGA-HW-A5KM-01
LGG(N=501)	0.84	5.5189	TCGA-HT-7477-01
LGG(N=501)	1.06	4.6719	TCGA-FG-A87Q-01
LGG(N=501)	1	4.9458	TCGA-FG-A70Z-01
LGG(N=501)	1.02	5.0326	TCGA-FG-A4MU-01
LGG(N=501)	0.5	5.5435	TCGA-DB-A4XB-01
LGG(N=501)	0.64	4.847	TCGA-WY-A85D-01
LGG(N=501)	0.46	5.2146	TCGA-FG-7641-01
LGG(N=501)	0.48	4.863	TCGA-DU-5872-01
LGG(N=501)	0.36	4.6253	TCGA-FG-6689-01
LGG(N=501)	0.7	4.686	TCGA-DB-5277-01
LGG(N=501)	0.64	4.8495	TCGA-HT-A615-01
LGG(N=501)	0.5	5.0374	TCGA-DU-7301-01
LGG(N=501)	0.28	5.24	TCGA-P5-A5EW-01
LGG(N=501)	0.3	4.9496	TCGA-HT-A5RB-01
LGG(N=501)	1.08	4.7929	TCGA-E1-A7YN-01
LGG(N=501)	0.82	4.6474	TCGA-QH-A6XC-01
LGG(N=501)	0.62	5.1635	TCGA-S9-A6WN-01
LGG(N=501)	1.38	4.8954	TCGA-DB-A64L-01
LGG(N=501)	0.6	5.5379	TCGA-TM-A84I-01
LGG(N=501)	0.56	4.9397	TCGA-QH-A6CZ-01
LGG(N=501)	0.58	4.0575	TCGA-WY-A858-01
LGG(N=501)	0.44	5.5479	TCGA-VM-A8CB-01
LGG(N=501)	0.64	5.0418	TCGA-VM-A8CF-01
LGG(N=501)	0.36	4.591	TCGA-HT-7608-01
LGG(N=501)	0.28	4.8167	TCGA-CS-4938-01
LGG(N=501)	0.48	4.2803	TCGA-QH-A6X5-01
LGG(N=501)	0.48	5.4732	TCGA-DU-8166-01
LGG(N=501)	0.36	5.2601	TCGA-HT-8018-01
LGG(N=501)	0.7	4.837	TCGA-DU-7292-01
LGG(N=501)	0.28	4.741	TCGA-S9-A6TU-01
LGG(N=501)	0.06	4.4523	TCGA-DB-A75P-01
LGG(N=501)	0.22	4.7725	TCGA-FG-6691-01
LGG(N=501)	0.84	5.1989	TCGA-DU-6399-01
LGG(N=501)	0.3	5.3349	TCGA-S9-A7IQ-01
LGG(N=501)	0.4	4.9426	TCGA-S9-A6WI-01
LGG(N=501)	0.18	4.664	TCGA-DB-A64S-01
LGG(N=501)	1.2	4.6949	TCGA-FG-6692-01
LGG(N=501)	0.34	5.0286	TCGA-HW-7489-01
LGG(N=501)	0.18	5.2947	TCGA-R8-A6YH-01
LGG(N=501)	0.4	4.5286	TCGA-HT-A618-01
LGG(N=501)	0.34	4.2173	TCGA-QH-A65S-01
LGG(N=501)	0.48	4.9402	TCGA-DU-7019-01
LGG(N=501)	0.68	4.479	TCGA-DU-A7TJ-01
LGG(N=501)	0.74	5.1776	TCGA-TM-A84H-01
LGG(N=501)	0.5	5.1792	TCGA-S9-A7R8-01
LGG(N=501)	0.42	5.0023	TCGA-S9-A7R4-01
LGG(N=501)	0.46	5.2281	TCGA-S9-A7J3-01
LGG(N=501)	0.36	4.7856	TCGA-TM-A84L-01
LGG(N=501)	0.44	4.9964	TCGA-E1-A7YH-01
LGG(N=501)	1.46	5.1019	TCGA-P5-A5EV-01
LGG(N=501)	0.68	5.1883	TCGA-DU-A7TD-01
LGG(N=501)	0.4	4.5211	TCGA-HW-A5KL-01
LGG(N=501)	0.26	5.235	TCGA-RY-A83X-01
LGG(N=501)	0.7	5.3038	TCGA-HT-7687-01
LGG(N=501)	0.2	4.9069	TCGA-WY-A85A-01
LGG(N=501)	0.92	5.599	TCGA-DB-5281-01
LGG(N=501)	0.92	4.7581	TCGA-E1-A7YK-01
LGG(N=501)	0.72	4.857	TCGA-DU-A5TU-01
LGG(N=501)	0.64	5.8659	TCGA-DU-A7TA-01
LGG(N=501)	0.74	5.0726	TCGA-CS-5395-01
LGG(N=501)	0.44	5.0519	TCGA-TQ-A7RR-01
LGG(N=501)	0.44	4.8939	TCGA-HT-A5R5-01
LGG(N=501)	0.42	4.5583	TCGA-QH-A65V-01
LGG(N=501)	0.64	5.0798	TCGA-S9-A6WP-01
LGG(N=501)	0.32	4.656	TCGA-S9-A6U5-01
LGG(N=501)	0.62	5.1926	TCGA-E1-A7YO-01
LGG(N=501)	0.44	5.1081	TCGA-QH-A6X8-01
LGG(N=501)	0.28	5.082	TCGA-HT-7610-01
LGG(N=501)	0.54	5.1635	TCGA-HT-7875-01
LGG(N=501)	0.44	4.734	TCGA-R8-A6MK-01
LGG(N=501)	0.52	5.1469	TCGA-P5-A5F0-01
LGG(N=501)	0.52	5.0282	TCGA-R8-A73M-01
LGG(N=501)	1.12	4.7038	TCGA-S9-A6TS-01
LGG(N=501)	0.52	4.2343	TCGA-S9-A6TW-01
LGG(N=501)	0.52	4.7856	TCGA-E1-5303-01
LGG(N=501)	0.46	5.7916	TCGA-HT-7606-01
LGG(N=501)	0.3	5.1891	TCGA-DU-6408-01
LGG(N=501)	0.66	4.5211	TCGA-FG-5964-01
LGG(N=501)	0.36	5.0171	TCGA-DB-A64Q-01
LGG(N=501)	0.48	4.8987	TCGA-S9-A7IZ-01
LGG(N=501)	1.22	5.4098	TCGA-S9-A6WH-01
LGG(N=501)	0.24	4.3292	TCGA-HT-7602-01
LGG(N=501)	0.9	5.0717	TCGA-DU-A6S8-01
LGG(N=501)	0.34	4.8866	TCGA-HT-7858-01
LGG(N=501)	1.2	5.1429	TCGA-HT-7860-01
LGG(N=501)	1.04	4.9098	TCGA-DU-7006-01
LGG(N=501)	0.3	4.9718	TCGA-TQ-A7RS-01
LGG(N=501)	0.34	4.9764	TCGA-DU-7009-01
LGG(N=501)	1.62	5.1169	TCGA-DU-7010-01
LGG(N=501)	0.4	4.6433	TCGA-QH-A6X3-01
LGG(N=501)	0.6	5.2533	TCGA-DU-8164-01
LGG(N=501)	0.6	5.067	TCGA-DU-7018-01
LGG(N=501)	0.3	4.582	TCGA-RY-A843-01
LGG(N=501)	0.56	5.1132	TCGA-HT-7693-01
LGG(N=501)	1.12	4.6376	TCGA-FG-A6J3-01
LGG(N=501)	0.52	5.1339	TCGA-HT-8106-01
LGG(N=501)	0.28	4.9594	TCGA-HT-7472-01
LGG(N=501)	0.6	5.1997	TCGA-HT-7855-01
LGG(N=501)	0.34	5.5395	TCGA-DB-A4XG-01
LGG(N=501)	0.84	4.7913	TCGA-HT-A5RC-01
LGG(N=501)	0.64	5.2126	TCGA-VM-A8C8-01
LGG(N=501)	0.22	5.2075	TCGA-HT-7681-01
LGG(N=501)	0.28	4.783	TCGA-DU-A6S2-01
LGG(N=501)	0.6	4.7192	TCGA-DU-7309-01
LGG(N=501)	0.66	4.3951	TCGA-DB-A4XH-01
LGG(N=501)	0.26	4.9156	TCGA-HT-7485-01
LGG(N=501)	0.6	5.2426	TCGA-VW-A7QS-01
LGG(N=501)	0.22	4.9964	TCGA-VV-A86M-01
LGG(N=501)	0.68	4.5754	TCGA-E1-A7YV-01
LGG(N=501)	0.26	5.1482	TCGA-HT-7468-01
LGG(N=501)	0.64	5.3576	TCGA-HT-7677-01
LGG(N=501)	0.82	4.5173	TCGA-DU-A5TY-01
LGG(N=501)	0.62	4.8161	TCGA-HT-8109-01
LGG(N=501)	0.46	5.1086	TCGA-HT-7479-01
LGG(N=501)	0.7	5.5886	TCGA-DB-5275-01
LGG(N=501)	0.62	4.8228	TCGA-TM-A7C4-01
LGG(N=501)	0.76	5.1182	TCGA-DH-A7UU-01
LGG(N=501)	0.28	4.5085	TCGA-HT-A4DV-01
LGG(N=501)	0.48	5.1065	TCGA-FG-8186-01
LGG(N=501)	0.28	5.0884	TCGA-FG-A4MT-01
LGG(N=501)	0.5	4.8395	TCGA-E1-5305-01
LGG(N=501)	0.38	4.7819	TCGA-CS-5393-01
LGG(N=501)	0.36	5.0157	TCGA-DU-6395-01
LGG(N=501)	1.12	3.7582	TCGA-DB-A64X-01
LGG(N=501)	0.88	5.4634	TCGA-S9-A7IS-01
LGG(N=501)	4.28	4.9792	TCGA-HT-7856-01
LGG(N=501)	0.18	4.5687	TCGA-QH-A6XA-01
LGG(N=501)	0.44	4.6877	TCGA-P5-A77W-01
LGG(N=501)	0.42	5.3324	TCGA-CS-4942-01
LGG(N=501)	0.9	5.193	TCGA-CS-6186-01
LGG(N=501)	0.48	5.5515	TCGA-DU-7008-01
LGG(N=501)	1.24	5.2642	TCGA-HT-7688-01
LGG(N=501)	0.3	5.2529	TCGA-DU-A7T8-01
LGG(N=501)	0.5	4.4297	TCGA-DU-A6S3-01
LGG(N=501)	0.18	4.7777	TCGA-DB-A64U-01
LGG(N=501)	0.74	5.2559	TCGA-HT-A61C-01
LGG(N=501)	0.36	5.3009	TCGA-TQ-A7RF-01
LGG(N=501)	0.38	5.5167	TCGA-F6-A8O3-01
LGG(N=501)	0.38	4.9346	TCGA-R8-A6ML-01
LGG(N=501)	0.84	4.4542	TCGA-DU-A5TT-01
LGG(N=501)	0.34	5.1498	TCGA-QH-A870-01
LGG(N=501)	0.32	4.5699	TCGA-DB-A75O-01
LGG(N=501)	0.24	4.8238	TCGA-HT-8111-01
LGG(N=501)	1.02	5.1227	TCGA-S9-A7QZ-01
LGG(N=501)	0.28	4.7798	TCGA-DB-5273-01
LGG(N=501)	0.72	4.7767	TCGA-HT-7470-01
LGG(N=501)	0.58	4.6136	TCGA-FG-A4MY-01
LGG(N=501)	0.28	4.8238	TCGA-HT-8108-01
LGG(N=501)	0.44	5.3234	TCGA-DB-A4XE-01
LGG(N=501)	0.6	4.0488	TCGA-HT-A4DS-01
LGG(N=501)	0.62	4.9165	TCGA-DU-8158-01
LGG(N=501)	0.32	4.8182	TCGA-HT-7474-01
LGG(N=501)	0.52	5.0786	TCGA-DH-5143-01
LGG(N=501)	0.68	5.1322	TCGA-TQ-A7RJ-01
LGG(N=501)	0.66	4.6966	TCGA-S9-A7QY-01
LGG(N=501)	0.22	4.5754	TCGA-DB-A4XA-01
LGG(N=501)	0.42	4.7882	TCGA-P5-A731-01
LGG(N=501)	1.12	5.3031	TCGA-E1-A7YE-01
LGG(N=501)	0.56	4.8028	TCGA-FG-A710-01
LGG(N=501)	0.22	4.3378	TCGA-HT-8010-01
LGG(N=501)	0.4	5.1416	TCGA-DU-7299-01
LGG(N=501)	0.34	5.2476	TCGA-DB-5270-01
LGG(N=501)	0.16	4.7005	TCGA-KT-A74X-01
LGG(N=501)	0.6	4.7939	TCGA-DB-A75L-01
LGG(N=501)	0.34	4.6514	TCGA-HT-A616-01
LGG(N=501)	0.56	4.5249	TCGA-HT-A74K-01
LGG(N=501)	0.56	4.9496	TCGA-WY-A85C-01
LGG(N=501)	0.46	4.8182	TCGA-FG-8188-01
LGG(N=501)	0.44	5.3685	TCGA-DU-A6S7-01
LGG(N=501)	0.34	4.9435	TCGA-DU-7294-01
LGG(N=501)	0.66	4.0748	TCGA-DB-5274-01
LGG(N=501)	0.72	5.1056	TCGA-HT-7604-01
LGG(N=501)	0.36	4.7088	TCGA-TM-A84F-01
LGG(N=501)	0.34	4.6628	TCGA-DB-A64O-01
LGG(N=501)	0.62	4.8822	TCGA-HT-7884-01
LGG(N=501)	0.18	5.306	TCGA-S9-A6WE-01
LGG(N=501)	0.3	4.7698	TCGA-QH-A6CY-01
LGG(N=501)	1.06	4.6106	TCGA-S9-A6WM-01
LGG(N=501)	0.72	4.9093	TCGA-HT-A5RA-01
LGG(N=501)	0.82	4.4628	TCGA-QH-A6CV-01
LGG(N=501)	0.2	5.018	TCGA-VM-A8CE-01
LGG(N=501)	1.18	5.1465	TCGA-DU-5852-01
LGG(N=501)	0.94	4.3779	TCGA-P5-A72U-01
LGG(N=501)	0.58	5.2434	TCGA-DB-A75K-01
LGG(N=501)	0.66	5.1388	TCGA-DU-6410-01
LGG(N=501)	0.56	4.7866	TCGA-QH-A65Z-01
LGG(N=501)	0.52	4.7421	TCGA-S9-A7IY-01
LGG(N=501)	0.26	4.6927	TCGA-P5-A781-01
LGG(N=501)	0.52	5.5979	TCGA-TM-A84G-01
LGG(N=501)	0.68	4.47	TCGA-HW-A5KK-01
LGG(N=501)	0.3	5.3537	TCGA-E1-5311-01
LGG(N=501)	0.3	5.4542	TCGA-FG-7634-01
LGG(N=501)	0.7	5.0939	TCGA-DU-5855-01
LGG(N=501)	0.66	5.3737	TCGA-DU-6396-01
LGG(N=501)	0.82	4.6142	TCGA-FG-7643-01
LGG(N=501)	0.28	5.1152	TCGA-TM-A84C-01
LGG(N=501)	1.04	4.9778	TCGA-WY-A85E-01
LGG(N=501)	0.62	5.4767	TCGA-DU-7298-01
LGG(N=501)	0.42	4.8575	TCGA-TM-A84T-01
LGG(N=501)	0.52	5.1408	TCGA-FG-7637-01
LGG(N=501)	0.56	4.976	TCGA-HT-A5R9-01
LGG(N=501)	0.56	5.1289	TCGA-HT-A614-01
LGG(N=501)	0.56	4.722	TCGA-QH-A65R-01
LGG(N=501)	0.66	5.0313	TCGA-FG-A60J-01
LGG(N=501)	0.08	5.4216	TCGA-FG-8189-01
LGG(N=501)	0.04	4.2563	TCGA-P5-A5EY-01
LGG(N=501)	0.76	5.0242	TCGA-HT-7882-01
LGG(N=501)	0.92	5.3975	TCGA-HT-8011-01
LGG(N=501)	0.5	5.6539	TCGA-DU-6394-01
LGG(N=501)	0.5	5.3388	TCGA-WY-A859-01
LGG(N=501)	0.22	5.2381	TCGA-WY-A85B-01
LGG(N=501)	0.42	5.4542	TCGA-S9-A6UB-01
LGG(N=501)	0.6	5.1792	TCGA-S9-A6U6-01
LGG(N=501)	0.82	5.8266	TCGA-DU-8168-01
LGG(N=501)	0.6	4.7121	TCGA-DU-7290-01
LGG(N=501)	0.36	5.855	TCGA-DU-6407-01
LGG(N=501)	0.38	4.9374	TCGA-HT-7601-01
LGG(N=501)	0.98	5.1551	TCGA-DU-6403-01
LGG(N=501)	0.28	5.064	TCGA-DB-A64R-01
LGG(N=501)	0.58	4.8131	TCGA-E1-A7YQ-01
LGG(N=501)	0.94	5.4347	TCGA-DU-6405-01
LGG(N=501)	0.3	4.9603	TCGA-HW-7487-01
LGG(N=501)	0.68	4.4006	TCGA-S9-A7R2-01
LGG(N=501)	0.38	4.976	TCGA-S9-A7J1-01
LGG(N=501)	0.18	4.8465	TCGA-P5-A72X-01
LGG(N=501)	0.62	4.7861	TCGA-E1-A7YJ-01
LGG(N=501)	0.42	5.4764	TCGA-HT-7690-01
LGG(N=501)	0.64	5.0747	TCGA-HT-8105-01
LGG(N=501)	0.14	5.3608	TCGA-E1-A7YY-01
LGG(N=501)	0.88	5.2936	TCGA-HT-A619-01
LGG(N=501)	0.8	5.3111	TCGA-DU-6400-01
LGG(N=501)	0.36	4.7383	TCGA-P5-A737-01
LGG(N=501)	0.64	4.8525	TCGA-RY-A83Y-01
LGG(N=501)	8.14	4.7555	TCGA-HT-8564-01
LGG(N=501)	0.32	5.044	TCGA-HT-7686-01
LGG(N=501)	0.68	4.232	TCGA-E1-A7YM-01
LGG(N=501)	0.32	4.8625	TCGA-DH-A66F-01
LGG(N=501)	0.74	5.2862	TCGA-CS-5390-01
LGG(N=501)	0.68	4.9796	TCGA-S9-A6UA-01
LGG(N=501)	0.46	5.7466	TCGA-FG-A87N-01
LGG(N=501)	0.58	5.3978	TCGA-VV-A829-01
LGG(N=501)	0.74	4.6399	TCGA-DH-A66B-01
LGG(N=501)	0.44	4.9156	TCGA-HT-A5R7-01
LGG(N=501)	0.46	5.2423	TCGA-CS-5394-01
LGG(N=501)	0.8	5.4835	TCGA-DH-A66D-01
LGG(N=501)	0.26	4.9778	TCGA-HT-7877-01
LGG(N=501)	0.44	5.275	TCGA-DU-6542-01
LGG(N=501)	0.32	4.7517	TCGA-QH-A6CS-01
LGG(N=501)	0.42	4.6566	TCGA-E1-A7YU-01
LGG(N=501)	0.46	5.0401	TCGA-W9-A837-01
LGG(N=501)	0.72	5.0781	TCGA-IK-7675-01
LGG(N=501)	1	4.8807	TCGA-DU-7306-01
LGG(N=501)	0.8	5.0462	TCGA-QH-A6X9-01
LGG(N=501)	0.66	4.7442	TCGA-S9-A6U0-01
LGG(N=501)	0.52	5.1736	TCGA-HT-7611-01
LGG(N=501)	0.34	5.1946	TCGA-S9-A6TY-01
LGG(N=501)	0.58	4.4881	TCGA-DU-A7TB-01
LGG(N=501)	0.9	4.8182	TCGA-IK-8125-01
LGG(N=501)	0.68	4.3227	TCGA-WH-A86K-01
LGG(N=501)	0.42	4.8207	TCGA-DH-5141-01
LGG(N=501)	0.44	4.2965	TCGA-FG-A60L-01
LGG(N=501)	0.36	5.3872	TCGA-DB-5280-01
LGG(N=501)	0.52	5.1899	TCGA-S9-A7IX-01
LGG(N=501)	0.7	5.248	TCGA-FG-5965-01
LGG(N=501)	0.02	3.8827	TCGA-P5-A5F6-01
LGG(N=501)	0.66	5.3165	TCGA-DU-7007-01
LGG(N=501)	0.68	4.6882	TCGA-HW-7490-01
LGG(N=501)	0.6	4.8485	TCGA-CS-6188-01
LGG(N=501)	0.34	5.4503	TCGA-CS-6668-01
LGG(N=501)	1.16	5.1098	TCGA-DU-8165-01
LGG(N=501)	0.4	4.1612	TCGA-HT-7692-01
LGG(N=501)	1.2	5.7195	TCGA-TQ-A7RM-01
LGG(N=501)	0.7	5.0418	TCGA-DU-8161-01
LGG(N=501)	0.56	4.5224	TCGA-P5-A736-01
LGG(N=501)	0.42	5.0211	TCGA-DU-6401-01
LGG(N=501)	0.86	3.8044	TCGA-HT-A74H-01
LGG(N=501)	0.4	5.2009	TCGA-TQ-A7RV-01
LGG(N=501)	0.22	4.845	TCGA-HT-7483-01
LGG(N=501)	0.3	4.3569	TCGA-HT-7620-01
LGG(N=501)	0.44	4.9915	TCGA-HT-7480-01
LGG(N=501)	0.74	5.3162	TCGA-S9-A7J0-01
LGG(N=501)	0.5	5.4343	TCGA-TM-A84Q-01
LGG(N=501)	0.28	4.5243	TCGA-RY-A847-01
LGG(N=501)	0.44	5.8677	TCGA-TQ-A7RQ-01
LGG(N=501)	0.7	5.0674	TCGA-TQ-A7RW-01
LGG(N=501)	0.36	4.6456	TCGA-FG-8191-01
LGG(N=501)	0.34	5.1563	TCGA-E1-A7YW-01
LGG(N=501)	0.12	5.1215	TCGA-DB-5278-01
LGG(N=501)	0.96	5.6433	TCGA-E1-A7YS-01
LGG(N=501)	0.26	5.2146	TCGA-HT-7695-01
LGG(N=501)	0.9	4.8069	TCGA-DU-7012-01
LGG(N=501)	0.26	5.2009	TCGA-HT-7879-01
LGG(N=501)	0.42	4.6018	TCGA-DU-A7TC-01
LGG(N=501)	0.02	4.8679	TCGA-HT-7680-01
LGG(N=501)	0.44	4.9336	TCGA-DB-A4X9-01
LGG(N=501)	0.54	5.2411	TCGA-TQ-A7RI-01
LGG(N=501)	0.62	5.4689	TCGA-TM-A7CA-01
LGG(N=501)	0.36	5.0905	TCGA-QH-A86X-01
LGG(N=501)	0.72	5.1144	TCGA-DU-A76R-01
LGG(N=501)	0.58	5.0242	TCGA-DH-5144-01
LGG(N=501)	0.54	4.6433	TCGA-E1-A7Z2-01
LGG(N=501)	0.54	5.1764	TCGA-DU-A5TP-01
LGG(N=501)	0.26	4.6142	TCGA-FG-8187-01
LGG(N=501)	0.6	5.6041	TCGA-E1-5304-01
LGG(N=501)	0.42	4.4404	TCGA-CS-4943-01
LGG(N=501)	0.4	5.6436	TCGA-DH-5140-01
LGG(N=501)	0.66	4.6502	TCGA-TM-A7CF-01
LGG(N=501)	0.6	5.1543	TCGA-DH-A7US-01
LGG(N=501)	0.66	4.8758	TCGA-HT-A61B-01
LGG(N=501)	0.3	4.9755	TCGA-E1-A7Z6-01
LGG(N=501)	0.26	4.6294	TCGA-HT-7857-01
LGG(N=501)	0.66	4.9658	TCGA-E1-5319-01
LGG(N=501)	0.66	4.0216	TCGA-DU-A5TS-01
LGG(N=501)	192.7	5.9241	TCGA-DU-6392-01
LGG(N=501)	0.3	4.2212	TCGA-QH-A6CU-01
LGG(N=501)	0.2	5.0614	TCGA-DU-6404-01
LGG(N=501)	0.8	4.0144	TCGA-VW-A8FI-01
LGG(N=501)	0.24	5.1728	TCGA-HT-A74L-01
LGG(N=501)	0.44	4.623	TCGA-P5-A5EU-01
LGG(N=501)	0.68	4.2818	TCGA-P5-A5EZ-01
LGG(N=501)	1.12	5.8276	TCGA-S9-A89Z-01
LGG(N=501)	0.48	5.1907	TCGA-S9-A6TZ-01
LGG(N=501)	0.54	5	TCGA-FG-5963-01
LGG(N=501)	0.14	4.8704	TCGA-HT-A61A-01
LGG(N=501)	0.78	5.634	TCGA-S9-A89V-01
LGG(N=501)	0.72	5.1152	TCGA-DB-A64W-01
LGG(N=501)	0.46	3.7909	TCGA-FG-A4MX-01
LGG(N=501)	0.5	5.3855	TCGA-P5-A72Z-01
LGG(N=501)	0.36	4.8744	TCGA-HT-8114-01
LGG(N=501)	0.18	4.8575	TCGA-HT-7881-01
LGG(N=501)	0.36	4.6502	TCGA-CS-4944-01
LGG(N=501)	0.46	4.773	TCGA-S9-A7QX-01
LGG(N=501)	0.2	4.9769	TCGA-DU-A7TG-01
LGG(N=501)	0.7	5.8684	TCGA-DU-5874-01
LGG(N=501)	0.66	5.3198	TCGA-TQ-A8XE-01
LGG(N=501)	0.82	4.847	TCGA-DU-7300-01
LGG(N=501)	0.62	5.0717	TCGA-HT-7694-01
LGG(N=501)	0.24	5.3534	TCGA-HT-7471-01
LGG(N=501)	0.58	5.2536	TCGA-DB-A4XD-01
LGG(N=501)	0.44	5.022	TCGA-TQ-A7RK-01
LGG(N=501)	0.86	5.0099	TCGA-HT-7475-01
LGG(N=501)	0.3	5.3541	TCGA-TQ-A7RO-01
LGG(N=501)	0.48	4.9045	TCGA-HT-7902-01
LGG(N=501)	0.66	4.7523	TCGA-FG-A711-01
LGG(N=501)	0.28	4.9189	TCGA-DB-5276-01
LGG(N=501)	0.42	4.7772	TCGA-P5-A730-01
LGG(N=501)	0.92	4.7767	TCGA-E1-A7YD-01
LGG(N=501)	0.38	4.4745	TCGA-HT-A74O-01
LGG(N=501)	0.04	4.9801	TCGA-HT-8015-01
LGG(N=501)	0.42	5.3555	TCGA-HT-A74J-01
LGG(N=501)	0.98	5.1922	TCGA-DH-A669-01
LGG(N=501)	0.34	4.421	TCGA-HT-A617-01
LGG(N=501)	0.5	4.8033	TCGA-HT-7605-01
LGG(N=501)	0.54	5.4202	TCGA-S9-A6WO-01
LGG(N=501)	0.58	4.3484	TCGA-QH-A6CX-01
LGG(N=501)	0.58	5.0739	TCGA-P5-A5F4-01
LGG(N=501)	0.88	4.5675	TCGA-DU-A76K-01
LGG(N=501)	0.12	4.8822	TCGA-VM-A8CH-01
LGG(N=501)	0.44	4.6381	TCGA-HT-7609-01
LGG(N=501)	0.38	4.865	TCGA-QH-A6X4-01
LGG(N=501)	0.56	4.6821	TCGA-DH-A7UV-01
LGG(N=501)	1.12	4.2304	TCGA-TM-A7C3-01
LGG(N=501)	0.32	4.5318	TCGA-S9-A6WG-01
LGG(N=501)	0.54	5.0063	TCGA-FG-6690-01
LGG(N=501)	0.9	4.855	TCGA-DU-8167-01
LGG(N=501)	0.46	4.8694	TCGA-QH-A65X-01
LGG(N=501)	0.7	4.5808	TCGA-P5-A780-01
LGG(N=501)	0.56	5.2638	TCGA-E1-5302-01
LGG(N=501)	0.62	4.1161	TCGA-HW-A5KJ-01
LGG(N=501)	0.58	4.889	TCGA-R8-A6MO-01
LGG(N=501)	0.74	4.8043	TCGA-FG-7636-01
LGG(N=501)	0.34	4.588	TCGA-CS-6290-01
LGG(N=501)	0.66	5.1583	TCGA-DU-5847-01
LGG(N=501)	0.14	5.4696	TCGA-DU-6406-01
LGG(N=501)	0.5	5.4473	TCGA-TM-A84B-01
CESC(N=286)	0.36	4.1986	TCGA-EK-A2RE-01
CESC(N=286)	0.52	4.6645	TCGA-IR-A3L7-01
CESC(N=286)	1.06	3.5982	TCGA-Q1-A73Q-01
CESC(N=286)	1.68	2.7931	TCGA-C5-A1MF-01
CESC(N=286)	0.66	4.0162	TCGA-EX-A3L1-01
CESC(N=286)	1.36	4.7442	TCGA-JW-A5VI-01
CESC(N=286)	1.3	3.9746	TCGA-EA-A1QT-01
CESC(N=286)	4.54	4.2134	TCGA-UC-A7PG-01
CESC(N=286)	1.92	4.9472	TCGA-EA-A97N-01
CESC(N=286)	1.74	4.5423	TCGA-EA-A3QD-01
CESC(N=286)	1.08	4.0189	TCGA-C5-A1ME-01
CESC(N=286)	1.82	4.7132	TCGA-C5-A8YR-01
CESC(N=286)	3.72	4.1027	TCGA-FU-A40J-01
CESC(N=286)	2.26	4.9612	TCGA-VS-A9V5-01
CESC(N=286)	2.78	4.5838	TCGA-MY-A913-01
CESC(N=286)	0.82	4.5053	TCGA-VS-A8Q9-01
CESC(N=286)	1.24	4.6838	TCGA-DS-A0VL-01
CESC(N=286)	1.14	5.1835	TCGA-VS-A9UU-01
CESC(N=286)	0.92	4.3299	TCGA-ZJ-AAXN-01
CESC(N=286)	7.64	4.7955	TCGA-VS-A9U6-01
CESC(N=286)	3.48	4.5217	TCGA-C5-A2LX-01
CESC(N=286)	1.2	3.5863	TCGA-C5-A1M8-01
CESC(N=286)	1.12	4.8146	TCGA-C5-A7CJ-01
CESC(N=286)	1.24	3.3647	TCGA-GH-A9DA-01
CESC(N=286)	0.98	3.8401	TCGA-EA-A5O9-01
CESC(N=286)	4.22	4.6798	TCGA-Q1-A73P-01
CESC(N=286)	3.4	3.7529	TCGA-C5-A8XK-01
CESC(N=286)	0.96	3.7269	TCGA-C5-A907-01
CESC(N=286)	2.9	4.1587	TCGA-VS-A9UD-01
CESC(N=286)	0.26	4.3646	TCGA-C5-A7CM-01
CESC(N=286)	0.78	4.5079	TCGA-VS-A9V2-01
CESC(N=286)	0.74	4.1587	TCGA-VS-A94Y-01
CESC(N=286)	1.62	4.9298	TCGA-C5-A8ZZ-01
CESC(N=286)	6.54	5.4916	TCGA-VS-A9UJ-01
CESC(N=286)	1.1	3.2143	TCGA-ZJ-AAXI-01
CESC(N=286)	2.96	3.154	TCGA-Q1-A6DT-01
CESC(N=286)	0.42	4.4509	TCGA-VS-A9UQ-01
CESC(N=286)	0.64	4.8983	TCGA-VS-A8EG-01
CESC(N=286)	1.02	4.4881	TCGA-EX-A69L-01
CESC(N=286)	23.66	4.5772	TCGA-Q1-A73O-01
CESC(N=286)	2.5	4.5886	TCGA-VS-A8QC-01
CESC(N=286)	0.96	4.6029	TCGA-EA-A5ZE-01
CESC(N=286)	1.26	5.5598	TCGA-ZJ-A8QO-01
CESC(N=286)	0.9	3.6393	TCGA-JX-A5QV-01
CESC(N=286)	1.28	3.2343	TCGA-EK-A2GZ-01
CESC(N=286)	0.96	4.0001	TCGA-EK-A2R9-01
CESC(N=286)	6.66	3.3177	TCGA-IR-A3LL-01
CESC(N=286)	1.2	4.4945	TCGA-C5-A1M5-01
CESC(N=286)	0.98	4.026	TCGA-C5-A7X8-01
CESC(N=286)	12.84	4.9199	TCGA-EA-A3HS-01
CESC(N=286)	13.36	3.6861	TCGA-IR-A3LH-01
CESC(N=286)	0.86	3.9089	TCGA-C5-A1M9-01
CESC(N=286)	1.42	3.7356	TCGA-DG-A2KJ-01
CESC(N=286)	1.12	4.1563	TCGA-Q1-A5R3-01
CESC(N=286)	1.4	4.834	TCGA-HG-A2PA-01
CESC(N=286)	2.9	5.0571	TCGA-VS-A9V3-01
CESC(N=286)	3.44	4.2056	TCGA-VS-A9UH-01
CESC(N=286)	0.96	4.359	TCGA-JX-A3PZ-01
CESC(N=286)	0.8	4.6894	TCGA-C5-A1MP-01
CESC(N=286)	1.04	3.7453	TCGA-MU-A5YI-01
CESC(N=286)	2.92	4.2366	TCGA-VS-A8QA-01
CESC(N=286)	1.68	4.5904	TCGA-FU-A5XV-01
CESC(N=286)	0.8	4.7934	TCGA-EX-A8YF-01
CESC(N=286)	2.22	4.8187	TCGA-ZJ-A8QR-01
CESC(N=286)	0.96	3.3897	TCGA-IR-A3LB-01
CESC(N=286)	1.5	3.7699	TCGA-EK-A2PI-01
CESC(N=286)	0.92	4.5386	TCGA-HM-A6W2-01
CESC(N=286)	2	4.6451	TCGA-IR-A3LF-01
CESC(N=286)	2	3.5312	TCGA-VS-A8QF-01
CESC(N=286)	1.64	4.1684	TCGA-VS-AA62-01
CESC(N=286)	3	4.7334	TCGA-C5-A7UE-01
CESC(N=286)	1.7	4.4562	TCGA-DS-A5RQ-01
CESC(N=286)	1.22	4.4615	TCGA-BI-A20A-01
CESC(N=286)	18.68	4.7819	TCGA-EA-A3HU-01
CESC(N=286)	1.48	4.2095	TCGA-EK-A2RM-01
CESC(N=286)	5.66	4.5928	TCGA-DG-A2KK-01
CESC(N=286)	0.96	5.0462	TCGA-C5-A1MI-01
CESC(N=286)	1.7	3.9022	TCGA-JW-A852-01
CESC(N=286)	3.72	4.0601	TCGA-EK-A2RA-01
CESC(N=286)	1.94	4.0401	TCGA-EK-A2RB-01
CESC(N=286)	1.58	4.7027	TCGA-C5-A1MJ-01
CESC(N=286)	1.28	3.8064	TCGA-C5-A1BE-01
CESC(N=286)	2.74	5.2563	TCGA-ZJ-AAXT-01
CESC(N=286)	2.82	4.222	TCGA-LP-A7HU-01
CESC(N=286)	196.12	5.4676	TCGA-2W-A8YY-01
CESC(N=286)	1.08	4.9397	TCGA-EA-A411-01
CESC(N=286)	2.68	3.9166	TCGA-C5-A1MN-01
CESC(N=286)	1.12	4.9336	TCGA-C5-A2M2-01
CESC(N=286)	0.44	4.853	TCGA-EK-A2PK-01
CESC(N=286)	27.84	5.1887	TCGA-EA-A410-01
CESC(N=286)	2.02	4.7517	TCGA-VS-A952-01
CESC(N=286)	2.16	3.6804	TCGA-EK-A2IP-01
CESC(N=286)	9.44	2.6962	TCGA-EK-A2PG-01
CESC(N=286)	1.4	4.4803	TCGA-FU-A3YQ-01
CESC(N=286)	23.8	3.7356	TCGA-DS-A1OB-01
CESC(N=286)	4.38	4.9093	TCGA-VS-A959-01
CESC(N=286)	2.4	4.1417	TCGA-EK-A2R7-01
CESC(N=286)	3.76	4.1836	TCGA-JW-A5VJ-01
CESC(N=286)	3.96	4.7619	TCGA-C5-A7UH-01
CESC(N=286)	2.92	4.795	TCGA-MA-AA3Z-01
CESC(N=286)	1.74	5.0751	TCGA-VS-A9UR-01
CESC(N=286)	1	3.4197	TCGA-EK-A3GN-01
CESC(N=286)	0.68	4.208	TCGA-DS-A3LQ-01
CESC(N=286)	6.48	4.2165	TCGA-ZJ-AAXU-01
CESC(N=286)	2	4.174	TCGA-VS-A9UY-01
CESC(N=286)	1.08	4.3435	TCGA-ZJ-AAXA-01
CESC(N=286)	2.4	2.7401	TCGA-EK-A2RO-01
CESC(N=286)	5.04	4.5392	TCGA-DS-A0VM-01
CESC(N=286)	0.78	5.0913	TCGA-EX-A1H5-01
CESC(N=286)	0.92	3.8993	TCGA-FU-A3EO-01
CESC(N=286)	4	3.2692	TCGA-EK-A2RK-01
CESC(N=286)	3.84	4.5167	TCGA-C5-A1BL-01
CESC(N=286)	0.38	3.7593	TCGA-Q1-A73S-01
CESC(N=286)	2.42	3.9137	TCGA-PN-A8MA-01
CESC(N=286)	0.82	5.1023	TCGA-DS-A7WF-01
CESC(N=286)	1.3	4.2965	TCGA-C5-A7X3-01
CESC(N=286)	0.98	4.425	TCGA-HM-A3JK-01
CESC(N=286)	1.6	2.5487	TCGA-ZJ-AAXJ-01
CESC(N=286)	2.66	5.3045	TCGA-VS-A9V1-01
CESC(N=286)	37.44	4.7372	TCGA-FU-A3HZ-01
CESC(N=286)	1.06	4.1128	TCGA-EA-A78R-01
CESC(N=286)	0.7	4.5205	TCGA-JW-A5VG-01
CESC(N=286)	1.42	3.8915	TCGA-VS-A9UV-01
CESC(N=286)	0.08	5.1934	TCGA-C5-A8YT-01
CESC(N=286)	1.02	4.3848	TCGA-ZX-AA5X-01
CESC(N=286)	13.28	4.7991	TCGA-VS-A958-01
CESC(N=286)	5.64	3.8739	TCGA-VS-A8EL-01
CESC(N=286)	1.86	3.4791	TCGA-ZJ-AB0I-01
CESC(N=286)	1.78	5.1052	TCGA-VS-A950-01
CESC(N=286)	22.44	3.2282	TCGA-IR-A3LK-01
CESC(N=286)	17.38	4.2488	TCGA-DS-A1OC-01
CESC(N=286)	1.22	4.6708	TCGA-MA-AA3W-01
CESC(N=286)	2.14	4.9146	TCGA-VS-A9UL-01
CESC(N=286)	0.9	4.1145	TCGA-VS-A9UO-01
CESC(N=286)	4.98	5.3385	TCGA-C5-A8XJ-01
CESC(N=286)	2.08	4.2661	TCGA-C5-A7CL-01
CESC(N=286)	1.88	4.2973	TCGA-FU-A3NI-01
CESC(N=286)	1.78	4.4149	TCGA-EA-A439-01
CESC(N=286)	0.88	4.2943	TCGA-VS-A9V0-01
CESC(N=286)	21.02	4.7318	TCGA-EK-A3GK-01
CESC(N=286)	1.08	4.9397	TCGA-C5-A7CG-01
CESC(N=286)	2	4.5217	TCGA-C5-A1BI-01
CESC(N=286)	1.2	4.2803	TCGA-HM-A3JJ-01
CESC(N=286)	2	3.5827	TCGA-C5-A7UI-01
CESC(N=286)	1.48	4.7356	TCGA-ZJ-AAXD-01
CESC(N=286)	5.06	4.86	TCGA-EK-A2R8-01
CESC(N=286)	3.26	4.6165	TCGA-VS-A9UP-01
CESC(N=286)	1.24	4.5367	TCGA-C5-A1BF-01
CESC(N=286)	0.9	3.6393	TCGA-EX-A69M-01
CESC(N=286)	0.42	4.4983	TCGA-EA-A5ZD-01
CESC(N=286)	11.9	4.5928	TCGA-JX-A3Q0-01
CESC(N=286)	2.04	4.1128	TCGA-BI-A0VS-01
CESC(N=286)	2.64	2.8955	TCGA-VS-A8EJ-01
CESC(N=286)	1.2	4.6089	TCGA-DR-A0ZL-01
CESC(N=286)	8.46	3.4251	TCGA-MA-AA41-01
CESC(N=286)	1.58	5.3045	TCGA-EA-A3HQ-01
CESC(N=286)	3.72	3.7226	TCGA-LP-A5U2-01
CESC(N=286)	3.32	3.5009	TCGA-EA-A43B-01
CESC(N=286)	6.12	3.3478	TCGA-IR-A3LI-01
CESC(N=286)	2.26	3.9506	TCGA-VS-A8EI-01
CESC(N=286)	2.32	3.6635	TCGA-EA-A3Y4-01
CESC(N=286)	7.02	3.9204	TCGA-UC-A7PF-01
CESC(N=286)	1.86	5.3968	TCGA-VS-A9UB-01
CESC(N=286)	1.02	4.8289	TCGA-UC-A7PI-01
CESC(N=286)	2.96	4.3869	TCGA-DG-A2KL-01
CESC(N=286)	1.8	4.445	TCGA-JW-AAVH-01
CESC(N=286)	1.1	4.4556	TCGA-Q1-A5R1-01
CESC(N=286)	3.16	4.067	TCGA-EK-A2PL-01
CESC(N=286)	1.72	5.2025	TCGA-Q1-A6DW-01
CESC(N=286)	1.68	5.1285	TCGA-C5-A2M1-01
CESC(N=286)	1.84	3.6928	TCGA-R2-A69V-01
CESC(N=286)	1.22	4.2833	TCGA-EA-A5ZF-01
CESC(N=286)	2.9	4.1002	TCGA-FU-A23L-01
CESC(N=286)	7.7	4.2266	TCGA-DS-A1OA-01
CESC(N=286)	0.54	3.9365	TCGA-EK-A2H1-01
CESC(N=286)	0.78	5.0202	TCGA-LP-A4AU-01
CESC(N=286)	2.64	4.5916	TCGA-VS-A9U7-01
CESC(N=286)	0.8	4.162	TCGA-C5-A2LS-01
CESC(N=286)	2.72	3.8269	TCGA-MA-AA3Y-01
CESC(N=286)	3.18	4.3979	TCGA-DG-A2KM-01
CESC(N=286)	0.74	4.4647	TCGA-C5-A3HF-01
CESC(N=286)	0.62	3.7561	TCGA-C5-A2LT-01
CESC(N=286)	2.92	3.87	TCGA-C5-A1BK-01
CESC(N=286)	0.64	4.0136	TCGA-UC-A7PD-01
CESC(N=286)	2.86	4.9402	TCGA-VS-A9UZ-01
CESC(N=286)	11.84	4.4516	TCGA-DS-A1OD-01
CESC(N=286)	4.7	4.0705	TCGA-C5-A8XH-01
CESC(N=286)	3.02	4.837	TCGA-EK-A2RC-01
CESC(N=286)	1.1	5.0414	TCGA-JX-A3Q8-01
CESC(N=286)	33.68	3.9089	TCGA-JW-A5VL-01
CESC(N=286)	0.58	3.2915	TCGA-DS-A7WI-01
CESC(N=286)	6.22	4.66	TCGA-VS-A953-01
CESC(N=286)	1.22	5.0691	TCGA-VS-A957-01
CESC(N=286)	1.36	4.85	TCGA-JW-A5VH-01
CESC(N=286)	1.18	3.5161	TCGA-EA-A3HR-01
CESC(N=286)	1.08	4.551	TCGA-EA-A3QE-01
CESC(N=286)	1.76	5.1127	TCGA-WL-A834-01
CESC(N=286)	1.5	3.7367	TCGA-C5-A901-01
CESC(N=286)	0.8	4.3068	TCGA-JW-A69B-01
CESC(N=286)	3.14	4.4357	TCGA-FU-A3HY-01
CESC(N=286)	2.48	4.6159	TCGA-C5-A1M6-01
CESC(N=286)	2.04	3.011	TCGA-VS-A9V4-01
CESC(N=286)	1.36	3.9965	TCGA-VS-A8Q8-01
CESC(N=286)	2.34	3.7898	TCGA-DS-A0VN-01
CESC(N=286)	1.56	4.5243	TCGA-MU-A8JM-01
CESC(N=286)	1.64	3.5124	TCGA-C5-A2LY-01
CESC(N=286)	1.76	3.0619	TCGA-FU-A23K-01
CESC(N=286)	1.1	4.8968	TCGA-EA-A6QX-01
CESC(N=286)	1.12	4.5479	TCGA-C5-A7CH-01
CESC(N=286)	2.82	2.5972	TCGA-EK-A2RN-01
CESC(N=286)	6.72	4.3688	TCGA-EK-A2RJ-01
CESC(N=286)	2.38	4.4602	TCGA-C5-A1BM-01
CESC(N=286)	0.78	5.498	TCGA-Q1-A73R-01
CESC(N=286)	1.82	5.6896	TCGA-DS-A7WH-01
CESC(N=286)	0.98	4.5136	TCGA-ZJ-AAX4-01
CESC(N=286)	2.38	4.6905	TCGA-C5-A7CK-01
CESC(N=286)	3.68	4.8329	TCGA-VS-A8EK-01
CESC(N=286)	1.08	4.4983	TCGA-EA-A1QS-01
CESC(N=286)	1.32	3.6312	TCGA-FU-A3WB-01
CESC(N=286)	1.06	4.9308	TCGA-FU-A3TQ-01
CESC(N=286)	0.96	4.835	TCGA-C5-A8XI-01
CESC(N=286)	1.22	4.7485	TCGA-C5-A1BN-01
CESC(N=286)	17.48	3.5312	TCGA-IR-A3LA-01
CESC(N=286)	4.84	4.447	TCGA-VS-A94X-01
CESC(N=286)	8.84	3.928	TCGA-MA-AA42-01
CESC(N=286)	2.94	4.423	TCGA-C5-A8YQ-01
CESC(N=286)	1.92	4.2389	TCGA-ZJ-AB0H-01
CESC(N=286)	3.68	2.7972	TCGA-C5-A7X5-01
CESC(N=286)	1.32	4.2847	TCGA-VS-A9U5-01
CESC(N=286)	1.94	3.9213	TCGA-C5-A1M7-01
CESC(N=286)	1.56	4.4686	TCGA-C5-A905-01
CESC(N=286)	7.18	4.441	TCGA-Q1-A5R2-01
CESC(N=286)	4.04	4.2304	TCGA-EK-A3GJ-01
CESC(N=286)	1.24	3.9002	TCGA-DG-A2KH-01
CESC(N=286)	1.16	3.5657	TCGA-VS-A8EB-01
CESC(N=286)	0.82	5.0584	TCGA-LP-A4AX-01
CESC(N=286)	12.98	4.4713	TCGA-VS-A94Z-01
CESC(N=286)	2.54	3.5086	TCGA-ZJ-AAXB-01
CESC(N=286)	0.88	3.2973	TCGA-C5-A1MQ-01
CESC(N=286)	1.64	3.1939	TCGA-EX-A1H6-01
CESC(N=286)	0.96	4.6949	TCGA-ZJ-AAXF-01
CESC(N=286)	1.08	5.0099	TCGA-VS-A9UM-01
CESC(N=286)	1.08	4.4337	TCGA-VS-A8EH-01
CESC(N=286)	1.98	4.3569	TCGA-BI-A0VR-01
CESC(N=286)	1.32	4.3772	TCGA-EA-A5FO-01
CESC(N=286)	20.78	3.453	TCGA-DR-A0ZM-01
CESC(N=286)	1.26	4.7458	TCGA-MA-AA43-01
CESC(N=286)	1.12	4.5534	TCGA-C5-A7UC-01
CESC(N=286)	1.12	4.5669	TCGA-C5-A7XC-01
CESC(N=286)	2.38	3.5827	TCGA-VS-A8QH-01
CESC(N=286)	0.76	3.6335	TCGA-LP-A5U3-01
CESC(N=286)	1.72	4.3744	TCGA-EA-A3HT-01
CESC(N=286)	0.8	4.4536	TCGA-IR-A3LC-01
CESC(N=286)	0.88	4.8505	TCGA-FU-A770-01
CESC(N=286)	2.24	3.2796	TCGA-VS-A8EC-01
CESC(N=286)	2.3	4.7501	TCGA-4J-AA1J-01
CESC(N=286)	7.14	4.0322	TCGA-LP-A4AV-01
CESC(N=286)	0.44	4.5699	TCGA-EK-A2RL-01
CESC(N=286)	3.12	4.1178	TCGA-EK-A3GM-01
CESC(N=286)	2.92	4.4745	TCGA-VS-A9UC-01
CESC(N=286)	1.44	4.6451	TCGA-FU-A2QG-01
CESC(N=286)	5.32	3.5682	TCGA-EK-A2PM-01
CESC(N=286)	2.12	3.9746	TCGA-DS-A0VK-01
CESC(N=286)	1.14	4.843	TCGA-VS-A94W-01
CESC(N=286)	5.48	3.6928	TCGA-C5-A1MK-01
CESC(N=286)	8.34	4.5826	TCGA-C5-A1MH-01
CESC(N=286)	0.46	4.0462	TCGA-C5-A0TN-01
CESC(N=286)	2.32	4.1236	TCGA-VS-A9UI-01
CESC(N=286)	1.08	5.124	TCGA-FU-A3TX-01
CESC(N=286)	0.6	4.7071	TCGA-Q1-A6DV-01
CESC(N=286)	1.32	4.6514	TCGA-C5-A1ML-01
CESC(N=286)	1.62	4.8934	TCGA-VS-A8QM-01
CESC(N=286)	0.68	3.4958	TCGA-RA-A741-01
CESC(N=286)	1.28	3.9983	TCGA-VS-A954-01
CESC(N=286)	1.7	4.6422	TCGA-XS-A8TJ-01
CESC(N=286)	1.88	4.6972	TCGA-LP-A4AW-01
CESC(N=286)	0.88	3.9403	TCGA-JW-A5VK-01
CESC(N=286)	3.04	3.3105	TCGA-EK-A2H0-01
CESC(N=286)	0.54	4.6136	TCGA-EX-A449-01
CESC(N=286)	4.66	5.0691	TCGA-C5-A902-01
CESC(N=286)	1.02	4.5454	TCGA-MA-AA3X-01
CESC(N=286)	2.02	3.7378	TCGA-C5-A7CO-01
CESC(N=286)	1.14	3.4997	TCGA-C5-A2LV-01
CESC(N=286)	0.52	4.845	TCGA-VS-A9UT-01
CESC(N=286)	1.26	4.6294	TCGA-ZJ-AAX8-01
CESC(N=286)	2.66	4.5934	TCGA-C5-A1BJ-01
LUAD(N=509)	6.56	5.1148	TCGA-44-6778-01
LUAD(N=509)	4.66	4.0567	TCGA-05-4420-01
LUAD(N=509)	8.96	4.6921	TCGA-64-1679-01
LUAD(N=509)	3.68	4.5982	TCGA-49-6744-01
LUAD(N=509)	3.38	4.3299	TCGA-55-6982-01
LUAD(N=509)	7.54	4.6089	TCGA-NJ-A4YI-01
LUAD(N=509)	5.94	4.964	TCGA-73-4666-01
LUAD(N=509)	7.7	4.5778	TCGA-MN-A4N1-01
LUAD(N=509)	3.96	4.5886	TCGA-55-7911-01
LUAD(N=509)	13.62	3.838	TCGA-55-A4DG-01
LUAD(N=509)	4.96	4.6247	TCGA-L9-A5IP-01
LUAD(N=509)	3.54	4.8074	TCGA-73-4662-01
LUAD(N=509)	2.28	5.1807	TCGA-55-6712-01
LUAD(N=509)	0.8	4.9644	TCGA-97-7553-01
LUAD(N=509)	20.54	4.7231	TCGA-49-AARE-01
LUAD(N=509)	0.54	4.2419	TCGA-50-8460-01
LUAD(N=509)	8.52	4.3249	TCGA-50-5933-01
LUAD(N=509)	4.78	4.5173	TCGA-44-6774-01
LUAD(N=509)	5.96	4.2818	TCGA-73-4670-01
LUAD(N=509)	0.9	4.431	TCGA-55-A48Z-01
LUAD(N=509)	3.38	4.1269	TCGA-75-7031-01
LUAD(N=509)	3.86	4.3597	TCGA-44-A47A-01
LUAD(N=509)	12	4.5814	TCGA-05-4398-01
LUAD(N=509)	1.8	3.6725	TCGA-67-3773-01
LUAD(N=509)	18.56	4.4496	TCGA-64-5781-01
LUAD(N=509)	0.54	4.9589	TCGA-97-7552-01
LUAD(N=509)	13.9	4.5681	TCGA-49-AARN-01
LUAD(N=509)	0.68	4.3862	TCGA-44-3919-01
LUAD(N=509)	6.74	3.7039	TCGA-99-8032-01
LUAD(N=509)	3.52	4.9649	TCGA-55-8299-01
LUAD(N=509)	6.32	3.4648	TCGA-55-A491-01
LUAD(N=509)	1.56	4.425	TCGA-50-6595-01
LUAD(N=509)	2.14	4.856	TCGA-95-A4VP-01
LUAD(N=509)	11.84	4.5844	TCGA-55-8302-01
LUAD(N=509)	6.64	3.3042	TCGA-44-4112-01
LUAD(N=509)	4.8	4.9289	TCGA-05-4430-01
LUAD(N=509)	3.94	5.0905	TCGA-75-7027-01
LUAD(N=509)	5.06	3.532	TCGA-44-2668-01
LUAD(N=509)	17.7	5.213	TCGA-55-8507-01
LUAD(N=509)	1.4	4.5772	TCGA-69-8254-01
LUAD(N=509)	12.58	4.4074	TCGA-78-8640-01
LUAD(N=509)	25.1	4.6376	TCGA-69-7979-01
LUAD(N=509)	0.88	4.6736	TCGA-55-7573-01
LUAD(N=509)	2	3.9534	TCGA-49-4506-01
LUAD(N=509)	2.12	4.4156	TCGA-05-4402-01
LUAD(N=509)	10.72	4.0739	TCGA-44-8119-01
LUAD(N=509)	3.82	4.0601	TCGA-55-7724-01
LUAD(N=509)	3.4	5.0348	TCGA-44-6776-01
LUAD(N=509)	5.32	4.0127	TCGA-49-4514-01
LUAD(N=509)	3.52	5.1056	TCGA-05-4396-01
LUAD(N=509)	3.5	4.0575	TCGA-55-8204-01
LUAD(N=509)	0.14	4.4784	TCGA-L4-A4E6-01
LUAD(N=509)	0.88	4.3986	TCGA-75-6205-01
LUAD(N=509)	16.24	4.1145	TCGA-62-A46O-01
LUAD(N=509)	26.1	3.4291	TCGA-78-7155-01
LUAD(N=509)	0.96	4.0807	TCGA-62-A472-01
LUAD(N=509)	4.6	4.7783	TCGA-NJ-A55R-01
LUAD(N=509)	1.42	4.7751	TCGA-62-8395-01
LUAD(N=509)	15.56	3.6324	TCGA-95-7567-01
LUAD(N=509)	1.76	5.026	TCGA-50-5051-01
LUAD(N=509)	6.28	3.9524	TCGA-55-A48Y-01
LUAD(N=509)	6.16	4.1302	TCGA-86-A456-01
LUAD(N=509)	1.54	3.6737	TCGA-50-5068-01
LUAD(N=509)	1.86	4.8248	TCGA-NJ-A55A-01
LUAD(N=509)	1.4	5.2661	TCGA-J2-A4AG-01
LUAD(N=509)	6.28	5.1339	TCGA-05-4405-01
LUAD(N=509)	1	4.892	TCGA-50-5944-01
LUAD(N=509)	5.28	5.153	TCGA-86-7955-01
LUAD(N=509)	0.92	4.2404	TCGA-50-6673-01
LUAD(N=509)	4.1	4.7038	TCGA-55-7727-01
LUAD(N=509)	5.26	4.1368	TCGA-55-8510-01
LUAD(N=509)	2.06	5.5389	TCGA-MP-A4T8-01
LUAD(N=509)	8.76	4.0748	TCGA-86-8279-01
LUAD(N=509)	4.04	5.6691	TCGA-55-A494-01
LUAD(N=509)	3.72	2.04127	TCGA-44-3917-01
LUAD(N=509)	2.94	5.0462	TCGA-75-5125-01
LUAD(N=509)	1.78	4.0824	TCGA-55-8615-01
LUAD(N=509)	7.12	4.734	TCGA-MP-A4TF-01
LUAD(N=509)	2.08	4.1103	TCGA-55-6979-01
LUAD(N=509)	23	4.9308	TCGA-86-A4JF-01
LUAD(N=509)	3.22	4.6312	TCGA-86-7701-01
LUAD(N=509)	1.46	5.565	TCGA-62-8398-01
LUAD(N=509)	4.52	4.8758	TCGA-L9-A443-01
LUAD(N=509)	4.28	4.1539	TCGA-78-8660-01
LUAD(N=509)	3.9	4.7693	TCGA-78-7148-01
LUAD(N=509)	1.76	4.6029	TCGA-67-6215-01
LUAD(N=509)	22.36	3.6782	TCGA-55-A490-01
LUAD(N=509)	8.72	5.1954	TCGA-69-7974-01
LUAD(N=509)	10.18	4.0392	TCGA-49-AAR4-01
LUAD(N=509)	4.66	4.6787	TCGA-05-4418-01
LUAD(N=509)	4.36	3.4856	TCGA-35-4123-01
LUAD(N=509)	6.72	3.8798	TCGA-55-6969-01
LUAD(N=509)	0.76	4.7788	TCGA-91-8497-01
LUAD(N=509)	2.08	4.9383	TCGA-62-A470-01
LUAD(N=509)	8.32	3.9356	TCGA-53-A4EZ-01
LUAD(N=509)	1.38	4.6341	TCGA-78-7162-01
LUAD(N=509)	0.68	4.8258	TCGA-62-A46Y-01
LUAD(N=509)	3.16	4.5161	TCGA-62-A46R-01
LUAD(N=509)	3.74	4.1563	TCGA-05-4244-01
LUAD(N=509)	13.32	4.0523	TCGA-L9-A8F4-01
LUAD(N=509)	1.84	3.9393	TCGA-55-7726-01
LUAD(N=509)	0.68	3.2587	TCGA-49-4512-01
LUAD(N=509)	15.8	3.4804	TCGA-73-A9RS-01
LUAD(N=509)	1.28	4.5053	TCGA-MP-A4TD-01
LUAD(N=509)	0.74	3.4277	TCGA-75-5147-01
LUAD(N=509)	3.9	5.0661	TCGA-44-7671-01
LUAD(N=509)	12.58	3.3017	TCGA-38-4631-01
LUAD(N=509)	2.5	4.664	TCGA-NJ-A55O-01
LUAD(N=509)	6.42	4.943	TCGA-75-6211-01
LUAD(N=509)	1.46	3.7083	TCGA-05-5420-01
LUAD(N=509)	2.46	4.1692	TCGA-55-1594-01
LUAD(N=509)	2.34	5.1907	TCGA-64-5774-01
LUAD(N=509)	6.48	4.2457	TCGA-50-5941-01
LUAD(N=509)	2.9	3.44018	TCGA-44-2662-01
LUAD(N=509)	0.46	4.528	TCGA-97-A4M2-01
LUAD(N=509)	10.96	4.5638	TCGA-55-7995-01
LUAD(N=509)	18.1	3.136	TCGA-95-7043-01
LUAD(N=509)	8.76	4.706	TCGA-NJ-A4YP-01
LUAD(N=509)	0.72	4.6329	TCGA-97-A4M1-01
LUAD(N=509)	2.38	4.1384	TCGA-78-7149-01
LUAD(N=509)	4.42	4.4277	TCGA-MP-A4TC-01
LUAD(N=509)	2.6	4.8197	TCGA-97-A4M5-01
LUAD(N=509)	7.84	4.0383	TCGA-99-8028-01
LUAD(N=509)	3.42	4.4951	TCGA-67-6217-01
LUAD(N=509)	0.88	5.3558	TCGA-44-A47B-01
LUAD(N=509)	2.16	3.6894	TCGA-38-4628-01
LUAD(N=509)	5.92	5.3982	TCGA-05-4250-01
LUAD(N=509)	1.62	4.7767	TCGA-67-3774-01
LUAD(N=509)	2.84	4.6645	TCGA-80-5608-01
LUAD(N=509)	3.64	4.1859	TCGA-05-4389-01
LUAD(N=509)	0.2	4.4523	TCGA-75-6203-01
LUAD(N=509)	0.92	4.892	TCGA-55-6981-01
LUAD(N=509)	2.7	3.4143	TCGA-55-7903-01
LUAD(N=509)	2.14	4.2795	TCGA-62-8394-01
LUAD(N=509)	4.84	3.8147	TCGA-49-4488-01
LUAD(N=509)	2.56	4.0645	TCGA-78-7537-01
LUAD(N=509)	3.42	4.1474	TCGA-80-5611-01
LUAD(N=509)	4.46	3.5899	TCGA-55-6972-01
LUAD(N=509)	1.54	4.6439	TCGA-97-7941-01
LUAD(N=509)	2.1	4.81	TCGA-91-6840-01
LUAD(N=509)	10.02	4.8299	TCGA-69-7978-01
LUAD(N=509)	18.68	3.8866	TCGA-50-5930-01
LUAD(N=509)	8.36	3.4778	TCGA-93-8067-01
LUAD(N=509)	5.24	4.3999	TCGA-44-A479-01
LUAD(N=509)	0.5	5.2188	TCGA-55-8087-01
LUAD(N=509)	0.84	4.9796	TCGA-86-6562-01
LUAD(N=509)	0.72	4.197	TCGA-05-4425-01
LUAD(N=509)	1.04	4.0567	TCGA-MP-A4SW-01
LUAD(N=509)	0.76	4.4874	TCGA-55-8512-01
LUAD(N=509)	3.56	3.4384	TCGA-67-3770-01
LUAD(N=509)	5.02	5.1264	TCGA-50-6592-01
LUAD(N=509)	1.38	4.835	TCGA-55-6975-01
LUAD(N=509)	1.94	4.2936	TCGA-S2-AA1A-01
LUAD(N=509)	9.28	4.3335	TCGA-55-8511-01
LUAD(N=509)	0.78	4.81	TCGA-05-4434-01
LUAD(N=509)	9.1	4.0867	TCGA-55-8092-01
LUAD(N=509)	0.64	3.8239	TCGA-L9-A50W-01
LUAD(N=509)	4.4	5.1815	TCGA-44-7661-01
LUAD(N=509)	0.82	5.022	TCGA-05-4426-01
LUAD(N=509)	9.4	4.5922	TCGA-05-4390-01
LUAD(N=509)	2.94	4.2056	TCGA-64-5815-01
LUAD(N=509)	0.5	4.5838	TCGA-69-7761-01
LUAD(N=509)	4.8	4.1086	TCGA-55-8301-01
LUAD(N=509)	2.54	4.3169	TCGA-44-A4SU-01
LUAD(N=509)	10.18	4.5034	TCGA-69-7765-01
LUAD(N=509)	0.62	4.4556	TCGA-05-4433-01
LUAD(N=509)	3.16	4.4569	TCGA-55-8508-01
LUAD(N=509)	2	3.9801	TCGA-50-5044-01
LUAD(N=509)	2.14	5.1437	TCGA-05-4384-01
LUAD(N=509)	2.94	4.3931	TCGA-O1-A52J-01
LUAD(N=509)	13.7	4.9369	TCGA-78-7220-01
LUAD(N=509)	0.66	4.623	TCGA-05-4422-01
LUAD(N=509)	1.58	5.284	TCGA-44-6779-01
LUAD(N=509)	5.02	4.6154	TCGA-86-8672-01
LUAD(N=509)	1.98	4.9709	TCGA-55-6983-01
LUAD(N=509)	5.64	3.8896	TCGA-91-8499-01
LUAD(N=509)	7.28	4.7269	TCGA-91-6836-01
LUAD(N=509)	1.04	5.0794	TCGA-38-7271-01
LUAD(N=509)	2.86	5.3194	TCGA-NJ-A4YG-01
LUAD(N=509)	5.9	4.9869	TCGA-73-4658-01
LUAD(N=509)	1.02	4.5559	TCGA-86-8076-01
LUAD(N=509)	3.06	4.1668	TCGA-55-6987-01
LUAD(N=509)	3.3	4.0722	TCGA-78-7152-01
LUAD(N=509)	2.52	3.9709	TCGA-55-8096-01
LUAD(N=509)	2.1	4.2158	TCGA-75-5122-01
LUAD(N=509)	5.22	4.2518	TCGA-50-5931-01
LUAD(N=509)	10.04	4.8545	TCGA-49-AARO-01
LUAD(N=509)	2.68	4.8465	TCGA-44-2655-01
LUAD(N=509)	7.38	4.447	TCGA-73-4668-01
LUAD(N=509)	4.68	4.0875	TCGA-91-6831-01
LUAD(N=509)	9.64	3.992	TCGA-L9-A444-01
LUAD(N=509)	9.84	4.0348	TCGA-05-5425-01
LUAD(N=509)	1.08	4.13047	TCGA-44-6775-01
LUAD(N=509)	0.5	4.4906	TCGA-75-7025-01
LUAD(N=509)	0.54	4.47	TCGA-05-5429-01
LUAD(N=509)	7.96	4.4169	TCGA-99-7458-01
LUAD(N=509)	4.6	4.6588	TCGA-97-7546-01
LUAD(N=509)	1.46	3.772	TCGA-67-3772-01
LUAD(N=509)	4.16	4.9924	TCGA-05-4395-01
LUAD(N=509)	3.34	4.9672	TCGA-91-7771-01
LUAD(N=509)	0.38	4.2639	TCGA-55-6984-01
LUAD(N=509)	16.62	2.71976	TCGA-44-3918-01
LUAD(N=509)	1.48	4.2609	TCGA-50-8459-01
LUAD(N=509)	13.96	4.5856	TCGA-69-7980-01
LUAD(N=509)	1.32	4.8053	TCGA-50-5939-01
LUAD(N=509)	10.04	4.2343	TCGA-75-5126-01
LUAD(N=509)	9.16	4.7474	TCGA-50-6594-01
LUAD(N=509)	1.22	4.846	TCGA-MP-A5C7-01
LUAD(N=509)	0.68	3.89542	TCGA-44-5645-01
LUAD(N=509)	1.74	4.7269	TCGA-50-5935-01
LUAD(N=509)	2.98	4.4562	TCGA-55-7914-01
LUAD(N=509)	6.4	4.2266	TCGA-55-7576-01
LUAD(N=509)	0.7	3.51364	TCGA-44-2666-01
LUAD(N=509)	0.68	4.8861	TCGA-55-7284-01
LUAD(N=509)	1.58	5.3792	TCGA-73-4676-01
LUAD(N=509)	3.66	3.7846	TCGA-78-7166-01
LUAD(N=509)	4.06	5.1883	TCGA-83-5908-01
LUAD(N=509)	13.86	4.1628	TCGA-50-5049-01
LUAD(N=509)	3.44	4.6341	TCGA-44-3396-01
LUAD(N=509)	4.5	5.4667	TCGA-97-8172-01
LUAD(N=509)	0.72	3.3492	TCGA-50-6597-01
LUAD(N=509)	5.04	3.0774	TCGA-69-8255-01
LUAD(N=509)	0.86	4.6142	TCGA-62-A46U-01
LUAD(N=509)	2.52	5.0036	TCGA-97-8176-01
LUAD(N=509)	19	5.3434	TCGA-86-8358-01
LUAD(N=509)	3.3	5.7326	TCGA-05-4415-01
LUAD(N=509)	7.76	4.6531	TCGA-55-7281-01
LUAD(N=509)	2.9	4.3639	TCGA-78-7161-01
LUAD(N=509)	3.38	4.197	TCGA-49-4507-01
LUAD(N=509)	1.08	4.3499	TCGA-55-8621-01
LUAD(N=509)	2.96	4.7929	TCGA-55-6970-01
LUAD(N=509)	0.92	4.9658	TCGA-75-6207-01
LUAD(N=509)	9.64	4.7929	TCGA-55-8205-01
LUAD(N=509)	1.18	5.0135	TCGA-69-7763-01
LUAD(N=509)	5.72	4.1636	TCGA-55-7913-01
LUAD(N=509)	0.48	3.6054	TCGA-62-8397-01
LUAD(N=509)	3.64	3.8876	TCGA-73-4659-01
LUAD(N=509)	7.48	3.8289	TCGA-91-A4BC-01
LUAD(N=509)	0.98	4.0653	TCGA-97-8547-01
LUAD(N=509)	0.52	4.4542	TCGA-97-8175-01
LUAD(N=509)	0.76	4.1907	TCGA-86-8075-01
LUAD(N=509)	7.62	4.7323	TCGA-55-6985-01
LUAD(N=509)	7.02	5.2146	TCGA-55-A48X-01
LUAD(N=509)	6.78	4.0001	TCGA-44-2657-01
LUAD(N=509)	7.02	4.5814	TCGA-95-7562-01
LUAD(N=509)	2.34	4.0462	TCGA-55-7725-01
LUAD(N=509)	8.08	4.686	TCGA-69-A59K-01
LUAD(N=509)	1.86	5.2623	TCGA-05-5715-01
LUAD(N=509)	5.58	4.3009	TCGA-55-A492-01
LUAD(N=509)	3.14	3.9663	TCGA-78-7145-01
LUAD(N=509)	1.74	5.7049	TCGA-86-8278-01
LUAD(N=509)	7.7	3.5947	TCGA-MN-A4N5-01
LUAD(N=509)	8.12	4.2358	TCGA-64-5778-01
LUAD(N=509)	2.54	4.2126	TCGA-J2-8194-01
LUAD(N=509)	0.72	4.2631	TCGA-55-A57B-01
LUAD(N=509)	0.52	4.6456	TCGA-38-4627-01
LUAD(N=509)	3.6	4.5577	TCGA-86-7711-01
LUAD(N=509)	2.58	4.2472	TCGA-05-5423-01
LUAD(N=509)	0.66	4.197	TCGA-91-8496-01
LUAD(N=509)	0.8	4.4628	TCGA-86-8280-01
LUAD(N=509)	0.52	4.2077	TCGA-44-6146-01
LUAD(N=509)	5.96	3.7614	TCGA-78-7146-01
LUAD(N=509)	5.48	3.3647	TCGA-35-4122-01
LUAD(N=509)	0.16	4.4324	TCGA-78-8648-01
LUAD(N=509)	0.9	4.9505	TCGA-86-7953-01
LUAD(N=509)	2.12	3.8167	TCGA-44-5643-01
LUAD(N=509)	1.84	4.3097	TCGA-73-7498-01
LUAD(N=509)	11.7	3.3787	TCGA-75-6214-01
LUAD(N=509)	1.92	4.7997	TCGA-93-7348-01
LUAD(N=509)	2.96	4.9718	TCGA-97-8174-01
LUAD(N=509)	8.52	4.7214	TCGA-55-8620-01
LUAD(N=509)	8.66	5.168	TCGA-62-8399-01
LUAD(N=509)	2.04	5.3989	TCGA-80-5607-01
LUAD(N=509)	6.88	3.5669	TCGA-49-AAR2-01
LUAD(N=509)	0.38	4.8655	TCGA-55-6543-01
LUAD(N=509)	0.82	3.8601	TCGA-49-4501-01
LUAD(N=509)	5.28	4.6171	TCGA-78-7156-01
LUAD(N=509)	2.06	4.3053	TCGA-62-A46S-01
LUAD(N=509)	12.14	3.5212	TCGA-49-AARQ-01
LUAD(N=509)	1.32	4.4033	TCGA-93-A4JN-01
LUAD(N=509)	1.12	3.2826	TCGA-91-6847-01
LUAD(N=509)	1.98	4.251	TCGA-55-6642-01
LUAD(N=509)	7.14	4.9691	TCGA-55-8203-01
LUAD(N=509)	18.18	4.2601	TCGA-44-7670-01
LUAD(N=509)	1.66	4.6218	TCGA-MP-A4TJ-01
LUAD(N=509)	0.96	4.5324	TCGA-38-6178-01
LUAD(N=509)	1.22	4.1498	TCGA-86-8074-01
LUAD(N=509)	12.78	3.6428	TCGA-55-8616-01
LUAD(N=509)	6.64	4.235	TCGA-97-A4M0-01
LUAD(N=509)	7.66	4.3903	TCGA-49-6767-01
LUAD(N=509)	5.42	3.9608	TCGA-55-1595-01
LUAD(N=509)	0.06	4.5814	TCGA-49-AARR-01
LUAD(N=509)	0.56	4.3342	TCGA-MP-A4T9-01
LUAD(N=509)	1.64	3.39154	TCGA-44-6147-01
LUAD(N=509)	24.52	5.1107	TCGA-86-8073-01
LUAD(N=509)	25.56	4.1384	TCGA-MN-A4N4-01
LUAD(N=509)	3.7	4.0082	TCGA-97-A4M3-01
LUAD(N=509)	1.34	5.0917	TCGA-86-7714-01
LUAD(N=509)	6.16	4.3399	TCGA-49-4487-01
LUAD(N=509)	5.96	4.1433	TCGA-78-7542-01
LUAD(N=509)	4.46	4.245	TCGA-95-A4VK-01
LUAD(N=509)	26.44	4.9275	TCGA-55-7994-01
LUAD(N=509)	4.48	5.0934	TCGA-49-6742-01
LUAD(N=509)	1.42	4.7555	TCGA-MP-A4T6-01
LUAD(N=509)	29.64	4.4027	TCGA-55-8506-01
LUAD(N=509)	6.22	4.3299	TCGA-MP-A4TA-01
LUAD(N=509)	0.48	4.7587	TCGA-55-8091-01
LUAD(N=509)	5.04	4.8871	TCGA-91-6828-01
LUAD(N=509)	7.28	3.3506	TCGA-35-5375-01
LUAD(N=509)	5.24	3.6417	TCGA-97-A4M7-01
LUAD(N=509)	7.96	4.373	TCGA-78-7539-01
LUAD(N=509)	1.18	4.8248	TCGA-J2-8192-01
LUAD(N=509)	2.54	4.6657	TCGA-86-7713-01
LUAD(N=509)	0.62	5.2906	TCGA-67-6216-01
LUAD(N=509)	1.48	4.6804	TCGA-44-A47G-01
LUAD(N=509)	0.08	4.4457	TCGA-55-7816-01
LUAD(N=509)	5.6	4.5436	TCGA-78-7147-01
LUAD(N=509)	3.02	4.3119	TCGA-44-3398-01
LUAD(N=509)	1.9	5.0934	TCGA-78-7633-01
LUAD(N=509)	0	4.5392	TCGA-86-A4P8-01
LUAD(N=509)	2.74	4.6294	TCGA-78-7535-01
LUAD(N=509)	0.52	4.9566	TCGA-86-8671-01
LUAD(N=509)	1.32	5.3519	TCGA-91-6835-01
LUAD(N=509)	2.1	4.3133	TCGA-35-3615-01
LUAD(N=509)	0.28	4.0046	TCGA-55-6980-01
LUAD(N=509)	1.92	5.3256	TCGA-50-5936-01
LUAD(N=509)	1.14	5.133	TCGA-73-4675-01
LUAD(N=509)	1.36	4.843	TCGA-50-5932-01
LUAD(N=509)	1.06	4.7929	TCGA-93-A4JO-01
LUAD(N=509)	2.24	4.4647	TCGA-49-AAR3-01
LUAD(N=509)	3.66	4.5205	TCGA-78-7154-01
LUAD(N=509)	5.36	3.8866	TCGA-55-7910-01
LUAD(N=509)	2.48	4.1612	TCGA-4B-A93V-01
LUAD(N=509)	1.92	4.5392	TCGA-91-6849-01
LUAD(N=509)	2.78	5.9982	TCGA-MP-A4SY-01
LUAD(N=509)	5.78	4.174	TCGA-MP-A4SV-01
LUAD(N=509)	0.1	4.641	TCGA-55-8513-01
LUAD(N=509)	6.7	4.2818	TCGA-MP-A4T4-01
LUAD(N=509)	1.58	4.9764	TCGA-71-8520-01
LUAD(N=509)	2.94	4.0841	TCGA-44-7672-01
LUAD(N=509)	5.24	4.1652	TCGA-50-6593-01
LUAD(N=509)	4.5	5.4343	TCGA-69-7973-01
LUAD(N=509)	17.66	4.2366	TCGA-67-3771-01
LUAD(N=509)	2.82	4.5261	TCGA-99-8033-01
LUAD(N=509)	9.48	5.0343	TCGA-91-6848-01
LUAD(N=509)	0.98	4.3855	TCGA-93-A4JP-01
LUAD(N=509)	0.22	4.2304	TCGA-38-A44F-01
LUAD(N=509)	6.02	3.8228	TCGA-44-7660-01
LUAD(N=509)	1.16	2.7227	TCGA-69-7760-01
LUAD(N=509)	1.4	4.9566	TCGA-69-7764-01
LUAD(N=509)	0.52	3.99375	TCGA-44-2665-01
LUAD(N=509)	2.38	5.1559	TCGA-55-8505-01
LUAD(N=509)	3.7	4.1449	TCGA-95-7944-01
LUAD(N=509)	26.24	4.1392	TCGA-L9-A7SV-01
LUAD(N=509)	20.62	4.9194	TCGA-55-8089-01
LUAD(N=509)	3.78	4.5085	TCGA-55-7283-01
LUAD(N=509)	12.76	3.6928	TCGA-44-8117-01
LUAD(N=509)	5.58	4.5778	TCGA-53-7626-01
LUAD(N=509)	8.16	4.8048	TCGA-86-8673-01
LUAD(N=509)	1.54	3.6566	TCGA-95-8494-01
LUAD(N=509)	0.98	3.027	TCGA-97-8171-01
LUAD(N=509)	4.1	4.8807	TCGA-50-7109-01
LUAD(N=509)	5.28	4.5161	TCGA-44-6145-01
LUAD(N=509)	4.24	4.6404	TCGA-55-8085-01
LUAD(N=509)	10.22	3.5742	TCGA-NJ-A4YF-01
LUAD(N=509)	0.52	4.7448	TCGA-NJ-A7XG-01
LUAD(N=509)	2.24	4.3765	TCGA-05-4403-01
LUAD(N=509)	1.9	4.2358	TCGA-55-8097-01
LUAD(N=509)	19	4.3646	TCGA-NJ-A4YQ-01
LUAD(N=509)	2.78	5.4423	TCGA-97-7547-01
LUAD(N=509)	7.42	5.082	TCGA-55-5899-01
LUAD(N=509)	13.76	5.1839	TCGA-05-4397-01
LUAD(N=509)	6.3	4.1915	TCGA-44-6777-01
LUAD(N=509)	2.42	4.7661	TCGA-55-7815-01
LUAD(N=509)	3.54	4.3674	TCGA-91-6830-01
LUAD(N=509)	8.22	4.9973	TCGA-44-A4SS-01
LUAD(N=509)	2.46	4.6159	TCGA-44-7659-01
LUAD(N=509)	2.78	3.8147	TCGA-53-7813-01
LUAD(N=509)	30.36	4.8615	TCGA-05-4382-01
LUAD(N=509)	2.44	4.8881	TCGA-93-A4JQ-01
LUAD(N=509)	6.38	2.8994	TCGA-05-5428-01
LUAD(N=509)	0.36	5.9982	TCGA-55-6986-01
LUAD(N=509)	0.64	3.5827	TCGA-91-A4BD-01
LUAD(N=509)	4.52	2.4727	TCGA-50-5066-01
LUAD(N=509)	10.96	4.7159	TCGA-49-AAR9-01
LUAD(N=509)	19.6	4.853	TCGA-55-7907-01
LUAD(N=509)	21.06	4.845	TCGA-95-7039-01
LUAD(N=509)	0.96	5.3144	TCGA-64-1680-01
LUAD(N=509)	0.88	4.0401	TCGA-J2-A4AE-01
LUAD(N=509)	2.72	4.3938	TCGA-86-8359-01
LUAD(N=509)	3.78	4.3477	TCGA-55-8614-01
LUAD(N=509)	4.4	5.0414	TCGA-55-7574-01
LUAD(N=509)	16	4.0935	TCGA-44-5644-01
LUAD(N=509)	4.08	5.1173	TCGA-MP-A4TI-01
LUAD(N=509)	2.5	4.3772	TCGA-95-7948-01
LUAD(N=509)	4.22	5.4327	TCGA-73-4677-01
LUAD(N=509)	1.08	4.352	TCGA-50-5942-01
LUAD(N=509)	1.56	4.5142	TCGA-78-7167-01
LUAD(N=509)	19.06	3.1079	TCGA-78-8662-01
LUAD(N=509)	9.76	4.1069	TCGA-86-8585-01
LUAD(N=509)	1.06	4.7882	TCGA-50-6591-01
LUAD(N=509)	6.14	4.1094	TCGA-MP-A4TK-01
LUAD(N=509)	6.62	4.5856	TCGA-55-7570-01
LUAD(N=509)	0.36	4.8405	TCGA-78-7163-01
LUAD(N=509)	5.04	5.1231	TCGA-05-4417-01
LUAD(N=509)	1.74	5.2847	TCGA-78-8655-01
LUAD(N=509)	7.38	4.4463	TCGA-97-7554-01
LUAD(N=509)	3.46	4.1923	TCGA-49-4505-01
LUAD(N=509)	3.24	3.9801	TCGA-86-8669-01
LUAD(N=509)	5.64	4.5608	TCGA-55-8208-01
LUAD(N=509)	1.5	5.4536	TCGA-75-6206-01
LUAD(N=509)	1.44	4.7231	TCGA-55-6971-01
LUAD(N=509)	18.26	4.3162	TCGA-05-4410-01
[truncated: 9,003 more rows]
