# Supplementary material for: Identification of CHMP7 as a promising immunobiomarker for immunotherapy and chemotherapy and impact on prognosis of colorectal cancer patients
Source: Front Cell Dev Biol. 2023 Aug 30;11:1211843. doi: 10.3389/fcell.2023.1211843 (PMC10499328; doi:10.3389/fcell.2023.1211843)
Supplement: Supplementary file 3 [file DataSheet2.ZIP › Fig3E-NEO.xlsx]

## Sheet: Sheet1
	Neoantigen	Expression	SampleName
GBM(N=117)	43	4.2921	TCGA-19-1787-01
GBM(N=117)	21	4.7501	TCGA-06-5412-01
GBM(N=117)	8	5.1732	TCGA-06-2565-01
GBM(N=117)	0	4.6877	TCGA-06-2561-01
GBM(N=117)	0	4.1203	TCGA-06-0132-01
GBM(N=117)	28	5.076	TCGA-19-2629-01
GBM(N=117)	1	3.9012	TCGA-06-0238-01
GBM(N=117)	1	4.3227	TCGA-06-0749-01
GBM(N=117)	2	5.0427	TCGA-06-0174-01
GBM(N=117)	3	4.1019	TCGA-28-2513-01
GBM(N=117)	8	5.6433	TCGA-76-4929-01
GBM(N=117)	2	5.1764	TCGA-32-2634-01
GBM(N=117)	1	5.2095	TCGA-06-0125-01
GBM(N=117)	0	4.8136	TCGA-26-1442-01
GBM(N=117)	3	4.3177	TCGA-26-5136-01
GBM(N=117)	1	4.3306	TCGA-06-0184-01
GBM(N=117)	6	4.5988	TCGA-14-0790-01
GBM(N=117)	0	4.7225	TCGA-26-5132-01
GBM(N=117)	0	5.1792	TCGA-76-4932-01
GBM(N=117)	1	5.0365	TCGA-32-1970-01
GBM(N=117)	4	4.7898	TCGA-14-0787-01
GBM(N=117)	4	5.2862	TCGA-12-0618-01
GBM(N=117)	0	3.755	TCGA-27-2524-01
GBM(N=117)	2	4.6189	TCGA-06-0190-01
GBM(N=117)	0	4.5342	TCGA-06-0745-01
GBM(N=117)	1	4.8885	TCGA-26-5135-01
GBM(N=117)	4	3.7507	TCGA-41-3915-01
GBM(N=117)	7	3.4277	TCGA-27-1831-01
GBM(N=117)	0	5.1347	TCGA-28-1753-01
GBM(N=117)	6	4.6899	TCGA-12-5295-01
GBM(N=117)	1	4.656	TCGA-28-5204-01
GBM(N=117)	132	5.3002	TCGA-06-2569-01
GBM(N=117)	0	4.996	TCGA-06-2559-01
GBM(N=117)	2	4.2571	TCGA-27-2526-01
GBM(N=117)	0	5.3299	TCGA-06-5856-01
GBM(N=117)	1	4.7629	TCGA-06-5418-01
GBM(N=117)	0	5.1502	TCGA-06-5414-01
GBM(N=117)	14	5.6756	TCGA-06-5417-01
GBM(N=117)	3	2.2753	TCGA-26-5134-01
GBM(N=117)	2	5.1355	TCGA-76-4925-01
GBM(N=117)	2	4.9113	TCGA-06-5413-01
GBM(N=117)	1	5.009	TCGA-06-0646-01
GBM(N=117)	2	4.6154	TCGA-12-0616-01
GBM(N=117)	4	4.2335	TCGA-19-2620-01
GBM(N=117)	1	4.1178	TCGA-16-0846-01
GBM(N=117)	20	5.1384	TCGA-02-0047-01
GBM(N=117)	8	4.7263	TCGA-19-2624-01
GBM(N=117)	0	4.1595	TCGA-32-1982-01
GBM(N=117)	4	4.6071	TCGA-27-1835-01
GBM(N=117)	2	4.5736	TCGA-06-0747-01
GBM(N=117)	0	4.579	TCGA-28-5220-01
GBM(N=117)	3	4.4634	TCGA-14-0817-01
GBM(N=117)	14	4.284	TCGA-06-2570-01
GBM(N=117)	3	5	TCGA-41-4097-01
GBM(N=117)	5	4.98443	TCGA-06-0211-01
GBM(N=117)	4	5.2215	TCGA-02-2483-01
GBM(N=117)	0	5.318	TCGA-27-2523-01
GBM(N=117)	8	4.7991	TCGA-27-1837-01
GBM(N=117)	28	4.1368	TCGA-06-0744-01
GBM(N=117)	0	4.3082	TCGA-32-5222-01
GBM(N=117)	5	4.7645	TCGA-27-2519-01
GBM(N=117)	11	5.2231	TCGA-12-0821-01
GBM(N=117)	19	5.1595	TCGA-19-2619-01
GBM(N=117)	3	5.0339	TCGA-14-0789-01
GBM(N=117)	18	5.2529	TCGA-28-5209-01
GBM(N=117)	12	6.2302	TCGA-28-5218-01
GBM(N=117)	10	4.9552	TCGA-28-2514-01
GBM(N=117)	1	5.2612	TCGA-06-5859-01
GBM(N=117)	3	4.5534	TCGA-28-2509-01
GBM(N=117)	0	4.1684	TCGA-19-4065-01
GBM(N=117)	2	4.9704	TCGA-02-2485-01
GBM(N=117)	9	4.5236	TCGA-12-1597-01
GBM(N=117)	6	4.774	TCGA-28-1747-01
GBM(N=117)	5	4.4874	TCGA-06-0649-01
GBM(N=117)	0	4.9928	TCGA-06-2564-01
GBM(N=117)	0	5.2832	TCGA-06-5408-01
GBM(N=117)	9	4.3002	TCGA-27-1832-01
GBM(N=117)	4	4.6288	TCGA-32-2615-01
GBM(N=117)	11	4.8876	TCGA-06-0158-01
GBM(N=117)	2	4.7777	TCGA-28-5216-01
GBM(N=117)	3	5.1416	TCGA-28-5207-01
GBM(N=117)	5	4.5311	TCGA-06-0130-01
GBM(N=117)	89	5.5116	TCGA-06-5416-01
GBM(N=117)	1	4.4595	TCGA-06-0168-01
GBM(N=117)	1	4.8997	TCGA-06-5415-01
GBM(N=117)	3	4.1772	TCGA-26-5139-01
GBM(N=117)	7	5.1111	TCGA-76-4928-01
GBM(N=117)	9	5.0321	TCGA-06-0644-01
GBM(N=117)	0	4.5644	TCGA-14-0871-01
GBM(N=117)	0	4.6253	TCGA-06-0882-01
GBM(N=117)	0	4.4463	TCGA-19-2625-01
GBM(N=117)	0	5.2111	TCGA-27-1834-01
GBM(N=117)	0	4.7372	TCGA-41-2571-01
GBM(N=117)	5	4.4713	TCGA-14-0781-01
GBM(N=117)	8	4.5608	TCGA-06-0157-01
GBM(N=117)	2	5.3548	TCGA-12-3653-01
GBM(N=117)	3	4.853	TCGA-76-4926-01
GBM(N=117)	2	5.2338	TCGA-26-5133-01
GBM(N=117)	13	4.9108	TCGA-06-2562-01
GBM(N=117)	17	5.1215	TCGA-27-2521-01
GBM(N=117)	6	4.5066	TCGA-06-0210-01
GBM(N=117)	9	4.9677	TCGA-19-5960-01
GBM(N=117)	1	5.0286	TCGA-06-0686-01
GBM(N=117)	4	3.3105	TCGA-32-4213-01
GBM(N=117)	0	5.0479	TCGA-15-0742-01
GBM(N=117)	0	4.9137	TCGA-06-0187-01
GBM(N=117)	0	5.5958	TCGA-19-1390-01
GBM(N=117)	13	5.0427	TCGA-06-2557-01
GBM(N=117)	8	4.7523	TCGA-06-0878-01
GBM(N=117)	4	5.1954	TCGA-06-0129-01
GBM(N=117)	14	4.9937	TCGA-16-1045-01
GBM(N=117)	8	5.0237	TCGA-06-2567-01
GBM(N=117)	0	5.0036	TCGA-28-5208-01
GBM(N=117)	0	4.0994	TCGA-14-2554-01
GBM(N=117)	3	4.9336	TCGA-27-2528-01
GBM(N=117)	0	5.0828	TCGA-06-5858-01
GBM(N=117)	6	4.2304	TCGA-06-0743-01
GBMLGG(N=520)	43	4.2921	TCGA-19-1787-01
GBMLGG(N=520)	4	5.3078	TCGA-S9-A7J2-01
GBMLGG(N=520)	2	5.8948	TCGA-E1-A7YI-01
GBMLGG(N=520)	21	4.7501	TCGA-06-5412-01
GBMLGG(N=520)	14	5.1148	TCGA-DU-7302-01
GBMLGG(N=520)	2	4.691	TCGA-P5-A5EX-01
GBMLGG(N=520)	14	4.991	TCGA-FG-A60K-01
GBMLGG(N=520)	8	5.1732	TCGA-06-2565-01
GBMLGG(N=520)	0	4.6877	TCGA-06-2561-01
GBMLGG(N=520)	0	5.0985	TCGA-CS-5397-01
GBMLGG(N=520)	4	5.2969	TCGA-E1-5322-01
GBMLGG(N=520)	0	4.6742	TCGA-HT-7854-01
GBMLGG(N=520)	3	4.7225	TCGA-HT-7467-01
GBMLGG(N=520)	0	5.0605	TCGA-HT-7874-01
GBMLGG(N=520)	1	4.8929	TCGA-VM-A8CD-01
GBMLGG(N=520)	0	4.1203	TCGA-06-0132-01
GBMLGG(N=520)	3	5.2506	TCGA-HT-7616-01
GBMLGG(N=520)	1	5.1469	TCGA-KT-A7W1-01
GBMLGG(N=520)	1	4.7148	TCGA-P5-A5F2-01
GBMLGG(N=520)	28	5.076	TCGA-19-2629-01
GBMLGG(N=520)	1	4.7302	TCGA-HT-7607-01
GBMLGG(N=520)	1	3.9012	TCGA-06-0238-01
GBMLGG(N=520)	5	4.9996	TCGA-HT-7873-01
GBMLGG(N=520)	1	4.3227	TCGA-06-0749-01
GBMLGG(N=520)	2	4.748	TCGA-DB-A64P-01
GBMLGG(N=520)	2	5.0427	TCGA-06-0174-01
GBMLGG(N=520)	3	4.3869	TCGA-DU-7011-01
GBMLGG(N=520)	10	4.427	TCGA-P5-A77X-01
GBMLGG(N=520)	4	4.5663	TCGA-VM-A8CA-01
GBMLGG(N=520)	3	5.0282	TCGA-DU-7015-01
GBMLGG(N=520)	0	4.5154	TCGA-TM-A84O-01
GBMLGG(N=520)	4	4.9644	TCGA-S9-A7R3-01
GBMLGG(N=520)	3	4.1019	TCGA-28-2513-01
GBMLGG(N=520)	13	5.3782	TCGA-DU-A6S6-01
GBMLGG(N=520)	33	5.0943	TCGA-P5-A735-01
GBMLGG(N=520)	0	4.3002	TCGA-FG-A6J1-01
GBMLGG(N=520)	13	5.1482	TCGA-S9-A7R7-01
GBMLGG(N=520)	8	5.6433	TCGA-76-4929-01
GBMLGG(N=520)	3	5.1831	TCGA-DU-6402-01
GBMLGG(N=520)	0	3.9041	TCGA-HT-7684-01
GBMLGG(N=520)	4	5.1784	TCGA-HT-8104-01
GBMLGG(N=520)	55	5.0896	TCGA-FN-7833-01
GBMLGG(N=520)	1	4.7442	TCGA-HT-7473-01
GBMLGG(N=520)	5	4.836	TCGA-DB-A4XF-01
GBMLGG(N=520)	5	4.7104	TCGA-FG-A713-01
GBMLGG(N=520)	2	4.2795	TCGA-E1-A7YL-01
GBMLGG(N=520)	1	5.2265	TCGA-CS-5396-01
GBMLGG(N=520)	8	5.2649	TCGA-HW-8322-01
GBMLGG(N=520)	4	4.7285	TCGA-S9-A6U9-01
GBMLGG(N=520)	0	4.6657	TCGA-HT-7676-01
GBMLGG(N=520)	1	5.5027	TCGA-HT-7469-01
GBMLGG(N=520)	2	5.1764	TCGA-32-2634-01
GBMLGG(N=520)	1	4.7603	TCGA-HT-7478-01
GBMLGG(N=520)	1	5.1048	TCGA-DU-A5TW-01
GBMLGG(N=520)	14	4.9289	TCGA-S9-A6TX-01
GBMLGG(N=520)	6	5.1252	TCGA-RY-A83Z-01
GBMLGG(N=520)	1	5.2095	TCGA-06-0125-01
GBMLGG(N=520)	0	4.6347	TCGA-FG-A6IZ-01
GBMLGG(N=520)	1	5.2273	TCGA-HW-8321-01
GBMLGG(N=520)	0	5.0444	TCGA-EZ-7264-01
GBMLGG(N=520)	0	5.407	TCGA-CS-6666-01
GBMLGG(N=520)	2	5.4572	TCGA-HW-7491-01
GBMLGG(N=520)	1	5.5135	TCGA-S9-A6U1-01
GBMLGG(N=520)	0	5.3385	TCGA-E1-5307-01
GBMLGG(N=520)	5	5.1486	TCGA-HW-7495-01
GBMLGG(N=520)	1	4.6611	TCGA-HT-7481-01
GBMLGG(N=520)	0	4.8136	TCGA-26-1442-01
GBMLGG(N=520)	5	3.7432	TCGA-HT-8110-01
GBMLGG(N=520)	18	4.8365	TCGA-QH-A6CW-01
GBMLGG(N=520)	0	5.1077	TCGA-DU-5870-01
GBMLGG(N=520)	3	4.3177	TCGA-26-5136-01
GBMLGG(N=520)	1	4.3306	TCGA-06-0184-01
GBMLGG(N=520)	0	5.4835	TCGA-FG-8182-01
GBMLGG(N=520)	6	4.5988	TCGA-14-0790-01
GBMLGG(N=520)	0	4.7225	TCGA-26-5132-01
GBMLGG(N=520)	3	4.2204	TCGA-FG-6688-01
GBMLGG(N=520)	0	4.9477	TCGA-HT-8113-01
GBMLGG(N=520)	0	5.1792	TCGA-76-4932-01
GBMLGG(N=520)	1	5.064	TCGA-HT-7689-01
GBMLGG(N=520)	0	5.5342	TCGA-DU-7013-01
GBMLGG(N=520)	1	5.0365	TCGA-32-1970-01
GBMLGG(N=520)	3	4.8095	TCGA-E1-A7Z3-01
GBMLGG(N=520)	1	4.7496	TCGA-HT-7476-01
GBMLGG(N=520)	0	5.1441	TCGA-TQ-A7RG-01
GBMLGG(N=520)	20	5.6568	TCGA-DU-A7T6-01
GBMLGG(N=520)	4	4.9132	TCGA-DB-A4XC-01
GBMLGG(N=520)	9	4.722	TCGA-FG-A4MW-01
GBMLGG(N=520)	1	5.0224	TCGA-DH-5142-01
GBMLGG(N=520)	4	4.7898	TCGA-14-0787-01
GBMLGG(N=520)	4	5.2862	TCGA-12-0618-01
GBMLGG(N=520)	0	3.755	TCGA-27-2524-01
GBMLGG(N=520)	1	5.5466	TCGA-TQ-A7RH-01
GBMLGG(N=520)	9	5.2138	TCGA-HT-8012-01
GBMLGG(N=520)	0	5.1752	TCGA-S9-A7QW-01
GBMLGG(N=520)	4	4.2204	TCGA-P5-A733-01
GBMLGG(N=520)	6	4.9556	TCGA-E1-A7Z4-01
GBMLGG(N=520)	0	4.8289	TCGA-FG-8185-01
GBMLGG(N=520)	2	5.2285	TCGA-HW-8320-01
GBMLGG(N=520)	2	4.6247	TCGA-CS-6667-01
GBMLGG(N=520)	2	5.0562	TCGA-DB-5279-01
GBMLGG(N=520)	2	4.6189	TCGA-06-0190-01
GBMLGG(N=520)	2	4.8788	TCGA-CS-6670-01
GBMLGG(N=520)	8	4.2921	TCGA-DB-A64V-01
GBMLGG(N=520)	0	4.5342	TCGA-06-0745-01
GBMLGG(N=520)	1	4.8856	TCGA-DU-5854-01
GBMLGG(N=520)	24	5.3565	TCGA-DH-A7UR-01
GBMLGG(N=520)	3	5.2906	TCGA-S9-A6WL-01
GBMLGG(N=520)	2	4.7253	TCGA-HT-7880-01
GBMLGG(N=520)	1	4.8885	TCGA-26-5135-01
GBMLGG(N=520)	3	5.302	TCGA-E1-5318-01
GBMLGG(N=520)	11	5.76	TCGA-DU-6393-01
GBMLGG(N=520)	4	3.7507	TCGA-41-3915-01
GBMLGG(N=520)	0	5.6865	TCGA-TM-A84J-01
GBMLGG(N=520)	3	5.1748	TCGA-FG-5962-01
GBMLGG(N=520)	7	3.4277	TCGA-27-1831-01
GBMLGG(N=520)	0	5.0709	TCGA-F6-A8O4-01
GBMLGG(N=520)	0	5.1347	TCGA-28-1753-01
GBMLGG(N=520)	1	4.9065	TCGA-S9-A7R1-01
GBMLGG(N=520)	6	4.6899	TCGA-12-5295-01
GBMLGG(N=520)	0	5.6634	TCGA-TM-A84M-01
GBMLGG(N=520)	1	5.0255	TCGA-P5-A5ET-01
GBMLGG(N=520)	2	4.7898	TCGA-P5-A72W-01
GBMLGG(N=520)	0	4.8505	TCGA-FG-A70Y-01
GBMLGG(N=520)	2	4.8837	TCGA-HW-A5KM-01
GBMLGG(N=520)	2	4.6719	TCGA-FG-A87Q-01
GBMLGG(N=520)	0	5.0326	TCGA-FG-A4MU-01
GBMLGG(N=520)	1	5.5435	TCGA-DB-A4XB-01
GBMLGG(N=520)	0	4.847	TCGA-WY-A85D-01
GBMLGG(N=520)	1	4.6253	TCGA-FG-6689-01
GBMLGG(N=520)	2	4.686	TCGA-DB-5277-01
GBMLGG(N=520)	1	4.656	TCGA-28-5204-01
GBMLGG(N=520)	0	4.8495	TCGA-HT-A615-01
GBMLGG(N=520)	4	5.0374	TCGA-DU-7301-01
GBMLGG(N=520)	1	5.24	TCGA-P5-A5EW-01
GBMLGG(N=520)	132	5.3002	TCGA-06-2569-01
GBMLGG(N=520)	12	4.9496	TCGA-HT-A5RB-01
GBMLGG(N=520)	3	4.7929	TCGA-E1-A7YN-01
GBMLGG(N=520)	1	4.6474	TCGA-QH-A6XC-01
GBMLGG(N=520)	0	4.996	TCGA-06-2559-01
GBMLGG(N=520)	7	5.1635	TCGA-S9-A6WN-01
GBMLGG(N=520)	0	4.8954	TCGA-DB-A64L-01
GBMLGG(N=520)	4	5.5379	TCGA-TM-A84I-01
GBMLGG(N=520)	0	4.9397	TCGA-QH-A6CZ-01
GBMLGG(N=520)	3	4.0575	TCGA-WY-A858-01
GBMLGG(N=520)	2	5.5479	TCGA-VM-A8CB-01
GBMLGG(N=520)	2	4.2571	TCGA-27-2526-01
GBMLGG(N=520)	0	5.0418	TCGA-VM-A8CF-01
GBMLGG(N=520)	0	5.3299	TCGA-06-5856-01
GBMLGG(N=520)	1	4.591	TCGA-HT-7608-01
GBMLGG(N=520)	22	4.8167	TCGA-CS-4938-01
GBMLGG(N=520)	0	4.2803	TCGA-QH-A6X5-01
GBMLGG(N=520)	4	5.4732	TCGA-DU-8166-01
GBMLGG(N=520)	3	5.2601	TCGA-HT-8018-01
GBMLGG(N=520)	0	4.837	TCGA-DU-7292-01
GBMLGG(N=520)	1	4.7629	TCGA-06-5418-01
GBMLGG(N=520)	80	4.7725	TCGA-FG-6691-01
GBMLGG(N=520)	5	5.1989	TCGA-DU-6399-01
GBMLGG(N=520)	0	5.3349	TCGA-S9-A7IQ-01
GBMLGG(N=520)	0	5.1502	TCGA-06-5414-01
GBMLGG(N=520)	0	4.9426	TCGA-S9-A6WI-01
GBMLGG(N=520)	2	4.664	TCGA-DB-A64S-01
GBMLGG(N=520)	1	4.6949	TCGA-FG-6692-01
GBMLGG(N=520)	0	5.0286	TCGA-HW-7489-01
GBMLGG(N=520)	0	5.2947	TCGA-R8-A6YH-01
GBMLGG(N=520)	14	5.6756	TCGA-06-5417-01
GBMLGG(N=520)	0	4.5286	TCGA-HT-A618-01
GBMLGG(N=520)	3	2.2753	TCGA-26-5134-01
GBMLGG(N=520)	5	4.2173	TCGA-QH-A65S-01
GBMLGG(N=520)	3	4.9402	TCGA-DU-7019-01
GBMLGG(N=520)	2	5.1355	TCGA-76-4925-01
GBMLGG(N=520)	12	5.1776	TCGA-TM-A84H-01
GBMLGG(N=520)	0	5.1792	TCGA-S9-A7R8-01
GBMLGG(N=520)	5	5.2281	TCGA-S9-A7J3-01
GBMLGG(N=520)	5	4.7856	TCGA-TM-A84L-01
GBMLGG(N=520)	1	4.9964	TCGA-E1-A7YH-01
GBMLGG(N=520)	2	4.9113	TCGA-06-5413-01
GBMLGG(N=520)	1	5.009	TCGA-06-0646-01
GBMLGG(N=520)	8	5.1019	TCGA-P5-A5EV-01
GBMLGG(N=520)	2	5.1883	TCGA-DU-A7TD-01
GBMLGG(N=520)	1	4.5211	TCGA-HW-A5KL-01
GBMLGG(N=520)	0	5.235	TCGA-RY-A83X-01
GBMLGG(N=520)	2	5.3038	TCGA-HT-7687-01
GBMLGG(N=520)	5	4.9069	TCGA-WY-A85A-01
GBMLGG(N=520)	13	5.599	TCGA-DB-5281-01
GBMLGG(N=520)	1	4.7581	TCGA-E1-A7YK-01
GBMLGG(N=520)	19	5.8659	TCGA-DU-A7TA-01
GBMLGG(N=520)	0	5.0726	TCGA-CS-5395-01
GBMLGG(N=520)	2	5.0519	TCGA-TQ-A7RR-01
GBMLGG(N=520)	2	4.6154	TCGA-12-0616-01
GBMLGG(N=520)	2	4.5583	TCGA-QH-A65V-01
GBMLGG(N=520)	5	5.0798	TCGA-S9-A6WP-01
GBMLGG(N=520)	4	4.2335	TCGA-19-2620-01
GBMLGG(N=520)	4	4.656	TCGA-S9-A6U5-01
GBMLGG(N=520)	1	5.1926	TCGA-E1-A7YO-01
GBMLGG(N=520)	1	5.1081	TCGA-QH-A6X8-01
GBMLGG(N=520)	9	5.1635	TCGA-HT-7875-01
GBMLGG(N=520)	1	4.1178	TCGA-16-0846-01
GBMLGG(N=520)	0	4.734	TCGA-R8-A6MK-01
GBMLGG(N=520)	4	5.1469	TCGA-P5-A5F0-01
GBMLGG(N=520)	20	5.1384	TCGA-02-0047-01
GBMLGG(N=520)	8	4.2343	TCGA-S9-A6TW-01
GBMLGG(N=520)	3	4.7856	TCGA-E1-5303-01
GBMLGG(N=520)	0	5.7916	TCGA-HT-7606-01
GBMLGG(N=520)	0	5.1891	TCGA-DU-6408-01
GBMLGG(N=520)	4	4.5211	TCGA-FG-5964-01
GBMLGG(N=520)	2	5.0171	TCGA-DB-A64Q-01
GBMLGG(N=520)	11	4.8987	TCGA-S9-A7IZ-01
GBMLGG(N=520)	12	5.4098	TCGA-S9-A6WH-01
GBMLGG(N=520)	8	4.7263	TCGA-19-2624-01
GBMLGG(N=520)	7	5.0717	TCGA-DU-A6S8-01
GBMLGG(N=520)	1	4.8866	TCGA-HT-7858-01
GBMLGG(N=520)	0	4.1595	TCGA-32-1982-01
GBMLGG(N=520)	0	4.9787	TCGA-S9-A6WD-01
GBMLGG(N=520)	4	4.6071	TCGA-27-1835-01
GBMLGG(N=520)	4	5.1429	TCGA-HT-7860-01
GBMLGG(N=520)	2	4.9098	TCGA-DU-7006-01
GBMLGG(N=520)	5	4.9718	TCGA-TQ-A7RS-01
GBMLGG(N=520)	0	4.9764	TCGA-DU-7009-01
GBMLGG(N=520)	2	4.5736	TCGA-06-0747-01
GBMLGG(N=520)	13	5.1169	TCGA-DU-7010-01
GBMLGG(N=520)	1	4.6433	TCGA-QH-A6X3-01
GBMLGG(N=520)	3	5.2533	TCGA-DU-8164-01
GBMLGG(N=520)	11	5.067	TCGA-DU-7018-01
GBMLGG(N=520)	0	4.582	TCGA-RY-A843-01
GBMLGG(N=520)	4	5.1132	TCGA-HT-7693-01
GBMLGG(N=520)	1	4.6376	TCGA-FG-A6J3-01
GBMLGG(N=520)	0	4.579	TCGA-28-5220-01
GBMLGG(N=520)	2	4.9594	TCGA-HT-7472-01
GBMLGG(N=520)	3	4.4634	TCGA-14-0817-01
GBMLGG(N=520)	4	5.1997	TCGA-HT-7855-01
GBMLGG(N=520)	14	4.284	TCGA-06-2570-01
GBMLGG(N=520)	3	5.5395	TCGA-DB-A4XG-01
GBMLGG(N=520)	2	4.7913	TCGA-HT-A5RC-01
GBMLGG(N=520)	2	5.2075	TCGA-HT-7681-01
GBMLGG(N=520)	3	5	TCGA-41-4097-01
GBMLGG(N=520)	1	4.783	TCGA-DU-A6S2-01
GBMLGG(N=520)	0	4.7192	TCGA-DU-7309-01
GBMLGG(N=520)	2	4.3951	TCGA-DB-A4XH-01
GBMLGG(N=520)	1	5.2426	TCGA-VW-A7QS-01
GBMLGG(N=520)	5	4.98443	TCGA-06-0211-01
GBMLGG(N=520)	2	4.9964	TCGA-VV-A86M-01
GBMLGG(N=520)	21	4.5754	TCGA-E1-A7YV-01
GBMLGG(N=520)	0	5.1482	TCGA-HT-7468-01
GBMLGG(N=520)	4	5.2215	TCGA-02-2483-01
GBMLGG(N=520)	2	5.3576	TCGA-HT-7677-01
GBMLGG(N=520)	15	4.5173	TCGA-DU-A5TY-01
GBMLGG(N=520)	1	4.8161	TCGA-HT-8109-01
GBMLGG(N=520)	24	5.1086	TCGA-HT-7479-01
GBMLGG(N=520)	9	5.5886	TCGA-DB-5275-01
GBMLGG(N=520)	0	4.8228	TCGA-TM-A7C4-01
GBMLGG(N=520)	0	5.318	TCGA-27-2523-01
GBMLGG(N=520)	8	4.7991	TCGA-27-1837-01
GBMLGG(N=520)	0	5.1182	TCGA-DH-A7UU-01
GBMLGG(N=520)	28	4.1368	TCGA-06-0744-01
GBMLGG(N=520)	2	5.0884	TCGA-FG-A4MT-01
GBMLGG(N=520)	2	4.8395	TCGA-E1-5305-01
GBMLGG(N=520)	0	4.7819	TCGA-CS-5393-01
GBMLGG(N=520)	1	5.0157	TCGA-DU-6395-01
GBMLGG(N=520)	0	3.7582	TCGA-DB-A64X-01
GBMLGG(N=520)	0	5.4634	TCGA-S9-A7IS-01
GBMLGG(N=520)	0	4.3082	TCGA-32-5222-01
GBMLGG(N=520)	0	4.5687	TCGA-QH-A6XA-01
GBMLGG(N=520)	9	4.6877	TCGA-P5-A77W-01
GBMLGG(N=520)	5	4.7645	TCGA-27-2519-01
GBMLGG(N=520)	0	5.193	TCGA-CS-6186-01
GBMLGG(N=520)	3	5.5515	TCGA-DU-7008-01
GBMLGG(N=520)	35	5.2642	TCGA-HT-7688-01
GBMLGG(N=520)	0	5.2529	TCGA-DU-A7T8-01
GBMLGG(N=520)	0	4.4297	TCGA-DU-A6S3-01
GBMLGG(N=520)	3	4.7777	TCGA-DB-A64U-01
GBMLGG(N=520)	1	5.2559	TCGA-HT-A61C-01
GBMLGG(N=520)	11	5.2231	TCGA-12-0821-01
GBMLGG(N=520)	0	5.3009	TCGA-TQ-A7RF-01
GBMLGG(N=520)	19	5.1595	TCGA-19-2619-01
GBMLGG(N=520)	0	5.5167	TCGA-F6-A8O3-01
GBMLGG(N=520)	0	4.9346	TCGA-R8-A6ML-01
GBMLGG(N=520)	1	4.4542	TCGA-DU-A5TT-01
GBMLGG(N=520)	4	5.1498	TCGA-QH-A870-01
GBMLGG(N=520)	5	4.5699	TCGA-DB-A75O-01
GBMLGG(N=520)	1	4.8238	TCGA-HT-8111-01
GBMLGG(N=520)	21	5.1227	TCGA-S9-A7QZ-01
GBMLGG(N=520)	10	4.7767	TCGA-HT-7470-01
GBMLGG(N=520)	0	4.6136	TCGA-FG-A4MY-01
GBMLGG(N=520)	2	4.8238	TCGA-HT-8108-01
GBMLGG(N=520)	3	5.3234	TCGA-DB-A4XE-01
GBMLGG(N=520)	0	4.0488	TCGA-HT-A4DS-01
GBMLGG(N=520)	0	4.9165	TCGA-DU-8158-01
GBMLGG(N=520)	3	4.8182	TCGA-HT-7474-01
GBMLGG(N=520)	1	5.0786	TCGA-DH-5143-01
GBMLGG(N=520)	1	5.1322	TCGA-TQ-A7RJ-01
GBMLGG(N=520)	0	4.5754	TCGA-DB-A4XA-01
GBMLGG(N=520)	1	4.7882	TCGA-P5-A731-01
GBMLGG(N=520)	3	4.8028	TCGA-FG-A710-01
GBMLGG(N=520)	1	4.3378	TCGA-HT-8010-01
GBMLGG(N=520)	6	5.1416	TCGA-DU-7299-01
GBMLGG(N=520)	4	5.2476	TCGA-DB-5270-01
GBMLGG(N=520)	3	5.0339	TCGA-14-0789-01
GBMLGG(N=520)	0	4.7005	TCGA-KT-A74X-01
GBMLGG(N=520)	2	4.7939	TCGA-DB-A75L-01
GBMLGG(N=520)	0	4.6514	TCGA-HT-A616-01
GBMLGG(N=520)	9	4.5249	TCGA-HT-A74K-01
GBMLGG(N=520)	21	4.9496	TCGA-WY-A85C-01
GBMLGG(N=520)	0	4.8182	TCGA-FG-8188-01
GBMLGG(N=520)	4	5.3685	TCGA-DU-A6S7-01
GBMLGG(N=520)	74	4.0748	TCGA-DB-5274-01
GBMLGG(N=520)	18	5.2529	TCGA-28-5209-01
GBMLGG(N=520)	2	5.1056	TCGA-HT-7604-01
GBMLGG(N=520)	9	4.7088	TCGA-TM-A84F-01
GBMLGG(N=520)	4	4.6628	TCGA-DB-A64O-01
GBMLGG(N=520)	18	4.8822	TCGA-HT-7884-01
GBMLGG(N=520)	9	5.306	TCGA-S9-A6WE-01
GBMLGG(N=520)	6	4.6106	TCGA-S9-A6WM-01
GBMLGG(N=520)	12	6.2302	TCGA-28-5218-01
GBMLGG(N=520)	1	4.9093	TCGA-HT-A5RA-01
GBMLGG(N=520)	0	5.1465	TCGA-DU-5852-01
GBMLGG(N=520)	10	4.9552	TCGA-28-2514-01
GBMLGG(N=520)	1	5.2612	TCGA-06-5859-01
GBMLGG(N=520)	7	5.2434	TCGA-DB-A75K-01
GBMLGG(N=520)	0	5.1388	TCGA-DU-6410-01
GBMLGG(N=520)	3	4.5534	TCGA-28-2509-01
GBMLGG(N=520)	15	4.7866	TCGA-QH-A65Z-01
GBMLGG(N=520)	5	4.7421	TCGA-S9-A7IY-01
GBMLGG(N=520)	3	4.6927	TCGA-P5-A781-01
GBMLGG(N=520)	0	5.5979	TCGA-TM-A84G-01
GBMLGG(N=520)	6	4.47	TCGA-HW-A5KK-01
GBMLGG(N=520)	0	5.4542	TCGA-FG-7634-01
GBMLGG(N=520)	0	5.0939	TCGA-DU-5855-01
GBMLGG(N=520)	7	5.3737	TCGA-DU-6396-01
GBMLGG(N=520)	0	4.1684	TCGA-19-4065-01
GBMLGG(N=520)	5	4.6142	TCGA-FG-7643-01
GBMLGG(N=520)	79	5.1152	TCGA-TM-A84C-01
GBMLGG(N=520)	2	4.9704	TCGA-02-2485-01
GBMLGG(N=520)	3	4.9778	TCGA-WY-A85E-01
GBMLGG(N=520)	9	4.5236	TCGA-12-1597-01
GBMLGG(N=520)	6	4.774	TCGA-28-1747-01
GBMLGG(N=520)	26	5.4767	TCGA-DU-7298-01
GBMLGG(N=520)	0	4.8575	TCGA-TM-A84T-01
GBMLGG(N=520)	1	5.1408	TCGA-FG-7637-01
GBMLGG(N=520)	8	4.976	TCGA-HT-A5R9-01
GBMLGG(N=520)	4	5.1289	TCGA-HT-A614-01
GBMLGG(N=520)	5	4.4874	TCGA-06-0649-01
GBMLGG(N=520)	1	4.722	TCGA-QH-A65R-01
GBMLGG(N=520)	0	4.9928	TCGA-06-2564-01
GBMLGG(N=520)	0	5.2832	TCGA-06-5408-01
GBMLGG(N=520)	9	4.3002	TCGA-27-1832-01
GBMLGG(N=520)	4	4.6288	TCGA-32-2615-01
GBMLGG(N=520)	11	4.8876	TCGA-06-0158-01
GBMLGG(N=520)	4	5.0242	TCGA-HT-7882-01
GBMLGG(N=520)	2	5.3975	TCGA-HT-8011-01
GBMLGG(N=520)	28	5.6539	TCGA-DU-6394-01
GBMLGG(N=520)	2	4.7777	TCGA-28-5216-01
GBMLGG(N=520)	0	5.3388	TCGA-WY-A859-01
GBMLGG(N=520)	7	5.4542	TCGA-S9-A6UB-01
GBMLGG(N=520)	3	5.1416	TCGA-28-5207-01
GBMLGG(N=520)	0	5.1792	TCGA-S9-A6U6-01
GBMLGG(N=520)	7	5.8266	TCGA-DU-8168-01
GBMLGG(N=520)	5	4.5311	TCGA-06-0130-01
GBMLGG(N=520)	0	4.7121	TCGA-DU-7290-01
GBMLGG(N=520)	89	5.5116	TCGA-06-5416-01
GBMLGG(N=520)	1	4.4595	TCGA-06-0168-01
GBMLGG(N=520)	1	5.855	TCGA-DU-6407-01
GBMLGG(N=520)	5	4.9374	TCGA-HT-7601-01
GBMLGG(N=520)	2	5.1551	TCGA-DU-6403-01
GBMLGG(N=520)	1	4.8997	TCGA-06-5415-01
GBMLGG(N=520)	1	4.8131	TCGA-E1-A7YQ-01
GBMLGG(N=520)	12	5.4347	TCGA-DU-6405-01
GBMLGG(N=520)	5	4.976	TCGA-S9-A7J1-01
GBMLGG(N=520)	0	4.8465	TCGA-P5-A72X-01
GBMLGG(N=520)	1	4.7861	TCGA-E1-A7YJ-01
GBMLGG(N=520)	3	4.1772	TCGA-26-5139-01
GBMLGG(N=520)	1	5.4764	TCGA-HT-7690-01
GBMLGG(N=520)	27	5.0747	TCGA-HT-8105-01
GBMLGG(N=520)	7	5.1111	TCGA-76-4928-01
GBMLGG(N=520)	9	5.0321	TCGA-06-0644-01
GBMLGG(N=520)	1	5.3608	TCGA-E1-A7YY-01
GBMLGG(N=520)	2	5.3111	TCGA-DU-6400-01
GBMLGG(N=520)	1	4.7383	TCGA-P5-A737-01
GBMLGG(N=520)	0	4.5644	TCGA-14-0871-01
GBMLGG(N=520)	2	4.8525	TCGA-RY-A83Y-01
GBMLGG(N=520)	130	4.7555	TCGA-HT-8564-01
GBMLGG(N=520)	7	5.044	TCGA-HT-7686-01
GBMLGG(N=520)	2	4.232	TCGA-E1-A7YM-01
GBMLGG(N=520)	0	4.8625	TCGA-DH-A66F-01
GBMLGG(N=520)	1	5.2862	TCGA-CS-5390-01
GBMLGG(N=520)	0	4.9796	TCGA-S9-A6UA-01
GBMLGG(N=520)	0	5.7466	TCGA-FG-A87N-01
GBMLGG(N=520)	2	5.3978	TCGA-VV-A829-01
GBMLGG(N=520)	14	4.6399	TCGA-DH-A66B-01
GBMLGG(N=520)	0	4.9156	TCGA-HT-A5R7-01
GBMLGG(N=520)	4	5.2423	TCGA-CS-5394-01
GBMLGG(N=520)	9	5.4835	TCGA-DH-A66D-01
GBMLGG(N=520)	6	4.9778	TCGA-HT-7877-01
GBMLGG(N=520)	0	4.6253	TCGA-06-0882-01
GBMLGG(N=520)	0	5.275	TCGA-DU-6542-01
GBMLGG(N=520)	9	4.7517	TCGA-QH-A6CS-01
GBMLGG(N=520)	6	5.0401	TCGA-W9-A837-01
GBMLGG(N=520)	0	5.0781	TCGA-IK-7675-01
GBMLGG(N=520)	1	4.8807	TCGA-DU-7306-01
GBMLGG(N=520)	0	5.0462	TCGA-QH-A6X9-01
GBMLGG(N=520)	2	5.1736	TCGA-HT-7611-01
GBMLGG(N=520)	1	4.4881	TCGA-DU-A7TB-01
GBMLGG(N=520)	0	4.4463	TCGA-19-2625-01
GBMLGG(N=520)	8	4.8182	TCGA-IK-8125-01
GBMLGG(N=520)	6	4.3227	TCGA-WH-A86K-01
GBMLGG(N=520)	2	4.2965	TCGA-FG-A60L-01
GBMLGG(N=520)	0	5.3872	TCGA-DB-5280-01
GBMLGG(N=520)	4	5.1899	TCGA-S9-A7IX-01
GBMLGG(N=520)	4	5.248	TCGA-FG-5965-01
GBMLGG(N=520)	0	5.2111	TCGA-27-1834-01
GBMLGG(N=520)	4	5.3165	TCGA-DU-7007-01
GBMLGG(N=520)	7	4.6882	TCGA-HW-7490-01
GBMLGG(N=520)	0	4.8485	TCGA-CS-6188-01
GBMLGG(N=520)	2	5.4503	TCGA-CS-6668-01
GBMLGG(N=520)	0	5.1098	TCGA-DU-8165-01
GBMLGG(N=520)	4	4.1612	TCGA-HT-7692-01
GBMLGG(N=520)	5	5.7195	TCGA-TQ-A7RM-01
GBMLGG(N=520)	1	5.0418	TCGA-DU-8161-01
GBMLGG(N=520)	6	4.5224	TCGA-P5-A736-01
GBMLGG(N=520)	39	5.0211	TCGA-DU-6401-01
GBMLGG(N=520)	3	3.8044	TCGA-HT-A74H-01
GBMLGG(N=520)	0	4.7372	TCGA-41-2571-01
GBMLGG(N=520)	2	5.2009	TCGA-TQ-A7RV-01
GBMLGG(N=520)	5	4.4713	TCGA-14-0781-01
GBMLGG(N=520)	0	4.3569	TCGA-HT-7620-01
GBMLGG(N=520)	1	4.9915	TCGA-HT-7480-01
GBMLGG(N=520)	8	4.5608	TCGA-06-0157-01
GBMLGG(N=520)	10	5.3162	TCGA-S9-A7J0-01
GBMLGG(N=520)	2	5.3548	TCGA-12-3653-01
GBMLGG(N=520)	5	5.4343	TCGA-TM-A84Q-01
GBMLGG(N=520)	3	4.853	TCGA-76-4926-01
GBMLGG(N=520)	2	5.2338	TCGA-26-5133-01
GBMLGG(N=520)	13	4.9108	TCGA-06-2562-01
GBMLGG(N=520)	0	4.5243	TCGA-RY-A847-01
GBMLGG(N=520)	8	5.8677	TCGA-TQ-A7RQ-01
GBMLGG(N=520)	0	5.0674	TCGA-TQ-A7RW-01
GBMLGG(N=520)	4	5.1563	TCGA-E1-A7YW-01
GBMLGG(N=520)	16	5.6433	TCGA-E1-A7YS-01
GBMLGG(N=520)	1	4.8069	TCGA-DU-7012-01
GBMLGG(N=520)	6	5.2009	TCGA-HT-7879-01
GBMLGG(N=520)	9	4.6018	TCGA-DU-A7TC-01
GBMLGG(N=520)	17	5.1215	TCGA-27-2521-01
GBMLGG(N=520)	23	4.9336	TCGA-DB-A4X9-01
GBMLGG(N=520)	3	5.2411	TCGA-TQ-A7RI-01
GBMLGG(N=520)	10	5.4689	TCGA-TM-A7CA-01
GBMLGG(N=520)	4	5.0905	TCGA-QH-A86X-01
GBMLGG(N=520)	0	5.1144	TCGA-DU-A76R-01
GBMLGG(N=520)	0	4.6433	TCGA-E1-A7Z2-01
GBMLGG(N=520)	6	4.5066	TCGA-06-0210-01
GBMLGG(N=520)	1	4.6142	TCGA-FG-8187-01
GBMLGG(N=520)	2	5.6041	TCGA-E1-5304-01
GBMLGG(N=520)	9	4.9677	TCGA-19-5960-01
GBMLGG(N=520)	1	5.0286	TCGA-06-0686-01
GBMLGG(N=520)	16	5.6436	TCGA-DH-5140-01
GBMLGG(N=520)	1	4.6502	TCGA-TM-A7CF-01
GBMLGG(N=520)	0	4.8758	TCGA-HT-A61B-01
GBMLGG(N=520)	0	4.9755	TCGA-E1-A7Z6-01
GBMLGG(N=520)	7	4.6294	TCGA-HT-7857-01
GBMLGG(N=520)	11	4.9658	TCGA-E1-5319-01
GBMLGG(N=520)	0	4.0216	TCGA-DU-A5TS-01
GBMLGG(N=520)	356	5.9241	TCGA-DU-6392-01
GBMLGG(N=520)	5	4.2212	TCGA-QH-A6CU-01
GBMLGG(N=520)	1	4.0144	TCGA-VW-A8FI-01
GBMLGG(N=520)	2	4.2818	TCGA-P5-A5EZ-01
GBMLGG(N=520)	3	5.8276	TCGA-S9-A89Z-01
GBMLGG(N=520)	8	5.1907	TCGA-S9-A6TZ-01
GBMLGG(N=520)	1	5	TCGA-FG-5963-01
GBMLGG(N=520)	12	5.634	TCGA-S9-A89V-01
GBMLGG(N=520)	6	5.1152	TCGA-DB-A64W-01
GBMLGG(N=520)	0	3.7909	TCGA-FG-A4MX-01
GBMLGG(N=520)	1	5.3855	TCGA-P5-A72Z-01
GBMLGG(N=520)	1	4.8744	TCGA-HT-8114-01
GBMLGG(N=520)	4	3.3105	TCGA-32-4213-01
GBMLGG(N=520)	0	4.8575	TCGA-HT-7881-01
GBMLGG(N=520)	0	5.0479	TCGA-15-0742-01
GBMLGG(N=520)	0	4.6502	TCGA-CS-4944-01
GBMLGG(N=520)	0	4.9137	TCGA-06-0187-01
GBMLGG(N=520)	0	5.5958	TCGA-19-1390-01
GBMLGG(N=520)	1	4.773	TCGA-S9-A7QX-01
GBMLGG(N=520)	1	4.9769	TCGA-DU-A7TG-01
GBMLGG(N=520)	0	5.8684	TCGA-DU-5874-01
GBMLGG(N=520)	0	5.3198	TCGA-TQ-A8XE-01
GBMLGG(N=520)	19	4.847	TCGA-DU-7300-01
GBMLGG(N=520)	14	5.0717	TCGA-HT-7694-01
GBMLGG(N=520)	0	5.3534	TCGA-HT-7471-01
GBMLGG(N=520)	16	5.2536	TCGA-DB-A4XD-01
GBMLGG(N=520)	3	5.022	TCGA-TQ-A7RK-01
GBMLGG(N=520)	31	5.0099	TCGA-HT-7475-01
GBMLGG(N=520)	31	4.9045	TCGA-HT-7902-01
GBMLGG(N=520)	7	4.7523	TCGA-FG-A711-01
GBMLGG(N=520)	13	5.0427	TCGA-06-2557-01
GBMLGG(N=520)	15	4.9189	TCGA-DB-5276-01
GBMLGG(N=520)	0	4.7767	TCGA-E1-A7YD-01
GBMLGG(N=520)	9	4.4745	TCGA-HT-A74O-01
GBMLGG(N=520)	8	4.7523	TCGA-06-0878-01
GBMLGG(N=520)	21	5.1922	TCGA-DH-A669-01
GBMLGG(N=520)	4	5.1954	TCGA-06-0129-01
GBMLGG(N=520)	14	4.9937	TCGA-16-1045-01
GBMLGG(N=520)	8	5.0237	TCGA-06-2567-01
GBMLGG(N=520)	0	4.8033	TCGA-HT-7605-01
GBMLGG(N=520)	1	5.4202	TCGA-S9-A6WO-01
GBMLGG(N=520)	0	5.0036	TCGA-28-5208-01
GBMLGG(N=520)	2	4.3484	TCGA-QH-A6CX-01
GBMLGG(N=520)	0	4.0994	TCGA-14-2554-01
GBMLGG(N=520)	0	5.0739	TCGA-P5-A5F4-01
GBMLGG(N=520)	4	4.5675	TCGA-DU-A76K-01
GBMLGG(N=520)	0	4.8822	TCGA-VM-A8CH-01
GBMLGG(N=520)	3	4.9336	TCGA-27-2528-01
GBMLGG(N=520)	4	4.865	TCGA-QH-A6X4-01
GBMLGG(N=520)	38	4.6821	TCGA-DH-A7UV-01
GBMLGG(N=520)	0	4.2304	TCGA-TM-A7C3-01
GBMLGG(N=520)	0	5.0828	TCGA-06-5858-01
GBMLGG(N=520)	10	4.855	TCGA-DU-8167-01
GBMLGG(N=520)	16	4.8694	TCGA-QH-A65X-01
GBMLGG(N=520)	1	5.2638	TCGA-E1-5302-01
GBMLGG(N=520)	25	4.1161	TCGA-HW-A5KJ-01
GBMLGG(N=520)	6	4.8043	TCGA-FG-7636-01
GBMLGG(N=520)	0	5.1583	TCGA-DU-5847-01
GBMLGG(N=520)	6	4.2304	TCGA-06-0743-01
GBMLGG(N=520)	0	5.4473	TCGA-TM-A84B-01
GBMLGG(N=520)	1	4.8319	TCGA-DU-A76O-01
LGG(N=403)	4	5.3078	TCGA-S9-A7J2-01
LGG(N=403)	2	5.8948	TCGA-E1-A7YI-01
LGG(N=403)	14	5.1148	TCGA-DU-7302-01
LGG(N=403)	2	4.691	TCGA-P5-A5EX-01
LGG(N=403)	14	4.991	TCGA-FG-A60K-01
LGG(N=403)	0	5.0985	TCGA-CS-5397-01
LGG(N=403)	4	5.2969	TCGA-E1-5322-01
LGG(N=403)	0	4.6742	TCGA-HT-7854-01
LGG(N=403)	3	4.7225	TCGA-HT-7467-01
LGG(N=403)	0	5.0605	TCGA-HT-7874-01
LGG(N=403)	1	4.8929	TCGA-VM-A8CD-01
LGG(N=403)	3	5.2506	TCGA-HT-7616-01
LGG(N=403)	1	5.1469	TCGA-KT-A7W1-01
LGG(N=403)	1	4.7148	TCGA-P5-A5F2-01
LGG(N=403)	1	4.7302	TCGA-HT-7607-01
LGG(N=403)	5	4.9996	TCGA-HT-7873-01
LGG(N=403)	2	4.748	TCGA-DB-A64P-01
LGG(N=403)	3	4.3869	TCGA-DU-7011-01
LGG(N=403)	10	4.427	TCGA-P5-A77X-01
LGG(N=403)	4	4.5663	TCGA-VM-A8CA-01
LGG(N=403)	3	5.0282	TCGA-DU-7015-01
LGG(N=403)	0	4.5154	TCGA-TM-A84O-01
LGG(N=403)	4	4.9644	TCGA-S9-A7R3-01
LGG(N=403)	13	5.3782	TCGA-DU-A6S6-01
LGG(N=403)	33	5.0943	TCGA-P5-A735-01
LGG(N=403)	0	4.3002	TCGA-FG-A6J1-01
LGG(N=403)	13	5.1482	TCGA-S9-A7R7-01
LGG(N=403)	3	5.1831	TCGA-DU-6402-01
LGG(N=403)	0	3.9041	TCGA-HT-7684-01
LGG(N=403)	4	5.1784	TCGA-HT-8104-01
LGG(N=403)	55	5.0896	TCGA-FN-7833-01
LGG(N=403)	1	4.7442	TCGA-HT-7473-01
LGG(N=403)	5	4.836	TCGA-DB-A4XF-01
LGG(N=403)	5	4.7104	TCGA-FG-A713-01
LGG(N=403)	2	4.2795	TCGA-E1-A7YL-01
LGG(N=403)	1	5.2265	TCGA-CS-5396-01
LGG(N=403)	8	5.2649	TCGA-HW-8322-01
LGG(N=403)	4	4.7285	TCGA-S9-A6U9-01
LGG(N=403)	0	4.6657	TCGA-HT-7676-01
LGG(N=403)	1	5.5027	TCGA-HT-7469-01
LGG(N=403)	1	4.7603	TCGA-HT-7478-01
LGG(N=403)	1	5.1048	TCGA-DU-A5TW-01
LGG(N=403)	14	4.9289	TCGA-S9-A6TX-01
LGG(N=403)	6	5.1252	TCGA-RY-A83Z-01
LGG(N=403)	0	4.6347	TCGA-FG-A6IZ-01
LGG(N=403)	1	5.2273	TCGA-HW-8321-01
LGG(N=403)	0	5.0444	TCGA-EZ-7264-01
LGG(N=403)	0	5.407	TCGA-CS-6666-01
LGG(N=403)	2	5.4572	TCGA-HW-7491-01
LGG(N=403)	1	5.5135	TCGA-S9-A6U1-01
LGG(N=403)	0	5.3385	TCGA-E1-5307-01
LGG(N=403)	5	5.1486	TCGA-HW-7495-01
LGG(N=403)	1	4.6611	TCGA-HT-7481-01
LGG(N=403)	5	3.7432	TCGA-HT-8110-01
LGG(N=403)	18	4.8365	TCGA-QH-A6CW-01
LGG(N=403)	0	5.1077	TCGA-DU-5870-01
LGG(N=403)	0	5.4835	TCGA-FG-8182-01
LGG(N=403)	3	4.2204	TCGA-FG-6688-01
LGG(N=403)	0	4.9477	TCGA-HT-8113-01
LGG(N=403)	1	5.064	TCGA-HT-7689-01
LGG(N=403)	0	5.5342	TCGA-DU-7013-01
LGG(N=403)	3	4.8095	TCGA-E1-A7Z3-01
LGG(N=403)	1	4.7496	TCGA-HT-7476-01
LGG(N=403)	0	5.1441	TCGA-TQ-A7RG-01
LGG(N=403)	20	5.6568	TCGA-DU-A7T6-01
LGG(N=403)	4	4.9132	TCGA-DB-A4XC-01
LGG(N=403)	9	4.722	TCGA-FG-A4MW-01
LGG(N=403)	1	5.0224	TCGA-DH-5142-01
LGG(N=403)	1	5.5466	TCGA-TQ-A7RH-01
LGG(N=403)	9	5.2138	TCGA-HT-8012-01
LGG(N=403)	0	5.1752	TCGA-S9-A7QW-01
LGG(N=403)	4	4.2204	TCGA-P5-A733-01
LGG(N=403)	6	4.9556	TCGA-E1-A7Z4-01
LGG(N=403)	0	4.8289	TCGA-FG-8185-01
LGG(N=403)	2	5.2285	TCGA-HW-8320-01
LGG(N=403)	2	4.6247	TCGA-CS-6667-01
LGG(N=403)	2	5.0562	TCGA-DB-5279-01
LGG(N=403)	2	4.8788	TCGA-CS-6670-01
LGG(N=403)	8	4.2921	TCGA-DB-A64V-01
LGG(N=403)	1	4.8856	TCGA-DU-5854-01
LGG(N=403)	24	5.3565	TCGA-DH-A7UR-01
LGG(N=403)	3	5.2906	TCGA-S9-A6WL-01
LGG(N=403)	2	4.7253	TCGA-HT-7880-01
LGG(N=403)	3	5.302	TCGA-E1-5318-01
LGG(N=403)	11	5.76	TCGA-DU-6393-01
LGG(N=403)	0	5.6865	TCGA-TM-A84J-01
LGG(N=403)	3	5.1748	TCGA-FG-5962-01
LGG(N=403)	0	5.0709	TCGA-F6-A8O4-01
LGG(N=403)	1	4.9065	TCGA-S9-A7R1-01
LGG(N=403)	0	5.6634	TCGA-TM-A84M-01
LGG(N=403)	1	5.0255	TCGA-P5-A5ET-01
LGG(N=403)	2	4.7898	TCGA-P5-A72W-01
LGG(N=403)	0	4.8505	TCGA-FG-A70Y-01
LGG(N=403)	2	4.8837	TCGA-HW-A5KM-01
LGG(N=403)	2	4.6719	TCGA-FG-A87Q-01
LGG(N=403)	0	5.0326	TCGA-FG-A4MU-01
LGG(N=403)	1	5.5435	TCGA-DB-A4XB-01
LGG(N=403)	0	4.847	TCGA-WY-A85D-01
LGG(N=403)	1	4.6253	TCGA-FG-6689-01
LGG(N=403)	2	4.686	TCGA-DB-5277-01
LGG(N=403)	0	4.8495	TCGA-HT-A615-01
LGG(N=403)	4	5.0374	TCGA-DU-7301-01
LGG(N=403)	1	5.24	TCGA-P5-A5EW-01
LGG(N=403)	12	4.9496	TCGA-HT-A5RB-01
LGG(N=403)	3	4.7929	TCGA-E1-A7YN-01
LGG(N=403)	1	4.6474	TCGA-QH-A6XC-01
LGG(N=403)	7	5.1635	TCGA-S9-A6WN-01
LGG(N=403)	0	4.8954	TCGA-DB-A64L-01
LGG(N=403)	4	5.5379	TCGA-TM-A84I-01
LGG(N=403)	0	4.9397	TCGA-QH-A6CZ-01
LGG(N=403)	3	4.0575	TCGA-WY-A858-01
LGG(N=403)	2	5.5479	TCGA-VM-A8CB-01
LGG(N=403)	0	5.0418	TCGA-VM-A8CF-01
LGG(N=403)	1	4.591	TCGA-HT-7608-01
LGG(N=403)	22	4.8167	TCGA-CS-4938-01
LGG(N=403)	0	4.2803	TCGA-QH-A6X5-01
LGG(N=403)	4	5.4732	TCGA-DU-8166-01
LGG(N=403)	3	5.2601	TCGA-HT-8018-01
LGG(N=403)	0	4.837	TCGA-DU-7292-01
LGG(N=403)	80	4.7725	TCGA-FG-6691-01
LGG(N=403)	5	5.1989	TCGA-DU-6399-01
LGG(N=403)	0	5.3349	TCGA-S9-A7IQ-01
LGG(N=403)	0	4.9426	TCGA-S9-A6WI-01
LGG(N=403)	2	4.664	TCGA-DB-A64S-01
LGG(N=403)	1	4.6949	TCGA-FG-6692-01
LGG(N=403)	0	5.0286	TCGA-HW-7489-01
LGG(N=403)	0	5.2947	TCGA-R8-A6YH-01
LGG(N=403)	0	4.5286	TCGA-HT-A618-01
LGG(N=403)	5	4.2173	TCGA-QH-A65S-01
LGG(N=403)	3	4.9402	TCGA-DU-7019-01
LGG(N=403)	12	5.1776	TCGA-TM-A84H-01
LGG(N=403)	0	5.1792	TCGA-S9-A7R8-01
LGG(N=403)	5	5.2281	TCGA-S9-A7J3-01
LGG(N=403)	5	4.7856	TCGA-TM-A84L-01
LGG(N=403)	1	4.9964	TCGA-E1-A7YH-01
LGG(N=403)	8	5.1019	TCGA-P5-A5EV-01
LGG(N=403)	2	5.1883	TCGA-DU-A7TD-01
LGG(N=403)	1	4.5211	TCGA-HW-A5KL-01
LGG(N=403)	0	5.235	TCGA-RY-A83X-01
LGG(N=403)	2	5.3038	TCGA-HT-7687-01
LGG(N=403)	5	4.9069	TCGA-WY-A85A-01
LGG(N=403)	13	5.599	TCGA-DB-5281-01
LGG(N=403)	1	4.7581	TCGA-E1-A7YK-01
LGG(N=403)	19	5.8659	TCGA-DU-A7TA-01
LGG(N=403)	0	5.0726	TCGA-CS-5395-01
LGG(N=403)	2	5.0519	TCGA-TQ-A7RR-01
LGG(N=403)	2	4.5583	TCGA-QH-A65V-01
LGG(N=403)	5	5.0798	TCGA-S9-A6WP-01
LGG(N=403)	4	4.656	TCGA-S9-A6U5-01
LGG(N=403)	1	5.1926	TCGA-E1-A7YO-01
LGG(N=403)	1	5.1081	TCGA-QH-A6X8-01
LGG(N=403)	9	5.1635	TCGA-HT-7875-01
LGG(N=403)	0	4.734	TCGA-R8-A6MK-01
LGG(N=403)	4	5.1469	TCGA-P5-A5F0-01
LGG(N=403)	8	4.2343	TCGA-S9-A6TW-01
LGG(N=403)	3	4.7856	TCGA-E1-5303-01
LGG(N=403)	0	5.7916	TCGA-HT-7606-01
LGG(N=403)	0	5.1891	TCGA-DU-6408-01
LGG(N=403)	4	4.5211	TCGA-FG-5964-01
LGG(N=403)	2	5.0171	TCGA-DB-A64Q-01
LGG(N=403)	11	4.8987	TCGA-S9-A7IZ-01
LGG(N=403)	12	5.4098	TCGA-S9-A6WH-01
LGG(N=403)	7	5.0717	TCGA-DU-A6S8-01
LGG(N=403)	1	4.8866	TCGA-HT-7858-01
LGG(N=403)	0	4.9787	TCGA-S9-A6WD-01
LGG(N=403)	4	5.1429	TCGA-HT-7860-01
LGG(N=403)	2	4.9098	TCGA-DU-7006-01
LGG(N=403)	5	4.9718	TCGA-TQ-A7RS-01
LGG(N=403)	0	4.9764	TCGA-DU-7009-01
LGG(N=403)	13	5.1169	TCGA-DU-7010-01
LGG(N=403)	1	4.6433	TCGA-QH-A6X3-01
LGG(N=403)	3	5.2533	TCGA-DU-8164-01
LGG(N=403)	11	5.067	TCGA-DU-7018-01
LGG(N=403)	0	4.582	TCGA-RY-A843-01
LGG(N=403)	4	5.1132	TCGA-HT-7693-01
LGG(N=403)	1	4.6376	TCGA-FG-A6J3-01
LGG(N=403)	2	4.9594	TCGA-HT-7472-01
LGG(N=403)	4	5.1997	TCGA-HT-7855-01
LGG(N=403)	3	5.5395	TCGA-DB-A4XG-01
LGG(N=403)	2	4.7913	TCGA-HT-A5RC-01
LGG(N=403)	2	5.2075	TCGA-HT-7681-01
LGG(N=403)	1	4.783	TCGA-DU-A6S2-01
LGG(N=403)	0	4.7192	TCGA-DU-7309-01
LGG(N=403)	2	4.3951	TCGA-DB-A4XH-01
LGG(N=403)	1	5.2426	TCGA-VW-A7QS-01
LGG(N=403)	2	4.9964	TCGA-VV-A86M-01
LGG(N=403)	21	4.5754	TCGA-E1-A7YV-01
LGG(N=403)	0	5.1482	TCGA-HT-7468-01
LGG(N=403)	2	5.3576	TCGA-HT-7677-01
LGG(N=403)	15	4.5173	TCGA-DU-A5TY-01
LGG(N=403)	1	4.8161	TCGA-HT-8109-01
LGG(N=403)	24	5.1086	TCGA-HT-7479-01
LGG(N=403)	9	5.5886	TCGA-DB-5275-01
LGG(N=403)	0	4.8228	TCGA-TM-A7C4-01
LGG(N=403)	0	5.1182	TCGA-DH-A7UU-01
LGG(N=403)	2	5.0884	TCGA-FG-A4MT-01
LGG(N=403)	2	4.8395	TCGA-E1-5305-01
LGG(N=403)	0	4.7819	TCGA-CS-5393-01
LGG(N=403)	1	5.0157	TCGA-DU-6395-01
LGG(N=403)	0	3.7582	TCGA-DB-A64X-01
LGG(N=403)	0	5.4634	TCGA-S9-A7IS-01
LGG(N=403)	0	4.5687	TCGA-QH-A6XA-01
LGG(N=403)	9	4.6877	TCGA-P5-A77W-01
LGG(N=403)	0	5.193	TCGA-CS-6186-01
LGG(N=403)	3	5.5515	TCGA-DU-7008-01
LGG(N=403)	35	5.2642	TCGA-HT-7688-01
LGG(N=403)	0	5.2529	TCGA-DU-A7T8-01
LGG(N=403)	0	4.4297	TCGA-DU-A6S3-01
LGG(N=403)	3	4.7777	TCGA-DB-A64U-01
LGG(N=403)	1	5.2559	TCGA-HT-A61C-01
LGG(N=403)	0	5.3009	TCGA-TQ-A7RF-01
LGG(N=403)	0	5.5167	TCGA-F6-A8O3-01
LGG(N=403)	0	4.9346	TCGA-R8-A6ML-01
LGG(N=403)	1	4.4542	TCGA-DU-A5TT-01
LGG(N=403)	4	5.1498	TCGA-QH-A870-01
LGG(N=403)	5	4.5699	TCGA-DB-A75O-01
LGG(N=403)	1	4.8238	TCGA-HT-8111-01
LGG(N=403)	21	5.1227	TCGA-S9-A7QZ-01
LGG(N=403)	10	4.7767	TCGA-HT-7470-01
LGG(N=403)	0	4.6136	TCGA-FG-A4MY-01
LGG(N=403)	2	4.8238	TCGA-HT-8108-01
LGG(N=403)	3	5.3234	TCGA-DB-A4XE-01
LGG(N=403)	0	4.0488	TCGA-HT-A4DS-01
LGG(N=403)	0	4.9165	TCGA-DU-8158-01
LGG(N=403)	3	4.8182	TCGA-HT-7474-01
LGG(N=403)	1	5.0786	TCGA-DH-5143-01
LGG(N=403)	1	5.1322	TCGA-TQ-A7RJ-01
LGG(N=403)	0	4.5754	TCGA-DB-A4XA-01
LGG(N=403)	1	4.7882	TCGA-P5-A731-01
LGG(N=403)	3	4.8028	TCGA-FG-A710-01
LGG(N=403)	1	4.3378	TCGA-HT-8010-01
LGG(N=403)	6	5.1416	TCGA-DU-7299-01
LGG(N=403)	4	5.2476	TCGA-DB-5270-01
LGG(N=403)	0	4.7005	TCGA-KT-A74X-01
LGG(N=403)	2	4.7939	TCGA-DB-A75L-01
LGG(N=403)	0	4.6514	TCGA-HT-A616-01
LGG(N=403)	9	4.5249	TCGA-HT-A74K-01
LGG(N=403)	21	4.9496	TCGA-WY-A85C-01
LGG(N=403)	0	4.8182	TCGA-FG-8188-01
LGG(N=403)	4	5.3685	TCGA-DU-A6S7-01
LGG(N=403)	74	4.0748	TCGA-DB-5274-01
LGG(N=403)	2	5.1056	TCGA-HT-7604-01
LGG(N=403)	9	4.7088	TCGA-TM-A84F-01
LGG(N=403)	4	4.6628	TCGA-DB-A64O-01
LGG(N=403)	18	4.8822	TCGA-HT-7884-01
LGG(N=403)	9	5.306	TCGA-S9-A6WE-01
LGG(N=403)	6	4.6106	TCGA-S9-A6WM-01
LGG(N=403)	1	4.9093	TCGA-HT-A5RA-01
LGG(N=403)	0	5.1465	TCGA-DU-5852-01
LGG(N=403)	7	5.2434	TCGA-DB-A75K-01
LGG(N=403)	0	5.1388	TCGA-DU-6410-01
LGG(N=403)	15	4.7866	TCGA-QH-A65Z-01
LGG(N=403)	5	4.7421	TCGA-S9-A7IY-01
LGG(N=403)	3	4.6927	TCGA-P5-A781-01
LGG(N=403)	0	5.5979	TCGA-TM-A84G-01
LGG(N=403)	6	4.47	TCGA-HW-A5KK-01
LGG(N=403)	0	5.4542	TCGA-FG-7634-01
LGG(N=403)	0	5.0939	TCGA-DU-5855-01
LGG(N=403)	7	5.3737	TCGA-DU-6396-01
LGG(N=403)	5	4.6142	TCGA-FG-7643-01
LGG(N=403)	79	5.1152	TCGA-TM-A84C-01
LGG(N=403)	3	4.9778	TCGA-WY-A85E-01
LGG(N=403)	26	5.4767	TCGA-DU-7298-01
LGG(N=403)	0	4.8575	TCGA-TM-A84T-01
LGG(N=403)	1	5.1408	TCGA-FG-7637-01
LGG(N=403)	8	4.976	TCGA-HT-A5R9-01
LGG(N=403)	4	5.1289	TCGA-HT-A614-01
LGG(N=403)	1	4.722	TCGA-QH-A65R-01
LGG(N=403)	4	5.0242	TCGA-HT-7882-01
LGG(N=403)	2	5.3975	TCGA-HT-8011-01
LGG(N=403)	28	5.6539	TCGA-DU-6394-01
LGG(N=403)	0	5.3388	TCGA-WY-A859-01
LGG(N=403)	7	5.4542	TCGA-S9-A6UB-01
LGG(N=403)	0	5.1792	TCGA-S9-A6U6-01
LGG(N=403)	7	5.8266	TCGA-DU-8168-01
LGG(N=403)	0	4.7121	TCGA-DU-7290-01
LGG(N=403)	1	5.855	TCGA-DU-6407-01
LGG(N=403)	5	4.9374	TCGA-HT-7601-01
LGG(N=403)	2	5.1551	TCGA-DU-6403-01
LGG(N=403)	1	4.8131	TCGA-E1-A7YQ-01
LGG(N=403)	12	5.4347	TCGA-DU-6405-01
LGG(N=403)	5	4.976	TCGA-S9-A7J1-01
LGG(N=403)	0	4.8465	TCGA-P5-A72X-01
LGG(N=403)	1	4.7861	TCGA-E1-A7YJ-01
LGG(N=403)	1	5.4764	TCGA-HT-7690-01
LGG(N=403)	27	5.0747	TCGA-HT-8105-01
LGG(N=403)	1	5.3608	TCGA-E1-A7YY-01
LGG(N=403)	2	5.3111	TCGA-DU-6400-01
LGG(N=403)	1	4.7383	TCGA-P5-A737-01
LGG(N=403)	2	4.8525	TCGA-RY-A83Y-01
LGG(N=403)	130	4.7555	TCGA-HT-8564-01
LGG(N=403)	7	5.044	TCGA-HT-7686-01
LGG(N=403)	2	4.232	TCGA-E1-A7YM-01
LGG(N=403)	0	4.8625	TCGA-DH-A66F-01
LGG(N=403)	1	5.2862	TCGA-CS-5390-01
LGG(N=403)	0	4.9796	TCGA-S9-A6UA-01
LGG(N=403)	0	5.7466	TCGA-FG-A87N-01
LGG(N=403)	2	5.3978	TCGA-VV-A829-01
LGG(N=403)	14	4.6399	TCGA-DH-A66B-01
LGG(N=403)	0	4.9156	TCGA-HT-A5R7-01
LGG(N=403)	4	5.2423	TCGA-CS-5394-01
LGG(N=403)	9	5.4835	TCGA-DH-A66D-01
LGG(N=403)	6	4.9778	TCGA-HT-7877-01
LGG(N=403)	0	5.275	TCGA-DU-6542-01
LGG(N=403)	9	4.7517	TCGA-QH-A6CS-01
LGG(N=403)	6	5.0401	TCGA-W9-A837-01
LGG(N=403)	0	5.0781	TCGA-IK-7675-01
LGG(N=403)	1	4.8807	TCGA-DU-7306-01
LGG(N=403)	0	5.0462	TCGA-QH-A6X9-01
LGG(N=403)	2	5.1736	TCGA-HT-7611-01
LGG(N=403)	1	4.4881	TCGA-DU-A7TB-01
LGG(N=403)	8	4.8182	TCGA-IK-8125-01
LGG(N=403)	6	4.3227	TCGA-WH-A86K-01
LGG(N=403)	2	4.2965	TCGA-FG-A60L-01
LGG(N=403)	0	5.3872	TCGA-DB-5280-01
LGG(N=403)	4	5.1899	TCGA-S9-A7IX-01
LGG(N=403)	4	5.248	TCGA-FG-5965-01
LGG(N=403)	4	5.3165	TCGA-DU-7007-01
LGG(N=403)	7	4.6882	TCGA-HW-7490-01
LGG(N=403)	0	4.8485	TCGA-CS-6188-01
LGG(N=403)	2	5.4503	TCGA-CS-6668-01
LGG(N=403)	0	5.1098	TCGA-DU-8165-01
LGG(N=403)	4	4.1612	TCGA-HT-7692-01
LGG(N=403)	5	5.7195	TCGA-TQ-A7RM-01
LGG(N=403)	1	5.0418	TCGA-DU-8161-01
LGG(N=403)	6	4.5224	TCGA-P5-A736-01
LGG(N=403)	39	5.0211	TCGA-DU-6401-01
LGG(N=403)	3	3.8044	TCGA-HT-A74H-01
LGG(N=403)	2	5.2009	TCGA-TQ-A7RV-01
LGG(N=403)	0	4.3569	TCGA-HT-7620-01
LGG(N=403)	1	4.9915	TCGA-HT-7480-01
LGG(N=403)	10	5.3162	TCGA-S9-A7J0-01
LGG(N=403)	5	5.4343	TCGA-TM-A84Q-01
LGG(N=403)	0	4.5243	TCGA-RY-A847-01
LGG(N=403)	8	5.8677	TCGA-TQ-A7RQ-01
LGG(N=403)	0	5.0674	TCGA-TQ-A7RW-01
LGG(N=403)	4	5.1563	TCGA-E1-A7YW-01
LGG(N=403)	16	5.6433	TCGA-E1-A7YS-01
LGG(N=403)	1	4.8069	TCGA-DU-7012-01
LGG(N=403)	6	5.2009	TCGA-HT-7879-01
LGG(N=403)	9	4.6018	TCGA-DU-A7TC-01
LGG(N=403)	23	4.9336	TCGA-DB-A4X9-01
LGG(N=403)	3	5.2411	TCGA-TQ-A7RI-01
LGG(N=403)	10	5.4689	TCGA-TM-A7CA-01
LGG(N=403)	4	5.0905	TCGA-QH-A86X-01
LGG(N=403)	0	5.1144	TCGA-DU-A76R-01
LGG(N=403)	0	4.6433	TCGA-E1-A7Z2-01
LGG(N=403)	1	4.6142	TCGA-FG-8187-01
LGG(N=403)	2	5.6041	TCGA-E1-5304-01
LGG(N=403)	16	5.6436	TCGA-DH-5140-01
LGG(N=403)	1	4.6502	TCGA-TM-A7CF-01
LGG(N=403)	0	4.8758	TCGA-HT-A61B-01
LGG(N=403)	0	4.9755	TCGA-E1-A7Z6-01
LGG(N=403)	7	4.6294	TCGA-HT-7857-01
LGG(N=403)	11	4.9658	TCGA-E1-5319-01
LGG(N=403)	0	4.0216	TCGA-DU-A5TS-01
LGG(N=403)	356	5.9241	TCGA-DU-6392-01
LGG(N=403)	5	4.2212	TCGA-QH-A6CU-01
LGG(N=403)	1	4.0144	TCGA-VW-A8FI-01
LGG(N=403)	2	4.2818	TCGA-P5-A5EZ-01
LGG(N=403)	3	5.8276	TCGA-S9-A89Z-01
LGG(N=403)	8	5.1907	TCGA-S9-A6TZ-01
LGG(N=403)	1	5	TCGA-FG-5963-01
LGG(N=403)	12	5.634	TCGA-S9-A89V-01
LGG(N=403)	6	5.1152	TCGA-DB-A64W-01
LGG(N=403)	0	3.7909	TCGA-FG-A4MX-01
LGG(N=403)	1	5.3855	TCGA-P5-A72Z-01
LGG(N=403)	1	4.8744	TCGA-HT-8114-01
LGG(N=403)	0	4.8575	TCGA-HT-7881-01
LGG(N=403)	0	4.6502	TCGA-CS-4944-01
LGG(N=403)	1	4.773	TCGA-S9-A7QX-01
LGG(N=403)	1	4.9769	TCGA-DU-A7TG-01
LGG(N=403)	0	5.8684	TCGA-DU-5874-01
LGG(N=403)	0	5.3198	TCGA-TQ-A8XE-01
LGG(N=403)	19	4.847	TCGA-DU-7300-01
LGG(N=403)	14	5.0717	TCGA-HT-7694-01
LGG(N=403)	0	5.3534	TCGA-HT-7471-01
LGG(N=403)	16	5.2536	TCGA-DB-A4XD-01
LGG(N=403)	3	5.022	TCGA-TQ-A7RK-01
LGG(N=403)	31	5.0099	TCGA-HT-7475-01
LGG(N=403)	31	4.9045	TCGA-HT-7902-01
LGG(N=403)	7	4.7523	TCGA-FG-A711-01
LGG(N=403)	15	4.9189	TCGA-DB-5276-01
LGG(N=403)	0	4.7767	TCGA-E1-A7YD-01
LGG(N=403)	9	4.4745	TCGA-HT-A74O-01
LGG(N=403)	21	5.1922	TCGA-DH-A669-01
LGG(N=403)	0	4.8033	TCGA-HT-7605-01
LGG(N=403)	1	5.4202	TCGA-S9-A6WO-01
LGG(N=403)	2	4.3484	TCGA-QH-A6CX-01
LGG(N=403)	0	5.0739	TCGA-P5-A5F4-01
LGG(N=403)	4	4.5675	TCGA-DU-A76K-01
LGG(N=403)	0	4.8822	TCGA-VM-A8CH-01
LGG(N=403)	4	4.865	TCGA-QH-A6X4-01
LGG(N=403)	38	4.6821	TCGA-DH-A7UV-01
LGG(N=403)	0	4.2304	TCGA-TM-A7C3-01
LGG(N=403)	10	4.855	TCGA-DU-8167-01
LGG(N=403)	16	4.8694	TCGA-QH-A65X-01
LGG(N=403)	1	5.2638	TCGA-E1-5302-01
LGG(N=403)	25	4.1161	TCGA-HW-A5KJ-01
LGG(N=403)	6	4.8043	TCGA-FG-7636-01
LGG(N=403)	0	5.1583	TCGA-DU-5847-01
LGG(N=403)	0	5.4473	TCGA-TM-A84B-01
LGG(N=403)	1	4.8319	TCGA-DU-A76O-01
CESC(N=244)	0	4.1986	TCGA-EK-A2RE-01
CESC(N=244)	4	4.6645	TCGA-IR-A3L7-01
CESC(N=244)	3	3.5982	TCGA-Q1-A73Q-01
CESC(N=244)	0	2.7931	TCGA-C5-A1MF-01
CESC(N=244)	4	4.0162	TCGA-EX-A3L1-01
CESC(N=244)	22	4.7442	TCGA-JW-A5VI-01
CESC(N=244)	1	3.9746	TCGA-EA-A1QT-01
CESC(N=244)	0	4.2134	TCGA-UC-A7PG-01
CESC(N=244)	0	4.9472	TCGA-EA-A97N-01
CESC(N=244)	4	4.0189	TCGA-C5-A1ME-01
CESC(N=244)	15	4.7132	TCGA-C5-A8YR-01
CESC(N=244)	12	4.1027	TCGA-FU-A40J-01
CESC(N=244)	5	4.9612	TCGA-VS-A9V5-01
CESC(N=244)	6	4.5838	TCGA-MY-A913-01
CESC(N=244)	4	4.5053	TCGA-VS-A8Q9-01
CESC(N=244)	2	5.1835	TCGA-VS-A9UU-01
CESC(N=244)	1	4.3299	TCGA-ZJ-AAXN-01
CESC(N=244)	88	4.7955	TCGA-VS-A9U6-01
CESC(N=244)	2	4.5217	TCGA-C5-A2LX-01
CESC(N=244)	0	4.8146	TCGA-C5-A7CJ-01
CESC(N=244)	0	3.3647	TCGA-GH-A9DA-01
CESC(N=244)	1	3.8401	TCGA-EA-A5O9-01
CESC(N=244)	1	4.6798	TCGA-Q1-A73P-01
CESC(N=244)	1	3.7529	TCGA-C5-A8XK-01
CESC(N=244)	1	3.7269	TCGA-C5-A907-01
CESC(N=244)	6	4.1587	TCGA-VS-A9UD-01
CESC(N=244)	1	4.5079	TCGA-VS-A9V2-01
CESC(N=244)	0	4.1587	TCGA-VS-A94Y-01
CESC(N=244)	0	4.9298	TCGA-C5-A8ZZ-01
CESC(N=244)	240	5.4916	TCGA-VS-A9UJ-01
CESC(N=244)	4	3.154	TCGA-Q1-A6DT-01
CESC(N=244)	14	4.4509	TCGA-VS-A9UQ-01
CESC(N=244)	4	4.8983	TCGA-VS-A8EG-01
CESC(N=244)	13	4.5772	TCGA-Q1-A73O-01
CESC(N=244)	8	4.5886	TCGA-VS-A8QC-01
CESC(N=244)	2	4.6029	TCGA-EA-A5ZE-01
CESC(N=244)	19	5.5598	TCGA-ZJ-A8QO-01
CESC(N=244)	3	3.2343	TCGA-EK-A2GZ-01
CESC(N=244)	1	4.0001	TCGA-EK-A2R9-01
CESC(N=244)	0	4.4945	TCGA-C5-A1M5-01
CESC(N=244)	3	4.026	TCGA-C5-A7X8-01
CESC(N=244)	76	4.9199	TCGA-EA-A3HS-01
CESC(N=244)	13	3.6861	TCGA-IR-A3LH-01
CESC(N=244)	1	3.9089	TCGA-C5-A1M9-01
CESC(N=244)	2	3.7356	TCGA-DG-A2KJ-01
CESC(N=244)	3	4.1563	TCGA-Q1-A5R3-01
CESC(N=244)	3	4.834	TCGA-HG-A2PA-01
CESC(N=244)	24	5.0571	TCGA-VS-A9V3-01
CESC(N=244)	2	4.2056	TCGA-VS-A9UH-01
CESC(N=244)	2	4.2366	TCGA-VS-A8QA-01
CESC(N=244)	0	4.5904	TCGA-FU-A5XV-01
CESC(N=244)	5	4.7934	TCGA-EX-A8YF-01
CESC(N=244)	7	4.8187	TCGA-ZJ-A8QR-01
CESC(N=244)	1	3.3897	TCGA-IR-A3LB-01
CESC(N=244)	0	4.5386	TCGA-HM-A6W2-01
CESC(N=244)	12	4.6451	TCGA-IR-A3LF-01
CESC(N=244)	3	3.5312	TCGA-VS-A8QF-01
CESC(N=244)	11	4.7334	TCGA-C5-A7UE-01
CESC(N=244)	0	4.4562	TCGA-DS-A5RQ-01
CESC(N=244)	1	4.4615	TCGA-BI-A20A-01
CESC(N=244)	136	4.7819	TCGA-EA-A3HU-01
CESC(N=244)	6	4.2095	TCGA-EK-A2RM-01
CESC(N=244)	8	4.5928	TCGA-DG-A2KK-01
CESC(N=244)	0	5.0462	TCGA-C5-A1MI-01
CESC(N=244)	0	3.9022	TCGA-JW-A852-01
CESC(N=244)	7	4.0601	TCGA-EK-A2RA-01
CESC(N=244)	5	4.0401	TCGA-EK-A2RB-01
CESC(N=244)	3	4.7027	TCGA-C5-A1MJ-01
CESC(N=244)	8	3.8064	TCGA-C5-A1BE-01
CESC(N=244)	7	4.222	TCGA-LP-A7HU-01
CESC(N=244)	269	5.4676	TCGA-2W-A8YY-01
CESC(N=244)	0	4.9397	TCGA-EA-A411-01
CESC(N=244)	1	3.9166	TCGA-C5-A1MN-01
CESC(N=244)	6	4.9336	TCGA-C5-A2M2-01
CESC(N=244)	11	4.853	TCGA-EK-A2PK-01
CESC(N=244)	682	5.1887	TCGA-EA-A410-01
CESC(N=244)	4	4.7517	TCGA-VS-A952-01
CESC(N=244)	1	3.6804	TCGA-EK-A2IP-01
CESC(N=244)	1	2.6962	TCGA-EK-A2PG-01
CESC(N=244)	4	4.4803	TCGA-FU-A3YQ-01
CESC(N=244)	18	3.7356	TCGA-DS-A1OB-01
CESC(N=244)	2	4.9093	TCGA-VS-A959-01
CESC(N=244)	2	4.1417	TCGA-EK-A2R7-01
CESC(N=244)	23	4.7619	TCGA-C5-A7UH-01
CESC(N=244)	19	4.795	TCGA-MA-AA3Z-01
CESC(N=244)	0	5.0751	TCGA-VS-A9UR-01
CESC(N=244)	0	3.4197	TCGA-EK-A3GN-01
CESC(N=244)	10	4.208	TCGA-DS-A3LQ-01
CESC(N=244)	2	4.2165	TCGA-ZJ-AAXU-01
CESC(N=244)	5	4.174	TCGA-VS-A9UY-01
CESC(N=244)	0	4.3435	TCGA-ZJ-AAXA-01
CESC(N=244)	0	2.7401	TCGA-EK-A2RO-01
CESC(N=244)	3	4.5392	TCGA-DS-A0VM-01
CESC(N=244)	1	5.0913	TCGA-EX-A1H5-01
CESC(N=244)	7	3.8993	TCGA-FU-A3EO-01
CESC(N=244)	6	3.2692	TCGA-EK-A2RK-01
CESC(N=244)	13	4.5167	TCGA-C5-A1BL-01
CESC(N=244)	0	3.7593	TCGA-Q1-A73S-01
CESC(N=244)	1	3.9137	TCGA-PN-A8MA-01
CESC(N=244)	0	5.1023	TCGA-DS-A7WF-01
CESC(N=244)	3	4.2965	TCGA-C5-A7X3-01
CESC(N=244)	1	4.425	TCGA-HM-A3JK-01
CESC(N=244)	50	2.5487	TCGA-ZJ-AAXJ-01
CESC(N=244)	4	5.3045	TCGA-VS-A9V1-01
CESC(N=244)	16	4.7372	TCGA-FU-A3HZ-01
CESC(N=244)	0	4.1128	TCGA-EA-A78R-01
CESC(N=244)	0	4.5205	TCGA-JW-A5VG-01
CESC(N=244)	6	3.8915	TCGA-VS-A9UV-01
CESC(N=244)	4	4.3848	TCGA-ZX-AA5X-01
CESC(N=244)	0	4.7991	TCGA-VS-A958-01
CESC(N=244)	4	3.8739	TCGA-VS-A8EL-01
CESC(N=244)	2	3.4791	TCGA-ZJ-AB0I-01
CESC(N=244)	0	5.1052	TCGA-VS-A950-01
CESC(N=244)	16	4.2488	TCGA-DS-A1OC-01
CESC(N=244)	0	4.6708	TCGA-MA-AA3W-01
CESC(N=244)	2	4.9146	TCGA-VS-A9UL-01
CESC(N=244)	0	4.1145	TCGA-VS-A9UO-01
CESC(N=244)	7	5.3385	TCGA-C5-A8XJ-01
CESC(N=244)	0	4.2661	TCGA-C5-A7CL-01
CESC(N=244)	7	4.2973	TCGA-FU-A3NI-01
CESC(N=244)	4	4.2943	TCGA-VS-A9V0-01
CESC(N=244)	2	4.7318	TCGA-EK-A3GK-01
CESC(N=244)	7	4.9397	TCGA-C5-A7CG-01
CESC(N=244)	0	4.5217	TCGA-C5-A1BI-01
CESC(N=244)	3	4.2803	TCGA-HM-A3JJ-01
CESC(N=244)	7	3.5827	TCGA-C5-A7UI-01
CESC(N=244)	0	4.7356	TCGA-ZJ-AAXD-01
CESC(N=244)	0	4.86	TCGA-EK-A2R8-01
CESC(N=244)	7	4.6165	TCGA-VS-A9UP-01
CESC(N=244)	3	4.5367	TCGA-C5-A1BF-01
CESC(N=244)	2	3.6393	TCGA-EX-A69M-01
CESC(N=244)	2	4.1128	TCGA-BI-A0VS-01
CESC(N=244)	11	2.8955	TCGA-VS-A8EJ-01
CESC(N=244)	14	4.6089	TCGA-DR-A0ZL-01
CESC(N=244)	2	3.4251	TCGA-MA-AA41-01
CESC(N=244)	2	5.3045	TCGA-EA-A3HQ-01
CESC(N=244)	7	3.5009	TCGA-EA-A43B-01
CESC(N=244)	0	3.3478	TCGA-IR-A3LI-01
CESC(N=244)	0	3.6635	TCGA-EA-A3Y4-01
CESC(N=244)	8	3.9204	TCGA-UC-A7PF-01
CESC(N=244)	9	5.3968	TCGA-VS-A9UB-01
CESC(N=244)	0	4.8289	TCGA-UC-A7PI-01
CESC(N=244)	1	4.3869	TCGA-DG-A2KL-01
CESC(N=244)	2	4.445	TCGA-JW-AAVH-01
CESC(N=244)	0	4.4556	TCGA-Q1-A5R1-01
CESC(N=244)	1	4.067	TCGA-EK-A2PL-01
CESC(N=244)	0	5.2025	TCGA-Q1-A6DW-01
CESC(N=244)	1	5.1285	TCGA-C5-A2M1-01
CESC(N=244)	4	4.2833	TCGA-EA-A5ZF-01
CESC(N=244)	4	4.1002	TCGA-FU-A23L-01
CESC(N=244)	2	5.0202	TCGA-LP-A4AU-01
CESC(N=244)	3	4.5916	TCGA-VS-A9U7-01
CESC(N=244)	7	4.162	TCGA-C5-A2LS-01
CESC(N=244)	0	3.8269	TCGA-MA-AA3Y-01
CESC(N=244)	0	4.4647	TCGA-C5-A3HF-01
CESC(N=244)	5	3.87	TCGA-C5-A1BK-01
CESC(N=244)	0	4.9402	TCGA-VS-A9UZ-01
CESC(N=244)	5	4.4516	TCGA-DS-A1OD-01
CESC(N=244)	3	4.0705	TCGA-C5-A8XH-01
CESC(N=244)	3	4.837	TCGA-EK-A2RC-01
CESC(N=244)	10	5.0414	TCGA-JX-A3Q8-01
CESC(N=244)	0	3.2915	TCGA-DS-A7WI-01
CESC(N=244)	1	4.66	TCGA-VS-A953-01
CESC(N=244)	3	5.0691	TCGA-VS-A957-01
CESC(N=244)	6	4.85	TCGA-JW-A5VH-01
CESC(N=244)	0	3.5161	TCGA-EA-A3HR-01
CESC(N=244)	1	4.551	TCGA-EA-A3QE-01
CESC(N=244)	4	5.1127	TCGA-WL-A834-01
CESC(N=244)	0	4.3068	TCGA-JW-A69B-01
CESC(N=244)	3	4.4357	TCGA-FU-A3HY-01
CESC(N=244)	2	4.6159	TCGA-C5-A1M6-01
CESC(N=244)	7	3.011	TCGA-VS-A9V4-01
CESC(N=244)	0	3.9965	TCGA-VS-A8Q8-01
CESC(N=244)	7	3.7898	TCGA-DS-A0VN-01
CESC(N=244)	1	4.5243	TCGA-MU-A8JM-01
CESC(N=244)	4	4.8968	TCGA-EA-A6QX-01
CESC(N=244)	1	4.5479	TCGA-C5-A7CH-01
CESC(N=244)	5	2.5972	TCGA-EK-A2RN-01
CESC(N=244)	2	4.3688	TCGA-EK-A2RJ-01
CESC(N=244)	7	4.4602	TCGA-C5-A1BM-01
CESC(N=244)	0	5.498	TCGA-Q1-A73R-01
CESC(N=244)	0	5.6896	TCGA-DS-A7WH-01
CESC(N=244)	3	4.6905	TCGA-C5-A7CK-01
CESC(N=244)	19	4.8329	TCGA-VS-A8EK-01
CESC(N=244)	0	3.6312	TCGA-FU-A3WB-01
CESC(N=244)	2	4.9308	TCGA-FU-A3TQ-01
CESC(N=244)	0	4.835	TCGA-C5-A8XI-01
CESC(N=244)	1	4.7485	TCGA-C5-A1BN-01
CESC(N=244)	1	3.5312	TCGA-IR-A3LA-01
CESC(N=244)	1	4.447	TCGA-VS-A94X-01
CESC(N=244)	127	3.928	TCGA-MA-AA42-01
CESC(N=244)	26	4.423	TCGA-C5-A8YQ-01
CESC(N=244)	14	4.2389	TCGA-ZJ-AB0H-01
CESC(N=244)	0	2.7972	TCGA-C5-A7X5-01
CESC(N=244)	2	4.2847	TCGA-VS-A9U5-01
CESC(N=244)	6	3.9213	TCGA-C5-A1M7-01
CESC(N=244)	1	4.4686	TCGA-C5-A905-01
CESC(N=244)	4	4.441	TCGA-Q1-A5R2-01
CESC(N=244)	1	4.2304	TCGA-EK-A3GJ-01
CESC(N=244)	33	3.5657	TCGA-VS-A8EB-01
CESC(N=244)	1	5.0584	TCGA-LP-A4AX-01
CESC(N=244)	391	4.4713	TCGA-VS-A94Z-01
CESC(N=244)	36	3.5086	TCGA-ZJ-AAXB-01
CESC(N=244)	1	3.2973	TCGA-C5-A1MQ-01
CESC(N=244)	3	3.1939	TCGA-EX-A1H6-01
CESC(N=244)	0	4.6949	TCGA-ZJ-AAXF-01
CESC(N=244)	6	5.0099	TCGA-VS-A9UM-01
CESC(N=244)	3	4.3569	TCGA-BI-A0VR-01
CESC(N=244)	2	4.3772	TCGA-EA-A5FO-01
CESC(N=244)	5	3.453	TCGA-DR-A0ZM-01
CESC(N=244)	2	4.7458	TCGA-MA-AA43-01
CESC(N=244)	11	4.5534	TCGA-C5-A7UC-01
CESC(N=244)	0	3.5827	TCGA-VS-A8QH-01
CESC(N=244)	0	4.3744	TCGA-EA-A3HT-01
CESC(N=244)	3	4.4536	TCGA-IR-A3LC-01
CESC(N=244)	1	4.8505	TCGA-FU-A770-01
CESC(N=244)	10	3.2796	TCGA-VS-A8EC-01
CESC(N=244)	0	4.7501	TCGA-4J-AA1J-01
CESC(N=244)	2	4.0322	TCGA-LP-A4AV-01
CESC(N=244)	0	4.5699	TCGA-EK-A2RL-01
CESC(N=244)	28	4.1178	TCGA-EK-A3GM-01
CESC(N=244)	0	4.4745	TCGA-VS-A9UC-01
CESC(N=244)	0	4.6451	TCGA-FU-A2QG-01
CESC(N=244)	2	3.5682	TCGA-EK-A2PM-01
CESC(N=244)	2	3.9746	TCGA-DS-A0VK-01
CESC(N=244)	1	3.6928	TCGA-C5-A1MK-01
CESC(N=244)	0	4.5826	TCGA-C5-A1MH-01
CESC(N=244)	1	4.1236	TCGA-VS-A9UI-01
CESC(N=244)	0	5.124	TCGA-FU-A3TX-01
CESC(N=244)	4	4.7071	TCGA-Q1-A6DV-01
CESC(N=244)	0	4.6514	TCGA-C5-A1ML-01
CESC(N=244)	0	4.8934	TCGA-VS-A8QM-01
CESC(N=244)	2	3.4958	TCGA-RA-A741-01
CESC(N=244)	8	3.9983	TCGA-VS-A954-01
CESC(N=244)	0	4.6422	TCGA-XS-A8TJ-01
CESC(N=244)	5	4.6972	TCGA-LP-A4AW-01
CESC(N=244)	5	3.9403	TCGA-JW-A5VK-01
CESC(N=244)	4	5.0691	TCGA-C5-A902-01
CESC(N=244)	10	4.5454	TCGA-MA-AA3X-01
CESC(N=244)	0	3.7378	TCGA-C5-A7CO-01
CESC(N=244)	2	3.4997	TCGA-C5-A2LV-01
CESC(N=244)	2	4.845	TCGA-VS-A9UT-01
CESC(N=244)	4	4.6294	TCGA-ZJ-AAX8-01
CESC(N=244)	0	4.5934	TCGA-C5-A1BJ-01
LUAD(N=462)	21	5.1148	TCGA-44-6778-01
LUAD(N=462)	6	4.0567	TCGA-05-4420-01
LUAD(N=462)	21	4.6921	TCGA-64-1679-01
LUAD(N=462)	1	4.5982	TCGA-49-6744-01
LUAD(N=462)	20	4.3299	TCGA-55-6982-01
LUAD(N=462)	34	4.6089	TCGA-NJ-A4YI-01
LUAD(N=462)	38	4.964	TCGA-73-4666-01
LUAD(N=462)	61	4.5778	TCGA-MN-A4N1-01
LUAD(N=462)	5	4.5886	TCGA-55-7911-01
LUAD(N=462)	122	3.838	TCGA-55-A4DG-01
LUAD(N=462)	29	4.6247	TCGA-L9-A5IP-01
LUAD(N=462)	4	4.8074	TCGA-73-4662-01
LUAD(N=462)	16	5.1807	TCGA-55-6712-01
LUAD(N=462)	11	4.9644	TCGA-97-7553-01
LUAD(N=462)	141	4.7231	TCGA-49-AARE-01
LUAD(N=462)	4	4.2419	TCGA-50-8460-01
LUAD(N=462)	22	4.3249	TCGA-50-5933-01
LUAD(N=462)	7	4.5173	TCGA-44-6774-01
LUAD(N=462)	41	4.2818	TCGA-73-4670-01
LUAD(N=462)	2	4.431	TCGA-55-A48Z-01
LUAD(N=462)	35	4.1269	TCGA-75-7031-01
LUAD(N=462)	6	4.3597	TCGA-44-A47A-01
LUAD(N=462)	79	4.5814	TCGA-05-4398-01
LUAD(N=462)	9	3.6725	TCGA-67-3773-01
LUAD(N=462)	55	4.4496	TCGA-64-5781-01
LUAD(N=462)	2	4.9589	TCGA-97-7552-01
LUAD(N=462)	27	4.5681	TCGA-49-AARN-01
LUAD(N=462)	4	4.3862	TCGA-44-3919-01
LUAD(N=462)	40	3.7039	TCGA-99-8032-01
LUAD(N=462)	20	3.4648	TCGA-55-A491-01
LUAD(N=462)	1	4.425	TCGA-50-6595-01
LUAD(N=462)	7	4.856	TCGA-95-A4VP-01
LUAD(N=462)	13	4.5844	TCGA-55-8302-01
LUAD(N=462)	66	3.3042	TCGA-44-4112-01
LUAD(N=462)	10	4.9289	TCGA-05-4430-01
LUAD(N=462)	14	5.0905	TCGA-75-7027-01
LUAD(N=462)	11	3.532	TCGA-44-2668-01
LUAD(N=462)	40	5.213	TCGA-55-8507-01
LUAD(N=462)	1	4.5772	TCGA-69-8254-01
LUAD(N=462)	19	4.4074	TCGA-78-8640-01
LUAD(N=462)	23	4.6376	TCGA-69-7979-01
LUAD(N=462)	10	4.6736	TCGA-55-7573-01
LUAD(N=462)	6	3.9534	TCGA-49-4506-01
LUAD(N=462)	29	4.4156	TCGA-05-4402-01
LUAD(N=462)	51	4.0739	TCGA-44-8119-01
LUAD(N=462)	1	4.0601	TCGA-55-7724-01
LUAD(N=462)	25	5.0348	TCGA-44-6776-01
LUAD(N=462)	22	4.0127	TCGA-49-4514-01
LUAD(N=462)	58	5.1056	TCGA-05-4396-01
LUAD(N=462)	1	4.0575	TCGA-55-8204-01
LUAD(N=462)	1	4.3986	TCGA-75-6205-01
LUAD(N=462)	104	4.1145	TCGA-62-A46O-01
LUAD(N=462)	52	3.4291	TCGA-78-7155-01
LUAD(N=462)	9	4.0807	TCGA-62-A472-01
LUAD(N=462)	3	4.7783	TCGA-NJ-A55R-01
LUAD(N=462)	16	4.7751	TCGA-62-8395-01
LUAD(N=462)	60	3.6324	TCGA-95-7567-01
LUAD(N=462)	4	5.026	TCGA-50-5051-01
LUAD(N=462)	7	3.9524	TCGA-55-A48Y-01
LUAD(N=462)	22	4.1302	TCGA-86-A456-01
LUAD(N=462)	4	3.6737	TCGA-50-5068-01
LUAD(N=462)	5	4.8248	TCGA-NJ-A55A-01
LUAD(N=462)	16	5.2661	TCGA-J2-A4AG-01
LUAD(N=462)	34	5.1339	TCGA-05-4405-01
LUAD(N=462)	11	5.153	TCGA-86-7955-01
LUAD(N=462)	9	4.2404	TCGA-50-6673-01
LUAD(N=462)	9	4.7038	TCGA-55-7727-01
LUAD(N=462)	1	4.1368	TCGA-55-8510-01
LUAD(N=462)	6	5.5389	TCGA-MP-A4T8-01
LUAD(N=462)	18	4.0748	TCGA-86-8279-01
LUAD(N=462)	13	5.6691	TCGA-55-A494-01
LUAD(N=462)	12	5.0462	TCGA-75-5125-01
LUAD(N=462)	3	4.0824	TCGA-55-8615-01
LUAD(N=462)	7	4.734	TCGA-MP-A4TF-01
LUAD(N=462)	10	4.1103	TCGA-55-6979-01
LUAD(N=462)	301	4.9308	TCGA-86-A4JF-01
LUAD(N=462)	15	4.6312	TCGA-86-7701-01
LUAD(N=462)	5	5.565	TCGA-62-8398-01
LUAD(N=462)	14	4.8758	TCGA-L9-A443-01
LUAD(N=462)	10	4.1539	TCGA-78-8660-01
LUAD(N=462)	30	4.7693	TCGA-78-7148-01
LUAD(N=462)	2	4.6029	TCGA-67-6215-01
LUAD(N=462)	99	3.6782	TCGA-55-A490-01
LUAD(N=462)	26	5.1954	TCGA-69-7974-01
LUAD(N=462)	73	4.0392	TCGA-49-AAR4-01
LUAD(N=462)	13	4.6787	TCGA-05-4418-01
LUAD(N=462)	12	3.4856	TCGA-35-4123-01
LUAD(N=462)	57	3.8798	TCGA-55-6969-01
LUAD(N=462)	2	4.7788	TCGA-91-8497-01
LUAD(N=462)	19	4.9383	TCGA-62-A470-01
LUAD(N=462)	13	3.9356	TCGA-53-A4EZ-01
LUAD(N=462)	4	4.6341	TCGA-78-7162-01
LUAD(N=462)	36	4.8258	TCGA-62-A46Y-01
LUAD(N=462)	14	4.5161	TCGA-62-A46R-01
LUAD(N=462)	54	4.0523	TCGA-L9-A8F4-01
LUAD(N=462)	3	3.9393	TCGA-55-7726-01
LUAD(N=462)	8	3.2587	TCGA-49-4512-01
LUAD(N=462)	67	3.4804	TCGA-73-A9RS-01
LUAD(N=462)	2	4.5053	TCGA-MP-A4TD-01
LUAD(N=462)	3	3.4277	TCGA-75-5147-01
LUAD(N=462)	46	5.0661	TCGA-44-7671-01
LUAD(N=462)	94	3.3017	TCGA-38-4631-01
LUAD(N=462)	3	4.664	TCGA-NJ-A55O-01
LUAD(N=462)	16	4.943	TCGA-75-6211-01
LUAD(N=462)	6	4.1692	TCGA-55-1594-01
LUAD(N=462)	5	5.1907	TCGA-64-5774-01
LUAD(N=462)	10	4.2457	TCGA-50-5941-01
LUAD(N=462)	5	3.44018	TCGA-44-2662-01
LUAD(N=462)	18	4.5638	TCGA-55-7995-01
LUAD(N=462)	324	3.136	TCGA-95-7043-01
LUAD(N=462)	17	4.706	TCGA-NJ-A4YP-01
LUAD(N=462)	8	4.1384	TCGA-78-7149-01
LUAD(N=462)	9	4.4277	TCGA-MP-A4TC-01
LUAD(N=462)	1	4.8197	TCGA-97-A4M5-01
LUAD(N=462)	2	4.0383	TCGA-99-8028-01
LUAD(N=462)	6	4.4951	TCGA-67-6217-01
LUAD(N=462)	2	5.3558	TCGA-44-A47B-01
LUAD(N=462)	78	3.6894	TCGA-38-4628-01
LUAD(N=462)	20	5.3982	TCGA-05-4250-01
LUAD(N=462)	0	4.7767	TCGA-67-3774-01
LUAD(N=462)	9	4.6645	TCGA-80-5608-01
LUAD(N=462)	30	4.1859	TCGA-05-4389-01
LUAD(N=462)	0	4.4523	TCGA-75-6203-01
LUAD(N=462)	6	4.892	TCGA-55-6981-01
LUAD(N=462)	24	3.4143	TCGA-55-7903-01
LUAD(N=462)	3	4.2795	TCGA-62-8394-01
LUAD(N=462)	12	3.8147	TCGA-49-4488-01
LUAD(N=462)	58	4.0645	TCGA-78-7537-01
LUAD(N=462)	13	4.1474	TCGA-80-5611-01
LUAD(N=462)	13	3.5899	TCGA-55-6972-01
LUAD(N=462)	5	4.6439	TCGA-97-7941-01
LUAD(N=462)	1	4.81	TCGA-91-6840-01
LUAD(N=462)	55	4.8299	TCGA-69-7978-01
LUAD(N=462)	48	3.8866	TCGA-50-5930-01
LUAD(N=462)	9	3.4778	TCGA-93-8067-01
LUAD(N=462)	43	4.3999	TCGA-44-A479-01
LUAD(N=462)	1	5.2188	TCGA-55-8087-01
LUAD(N=462)	24	4.0567	TCGA-MP-A4SW-01
LUAD(N=462)	2	4.4874	TCGA-55-8512-01
LUAD(N=462)	1	5.1264	TCGA-50-6592-01
LUAD(N=462)	4	4.835	TCGA-55-6975-01
LUAD(N=462)	12	4.2936	TCGA-S2-AA1A-01
LUAD(N=462)	40	4.3335	TCGA-55-8511-01
LUAD(N=462)	5	4.81	TCGA-05-4434-01
LUAD(N=462)	23	4.0867	TCGA-55-8092-01
LUAD(N=462)	26	5.1815	TCGA-44-7661-01
LUAD(N=462)	3	5.022	TCGA-05-4426-01
LUAD(N=462)	51	4.5922	TCGA-05-4390-01
LUAD(N=462)	5	4.2056	TCGA-64-5815-01
LUAD(N=462)	2	4.5838	TCGA-69-7761-01
LUAD(N=462)	17	4.1086	TCGA-55-8301-01
LUAD(N=462)	3	4.3169	TCGA-44-A4SU-01
LUAD(N=462)	18	4.5034	TCGA-69-7765-01
LUAD(N=462)	0	4.4556	TCGA-05-4433-01
LUAD(N=462)	101	4.4569	TCGA-55-8508-01
LUAD(N=462)	2	3.9801	TCGA-50-5044-01
LUAD(N=462)	4	5.1437	TCGA-05-4384-01
LUAD(N=462)	15	4.3931	TCGA-O1-A52J-01
LUAD(N=462)	21	4.9369	TCGA-78-7220-01
LUAD(N=462)	9	4.623	TCGA-05-4422-01
LUAD(N=462)	6	5.284	TCGA-44-6779-01
LUAD(N=462)	11	4.6154	TCGA-86-8672-01
LUAD(N=462)	19	4.9709	TCGA-55-6983-01
LUAD(N=462)	13	3.8896	TCGA-91-8499-01
LUAD(N=462)	14	4.7269	TCGA-91-6836-01
LUAD(N=462)	0	5.3194	TCGA-NJ-A4YG-01
LUAD(N=462)	14	4.9869	TCGA-73-4658-01
LUAD(N=462)	9	4.1668	TCGA-55-6987-01
LUAD(N=462)	1	4.0722	TCGA-78-7152-01
LUAD(N=462)	0	3.9709	TCGA-55-8096-01
LUAD(N=462)	35	4.2158	TCGA-75-5122-01
LUAD(N=462)	13	4.2518	TCGA-50-5931-01
LUAD(N=462)	32	4.8545	TCGA-49-AARO-01
LUAD(N=462)	7	4.8465	TCGA-44-2655-01
LUAD(N=462)	23	4.447	TCGA-73-4668-01
LUAD(N=462)	42	4.0875	TCGA-91-6831-01
LUAD(N=462)	26	3.992	TCGA-L9-A444-01
LUAD(N=462)	4	4.0348	TCGA-05-5425-01
LUAD(N=462)	11	4.13047	TCGA-44-6775-01
LUAD(N=462)	0	4.4906	TCGA-75-7025-01
LUAD(N=462)	4	4.47	TCGA-05-5429-01
LUAD(N=462)	71	4.4169	TCGA-99-7458-01
LUAD(N=462)	7	4.6588	TCGA-97-7546-01
LUAD(N=462)	10	3.772	TCGA-67-3772-01
LUAD(N=462)	1	4.9924	TCGA-05-4395-01
LUAD(N=462)	13	4.9672	TCGA-91-7771-01
LUAD(N=462)	8	4.2639	TCGA-55-6984-01
LUAD(N=462)	80	2.71976	TCGA-44-3918-01
LUAD(N=462)	2	4.2609	TCGA-50-8459-01
LUAD(N=462)	72	4.5856	TCGA-69-7980-01
LUAD(N=462)	4	4.8053	TCGA-50-5939-01
LUAD(N=462)	60	4.2343	TCGA-75-5126-01
LUAD(N=462)	75	4.7474	TCGA-50-6594-01
LUAD(N=462)	2	4.846	TCGA-MP-A5C7-01
LUAD(N=462)	0	3.89542	TCGA-44-5645-01
LUAD(N=462)	5	4.7269	TCGA-50-5935-01
LUAD(N=462)	23	4.4562	TCGA-55-7914-01
LUAD(N=462)	6	4.2266	TCGA-55-7576-01
LUAD(N=462)	25	5.3792	TCGA-73-4676-01
LUAD(N=462)	10	3.7846	TCGA-78-7166-01
LUAD(N=462)	11	5.1883	TCGA-83-5908-01
LUAD(N=462)	102	4.1628	TCGA-50-5049-01
LUAD(N=462)	16	4.6341	TCGA-44-3396-01
LUAD(N=462)	18	5.4667	TCGA-97-8172-01
LUAD(N=462)	86	3.0774	TCGA-69-8255-01
LUAD(N=462)	0	4.6142	TCGA-62-A46U-01
LUAD(N=462)	3	5.0036	TCGA-97-8176-01
LUAD(N=462)	71	5.3434	TCGA-86-8358-01
LUAD(N=462)	4	5.7326	TCGA-05-4415-01
LUAD(N=462)	42	4.6531	TCGA-55-7281-01
LUAD(N=462)	5	4.3639	TCGA-78-7161-01
LUAD(N=462)	5	4.197	TCGA-49-4507-01
LUAD(N=462)	13	4.3499	TCGA-55-8621-01
LUAD(N=462)	12	4.7929	TCGA-55-6970-01
LUAD(N=462)	12	4.9658	TCGA-75-6207-01
LUAD(N=462)	219	4.7929	TCGA-55-8205-01
LUAD(N=462)	1	5.0135	TCGA-69-7763-01
LUAD(N=462)	18	4.1636	TCGA-55-7913-01
LUAD(N=462)	2	3.6054	TCGA-62-8397-01
LUAD(N=462)	12	3.8876	TCGA-73-4659-01
LUAD(N=462)	25	3.8289	TCGA-91-A4BC-01
LUAD(N=462)	1	4.0653	TCGA-97-8547-01
LUAD(N=462)	12	4.4542	TCGA-97-8175-01
LUAD(N=462)	8	4.1907	TCGA-86-8075-01
LUAD(N=462)	34	4.7323	TCGA-55-6985-01
LUAD(N=462)	27	5.2146	TCGA-55-A48X-01
LUAD(N=462)	1	4.0001	TCGA-44-2657-01
LUAD(N=462)	28	4.5814	TCGA-95-7562-01
LUAD(N=462)	19	4.0462	TCGA-55-7725-01
LUAD(N=462)	27	4.686	TCGA-69-A59K-01
LUAD(N=462)	5	5.2623	TCGA-05-5715-01
LUAD(N=462)	31	4.3009	TCGA-55-A492-01
LUAD(N=462)	10	3.9663	TCGA-78-7145-01
LUAD(N=462)	35	3.5947	TCGA-MN-A4N5-01
LUAD(N=462)	49	4.2358	TCGA-64-5778-01
LUAD(N=462)	1	4.2126	TCGA-J2-8194-01
LUAD(N=462)	27	4.2631	TCGA-55-A57B-01
LUAD(N=462)	62	4.5577	TCGA-86-7711-01
LUAD(N=462)	8	4.197	TCGA-91-8496-01
LUAD(N=462)	0	4.4628	TCGA-86-8280-01
LUAD(N=462)	2	4.2077	TCGA-44-6146-01
LUAD(N=462)	9	3.7614	TCGA-78-7146-01
LUAD(N=462)	1	3.3647	TCGA-35-4122-01
LUAD(N=462)	2	3.8167	TCGA-44-5643-01
LUAD(N=462)	14	4.3097	TCGA-73-7498-01
LUAD(N=462)	21	3.3787	TCGA-75-6214-01
LUAD(N=462)	12	4.9718	TCGA-97-8174-01
LUAD(N=462)	47	4.7214	TCGA-55-8620-01
LUAD(N=462)	7	5.168	TCGA-62-8399-01
LUAD(N=462)	29	5.3989	TCGA-80-5607-01
LUAD(N=462)	108	3.5669	TCGA-49-AAR2-01
LUAD(N=462)	4	4.8655	TCGA-55-6543-01
LUAD(N=462)	6	3.8601	TCGA-49-4501-01
LUAD(N=462)	12	4.6171	TCGA-78-7156-01
LUAD(N=462)	1	4.3053	TCGA-62-A46S-01
LUAD(N=462)	14	3.5212	TCGA-49-AARQ-01
LUAD(N=462)	7	4.4033	TCGA-93-A4JN-01
LUAD(N=462)	4	3.2826	TCGA-91-6847-01
LUAD(N=462)	8	4.251	TCGA-55-6642-01
LUAD(N=462)	20	4.9691	TCGA-55-8203-01
LUAD(N=462)	66	4.2601	TCGA-44-7670-01
LUAD(N=462)	14	4.6218	TCGA-MP-A4TJ-01
LUAD(N=462)	3	4.5324	TCGA-38-6178-01
LUAD(N=462)	1	4.1498	TCGA-86-8074-01
LUAD(N=462)	11	3.6428	TCGA-55-8616-01
LUAD(N=462)	22	4.235	TCGA-97-A4M0-01
LUAD(N=462)	1	4.3903	TCGA-49-6767-01
LUAD(N=462)	2	4.3342	TCGA-MP-A4T9-01
LUAD(N=462)	74	5.1107	TCGA-86-8073-01
LUAD(N=462)	85	4.1384	TCGA-MN-A4N4-01
LUAD(N=462)	5	4.0082	TCGA-97-A4M3-01
LUAD(N=462)	4	5.0917	TCGA-86-7714-01
LUAD(N=462)	45	4.3399	TCGA-49-4487-01
LUAD(N=462)	11	4.1433	TCGA-78-7542-01
LUAD(N=462)	3	4.245	TCGA-95-A4VK-01
LUAD(N=462)	101	4.9275	TCGA-55-7994-01
LUAD(N=462)	12	5.0934	TCGA-49-6742-01
LUAD(N=462)	535	4.4027	TCGA-55-8506-01
LUAD(N=462)	10	4.3299	TCGA-MP-A4TA-01
LUAD(N=462)	14	4.8871	TCGA-91-6828-01
LUAD(N=462)	11	3.3506	TCGA-35-5375-01
LUAD(N=462)	52	3.6417	TCGA-97-A4M7-01
LUAD(N=462)	11	4.373	TCGA-78-7539-01
LUAD(N=462)	7	4.8248	TCGA-J2-8192-01
LUAD(N=462)	19	4.6657	TCGA-86-7713-01
LUAD(N=462)	6	5.2906	TCGA-67-6216-01
LUAD(N=462)	0	4.6804	TCGA-44-A47G-01
LUAD(N=462)	25	4.5436	TCGA-78-7147-01
LUAD(N=462)	5	4.3119	TCGA-44-3398-01
LUAD(N=462)	28	5.0934	TCGA-78-7633-01
LUAD(N=462)	17	4.6294	TCGA-78-7535-01
LUAD(N=462)	0	5.3519	TCGA-91-6835-01
LUAD(N=462)	3	4.0046	TCGA-55-6980-01
LUAD(N=462)	2	5.3256	TCGA-50-5936-01
LUAD(N=462)	12	5.133	TCGA-73-4675-01
LUAD(N=462)	10	4.843	TCGA-50-5932-01
LUAD(N=462)	9	4.4647	TCGA-49-AAR3-01
LUAD(N=462)	36	4.5205	TCGA-78-7154-01
LUAD(N=462)	4	3.8866	TCGA-55-7910-01
LUAD(N=462)	18	4.1612	TCGA-4B-A93V-01
LUAD(N=462)	0	4.5392	TCGA-91-6849-01
LUAD(N=462)	0	5.9982	TCGA-MP-A4SY-01
LUAD(N=462)	17	4.174	TCGA-MP-A4SV-01
LUAD(N=462)	39	4.2818	TCGA-MP-A4T4-01
LUAD(N=462)	19	4.9764	TCGA-71-8520-01
LUAD(N=462)	15	4.0841	TCGA-44-7672-01
LUAD(N=462)	10	4.1652	TCGA-50-6593-01
LUAD(N=462)	24	5.4343	TCGA-69-7973-01
LUAD(N=462)	74	4.2366	TCGA-67-3771-01
LUAD(N=462)	21	4.5261	TCGA-99-8033-01
LUAD(N=462)	12	5.0343	TCGA-91-6848-01
LUAD(N=462)	0	4.3855	TCGA-93-A4JP-01
LUAD(N=462)	12	3.8228	TCGA-44-7660-01
LUAD(N=462)	6	2.7227	TCGA-69-7760-01
LUAD(N=462)	2	4.9566	TCGA-69-7764-01
LUAD(N=462)	0	4.1449	TCGA-95-7944-01
LUAD(N=462)	46	4.1392	TCGA-L9-A7SV-01
LUAD(N=462)	13	4.9194	TCGA-55-8089-01
LUAD(N=462)	6	4.5085	TCGA-55-7283-01
LUAD(N=462)	93	3.6928	TCGA-44-8117-01
LUAD(N=462)	17	4.5778	TCGA-53-7626-01
LUAD(N=462)	61	4.8048	TCGA-86-8673-01
LUAD(N=462)	3	3.6566	TCGA-95-8494-01
LUAD(N=462)	0	3.027	TCGA-97-8171-01
LUAD(N=462)	21	4.8807	TCGA-50-7109-01
LUAD(N=462)	17	4.5161	TCGA-44-6145-01
LUAD(N=462)	3	4.6404	TCGA-55-8085-01
LUAD(N=462)	137	3.5742	TCGA-NJ-A4YF-01
LUAD(N=462)	8	4.7448	TCGA-NJ-A7XG-01
LUAD(N=462)	4	4.3765	TCGA-05-4403-01
LUAD(N=462)	7	4.2358	TCGA-55-8097-01
LUAD(N=462)	97	4.3646	TCGA-NJ-A4YQ-01
LUAD(N=462)	16	5.4423	TCGA-97-7547-01
LUAD(N=462)	13	5.082	TCGA-55-5899-01
LUAD(N=462)	56	5.1839	TCGA-05-4397-01
LUAD(N=462)	18	4.1915	TCGA-44-6777-01
LUAD(N=462)	3	4.7661	TCGA-55-7815-01
LUAD(N=462)	10	4.3674	TCGA-91-6830-01
LUAD(N=462)	57	4.9973	TCGA-44-A4SS-01
LUAD(N=462)	10	4.6159	TCGA-44-7659-01
LUAD(N=462)	42	3.8147	TCGA-53-7813-01
LUAD(N=462)	133	4.8615	TCGA-05-4382-01
LUAD(N=462)	11	2.8994	TCGA-05-5428-01
LUAD(N=462)	4	5.9982	TCGA-55-6986-01
LUAD(N=462)	0	3.5827	TCGA-91-A4BD-01
LUAD(N=462)	19	2.4727	TCGA-50-5066-01
LUAD(N=462)	46	4.7159	TCGA-49-AAR9-01
LUAD(N=462)	46	4.853	TCGA-55-7907-01
LUAD(N=462)	139	4.845	TCGA-95-7039-01
LUAD(N=462)	3	5.3144	TCGA-64-1680-01
LUAD(N=462)	0	4.0401	TCGA-J2-A4AE-01
LUAD(N=462)	37	4.3938	TCGA-86-8359-01
LUAD(N=462)	26	4.3477	TCGA-55-8614-01
LUAD(N=462)	17	5.0414	TCGA-55-7574-01
LUAD(N=462)	58	4.0935	TCGA-44-5644-01
LUAD(N=462)	2	4.3772	TCGA-95-7948-01
LUAD(N=462)	3	5.4327	TCGA-73-4677-01
LUAD(N=462)	14	4.352	TCGA-50-5942-01
LUAD(N=462)	38	4.5142	TCGA-78-7167-01
LUAD(N=462)	25	3.1079	TCGA-78-8662-01
LUAD(N=462)	72	4.1069	TCGA-86-8585-01
LUAD(N=462)	1	4.7882	TCGA-50-6591-01
LUAD(N=462)	6	4.1094	TCGA-MP-A4TK-01
LUAD(N=462)	65	4.5856	TCGA-55-7570-01
LUAD(N=462)	0	4.8405	TCGA-78-7163-01
LUAD(N=462)	34	5.1231	TCGA-05-4417-01
LUAD(N=462)	30	5.2847	TCGA-78-8655-01
LUAD(N=462)	16	4.4463	TCGA-97-7554-01
LUAD(N=462)	7	4.1923	TCGA-49-4505-01
LUAD(N=462)	11	3.9801	TCGA-86-8669-01
LUAD(N=462)	8	4.5608	TCGA-55-8208-01
LUAD(N=462)	1	5.4536	TCGA-75-6206-01
LUAD(N=462)	1	4.7231	TCGA-55-6971-01
LUAD(N=462)	20	4.3162	TCGA-05-4410-01
LUAD(N=462)	22	4.4556	TCGA-55-8207-01
LUAD(N=462)	16	2.69061	TCGA-38-4625-01
LUAD(N=462)	46	4.9041	TCGA-55-6968-01
LUAD(N=462)	5	3.7017	TCGA-L4-A4E5-01
LUAD(N=462)	6	4.4101	TCGA-93-7347-01
LUAD(N=462)	3	5.4896	TCGA-62-A471-01
LUAD(N=462)	8	4.1612	TCGA-97-8177-01
LUAD(N=462)	2	5.0917	TCGA-78-7160-01
LUAD(N=462)	12	4.0436	TCGA-97-7938-01
LUAD(N=462)	19	3.3966	TCGA-64-1677-01
LUAD(N=462)	8	4.8329	TCGA-69-8253-01
LUAD(N=462)	22	4.0636	TCGA-78-7159-01
LUAD(N=462)	11	4.0739	TCGA-97-7937-01
LUAD(N=462)	40	3.24301	TCGA-44-2656-01
LUAD(N=462)	18	4.9883	TCGA-J2-A4AD-01
LUAD(N=462)	12	5.1023	TCGA-97-A4LX-01
LUAD(N=462)	14	4.5186	TCGA-62-A46P-01
LUAD(N=462)	1	4.2048	TCGA-55-7728-01
LUAD(N=462)	2	3.3364	TCGA-49-4510-01
LUAD(N=462)	14	4.9284	TCGA-55-A493-01
LUAD(N=462)	5	4.8793	TCGA-MP-A4TE-01
LUAD(N=462)	20	4.5324	TCGA-44-2659-01
LUAD(N=462)	4	4.891	TCGA-55-7227-01
LUAD(N=462)	8	4.3435	TCGA-55-1592-01
LUAD(N=462)	11	4.9227	TCGA-75-5146-01
LUAD(N=462)	11	4.4868	TCGA-64-5779-01
LUAD(N=462)	21	4.2072	TCGA-67-4679-01
LUAD(N=462)	30	4.5922	TCGA-44-7662-01
LUAD(N=462)	18	4.6781	TCGA-38-4626-01
LUAD(N=462)	12	4.4771	TCGA-86-8054-01
LUAD(N=462)	2	4.322	TCGA-55-1596-01
LUAD(N=462)	15	4.1228	TCGA-86-6851-01
LUAD(N=462)	41	4.5355	TCGA-64-5775-01
LUAD(N=462)	10	3.4971	TCGA-64-1676-01
LUAD(N=462)	42	5.0144	TCGA-44-7667-01
LUAD(N=462)	28	5.0339	TCGA-86-8281-01
LUAD(N=462)	12	4.7517	TCGA-97-8179-01
LUAD(N=462)	4	3.6359	TCGA-78-7153-01
LUAD(N=462)	37	5.4858	TCGA-44-7669-01
LUAD(N=462)	19	4.3148	TCGA-95-A4VN-01
LUAD(N=462)	2	4.3862	TCGA-49-4494-01
LUAD(N=462)	5	4.6508	TCGA-49-6745-01
LUAD(N=462)	7	4.1351	TCGA-73-7499-01
LUAD(N=462)	9	3.5449	TCGA-78-7158-01
LUAD(N=462)	1	4.5349	TCGA-71-6725-01
LUAD(N=462)	129	4.2001	TCGA-50-6590-01
LUAD(N=462)	4	4.174	TCGA-55-A4DF-01
LUAD(N=462)	1	4.1027	TCGA-86-7954-01
LUAD(N=462)	8	4.8105	TCGA-L9-A743-01
LUAD(N=462)	1	4.8515	TCGA-55-8206-01
LUAD(N=462)	4	4.1145	TCGA-86-A4P7-01
LUAD(N=462)	13	4.5311	TCGA-95-8039-01
LUAD(N=462)	2	4.17	TCGA-75-6212-01
LUAD(N=462)	5	4.6988	TCGA-50-5055-01
LUAD(N=462)	34	3.9543	TCGA-78-7150-01
LUAD(N=462)	4	5.3395	TCGA-55-6978-01
LUAD(N=462)	39	4.0867	TCGA-78-7536-01
LUAD(N=462)	2	3.8023	TCGA-64-1681-01
LUAD(N=462)	2	4.4861	TCGA-97-8552-01
LUAD(N=462)	8	4.506	TCGA-49-AAR0-01
LUAD(N=462)	1	4.2297	TCGA-86-8668-01
LUAD(N=462)	86	3.5098	TCGA-53-7624-01
LUAD(N=462)	0	3.7804	TCGA-49-4490-01
LUAD(N=462)	20	4.2173	TCGA-50-5946-01
LUAD(N=462)	0	4.9364	TCGA-MP-A4TH-01
LUAD(N=462)	28	5.1206	TCGA-91-6829-01
LUAD(N=462)	4	4.7258	TCGA-78-7540-01
LUAD(N=462)	53	4.3814	TCGA-99-8025-01
LUAD(N=462)	121	4.7804	TCGA-44-8120-01
LUAD(N=462)	19	3.8581	TCGA-49-4486-01
LUAD(N=462)	33	4.0019	TCGA-55-8094-01
LUAD(N=462)	37	5.0666	TCGA-49-6743-01
LUAD(N=462)	0	4.3342	TCGA-99-AA5R-01
LUAD(N=462)	0	4.5192	TCGA-MP-A4T7-01
LUAD(N=462)	9	5.0045	TCGA-55-8090-01
LUAD(N=462)	2	5.3335	TCGA-97-A4M6-01
LUAD(N=462)	128	4.6329	TCGA-05-4427-01
LUAD(N=462)	54	4.6224	TCGA-55-8514-01
LUAD(N=462)	0	4.3534	TCGA-62-8402-01
LUAD(N=462)	24	4.9146	TCGA-05-4424-01
LUAD(N=462)	38	4.3292	TCGA-38-4632-01
LUAD(N=462)	14	3.7171	TCGA-49-6761-01
LUAD(N=462)	44	5.4033	TCGA-05-4432-01
LUAD(N=462)	17	4.2548	TCGA-50-5072-01
LUAD(N=462)	21	3.944	TCGA-50-5045-01
LUAD(N=462)	12	5.5604	TCGA-86-8674-01
LUAD(N=462)	1	4.5211	TCGA-50-8457-01
LUAD(N=462)	20	4.3506	TCGA-95-7947-01
COAD(N=255)	4	4.1103	TCGA-F4-6854-01
COAD(N=255)	1	3.863	TCGA-D5-5538-01
COAD(N=255)	0	4.6798	TCGA-AA-3511-01
COAD(N=255)	11	4.9251	TCGA-QG-A5YX-01
COAD(N=255)	315	4.1094	TCGA-G4-6320-01
COAD(N=255)	0	4.9383	TCGA-CM-6164-01
COAD(N=255)	0	3.6312	TCGA-A6-A567-01
COAD(N=255)	5	4.6798	TCGA-DM-A0X9-01
COAD(N=255)	11	4.857	TCGA-AY-A69D-01
COAD(N=255)	15	4.0765	TCGA-5M-AAT4-01
COAD(N=255)	14	4.8218	TCGA-CM-6167-01
COAD(N=255)	254	4.8934	TCGA-AZ-4615-01
COAD(N=255)	1048	4.891	TCGA-AZ-6598-01
COAD(N=255)	325	4.8269	TCGA-A6-6653-01
COAD(N=255)	11	3.6793	TCGA-NH-A50V-01
COAD(N=255)	12	4.0816	TCGA-AD-6899-01
COAD(N=255)	5	4.1153	TCGA-G4-6311-01
COAD(N=255)	28	4.3569	TCGA-NH-A6GC-01
COAD(N=255)	446	5.1486	TCGA-F4-6570-01
COAD(N=255)	6	4.8465	TCGA-G4-6627-01
COAD(N=255)	1	4.1867	TCGA-CM-6679-01
COAD(N=255)	48	4.756	TCGA-A6-4105-01
COAD(N=255)	14	5.3785	TCGA-D5-6924-01
COAD(N=255)	17	3.9012	TCGA-AD-6965-01
COAD(N=255)	17	4.7965	TCGA-D5-6931-01
COAD(N=255)	8	2.63098	TCGA-A6-5656-01
COAD(N=255)	3	4.5571	TCGA-DM-A1DA-01
COAD(N=255)	2	4.3385	TCGA-F4-6461-01
COAD(N=255)	125	4.9589	TCGA-F4-6703-01
COAD(N=255)	1117	4.7608	TCGA-AA-3492-01
COAD(N=255)	10	4.623	TCGA-G4-6293-01
COAD(N=255)	12	3.8719	TCGA-AA-3496-01
COAD(N=255)	27	4.889	TCGA-CK-6747-01
COAD(N=255)	2	4.3024	TCGA-CA-5255-01
COAD(N=255)	8	4.5958	TCGA-CK-4947-01
COAD(N=255)	38	4.7448	TCGA-AD-6888-01
COAD(N=255)	1	3.794	TCGA-F4-6809-01
COAD(N=255)	4	4.6949	TCGA-CK-5914-01
COAD(N=255)	0	4.7976	TCGA-D5-6532-01
COAD(N=255)	1	4.9737	TCGA-3L-AA1B-01
COAD(N=255)	1058	3.9755	TCGA-G4-6588-01
COAD(N=255)	8	5.2354	TCGA-A6-6138-01
COAD(N=255)	1	4.4562	TCGA-F4-6808-01
COAD(N=255)	6	3.4331	TCGA-G4-6317-01
COAD(N=255)	29	3.8095	TCGA-CK-4952-01
COAD(N=255)	324	4.7882	TCGA-G4-6309-01
COAD(N=255)	4	2.8178	TCGA-CM-5868-01
COAD(N=255)	509	5.0063	TCGA-AD-6964-01
COAD(N=255)	3	3.7105	TCGA-G4-6295-01
COAD(N=255)	2	4.4881	TCGA-NH-A50T-01
COAD(N=255)	5	3.3435	TCGA-D5-5539-01
COAD(N=255)	31	4.1523	TCGA-AZ-4315-01
COAD(N=255)	10	4.6955	TCGA-AA-3506-01
COAD(N=255)	622	5.0357	TCGA-AU-6004-01
COAD(N=255)	7	4.7093	TCGA-AY-6386-01
COAD(N=255)	566	3.87459	TCGA-A6-5661-01
COAD(N=255)	69	3.402	TCGA-CA-5797-01
COAD(N=255)	1	4.0251	TCGA-A6-5662-01
COAD(N=255)	5	4.8334	TCGA-AA-3489-01
COAD(N=255)	4	4.174	TCGA-DM-A1D8-01
COAD(N=255)	8	4.018	TCGA-AZ-6599-01
COAD(N=255)	11	3.6428	TCGA-G4-6299-01
COAD(N=255)	333	5.1182	TCGA-AD-5900-01
COAD(N=255)	11	4.4542	TCGA-A6-5666-01
COAD(N=255)	2	4.0055	TCGA-DM-A1D7-01
COAD(N=255)	2	4.1994	TCGA-AA-A02Y-01
COAD(N=255)	3	4.2533	TCGA-CM-6676-01
COAD(N=255)	1	3.0411	TCGA-G4-6626-01
COAD(N=255)	13	3.836	TCGA-AA-3660-01
COAD(N=255)	3	4.9402	TCGA-NH-A8F7-01
COAD(N=255)	0	5.3256	TCGA-AA-3712-01
COAD(N=255)	281	4.1907	TCGA-CM-4743-01
COAD(N=255)	27	3.8729	TCGA-G4-6315-01
COAD(N=255)	26	4.1343	TCGA-CM-4747-01
COAD(N=255)	9	3.5035	TCGA-AZ-6606-01
COAD(N=255)	12	3.7324	TCGA-DM-A285-01
COAD(N=255)	4	4.3618	TCGA-A6-6142-01
COAD(N=255)	329	4.9355	TCGA-CM-6171-01
COAD(N=255)	3	3.9204	TCGA-A6-2675-01
COAD(N=255)	7	3.1112	TCGA-G4-6298-01
COAD(N=255)	0	4.1931	TCGA-AM-5820-01
COAD(N=255)	2	4.9444	TCGA-A6-6654-01
COAD(N=255)	2	3.9765	TCGA-CK-5912-01
COAD(N=255)	7	3.6417	TCGA-CM-5349-01
COAD(N=255)	3	3.6725	TCGA-DM-A28A-01
COAD(N=255)	999	5.284	TCGA-WS-AB45-01
COAD(N=255)	13	4.863	TCGA-CM-6677-01
COAD(N=255)	10	4.5693	TCGA-AD-6548-01
COAD(N=255)	0	4.5386	TCGA-D5-6926-01
COAD(N=255)	2	4.3321	TCGA-AZ-4616-01
COAD(N=255)	10	2.9394	TCGA-AA-A02K-01
COAD(N=255)	0	4.5154	TCGA-D5-6898-01
COAD(N=255)	0	4.0892	TCGA-DM-A1HA-01
COAD(N=255)	3	4.1136	TCGA-DM-A280-01
COAD(N=255)	692	5.6806	TCGA-AA-3713-01
COAD(N=255)	5	4.5497	TCGA-AA-3502-01
COAD(N=255)	593	5.4084	TCGA-CK-5913-01
COAD(N=255)	50	3.4543	TCGA-4N-A93T-01
COAD(N=255)	0	4.5336	TCGA-F4-6855-01
COAD(N=255)	34	4.4887	TCGA-QG-A5YV-01
COAD(N=255)	4	3.0757	TCGA-CM-6166-01
COAD(N=255)	0	4.5982	TCGA-G4-6321-01
COAD(N=255)	11	4.5663	TCGA-D5-6539-01
COAD(N=255)	9	3.0893	TCGA-CM-5344-01
COAD(N=255)	9	4.5778	TCGA-D5-6536-01
COAD(N=255)	7	4.6849	TCGA-A6-A566-01
COAD(N=255)	259	4.2095	TCGA-AM-5821-01
COAD(N=255)	26	3.9022	TCGA-AD-6901-01
COAD(N=255)	1	4.9393	TCGA-CM-6161-01
COAD(N=255)	3	3.6928	TCGA-5M-AAT5-01
COAD(N=255)	1	5.3223	TCGA-CK-6748-01
COAD(N=255)	891	5.4453	TCGA-D5-6540-01
COAD(N=255)	521	4.2973	TCGA-5M-AAT6-01
COAD(N=255)	255	5.1306	TCGA-G4-6302-01
COAD(N=255)	0	4.3046	TCGA-NH-A6GA-01
COAD(N=255)	4	4.5922	TCGA-AA-3655-01
COAD(N=255)	10	3.6972	TCGA-A6-6652-01
COAD(N=255)	0	4.449	TCGA-CM-5863-01
COAD(N=255)	9	3.945	TCGA-CM-6678-01
COAD(N=255)	9	4.8002	TCGA-D5-6529-01
COAD(N=255)	9	4.9322	TCGA-T9-A92H-01
COAD(N=255)	3	4.3392	TCGA-A6-5657-01
COAD(N=255)	493	4.7898	TCGA-D5-6930-01
COAD(N=255)	17	4.3737	TCGA-QL-A97D-01
COAD(N=255)	2	5.1958	TCGA-D5-7000-01
COAD(N=255)	17	4.706	TCGA-D5-5537-01
COAD(N=255)	1	2.909	TCGA-CM-5860-01
COAD(N=255)	245	4.6148	TCGA-AA-A01P-01
COAD(N=255)	22	4.594	TCGA-CK-4950-01
COAD(N=255)	11	4.97	TCGA-SS-A7HO-01
COAD(N=255)	0	5.1123	TCGA-D5-6537-01
COAD(N=255)	12	5.0803	TCGA-CA-5254-01
COAD(N=255)	1	4.8565	TCGA-AD-A5EK-01
COAD(N=255)	307	5.3681	TCGA-CK-6746-01
COAD(N=255)	18	5.1111	TCGA-CA-6718-01
COAD(N=255)	4	3.5815	TCGA-AY-5543-01
COAD(N=255)	1	4.9289	TCGA-F4-6807-01
COAD(N=255)	10	5.0947	TCGA-CK-5915-01
COAD(N=255)	0	2.64869	TCGA-A6-3810-01
COAD(N=255)	271	4.22353	TCGA-A6-6781-01
COAD(N=255)	0	4.0662	TCGA-NH-A50U-01
COAD(N=255)	0	3.8269	TCGA-DM-A1D4-01
COAD(N=255)	415	4.7507	TCGA-G4-6304-01
COAD(N=255)	89	4.6854	TCGA-CA-6717-01
COAD(N=255)	8	3.3003	TCGA-DM-A1D0-01
COAD(N=255)	4	3.9947	TCGA-CM-6675-01
COAD(N=255)	1	4.2381	TCGA-G4-6307-01
COAD(N=255)	4	3.3842	TCGA-AZ-5403-01
COAD(N=255)	476	4.9626	TCGA-CM-5861-01
COAD(N=255)	1	4.4196	TCGA-CA-5796-01
COAD(N=255)	541	5.0099	TCGA-D5-6928-01
COAD(N=255)	9	3.1162	TCGA-AA-3685-01
COAD(N=255)	1	4.5832	TCGA-A6-5664-01
COAD(N=255)	0	4.6177	TCGA-AZ-5407-01
COAD(N=255)	57	4.686	TCGA-AY-6196-01
COAD(N=255)	12	5.1127	TCGA-D5-6920-01
COAD(N=255)	4	4.9691	TCGA-G4-6297-01
COAD(N=255)	576	3.7432	TCGA-A6-2686-01
COAD(N=255)	14	3.6113	TCGA-DM-A28F-01
COAD(N=255)	14	4.0357	TCGA-CA-5256-01
COAD(N=255)	3	3.1892	TCGA-G4-6306-01
COAD(N=255)	6	4.3321	TCGA-D5-6922-01
COAD(N=255)	614	4.6882	TCGA-CK-5916-01
COAD(N=255)	9	4.2714	TCGA-DM-A288-01
COAD(N=255)	585	4.373	TCGA-DM-A1HB-01
COAD(N=255)	4	4.1011	TCGA-CM-6170-01
COAD(N=255)	1	3.9965	TCGA-CK-4948-01
COAD(N=255)	7	4.656	TCGA-CM-6165-01
COAD(N=255)	459	5.2499	TCGA-F4-6856-01
COAD(N=255)	3	5.405	TCGA-F4-6569-01
COAD(N=255)	0	3.6136	TCGA-D5-6535-01
COAD(N=255)	378	5.126	TCGA-AD-6895-01
COAD(N=255)	22	3.9883	TCGA-NH-A8F8-01
COAD(N=255)	7	4.3299	TCGA-D5-6929-01
COAD(N=255)	10	4.3965	TCGA-A6-5667-01
COAD(N=255)	2	4.085	TCGA-CM-6169-01
COAD(N=255)	11	4.9718	TCGA-CM-6680-01
COAD(N=255)	636	4.9746	TCGA-AA-3663-01
COAD(N=255)	0	3.7094	TCGA-A6-6648-01
COAD(N=255)	22	2.6348	TCGA-RU-A8FL-01
COAD(N=255)	3	3.7857	TCGA-CA-6719-01
COAD(N=255)	1	5.0405	TCGA-A6-6649-01
COAD(N=255)	26	3.8886	TCGA-NH-A6GB-01
COAD(N=255)	29	3.3952	TCGA-AZ-4614-01
COAD(N=255)	16	4.382	TCGA-CM-5864-01
COAD(N=255)	262	5.3151	TCGA-D5-6927-01
COAD(N=255)	5	4.4745	TCGA-QG-A5YW-01
COAD(N=255)	19	4.656	TCGA-AA-A01X-01
COAD(N=255)	3	4.9681	TCGA-D5-6538-01
COAD(N=255)	1	4.0575	TCGA-CM-6172-01
COAD(N=255)	4	4.3576	TCGA-D5-6533-01
COAD(N=255)	6	3.0358	TCGA-DM-A28H-01
COAD(N=255)	0	4.3421	TCGA-F4-6460-01
COAD(N=255)	46	2.7205	TCGA-D5-5540-01
COAD(N=255)	3	3.7518	TCGA-F4-6463-01
COAD(N=255)	3	3.9626	TCGA-AZ-6600-01
COAD(N=255)	900	4.6747	TCGA-D5-6530-01
COAD(N=255)	14	3.5374	TCGA-G4-6303-01
COAD(N=255)	0	3.1572	TCGA-AZ-4682-01
COAD(N=255)	441	4.7661	TCGA-G4-6586-01
COAD(N=255)	4	4.735	TCGA-AD-6890-01
COAD(N=255)	1284	4.3213	TCGA-AD-6889-01
COAD(N=255)	15	4.4115	TCGA-DM-A28K-01
COAD(N=255)	402	4.9496	TCGA-QG-A5Z2-01
COAD(N=255)	8	4.1458	TCGA-G4-6294-01
COAD(N=255)	19	3.6771	TCGA-QG-A5Z1-01
COAD(N=255)	539	4.8949	TCGA-G4-6628-01
COAD(N=255)	6	4.7302	TCGA-D5-6534-01
COAD(N=255)	4	2.69626	TCGA-A6-5659-01
COAD(N=255)	8	3.186	TCGA-A6-5660-01
COAD(N=255)	1	2.7993	TCGA-CM-5862-01
COAD(N=255)	5	4.284	TCGA-F4-6805-01
COAD(N=255)	626	4.7913	TCGA-CK-4951-01
COAD(N=255)	11	4.4977	TCGA-CK-6751-01
COAD(N=255)	1116	4.504	TCGA-AD-A5EJ-01
COAD(N=255)	18	4.9374	TCGA-CA-6716-01
COAD(N=255)	3	3.5111	TCGA-AA-A01Z-01
COAD(N=255)	3	4.6502	TCGA-F4-6806-01
COAD(N=255)	9	4.3413	TCGA-D5-6531-01
COAD(N=255)	25	3.6077	TCGA-DM-A1D9-01
COAD(N=255)	3	3.6916	TCGA-DM-A0XF-01
COAD(N=255)	4	4.2661	TCGA-AZ-6603-01
COAD(N=255)	1586	5.0409	TCGA-NH-A5IV-01
COAD(N=255)	3	4.8495	TCGA-A6-6651-01
COAD(N=255)	0	3.7877	TCGA-CA-6715-01
COAD(N=255)	474	4.6053	TCGA-CM-6674-01
COAD(N=255)	8	3.7877	TCGA-D5-6932-01
COAD(N=255)	7	3.8023	TCGA-A6-6137-01
COAD(N=255)	20	4.026	TCGA-DM-A28M-01
COAD(N=255)	7	4.1236	TCGA-F4-6459-01
COAD(N=255)	1	3.41561	TCGA-A6-2684-01
COAD(N=255)	379	3.89993	TCGA-A6-6780-01
COAD(N=255)	0	4.9463	TCGA-AZ-6607-01
COAD(N=255)	3	4.215	TCGA-G4-6322-01
COAD(N=255)	57	5.0392	TCGA-A6-A565-01
COAD(N=255)	5	3.4971	TCGA-A6-A56B-01
COAD(N=255)	12	4.5874	TCGA-AY-A54L-01
COAD(N=255)	8	1.59263	TCGA-A6-2677-01
COAD(N=255)	147	5.0492	TCGA-CM-6162-01
COAD(N=255)	3	5.2219	TCGA-AD-6963-01
COAD(N=255)	756	5.5928	TCGA-AY-6197-01
COAD(N=255)	2	3.5161	TCGA-D5-6541-01
COAD(N=255)	6	4.2158	TCGA-CM-5348-01
COAD(N=255)	6	4.9065	TCGA-4T-AA8H-01
COAD(N=255)	7	3.4224	TCGA-5M-AATA-01
COAD(N=255)	1	2.9929	TCGA-DM-A28G-01
COAD(N=255)	8	4.6899	TCGA-5M-AATE-01
COAD(N=255)	10	4.6029	TCGA-DM-A28C-01
COAD(N=255)	23	3.6566	TCGA-DM-A0XD-01
COAD(N=255)	4	3.8075	TCGA-DM-A282-01
COAD(N=255)	36	4.3082	TCGA-CM-4744-01
COAD(N=255)	0	4.1318	TCGA-AZ-6605-01
COAD(N=255)	9	3.3379	TCGA-AY-A71X-01
[truncated: 5,699 more rows]
