# Supplementary material for: Identification of CHMP7 as a promising immunobiomarker for immunotherapy and chemotherapy and impact on prognosis of colorectal cancer patients
Source: Front Cell Dev Biol. 2023 Aug 30;11:1211843. doi: 10.3389/fcell.2023.1211843 (PMC10499328; doi:10.3389/fcell.2023.1211843)
Supplement: Supplementary file 3 [file DataSheet2.ZIP › Fig4A.xlsx]

## Sheet: MLH1
cancer	infiltrates	rho	p	adj.p
ACC (n=79)	MLH1	0.415555	0.000139864	0.00029445
BLCA (n=408)	MLH1	0.253821	2.03013e-07	5.80038e-07
BRCA (n=1100)	MLH1	0.198431	3.13987e-11	1.79421e-10
BRCA-Basal (n=191)	MLH1	0.232407	0.0012153	0.00211357
BRCA-Her2 (n=82)	MLH1	0.177588	0.110453	0.129945
BRCA-LumA (n=568)	MLH1	0.226049	5.14694e-08	1.58367e-07
BRCA-LumB (n=219)	MLH1	0.0668228	0.324954	0.333286
CESC (n=306)	MLH1	0.163719	0.0040842	0.00583457
CHOL (n=36)	MLH1	0.23964	0.159219	0.181965
COAD (n=458)	MLH1	-0.0480929	0.304414	0.320435
DLBC (n=48)	MLH1	0.299935	0.0383414	0.0494728
ESCA (n=185)	MLH1	0.30442	2.52089e-05	5.93151e-05
GBM (n=153)	MLH1	0.249712	0.00185257	0.00308762
HNSC (n=522)	MLH1	0.474761	1.0588e-30	2.1176e-29
HNSC-HPV- (n=422)	MLH1	0.404815	4.51443e-18	6.01924e-17
HNSC-HPV+ (n=98)	MLH1	0.326091	0.00105003	0.00190914
KICH (n=66)	MLH1	0.357854	0.00317736	0.00488824
KIRC (n=533)	MLH1	0.343244	3.49609e-16	3.49609e-15
KIRP (n=290)	MLH1	0.213355	0.000252364	0.000504727
LGG (n=516)	MLH1	0.340061	1.95852e-15	1.56682e-14
LIHC (n=371)	MLH1	0.330701	6.4474e-11	2.86551e-10
LUAD (n=515)	MLH1	0.131324	0.0028273	0.00452367
LUSC (n=501)	MLH1	0.129423	0.0037097	0.00549585
MESO (n=87)	MLH1	0.136364	0.207882	0.224737
OV (n=303)	MLH1	0.196809	0.000570151	0.001086
PAAD (n=179)	MLH1	0.451673	2.20757e-10	8.83029e-10
PCPG (n=181)	MLH1	0.095823	0.199426	0.221584
PRAD (n=498)	MLH1	0.330501	3.71277e-14	2.47518e-13
READ (n=166)	MLH1	0.211192	0.00630789	0.00870054
SARC (n=260)	MLH1	0.290484	1.89347e-06	5.04926e-06
SKCM (n=471)	MLH1	0.28289	4.07174e-10	1.48063e-09
SKCM-Metastasis (n=368)	MLH1	0.222669	1.62334e-05	4.05834e-05
SKCM-Primary (n=103)	MLH1	0.397806	3.16722e-05	7.03827e-05
STAD (n=415)	MLH1	0.0279396	0.570329	0.570329
TGCT (n=150)	MLH1	0.477691	6.36019e-10	2.12006e-09
THCA (n=509)	MLH1	0.506981	1.35843e-34	5.43372e-33
THYM (n=120)	MLH1	0.556296	4.20728e-11	2.10364e-10
UCEC (n=545)	MLH1	0.077818	0.0694838	0.0842227
UCS (n=57)	MLH1	-0.249741	0.0609944	0.076243
UVM (n=80)	MLH1	0.24782	0.0266655	0.035554

## Sheet: MSH2
cancer	infiltrates	rho	p	adj.p
ACC (n=79)	MSH2	0.509518	1.62141e-06	4.32377e-06
BLCA (n=408)	MSH2	0.000707364	0.988635	0.988635
BRCA (n=1100)	MSH2	0.106811	0.0003872	0.000704
BRCA-Basal (n=191)	MSH2	0.250357	0.000477483	0.000830405
BRCA-Her2 (n=82)	MSH2	0.141063	0.206194	0.242581
BRCA-LumA (n=568)	MSH2	0.304693	1.14598e-13	4.58392e-13
BRCA-LumB (n=219)	MSH2	0.0683492	0.314	0.358857
CESC (n=306)	MSH2	0.334244	2.01887e-09	6.72956e-09
CHOL (n=36)	MSH2	0.138481	0.420556	0.467285
COAD (n=458)	MSH2	0.116489	0.0126079	0.0173902
DLBC (n=48)	MSH2	0.303951	0.0357022	0.0476029
ESCA (n=185)	MSH2	0.276726	0.000137235	0.00027447
GBM (n=153)	MSH2	0.580391	3.75032e-15	1.66681e-14
HNSC (n=522)	MSH2	0.468347	8.112e-30	1.6224e-28
HNSC-HPV- (n=422)	MSH2	0.398507	1.63058e-17	9.31759e-17
HNSC-HPV+ (n=98)	MSH2	0.391249	6.79133e-05	0.000150918
KICH (n=66)	MSH2	0.369669	0.00225192	0.00346449
KIRC (n=533)	MSH2	0.593723	4.43571e-52	1.77429e-50
KIRP (n=290)	MSH2	0.520485	1.55757e-21	1.24606e-20
LGG (n=516)	MSH2	0.417811	3.22633e-23	4.30177e-22
LIHC (n=371)	MSH2	0.455163	2.25913e-20	1.50609e-19
LUAD (n=515)	MSH2	0.0688921	0.118414	0.143532
LUSC (n=501)	MSH2	0.029288	0.513075	0.554676
MESO (n=87)	MSH2	0.49528	1.07709e-06	3.07739e-06
OV (n=303)	MSH2	0.207904	0.00026853	0.000511486
PAAD (n=179)	MSH2	0.255257	0.000563737	0.000939561
PCPG (n=181)	MSH2	0.150181	0.0435973	0.0544967
PRAD (n=498)	MSH2	0.133818	0.00276946	0.0041029
READ (n=166)	MSH2	0.258335	0.000778032	0.00124485
SARC (n=260)	MSH2	0.127953	0.039234	0.0506245
SKCM (n=471)	MSH2	0.294097	7.50428e-11	2.72883e-10
SKCM-Metastasis (n=368)	MSH2	0.199685	0.000115024	0.000242155
SKCM-Primary (n=103)	MSH2	0.394115	3.80478e-05	8.95243e-05
STAD (n=415)	MSH2	0.225085	3.63795e-06	9.09487e-06
TGCT (n=150)	MSH2	0.00927152	0.910344	0.933686
THCA (n=509)	MSH2	0.408407	6.98812e-22	6.98812e-21
THYM (n=120)	MSH2	0.42919	1.00223e-06	3.07739e-06
UCEC (n=545)	MSH2	0.351101	2.95955e-17	1.47978e-16
UCS (n=57)	MSH2	-0.065595	0.627831	0.660874
UVM (n=80)	MSH2	0.278622	0.0123279	0.0173902

## Sheet: MSH6
cancer	infiltrates	rho	p	adj.p
ACC (n=79)	MSH6	0.41777	0.000127736	0.000182479
BLCA (n=408)	MSH6	0.0958413	0.0530621	0.0606424
BRCA (n=1100)	MSH6	0.137133	5.00417e-06	8.34028e-06
BRCA-Basal (n=191)	MSH6	0.238475	0.000893056	0.0012318
BRCA-Her2 (n=82)	MSH6	0.333203	0.00222168	0.00296225
BRCA-LumA (n=568)	MSH6	0.298409	3.80435e-13	1.3834e-12
BRCA-LumB (n=219)	MSH6	0.162321	0.0162013	0.0190604
CESC (n=306)	MSH6	0.287823	3.00628e-07	6.01257e-07
CHOL (n=36)	MSH6	0.195624	0.252868	0.273371
COAD (n=458)	MSH6	0.267264	6.24379e-09	1.56095e-08
DLBC (n=48)	MSH6	0.0681719	0.645232	0.645232
ESCA (n=185)	MSH6	0.188945	0.0100023	0.0125029
GBM (n=153)	MSH6	0.614564	2.92512e-17	1.46256e-16
HNSC (n=522)	MSH6	0.540438	6.39653e-41	8.52871e-40
HNSC-HPV- (n=422)	MSH6	0.477189	2.19719e-25	1.46479e-24
HNSC-HPV+ (n=98)	MSH6	0.470943	9.88635e-07	1.88311e-06
KICH (n=66)	MSH6	0.523098	6.60045e-06	1.05607e-05
KIRC (n=533)	MSH6	0.593525	4.88617e-52	1.95447e-50
KIRP (n=290)	MSH6	0.56529	6.90092e-26	5.52074e-25
LGG (n=516)	MSH6	0.517644	1.03777e-36	1.03777e-35
LIHC (n=371)	MSH6	0.462924	4.20158e-21	2.4009e-20
LUAD (n=515)	MSH6	0.10896	0.0133591	0.0161929
LUSC (n=501)	MSH6	0.0427385	0.339748	0.34846
MESO (n=87)	MSH6	0.471513	4.03061e-06	7.00976e-06
OV (n=303)	MSH6	0.290189	2.72591e-07	5.73877e-07
PAAD (n=179)	MSH6	0.395776	4.16768e-08	9.2615e-08
PCPG (n=181)	MSH6	0.492459	1.90215e-12	6.34051e-12
PRAD (n=498)	MSH6	0.304364	3.90906e-12	1.20279e-11
READ (n=166)	MSH6	0.351967	3.31628e-06	6.0296e-06
SARC (n=260)	MSH6	0.174345	0.00481283	0.00621011
SKCM (n=471)	MSH6	0.345099	1.28132e-14	5.69476e-14
SKCM-Metastasis (n=368)	MSH6	0.282384	3.56418e-08	8.38631e-08
SKCM-Primary (n=103)	MSH6	0.381727	6.93292e-05	0.00010666
STAD (n=415)	MSH6	0.313378	6.5792e-11	1.87977e-10
TGCT (n=150)	MSH6	-0.13471	0.100269	0.11141
THCA (n=509)	MSH6	0.588889	7.82252e-49	1.5645e-47
THYM (n=120)	MSH6	0.507917	3.19119e-09	8.50983e-09
UCEC (n=545)	MSH6	0.311278	1.04027e-13	4.16109e-13
UCS (n=57)	MSH6	-0.13294	0.324219	0.341284
UVM (n=80)	MSH6	0.427239	7.73609e-05	0.000114609

## Sheet: PMS2
cancer	infiltrates	rho	p	adj.p
ACC (n=79)	PMS2	0.354211	0.00136179	0.00236833
BLCA (n=408)	PMS2	0.112658	0.022855	0.0304734
BRCA (n=1100)	PMS2	0.273204	2.78442e-20	3.71256e-19
BRCA-Basal (n=191)	PMS2	0.280122	8.67954e-05	0.000204225
BRCA-Her2 (n=82)	PMS2	0.334988	0.00209604	0.00346423
BRCA-LumA (n=568)	PMS2	0.243563	4.08317e-09	1.63327e-08
BRCA-LumB (n=219)	PMS2	0.17922	0.00784666	0.010823
CESC (n=306)	PMS2	0.207565	0.000256234	0.000512467
CHOL (n=36)	PMS2	-0.0483912	0.779274	0.779274
COAD (n=458)	PMS2	-0.0322492	0.491166	0.50376
DLBC (n=48)	PMS2	0.42043	0.00292724	0.00450345
ESCA (n=185)	PMS2	0.149316	0.0425056	0.054846
GBM (n=153)	PMS2	0.432773	2.3118e-08	7.70602e-08
HNSC (n=522)	PMS2	0.293472	7.91038e-12	3.95519e-11
HNSC-HPV- (n=422)	PMS2	0.307267	1.11821e-10	4.96982e-10
HNSC-HPV+ (n=98)	PMS2	0.107983	0.289892	0.322102
KICH (n=66)	PMS2	0.407619	0.000681126	0.00129738
KIRC (n=533)	PMS2	0.306713	4.50002e-13	3.00002e-12
KIRP (n=290)	PMS2	0.16365	0.00521132	0.00744474
LGG (n=516)	PMS2	0.434687	3.38387e-25	1.35355e-23
LIHC (n=371)	PMS2	0.478895	1.14855e-22	2.2971e-21
LUAD (n=515)	PMS2	0.13484	0.00216515	0.00346423
LUSC (n=501)	PMS2	0.0559405	0.211311	0.241498
MESO (n=87)	PMS2	0.176022	0.102924	0.128655
OV (n=303)	PMS2	0.283619	5.16755e-07	1.59001e-06
PAAD (n=179)	PMS2	0.331132	5.9657e-06	1.49143e-05
PCPG (n=181)	PMS2	0.209975	0.00455321	0.0067455
PRAD (n=498)	PMS2	0.0574062	0.20093	0.236388
READ (n=166)	PMS2	0.125645	0.106747	0.12939
SARC (n=260)	PMS2	0.229723	0.000186667	0.000414816
SKCM (n=471)	PMS2	0.258262	1.29446e-08	4.70712e-08
SKCM-Metastasis (n=368)	PMS2	0.238239	3.81215e-06	1.01657e-05
SKCM-Primary (n=103)	PMS2	0.326484	0.000763398	0.001388
STAD (n=415)	PMS2	0.241568	6.35094e-07	1.81455e-06
TGCT (n=150)	PMS2	0.548542	3.6845e-13	2.9476e-12
THCA (n=509)	PMS2	0.374854	1.99346e-18	1.99346e-17
THYM (n=120)	PMS2	0.0873186	0.342963	0.37077
UCEC (n=545)	PMS2	0.290858	4.3648e-12	2.49417e-11
UCS (n=57)	PMS2	0.11706	0.385838	0.406145
UVM (n=80)	PMS2	0.398476	0.00025139	0.000512467

## Sheet: EPCAM
cancer	infiltrates	rho	p	adj.p
ACC (n=79)	EPCAM	0.186392	0.100025	0.235352
BLCA (n=408)	EPCAM	-0.0329572	0.506792	0.699023
BRCA (n=1100)	EPCAM	-0.0704551	0.0194402	0.0606311
BRCA-Basal (n=191)	EPCAM	0.0017119	0.981248	0.981248
BRCA-Her2 (n=82)	EPCAM	0.130419	0.242865	0.462599
BRCA-LumA (n=568)	EPCAM	0.0173749	0.679452	0.776517
BRCA-LumB (n=219)	EPCAM	0.0387023	0.568896	0.71112
CESC (n=306)	EPCAM	0.117755	0.0395312	0.0988281
CHOL (n=36)	EPCAM	-0.0733591	0.670695	0.776517
COAD (n=458)	EPCAM	0.0518926	0.267749	0.486816
DLBC (n=48)	EPCAM	0.0862013	0.560187	0.71112
ESCA (n=185)	EPCAM	0.279047	0.000119857	0.000799048
GBM (n=153)	EPCAM	0.107079	0.187696	0.383207
HNSC (n=522)	EPCAM	0.305774	9.25866e-13	3.70346e-11
HNSC-HPV- (n=422)	EPCAM	0.30858	9.23158e-11	1.84632e-09
HNSC-HPV+ (n=98)	EPCAM	0.0720502	0.480794	0.686849
KICH (n=66)	EPCAM	0.111909	0.371003	0.570774
KIRC (n=533)	EPCAM	0.123193	0.0043951	0.0183634
KIRP (n=290)	EPCAM	0.167272	0.004285	0.0183634
LGG (n=516)	EPCAM	0.0347746	0.430551	0.637853
LIHC (n=371)	EPCAM	0.208344	5.25676e-05	0.000525676
LUAD (n=515)	EPCAM	0.00397636	0.928272	0.952074
LUSC (n=501)	EPCAM	-0.104159	0.0197051	0.0606311
MESO (n=87)	EPCAM	0.142151	0.189049	0.383207
OV (n=303)	EPCAM	0.0752237	0.191604	0.383207
PAAD (n=179)	EPCAM	-0.0478668	0.524585	0.699447
PCPG (n=181)	EPCAM	-0.209785	0.00459085	0.0183634
PRAD (n=498)	EPCAM	-0.116879	0.00903703	0.0328619
READ (n=166)	EPCAM	0.286619	0.000181276	0.00103587
SARC (n=260)	EPCAM	-0.0581517	0.350334	0.570774
SKCM (n=471)	EPCAM	-0.019566	0.671898	0.776517
SKCM-Metastasis (n=368)	EPCAM	0.00510066	0.922317	0.952074
SKCM-Primary (n=103)	EPCAM	-0.0153775	0.877476	0.952074
STAD (n=415)	EPCAM	-0.0447073	0.363633	0.570774
TGCT (n=150)	EPCAM	-0.316375	8.00763e-05	0.000640611
THCA (n=509)	EPCAM	0.0917209	0.0385844	0.0988281
THYM (n=120)	EPCAM	-0.510063	2.67103e-09	3.56137e-08
UCEC (n=545)	EPCAM	0.0955863	0.0256498	0.0732852
UCS (n=57)	EPCAM	-0.129894	0.335529	0.570774
UVM (n=80)	EPCAM	-0.0114638	0.91961	0.952074
