# Supplementary material for: Identification of CHMP7 as a promising immunobiomarker for immunotherapy and chemotherapy and impact on prognosis of colorectal cancer patients
Source: Front Cell Dev Biol. 2023 Aug 30;11:1211843. doi: 10.3389/fcell.2023.1211843 (PMC10499328; doi:10.3389/fcell.2023.1211843)
Supplement: Supplementary file 3 [file DataSheet2.ZIP › Fig4B-Cancer stemness.xlsx]

## Sheet: Sheet1
	DNAss	Expression	SampleName
GBM(N=51)	0.142061	4.7501	TCGA-06-5412-01
GBM(N=51)	0.181539	4.8788	TCGA-12-5299-01
GBM(N=51)	0.124403	4.4463	TCGA-06-5410-01
GBM(N=51)	0.253353	5.6433	TCGA-76-4929-01
GBM(N=51)	0.259929	5.2095	TCGA-06-0125-01
GBM(N=51)	0.143726	4.8136	TCGA-26-1442-01
GBM(N=51)	0.198764	4.3177	TCGA-26-5136-01
GBM(N=51)	0.226462	5.1002	TCGA-76-4927-01
GBM(N=51)	0.237429	4.7225	TCGA-26-5132-01
GBM(N=51)	0.20769	5.1792	TCGA-76-4932-01
GBM(N=51)	0.198018	4.6189	TCGA-06-0190-01
GBM(N=51)	0.27351	4.8885	TCGA-26-5135-01
GBM(N=51)	0.245844	4.6899	TCGA-12-5295-01
GBM(N=51)	0.207893	4.656	TCGA-28-5204-01
GBM(N=51)	0.25055	5.3299	TCGA-06-5856-01
GBM(N=51)	0.210519	4.7629	TCGA-06-5418-01
GBM(N=51)	0.204701	5.1502	TCGA-06-5414-01
GBM(N=51)	0.245248	5.6756	TCGA-06-5417-01
GBM(N=51)	0.265868	2.2753	TCGA-26-5134-01
GBM(N=51)	0.237194	5.1355	TCGA-76-4925-01
GBM(N=51)	0.213656	4.9547	TCGA-28-2510-01
GBM(N=51)	0.192892	4.9113	TCGA-06-5413-01
GBM(N=51)	0.300699	5.7716	TCGA-28-5215-01
GBM(N=51)	0.280193	4.579	TCGA-28-5220-01
GBM(N=51)	0.219136	4.98443	TCGA-06-0211-01
GBM(N=51)	0.222426	5.381	TCGA-76-4931-01
GBM(N=51)	0.262099	4.3082	TCGA-32-5222-01
GBM(N=51)	0.165214	4.5952	TCGA-28-5213-01
GBM(N=51)	0.221684	5.2529	TCGA-28-5209-01
GBM(N=51)	0.154609	6.2302	TCGA-28-5218-01
GBM(N=51)	0.243754	5.2612	TCGA-06-5859-01
GBM(N=51)	0.247155	4.1684	TCGA-19-4065-01
GBM(N=51)	0.255751	5.2832	TCGA-06-5408-01
GBM(N=51)	0.339698	4.7777	TCGA-28-5216-01
GBM(N=51)	0.243883	5.1416	TCGA-28-5207-01
GBM(N=51)	0.640447	5.5116	TCGA-06-5416-01
GBM(N=51)	0.202307	4.8997	TCGA-06-5415-01
GBM(N=51)	0.287325	5.0648	TCGA-06-5411-01
GBM(N=51)	0.236024	4.1772	TCGA-26-5139-01
GBM(N=51)	0.174336	5.1111	TCGA-76-4928-01
GBM(N=51)	0.151281	4.6142	TCGA-32-1980-01
GBM(N=51)	0.150394	4.4713	TCGA-14-0781-01
GBM(N=51)	0.230409	4.853	TCGA-76-4926-01
GBM(N=51)	0.27724	5.2338	TCGA-26-5133-01
GBM(N=51)	0.215047	5.2453	TCGA-41-5651-01
GBM(N=51)	0.276883	4.5066	TCGA-06-0210-01
GBM(N=51)	0.17757	4.9677	TCGA-19-5960-01
GBM(N=51)	0.163006	4.8223	TCGA-15-1444-01
GBM(N=51)	0.253931	5.0036	TCGA-28-5208-01
GBM(N=51)	0.260444	5.5907	TCGA-06-1804-01
GBM(N=51)	0.271342	5.0828	TCGA-06-5858-01
GBMLGG(N=558)	0.0792777	5.3078	TCGA-S9-A7J2-01
GBMLGG(N=558)	0.234888	5.8948	TCGA-E1-A7YI-01
GBMLGG(N=558)	0.142061	4.7501	TCGA-06-5412-01
GBMLGG(N=558)	0.0767957	5.1148	TCGA-DU-7302-01
GBMLGG(N=558)	0.126115	5.1355	TCGA-DU-A7TI-01
GBMLGG(N=558)	0.181539	4.8788	TCGA-12-5299-01
GBMLGG(N=558)	0.171169	4.691	TCGA-P5-A5EX-01
GBMLGG(N=558)	0.124214	5.1938	TCGA-HT-8563-01
GBMLGG(N=558)	0.0795797	4.991	TCGA-FG-A60K-01
GBMLGG(N=558)	0.183058	5.0985	TCGA-CS-5397-01
GBMLGG(N=558)	0.0782964	5.2969	TCGA-E1-5322-01
GBMLGG(N=558)	0.134682	5.1136	TCGA-HT-8558-01
GBMLGG(N=558)	0.0898818	5.2188	TCGA-S9-A6U8-01
GBMLGG(N=558)	0.110977	4.6742	TCGA-HT-7854-01
GBMLGG(N=558)	0.109683	4.7225	TCGA-HT-7467-01
GBMLGG(N=558)	0.115531	5.0605	TCGA-HT-7874-01
GBMLGG(N=558)	0.112959	5.1555	TCGA-S9-A6TV-01
GBMLGG(N=558)	0.182643	4.8929	TCGA-VM-A8CD-01
GBMLGG(N=558)	0.127345	5.2506	TCGA-HT-7616-01
GBMLGG(N=558)	0.242148	5.1469	TCGA-KT-A7W1-01
GBMLGG(N=558)	0.118576	4.7148	TCGA-P5-A5F2-01
GBMLGG(N=558)	0.120676	4.7302	TCGA-HT-7607-01
GBMLGG(N=558)	0.110493	4.9996	TCGA-HT-7873-01
GBMLGG(N=558)	0.102171	4.8783	TCGA-HT-7603-01
GBMLGG(N=558)	0.0673319	4.748	TCGA-DB-A64P-01
GBMLGG(N=558)	0.0861121	4.8151	TCGA-HW-7486-01
GBMLGG(N=558)	0.116169	4.5717	TCGA-P5-A5F1-01
GBMLGG(N=558)	0.0966005	4.3869	TCGA-DU-7011-01
GBMLGG(N=558)	0.135535	4.427	TCGA-P5-A77X-01
GBMLGG(N=558)	0.0763369	4.7231	TCGA-HW-7493-01
GBMLGG(N=558)	0.125447	4.5663	TCGA-VM-A8CA-01
GBMLGG(N=558)	0.0999607	5.0282	TCGA-DU-7015-01
GBMLGG(N=558)	0.069536	4.865	TCGA-TM-A7C5-01
GBMLGG(N=558)	0.152104	4.9612	TCGA-DU-8162-01
GBMLGG(N=558)	0.0811062	4.5154	TCGA-TM-A84O-01
GBMLGG(N=558)	0.124403	4.4463	TCGA-06-5410-01
GBMLGG(N=558)	0.101948	4.9644	TCGA-S9-A7R3-01
GBMLGG(N=558)	0.0936018	5.248	TCGA-TQ-A7RN-01
GBMLGG(N=558)	0.121951	5.3782	TCGA-DU-A6S6-01
GBMLGG(N=558)	0.103503	5.0943	TCGA-P5-A735-01
GBMLGG(N=558)	0.161761	4.8585	TCGA-HT-7691-01
GBMLGG(N=558)	0.0881776	4.3002	TCGA-FG-A6J1-01
GBMLGG(N=558)	0.105861	5.1482	TCGA-S9-A7R7-01
GBMLGG(N=558)	0.253353	5.6433	TCGA-76-4929-01
GBMLGG(N=558)	0.178742	5.1831	TCGA-DU-6402-01
GBMLGG(N=558)	0.101987	3.9041	TCGA-HT-7684-01
GBMLGG(N=558)	0.222955	5.1784	TCGA-HT-8104-01
GBMLGG(N=558)	0.0856309	5.0896	TCGA-FN-7833-01
GBMLGG(N=558)	0.10121	4.7442	TCGA-HT-7473-01
GBMLGG(N=558)	0.16005	4.4304	TCGA-HT-8019-01
GBMLGG(N=558)	0.0559491	5.5179	TCGA-TQ-A7RU-01
GBMLGG(N=558)	0.0734253	4.836	TCGA-DB-A4XF-01
GBMLGG(N=558)	0.105558	4.7104	TCGA-FG-A713-01
GBMLGG(N=558)	0.242929	4.2795	TCGA-E1-A7YL-01
GBMLGG(N=558)	0.127451	5.2265	TCGA-CS-5396-01
GBMLGG(N=558)	0.0937911	5.2649	TCGA-HW-8322-01
GBMLGG(N=558)	0.0664562	4.7285	TCGA-S9-A6U9-01
GBMLGG(N=558)	0.0962136	4.6657	TCGA-HT-7676-01
GBMLGG(N=558)	0.260808	5.5027	TCGA-HT-7469-01
GBMLGG(N=558)	0.0659343	4.7603	TCGA-HT-7478-01
GBMLGG(N=558)	0.141891	5.1048	TCGA-DU-A5TW-01
GBMLGG(N=558)	0.100379	4.9289	TCGA-S9-A6TX-01
GBMLGG(N=558)	0.232034	5.1252	TCGA-RY-A83Z-01
GBMLGG(N=558)	0.259929	5.2095	TCGA-06-0125-01
GBMLGG(N=558)	0.0842687	4.6347	TCGA-FG-A6IZ-01
GBMLGG(N=558)	0.165023	5.3184	TCGA-CS-4941-01
GBMLGG(N=558)	0.0999093	4.8105	TCGA-DH-A7UT-01
GBMLGG(N=558)	0.104664	5.1579	TCGA-DU-5871-01
GBMLGG(N=558)	0.112713	5.2273	TCGA-HW-8321-01
GBMLGG(N=558)	0.0920266	5.0444	TCGA-EZ-7264-01
GBMLGG(N=558)	0.133786	5.407	TCGA-CS-6666-01
GBMLGG(N=558)	0.0679813	5.4572	TCGA-HW-7491-01
GBMLGG(N=558)	0.0758632	5.5135	TCGA-S9-A6U1-01
GBMLGG(N=558)	0.0835961	5.3385	TCGA-E1-5307-01
GBMLGG(N=558)	0.217392	5.2858	TCGA-DU-A76L-01
GBMLGG(N=558)	0.0775758	5.1486	TCGA-HW-7495-01
GBMLGG(N=558)	0.164312	4.511	TCGA-CS-6669-01
GBMLGG(N=558)	0.107728	4.6611	TCGA-HT-7481-01
GBMLGG(N=558)	0.0997872	5.1534	TCGA-DU-8163-01
GBMLGG(N=558)	0.143726	4.8136	TCGA-26-1442-01
GBMLGG(N=558)	0.229578	3.7432	TCGA-HT-8110-01
GBMLGG(N=558)	0.103217	5.2001	TCGA-RY-A840-01
GBMLGG(N=558)	0.174938	4.4628	TCGA-VM-A8C9-01
GBMLGG(N=558)	0.14655	5.2103	TCGA-HW-8319-01
GBMLGG(N=558)	0.0732673	5.2947	TCGA-HT-7482-01
GBMLGG(N=558)	0.117821	4.8365	TCGA-QH-A6CW-01
GBMLGG(N=558)	0.106508	5.1077	TCGA-DU-5870-01
GBMLGG(N=558)	0.109453	4.796	TCGA-TM-A84S-01
GBMLGG(N=558)	0.198764	4.3177	TCGA-26-5136-01
GBMLGG(N=558)	0.0952016	5.3045	TCGA-RY-A845-01
GBMLGG(N=558)	0.226462	5.1002	TCGA-76-4927-01
GBMLGG(N=558)	0.0924403	5.4835	TCGA-FG-8182-01
GBMLGG(N=558)	0.237429	4.7225	TCGA-26-5132-01
GBMLGG(N=558)	0.137177	4.2204	TCGA-FG-6688-01
GBMLGG(N=558)	0.145234	4.5386	TCGA-TQ-A7RP-01
GBMLGG(N=558)	0.124103	4.9477	TCGA-HT-8113-01
GBMLGG(N=558)	0.20769	5.1792	TCGA-76-4932-01
GBMLGG(N=558)	0.147217	5.064	TCGA-HT-7689-01
GBMLGG(N=558)	0.0781971	4.6065	TCGA-FG-7638-01
GBMLGG(N=558)	0.222111	5.5342	TCGA-DU-7013-01
GBMLGG(N=558)	0.108076	4.8095	TCGA-E1-A7Z3-01
GBMLGG(N=558)	0.0990575	4.7496	TCGA-HT-7476-01
GBMLGG(N=558)	0.0982733	5.1441	TCGA-TQ-A7RG-01
GBMLGG(N=558)	0.13977	4.8033	TCGA-FG-8181-01
GBMLGG(N=558)	0.213928	5.6568	TCGA-DU-A7T6-01
GBMLGG(N=558)	0.118639	4.9132	TCGA-DB-A4XC-01
GBMLGG(N=558)	0.225726	4.722	TCGA-FG-A4MW-01
GBMLGG(N=558)	0.0957288	5.0224	TCGA-DH-5142-01
GBMLGG(N=558)	0.0912763	5.2895	TCGA-S9-A6U2-01
GBMLGG(N=558)	0.106767	5.5466	TCGA-TQ-A7RH-01
GBMLGG(N=558)	0.0882691	4.8115	TCGA-DB-A75M-01
GBMLGG(N=558)	0.0521396	5.2138	TCGA-HT-8012-01
GBMLGG(N=558)	0.0950019	5.1752	TCGA-S9-A7QW-01
GBMLGG(N=558)	0.121175	4.2204	TCGA-P5-A733-01
GBMLGG(N=558)	0.0825827	4.9556	TCGA-E1-A7Z4-01
GBMLGG(N=558)	0.108553	4.0773	TCGA-DU-A5TR-01
GBMLGG(N=558)	0.0638974	4.8289	TCGA-FG-8185-01
GBMLGG(N=558)	0.084913	5.2285	TCGA-HW-8320-01
GBMLGG(N=558)	0.0536537	4.6247	TCGA-CS-6667-01
GBMLGG(N=558)	0.0908235	5.2721	TCGA-DU-5849-01
GBMLGG(N=558)	0.156615	5.0562	TCGA-DB-5279-01
GBMLGG(N=558)	0.198018	4.6189	TCGA-06-0190-01
GBMLGG(N=558)	0.0903668	4.8788	TCGA-CS-6670-01
GBMLGG(N=558)	0.0941506	4.2921	TCGA-DB-A64V-01
GBMLGG(N=558)	0.165031	4.8856	TCGA-DU-5854-01
GBMLGG(N=558)	0.134744	5.3565	TCGA-DH-A7UR-01
GBMLGG(N=558)	0.112722	5.2906	TCGA-S9-A6WL-01
GBMLGG(N=558)	0.124434	4.7253	TCGA-HT-7880-01
GBMLGG(N=558)	0.27351	4.8885	TCGA-26-5135-01
GBMLGG(N=558)	0.0330772	5.302	TCGA-E1-5318-01
GBMLGG(N=558)	0.0685811	5.76	TCGA-DU-6393-01
GBMLGG(N=558)	0.134357	4.9084	TCGA-DU-5853-01
GBMLGG(N=558)	0.299827	5.6865	TCGA-TM-A84J-01
GBMLGG(N=558)	0.0894572	5.1748	TCGA-FG-5962-01
GBMLGG(N=558)	0.110249	5.0709	TCGA-F6-A8O4-01
GBMLGG(N=558)	0.0850906	4.9065	TCGA-S9-A7R1-01
GBMLGG(N=558)	0.245844	4.6899	TCGA-12-5295-01
GBMLGG(N=558)	0.137341	5.6634	TCGA-TM-A84M-01
GBMLGG(N=558)	0.169154	4.9203	TCGA-HT-8107-01
GBMLGG(N=558)	0.0993674	5.0255	TCGA-P5-A5ET-01
GBMLGG(N=558)	0.1091	4.7898	TCGA-P5-A72W-01
GBMLGG(N=558)	0.114924	4.8505	TCGA-FG-A70Y-01
GBMLGG(N=558)	0.120179	5.1607	TCGA-TM-A84R-01
GBMLGG(N=558)	0.10519	4.8837	TCGA-HW-A5KM-01
GBMLGG(N=558)	0.137867	5.5189	TCGA-HT-7477-01
GBMLGG(N=558)	0.176862	4.6719	TCGA-FG-A87Q-01
GBMLGG(N=558)	0.286973	4.9458	TCGA-FG-A70Z-01
GBMLGG(N=558)	0.280018	5.0326	TCGA-FG-A4MU-01
GBMLGG(N=558)	0.0894372	5.5435	TCGA-DB-A4XB-01
GBMLGG(N=558)	0.118329	4.847	TCGA-WY-A85D-01
GBMLGG(N=558)	0.0815717	5.2146	TCGA-FG-7641-01
GBMLGG(N=558)	0.119914	4.863	TCGA-DU-5872-01
GBMLGG(N=558)	0.107726	4.6253	TCGA-FG-6689-01
GBMLGG(N=558)	0.144535	4.686	TCGA-DB-5277-01
GBMLGG(N=558)	0.207893	4.656	TCGA-28-5204-01
GBMLGG(N=558)	0.0925843	4.8495	TCGA-HT-A615-01
GBMLGG(N=558)	0.0949683	5.0374	TCGA-DU-7301-01
GBMLGG(N=558)	0.0959219	5.24	TCGA-P5-A5EW-01
GBMLGG(N=558)	0.0858131	4.9496	TCGA-HT-A5RB-01
GBMLGG(N=558)	0.18282	4.7929	TCGA-E1-A7YN-01
GBMLGG(N=558)	0.200375	4.6474	TCGA-QH-A6XC-01
GBMLGG(N=558)	0.140925	5.1635	TCGA-S9-A6WN-01
GBMLGG(N=558)	0.118552	4.8954	TCGA-DB-A64L-01
GBMLGG(N=558)	0.218155	5.5379	TCGA-TM-A84I-01
GBMLGG(N=558)	0.128183	4.9397	TCGA-QH-A6CZ-01
GBMLGG(N=558)	0.123836	4.0575	TCGA-WY-A858-01
GBMLGG(N=558)	0.110573	5.5479	TCGA-VM-A8CB-01
GBMLGG(N=558)	0.127411	5.0418	TCGA-VM-A8CF-01
GBMLGG(N=558)	0.25055	5.3299	TCGA-06-5856-01
GBMLGG(N=558)	0.104521	4.591	TCGA-HT-7608-01
GBMLGG(N=558)	0.0793848	4.8167	TCGA-CS-4938-01
GBMLGG(N=558)	0.10471	4.2803	TCGA-QH-A6X5-01
GBMLGG(N=558)	0.0824373	5.4732	TCGA-DU-8166-01
GBMLGG(N=558)	0.127275	5.2601	TCGA-HT-8018-01
GBMLGG(N=558)	0.214676	4.837	TCGA-DU-7292-01
GBMLGG(N=558)	0.0783683	4.741	TCGA-S9-A6TU-01
GBMLGG(N=558)	0.166703	4.4523	TCGA-DB-A75P-01
GBMLGG(N=558)	0.210519	4.7629	TCGA-06-5418-01
GBMLGG(N=558)	0.0932429	4.7725	TCGA-FG-6691-01
GBMLGG(N=558)	0.121862	5.1989	TCGA-DU-6399-01
GBMLGG(N=558)	0.0976568	5.3349	TCGA-S9-A7IQ-01
GBMLGG(N=558)	0.204701	5.1502	TCGA-06-5414-01
GBMLGG(N=558)	0.145901	4.9426	TCGA-S9-A6WI-01
GBMLGG(N=558)	0.0677607	4.664	TCGA-DB-A64S-01
GBMLGG(N=558)	0.264497	4.6949	TCGA-FG-6692-01
GBMLGG(N=558)	0.0920693	5.0286	TCGA-HW-7489-01
GBMLGG(N=558)	0.0901102	5.2947	TCGA-R8-A6YH-01
GBMLGG(N=558)	0.245248	5.6756	TCGA-06-5417-01
GBMLGG(N=558)	0.139032	4.5286	TCGA-HT-A618-01
GBMLGG(N=558)	0.265868	2.2753	TCGA-26-5134-01
GBMLGG(N=558)	0.112609	4.2173	TCGA-QH-A65S-01
GBMLGG(N=558)	0.0860725	4.9402	TCGA-DU-7019-01
GBMLGG(N=558)	0.237194	5.1355	TCGA-76-4925-01
GBMLGG(N=558)	0.279662	4.479	TCGA-DU-A7TJ-01
GBMLGG(N=558)	0.0846846	5.1776	TCGA-TM-A84H-01
GBMLGG(N=558)	0.213656	4.9547	TCGA-28-2510-01
GBMLGG(N=558)	0.0969454	5.1792	TCGA-S9-A7R8-01
GBMLGG(N=558)	0.0700835	5.0023	TCGA-S9-A7R4-01
GBMLGG(N=558)	0.0793638	5.2281	TCGA-S9-A7J3-01
GBMLGG(N=558)	0.0979691	4.7856	TCGA-TM-A84L-01
GBMLGG(N=558)	0.101482	4.9964	TCGA-E1-A7YH-01
GBMLGG(N=558)	0.192892	4.9113	TCGA-06-5413-01
GBMLGG(N=558)	0.101145	5.1019	TCGA-P5-A5EV-01
GBMLGG(N=558)	0.284067	5.1883	TCGA-DU-A7TD-01
GBMLGG(N=558)	0.0769425	4.5211	TCGA-HW-A5KL-01
GBMLGG(N=558)	0.068481	5.235	TCGA-RY-A83X-01
GBMLGG(N=558)	0.0749046	5.3038	TCGA-HT-7687-01
GBMLGG(N=558)	0.100863	4.9069	TCGA-WY-A85A-01
GBMLGG(N=558)	0.0648603	5.599	TCGA-DB-5281-01
GBMLGG(N=558)	0.104182	4.7581	TCGA-E1-A7YK-01
GBMLGG(N=558)	0.114917	4.857	TCGA-DU-A5TU-01
GBMLGG(N=558)	0.117918	5.8659	TCGA-DU-A7TA-01
GBMLGG(N=558)	0.227914	5.0726	TCGA-CS-5395-01
GBMLGG(N=558)	0.134187	5.0519	TCGA-TQ-A7RR-01
GBMLGG(N=558)	0.100838	4.8939	TCGA-HT-A5R5-01
GBMLGG(N=558)	0.093357	4.5583	TCGA-QH-A65V-01
GBMLGG(N=558)	0.0713989	5.0798	TCGA-S9-A6WP-01
GBMLGG(N=558)	0.300699	5.7716	TCGA-28-5215-01
GBMLGG(N=558)	0.121878	4.656	TCGA-S9-A6U5-01
GBMLGG(N=558)	0.105705	5.1926	TCGA-E1-A7YO-01
GBMLGG(N=558)	0.109177	5.1081	TCGA-QH-A6X8-01
GBMLGG(N=558)	0.0787114	5.082	TCGA-HT-7610-01
GBMLGG(N=558)	0.100851	5.1635	TCGA-HT-7875-01
GBMLGG(N=558)	0.119631	4.734	TCGA-R8-A6MK-01
GBMLGG(N=558)	0.10019	5.1469	TCGA-P5-A5F0-01
GBMLGG(N=558)	0.145951	4.7038	TCGA-S9-A6TS-01
GBMLGG(N=558)	0.123229	4.2343	TCGA-S9-A6TW-01
GBMLGG(N=558)	0.0996041	4.7856	TCGA-E1-5303-01
GBMLGG(N=558)	0.175402	5.7916	TCGA-HT-7606-01
GBMLGG(N=558)	0.101458	5.1891	TCGA-DU-6408-01
GBMLGG(N=558)	0.0969634	4.5211	TCGA-FG-5964-01
GBMLGG(N=558)	0.145295	5.0171	TCGA-DB-A64Q-01
GBMLGG(N=558)	0.139824	4.8987	TCGA-S9-A7IZ-01
GBMLGG(N=558)	0.0817768	5.4098	TCGA-S9-A6WH-01
GBMLGG(N=558)	0.0926264	4.3292	TCGA-HT-7602-01
GBMLGG(N=558)	0.157305	5.0717	TCGA-DU-A6S8-01
GBMLGG(N=558)	0.0802995	4.8866	TCGA-HT-7858-01
GBMLGG(N=558)	0.115202	4.9787	TCGA-S9-A6WD-01
GBMLGG(N=558)	0.175737	5.1429	TCGA-HT-7860-01
GBMLGG(N=558)	0.169838	4.9098	TCGA-DU-7006-01
GBMLGG(N=558)	0.112027	4.9718	TCGA-TQ-A7RS-01
GBMLGG(N=558)	0.083171	4.9764	TCGA-DU-7009-01
GBMLGG(N=558)	0.161529	5.1169	TCGA-DU-7010-01
GBMLGG(N=558)	0.110587	4.6433	TCGA-QH-A6X3-01
GBMLGG(N=558)	0.0727471	5.2533	TCGA-DU-8164-01
GBMLGG(N=558)	0.0686489	5.067	TCGA-DU-7018-01
GBMLGG(N=558)	0.0859153	4.582	TCGA-RY-A843-01
GBMLGG(N=558)	0.0844077	4.8069	TCGA-DU-7014-01
GBMLGG(N=558)	0.0741379	5.1132	TCGA-HT-7693-01
GBMLGG(N=558)	0.184366	4.6376	TCGA-FG-A6J3-01
GBMLGG(N=558)	0.280193	4.579	TCGA-28-5220-01
GBMLGG(N=558)	0.126696	5.1339	TCGA-HT-8106-01
GBMLGG(N=558)	0.0673683	4.9594	TCGA-HT-7472-01
GBMLGG(N=558)	0.0700075	5.1997	TCGA-HT-7855-01
GBMLGG(N=558)	0.0749865	5.5395	TCGA-DB-A4XG-01
GBMLGG(N=558)	0.192928	4.7913	TCGA-HT-A5RC-01
GBMLGG(N=558)	0.109906	5.2126	TCGA-VM-A8C8-01
GBMLGG(N=558)	0.0847072	5.2075	TCGA-HT-7681-01
GBMLGG(N=558)	0.0972307	4.783	TCGA-DU-A6S2-01
GBMLGG(N=558)	0.0705509	4.7192	TCGA-DU-7309-01
GBMLGG(N=558)	0.0753884	4.3951	TCGA-DB-A4XH-01
GBMLGG(N=558)	0.0971336	4.9156	TCGA-HT-7485-01
GBMLGG(N=558)	0.132887	5.2426	TCGA-VW-A7QS-01
GBMLGG(N=558)	0.219136	4.98443	TCGA-06-0211-01
GBMLGG(N=558)	0.0807517	4.9964	TCGA-VV-A86M-01
GBMLGG(N=558)	0.246464	4.5754	TCGA-E1-A7YV-01
GBMLGG(N=558)	0.0747275	5.1482	TCGA-HT-7468-01
GBMLGG(N=558)	0.0733314	5.3576	TCGA-HT-7677-01
GBMLGG(N=558)	0.222426	5.381	TCGA-76-4931-01
GBMLGG(N=558)	0.205958	4.5173	TCGA-DU-A5TY-01
GBMLGG(N=558)	0.0943005	4.8161	TCGA-HT-8109-01
GBMLGG(N=558)	0.0757127	5.1086	TCGA-HT-7479-01
GBMLGG(N=558)	0.0655601	5.5886	TCGA-DB-5275-01
GBMLGG(N=558)	0.104337	4.8228	TCGA-TM-A7C4-01
GBMLGG(N=558)	0.106774	5.1182	TCGA-DH-A7UU-01
GBMLGG(N=558)	0.0943461	4.5085	TCGA-HT-A4DV-01
GBMLGG(N=558)	0.0821287	5.1065	TCGA-FG-8186-01
GBMLGG(N=558)	0.0810962	5.0884	TCGA-FG-A4MT-01
GBMLGG(N=558)	0.096119	4.8395	TCGA-E1-5305-01
GBMLGG(N=558)	0.110928	4.7819	TCGA-CS-5393-01
GBMLGG(N=558)	0.0919798	5.0157	TCGA-DU-6395-01
GBMLGG(N=558)	0.113391	3.7582	TCGA-DB-A64X-01
GBMLGG(N=558)	0.189532	5.4634	TCGA-S9-A7IS-01
GBMLGG(N=558)	0.120784	4.9792	TCGA-HT-7856-01
GBMLGG(N=558)	0.262099	4.3082	TCGA-32-5222-01
GBMLGG(N=558)	0.104315	4.5687	TCGA-QH-A6XA-01
GBMLGG(N=558)	0.0569386	4.6877	TCGA-P5-A77W-01
GBMLGG(N=558)	0.108265	5.3324	TCGA-CS-4942-01
GBMLGG(N=558)	0.173841	5.193	TCGA-CS-6186-01
GBMLGG(N=558)	0.0706656	5.5515	TCGA-DU-7008-01
GBMLGG(N=558)	0.112281	5.2642	TCGA-HT-7688-01
GBMLGG(N=558)	0.0906088	5.2529	TCGA-DU-A7T8-01
GBMLGG(N=558)	0.0868477	4.4297	TCGA-DU-A6S3-01
GBMLGG(N=558)	0.0861948	4.7777	TCGA-DB-A64U-01
GBMLGG(N=558)	0.318067	5.2559	TCGA-HT-A61C-01
GBMLGG(N=558)	0.104723	5.3009	TCGA-TQ-A7RF-01
GBMLGG(N=558)	0.0828817	5.5167	TCGA-F6-A8O3-01
GBMLGG(N=558)	0.0930307	4.9346	TCGA-R8-A6ML-01
GBMLGG(N=558)	0.185971	4.4542	TCGA-DU-A5TT-01
GBMLGG(N=558)	0.117063	5.1498	TCGA-QH-A870-01
GBMLGG(N=558)	0.0947357	4.5699	TCGA-DB-A75O-01
GBMLGG(N=558)	0.0872782	4.8238	TCGA-HT-8111-01
GBMLGG(N=558)	0.0754139	5.1227	TCGA-S9-A7QZ-01
GBMLGG(N=558)	0.0885261	4.7798	TCGA-DB-5273-01
GBMLGG(N=558)	0.115947	4.7767	TCGA-HT-7470-01
GBMLGG(N=558)	0.114363	4.6136	TCGA-FG-A4MY-01
GBMLGG(N=558)	0.111137	4.8238	TCGA-HT-8108-01
GBMLGG(N=558)	0.0809157	5.3234	TCGA-DB-A4XE-01
GBMLGG(N=558)	0.219942	4.0488	TCGA-HT-A4DS-01
GBMLGG(N=558)	0.175939	4.9165	TCGA-DU-8158-01
GBMLGG(N=558)	0.0927633	4.8182	TCGA-HT-7474-01
GBMLGG(N=558)	0.0967818	5.0786	TCGA-DH-5143-01
GBMLGG(N=558)	0.139614	5.1322	TCGA-TQ-A7RJ-01
GBMLGG(N=558)	0.0882124	4.6966	TCGA-S9-A7QY-01
GBMLGG(N=558)	0.0807876	4.5754	TCGA-DB-A4XA-01
GBMLGG(N=558)	0.165214	4.5952	TCGA-28-5213-01
GBMLGG(N=558)	0.109312	4.7882	TCGA-P5-A731-01
GBMLGG(N=558)	0.262763	5.3031	TCGA-E1-A7YE-01
GBMLGG(N=558)	0.136005	4.8028	TCGA-FG-A710-01
GBMLGG(N=558)	0.1063	4.3378	TCGA-HT-8010-01
GBMLGG(N=558)	0.0713372	5.1416	TCGA-DU-7299-01
GBMLGG(N=558)	0.100833	5.2476	TCGA-DB-5270-01
GBMLGG(N=558)	0.0877525	4.7005	TCGA-KT-A74X-01
GBMLGG(N=558)	0.119156	4.7939	TCGA-DB-A75L-01
GBMLGG(N=558)	0.107987	4.6514	TCGA-HT-A616-01
GBMLGG(N=558)	0.110721	4.5249	TCGA-HT-A74K-01
GBMLGG(N=558)	0.0996213	4.9496	TCGA-WY-A85C-01
GBMLGG(N=558)	0.119376	4.8182	TCGA-FG-8188-01
GBMLGG(N=558)	0.114408	5.3685	TCGA-DU-A6S7-01
GBMLGG(N=558)	0.0600812	4.9435	TCGA-DU-7294-01
GBMLGG(N=558)	0.0588102	4.0748	TCGA-DB-5274-01
GBMLGG(N=558)	0.221684	5.2529	TCGA-28-5209-01
GBMLGG(N=558)	0.10455	5.1056	TCGA-HT-7604-01
GBMLGG(N=558)	0.142646	4.7088	TCGA-TM-A84F-01
GBMLGG(N=558)	0.166429	4.6628	TCGA-DB-A64O-01
GBMLGG(N=558)	0.0605337	4.8822	TCGA-HT-7884-01
GBMLGG(N=558)	0.0853524	5.306	TCGA-S9-A6WE-01
GBMLGG(N=558)	0.102057	4.7698	TCGA-QH-A6CY-01
GBMLGG(N=558)	0.270179	4.6106	TCGA-S9-A6WM-01
GBMLGG(N=558)	0.154609	6.2302	TCGA-28-5218-01
GBMLGG(N=558)	0.292839	4.9093	TCGA-HT-A5RA-01
GBMLGG(N=558)	0.192065	4.4628	TCGA-QH-A6CV-01
GBMLGG(N=558)	0.0961862	5.018	TCGA-VM-A8CE-01
GBMLGG(N=558)	0.271891	5.1465	TCGA-DU-5852-01
GBMLGG(N=558)	0.151333	4.3779	TCGA-P5-A72U-01
GBMLGG(N=558)	0.243754	5.2612	TCGA-06-5859-01
GBMLGG(N=558)	0.0912508	5.2434	TCGA-DB-A75K-01
GBMLGG(N=558)	0.081529	5.1388	TCGA-DU-6410-01
GBMLGG(N=558)	0.0559716	4.7866	TCGA-QH-A65Z-01
GBMLGG(N=558)	0.0807659	4.7421	TCGA-S9-A7IY-01
GBMLGG(N=558)	0.113352	4.6927	TCGA-P5-A781-01
GBMLGG(N=558)	0.108887	5.5979	TCGA-TM-A84G-01
GBMLGG(N=558)	0.155015	4.47	TCGA-HW-A5KK-01
GBMLGG(N=558)	0.0680539	5.3537	TCGA-E1-5311-01
GBMLGG(N=558)	0.0989167	5.4542	TCGA-FG-7634-01
GBMLGG(N=558)	0.100322	5.0939	TCGA-DU-5855-01
GBMLGG(N=558)	0.0965871	5.3737	TCGA-DU-6396-01
GBMLGG(N=558)	0.247155	4.1684	TCGA-19-4065-01
GBMLGG(N=558)	0.148853	4.6142	TCGA-FG-7643-01
GBMLGG(N=558)	0.16012	5.1152	TCGA-TM-A84C-01
GBMLGG(N=558)	0.083728	4.9778	TCGA-WY-A85E-01
GBMLGG(N=558)	0.0683326	5.4767	TCGA-DU-7298-01
GBMLGG(N=558)	0.0915141	4.8575	TCGA-TM-A84T-01
GBMLGG(N=558)	0.0677122	5.1408	TCGA-FG-7637-01
GBMLGG(N=558)	0.100793	4.976	TCGA-HT-A5R9-01
GBMLGG(N=558)	0.109052	5.1289	TCGA-HT-A614-01
GBMLGG(N=558)	0.0815195	4.722	TCGA-QH-A65R-01
GBMLGG(N=558)	0.088159	5.0313	TCGA-FG-A60J-01
GBMLGG(N=558)	0.168793	5.4216	TCGA-FG-8189-01
GBMLGG(N=558)	0.160442	4.2563	TCGA-P5-A5EY-01
GBMLGG(N=558)	0.255751	5.2832	TCGA-06-5408-01
GBMLGG(N=558)	0.149519	5.0242	TCGA-HT-7882-01
GBMLGG(N=558)	0.281584	5.3975	TCGA-HT-8011-01
GBMLGG(N=558)	0.101001	5.6539	TCGA-DU-6394-01
GBMLGG(N=558)	0.339698	4.7777	TCGA-28-5216-01
GBMLGG(N=558)	0.112289	5.3388	TCGA-WY-A859-01
GBMLGG(N=558)	0.0686429	5.2381	TCGA-WY-A85B-01
GBMLGG(N=558)	0.100075	5.4542	TCGA-S9-A6UB-01
GBMLGG(N=558)	0.243883	5.1416	TCGA-28-5207-01
GBMLGG(N=558)	0.13699	5.1792	TCGA-S9-A6U6-01
GBMLGG(N=558)	0.0553483	5.8266	TCGA-DU-8168-01
GBMLGG(N=558)	0.175734	4.7121	TCGA-DU-7290-01
GBMLGG(N=558)	0.640447	5.5116	TCGA-06-5416-01
GBMLGG(N=558)	0.0912583	5.855	TCGA-DU-6407-01
GBMLGG(N=558)	0.105638	4.9374	TCGA-HT-7601-01
GBMLGG(N=558)	0.282504	5.1551	TCGA-DU-6403-01
GBMLGG(N=558)	0.202307	4.8997	TCGA-06-5415-01
GBMLGG(N=558)	0.0545486	5.064	TCGA-DB-A64R-01
GBMLGG(N=558)	0.122078	4.8131	TCGA-E1-A7YQ-01
GBMLGG(N=558)	0.249516	5.4347	TCGA-DU-6405-01
GBMLGG(N=558)	0.0836624	4.9603	TCGA-HW-7487-01
GBMLGG(N=558)	0.187536	4.4006	TCGA-S9-A7R2-01
GBMLGG(N=558)	0.097707	4.976	TCGA-S9-A7J1-01
GBMLGG(N=558)	0.0980083	4.8465	TCGA-P5-A72X-01
GBMLGG(N=558)	0.175347	4.7861	TCGA-E1-A7YJ-01
GBMLGG(N=558)	0.287325	5.0648	TCGA-06-5411-01
GBMLGG(N=558)	0.236024	4.1772	TCGA-26-5139-01
GBMLGG(N=558)	0.092196	5.4764	TCGA-HT-7690-01
GBMLGG(N=558)	0.0605606	5.0747	TCGA-HT-8105-01
GBMLGG(N=558)	0.174336	5.1111	TCGA-76-4928-01
GBMLGG(N=558)	0.144726	5.3608	TCGA-E1-A7YY-01
GBMLGG(N=558)	0.0559968	5.3111	TCGA-DU-6400-01
GBMLGG(N=558)	0.099461	4.7383	TCGA-P5-A737-01
GBMLGG(N=558)	0.0909302	4.8525	TCGA-RY-A83Y-01
GBMLGG(N=558)	0.217057	4.7555	TCGA-HT-8564-01
GBMLGG(N=558)	0.118987	5.044	TCGA-HT-7686-01
GBMLGG(N=558)	0.183861	4.232	TCGA-E1-A7YM-01
GBMLGG(N=558)	0.0837975	4.8625	TCGA-DH-A66F-01
GBMLGG(N=558)	0.0873634	5.2862	TCGA-CS-5390-01
GBMLGG(N=558)	0.215606	4.9796	TCGA-S9-A6UA-01
GBMLGG(N=558)	0.147575	5.7466	TCGA-FG-A87N-01
GBMLGG(N=558)	0.136067	5.3978	TCGA-VV-A829-01
GBMLGG(N=558)	0.0854557	4.6399	TCGA-DH-A66B-01
GBMLGG(N=558)	0.176272	4.9156	TCGA-HT-A5R7-01
GBMLGG(N=558)	0.031519	5.2423	TCGA-CS-5394-01
GBMLGG(N=558)	0.0665414	5.4835	TCGA-DH-A66D-01
GBMLGG(N=558)	0.0945846	4.9778	TCGA-HT-7877-01
GBMLGG(N=558)	0.0832224	5.275	TCGA-DU-6542-01
GBMLGG(N=558)	0.154624	4.7517	TCGA-QH-A6CS-01
GBMLGG(N=558)	0.129088	4.6566	TCGA-E1-A7YU-01
GBMLGG(N=558)	0.12651	5.0401	TCGA-W9-A837-01
GBMLGG(N=558)	0.130002	5.0781	TCGA-IK-7675-01
GBMLGG(N=558)	0.123063	4.8807	TCGA-DU-7306-01
GBMLGG(N=558)	0.121508	5.0462	TCGA-QH-A6X9-01
GBMLGG(N=558)	0.212507	4.7442	TCGA-S9-A6U0-01
GBMLGG(N=558)	0.0720733	5.1736	TCGA-HT-7611-01
GBMLGG(N=558)	0.0938512	5.1946	TCGA-S9-A6TY-01
GBMLGG(N=558)	0.287058	4.4881	TCGA-DU-A7TB-01
GBMLGG(N=558)	0.100077	4.8182	TCGA-IK-8125-01
GBMLGG(N=558)	0.154994	4.3227	TCGA-WH-A86K-01
GBMLGG(N=558)	0.0459032	4.8207	TCGA-DH-5141-01
GBMLGG(N=558)	0.0929935	4.2965	TCGA-FG-A60L-01
GBMLGG(N=558)	0.0635923	5.3872	TCGA-DB-5280-01
GBMLGG(N=558)	0.19515	5.1899	TCGA-S9-A7IX-01
GBMLGG(N=558)	0.151281	4.6142	TCGA-32-1980-01
GBMLGG(N=558)	0.081177	5.248	TCGA-FG-5965-01
GBMLGG(N=558)	0.133718	3.8827	TCGA-P5-A5F6-01
GBMLGG(N=558)	0.0916705	5.3165	TCGA-DU-7007-01
GBMLGG(N=558)	0.0842182	4.6882	TCGA-HW-7490-01
GBMLGG(N=558)	0.201685	4.8485	TCGA-CS-6188-01
GBMLGG(N=558)	0.101426	5.4503	TCGA-CS-6668-01
GBMLGG(N=558)	0.196259	5.1098	TCGA-DU-8165-01
GBMLGG(N=558)	0.109248	4.1612	TCGA-HT-7692-01
GBMLGG(N=558)	0.202258	5.7195	TCGA-TQ-A7RM-01
GBMLGG(N=558)	0.195394	5.0418	TCGA-DU-8161-01
GBMLGG(N=558)	0.115756	4.5224	TCGA-P5-A736-01
GBMLGG(N=558)	0.0826077	5.0211	TCGA-DU-6401-01
GBMLGG(N=558)	0.194486	3.8044	TCGA-HT-A74H-01
GBMLGG(N=558)	0.0840919	5.2009	TCGA-TQ-A7RV-01
GBMLGG(N=558)	0.150394	4.4713	TCGA-14-0781-01
GBMLGG(N=558)	0.085427	4.845	TCGA-HT-7483-01
GBMLGG(N=558)	0.105159	4.3569	TCGA-HT-7620-01
GBMLGG(N=558)	0.0675443	4.9915	TCGA-HT-7480-01
GBMLGG(N=558)	0.0871761	5.3162	TCGA-S9-A7J0-01
GBMLGG(N=558)	0.0817982	5.4343	TCGA-TM-A84Q-01
GBMLGG(N=558)	0.230409	4.853	TCGA-76-4926-01
GBMLGG(N=558)	0.27724	5.2338	TCGA-26-5133-01
GBMLGG(N=558)	0.120343	4.5243	TCGA-RY-A847-01
GBMLGG(N=558)	0.112025	5.8677	TCGA-TQ-A7RQ-01
GBMLGG(N=558)	0.140831	5.0674	TCGA-TQ-A7RW-01
GBMLGG(N=558)	0.0927303	4.6456	TCGA-FG-8191-01
GBMLGG(N=558)	0.0792501	5.1563	TCGA-E1-A7YW-01
GBMLGG(N=558)	0.0753595	5.1215	TCGA-DB-5278-01
GBMLGG(N=558)	0.11566	5.6433	TCGA-E1-A7YS-01
GBMLGG(N=558)	0.0970272	5.2146	TCGA-HT-7695-01
GBMLGG(N=558)	0.171328	4.8069	TCGA-DU-7012-01
GBMLGG(N=558)	0.0887479	5.2009	TCGA-HT-7879-01
GBMLGG(N=558)	0.0711838	4.6018	TCGA-DU-A7TC-01
GBMLGG(N=558)	0.159154	4.8679	TCGA-HT-7680-01
GBMLGG(N=558)	0.107646	4.9336	TCGA-DB-A4X9-01
GBMLGG(N=558)	0.151921	5.2411	TCGA-TQ-A7RI-01
GBMLGG(N=558)	0.119251	5.4689	TCGA-TM-A7CA-01
GBMLGG(N=558)	0.0877849	5.0905	TCGA-QH-A86X-01
GBMLGG(N=558)	0.115834	5.1144	TCGA-DU-A76R-01
GBMLGG(N=558)	0.0529805	5.0242	TCGA-DH-5144-01
GBMLGG(N=558)	0.215047	5.2453	TCGA-41-5651-01
GBMLGG(N=558)	0.207626	4.6433	TCGA-E1-A7Z2-01
GBMLGG(N=558)	0.0899821	5.1764	TCGA-DU-A5TP-01
GBMLGG(N=558)	0.276883	4.5066	TCGA-06-0210-01
GBMLGG(N=558)	0.112335	4.6142	TCGA-FG-8187-01
GBMLGG(N=558)	0.166486	5.6041	TCGA-E1-5304-01
GBMLGG(N=558)	0.0950658	4.4404	TCGA-CS-4943-01
GBMLGG(N=558)	0.17757	4.9677	TCGA-19-5960-01
GBMLGG(N=558)	0.305446	5.6436	TCGA-DH-5140-01
GBMLGG(N=558)	0.102892	4.6502	TCGA-TM-A7CF-01
GBMLGG(N=558)	0.120703	5.1543	TCGA-DH-A7US-01
GBMLGG(N=558)	0.132708	4.8758	TCGA-HT-A61B-01
GBMLGG(N=558)	0.0811317	4.9755	TCGA-E1-A7Z6-01
GBMLGG(N=558)	0.129813	4.6294	TCGA-HT-7857-01
GBMLGG(N=558)	0.0609472	4.9658	TCGA-E1-5319-01
GBMLGG(N=558)	0.130976	4.0216	TCGA-DU-A5TS-01
GBMLGG(N=558)	0.201026	5.9241	TCGA-DU-6392-01
GBMLGG(N=558)	0.108778	4.2212	TCGA-QH-A6CU-01
GBMLGG(N=558)	0.170977	5.0614	TCGA-DU-6404-01
GBMLGG(N=558)	0.246375	4.0144	TCGA-VW-A8FI-01
GBMLGG(N=558)	0.109734	5.1728	TCGA-HT-A74L-01
GBMLGG(N=558)	0.171954	4.623	TCGA-P5-A5EU-01
GBMLGG(N=558)	0.121928	4.2818	TCGA-P5-A5EZ-01
GBMLGG(N=558)	0.115613	5.8276	TCGA-S9-A89Z-01
GBMLGG(N=558)	0.0942015	5.1907	TCGA-S9-A6TZ-01
GBMLGG(N=558)	0.187793	5	TCGA-FG-5963-01
GBMLGG(N=558)	0.124482	4.8704	TCGA-HT-A61A-01
GBMLGG(N=558)	0.284299	5.634	TCGA-S9-A89V-01
GBMLGG(N=558)	0.0669113	5.1152	TCGA-DB-A64W-01
GBMLGG(N=558)	0.0877804	3.7909	TCGA-FG-A4MX-01
GBMLGG(N=558)	0.154772	5.3855	TCGA-P5-A72Z-01
GBMLGG(N=558)	0.0932644	4.8744	TCGA-HT-8114-01
GBMLGG(N=558)	0.163006	4.8223	TCGA-15-1444-01
GBMLGG(N=558)	0.112834	4.8575	TCGA-HT-7881-01
GBMLGG(N=558)	0.0953619	4.6502	TCGA-CS-4944-01
GBMLGG(N=558)	0.099427	4.773	TCGA-S9-A7QX-01
GBMLGG(N=558)	0.125031	4.9769	TCGA-DU-A7TG-01
GBMLGG(N=558)	0.0490818	5.8684	TCGA-DU-5874-01
GBMLGG(N=558)	0.141732	5.3198	TCGA-TQ-A8XE-01
GBMLGG(N=558)	0.100139	4.847	TCGA-DU-7300-01
GBMLGG(N=558)	0.0962833	5.0717	TCGA-HT-7694-01
GBMLGG(N=558)	0.0598428	5.3534	TCGA-HT-7471-01
GBMLGG(N=558)	0.0874094	5.2536	TCGA-DB-A4XD-01
GBMLGG(N=558)	0.0784966	5.022	TCGA-TQ-A7RK-01
GBMLGG(N=558)	0.0968195	5.0099	TCGA-HT-7475-01
GBMLGG(N=558)	0.0873161	5.3541	TCGA-TQ-A7RO-01
GBMLGG(N=558)	0.142553	4.9045	TCGA-HT-7902-01
GBMLGG(N=558)	0.192108	4.7523	TCGA-FG-A711-01
GBMLGG(N=558)	0.0925014	4.9189	TCGA-DB-5276-01
GBMLGG(N=558)	0.0628946	4.7772	TCGA-P5-A730-01
GBMLGG(N=558)	0.358363	4.7767	TCGA-E1-A7YD-01
GBMLGG(N=558)	0.11486	4.4745	TCGA-HT-A74O-01
GBMLGG(N=558)	0.167111	4.9801	TCGA-HT-8015-01
GBMLGG(N=558)	0.125333	5.3555	TCGA-HT-A74J-01
GBMLGG(N=558)	0.107283	5.1922	TCGA-DH-A669-01
GBMLGG(N=558)	0.160673	4.421	TCGA-HT-A617-01
GBMLGG(N=558)	0.0955734	4.8033	TCGA-HT-7605-01
GBMLGG(N=558)	0.0849917	5.4202	TCGA-S9-A6WO-01
GBMLGG(N=558)	0.253931	5.0036	TCGA-28-5208-01
GBMLGG(N=558)	0.260444	5.5907	TCGA-06-1804-01
GBMLGG(N=558)	0.160432	4.3484	TCGA-QH-A6CX-01
GBMLGG(N=558)	0.0960451	5.0739	TCGA-P5-A5F4-01
GBMLGG(N=558)	0.187952	4.5675	TCGA-DU-A76K-01
GBMLGG(N=558)	0.0897945	4.8822	TCGA-VM-A8CH-01
GBMLGG(N=558)	0.0739026	4.6381	TCGA-HT-7609-01
GBMLGG(N=558)	0.119057	4.865	TCGA-QH-A6X4-01
GBMLGG(N=558)	0.098779	4.6821	TCGA-DH-A7UV-01
GBMLGG(N=558)	0.170992	4.2304	TCGA-TM-A7C3-01
GBMLGG(N=558)	0.0925595	4.5318	TCGA-S9-A6WG-01
GBMLGG(N=558)	0.271342	5.0828	TCGA-06-5858-01
GBMLGG(N=558)	0.0808817	5.0063	TCGA-FG-6690-01
GBMLGG(N=558)	0.0744261	4.855	TCGA-DU-8167-01
GBMLGG(N=558)	0.103831	4.8694	TCGA-QH-A65X-01
GBMLGG(N=558)	0.105949	4.5808	TCGA-P5-A780-01
GBMLGG(N=558)	0.0810935	5.2638	TCGA-E1-5302-01
GBMLGG(N=558)	0.104419	4.1161	TCGA-HW-A5KJ-01
GBMLGG(N=558)	0.109286	4.889	TCGA-R8-A6MO-01
GBMLGG(N=558)	0.100875	4.8043	TCGA-FG-7636-01
GBMLGG(N=558)	0.125927	4.588	TCGA-CS-6290-01
GBMLGG(N=558)	0.161708	5.1583	TCGA-DU-5847-01
GBMLGG(N=558)	0.253376	5.4696	TCGA-DU-6406-01
GBMLGG(N=558)	0.268764	5.4473	TCGA-TM-A84B-01
GBMLGG(N=558)	0.0981993	4.8319	TCGA-DU-A76O-01
LGG(N=507)	0.0792777	5.3078	TCGA-S9-A7J2-01
LGG(N=507)	0.234888	5.8948	TCGA-E1-A7YI-01
LGG(N=507)	0.0767957	5.1148	TCGA-DU-7302-01
LGG(N=507)	0.126115	5.1355	TCGA-DU-A7TI-01
LGG(N=507)	0.171169	4.691	TCGA-P5-A5EX-01
LGG(N=507)	0.124214	5.1938	TCGA-HT-8563-01
LGG(N=507)	0.0795797	4.991	TCGA-FG-A60K-01
LGG(N=507)	0.183058	5.0985	TCGA-CS-5397-01
LGG(N=507)	0.0782964	5.2969	TCGA-E1-5322-01
LGG(N=507)	0.134682	5.1136	TCGA-HT-8558-01
LGG(N=507)	0.0898818	5.2188	TCGA-S9-A6U8-01
LGG(N=507)	0.110977	4.6742	TCGA-HT-7854-01
LGG(N=507)	0.109683	4.7225	TCGA-HT-7467-01
LGG(N=507)	0.115531	5.0605	TCGA-HT-7874-01
LGG(N=507)	0.112959	5.1555	TCGA-S9-A6TV-01
LGG(N=507)	0.182643	4.8929	TCGA-VM-A8CD-01
LGG(N=507)	0.127345	5.2506	TCGA-HT-7616-01
LGG(N=507)	0.242148	5.1469	TCGA-KT-A7W1-01
LGG(N=507)	0.118576	4.7148	TCGA-P5-A5F2-01
LGG(N=507)	0.120676	4.7302	TCGA-HT-7607-01
LGG(N=507)	0.110493	4.9996	TCGA-HT-7873-01
LGG(N=507)	0.102171	4.8783	TCGA-HT-7603-01
LGG(N=507)	0.0673319	4.748	TCGA-DB-A64P-01
LGG(N=507)	0.0861121	4.8151	TCGA-HW-7486-01
LGG(N=507)	0.116169	4.5717	TCGA-P5-A5F1-01
LGG(N=507)	0.0966005	4.3869	TCGA-DU-7011-01
LGG(N=507)	0.135535	4.427	TCGA-P5-A77X-01
LGG(N=507)	0.0763369	4.7231	TCGA-HW-7493-01
LGG(N=507)	0.125447	4.5663	TCGA-VM-A8CA-01
LGG(N=507)	0.0999607	5.0282	TCGA-DU-7015-01
LGG(N=507)	0.069536	4.865	TCGA-TM-A7C5-01
LGG(N=507)	0.152104	4.9612	TCGA-DU-8162-01
LGG(N=507)	0.0811062	4.5154	TCGA-TM-A84O-01
LGG(N=507)	0.101948	4.9644	TCGA-S9-A7R3-01
LGG(N=507)	0.0936018	5.248	TCGA-TQ-A7RN-01
LGG(N=507)	0.121951	5.3782	TCGA-DU-A6S6-01
LGG(N=507)	0.103503	5.0943	TCGA-P5-A735-01
LGG(N=507)	0.161761	4.8585	TCGA-HT-7691-01
LGG(N=507)	0.0881776	4.3002	TCGA-FG-A6J1-01
LGG(N=507)	0.105861	5.1482	TCGA-S9-A7R7-01
LGG(N=507)	0.178742	5.1831	TCGA-DU-6402-01
LGG(N=507)	0.101987	3.9041	TCGA-HT-7684-01
LGG(N=507)	0.222955	5.1784	TCGA-HT-8104-01
LGG(N=507)	0.0856309	5.0896	TCGA-FN-7833-01
LGG(N=507)	0.10121	4.7442	TCGA-HT-7473-01
LGG(N=507)	0.16005	4.4304	TCGA-HT-8019-01
LGG(N=507)	0.0559491	5.5179	TCGA-TQ-A7RU-01
LGG(N=507)	0.0734253	4.836	TCGA-DB-A4XF-01
LGG(N=507)	0.105558	4.7104	TCGA-FG-A713-01
LGG(N=507)	0.242929	4.2795	TCGA-E1-A7YL-01
LGG(N=507)	0.127451	5.2265	TCGA-CS-5396-01
LGG(N=507)	0.0937911	5.2649	TCGA-HW-8322-01
LGG(N=507)	0.0664562	4.7285	TCGA-S9-A6U9-01
LGG(N=507)	0.0962136	4.6657	TCGA-HT-7676-01
LGG(N=507)	0.260808	5.5027	TCGA-HT-7469-01
LGG(N=507)	0.0659343	4.7603	TCGA-HT-7478-01
LGG(N=507)	0.141891	5.1048	TCGA-DU-A5TW-01
LGG(N=507)	0.100379	4.9289	TCGA-S9-A6TX-01
LGG(N=507)	0.232034	5.1252	TCGA-RY-A83Z-01
LGG(N=507)	0.0842687	4.6347	TCGA-FG-A6IZ-01
LGG(N=507)	0.165023	5.3184	TCGA-CS-4941-01
LGG(N=507)	0.0999093	4.8105	TCGA-DH-A7UT-01
LGG(N=507)	0.104664	5.1579	TCGA-DU-5871-01
LGG(N=507)	0.112713	5.2273	TCGA-HW-8321-01
LGG(N=507)	0.0920266	5.0444	TCGA-EZ-7264-01
LGG(N=507)	0.133786	5.407	TCGA-CS-6666-01
LGG(N=507)	0.0679813	5.4572	TCGA-HW-7491-01
LGG(N=507)	0.0758632	5.5135	TCGA-S9-A6U1-01
LGG(N=507)	0.0835961	5.3385	TCGA-E1-5307-01
LGG(N=507)	0.217392	5.2858	TCGA-DU-A76L-01
LGG(N=507)	0.0775758	5.1486	TCGA-HW-7495-01
LGG(N=507)	0.164312	4.511	TCGA-CS-6669-01
LGG(N=507)	0.107728	4.6611	TCGA-HT-7481-01
LGG(N=507)	0.0997872	5.1534	TCGA-DU-8163-01
LGG(N=507)	0.229578	3.7432	TCGA-HT-8110-01
LGG(N=507)	0.103217	5.2001	TCGA-RY-A840-01
LGG(N=507)	0.174938	4.4628	TCGA-VM-A8C9-01
LGG(N=507)	0.14655	5.2103	TCGA-HW-8319-01
LGG(N=507)	0.0732673	5.2947	TCGA-HT-7482-01
LGG(N=507)	0.117821	4.8365	TCGA-QH-A6CW-01
LGG(N=507)	0.106508	5.1077	TCGA-DU-5870-01
LGG(N=507)	0.109453	4.796	TCGA-TM-A84S-01
LGG(N=507)	0.0952016	5.3045	TCGA-RY-A845-01
LGG(N=507)	0.0924403	5.4835	TCGA-FG-8182-01
LGG(N=507)	0.137177	4.2204	TCGA-FG-6688-01
LGG(N=507)	0.145234	4.5386	TCGA-TQ-A7RP-01
LGG(N=507)	0.124103	4.9477	TCGA-HT-8113-01
LGG(N=507)	0.147217	5.064	TCGA-HT-7689-01
LGG(N=507)	0.0781971	4.6065	TCGA-FG-7638-01
LGG(N=507)	0.222111	5.5342	TCGA-DU-7013-01
LGG(N=507)	0.108076	4.8095	TCGA-E1-A7Z3-01
LGG(N=507)	0.0990575	4.7496	TCGA-HT-7476-01
LGG(N=507)	0.0982733	5.1441	TCGA-TQ-A7RG-01
LGG(N=507)	0.13977	4.8033	TCGA-FG-8181-01
LGG(N=507)	0.213928	5.6568	TCGA-DU-A7T6-01
LGG(N=507)	0.118639	4.9132	TCGA-DB-A4XC-01
LGG(N=507)	0.225726	4.722	TCGA-FG-A4MW-01
LGG(N=507)	0.0957288	5.0224	TCGA-DH-5142-01
LGG(N=507)	0.0912763	5.2895	TCGA-S9-A6U2-01
LGG(N=507)	0.106767	5.5466	TCGA-TQ-A7RH-01
LGG(N=507)	0.0882691	4.8115	TCGA-DB-A75M-01
LGG(N=507)	0.0521396	5.2138	TCGA-HT-8012-01
LGG(N=507)	0.0950019	5.1752	TCGA-S9-A7QW-01
LGG(N=507)	0.121175	4.2204	TCGA-P5-A733-01
LGG(N=507)	0.0825827	4.9556	TCGA-E1-A7Z4-01
LGG(N=507)	0.108553	4.0773	TCGA-DU-A5TR-01
LGG(N=507)	0.0638974	4.8289	TCGA-FG-8185-01
LGG(N=507)	0.084913	5.2285	TCGA-HW-8320-01
LGG(N=507)	0.0536537	4.6247	TCGA-CS-6667-01
LGG(N=507)	0.0908235	5.2721	TCGA-DU-5849-01
LGG(N=507)	0.156615	5.0562	TCGA-DB-5279-01
LGG(N=507)	0.0903668	4.8788	TCGA-CS-6670-01
LGG(N=507)	0.0941506	4.2921	TCGA-DB-A64V-01
LGG(N=507)	0.165031	4.8856	TCGA-DU-5854-01
LGG(N=507)	0.134744	5.3565	TCGA-DH-A7UR-01
LGG(N=507)	0.112722	5.2906	TCGA-S9-A6WL-01
LGG(N=507)	0.124434	4.7253	TCGA-HT-7880-01
LGG(N=507)	0.0330772	5.302	TCGA-E1-5318-01
LGG(N=507)	0.0685811	5.76	TCGA-DU-6393-01
LGG(N=507)	0.134357	4.9084	TCGA-DU-5853-01
LGG(N=507)	0.299827	5.6865	TCGA-TM-A84J-01
LGG(N=507)	0.0894572	5.1748	TCGA-FG-5962-01
LGG(N=507)	0.110249	5.0709	TCGA-F6-A8O4-01
LGG(N=507)	0.0850906	4.9065	TCGA-S9-A7R1-01
LGG(N=507)	0.137341	5.6634	TCGA-TM-A84M-01
LGG(N=507)	0.169154	4.9203	TCGA-HT-8107-01
LGG(N=507)	0.0993674	5.0255	TCGA-P5-A5ET-01
LGG(N=507)	0.1091	4.7898	TCGA-P5-A72W-01
LGG(N=507)	0.114924	4.8505	TCGA-FG-A70Y-01
LGG(N=507)	0.120179	5.1607	TCGA-TM-A84R-01
LGG(N=507)	0.10519	4.8837	TCGA-HW-A5KM-01
LGG(N=507)	0.137867	5.5189	TCGA-HT-7477-01
LGG(N=507)	0.176862	4.6719	TCGA-FG-A87Q-01
LGG(N=507)	0.286973	4.9458	TCGA-FG-A70Z-01
LGG(N=507)	0.280018	5.0326	TCGA-FG-A4MU-01
LGG(N=507)	0.0894372	5.5435	TCGA-DB-A4XB-01
LGG(N=507)	0.118329	4.847	TCGA-WY-A85D-01
LGG(N=507)	0.0815717	5.2146	TCGA-FG-7641-01
LGG(N=507)	0.119914	4.863	TCGA-DU-5872-01
LGG(N=507)	0.107726	4.6253	TCGA-FG-6689-01
LGG(N=507)	0.144535	4.686	TCGA-DB-5277-01
LGG(N=507)	0.0925843	4.8495	TCGA-HT-A615-01
LGG(N=507)	0.0949683	5.0374	TCGA-DU-7301-01
LGG(N=507)	0.0959219	5.24	TCGA-P5-A5EW-01
LGG(N=507)	0.0858131	4.9496	TCGA-HT-A5RB-01
LGG(N=507)	0.18282	4.7929	TCGA-E1-A7YN-01
LGG(N=507)	0.200375	4.6474	TCGA-QH-A6XC-01
LGG(N=507)	0.140925	5.1635	TCGA-S9-A6WN-01
LGG(N=507)	0.118552	4.8954	TCGA-DB-A64L-01
LGG(N=507)	0.218155	5.5379	TCGA-TM-A84I-01
LGG(N=507)	0.128183	4.9397	TCGA-QH-A6CZ-01
LGG(N=507)	0.123836	4.0575	TCGA-WY-A858-01
LGG(N=507)	0.110573	5.5479	TCGA-VM-A8CB-01
LGG(N=507)	0.127411	5.0418	TCGA-VM-A8CF-01
LGG(N=507)	0.104521	4.591	TCGA-HT-7608-01
LGG(N=507)	0.0793848	4.8167	TCGA-CS-4938-01
LGG(N=507)	0.10471	4.2803	TCGA-QH-A6X5-01
LGG(N=507)	0.0824373	5.4732	TCGA-DU-8166-01
LGG(N=507)	0.127275	5.2601	TCGA-HT-8018-01
LGG(N=507)	0.214676	4.837	TCGA-DU-7292-01
LGG(N=507)	0.0783683	4.741	TCGA-S9-A6TU-01
LGG(N=507)	0.166703	4.4523	TCGA-DB-A75P-01
LGG(N=507)	0.0932429	4.7725	TCGA-FG-6691-01
LGG(N=507)	0.121862	5.1989	TCGA-DU-6399-01
LGG(N=507)	0.0976568	5.3349	TCGA-S9-A7IQ-01
LGG(N=507)	0.145901	4.9426	TCGA-S9-A6WI-01
LGG(N=507)	0.0677607	4.664	TCGA-DB-A64S-01
LGG(N=507)	0.264497	4.6949	TCGA-FG-6692-01
LGG(N=507)	0.0920693	5.0286	TCGA-HW-7489-01
LGG(N=507)	0.0901102	5.2947	TCGA-R8-A6YH-01
LGG(N=507)	0.139032	4.5286	TCGA-HT-A618-01
LGG(N=507)	0.112609	4.2173	TCGA-QH-A65S-01
LGG(N=507)	0.0860725	4.9402	TCGA-DU-7019-01
LGG(N=507)	0.279662	4.479	TCGA-DU-A7TJ-01
LGG(N=507)	0.0846846	5.1776	TCGA-TM-A84H-01
LGG(N=507)	0.0969454	5.1792	TCGA-S9-A7R8-01
LGG(N=507)	0.0700835	5.0023	TCGA-S9-A7R4-01
LGG(N=507)	0.0793638	5.2281	TCGA-S9-A7J3-01
LGG(N=507)	0.0979691	4.7856	TCGA-TM-A84L-01
LGG(N=507)	0.101482	4.9964	TCGA-E1-A7YH-01
LGG(N=507)	0.101145	5.1019	TCGA-P5-A5EV-01
LGG(N=507)	0.284067	5.1883	TCGA-DU-A7TD-01
LGG(N=507)	0.0769425	4.5211	TCGA-HW-A5KL-01
LGG(N=507)	0.068481	5.235	TCGA-RY-A83X-01
LGG(N=507)	0.0749046	5.3038	TCGA-HT-7687-01
LGG(N=507)	0.100863	4.9069	TCGA-WY-A85A-01
LGG(N=507)	0.0648603	5.599	TCGA-DB-5281-01
LGG(N=507)	0.104182	4.7581	TCGA-E1-A7YK-01
LGG(N=507)	0.114917	4.857	TCGA-DU-A5TU-01
LGG(N=507)	0.117918	5.8659	TCGA-DU-A7TA-01
LGG(N=507)	0.227914	5.0726	TCGA-CS-5395-01
LGG(N=507)	0.134187	5.0519	TCGA-TQ-A7RR-01
LGG(N=507)	0.100838	4.8939	TCGA-HT-A5R5-01
LGG(N=507)	0.093357	4.5583	TCGA-QH-A65V-01
LGG(N=507)	0.0713989	5.0798	TCGA-S9-A6WP-01
LGG(N=507)	0.121878	4.656	TCGA-S9-A6U5-01
LGG(N=507)	0.105705	5.1926	TCGA-E1-A7YO-01
LGG(N=507)	0.109177	5.1081	TCGA-QH-A6X8-01
LGG(N=507)	0.0787114	5.082	TCGA-HT-7610-01
LGG(N=507)	0.100851	5.1635	TCGA-HT-7875-01
LGG(N=507)	0.119631	4.734	TCGA-R8-A6MK-01
LGG(N=507)	0.10019	5.1469	TCGA-P5-A5F0-01
LGG(N=507)	0.145951	4.7038	TCGA-S9-A6TS-01
LGG(N=507)	0.123229	4.2343	TCGA-S9-A6TW-01
LGG(N=507)	0.0996041	4.7856	TCGA-E1-5303-01
LGG(N=507)	0.175402	5.7916	TCGA-HT-7606-01
LGG(N=507)	0.101458	5.1891	TCGA-DU-6408-01
LGG(N=507)	0.0969634	4.5211	TCGA-FG-5964-01
LGG(N=507)	0.145295	5.0171	TCGA-DB-A64Q-01
LGG(N=507)	0.139824	4.8987	TCGA-S9-A7IZ-01
LGG(N=507)	0.0817768	5.4098	TCGA-S9-A6WH-01
LGG(N=507)	0.0926264	4.3292	TCGA-HT-7602-01
LGG(N=507)	0.157305	5.0717	TCGA-DU-A6S8-01
LGG(N=507)	0.0802995	4.8866	TCGA-HT-7858-01
LGG(N=507)	0.115202	4.9787	TCGA-S9-A6WD-01
LGG(N=507)	0.175737	5.1429	TCGA-HT-7860-01
LGG(N=507)	0.169838	4.9098	TCGA-DU-7006-01
LGG(N=507)	0.112027	4.9718	TCGA-TQ-A7RS-01
LGG(N=507)	0.083171	4.9764	TCGA-DU-7009-01
LGG(N=507)	0.161529	5.1169	TCGA-DU-7010-01
LGG(N=507)	0.110587	4.6433	TCGA-QH-A6X3-01
LGG(N=507)	0.0727471	5.2533	TCGA-DU-8164-01
LGG(N=507)	0.0686489	5.067	TCGA-DU-7018-01
LGG(N=507)	0.0859153	4.582	TCGA-RY-A843-01
LGG(N=507)	0.0844077	4.8069	TCGA-DU-7014-01
LGG(N=507)	0.0741379	5.1132	TCGA-HT-7693-01
LGG(N=507)	0.184366	4.6376	TCGA-FG-A6J3-01
LGG(N=507)	0.126696	5.1339	TCGA-HT-8106-01
LGG(N=507)	0.0673683	4.9594	TCGA-HT-7472-01
LGG(N=507)	0.0700075	5.1997	TCGA-HT-7855-01
LGG(N=507)	0.0749865	5.5395	TCGA-DB-A4XG-01
LGG(N=507)	0.192928	4.7913	TCGA-HT-A5RC-01
LGG(N=507)	0.109906	5.2126	TCGA-VM-A8C8-01
LGG(N=507)	0.0847072	5.2075	TCGA-HT-7681-01
LGG(N=507)	0.0972307	4.783	TCGA-DU-A6S2-01
LGG(N=507)	0.0705509	4.7192	TCGA-DU-7309-01
LGG(N=507)	0.0753884	4.3951	TCGA-DB-A4XH-01
LGG(N=507)	0.0971336	4.9156	TCGA-HT-7485-01
LGG(N=507)	0.132887	5.2426	TCGA-VW-A7QS-01
LGG(N=507)	0.0807517	4.9964	TCGA-VV-A86M-01
LGG(N=507)	0.246464	4.5754	TCGA-E1-A7YV-01
LGG(N=507)	0.0747275	5.1482	TCGA-HT-7468-01
LGG(N=507)	0.0733314	5.3576	TCGA-HT-7677-01
LGG(N=507)	0.205958	4.5173	TCGA-DU-A5TY-01
LGG(N=507)	0.0943005	4.8161	TCGA-HT-8109-01
LGG(N=507)	0.0757127	5.1086	TCGA-HT-7479-01
LGG(N=507)	0.0655601	5.5886	TCGA-DB-5275-01
LGG(N=507)	0.104337	4.8228	TCGA-TM-A7C4-01
LGG(N=507)	0.106774	5.1182	TCGA-DH-A7UU-01
LGG(N=507)	0.0943461	4.5085	TCGA-HT-A4DV-01
LGG(N=507)	0.0821287	5.1065	TCGA-FG-8186-01
LGG(N=507)	0.0810962	5.0884	TCGA-FG-A4MT-01
LGG(N=507)	0.096119	4.8395	TCGA-E1-5305-01
LGG(N=507)	0.110928	4.7819	TCGA-CS-5393-01
LGG(N=507)	0.0919798	5.0157	TCGA-DU-6395-01
LGG(N=507)	0.113391	3.7582	TCGA-DB-A64X-01
LGG(N=507)	0.189532	5.4634	TCGA-S9-A7IS-01
LGG(N=507)	0.120784	4.9792	TCGA-HT-7856-01
LGG(N=507)	0.104315	4.5687	TCGA-QH-A6XA-01
LGG(N=507)	0.0569386	4.6877	TCGA-P5-A77W-01
LGG(N=507)	0.108265	5.3324	TCGA-CS-4942-01
LGG(N=507)	0.173841	5.193	TCGA-CS-6186-01
LGG(N=507)	0.0706656	5.5515	TCGA-DU-7008-01
LGG(N=507)	0.112281	5.2642	TCGA-HT-7688-01
LGG(N=507)	0.0906088	5.2529	TCGA-DU-A7T8-01
LGG(N=507)	0.0868477	4.4297	TCGA-DU-A6S3-01
LGG(N=507)	0.0861948	4.7777	TCGA-DB-A64U-01
LGG(N=507)	0.318067	5.2559	TCGA-HT-A61C-01
LGG(N=507)	0.104723	5.3009	TCGA-TQ-A7RF-01
LGG(N=507)	0.0828817	5.5167	TCGA-F6-A8O3-01
LGG(N=507)	0.0930307	4.9346	TCGA-R8-A6ML-01
LGG(N=507)	0.185971	4.4542	TCGA-DU-A5TT-01
LGG(N=507)	0.117063	5.1498	TCGA-QH-A870-01
LGG(N=507)	0.0947357	4.5699	TCGA-DB-A75O-01
LGG(N=507)	0.0872782	4.8238	TCGA-HT-8111-01
LGG(N=507)	0.0754139	5.1227	TCGA-S9-A7QZ-01
LGG(N=507)	0.0885261	4.7798	TCGA-DB-5273-01
LGG(N=507)	0.115947	4.7767	TCGA-HT-7470-01
LGG(N=507)	0.114363	4.6136	TCGA-FG-A4MY-01
LGG(N=507)	0.111137	4.8238	TCGA-HT-8108-01
LGG(N=507)	0.0809157	5.3234	TCGA-DB-A4XE-01
LGG(N=507)	0.219942	4.0488	TCGA-HT-A4DS-01
LGG(N=507)	0.175939	4.9165	TCGA-DU-8158-01
LGG(N=507)	0.0927633	4.8182	TCGA-HT-7474-01
LGG(N=507)	0.0967818	5.0786	TCGA-DH-5143-01
LGG(N=507)	0.139614	5.1322	TCGA-TQ-A7RJ-01
LGG(N=507)	0.0882124	4.6966	TCGA-S9-A7QY-01
LGG(N=507)	0.0807876	4.5754	TCGA-DB-A4XA-01
LGG(N=507)	0.109312	4.7882	TCGA-P5-A731-01
LGG(N=507)	0.262763	5.3031	TCGA-E1-A7YE-01
LGG(N=507)	0.136005	4.8028	TCGA-FG-A710-01
LGG(N=507)	0.1063	4.3378	TCGA-HT-8010-01
LGG(N=507)	0.0713372	5.1416	TCGA-DU-7299-01
LGG(N=507)	0.100833	5.2476	TCGA-DB-5270-01
LGG(N=507)	0.0877525	4.7005	TCGA-KT-A74X-01
LGG(N=507)	0.119156	4.7939	TCGA-DB-A75L-01
LGG(N=507)	0.107987	4.6514	TCGA-HT-A616-01
LGG(N=507)	0.110721	4.5249	TCGA-HT-A74K-01
LGG(N=507)	0.0996213	4.9496	TCGA-WY-A85C-01
LGG(N=507)	0.119376	4.8182	TCGA-FG-8188-01
LGG(N=507)	0.114408	5.3685	TCGA-DU-A6S7-01
LGG(N=507)	0.0600812	4.9435	TCGA-DU-7294-01
LGG(N=507)	0.0588102	4.0748	TCGA-DB-5274-01
LGG(N=507)	0.10455	5.1056	TCGA-HT-7604-01
LGG(N=507)	0.142646	4.7088	TCGA-TM-A84F-01
LGG(N=507)	0.166429	4.6628	TCGA-DB-A64O-01
LGG(N=507)	0.0605337	4.8822	TCGA-HT-7884-01
LGG(N=507)	0.0853524	5.306	TCGA-S9-A6WE-01
LGG(N=507)	0.102057	4.7698	TCGA-QH-A6CY-01
LGG(N=507)	0.270179	4.6106	TCGA-S9-A6WM-01
LGG(N=507)	0.292839	4.9093	TCGA-HT-A5RA-01
LGG(N=507)	0.192065	4.4628	TCGA-QH-A6CV-01
LGG(N=507)	0.0961862	5.018	TCGA-VM-A8CE-01
LGG(N=507)	0.271891	5.1465	TCGA-DU-5852-01
LGG(N=507)	0.151333	4.3779	TCGA-P5-A72U-01
LGG(N=507)	0.0912508	5.2434	TCGA-DB-A75K-01
LGG(N=507)	0.081529	5.1388	TCGA-DU-6410-01
LGG(N=507)	0.0559716	4.7866	TCGA-QH-A65Z-01
LGG(N=507)	0.0807659	4.7421	TCGA-S9-A7IY-01
LGG(N=507)	0.113352	4.6927	TCGA-P5-A781-01
LGG(N=507)	0.108887	5.5979	TCGA-TM-A84G-01
LGG(N=507)	0.155015	4.47	TCGA-HW-A5KK-01
LGG(N=507)	0.0680539	5.3537	TCGA-E1-5311-01
LGG(N=507)	0.0989167	5.4542	TCGA-FG-7634-01
LGG(N=507)	0.100322	5.0939	TCGA-DU-5855-01
LGG(N=507)	0.0965871	5.3737	TCGA-DU-6396-01
LGG(N=507)	0.148853	4.6142	TCGA-FG-7643-01
LGG(N=507)	0.16012	5.1152	TCGA-TM-A84C-01
LGG(N=507)	0.083728	4.9778	TCGA-WY-A85E-01
LGG(N=507)	0.0683326	5.4767	TCGA-DU-7298-01
LGG(N=507)	0.0915141	4.8575	TCGA-TM-A84T-01
LGG(N=507)	0.0677122	5.1408	TCGA-FG-7637-01
LGG(N=507)	0.100793	4.976	TCGA-HT-A5R9-01
LGG(N=507)	0.109052	5.1289	TCGA-HT-A614-01
LGG(N=507)	0.0815195	4.722	TCGA-QH-A65R-01
LGG(N=507)	0.088159	5.0313	TCGA-FG-A60J-01
LGG(N=507)	0.168793	5.4216	TCGA-FG-8189-01
LGG(N=507)	0.160442	4.2563	TCGA-P5-A5EY-01
LGG(N=507)	0.149519	5.0242	TCGA-HT-7882-01
LGG(N=507)	0.281584	5.3975	TCGA-HT-8011-01
LGG(N=507)	0.101001	5.6539	TCGA-DU-6394-01
LGG(N=507)	0.112289	5.3388	TCGA-WY-A859-01
LGG(N=507)	0.0686429	5.2381	TCGA-WY-A85B-01
LGG(N=507)	0.100075	5.4542	TCGA-S9-A6UB-01
LGG(N=507)	0.13699	5.1792	TCGA-S9-A6U6-01
LGG(N=507)	0.0553483	5.8266	TCGA-DU-8168-01
LGG(N=507)	0.175734	4.7121	TCGA-DU-7290-01
LGG(N=507)	0.0912583	5.855	TCGA-DU-6407-01
LGG(N=507)	0.105638	4.9374	TCGA-HT-7601-01
LGG(N=507)	0.282504	5.1551	TCGA-DU-6403-01
LGG(N=507)	0.0545486	5.064	TCGA-DB-A64R-01
LGG(N=507)	0.122078	4.8131	TCGA-E1-A7YQ-01
LGG(N=507)	0.249516	5.4347	TCGA-DU-6405-01
LGG(N=507)	0.0836624	4.9603	TCGA-HW-7487-01
LGG(N=507)	0.187536	4.4006	TCGA-S9-A7R2-01
LGG(N=507)	0.097707	4.976	TCGA-S9-A7J1-01
LGG(N=507)	0.0980083	4.8465	TCGA-P5-A72X-01
LGG(N=507)	0.175347	4.7861	TCGA-E1-A7YJ-01
LGG(N=507)	0.092196	5.4764	TCGA-HT-7690-01
LGG(N=507)	0.0605606	5.0747	TCGA-HT-8105-01
LGG(N=507)	0.144726	5.3608	TCGA-E1-A7YY-01
LGG(N=507)	0.0559968	5.3111	TCGA-DU-6400-01
LGG(N=507)	0.099461	4.7383	TCGA-P5-A737-01
LGG(N=507)	0.0909302	4.8525	TCGA-RY-A83Y-01
LGG(N=507)	0.217057	4.7555	TCGA-HT-8564-01
LGG(N=507)	0.118987	5.044	TCGA-HT-7686-01
LGG(N=507)	0.183861	4.232	TCGA-E1-A7YM-01
LGG(N=507)	0.0837975	4.8625	TCGA-DH-A66F-01
LGG(N=507)	0.0873634	5.2862	TCGA-CS-5390-01
LGG(N=507)	0.215606	4.9796	TCGA-S9-A6UA-01
LGG(N=507)	0.147575	5.7466	TCGA-FG-A87N-01
LGG(N=507)	0.136067	5.3978	TCGA-VV-A829-01
LGG(N=507)	0.0854557	4.6399	TCGA-DH-A66B-01
LGG(N=507)	0.176272	4.9156	TCGA-HT-A5R7-01
LGG(N=507)	0.031519	5.2423	TCGA-CS-5394-01
LGG(N=507)	0.0665414	5.4835	TCGA-DH-A66D-01
LGG(N=507)	0.0945846	4.9778	TCGA-HT-7877-01
LGG(N=507)	0.0832224	5.275	TCGA-DU-6542-01
LGG(N=507)	0.154624	4.7517	TCGA-QH-A6CS-01
LGG(N=507)	0.129088	4.6566	TCGA-E1-A7YU-01
LGG(N=507)	0.12651	5.0401	TCGA-W9-A837-01
LGG(N=507)	0.130002	5.0781	TCGA-IK-7675-01
LGG(N=507)	0.123063	4.8807	TCGA-DU-7306-01
LGG(N=507)	0.121508	5.0462	TCGA-QH-A6X9-01
LGG(N=507)	0.212507	4.7442	TCGA-S9-A6U0-01
LGG(N=507)	0.0720733	5.1736	TCGA-HT-7611-01
LGG(N=507)	0.0938512	5.1946	TCGA-S9-A6TY-01
LGG(N=507)	0.287058	4.4881	TCGA-DU-A7TB-01
LGG(N=507)	0.100077	4.8182	TCGA-IK-8125-01
LGG(N=507)	0.154994	4.3227	TCGA-WH-A86K-01
LGG(N=507)	0.0459032	4.8207	TCGA-DH-5141-01
LGG(N=507)	0.0929935	4.2965	TCGA-FG-A60L-01
LGG(N=507)	0.0635923	5.3872	TCGA-DB-5280-01
LGG(N=507)	0.19515	5.1899	TCGA-S9-A7IX-01
LGG(N=507)	0.081177	5.248	TCGA-FG-5965-01
LGG(N=507)	0.133718	3.8827	TCGA-P5-A5F6-01
LGG(N=507)	0.0916705	5.3165	TCGA-DU-7007-01
LGG(N=507)	0.0842182	4.6882	TCGA-HW-7490-01
LGG(N=507)	0.201685	4.8485	TCGA-CS-6188-01
LGG(N=507)	0.101426	5.4503	TCGA-CS-6668-01
LGG(N=507)	0.196259	5.1098	TCGA-DU-8165-01
LGG(N=507)	0.109248	4.1612	TCGA-HT-7692-01
LGG(N=507)	0.202258	5.7195	TCGA-TQ-A7RM-01
LGG(N=507)	0.195394	5.0418	TCGA-DU-8161-01
LGG(N=507)	0.115756	4.5224	TCGA-P5-A736-01
LGG(N=507)	0.0826077	5.0211	TCGA-DU-6401-01
LGG(N=507)	0.194486	3.8044	TCGA-HT-A74H-01
LGG(N=507)	0.0840919	5.2009	TCGA-TQ-A7RV-01
LGG(N=507)	0.085427	4.845	TCGA-HT-7483-01
LGG(N=507)	0.105159	4.3569	TCGA-HT-7620-01
LGG(N=507)	0.0675443	4.9915	TCGA-HT-7480-01
LGG(N=507)	0.0871761	5.3162	TCGA-S9-A7J0-01
LGG(N=507)	0.0817982	5.4343	TCGA-TM-A84Q-01
LGG(N=507)	0.120343	4.5243	TCGA-RY-A847-01
LGG(N=507)	0.112025	5.8677	TCGA-TQ-A7RQ-01
LGG(N=507)	0.140831	5.0674	TCGA-TQ-A7RW-01
LGG(N=507)	0.0927303	4.6456	TCGA-FG-8191-01
LGG(N=507)	0.0792501	5.1563	TCGA-E1-A7YW-01
LGG(N=507)	0.0753595	5.1215	TCGA-DB-5278-01
LGG(N=507)	0.11566	5.6433	TCGA-E1-A7YS-01
LGG(N=507)	0.0970272	5.2146	TCGA-HT-7695-01
LGG(N=507)	0.171328	4.8069	TCGA-DU-7012-01
LGG(N=507)	0.0887479	5.2009	TCGA-HT-7879-01
LGG(N=507)	0.0711838	4.6018	TCGA-DU-A7TC-01
LGG(N=507)	0.159154	4.8679	TCGA-HT-7680-01
LGG(N=507)	0.107646	4.9336	TCGA-DB-A4X9-01
LGG(N=507)	0.151921	5.2411	TCGA-TQ-A7RI-01
LGG(N=507)	0.119251	5.4689	TCGA-TM-A7CA-01
LGG(N=507)	0.0877849	5.0905	TCGA-QH-A86X-01
LGG(N=507)	0.115834	5.1144	TCGA-DU-A76R-01
LGG(N=507)	0.0529805	5.0242	TCGA-DH-5144-01
LGG(N=507)	0.207626	4.6433	TCGA-E1-A7Z2-01
LGG(N=507)	0.0899821	5.1764	TCGA-DU-A5TP-01
LGG(N=507)	0.112335	4.6142	TCGA-FG-8187-01
LGG(N=507)	0.166486	5.6041	TCGA-E1-5304-01
LGG(N=507)	0.0950658	4.4404	TCGA-CS-4943-01
LGG(N=507)	0.305446	5.6436	TCGA-DH-5140-01
LGG(N=507)	0.102892	4.6502	TCGA-TM-A7CF-01
LGG(N=507)	0.120703	5.1543	TCGA-DH-A7US-01
LGG(N=507)	0.132708	4.8758	TCGA-HT-A61B-01
LGG(N=507)	0.0811317	4.9755	TCGA-E1-A7Z6-01
LGG(N=507)	0.129813	4.6294	TCGA-HT-7857-01
LGG(N=507)	0.0609472	4.9658	TCGA-E1-5319-01
LGG(N=507)	0.130976	4.0216	TCGA-DU-A5TS-01
LGG(N=507)	0.201026	5.9241	TCGA-DU-6392-01
LGG(N=507)	0.108778	4.2212	TCGA-QH-A6CU-01
LGG(N=507)	0.170977	5.0614	TCGA-DU-6404-01
LGG(N=507)	0.246375	4.0144	TCGA-VW-A8FI-01
LGG(N=507)	0.109734	5.1728	TCGA-HT-A74L-01
LGG(N=507)	0.171954	4.623	TCGA-P5-A5EU-01
LGG(N=507)	0.121928	4.2818	TCGA-P5-A5EZ-01
LGG(N=507)	0.115613	5.8276	TCGA-S9-A89Z-01
LGG(N=507)	0.0942015	5.1907	TCGA-S9-A6TZ-01
LGG(N=507)	0.187793	5	TCGA-FG-5963-01
LGG(N=507)	0.124482	4.8704	TCGA-HT-A61A-01
LGG(N=507)	0.284299	5.634	TCGA-S9-A89V-01
LGG(N=507)	0.0669113	5.1152	TCGA-DB-A64W-01
LGG(N=507)	0.0877804	3.7909	TCGA-FG-A4MX-01
LGG(N=507)	0.154772	5.3855	TCGA-P5-A72Z-01
LGG(N=507)	0.0932644	4.8744	TCGA-HT-8114-01
LGG(N=507)	0.112834	4.8575	TCGA-HT-7881-01
LGG(N=507)	0.0953619	4.6502	TCGA-CS-4944-01
LGG(N=507)	0.099427	4.773	TCGA-S9-A7QX-01
LGG(N=507)	0.125031	4.9769	TCGA-DU-A7TG-01
LGG(N=507)	0.0490818	5.8684	TCGA-DU-5874-01
LGG(N=507)	0.141732	5.3198	TCGA-TQ-A8XE-01
LGG(N=507)	0.100139	4.847	TCGA-DU-7300-01
LGG(N=507)	0.0962833	5.0717	TCGA-HT-7694-01
LGG(N=507)	0.0598428	5.3534	TCGA-HT-7471-01
LGG(N=507)	0.0874094	5.2536	TCGA-DB-A4XD-01
LGG(N=507)	0.0784966	5.022	TCGA-TQ-A7RK-01
LGG(N=507)	0.0968195	5.0099	TCGA-HT-7475-01
LGG(N=507)	0.0873161	5.3541	TCGA-TQ-A7RO-01
LGG(N=507)	0.142553	4.9045	TCGA-HT-7902-01
LGG(N=507)	0.192108	4.7523	TCGA-FG-A711-01
LGG(N=507)	0.0925014	4.9189	TCGA-DB-5276-01
LGG(N=507)	0.0628946	4.7772	TCGA-P5-A730-01
LGG(N=507)	0.358363	4.7767	TCGA-E1-A7YD-01
LGG(N=507)	0.11486	4.4745	TCGA-HT-A74O-01
LGG(N=507)	0.167111	4.9801	TCGA-HT-8015-01
LGG(N=507)	0.125333	5.3555	TCGA-HT-A74J-01
LGG(N=507)	0.107283	5.1922	TCGA-DH-A669-01
LGG(N=507)	0.160673	4.421	TCGA-HT-A617-01
LGG(N=507)	0.0955734	4.8033	TCGA-HT-7605-01
LGG(N=507)	0.0849917	5.4202	TCGA-S9-A6WO-01
LGG(N=507)	0.160432	4.3484	TCGA-QH-A6CX-01
LGG(N=507)	0.0960451	5.0739	TCGA-P5-A5F4-01
LGG(N=507)	0.187952	4.5675	TCGA-DU-A76K-01
LGG(N=507)	0.0897945	4.8822	TCGA-VM-A8CH-01
LGG(N=507)	0.0739026	4.6381	TCGA-HT-7609-01
LGG(N=507)	0.119057	4.865	TCGA-QH-A6X4-01
LGG(N=507)	0.098779	4.6821	TCGA-DH-A7UV-01
LGG(N=507)	0.170992	4.2304	TCGA-TM-A7C3-01
LGG(N=507)	0.0925595	4.5318	TCGA-S9-A6WG-01
LGG(N=507)	0.0808817	5.0063	TCGA-FG-6690-01
LGG(N=507)	0.0744261	4.855	TCGA-DU-8167-01
LGG(N=507)	0.103831	4.8694	TCGA-QH-A65X-01
LGG(N=507)	0.105949	4.5808	TCGA-P5-A780-01
LGG(N=507)	0.0810935	5.2638	TCGA-E1-5302-01
LGG(N=507)	0.104419	4.1161	TCGA-HW-A5KJ-01
LGG(N=507)	0.109286	4.889	TCGA-R8-A6MO-01
LGG(N=507)	0.100875	4.8043	TCGA-FG-7636-01
LGG(N=507)	0.125927	4.588	TCGA-CS-6290-01
LGG(N=507)	0.161708	5.1583	TCGA-DU-5847-01
LGG(N=507)	0.253376	5.4696	TCGA-DU-6406-01
LGG(N=507)	0.268764	5.4473	TCGA-TM-A84B-01
LGG(N=507)	0.0981993	4.8319	TCGA-DU-A76O-01
CESC(N=301)	0.260057	4.1986	TCGA-EK-A2RE-01
CESC(N=301)	0.192421	4.6645	TCGA-IR-A3L7-01
CESC(N=301)	0.265122	3.5982	TCGA-Q1-A73Q-01
CESC(N=301)	0.160447	2.7931	TCGA-C5-A1MF-01
CESC(N=301)	0.118693	3.652	TCGA-ZJ-A8QQ-01
CESC(N=301)	0.132035	4.0162	TCGA-EX-A3L1-01
CESC(N=301)	0.165703	4.7442	TCGA-JW-A5VI-01
CESC(N=301)	0.379721	3.9746	TCGA-EA-A1QT-01
CESC(N=301)	0.251407	4.2134	TCGA-UC-A7PG-01
CESC(N=301)	0.277888	4.9472	TCGA-EA-A97N-01
CESC(N=301)	0.122751	4.5423	TCGA-EA-A3QD-01
CESC(N=301)	0.121479	4.0189	TCGA-C5-A1ME-01
CESC(N=301)	0.275469	4.7132	TCGA-C5-A8YR-01
CESC(N=301)	0.138482	4.1027	TCGA-FU-A40J-01
CESC(N=301)	0.155335	4.9612	TCGA-VS-A9V5-01
CESC(N=301)	0.149304	4.5838	TCGA-MY-A913-01
CESC(N=301)	0.169922	4.5053	TCGA-VS-A8Q9-01
CESC(N=301)	0.212514	4.6838	TCGA-DS-A0VL-01
CESC(N=301)	0.16285	5.1835	TCGA-VS-A9UU-01
CESC(N=301)	0.191004	4.3299	TCGA-ZJ-AAXN-01
CESC(N=301)	0.204296	4.7955	TCGA-VS-A9U6-01
CESC(N=301)	0.205522	4.5217	TCGA-C5-A2LX-01
CESC(N=301)	0.230562	3.5863	TCGA-C5-A1M8-01
CESC(N=301)	0.19645	4.8146	TCGA-C5-A7CJ-01
CESC(N=301)	0.146564	3.3647	TCGA-GH-A9DA-01
CESC(N=301)	0.226769	3.8401	TCGA-EA-A5O9-01
CESC(N=301)	0.0883098	4.6798	TCGA-Q1-A73P-01
CESC(N=301)	0.215223	3.7529	TCGA-C5-A8XK-01
CESC(N=301)	0.152227	3.7269	TCGA-C5-A907-01
CESC(N=301)	0.16446	4.1587	TCGA-VS-A9UD-01
CESC(N=301)	0.180435	4.3646	TCGA-C5-A7CM-01
CESC(N=301)	0.189687	4.5079	TCGA-VS-A9V2-01
CESC(N=301)	0.201646	4.1587	TCGA-VS-A94Y-01
CESC(N=301)	0.315698	4.9298	TCGA-C5-A8ZZ-01
CESC(N=301)	0.212542	5.4916	TCGA-VS-A9UJ-01
CESC(N=301)	0.276238	3.2143	TCGA-ZJ-AAXI-01
CESC(N=301)	0.211582	3.154	TCGA-Q1-A6DT-01
CESC(N=301)	0.134586	4.4509	TCGA-VS-A9UQ-01
CESC(N=301)	0.198724	4.8983	TCGA-VS-A8EG-01
CESC(N=301)	0.218879	4.4881	TCGA-EX-A69L-01
CESC(N=301)	0.188095	4.5772	TCGA-Q1-A73O-01
CESC(N=301)	0.217003	4.5886	TCGA-VS-A8QC-01
CESC(N=301)	0.138413	4.6029	TCGA-EA-A5ZE-01
CESC(N=301)	0.160142	5.5598	TCGA-ZJ-A8QO-01
CESC(N=301)	0.227301	3.6393	TCGA-JX-A5QV-01
CESC(N=301)	0.155434	3.2343	TCGA-EK-A2GZ-01
CESC(N=301)	0.1467	4.0001	TCGA-EK-A2R9-01
CESC(N=301)	0.137996	3.3177	TCGA-IR-A3LL-01
CESC(N=301)	0.232467	4.4945	TCGA-C5-A1M5-01
CESC(N=301)	0.0778918	4.026	TCGA-C5-A7X8-01
CESC(N=301)	0.170164	4.9199	TCGA-EA-A3HS-01
CESC(N=301)	0.157979	3.6861	TCGA-IR-A3LH-01
CESC(N=301)	0.0917164	3.9089	TCGA-C5-A1M9-01
CESC(N=301)	0.115368	3.7356	TCGA-DG-A2KJ-01
CESC(N=301)	0.231621	4.1563	TCGA-Q1-A5R3-01
CESC(N=301)	0.137237	4.834	TCGA-HG-A2PA-01
CESC(N=301)	0.160923	4.1318	TCGA-EA-A50E-01
CESC(N=301)	0.235957	3.551	TCGA-EA-A556-01
CESC(N=301)	0.219458	5.0571	TCGA-VS-A9V3-01
CESC(N=301)	0.182451	4.2056	TCGA-VS-A9UH-01
CESC(N=301)	0.217103	4.359	TCGA-JX-A3PZ-01
CESC(N=301)	0.207349	4.6894	TCGA-C5-A1MP-01
CESC(N=301)	0.192304	3.7453	TCGA-MU-A5YI-01
CESC(N=301)	0.101008	4.2366	TCGA-VS-A8QA-01
CESC(N=301)	0.290151	4.5904	TCGA-FU-A5XV-01
CESC(N=301)	0.151936	4.7934	TCGA-EX-A8YF-01
CESC(N=301)	0.280677	4.8187	TCGA-ZJ-A8QR-01
CESC(N=301)	0.0999475	3.3897	TCGA-IR-A3LB-01
CESC(N=301)	0.13324	3.7699	TCGA-EK-A2PI-01
CESC(N=301)	0.189558	4.5386	TCGA-HM-A6W2-01
CESC(N=301)	0.195586	3.6428	TCGA-EK-A2IR-01
CESC(N=301)	0.0573226	4.6451	TCGA-IR-A3LF-01
CESC(N=301)	0.268152	5.0798	TCGA-HM-A4S6-01
CESC(N=301)	0.214612	3.5312	TCGA-VS-A8QF-01
CESC(N=301)	0.177673	4.1684	TCGA-VS-AA62-01
CESC(N=301)	0.237335	4.7334	TCGA-C5-A7UE-01
CESC(N=301)	0.227566	4.4562	TCGA-DS-A5RQ-01
CESC(N=301)	0.161568	4.4615	TCGA-BI-A20A-01
CESC(N=301)	0.157457	4.7819	TCGA-EA-A3HU-01
CESC(N=301)	0.161005	4.2095	TCGA-EK-A2RM-01
CESC(N=301)	0.0964864	4.5928	TCGA-DG-A2KK-01
CESC(N=301)	0.143183	5.0462	TCGA-C5-A1MI-01
CESC(N=301)	0.196316	3.9022	TCGA-JW-A852-01
CESC(N=301)	0.278641	4.0601	TCGA-EK-A2RA-01
CESC(N=301)	0.218975	4.0401	TCGA-EK-A2RB-01
CESC(N=301)	0.179636	4.7027	TCGA-C5-A1MJ-01
CESC(N=301)	0.123757	4.182	TCGA-MY-A5BE-01
CESC(N=301)	0.209311	3.8064	TCGA-C5-A1BE-01
CESC(N=301)	0.222894	5.2563	TCGA-ZJ-AAXT-01
CESC(N=301)	0.217964	4.222	TCGA-LP-A7HU-01
CESC(N=301)	0.291492	5.4676	TCGA-2W-A8YY-01
CESC(N=301)	0.323707	4.9397	TCGA-EA-A411-01
CESC(N=301)	0.195834	3.9166	TCGA-C5-A1MN-01
CESC(N=301)	0.0895509	4.9336	TCGA-C5-A2M2-01
CESC(N=301)	0.187093	4.853	TCGA-EK-A2PK-01
CESC(N=301)	0.324857	5.1887	TCGA-EA-A410-01
CESC(N=301)	0.161402	4.7517	TCGA-VS-A952-01
CESC(N=301)	0.201312	3.6804	TCGA-EK-A2IP-01
CESC(N=301)	0.257823	2.6962	TCGA-EK-A2PG-01
CESC(N=301)	0.161077	4.4803	TCGA-FU-A3YQ-01
CESC(N=301)	0.263257	3.7356	TCGA-DS-A1OB-01
CESC(N=301)	0.168068	4.9093	TCGA-VS-A959-01
CESC(N=301)	0.232422	4.1417	TCGA-EK-A2R7-01
CESC(N=301)	0.203613	4.1836	TCGA-JW-A5VJ-01
CESC(N=301)	0.413478	4.7619	TCGA-C5-A7UH-01
CESC(N=301)	0.212598	4.795	TCGA-MA-AA3Z-01
CESC(N=301)	0.1343	5.0751	TCGA-VS-A9UR-01
CESC(N=301)	0.213961	3.4197	TCGA-EK-A3GN-01
CESC(N=301)	0.215719	4.208	TCGA-DS-A3LQ-01
CESC(N=301)	0.192809	4.2165	TCGA-ZJ-AAXU-01
CESC(N=301)	0.316561	4.174	TCGA-VS-A9UY-01
CESC(N=301)	0.458641	4.3435	TCGA-ZJ-AAXA-01
CESC(N=301)	0.142214	2.7401	TCGA-EK-A2RO-01
CESC(N=301)	0.184803	4.5392	TCGA-DS-A0VM-01
CESC(N=301)	0.191903	5.0913	TCGA-EX-A1H5-01
CESC(N=301)	0.0715057	3.8993	TCGA-FU-A3EO-01
CESC(N=301)	0.188394	3.2692	TCGA-EK-A2RK-01
CESC(N=301)	0.277878	4.5167	TCGA-C5-A1BL-01
CESC(N=301)	0.383111	3.7593	TCGA-Q1-A73S-01
CESC(N=301)	0.251377	3.9137	TCGA-PN-A8MA-01
CESC(N=301)	0.209885	5.1023	TCGA-DS-A7WF-01
CESC(N=301)	0.222052	4.2965	TCGA-C5-A7X3-01
CESC(N=301)	0.139009	4.425	TCGA-HM-A3JK-01
CESC(N=301)	0.143715	2.5487	TCGA-ZJ-AAXJ-01
CESC(N=301)	0.143049	5.3045	TCGA-VS-A9V1-01
CESC(N=301)	0.386337	4.7372	TCGA-FU-A3HZ-01
CESC(N=301)	0.167609	4.1128	TCGA-EA-A78R-01
CESC(N=301)	0.183756	4.5205	TCGA-JW-A5VG-01
CESC(N=301)	0.199435	3.8915	TCGA-VS-A9UV-01
CESC(N=301)	0.148822	5.1934	TCGA-C5-A8YT-01
CESC(N=301)	0.158388	4.3848	TCGA-ZX-AA5X-01
CESC(N=301)	0.206762	4.7991	TCGA-VS-A958-01
CESC(N=301)	0.154125	3.8739	TCGA-VS-A8EL-01
CESC(N=301)	0.274692	3.4791	TCGA-ZJ-AB0I-01
CESC(N=301)	0.218339	4.3002	TCGA-C5-A2LZ-01
CESC(N=301)	0.287196	5.1052	TCGA-VS-A950-01
CESC(N=301)	0.2407	3.2282	TCGA-IR-A3LK-01
CESC(N=301)	0.262774	4.2488	TCGA-DS-A1OC-01
CESC(N=301)	0.123811	4.1939	TCGA-C5-A3HE-01
CESC(N=301)	0.199325	4.6708	TCGA-MA-AA3W-01
CESC(N=301)	0.203863	4.9146	TCGA-VS-A9UL-01
CESC(N=301)	0.10853	4.1145	TCGA-VS-A9UO-01
CESC(N=301)	0.192038	5.3385	TCGA-C5-A8XJ-01
CESC(N=301)	0.193456	4.2661	TCGA-C5-A7CL-01
CESC(N=301)	0.153459	4.2973	TCGA-FU-A3NI-01
CESC(N=301)	0.12847	4.4149	TCGA-EA-A439-01
CESC(N=301)	0.189607	4.2943	TCGA-VS-A9V0-01
CESC(N=301)	0.150341	4.7318	TCGA-EK-A3GK-01
CESC(N=301)	0.151282	4.9397	TCGA-C5-A7CG-01
CESC(N=301)	0.211238	4.5217	TCGA-C5-A1BI-01
CESC(N=301)	0.185083	4.2803	TCGA-HM-A3JJ-01
CESC(N=301)	0.223129	3.5827	TCGA-C5-A7UI-01
CESC(N=301)	0.173212	4.7356	TCGA-ZJ-AAXD-01
CESC(N=301)	0.162385	4.86	TCGA-EK-A2R8-01
CESC(N=301)	0.18673	4.6165	TCGA-VS-A9UP-01
CESC(N=301)	0.122357	4.5367	TCGA-C5-A1BF-01
CESC(N=301)	0.150399	3.6393	TCGA-EX-A69M-01
CESC(N=301)	0.207668	4.4983	TCGA-EA-A5ZD-01
CESC(N=301)	0.306874	4.5928	TCGA-JX-A3Q0-01
CESC(N=301)	0.221287	4.1128	TCGA-BI-A0VS-01
CESC(N=301)	0.170033	2.8955	TCGA-VS-A8EJ-01
CESC(N=301)	0.177958	4.6089	TCGA-DR-A0ZL-01
CESC(N=301)	0.179358	3.4251	TCGA-MA-AA41-01
CESC(N=301)	0.247678	5.3045	TCGA-EA-A3HQ-01
CESC(N=301)	0.163898	3.7226	TCGA-LP-A5U2-01
CESC(N=301)	0.163128	3.5009	TCGA-EA-A43B-01
CESC(N=301)	0.146902	4.773	TCGA-C5-A3HD-01
CESC(N=301)	0.149823	3.3478	TCGA-IR-A3LI-01
CESC(N=301)	0.148613	3.9506	TCGA-VS-A8EI-01
CESC(N=301)	0.174121	4.0497	TCGA-EA-A4BA-01
CESC(N=301)	0.195124	4.6358	TCGA-C5-A3HL-01
CESC(N=301)	0.23296	3.6635	TCGA-EA-A3Y4-01
CESC(N=301)	0.15902	3.9204	TCGA-UC-A7PF-01
CESC(N=301)	0.191749	5.3968	TCGA-VS-A9UB-01
CESC(N=301)	0.092345	4.8289	TCGA-UC-A7PI-01
CESC(N=301)	0.216887	4.3869	TCGA-DG-A2KL-01
CESC(N=301)	0.435351	4.445	TCGA-JW-AAVH-01
CESC(N=301)	0.146746	4.5361	TCGA-MY-A5BF-01
CESC(N=301)	0.138278	4.4556	TCGA-Q1-A5R1-01
CESC(N=301)	0.128465	4.1417	TCGA-FU-A57G-01
CESC(N=301)	0.175785	4.3242	TCGA-C5-A1BQ-01
CESC(N=301)	0.229444	4.067	TCGA-EK-A2PL-01
CESC(N=301)	0.189546	5.2025	TCGA-Q1-A6DW-01
CESC(N=301)	0.116135	5.1285	TCGA-C5-A2M1-01
CESC(N=301)	0.187834	3.6928	TCGA-R2-A69V-01
CESC(N=301)	0.198278	4.2833	TCGA-EA-A5ZF-01
CESC(N=301)	0.180909	4.1002	TCGA-FU-A23L-01
CESC(N=301)	0.209949	4.2266	TCGA-DS-A1OA-01
CESC(N=301)	0.118303	3.9365	TCGA-EK-A2H1-01
CESC(N=301)	0.165092	5.0202	TCGA-LP-A4AU-01
CESC(N=301)	0.217189	4.5916	TCGA-VS-A9U7-01
CESC(N=301)	0.144257	4.162	TCGA-C5-A2LS-01
CESC(N=301)	0.144092	3.8269	TCGA-MA-AA3Y-01
CESC(N=301)	0.167383	4.3979	TCGA-DG-A2KM-01
CESC(N=301)	0.120005	4.4647	TCGA-C5-A3HF-01
CESC(N=301)	0.138957	3.7561	TCGA-C5-A2LT-01
CESC(N=301)	0.153813	3.87	TCGA-C5-A1BK-01
CESC(N=301)	0.152802	4.0136	TCGA-UC-A7PD-01
CESC(N=301)	0.182055	4.5148	TCGA-MY-A5BD-01
CESC(N=301)	0.0964336	4.9402	TCGA-VS-A9UZ-01
CESC(N=301)	0.209755	4.4516	TCGA-DS-A1OD-01
CESC(N=301)	0.137785	4.0705	TCGA-C5-A8XH-01
CESC(N=301)	0.225193	4.837	TCGA-EK-A2RC-01
CESC(N=301)	0.169648	5.0414	TCGA-JX-A3Q8-01
CESC(N=301)	0.174657	3.2915	TCGA-DS-A7WI-01
CESC(N=301)	0.171843	4.66	TCGA-VS-A953-01
CESC(N=301)	0.256439	3.6872	TCGA-EA-A44S-01
CESC(N=301)	0.245624	5.0691	TCGA-VS-A957-01
CESC(N=301)	0.402744	4.85	TCGA-JW-A5VH-01
CESC(N=301)	0.227759	3.5161	TCGA-EA-A3HR-01
CESC(N=301)	0.170218	4.551	TCGA-EA-A3QE-01
CESC(N=301)	0.225529	5.1127	TCGA-WL-A834-01
CESC(N=301)	0.14627	3.7367	TCGA-C5-A901-01
CESC(N=301)	0.10018	4.3068	TCGA-JW-A69B-01
CESC(N=301)	0.245903	4.4357	TCGA-FU-A3HY-01
CESC(N=301)	0.145796	4.6159	TCGA-C5-A1M6-01
CESC(N=301)	0.191773	3.011	TCGA-VS-A9V4-01
CESC(N=301)	0.190635	3.9965	TCGA-VS-A8Q8-01
CESC(N=301)	0.214078	3.7898	TCGA-DS-A0VN-01
CESC(N=301)	0.180816	4.5243	TCGA-MU-A8JM-01
CESC(N=301)	0.147139	3.5124	TCGA-C5-A2LY-01
CESC(N=301)	0.108039	3.0619	TCGA-FU-A23K-01
CESC(N=301)	0.227207	4.8968	TCGA-EA-A6QX-01
CESC(N=301)	0.226391	4.5479	TCGA-C5-A7CH-01
CESC(N=301)	0.282112	2.5972	TCGA-EK-A2RN-01
CESC(N=301)	0.235488	4.3688	TCGA-EK-A2RJ-01
CESC(N=301)	0.186866	4.4602	TCGA-C5-A1BM-01
CESC(N=301)	0.222749	5.498	TCGA-Q1-A73R-01
CESC(N=301)	0.113089	5.6896	TCGA-DS-A7WH-01
CESC(N=301)	0.2231	4.5136	TCGA-ZJ-AAX4-01
CESC(N=301)	0.199353	4.6905	TCGA-C5-A7CK-01
CESC(N=301)	0.206187	4.8329	TCGA-VS-A8EK-01
CESC(N=301)	0.135284	4.4983	TCGA-EA-A1QS-01
CESC(N=301)	0.156502	3.6312	TCGA-FU-A3WB-01
CESC(N=301)	0.190562	4.9308	TCGA-FU-A3TQ-01
CESC(N=301)	0.133254	4.835	TCGA-C5-A8XI-01
CESC(N=301)	0.25871	4.7485	TCGA-C5-A1BN-01
CESC(N=301)	0.318767	3.5312	TCGA-IR-A3LA-01
CESC(N=301)	0.203857	4.447	TCGA-VS-A94X-01
CESC(N=301)	0.195192	3.928	TCGA-MA-AA42-01
CESC(N=301)	0.256172	4.423	TCGA-C5-A8YQ-01
CESC(N=301)	0.241903	4.2389	TCGA-ZJ-AB0H-01
CESC(N=301)	0.139779	2.7972	TCGA-C5-A7X5-01
CESC(N=301)	0.170994	4.2847	TCGA-VS-A9U5-01
CESC(N=301)	0.195107	3.9213	TCGA-C5-A1M7-01
CESC(N=301)	0.505957	4.4686	TCGA-C5-A905-01
CESC(N=301)	0.186542	4.441	TCGA-Q1-A5R2-01
CESC(N=301)	0.139834	4.2304	TCGA-EK-A3GJ-01
CESC(N=301)	0.148977	4.4437	TCGA-MU-A51Y-01
CESC(N=301)	0.182613	3.5657	TCGA-VS-A8EB-01
CESC(N=301)	0.135883	5.0584	TCGA-LP-A4AX-01
CESC(N=301)	0.202072	4.4713	TCGA-VS-A94Z-01
CESC(N=301)	0.343523	3.5086	TCGA-ZJ-AAXB-01
CESC(N=301)	0.10635	3.2973	TCGA-C5-A1MQ-01
CESC(N=301)	0.0729757	3.1939	TCGA-EX-A1H6-01
CESC(N=301)	0.182804	4.6949	TCGA-ZJ-AAXF-01
CESC(N=301)	0.424825	5.0099	TCGA-VS-A9UM-01
CESC(N=301)	0.147582	4.4337	TCGA-VS-A8EH-01
CESC(N=301)	0.179632	4.3569	TCGA-BI-A0VR-01
CESC(N=301)	0.201381	4.3772	TCGA-EA-A5FO-01
CESC(N=301)	0.223486	3.453	TCGA-DR-A0ZM-01
CESC(N=301)	0.146314	4.7458	TCGA-MA-AA43-01
CESC(N=301)	0.196503	4.5534	TCGA-C5-A7UC-01
CESC(N=301)	0.220904	4.5669	TCGA-C5-A7XC-01
CESC(N=301)	0.156982	3.5827	TCGA-VS-A8QH-01
CESC(N=301)	0.186123	3.6335	TCGA-LP-A5U3-01
CESC(N=301)	0.230115	4.4054	TCGA-DS-A1O9-01
CESC(N=301)	0.184933	4.3744	TCGA-EA-A3HT-01
CESC(N=301)	0.190349	4.4536	TCGA-IR-A3LC-01
CESC(N=301)	0.0881637	4.8505	TCGA-FU-A770-01
CESC(N=301)	0.337341	3.2796	TCGA-VS-A8EC-01
CESC(N=301)	0.286094	4.7501	TCGA-4J-AA1J-01
CESC(N=301)	0.205436	4.0322	TCGA-LP-A4AV-01
CESC(N=301)	0.104485	4.5699	TCGA-EK-A2RL-01
CESC(N=301)	0.0696365	4.1178	TCGA-EK-A3GM-01
CESC(N=301)	0.223252	4.4745	TCGA-VS-A9UC-01
CESC(N=301)	0.254787	4.6451	TCGA-FU-A2QG-01
CESC(N=301)	0.244211	3.5682	TCGA-EK-A2PM-01
CESC(N=301)	0.197054	3.9746	TCGA-DS-A0VK-01
CESC(N=301)	0.178748	4.843	TCGA-VS-A94W-01
CESC(N=301)	0.217401	3.6928	TCGA-C5-A1MK-01
CESC(N=301)	0.19252	4.5826	TCGA-C5-A1MH-01
CESC(N=301)	0.174704	4.0462	TCGA-C5-A0TN-01
CESC(N=301)	0.263767	4.1236	TCGA-VS-A9UI-01
CESC(N=301)	0.137339	5.124	TCGA-FU-A3TX-01
CESC(N=301)	0.186139	4.7071	TCGA-Q1-A6DV-01
CESC(N=301)	0.191583	4.6514	TCGA-C5-A1ML-01
CESC(N=301)	0.188898	4.8934	TCGA-VS-A8QM-01
CESC(N=301)	0.223208	3.4958	TCGA-RA-A741-01
CESC(N=301)	0.176163	3.9983	TCGA-VS-A954-01
CESC(N=301)	0.190769	4.6422	TCGA-XS-A8TJ-01
CESC(N=301)	0.249744	4.6972	TCGA-LP-A4AW-01
CESC(N=301)	0.247402	3.9403	TCGA-JW-A5VK-01
CESC(N=301)	0.11738	3.3105	TCGA-EK-A2H0-01
CESC(N=301)	0.119804	5.0691	TCGA-C5-A902-01
CESC(N=301)	0.556301	4.5454	TCGA-MA-AA3X-01
CESC(N=301)	0.180828	3.7378	TCGA-C5-A7CO-01
CESC(N=301)	0.179535	3.4997	TCGA-C5-A2LV-01
CESC(N=301)	0.203916	4.845	TCGA-VS-A9UT-01
CESC(N=301)	0.163012	4.6294	TCGA-ZJ-AAX8-01
CESC(N=301)	0.16684	4.5934	TCGA-C5-A1BJ-01
LUAD(N=451)	0.274559	5.1148	TCGA-44-6778-01
LUAD(N=451)	0.233891	4.6921	TCGA-64-1679-01
LUAD(N=451)	0.190955	4.5982	TCGA-49-6744-01
LUAD(N=451)	0.177073	4.3299	TCGA-55-6982-01
LUAD(N=451)	0.212012	4.6089	TCGA-NJ-A4YI-01
LUAD(N=451)	0.195585	4.5778	TCGA-MN-A4N1-01
LUAD(N=451)	0.174725	4.5886	TCGA-55-7911-01
LUAD(N=451)	0.217683	3.838	TCGA-55-A4DG-01
LUAD(N=451)	0.269994	4.6247	TCGA-L9-A5IP-01
LUAD(N=451)	0.211507	5.1807	TCGA-55-6712-01
LUAD(N=451)	0.190473	4.9644	TCGA-97-7553-01
LUAD(N=451)	0.213495	4.7231	TCGA-49-AARE-01
LUAD(N=451)	0.173868	4.2419	TCGA-50-8460-01
LUAD(N=451)	0.215103	4.3249	TCGA-50-5933-01
LUAD(N=451)	0.214229	4.5173	TCGA-44-6774-01
LUAD(N=451)	0.170669	4.431	TCGA-55-A48Z-01
LUAD(N=451)	0.264908	4.1269	TCGA-75-7031-01
LUAD(N=451)	0.157312	4.3597	TCGA-44-A47A-01
LUAD(N=451)	0.189687	4.4496	TCGA-64-5781-01
LUAD(N=451)	0.186212	4.9589	TCGA-97-7552-01
LUAD(N=451)	0.191025	4.5681	TCGA-49-AARN-01
LUAD(N=451)	0.220921	3.7039	TCGA-99-8032-01
LUAD(N=451)	0.180403	4.9649	TCGA-55-8299-01
LUAD(N=451)	0.191655	3.4648	TCGA-55-A491-01
LUAD(N=451)	0.180885	4.425	TCGA-50-6595-01
LUAD(N=451)	0.232123	4.856	TCGA-95-A4VP-01
LUAD(N=451)	0.165901	4.5844	TCGA-55-8302-01
LUAD(N=451)	0.208136	3.3042	TCGA-44-4112-01
LUAD(N=451)	0.230832	5.0905	TCGA-75-7027-01
LUAD(N=451)	0.190524	3.532	TCGA-44-2668-01
LUAD(N=451)	0.25495	5.213	TCGA-55-8507-01
LUAD(N=451)	0.17482	4.5772	TCGA-69-8254-01
LUAD(N=451)	0.189568	4.4074	TCGA-78-8640-01
LUAD(N=451)	0.244313	4.6376	TCGA-69-7979-01
LUAD(N=451)	0.144971	4.6736	TCGA-55-7573-01
LUAD(N=451)	0.365904	4.0739	TCGA-44-8119-01
LUAD(N=451)	0.221426	4.0601	TCGA-55-7724-01
LUAD(N=451)	0.173893	5.0348	TCGA-44-6776-01
LUAD(N=451)	0.226008	4.0127	TCGA-49-4514-01
LUAD(N=451)	0.207285	5.1056	TCGA-05-4396-01
LUAD(N=451)	0.249849	4.0575	TCGA-55-8204-01
LUAD(N=451)	0.182445	4.4784	TCGA-L4-A4E6-01
LUAD(N=451)	0.195023	4.3986	TCGA-75-6205-01
LUAD(N=451)	0.242754	4.1145	TCGA-62-A46O-01
LUAD(N=451)	0.236974	3.4291	TCGA-78-7155-01
LUAD(N=451)	0.167349	4.0807	TCGA-62-A472-01
LUAD(N=451)	0.238654	4.7783	TCGA-NJ-A55R-01
LUAD(N=451)	0.151256	4.7751	TCGA-62-8395-01
LUAD(N=451)	0.186612	3.6324	TCGA-95-7567-01
LUAD(N=451)	0.249928	5.026	TCGA-50-5051-01
LUAD(N=451)	0.209816	3.9524	TCGA-55-A48Y-01
LUAD(N=451)	0.177102	4.1302	TCGA-86-A456-01
LUAD(N=451)	0.197047	3.6737	TCGA-50-5068-01
LUAD(N=451)	0.213797	4.8248	TCGA-NJ-A55A-01
LUAD(N=451)	0.20138	5.2661	TCGA-J2-A4AG-01
LUAD(N=451)	0.179338	5.1339	TCGA-05-4405-01
LUAD(N=451)	0.209217	4.892	TCGA-50-5944-01
LUAD(N=451)	0.228627	5.153	TCGA-86-7955-01
LUAD(N=451)	0.227979	4.2404	TCGA-50-6673-01
LUAD(N=451)	0.201025	4.7038	TCGA-55-7727-01
LUAD(N=451)	0.203232	4.1368	TCGA-55-8510-01
LUAD(N=451)	0.222347	5.5389	TCGA-MP-A4T8-01
LUAD(N=451)	0.31245	4.0748	TCGA-86-8279-01
LUAD(N=451)	0.214196	5.6691	TCGA-55-A494-01
LUAD(N=451)	0.252974	2.04127	TCGA-44-3917-01
LUAD(N=451)	0.234894	5.0462	TCGA-75-5125-01
LUAD(N=451)	0.25612	4.0824	TCGA-55-8615-01
LUAD(N=451)	0.192932	4.734	TCGA-MP-A4TF-01
LUAD(N=451)	0.182521	4.1103	TCGA-55-6979-01
LUAD(N=451)	0.20188	4.9308	TCGA-86-A4JF-01
LUAD(N=451)	0.227133	4.6312	TCGA-86-7701-01
LUAD(N=451)	0.209618	5.565	TCGA-62-8398-01
LUAD(N=451)	0.15821	4.8758	TCGA-L9-A443-01
LUAD(N=451)	0.206469	4.1539	TCGA-78-8660-01
LUAD(N=451)	0.243524	4.7693	TCGA-78-7148-01
LUAD(N=451)	0.184739	4.6029	TCGA-67-6215-01
LUAD(N=451)	0.285098	3.6782	TCGA-55-A490-01
LUAD(N=451)	0.174966	5.1954	TCGA-69-7974-01
LUAD(N=451)	0.241932	4.0392	TCGA-49-AAR4-01
LUAD(N=451)	0.279068	3.8798	TCGA-55-6969-01
LUAD(N=451)	0.174276	4.7788	TCGA-91-8497-01
LUAD(N=451)	0.270128	4.9383	TCGA-62-A470-01
LUAD(N=451)	0.208365	3.9356	TCGA-53-A4EZ-01
LUAD(N=451)	0.161819	4.6341	TCGA-78-7162-01
LUAD(N=451)	0.178469	4.8258	TCGA-62-A46Y-01
LUAD(N=451)	0.206089	4.5161	TCGA-62-A46R-01
LUAD(N=451)	0.224993	4.0523	TCGA-L9-A8F4-01
LUAD(N=451)	0.241314	3.9393	TCGA-55-7726-01
LUAD(N=451)	0.177371	3.2587	TCGA-49-4512-01
LUAD(N=451)	0.197639	3.4804	TCGA-73-A9RS-01
LUAD(N=451)	0.226153	4.5053	TCGA-MP-A4TD-01
LUAD(N=451)	0.20996	3.4277	TCGA-75-5147-01
LUAD(N=451)	0.210931	5.0661	TCGA-44-7671-01
LUAD(N=451)	0.233338	3.3017	TCGA-38-4631-01
LUAD(N=451)	0.215828	4.664	TCGA-NJ-A55O-01
LUAD(N=451)	0.327457	4.943	TCGA-75-6211-01
LUAD(N=451)	0.269278	5.1907	TCGA-64-5774-01
LUAD(N=451)	0.191837	4.2457	TCGA-50-5941-01
LUAD(N=451)	0.174773	4.528	TCGA-97-A4M2-01
LUAD(N=451)	0.212051	4.5638	TCGA-55-7995-01
LUAD(N=451)	0.277371	3.136	TCGA-95-7043-01
LUAD(N=451)	0.204725	4.706	TCGA-NJ-A4YP-01
LUAD(N=451)	0.198796	4.6329	TCGA-97-A4M1-01
LUAD(N=451)	0.190472	4.1384	TCGA-78-7149-01
LUAD(N=451)	0.186094	4.4277	TCGA-MP-A4TC-01
LUAD(N=451)	0.181512	4.8197	TCGA-97-A4M5-01
LUAD(N=451)	0.207818	4.0383	TCGA-99-8028-01
LUAD(N=451)	0.204508	4.4951	TCGA-67-6217-01
LUAD(N=451)	0.206837	5.3558	TCGA-44-A47B-01
LUAD(N=451)	0.206347	4.6645	TCGA-80-5608-01
LUAD(N=451)	0.1817	4.4523	TCGA-75-6203-01
LUAD(N=451)	0.230769	4.892	TCGA-55-6981-01
LUAD(N=451)	0.177525	3.4143	TCGA-55-7903-01
LUAD(N=451)	0.193876	4.2795	TCGA-62-8394-01
LUAD(N=451)	0.25539	3.8147	TCGA-49-4488-01
LUAD(N=451)	0.131414	4.0645	TCGA-78-7537-01
LUAD(N=451)	0.223224	4.1474	TCGA-80-5611-01
LUAD(N=451)	0.227914	3.5899	TCGA-55-6972-01
LUAD(N=451)	0.181219	3.7039	TCGA-86-A4D0-01
LUAD(N=451)	0.1725	4.6439	TCGA-97-7941-01
LUAD(N=451)	0.266179	4.81	TCGA-91-6840-01
LUAD(N=451)	0.208438	4.8299	TCGA-69-7978-01
LUAD(N=451)	0.215033	3.8866	TCGA-50-5930-01
LUAD(N=451)	0.167452	3.4778	TCGA-93-8067-01
LUAD(N=451)	0.240615	4.3999	TCGA-44-A479-01
LUAD(N=451)	0.176133	5.2188	TCGA-55-8087-01
LUAD(N=451)	0.20628	4.9796	TCGA-86-6562-01
LUAD(N=451)	0.156242	4.197	TCGA-05-4425-01
LUAD(N=451)	0.213929	4.0567	TCGA-MP-A4SW-01
LUAD(N=451)	0.220156	4.4874	TCGA-55-8512-01
LUAD(N=451)	0.172485	5.1264	TCGA-50-6592-01
LUAD(N=451)	0.303742	4.835	TCGA-55-6975-01
LUAD(N=451)	0.202008	4.2936	TCGA-S2-AA1A-01
LUAD(N=451)	0.218982	4.3335	TCGA-55-8511-01
LUAD(N=451)	0.26731	4.0867	TCGA-55-8092-01
LUAD(N=451)	0.152952	3.8239	TCGA-L9-A50W-01
LUAD(N=451)	0.181603	5.1815	TCGA-44-7661-01
LUAD(N=451)	0.198872	4.5922	TCGA-05-4390-01
LUAD(N=451)	0.182419	4.2056	TCGA-64-5815-01
LUAD(N=451)	0.232599	4.5838	TCGA-69-7761-01
LUAD(N=451)	0.194255	4.1086	TCGA-55-8301-01
LUAD(N=451)	0.225456	4.3169	TCGA-44-A4SU-01
LUAD(N=451)	0.19887	4.5034	TCGA-69-7765-01
LUAD(N=451)	0.24312	4.4556	TCGA-05-4433-01
LUAD(N=451)	0.225973	4.4569	TCGA-55-8508-01
LUAD(N=451)	0.194815	3.9801	TCGA-50-5044-01
LUAD(N=451)	0.237781	5.1437	TCGA-05-4384-01
LUAD(N=451)	0.289709	4.3931	TCGA-O1-A52J-01
LUAD(N=451)	0.228091	4.9369	TCGA-78-7220-01
LUAD(N=451)	0.236623	5.284	TCGA-44-6779-01
LUAD(N=451)	0.218049	4.6154	TCGA-86-8672-01
LUAD(N=451)	0.194396	4.9709	TCGA-55-6983-01
LUAD(N=451)	0.308405	3.8896	TCGA-91-8499-01
LUAD(N=451)	0.151303	4.7269	TCGA-91-6836-01
LUAD(N=451)	0.166927	5.0794	TCGA-38-7271-01
LUAD(N=451)	0.19152	5.3194	TCGA-NJ-A4YG-01
LUAD(N=451)	0.166552	4.9869	TCGA-73-4658-01
LUAD(N=451)	0.194915	4.5559	TCGA-86-8076-01
LUAD(N=451)	0.23256	4.1668	TCGA-55-6987-01
LUAD(N=451)	0.178639	4.0722	TCGA-78-7152-01
LUAD(N=451)	0.216887	3.9709	TCGA-55-8096-01
LUAD(N=451)	0.167201	4.2158	TCGA-75-5122-01
LUAD(N=451)	0.269237	4.2518	TCGA-50-5931-01
LUAD(N=451)	0.224698	4.8545	TCGA-49-AARO-01
LUAD(N=451)	0.247416	4.0875	TCGA-91-6831-01
LUAD(N=451)	0.210995	3.992	TCGA-L9-A444-01
LUAD(N=451)	0.214554	4.0348	TCGA-05-5425-01
LUAD(N=451)	0.202765	4.13047	TCGA-44-6775-01
LUAD(N=451)	0.192387	4.4906	TCGA-75-7025-01
LUAD(N=451)	0.210755	4.47	TCGA-05-5429-01
LUAD(N=451)	0.166842	4.4169	TCGA-99-7458-01
LUAD(N=451)	0.178321	4.6588	TCGA-97-7546-01
LUAD(N=451)	0.182801	4.9672	TCGA-91-7771-01
LUAD(N=451)	0.173677	4.2639	TCGA-55-6984-01
LUAD(N=451)	0.253282	2.71976	TCGA-44-3918-01
LUAD(N=451)	0.197697	4.2609	TCGA-50-8459-01
LUAD(N=451)	0.177137	4.5856	TCGA-69-7980-01
LUAD(N=451)	0.190921	4.8053	TCGA-50-5939-01
LUAD(N=451)	0.166845	5.005	TCGA-78-7143-01
LUAD(N=451)	0.177522	4.2343	TCGA-75-5126-01
LUAD(N=451)	0.173989	4.7474	TCGA-50-6594-01
LUAD(N=451)	0.239342	4.846	TCGA-MP-A5C7-01
LUAD(N=451)	0.205092	3.89542	TCGA-44-5645-01
LUAD(N=451)	0.136762	4.7269	TCGA-50-5935-01
LUAD(N=451)	0.191026	4.4562	TCGA-55-7914-01
LUAD(N=451)	0.152059	4.2266	TCGA-55-7576-01
LUAD(N=451)	0.149646	3.51364	TCGA-44-2666-01
LUAD(N=451)	0.277835	4.8861	TCGA-55-7284-01
LUAD(N=451)	0.18347	5.3792	TCGA-73-4676-01
LUAD(N=451)	0.21927	3.7846	TCGA-78-7166-01
LUAD(N=451)	0.184293	5.1883	TCGA-83-5908-01
LUAD(N=451)	0.227082	4.1628	TCGA-50-5049-01
LUAD(N=451)	0.183752	5.4667	TCGA-97-8172-01
LUAD(N=451)	0.193804	3.3492	TCGA-50-6597-01
LUAD(N=451)	0.277779	3.0774	TCGA-69-8255-01
LUAD(N=451)	0.139145	4.6142	TCGA-62-A46U-01
LUAD(N=451)	0.174895	5.0036	TCGA-97-8176-01
LUAD(N=451)	0.185283	5.3434	TCGA-86-8358-01
LUAD(N=451)	0.165739	5.7326	TCGA-05-4415-01
LUAD(N=451)	0.217932	4.6531	TCGA-55-7281-01
LUAD(N=451)	0.215875	4.3639	TCGA-78-7161-01
LUAD(N=451)	0.165812	4.3499	TCGA-55-8621-01
LUAD(N=451)	0.173783	4.7929	TCGA-55-6970-01
LUAD(N=451)	0.205545	4.9658	TCGA-75-6207-01
LUAD(N=451)	0.251939	4.7929	TCGA-55-8205-01
LUAD(N=451)	0.188969	5.0135	TCGA-69-7763-01
LUAD(N=451)	0.186522	4.1636	TCGA-55-7913-01
LUAD(N=451)	0.168632	3.6054	TCGA-62-8397-01
LUAD(N=451)	0.226652	3.8289	TCGA-91-A4BC-01
LUAD(N=451)	0.173047	4.0653	TCGA-97-8547-01
LUAD(N=451)	0.161206	4.4542	TCGA-97-8175-01
LUAD(N=451)	0.182043	4.1907	TCGA-86-8075-01
LUAD(N=451)	0.211258	4.7323	TCGA-55-6985-01
LUAD(N=451)	0.185031	5.2146	TCGA-55-A48X-01
LUAD(N=451)	0.222528	4.5814	TCGA-95-7562-01
LUAD(N=451)	0.172772	4.0462	TCGA-55-7725-01
LUAD(N=451)	0.200501	4.686	TCGA-69-A59K-01
LUAD(N=451)	0.156968	5.2623	TCGA-05-5715-01
LUAD(N=451)	0.207012	4.3009	TCGA-55-A492-01
LUAD(N=451)	0.227239	3.9663	TCGA-78-7145-01
LUAD(N=451)	0.1848	5.7049	TCGA-86-8278-01
LUAD(N=451)	0.193539	4.0225	TCGA-69-8453-01
LUAD(N=451)	0.161533	3.5947	TCGA-MN-A4N5-01
LUAD(N=451)	0.21078	4.2358	TCGA-64-5778-01
LUAD(N=451)	0.215116	4.2126	TCGA-J2-8194-01
LUAD(N=451)	0.205918	4.2631	TCGA-55-A57B-01
LUAD(N=451)	0.194747	4.5577	TCGA-86-7711-01
LUAD(N=451)	0.209011	4.2472	TCGA-05-5423-01
LUAD(N=451)	0.158159	4.197	TCGA-91-8496-01
LUAD(N=451)	0.208121	4.4628	TCGA-86-8280-01
LUAD(N=451)	0.246304	4.2077	TCGA-44-6146-01
LUAD(N=451)	0.137728	3.7614	TCGA-78-7146-01
LUAD(N=451)	0.189357	4.4324	TCGA-78-8648-01
LUAD(N=451)	0.211607	4.9505	TCGA-86-7953-01
LUAD(N=451)	0.257531	3.8167	TCGA-44-5643-01
LUAD(N=451)	0.216208	4.3097	TCGA-73-7498-01
LUAD(N=451)	0.275335	3.3787	TCGA-75-6214-01
LUAD(N=451)	0.188624	4.7997	TCGA-93-7348-01
LUAD(N=451)	0.19973	4.9718	TCGA-97-8174-01
LUAD(N=451)	0.242781	4.7214	TCGA-55-8620-01
LUAD(N=451)	0.2624	5.168	TCGA-62-8399-01
LUAD(N=451)	0.16353	5.3989	TCGA-80-5607-01
LUAD(N=451)	0.372163	3.5669	TCGA-49-AAR2-01
LUAD(N=451)	0.196243	4.8655	TCGA-55-6543-01
LUAD(N=451)	0.208896	4.6171	TCGA-78-7156-01
LUAD(N=451)	0.213778	4.3053	TCGA-62-A46S-01
LUAD(N=451)	0.187383	3.5212	TCGA-49-AARQ-01
LUAD(N=451)	0.199183	4.4033	TCGA-93-A4JN-01
LUAD(N=451)	0.170503	3.2826	TCGA-91-6847-01
LUAD(N=451)	0.244065	4.251	TCGA-55-6642-01
LUAD(N=451)	0.216454	4.9691	TCGA-55-8203-01
LUAD(N=451)	0.21914	4.2601	TCGA-44-7670-01
LUAD(N=451)	0.224307	4.6218	TCGA-MP-A4TJ-01
LUAD(N=451)	0.181348	4.5324	TCGA-38-6178-01
LUAD(N=451)	0.21507	4.1498	TCGA-86-8074-01
LUAD(N=451)	0.212444	3.6428	TCGA-55-8616-01
LUAD(N=451)	0.132755	4.235	TCGA-97-A4M0-01
LUAD(N=451)	0.238083	4.3903	TCGA-49-6767-01
LUAD(N=451)	0.204651	4.5814	TCGA-49-AARR-01
LUAD(N=451)	0.178979	4.3342	TCGA-MP-A4T9-01
LUAD(N=451)	0.248914	5.1107	TCGA-86-8073-01
LUAD(N=451)	0.243406	4.1384	TCGA-MN-A4N4-01
LUAD(N=451)	0.197177	4.0082	TCGA-97-A4M3-01
LUAD(N=451)	0.144909	5.0917	TCGA-86-7714-01
LUAD(N=451)	0.200419	4.3399	TCGA-49-4487-01
LUAD(N=451)	0.270492	4.1433	TCGA-78-7542-01
LUAD(N=451)	0.220295	4.245	TCGA-95-A4VK-01
LUAD(N=451)	0.275358	4.9275	TCGA-55-7994-01
LUAD(N=451)	0.266855	5.0934	TCGA-49-6742-01
LUAD(N=451)	0.233758	4.7555	TCGA-MP-A4T6-01
LUAD(N=451)	0.257358	4.4027	TCGA-55-8506-01
LUAD(N=451)	0.215707	4.3299	TCGA-MP-A4TA-01
LUAD(N=451)	0.169219	4.7587	TCGA-55-8091-01
LUAD(N=451)	0.227196	4.8871	TCGA-91-6828-01
LUAD(N=451)	0.224927	3.3506	TCGA-35-5375-01
LUAD(N=451)	0.202557	3.6417	TCGA-97-A4M7-01
LUAD(N=451)	0.218603	4.373	TCGA-78-7539-01
LUAD(N=451)	0.210921	4.8248	TCGA-J2-8192-01
LUAD(N=451)	0.212641	4.6657	TCGA-86-7713-01
LUAD(N=451)	0.146818	5.2906	TCGA-67-6216-01
LUAD(N=451)	0.220117	4.6804	TCGA-44-A47G-01
LUAD(N=451)	0.181151	4.4457	TCGA-55-7816-01
LUAD(N=451)	0.184841	4.5436	TCGA-78-7147-01
LUAD(N=451)	0.195359	5.0934	TCGA-78-7633-01
LUAD(N=451)	0.170698	4.5392	TCGA-86-A4P8-01
LUAD(N=451)	0.181903	4.6294	TCGA-78-7535-01
LUAD(N=451)	0.181587	4.9566	TCGA-86-8671-01
LUAD(N=451)	0.184564	5.3519	TCGA-91-6835-01
LUAD(N=451)	0.222726	4.0046	TCGA-55-6980-01
LUAD(N=451)	0.225979	5.3256	TCGA-50-5936-01
LUAD(N=451)	0.244125	4.843	TCGA-50-5932-01
LUAD(N=451)	0.208684	4.7929	TCGA-93-A4JO-01
LUAD(N=451)	0.230428	4.4647	TCGA-49-AAR3-01
LUAD(N=451)	0.143502	4.5205	TCGA-78-7154-01
LUAD(N=451)	0.234202	3.8866	TCGA-55-7910-01
LUAD(N=451)	0.24779	4.1612	TCGA-4B-A93V-01
LUAD(N=451)	0.174897	4.5392	TCGA-91-6849-01
LUAD(N=451)	0.174593	5.9982	TCGA-MP-A4SY-01
LUAD(N=451)	0.29127	4.174	TCGA-MP-A4SV-01
LUAD(N=451)	0.173307	4.641	TCGA-55-8513-01
LUAD(N=451)	0.224152	4.2818	TCGA-MP-A4T4-01
LUAD(N=451)	0.199244	4.9764	TCGA-71-8520-01
LUAD(N=451)	0.199608	4.0841	TCGA-44-7672-01
LUAD(N=451)	0.192909	4.1652	TCGA-50-6593-01
LUAD(N=451)	0.20829	5.4343	TCGA-69-7973-01
LUAD(N=451)	0.222962	4.5261	TCGA-99-8033-01
LUAD(N=451)	0.179041	5.0343	TCGA-91-6848-01
LUAD(N=451)	0.17925	4.3855	TCGA-93-A4JP-01
LUAD(N=451)	0.187839	4.2304	TCGA-38-A44F-01
LUAD(N=451)	0.318268	3.8228	TCGA-44-7660-01
LUAD(N=451)	0.225648	2.7227	TCGA-69-7760-01
LUAD(N=451)	0.210755	4.9566	TCGA-69-7764-01
LUAD(N=451)	0.19129	3.99375	TCGA-44-2665-01
LUAD(N=451)	0.187255	5.1559	TCGA-55-8505-01
LUAD(N=451)	0.193007	4.1449	TCGA-95-7944-01
LUAD(N=451)	0.284439	4.1392	TCGA-L9-A7SV-01
LUAD(N=451)	0.222358	4.9194	TCGA-55-8089-01
LUAD(N=451)	0.167799	4.5085	TCGA-55-7283-01
LUAD(N=451)	0.2003	3.6928	TCGA-44-8117-01
LUAD(N=451)	0.19773	4.5778	TCGA-53-7626-01
LUAD(N=451)	0.155777	4.8048	TCGA-86-8673-01
LUAD(N=451)	0.223898	3.6566	TCGA-95-8494-01
LUAD(N=451)	0.174147	3.027	TCGA-97-8171-01
LUAD(N=451)	0.232275	4.8807	TCGA-50-7109-01
LUAD(N=451)	0.199743	4.5161	TCGA-44-6145-01
LUAD(N=451)	0.216274	4.6404	TCGA-55-8085-01
LUAD(N=451)	0.253565	3.5742	TCGA-NJ-A4YF-01
LUAD(N=451)	0.217216	4.7448	TCGA-NJ-A7XG-01
LUAD(N=451)	0.160367	4.2358	TCGA-55-8097-01
LUAD(N=451)	0.245352	4.3646	TCGA-NJ-A4YQ-01
LUAD(N=451)	0.150837	5.4423	TCGA-97-7547-01
LUAD(N=451)	0.25501	5.082	TCGA-55-5899-01
LUAD(N=451)	0.197523	4.1915	TCGA-44-6777-01
LUAD(N=451)	0.239239	4.7661	TCGA-55-7815-01
LUAD(N=451)	0.232501	4.3674	TCGA-91-6830-01
LUAD(N=451)	0.190153	4.9973	TCGA-44-A4SS-01
LUAD(N=451)	0.107057	4.6159	TCGA-44-7659-01
LUAD(N=451)	0.269932	3.8147	TCGA-53-7813-01
LUAD(N=451)	0.201265	4.8881	TCGA-93-A4JQ-01
LUAD(N=451)	0.227573	2.8994	TCGA-05-5428-01
LUAD(N=451)	0.156829	5.9982	TCGA-55-6986-01
LUAD(N=451)	0.157334	3.5827	TCGA-91-A4BD-01
LUAD(N=451)	0.222138	2.4727	TCGA-50-5066-01
LUAD(N=451)	0.254014	4.7159	TCGA-49-AAR9-01
LUAD(N=451)	0.234225	4.853	TCGA-55-7907-01
LUAD(N=451)	0.250861	4.845	TCGA-95-7039-01
LUAD(N=451)	0.165304	4.0401	TCGA-J2-A4AE-01
LUAD(N=451)	0.192628	4.3938	TCGA-86-8359-01
LUAD(N=451)	0.273923	4.3477	TCGA-55-8614-01
LUAD(N=451)	0.18802	5.0414	TCGA-55-7574-01
LUAD(N=451)	0.251853	4.0935	TCGA-44-5644-01
LUAD(N=451)	0.174316	5.1173	TCGA-MP-A4TI-01
LUAD(N=451)	0.160552	4.3772	TCGA-95-7948-01
LUAD(N=451)	0.1408	4.352	TCGA-50-5942-01
LUAD(N=451)	0.24431	4.5142	TCGA-78-7167-01
LUAD(N=451)	0.2097	3.1079	TCGA-78-8662-01
LUAD(N=451)	0.22553	4.1069	TCGA-86-8585-01
LUAD(N=451)	0.195919	4.7882	TCGA-50-6591-01
LUAD(N=451)	0.186555	4.1094	TCGA-MP-A4TK-01
LUAD(N=451)	0.315197	4.5856	TCGA-55-7570-01
LUAD(N=451)	0.245358	4.8405	TCGA-78-7163-01
LUAD(N=451)	0.204319	5.1231	TCGA-05-4417-01
LUAD(N=451)	0.15457	5.2847	TCGA-78-8655-01
LUAD(N=451)	0.209843	4.4463	TCGA-97-7554-01
LUAD(N=451)	0.207577	3.9801	TCGA-86-8669-01
LUAD(N=451)	0.194447	4.5608	TCGA-55-8208-01
LUAD(N=451)	0.218156	5.4536	TCGA-75-6206-01
LUAD(N=451)	0.196526	4.7231	TCGA-55-6971-01
LUAD(N=451)	0.214423	4.3162	TCGA-05-4410-01
LUAD(N=451)	0.140438	4.4556	TCGA-55-8207-01
LUAD(N=451)	0.248577	4.9041	TCGA-55-6968-01
LUAD(N=451)	0.204502	3.7017	TCGA-L4-A4E5-01
LUAD(N=451)	0.175792	4.4101	TCGA-93-7347-01
LUAD(N=451)	0.21061	5.4896	TCGA-62-A471-01
LUAD(N=451)	0.19471	4.1612	TCGA-97-8177-01
LUAD(N=451)	0.187684	5.0917	TCGA-78-7160-01
LUAD(N=451)	0.210801	4.0436	TCGA-97-7938-01
LUAD(N=451)	0.159558	4.8329	TCGA-69-8253-01
LUAD(N=451)	0.238055	4.0636	TCGA-78-7159-01
LUAD(N=451)	0.314801	4.0739	TCGA-97-7937-01
LUAD(N=451)	0.231639	3.24301	TCGA-44-2656-01
LUAD(N=451)	0.220612	4.9883	TCGA-J2-A4AD-01
LUAD(N=451)	0.19639	5.1023	TCGA-97-A4LX-01
LUAD(N=451)	0.148979	4.5186	TCGA-62-A46P-01
LUAD(N=451)	0.205002	4.2048	TCGA-55-7728-01
LUAD(N=451)	0.197275	4.9284	TCGA-55-A493-01
LUAD(N=451)	0.266535	4.8793	TCGA-MP-A4TE-01
LUAD(N=451)	0.202666	4.6742	TCGA-75-7030-01
LUAD(N=451)	0.142396	4.891	TCGA-55-7227-01
LUAD(N=451)	0.211801	4.9227	TCGA-75-5146-01
LUAD(N=451)	0.262593	4.4868	TCGA-64-5779-01
LUAD(N=451)	0.159393	4.2072	TCGA-67-4679-01
LUAD(N=451)	0.217597	4.5922	TCGA-44-7662-01
LUAD(N=451)	0.188494	4.4771	TCGA-86-8054-01
LUAD(N=451)	0.224207	4.1228	TCGA-86-6851-01
LUAD(N=451)	0.265097	4.5355	TCGA-64-5775-01
LUAD(N=451)	0.254608	5.0144	TCGA-44-7667-01
LUAD(N=451)	0.181033	4.391	TCGA-55-8619-01
LUAD(N=451)	0.244826	5.0339	TCGA-86-8281-01
LUAD(N=451)	0.21612	4.3639	TCGA-44-6148-01
LUAD(N=451)	0.252429	4.7517	TCGA-97-8179-01
LUAD(N=451)	0.152028	3.6359	TCGA-78-7153-01
LUAD(N=451)	0.251213	5.4858	TCGA-44-7669-01
LUAD(N=451)	0.215998	4.402	TCGA-86-8055-01
LUAD(N=451)	0.226659	4.3148	TCGA-95-A4VN-01
LUAD(N=451)	0.137846	4.6508	TCGA-49-6745-01
LUAD(N=451)	0.182854	4.1351	TCGA-73-7499-01
LUAD(N=451)	0.141199	3.5449	TCGA-78-7158-01
LUAD(N=451)	0.328543	4.5349	TCGA-71-6725-01
LUAD(N=451)	0.192421	4.2001	TCGA-50-6590-01
LUAD(N=451)	0.215202	4.174	TCGA-55-A4DF-01
LUAD(N=451)	0.196293	4.1027	TCGA-86-7954-01
LUAD(N=451)	0.212049	4.8105	TCGA-L9-A743-01
LUAD(N=451)	0.160334	4.8515	TCGA-55-8206-01
LUAD(N=451)	0.182867	4.1145	TCGA-86-A4P7-01
LUAD(N=451)	0.203326	4.5311	TCGA-95-8039-01
LUAD(N=451)	0.186049	4.17	TCGA-75-6212-01
LUAD(N=451)	0.1992	4.6988	TCGA-50-5055-01
LUAD(N=451)	0.203679	3.9543	TCGA-78-7150-01
LUAD(N=451)	0.21797	5.3395	TCGA-55-6978-01
LUAD(N=451)	0.274359	4.0867	TCGA-78-7536-01
LUAD(N=451)	0.220156	3.8023	TCGA-64-1681-01
LUAD(N=451)	0.185209	4.4861	TCGA-97-8552-01
LUAD(N=451)	0.232276	4.506	TCGA-49-AAR0-01
LUAD(N=451)	0.191456	4.2297	TCGA-86-8668-01
LUAD(N=451)	0.173127	3.5098	TCGA-53-7624-01
LUAD(N=451)	0.208715	3.7804	TCGA-49-4490-01
LUAD(N=451)	0.32635	4.2173	TCGA-50-5946-01
LUAD(N=451)	0.22589	4.9364	TCGA-MP-A4TH-01
LUAD(N=451)	0.208711	5.1206	TCGA-91-6829-01
LUAD(N=451)	0.217185	4.7258	TCGA-78-7540-01
LUAD(N=451)	0.236467	4.3814	TCGA-99-8025-01
LUAD(N=451)	0.214078	4.7804	TCGA-44-8120-01
LUAD(N=451)	0.321227	4.0019	TCGA-55-8094-01
LUAD(N=451)	0.219755	5.0666	TCGA-49-6743-01
LUAD(N=451)	0.18747	4.3342	TCGA-99-AA5R-01
LUAD(N=451)	0.198929	4.5192	TCGA-MP-A4T7-01
LUAD(N=451)	0.147655	5.0045	TCGA-55-8090-01
LUAD(N=451)	0.167141	5.3335	TCGA-97-A4M6-01
LUAD(N=451)	0.26721	4.6329	TCGA-05-4427-01
LUAD(N=451)	0.320693	4.6224	TCGA-55-8514-01
LUAD(N=451)	0.171825	4.3534	TCGA-62-8402-01
LUAD(N=451)	0.225752	4.9146	TCGA-05-4424-01
LUAD(N=451)	0.198595	4.3292	TCGA-38-4632-01
LUAD(N=451)	0.173245	3.7171	TCGA-49-6761-01
LUAD(N=451)	0.206168	4.3938	TCGA-49-AAQV-01
LUAD(N=451)	0.222361	4.2548	TCGA-50-5072-01
LUAD(N=451)	0.214343	3.944	TCGA-50-5045-01
LUAD(N=451)	0.208346	5.5604	TCGA-86-8674-01
LUAD(N=451)	0.170887	4.5211	TCGA-50-8457-01
LUAD(N=451)	0.201628	4.3506	TCGA-95-7947-01
COAD(N=271)	0.143897	4.1103	TCGA-F4-6854-01
COAD(N=271)	0.265955	3.863	TCGA-D5-5538-01
COAD(N=271)	0.152733	4.6798	TCGA-AA-3511-01
COAD(N=271)	0.232538	4.9251	TCGA-QG-A5YX-01
COAD(N=271)	0.169212	4.1094	TCGA-G4-6320-01
COAD(N=271)	0.173645	4.9383	TCGA-CM-6164-01
COAD(N=271)	0.221406	3.6312	TCGA-A6-A567-01
COAD(N=271)	0.200468	4.6798	TCGA-DM-A0X9-01
COAD(N=271)	0.123666	4.857	TCGA-AY-A69D-01
COAD(N=271)	0.231175	4.0269	TCGA-AY-A8YK-01
COAD(N=271)	0.204401	4.0765	TCGA-5M-AAT4-01
COAD(N=271)	0.137972	4.8218	TCGA-CM-6167-01
COAD(N=271)	0.127496	5.2589	TCGA-CM-6168-01
COAD(N=271)	0.168115	4.8934	TCGA-AZ-4615-01
COAD(N=271)	0.128572	4.891	TCGA-AZ-6598-01
COAD(N=271)	0.0885042	4.8269	TCGA-A6-6653-01
COAD(N=271)	0.171136	3.6793	TCGA-NH-A50V-01
COAD(N=271)	0.177967	4.0816	TCGA-AD-6899-01
COAD(N=271)	0.168826	4.1153	TCGA-G4-6311-01
COAD(N=271)	0.185091	4.3569	TCGA-NH-A6GC-01
COAD(N=271)	0.146296	5.1486	TCGA-F4-6570-01
COAD(N=271)	0.123762	4.8465	TCGA-G4-6627-01
COAD(N=271)	0.17909	4.1867	TCGA-CM-6679-01
COAD(N=271)	0.139239	4.756	TCGA-A6-4105-01
COAD(N=271)	0.18047	5.3785	TCGA-D5-6924-01
COAD(N=271)	0.233944	3.9012	TCGA-AD-6965-01
COAD(N=271)	0.183716	4.7965	TCGA-D5-6931-01
COAD(N=271)	0.16753	2.63098	TCGA-A6-5656-01
COAD(N=271)	0.2275	4.5571	TCGA-DM-A1DA-01
COAD(N=271)	0.0775703	4.3385	TCGA-F4-6461-01
COAD(N=271)	0.12783	4.9589	TCGA-F4-6703-01
COAD(N=271)	0.13033	4.7608	TCGA-AA-3492-01
COAD(N=271)	0.169999	4.623	TCGA-G4-6293-01
COAD(N=271)	0.162338	3.8719	TCGA-AA-3496-01
COAD(N=271)	0.16732	4.6554	TCGA-DM-A28E-01
COAD(N=271)	0.159854	4.889	TCGA-CK-6747-01
COAD(N=271)	0.128238	4.3024	TCGA-CA-5255-01
COAD(N=271)	0.216725	4.5958	TCGA-CK-4947-01
COAD(N=271)	0.189905	4.7448	TCGA-AD-6888-01
COAD(N=271)	0.113372	3.794	TCGA-F4-6809-01
COAD(N=271)	0.12631	4.6949	TCGA-CK-5914-01
COAD(N=271)	0.208168	4.7976	TCGA-D5-6532-01
COAD(N=271)	0.157673	4.9737	TCGA-3L-AA1B-01
COAD(N=271)	0.156132	3.9755	TCGA-G4-6588-01
COAD(N=271)	0.140713	5.2354	TCGA-A6-6138-01
COAD(N=271)	0.190913	4.4562	TCGA-F4-6808-01
COAD(N=271)	0.148442	3.4331	TCGA-G4-6317-01
COAD(N=271)	0.263853	3.8095	TCGA-CK-4952-01
COAD(N=271)	0.178286	4.7882	TCGA-G4-6309-01
COAD(N=271)	0.160953	2.8178	TCGA-CM-5868-01
COAD(N=271)	0.187892	5.0063	TCGA-AD-6964-01
COAD(N=271)	0.325041	3.7105	TCGA-G4-6295-01
COAD(N=271)	0.207945	4.4881	TCGA-NH-A50T-01
COAD(N=271)	0.215857	3.3435	TCGA-D5-5539-01
COAD(N=271)	0.187738	4.1523	TCGA-AZ-4315-01
COAD(N=271)	0.21855	4.6955	TCGA-AA-3506-01
COAD(N=271)	0.134475	5.0357	TCGA-AU-6004-01
COAD(N=271)	0.172507	4.7093	TCGA-AY-6386-01
COAD(N=271)	0.135537	3.87459	TCGA-A6-5661-01
COAD(N=271)	0.281414	3.402	TCGA-CA-5797-01
COAD(N=271)	0.130781	4.0251	TCGA-A6-5662-01
COAD(N=271)	0.139603	4.8334	TCGA-AA-3489-01
COAD(N=271)	0.15839	4.174	TCGA-DM-A1D8-01
COAD(N=271)	0.242274	4.018	TCGA-AZ-6599-01
COAD(N=271)	0.13481	3.6428	TCGA-G4-6299-01
COAD(N=271)	0.159294	5.1182	TCGA-AD-5900-01
COAD(N=271)	0.254347	4.4542	TCGA-A6-5666-01
COAD(N=271)	0.146895	4.0055	TCGA-DM-A1D7-01
COAD(N=271)	0.121938	4.2533	TCGA-CM-6676-01
COAD(N=271)	0.1275	3.0411	TCGA-G4-6626-01
COAD(N=271)	0.170662	3.836	TCGA-AA-3660-01
COAD(N=271)	0.185692	4.9402	TCGA-NH-A8F7-01
COAD(N=271)	0.181087	5.3256	TCGA-AA-3712-01
COAD(N=271)	0.137779	4.1907	TCGA-CM-4743-01
COAD(N=271)	0.126667	3.8729	TCGA-G4-6315-01
COAD(N=271)	0.176113	4.1343	TCGA-CM-4747-01
COAD(N=271)	0.122554	3.5035	TCGA-AZ-6606-01
COAD(N=271)	0.234953	3.7324	TCGA-DM-A285-01
COAD(N=271)	0.193741	4.3618	TCGA-A6-6142-01
COAD(N=271)	0.136809	4.9355	TCGA-CM-6171-01
COAD(N=271)	0.168682	3.9204	TCGA-A6-2675-01
COAD(N=271)	0.146889	3.1112	TCGA-G4-6298-01
COAD(N=271)	0.134748	3.6393	TCGA-CM-6163-01
COAD(N=271)	0.231075	3.47827	TCGA-A6-6650-01
COAD(N=271)	0.18708	4.1931	TCGA-AM-5820-01
COAD(N=271)	0.11568	4.9444	TCGA-A6-6654-01
COAD(N=271)	0.239298	3.9765	TCGA-CK-5912-01
COAD(N=271)	0.128239	3.6417	TCGA-CM-5349-01
COAD(N=271)	0.118491	3.6725	TCGA-DM-A28A-01
COAD(N=271)	0.135696	5.284	TCGA-WS-AB45-01
COAD(N=271)	0.197986	4.863	TCGA-CM-6677-01
COAD(N=271)	0.165115	4.5693	TCGA-AD-6548-01
COAD(N=271)	0.195303	3.4517	TCGA-AA-3509-01
COAD(N=271)	0.172668	4.5386	TCGA-D5-6926-01
COAD(N=271)	0.147138	4.3321	TCGA-AZ-4616-01
COAD(N=271)	0.181354	4.5154	TCGA-D5-6898-01
COAD(N=271)	0.16403	4.4529	TCGA-A6-2685-01
COAD(N=271)	0.121322	4.0892	TCGA-DM-A1HA-01
COAD(N=271)	0.1578	4.1136	TCGA-DM-A280-01
COAD(N=271)	0.252252	5.6806	TCGA-AA-3713-01
COAD(N=271)	0.258275	4.5497	TCGA-AA-3502-01
COAD(N=271)	0.202163	5.4084	TCGA-CK-5913-01
COAD(N=271)	0.173171	3.4543	TCGA-4N-A93T-01
COAD(N=271)	0.174616	4.5336	TCGA-F4-6855-01
COAD(N=271)	0.164453	4.4887	TCGA-QG-A5YV-01
COAD(N=271)	0.185283	3.0757	TCGA-CM-6166-01
COAD(N=271)	0.153015	4.5982	TCGA-G4-6321-01
COAD(N=271)	0.135605	4.5663	TCGA-D5-6539-01
COAD(N=271)	0.172999	3.0893	TCGA-CM-5344-01
COAD(N=271)	0.201728	4.5778	TCGA-D5-6536-01
COAD(N=271)	0.132677	4.1153	TCGA-A6-6140-01
COAD(N=271)	0.153304	4.6849	TCGA-A6-A566-01
COAD(N=271)	0.158734	4.3126	TCGA-A6-6141-01
COAD(N=271)	0.1516	4.01	TCGA-D5-5541-01
COAD(N=271)	0.248869	4.2095	TCGA-AM-5821-01
COAD(N=271)	0.145204	3.9022	TCGA-AD-6901-01
COAD(N=271)	0.18177	4.9393	TCGA-CM-6161-01
COAD(N=271)	0.214154	3.6928	TCGA-5M-AAT5-01
COAD(N=271)	0.122081	5.3223	TCGA-CK-6748-01
COAD(N=271)	0.144126	5.4453	TCGA-D5-6540-01
COAD(N=271)	0.236611	4.2803	TCGA-AZ-4684-01
COAD(N=271)	0.200116	4.2973	TCGA-5M-AAT6-01
COAD(N=271)	0.133293	5.1306	TCGA-G4-6302-01
COAD(N=271)	0.176897	4.3046	TCGA-NH-A6GA-01
COAD(N=271)	0.152658	4.5922	TCGA-AA-3655-01
COAD(N=271)	0.130363	3.6972	TCGA-A6-6652-01
COAD(N=271)	0.153115	4.449	TCGA-CM-5863-01
COAD(N=271)	0.153171	3.945	TCGA-CM-6678-01
COAD(N=271)	0.14935	4.8002	TCGA-D5-6529-01
COAD(N=271)	0.145224	4.9322	TCGA-T9-A92H-01
COAD(N=271)	0.147079	4.3392	TCGA-A6-5657-01
[truncated: 8,058 more rows]
