# Supplementary material for: Identification of CHMP7 as a promising immunobiomarker for immunotherapy and chemotherapy and impact on prognosis of colorectal cancer patients
Source: Front Cell Dev Biol. 2023 Aug 30;11:1211843. doi: 10.3389/fcell.2023.1211843 (PMC10499328; doi:10.3389/fcell.2023.1211843)
Supplement: Supplementary file 3 [file DataSheet2.ZIP › Fig4E.txt]

				m1A_writer	m1A_writer	m1A_writer	m1A_writer	m1A_reader	m1A_reader	m1A_reader	m1A_reader	m1A_eraser	m1A_eraser	m5C_writer	m5C_writer	m5C_writer	m5C_writer	m5C_writer	m5C_writer	m5C_writer	m5C_writer	m5C_writer	m5C_writer	m5C_writer	m5C_eraser	m5C_reader	m6A_writer	m6A_writer	m6A_writer	m6A_writer	m6A_writer	m6A_writer	m6A_writer	m6A_writer	m6A_eraser	m6A_eraser	m6A_reader	m6A_reader	m6A_reader	m6A_reader	m6A_reader	m6A_reader	m6A_reader	m6A_reader	m6A_reader	m6A_reader	m6A_reader
				TRMT10C	TRMT61B	TRMT6	TRMT61A	YTHDF1	YTHDF2	YTHDF3	YTHDC1	ALKBH1	ALKBH3	NOP2	NSUN2	NSUN3	NSUN4	NSUN5	NSUN6	NSUN7	DNMT1	TRDMT1	DNMT3A	DNMT3B	TET2	ALYREF	METTL3	METTL14	RBM15	RBM15B	WTAP	KIAA1429	CBLL1	ZC3H13	ALKBH5	FTO	YTHDC1	YTHDC2	YTHDF1	YTHDF2	YTHDF3	IGF2BP1	HNRNPA2B1	HNRNPC	FMR1	LRPPRC	ELAVL1
GBM	Tumor	TCGA-19-1787-01	4.292100	3.998300	3.212700	3.367500	3.75180000	4.903100	5.673900	3.962600	5.038300	3.8187000	4.49190000	5.395100	4.551600	2.2082000	3.649700	4.8655000	2.8422000	1.70090000	6.131600	2.179800000	3.0163000	-0.55430000	1.3283000	7.231200	4.355500	3.349200	2.0111000	4.134300	6.578400	4.760800	4.367400	3.568200	5.636100	4.816700	5.038300	2.144400	4.903100	5.673900	3.962600	-3.4580000	9.318300	9.033800	5.691000	5.253600	5.933600
GBM	Tumor	TCGA-06-5412-01	4.750100	4.366700	4.223500	3.288500	3.17970000	5.054900	5.252500	4.140900	4.442300	3.0688000	4.81770000	4.346300	4.749600	2.2019000	3.784600	4.0019000	1.6187000	0.49670000	4.342100	1.036300000	2.7847000	-1.02620000	1.0779000	6.322800	4.582000	3.063700	0.6145000	3.319200	6.904700	4.391000	3.414300	2.563400	5.367400	5.110700	4.442300	2.205100	5.054900	5.252500	4.140900	-9.9658000	8.910700	8.737100	3.711600	4.720300	5.227300
GBM	Tumor	TCGA-16-0846-01	4.117800	4.275800	4.422300	3.645100	3.67590000	5.537300	5.366000	3.562100	5.165100	3.3364000	5.15060000	4.643900	5.158700	2.0810000	2.956200	5.0756000	2.9262000	0.85680000	5.787700	-0.057400000	2.7227000	-0.10310000	1.4547000	6.504600	4.549700	2.744400	1.4281000	3.564500	6.660400	5.327400	3.089300	3.285600	5.271300	5.628200	5.165100	2.307700	5.537300	5.366000	3.562100	-9.9658000	9.136200	8.639800	4.385500	5.391700	5.534500
GBM	Tumor	TCGA-12-5299-01	4.878800	4.621800	4.443000	3.037600	3.41020000	5.246800	5.463100	4.410800	4.901600	3.4856000	4.54600000	4.129400	4.409500	2.3536000	3.634700	5.0562000	1.0847000	0.09900000	4.428300	0.816400000	2.7161000	-1.46990000	1.2576000	6.753000	5.029100	3.208000	1.0079000	3.821800	6.070600	4.806400	4.416200	3.243500	5.705200	5.495100	4.901600	1.637400	5.246800	5.463100	4.410800	-4.6082000	9.077100	9.463600	3.779400	5.172400	5.562600
GBM	Tumor	TCGA-06-2561-01	4.687700	4.029500	4.112800	3.266200	2.86610000	5.041400	5.262700	4.386900	4.892900	2.1574000	4.39440000	5.167600	4.897300	2.4960000	3.339300	4.5802000	2.5462000	-0.33830000	4.660000	1.322500000	3.3633000	-0.68730000	1.9226000	5.933600	4.445000	3.507300	1.0779000	3.585100	5.848300	4.643300	3.971900	3.876900	5.033000	5.940000	4.892900	3.485600	5.041400	5.262700	4.386900	-9.9658000	9.190100	8.396400	4.393800	5.196600	5.261900
GBM	Tumor	TCGA-06-0132-01	4.120300	3.890500	3.439800	2.553600	2.65790000	4.590400	4.849000	4.322700	4.082400	2.7657000	4.54290000	3.342100	3.714900	2.2813000	3.176500	3.9156000	1.4962000	-1.24810000	3.904100	0.978900000	1.9377000	-2.05290000	0.7832000	5.505600	3.568200	2.378800	0.3796000	2.735700	7.466900	4.495100	3.204900	2.793100	5.306000	5.147800	4.082400	1.832300	4.590400	4.849000	4.322700	-9.9658000	7.729600	8.261000	3.733500	4.901200	4.844500
GBM	Tumor	TCGA-26-5136-01	4.317700	4.775100	4.594600	3.486800	3.66230000	5.294300	5.493800	4.034800	5.270200	3.2707000	4.55590000	4.429000	5.617100	2.2543000	3.288500	4.9603000	2.7444000	0.16480000	5.709000	1.637400000	3.0163000	0.19030000	1.8918000	6.410400	5.378200	3.606600	2.0776000	3.960800	6.604700	6.009700	4.043600	3.661200	5.891200	5.197400	5.270200	2.821900	5.294300	5.493800	4.034800	-5.0116000	10.121400	9.671600	5.000900	6.043800	5.531400
GBM	Tumor	TCGA-27-2521-01	5.121500	4.966800	3.864000	3.187600	4.08160000	5.814800	5.498900	4.036600	4.985500	3.6950000	3.84510000	4.554700	4.607700	2.5972000	3.714900	3.9147000	2.5338000	-1.24810000	5.077700	1.963800000	1.4011000	1.07790000	1.6512000	7.559800	4.994200	3.411600	0.8408000	4.441700	6.878400	4.979200	3.850100	2.899400	5.521100	5.441000	4.985500	1.840400	5.814800	5.498900	4.036600	-6.5064000	8.565100	9.192900	4.127700	5.163100	5.698200
GBM	Tumor	TCGA-19-2629-01	5.076000	4.359700	4.340600	3.603000	3.58150000	5.362900	5.675300	4.128500	5.101000	2.8260000	4.75550000	4.698300	5.252500	2.8462000	3.830000	3.1129000	2.4883000	-5.01160000	6.314900	0.614500000	2.2237000	-0.47190000	1.8524000	7.153400	4.125200	3.544900	1.1117000	4.573000	6.662100	5.153800	3.869000	3.799200	6.227700	6.556900	5.101000	2.662400	5.362900	5.675300	4.128500	-9.9658000	9.134700	9.029700	4.377200	5.025100	5.977800
GBM	Tumor	TCGA-06-0238-01	3.901200	4.492600	4.059300	3.342100	2.49600000	4.555900	5.077700	4.003700	4.496400	3.3206000	4.56930000	4.298000	4.282500	1.9786000	2.928100	4.2721000	1.7828000	0.28810000	5.051400	0.732100000	2.3704000	0.05800000	1.3051000	6.411400	5.057900	2.441200	0.5955000	3.087600	6.305100	4.750700	3.240500	2.687300	4.818200	5.051400	4.496400	1.722900	4.555900	5.077700	4.003700	-4.6082000	8.986000	9.154200	3.918500	4.879300	4.888100
GBM	Tumor	TCGA-06-0749-01	4.322700	3.834000	4.003700	2.467500	3.71710000	4.638100	4.531100	3.354900	4.464100	2.8219000	4.86000000	4.110300	4.458800	1.4547000	2.691800	4.7127000	2.2113000	0.09900000	4.666200	0.547000000	2.2513000	-0.94060000	0.4657000	6.052500	4.440400	2.275300	0.2998000	3.144200	6.420700	5.093900	2.928100	2.518800	5.732300	4.803300	4.464100	1.687500	4.638100	4.531100	3.354900	-9.9658000	8.770100	8.274000	3.577900	4.988300	4.722000
GBM	Tumor	TCGA-06-0174-01	5.042700	4.577800	4.340600	3.862100	3.49450000	5.288400	5.821700	4.788700	5.178800	3.4804000	4.95330000	4.493200	4.832400	2.5036000	3.593500	4.6583000	2.4439000	1.63270000	5.681800	1.422800000	3.5486000	0.81640000	1.9226000	7.257600	5.165600	3.290000	1.9564000	4.341300	6.619000	5.115700	4.807400	3.729100	5.782200	6.128100	5.178800	2.417100	5.288400	5.821700	4.788700	-3.1714000	9.599000	9.456400	4.295100	5.339900	5.857500
GBM	Tumor	TCGA-06-5414-01	5.150200	4.546600	4.074800	3.741000	4.02250000	6.497900	5.360000	4.634100	5.158700	3.3235000	4.85550000	4.641000	4.821300	2.5011000	3.981000	4.2825000	1.7097000	1.89960000	5.395100	0.816400000	3.3163000	-0.35660000	2.1509000	6.607800	4.937400	3.380000	1.4335000	3.677100	7.671100	4.528000	4.211100	3.458300	5.316200	5.828900	5.158700	2.759400	6.497900	5.360000	4.634100	-6.5064000	9.445700	9.185400	4.124400	4.974100	5.503100
GBM	Tumor	TCGA-28-5207-01	5.141600	4.958900	4.518000	3.814700	3.13440000	5.191000	5.704900	4.439000	5.554900	2.9600000	5.34840000	4.536100	4.884600	2.7910000	3.826900	4.7677000	2.5996000	1.50130000	4.700500	2.014700000	2.9224000	-0.71080000	2.4008000	6.770200	4.740400	3.761400	1.4174000	4.542300	7.095300	4.878300	4.552200	3.961700	5.878000	6.552900	5.554900	3.152300	5.191000	5.704900	4.439000	-6.5064000	9.562000	8.998700	4.832900	5.272400	5.670800
GBM	Tumor	TCGA-06-5410-01	4.446300	3.979200	3.859100	3.126100	2.95440000	4.547900	4.967700	3.936500	4.200900	2.8055000	4.33850000	3.965400	4.425000	2.0147000	3.313400	4.4067000	1.4011000	-1.02620000	4.016200	0.642500000	2.6918000	-1.88360000	1.2875000	5.919400	4.292900	3.028700	0.6050000	3.212700	7.236900	4.291400	3.012700	3.131100	5.522300	4.412200	4.200900	2.128000	4.547900	4.967700	3.936500	-9.9658000	8.547100	8.839000	3.206500	4.377200	4.943000
GBM	Tumor	TCGA-06-0747-01	4.573600	4.217300	3.304700	3.751800	4.64220000	6.125000	5.296900	4.299500	5.389300	3.6994000	5.03390000	5.210300	5.016600	2.1047000	3.211200	5.2219000	2.9488000	1.37350000	6.352500	0.740700000	3.0163000	1.05030000	1.8524000	7.319200	5.988000	3.137700	1.0642000	3.990100	6.498400	4.815600	3.828900	3.552300	5.308900	5.964900	5.389300	3.179700	6.125000	5.296900	4.299500	-9.9658000	9.623300	9.025000	4.049700	4.798600	5.448600
GBM	Tumor	TCGA-28-2513-01	4.101900	4.028700	4.045400	3.404800	3.72040000	6.128300	4.937900	4.188300	4.334900	3.0791000	4.67130000	3.625400	4.451600	1.7185000	3.228200	4.3371000	1.4911000	1.02930000	4.885100	0.660800000	2.3953000	-0.85990000	1.1770000	6.301400	3.434400	3.114500	0.7748000	3.586300	8.031000	4.437000	3.583900	3.269200	5.860200	5.625900	4.334900	2.229900	6.128300	4.937900	4.188300	-5.5735000	8.596200	8.463700	3.462200	4.585600	5.221100
GBM	Tumor	TCGA-76-4927-01	5.100200	4.275800	4.497700	3.285600	3.90600000	5.373000	5.507200	4.282500	4.948200	3.3897000	5.01480000	4.534900	4.919900	1.8840000	3.703900	5.0295000	1.3397000	1.88400000	5.842000	1.480800000	3.2405000	-0.64160000	1.6327000	6.840700	4.905500	3.417000	1.3623000	4.378600	6.591900	5.111100	4.182000	3.732400	5.698200	5.647300	4.948200	2.141100	5.373000	5.507200	4.282500	-2.1779000	9.642300	9.263200	4.059300	4.668500	5.669600
GBM	Tumor	TCGA-06-0645-01	4.742600	4.232000	3.737800	3.419700	3.66460000	5.758600	5.185100	4.136800	4.679300	3.0163000	4.70490000	4.497000	5.070000	2.0912000	3.559600	4.5479000	1.6830000	-0.39400000	5.130600	1.131600000	2.7139000	-0.30220000	1.4600000	6.303400	4.877800	2.931900	1.0363000	3.721500	8.162300	4.558300	3.947800	2.982000	5.346300	5.099300	4.679300	2.480500	5.758600	5.185100	4.136800	-5.0116000	9.037300	8.888300	3.568200	4.704400	5.298700
GBM	Tumor	TCGA-06-2565-01	5.173200	4.797600	3.902200	4.406700	3.95060000	5.736900	4.866500	5.104400	5.838000	3.6219000	4.80220000	5.422900	5.594600	2.6647000	3.857100	4.5620000	3.3105000	2.28420000	6.078100	1.718500000	4.1668000	1.11170000	3.1278000	6.324100	6.322500	3.927000	1.6558000	4.307500	7.087900	4.656600	4.153900	4.356200	5.763200	6.332700	5.838000	3.994700	5.736900	4.866500	5.104400	-9.9658000	9.701900	9.314200	4.994600	5.377200	5.644500
GBM	Tumor	TCGA-06-0130-01	4.531100	4.327800	3.544900	3.875900	2.45710000	5.062300	5.700700	4.511000	4.817200	2.9600000	5.15340000	5.029900	5.163100	2.3953000	3.588700	4.9444000	1.5709000	-1.51050000	5.930300	1.614000000	3.7773000	0.85680000	1.9073000	6.166900	4.736100	3.352100	1.4911000	3.834000	6.416200	5.258600	4.237300	2.948800	5.750600	5.337700	4.817200	3.237400	5.062300	5.700700	4.511000	-9.9658000	9.304500	8.693800	4.331300	4.823800	5.577500
GBM	Tumor	TCGA-06-0750-01	4.380000	4.080700	4.261600	2.811700	2.96370000	4.981900	5.013500	3.586300	4.080700	2.4198000	4.85950000	4.566300	4.966300	1.9749000	3.160400	4.6130000	1.8484000	0.47610000	5.063500	0.444700000	2.6371000	-1.14880000	0.7146000	6.143900	4.576000	2.548700	0.5170000	3.548600	6.375200	5.178000	2.967400	2.604300	5.694600	5.214200	4.080700	2.163800	4.981900	5.013500	3.586300	-6.5064000	8.865400	8.136300	3.297300	5.168400	4.927900
GBM	Tumor	TCGA-27-1831-01	3.427700	5.041800	4.812500	2.689500	1.92640000	4.223500	4.978200	4.533600	3.560800	3.4752000	4.96540000	2.667000	3.186000	1.9601000	3.330700	3.7432000	0.3460000	1.55140000	4.126900	1.993100000	1.9712000	-1.39210000	1.0503000	5.596400	4.637600	0.749300	0.4016000	1.496200	6.651500	4.643300	2.518800	2.345100	3.988300	3.311900	3.560800	1.787000	4.223500	4.978200	4.533600	-9.9658000	7.609200	9.154100	4.140000	6.094900	3.925100
GBM	Tumor	TCGA-06-5416-01	5.511600	4.932200	3.660000	4.603500	2.47010000	4.776700	5.553700	4.129400	4.739400	3.0550000	5.56350000	4.588600	4.675900	2.4225000	3.798200	4.5583000	2.3677000	1.84840000	5.578100	2.826000000	3.4490000	0.67900000	1.2934000	6.824300	4.609500	3.197100	2.2603000	3.989200	6.219600	5.704900	3.733500	2.590000	5.527700	5.163500	4.739400	3.415600	4.776700	5.553700	4.129400	-6.5064000	9.218000	9.111400	4.059300	4.325600	5.677000
GBM	Tumor	TCGA-06-0141-01	3.762500	4.568700	3.719300	2.780500	2.23600000	4.674700	4.890500	3.974600	4.118600	2.5238000	4.73560000	3.742100	4.511700	2.1444000	3.028700	4.1136000	2.0183000	0.92680000	4.621800	0.714600000	2.2753000	-0.75880000	1.2085000	5.655400	4.531100	2.556100	0.3796000	2.907100	6.784400	4.824300	2.881900	2.333700	5.150600	4.789300	4.118600	2.834100	4.674700	4.890500	3.974600	-2.6349000	8.520000	7.930000	3.612500	5.330600	4.716500
GBM	Tumor	TCGA-06-0125-01	5.209500	4.425700	3.985600	4.399200	3.87880000	5.996400	5.708200	4.796500	5.370500	3.4490000	4.79340000	5.583500	5.235000	2.7379000	3.983800	4.5028000	4.1294000	2.06730000	6.602600	2.056900000	3.9070000	0.88830000	2.5313000	6.762400	5.983700	3.433100	1.5709000	4.510400	7.125800	5.111900	4.604700	3.971900	5.927700	6.366200	5.370500	3.601800	5.996400	5.708200	4.796500	-4.2934000	9.935400	9.045500	4.508500	5.416200	6.229800
GBM	Tumor	TCGA-76-4925-01	5.135500	3.721500	4.112800	4.660000	4.15630000	5.802000	5.751400	4.504000	5.378900	3.7127000	5.34840000	5.316500	5.364600	2.3135000	3.823900	4.5192000	2.2633000	2.18620000	5.885600	1.868300000	3.8380000	1.74030000	2.1894000	7.209100	5.762900	3.765600	1.9149000	4.725800	6.492300	5.378900	4.435000	4.092600	5.978400	5.676400	5.378900	2.620800	5.802000	5.751400	4.504000	-9.9658000	9.984100	9.604300	4.477700	5.881900	6.085100
GBM	Tumor	TCGA-76-4932-01	5.179200	4.569900	4.470000	3.208000	3.98010000	5.315800	4.730700	4.326300	5.163100	3.3633000	4.44900000	4.752800	4.714800	1.9822000	4.088400	4.4430000	1.6830000	0.17760000	5.440000	0.605000000	4.0019000	-0.15040000	1.7141000	6.963000	5.225000	2.870100	1.7532000	4.201700	6.994700	5.063100	3.864000	3.577900	6.058600	5.661900	5.163100	2.134500	5.315800	4.730700	4.326300	-5.0116000	9.662200	9.701300	3.954300	5.218400	5.849300
GBM	Tumor	TCGA-28-2510-01	4.954700	4.258600	3.928000	3.526200	3.63240000	4.944900	5.108600	4.093500	5.068700	2.7951000	4.74370000	4.436400	4.944400	2.1345000	3.471300	4.3555000	3.0515000	-1.99420000	5.090000	1.501300000	3.0358000	-0.37520000	1.5216000	6.013000	4.750100	2.720500	0.8488000	3.931800	6.131400	4.632300	3.562100	3.783600	5.597900	6.176500	5.068700	2.838100	4.944900	5.108600	4.093500	-3.6259000	9.165600	8.519700	4.416200	5.254000	4.576600
GBM	Tumor	TCGA-06-0743-01	4.230400	3.766700	3.592300	3.485600	4.14000000	5.308200	4.797600	3.607700	4.738300	2.9692000	4.63580000	5.101900	5.309600	1.9564000	3.063700	4.7565000	3.1637000	0.70580000	5.947900	0.808200000	2.4701000	0.42330000	1.3901000	6.492500	5.287300	2.671500	0.2881000	3.404800	6.555400	5.004100	3.042800	2.983900	5.593700	4.936400	4.738300	2.551100	5.308200	4.797600	3.607700	-4.2934000	9.600300	8.108100	3.674800	4.842000	5.299800
GBM	Tumor	TCGA-14-1034-01	4.638100	4.388900	3.855100	3.329300	3.59470000	5.322300	6.106500	4.310400	5.314000	3.4183000	4.75120000	3.997400	4.830400	2.6556000	4.095200	4.6960000	1.8957000	0.82460000	5.988000	1.007900000	2.5137000	-1.28280000	1.7053000	6.940500	4.334200	4.219600	1.6695000	4.146600	7.301000	4.447000	4.339200	3.084200	6.481700	5.972700	5.314000	2.056900	5.322300	6.106500	4.310400	-4.6082000	9.482600	9.107000	4.361800	5.213800	6.027900
GBM	Tumor	TCGA-06-0184-01	4.330600	4.263100	3.865000	3.016300	3.22050000	4.931300	5.193800	4.134300	4.375800	3.2143000	4.07220000	4.799700	4.565700	2.2723000	3.623000	3.7699000	1.6140000	0.24000000	4.906900	0.791600000	3.0757000	-1.39210000	1.1706000	5.736400	4.520500	2.897400	0.9716000	3.490700	6.335600	4.890500	3.751800	2.192500	5.630000	5.047900	4.375800	2.087800	4.931300	5.193800	4.134300	-9.9658000	8.602600	8.858500	3.537400	4.758700	5.197700
GBM	Tumor	TCGA-12-3652-01	4.664000	4.431700	3.987400	3.198700	3.31630000	4.610100	4.674200	4.245700	3.770900	3.1604000	3.71160000	3.285600	2.296000	1.9452000	3.389700	4.1335000	1.5165000	1.53660000	4.324200	1.208500000	2.2144000	-0.75880000	1.0151000	6.859600	4.523000	2.233000	0.9568000	2.523800	6.613500	3.981900	2.609000	1.125000	5.446300	4.855000	3.770900	1.856400	4.610100	4.674200	4.245700	-9.9658000	8.322200	9.571800	3.814700	4.827900	5.014000
GBM	Tumor	TCGA-26-5132-01	4.722500	4.276600	3.291500	3.371700	4.04710000	5.400200	5.444300	4.248800	5.256300	3.4543000	5.02990000	4.086700	5.135900	2.3953000	4.130200	5.3961000	1.3397000	2.08440000	6.855100	1.748900000	2.3760000	0.05800000	1.5902000	7.521200	5.135500	3.492000	2.1541000	4.134300	7.418700	5.499600	4.723600	2.821900	6.404100	5.900900	5.256300	2.592400	5.400200	5.444300	4.248800	-6.5064000	9.723300	9.300500	4.724200	5.555500	6.146100
GBM	Tumor	TCGA-32-1970-01	5.036500	4.113600	4.450900	3.495800	4.12610000	5.339500	5.528600	4.377200	5.429000	3.0774000	4.90410000	5.026000	4.704900	2.1541000	4.096000	5.4323000	3.0056000	2.13450000	6.286500	1.257600000	3.8531000	-0.11870000	2.0569000	6.773600	5.409100	3.618400	1.7912000	4.096000	6.549800	5.076900	4.544200	3.131100	5.733400	5.897500	5.429000	2.689500	5.339500	5.528600	4.377200	-6.5064000	9.933800	8.930000	4.642200	5.356900	5.863200
GBM	Tumor	TCGA-06-0219-01	3.211200	4.794500	3.497100	2.748700	1.49620000	3.961700	4.755500	3.710500	3.285600	2.5462000	4.73880000	2.856200	3.198700	2.3620000	3.155600	3.1717000	0.9038000	0.45520000	3.917500	1.036300000	1.4228000	-1.83140000	0.2029000	6.181500	3.849100	1.138200	0.0580000	1.807800	7.613300	4.121900	2.336600	0.941900	4.185200	3.815700	3.285600	1.511500	3.961700	4.755500	3.710500	-6.5064000	6.881300	8.892800	2.943200	4.664500	4.048800
GBM	Tumor	TCGA-14-0787-01	4.789800	4.475800	4.984600	3.641700	4.16760000	5.667400	5.372600	4.088400	4.891000	3.5584000	5.13590000	4.980500	5.121100	1.8643000	3.179700	4.4463000	2.2513000	1.22710000	5.892900	1.057300000	3.4210000	0.34600000	1.2636000	6.758000	5.490600	3.385600	0.8726000	4.360400	6.807400	5.288000	3.804400	2.536300	6.076600	5.586800	4.891000	2.597200	5.667400	5.372600	4.088400	-4.6082000	9.665400	8.787100	4.148200	5.649900	5.806100
GBM	Tumor	TCGA-06-0190-01	4.618900	4.295100	4.061900	3.375900	3.38140000	5.343400	5.675800	4.543600	4.914100	3.5149000	4.35900000	4.461500	5.042300	2.4198000	3.641700	4.7819000	2.5634000	1.82010000	5.834200	1.177000000	3.4881000	0.13880000	1.7828000	6.808100	5.304200	3.347800	1.7702000	4.048800	7.075800	4.839500	3.950600	2.601900	5.559500	5.489000	4.914100	2.678300	5.343400	5.675800	4.543600	-1.3921000	9.178200	8.935000	3.945000	4.771900	5.856800
GBM	Tumor	TCGA-26-5135-01	4.888500	3.815700	3.923200	3.035800	4.00550000	4.970000	5.034300	3.845100	4.737700	2.9857000	4.64280000	5.096800	4.820200	1.9564000	3.692800	4.6809000	2.1606000	0.84880000	6.313300	1.015100000	3.4945000	0.35730000	1.4756000	7.063500	5.004500	3.137700	1.5064000	4.119400	6.117500	5.025500	3.776200	3.511100	5.788700	5.216500	4.737700	2.260300	4.970000	5.034300	3.845100	-6.5064000	9.080400	8.658600	3.867000	4.854500	5.340600
GBM	Tumor	TCGA-76-4931-01	5.381000	4.518600	4.306800	3.867000	4.31260000	5.614200	5.746900	4.511700	5.396100	3.3979000	4.91370000	5.544800	5.804300	2.6556000	3.851100	5.1396000	2.7742000	0.45520000	6.291100	1.208500000	4.3463000	1.08470000	2.4934000	7.299700	6.089000	3.809500	1.7786000	4.700500	5.850300	4.993300	4.529300	4.106100	6.026200	6.051200	5.396100	3.356300	5.614200	5.746900	4.511700	-9.9658000	9.915500	9.382300	4.395800	5.352700	5.868700
GBM	Tumor	TCGA-41-3915-01	3.750700	4.195400	3.439800	2.582800	2.95810000	4.879300	4.798100	3.868000	4.523000	3.0481000	4.22200000	3.788800	4.085000	2.2842000	3.174900	3.7930000	2.1147000	1.64200000	4.972300	1.339700000	2.7029000	-0.66430000	1.5415000	6.301200	3.931800	3.237400	1.3283000	3.803300	6.611800	4.269100	3.638200	2.304800	5.698800	5.111100	4.523000	2.118000	4.879300	4.798100	3.868000	-5.0116000	8.418600	8.409800	4.095200	4.395100	5.098900
GBM	Tumor	TCGA-06-0649-01	4.487400	4.096000	4.003700	2.852200	2.74440000	4.579000	5.104000	3.957100	4.593400	2.2513000	4.45820000	4.046200	4.339900	2.7227000	3.389700	4.5261000	2.1894000	0.46570000	4.506600	1.803600000	2.8381000	-0.51250000	1.4388000	5.864200	4.542900	2.660200	0.2998000	3.543600	6.611300	4.408800	3.507300	2.834100	5.182300	6.106000	4.593400	2.570700	4.579000	5.104000	3.957100	-3.1714000	8.632800	8.165900	3.455600	4.846000	5.130100
GBM	Tumor	TCGA-12-0618-01	5.286200	4.627700	4.386200	3.827900	3.63470000	5.403000	5.545100	4.617700	5.780300	3.6635000	5.01350000	5.013500	4.887100	2.8240000	3.808500	5.2544000	2.8994000	2.24520000	5.854300	0.651700000	3.6961000	1.83230000	2.4332000	6.663200	5.827800	3.502200	1.6604000	4.045400	6.779000	5.092600	4.593400	4.062700	6.305800	5.464700	5.780300	2.868100	5.403000	5.545100	4.617700	-5.5735000	9.662900	9.463800	4.852000	5.497600	5.367800
GBM	Tumor	TCGA-27-2524-01	3.755000	4.654300	3.906000	3.131100	3.47780000	4.169200	5.310000	3.211200	3.955200	2.9655000	4.52170000	4.366000	4.219600	1.9264000	2.876000	4.9819000	0.5763000	0.25220000	5.158700	0.276200000	2.6441000	-0.19930000	0.4552000	6.949000	4.532400	2.284200	0.6699000	3.285600	6.665500	4.129400	2.858200	1.696400	5.629700	3.862100	3.955200	1.269600	4.169200	5.310000	3.211200	-6.5064000	8.487600	9.051900	3.099500	5.082800	5.375800
GBM	Tumor	TCGA-28-1753-01	5.134700	4.188300	3.714900	3.638200	3.48560000	5.094700	5.541400	4.306800	5.157900	3.0411000	4.84450000	4.896300	5.285400	2.0638000	3.388300	4.5411000	1.9415000	0.05800000	6.216500	0.774800000	3.8521000	1.04330000	2.2113000	6.659500	5.237300	3.272200	1.4859000	4.666800	5.823800	4.993700	4.217300	3.810500	5.698000	5.835400	5.157900	3.035800	5.094700	5.541400	4.306800	-3.1714000	9.845800	9.059000	4.300900	4.690500	5.791100
GBM	Tumor	TCGA-12-5295-01	4.689900	5.410800	3.402000	2.682800	2.33080000	4.617100	5.101400	3.947800	3.680400	2.5036000	4.97370000	3.747500	3.547300	2.1013000	3.442400	3.6393000	0.9493000	-0.23280000	4.449600	1.077900000	2.5011000	-2.24470000	0.1519000	6.597000	3.494500	2.490800	0.2881000	1.864300	6.525800	4.627100	3.626600	1.709700	4.939300	4.466700	3.680400	1.118400	4.617100	5.101400	3.947800	-9.9658000	8.395100	8.967200	2.946900	4.536700	5.203200
GBM	Tumor	TCGA-27-2523-01	5.318000	4.687100	4.815100	4.286200	4.03920000	5.667900	5.731800	4.498300	5.257800	3.4517000	5.01080000	4.533600	4.634700	2.7487000	3.687200	5.0640000	2.2019000	1.09150000	6.042200	2.046500000	3.6242000	0.55680000	2.0912000	7.174300	5.469600	4.004600	1.3511000	4.486800	6.540400	4.998700	4.531800	3.630100	5.677500	5.978700	5.257800	2.680500	5.667900	5.731800	4.498300	-9.9658000	9.855400	9.487000	4.295800	5.217300	5.652200
GBM	Tumor	TCGA-06-2569-01	5.300200	4.593400	3.924200	3.963600	3.61010000	5.223800	5.663900	5.295800	4.841000	3.7421000	5.10940000	5.765600	5.197700	1.9073000	4.152300	3.8064000	2.7270000	0.13880000	6.258700	1.257600000	6.2050000	0.79160000	2.1280000	6.511300	5.185900	2.457100	1.7912000	3.712700	6.739500	5.595800	3.551000	3.892500	5.580800	4.554700	4.841000	2.364900	5.223800	5.663900	5.295800	2.2019000	8.557000	9.136300	4.583200	6.271500	5.532700
GBM	Tumor	TCGA-27-1830-01	5.022900	4.168400	4.034800	3.593500	3.18920000	5.359700	5.520100	4.519200	5.265300	3.2112000	4.42970000	4.993700	5.385800	2.7161000	3.585100	4.9141000	2.9090000	1.05730000	5.291300	1.373500000	3.3017000	0.98620000	1.9340000	6.232100	5.179600	3.499700	1.5165000	4.310400	7.640600	5.388900	4.216500	3.142600	5.848800	5.255900	5.265300	3.186000	5.359700	5.520100	4.519200	-2.1140000	9.550400	9.018700	4.516100	5.789000	5.780900
GBM	Tumor	TCGA-06-2559-01	4.996000	4.663400	4.102700	3.815700	3.33210000	5.298700	5.558900	4.907400	5.653700	3.5424000	4.57720000	5.119400	5.296900	2.9167000	4.070500	4.2165000	3.9487000	0.51700000	5.910300	2.538800000	3.7475000	1.22710000	2.7742000	6.859600	5.683700	5.288000	2.2019000	3.979200	7.287800	5.106900	4.533000	3.396600	5.940900	5.887500	5.653700	3.378700	5.298700	5.558900	4.907400	-1.9942000	9.803000	9.609000	5.090000	5.668200	5.657400
GBM	Tumor	TCGA-27-2526-01	4.257100	4.253300	4.167600	3.068800	3.15560000	5.230400	4.770400	4.215000	3.813600	2.6984000	4.76820000	3.462200	3.267700	1.4335000	3.320600	4.9644000	1.3051000	-0.99710000	3.790900	2.163800000	1.8879000	-2.11400000	-0.0130000	6.258500	4.454200	2.299000	-0.0725000	2.342300	6.169100	4.568100	3.200200	2.214400	5.100200	4.713800	3.813600	0.390700	5.230400	4.770400	4.215000	-9.9658000	8.310000	8.977600	3.339300	5.508800	5.175600
GBM	Tumor	TCGA-06-5856-01	5.329900	5.027300	4.445700	4.020700	3.22970000	5.233100	6.017500	4.595800	5.300500	3.0002000	4.40950000	5.309600	5.405000	2.6090000	4.000100	4.3364000	3.3192000	1.38460000	5.577800	1.422800000	2.8641000	0.07180000	1.7744000	6.764500	5.361500	3.723700	1.8444000	4.105300	6.812800	5.273200	3.990100	3.119500	6.029300	6.179900	5.300500	3.234300	5.233100	6.017500	4.595800	-6.5064000	9.617700	9.174400	4.318400	4.980500	5.480300
GBM	Tumor	TCGA-26-1442-01	4.813600	3.827900	3.682700	3.019900	3.44510000	4.970400	4.727400	3.830000	4.960700	2.6984000	3.85910000	5.971300	5.121100	1.9749000	3.041100	2.4883000	3.9645000	-3.30760000	4.614800	1.470400000	2.1925000	-0.28450000	1.8918000	5.406700	5.398900	2.720500	0.8488000	3.290000	5.738000	4.614200	3.403400	3.782500	4.631200	5.704100	4.960700	2.811700	4.970400	4.727400	3.830000	-9.9658000	8.960600	8.739700	4.409500	5.021500	4.738300
GBM	Tumor	TCGA-06-5418-01	4.762900	4.718100	3.811600	3.119500	3.51490000	5.254800	4.337800	4.602300	4.786100	3.6160000	5.01040000	4.471300	4.582000	2.4090000	3.674800	5.2777000	1.2394000	1.34540000	4.607100	1.632700000	3.1458000	-1.02620000	1.7489000	6.553400	5.396500	3.788800	1.6649000	3.514900	7.873900	4.598200	4.562000	3.371700	5.996600	4.254100	4.786100	2.242100	5.254800	4.337800	4.602300	-3.3076000	9.009800	9.337700	3.893500	4.863500	5.265300
GBM	Tumor	TCGA-26-5139-01	4.177200	4.475800	4.198600	3.529900	4.38340000	5.807600	5.581700	4.693800	5.296100	3.2692000	4.81050000	5.045700	5.076000	2.3423000	3.700600	4.6224000	2.4035000	2.11140000	5.818900	1.125000000	3.4984000	-0.64160000	2.0878000	6.538200	5.209100	3.642800	1.3397000	4.164400	7.822000	5.174400	3.981000	3.967300	5.877000	5.544500	5.296100	2.815800	5.807600	5.581700	4.693800	-9.9658000	9.642300	9.475800	4.322000	5.109000	5.817600
GBM	Tumor	TCGA-06-5417-01	5.675600	5.020200	4.208000	3.849100	1.86830000	5.077300	5.467600	4.907900	5.550000	3.0287000	3.74210000	3.989200	4.587400	3.0533000	4.015300	1.9149000	3.0038000	-1.28280000	4.602900	2.021800000	1.9822000	-1.02620000	2.5828000	6.248300	4.859500	4.502800	1.7403000	3.508600	6.880700	4.967200	4.258600	2.992900	5.168800	5.760800	5.550000	3.011000	5.077300	5.467600	4.907900	-9.9658000	9.412300	9.393200	4.591000	5.535500	4.969100
GBM	Tumor	TCGA-26-5134-01	2.275300	1.551400	1.840400	1.071100	0.34600000	2.446500	3.248100	1.669500	2.585200	-0.3022000	1.70970000	2.599600	2.403500	0.0014000	0.903800	1.8282000	0.1124000	-0.83390000	4.215000	-1.595100000	0.8408000	-2.05290000	0.2277000	4.144100	2.018300	0.576300	0.0990000	1.844400	3.544900	3.000200	1.105000	1.299200	3.039300	3.322100	2.585200	0.669900	2.446500	3.248100	1.669500	-6.5064000	7.219400	6.222900	2.183000	2.124700	3.476500
GBM	Tumor	TCGA-06-5413-01	4.911300	5.212600	4.872400	4.180400	3.51740000	4.924600	5.838700	4.554000	4.986900	3.6324000	5.08750000	4.586200	4.787200	2.6602000	3.984700	4.7121000	2.6850000	1.65580000	5.268700	0.971600000	3.3163000	0.08540000	1.9452000	7.005000	5.377200	4.003700	1.4808000	3.984700	6.316900	4.471300	4.365300	3.483000	5.247600	5.921300	4.986900	2.613800	4.924600	5.838700	4.554000	-2.9324000	9.806500	9.553000	3.958900	5.161900	5.564400
GBM	Tumor	TCGA-76-4929-01	5.643300	4.380000	4.840000	4.252600	3.37870000	5.865200	5.845000	4.160400	5.279500	2.5288000	4.85800000	4.824800	5.174400	2.1345000	4.012700	5.2040000	2.5288000	0.79160000	5.019300	1.157700000	3.8136000	0.01580000	2.4063000	7.132500	4.895800	4.116900	1.7273000	4.602300	5.634900	5.304900	4.479000	2.998400	6.612200	6.845000	5.279500	2.702900	5.865200	5.845000	4.160400	-6.5064000	9.218600	8.856000	4.531800	5.537000	5.293200
GBM	Tumor	TCGA-06-0646-01	5.009000	4.291400	4.157900	3.708300	3.00380000	5.487700	5.447900	4.410800	5.116100	2.5780000	4.98920000	5.264900	5.075600	2.5238000	3.845100	4.8136000	2.8034000	1.36790000	5.727900	1.541500000	3.1844000	-0.10310000	2.0742000	6.750500	4.771400	3.657800	1.4228000	4.146600	7.370600	4.627700	4.619500	3.767800	5.649900	6.063700	5.116100	3.044600	5.487700	5.447900	4.410800	-5.5735000	9.516500	8.592400	4.586800	5.136700	5.503700
GBM	Tumor	TCGA-12-3650-01	4.864000	4.303900	4.388900	3.179700	3.73450000	4.711000	5.213800	4.259300	4.254100	3.5730000	4.41080000	3.885700	3.628900	1.3225000	3.442400	4.6949000	1.4756000	-0.01300000	5.632000	1.202300000	3.1491000	0.13880000	1.7097000	7.398300	5.177200	2.091200	0.8408000	3.901200	6.816200	4.137600	3.932700	2.570700	5.216900	5.411100	4.254100	2.028900	4.711000	5.213800	4.259300	-9.9658000	9.254700	9.571200	3.918500	4.278800	5.484500
GBM	Tumor	TCGA-19-2620-01	4.233500	3.736700	3.470000	2.864100	3.61600000	5.673000	4.876800	3.908900	5.073000	3.0654000	4.62060000	4.263900	4.557700	2.1925000	2.931900	4.4726000	2.3019000	0.84080000	5.120600	0.723300000	2.3677000	-1.88360000	1.5013000	5.881700	5.074300	3.189200	0.8082000	3.537400	6.196000	4.420300	3.257200	3.568200	5.404700	6.125600	5.073000	2.700700	5.673000	4.876800	3.908900	-6.5064000	8.814700	8.785800	4.368100	4.491900	4.958400
GBM	Tumor	TCGA-28-5213-01	4.595200	4.714300	4.618900	2.905200	2.34230000	4.803800	4.870400	4.238900	4.185900	2.5413000	5.21610000	3.750700	3.928000	2.4883000	3.832000	4.3958000	1.6327000	0.08540000	3.698300	1.526600000	2.2299000	-2.11400000	0.5170000	6.290600	4.222000	3.656600	0.1519000	2.786800	8.113100	4.120300	3.333600	2.226800	5.087100	5.233500	4.185900	1.985900	4.803800	4.870400	4.238900	-9.9658000	8.452000	8.968900	3.171700	4.697200	4.656000
GBM	Tumor	TCGA-06-0138-01	3.823900	4.429700	4.621200	2.830100	2.28420000	5.230800	4.652000	4.014400	3.875900	2.5658000	5.31150000	3.672500	4.197800	1.9034000	2.982000	4.3793000	1.9226000	0.82460000	5.000000	1.015100000	1.9149000	-0.68730000	0.8961000	5.917700	4.583200	1.872200	-0.0725000	2.961800	7.337400	4.852000	2.996600	2.070700	5.185500	5.216100	3.875900	2.011100	5.230800	4.652000	4.014400	-2.2447000	8.044300	8.253100	3.642800	4.878300	4.440400
GBM	Tumor	TCGA-06-5415-01	4.899700	4.638700	4.774600	3.968200	3.83600000	6.023700	5.205200	4.597000	4.981900	3.6440000	5.29020000	4.787700	4.852500	2.8760000	3.555900	4.8699000	2.5437000	0.35730000	5.776700	2.299000000	3.2343000	0.12570000	2.0289000	6.560400	5.486100	3.614800	1.3956000	3.964500	6.063300	4.812500	4.233500	3.449000	5.575000	5.783200	4.981900	3.002000	6.023700	5.205200	4.597000	-9.9658000	9.334900	9.011400	4.379300	5.095100	5.528900
GBM	Tumor	TCGA-06-0139-01	4.073900	4.090100	3.732400	2.229900	2.31060000	4.414200	4.729100	4.162000	3.514900	3.1924000	4.63350000	3.599400	3.922300	2.6067000	3.269200	3.8973000	1.2023000	-0.43250000	4.454900	1.379100000	2.3704000	-1.21420000	1.1050000	5.542300	4.214200	2.293100	0.4125000	2.731400	7.558600	4.611800	2.748700	1.632700	4.685400	3.945000	3.514900	1.844400	4.414200	4.729100	4.162000	-2.6349000	7.466900	8.483900	3.099500	4.842500	4.339900
GBM	Tumor	TCGA-02-0047-01	5.138400	4.004600	3.951500	3.032300	2.98930000	5.309600	5.195000	4.380700	5.155900	3.1028000	3.86210000	4.014400	4.781900	2.8701000	3.621900	4.2150000	2.3337000	0.60500000	4.901200	2.050000000	3.6725000	0.28810000	2.4090000	6.689900	4.672500	3.600600	1.0983000	3.830000	6.971600	4.235000	3.813600	3.953400	5.758600	6.191800	5.155900	2.868100	5.309600	5.195000	4.380700	-9.9658000	9.004200	8.632700	4.755500	5.251800	5.379200
GBM	Tumor	TCGA-14-0789-01	5.033900	4.147400	3.397900	2.914800	3.27660000	5.265300	5.371200	4.637000	5.433000	3.0038000	4.42500000	4.303100	4.708200	2.3164000	3.538700	4.1019000	0.8805000	1.52660000	4.677000	0.832700000	3.2313000	-1.39210000	2.1247000	5.909600	4.024200	3.568200	1.9264000	3.928000	8.319300	4.885600	4.048000	3.896400	6.437800	5.785100	5.433000	2.511200	5.265300	5.371200	4.637000	-4.6082000	8.837000	9.161000	3.777300	4.743100	5.444600
GBM	Tumor	TCGA-12-0616-01	4.615400	4.638700	4.132700	2.976500	2.83010000	4.785100	5.291000	4.049700	4.576000	2.8341000	4.32060000	4.342800	4.156300	1.8484000	3.538700	4.2870000	2.1444000	0.88830000	5.412100	0.202900000	3.2435000	0.15190000	1.8160000	6.950100	4.837000	2.669300	0.8327000	3.547300	6.405500	5.010800	3.684900	2.905200	5.180700	5.536400	4.576000	1.967500	4.785100	5.291000	4.049700	-2.8262000	9.051500	9.368900	3.564500	4.939300	5.350900
GBM	Tumor	TCGA-32-1982-01	4.159500	4.098500	3.631200	3.023400	3.54980000	4.453600	4.901600	4.103600	4.303100	3.4291000	4.65710000	4.269900	4.388900	2.3337000	3.298800	4.1466000	2.6918000	1.51650000	5.310400	0.978900000	2.7572000	-0.91320000	1.3511000	6.158500	5.228100	3.087600	0.8647000	3.080800	6.900300	4.399200	3.425100	2.417100	4.988300	5.182300	4.303100	2.568300	4.453600	4.901600	4.103600	-6.5064000	8.545700	8.750800	3.576600	4.613000	4.879800
GBM	Tumor	TCGA-28-5220-01	4.579000	3.970900	4.784000	3.797100	3.00380000	4.992800	5.378500	4.126900	4.727400	2.5238000	5.19460000	4.178000	5.090000	2.3704000	3.570600	4.9165000	2.3193000	-0.32010000	4.415600	1.485900000	2.3394000	-0.96860000	1.2516000	6.764200	4.107800	3.755000	1.0079000	2.685000	6.239400	4.609500	3.337900	3.270700	5.361100	5.999100	4.727400	2.513700	4.992800	5.378500	4.126900	-5.0116000	9.185000	9.192700	4.288400	5.436000	5.456800
GBM	Tumor	TCGA-14-0817-01	4.463400	4.696600	4.176400	3.179700	2.88770000	4.225000	5.100600	3.960800	3.776200	3.1475000	4.20640000	3.508600	3.311900	1.9564000	3.898300	4.0225000	1.3679000	0.62390000	4.314800	0.864700000	2.8158000	-0.45210000	0.7748000	6.814300	4.506600	2.144400	0.4761000	2.791000	6.814400	4.331300	2.895500	1.202300	4.916000	4.699900	3.776200	1.599800	4.225000	5.100600	3.960800	-9.9658000	7.892000	9.053300	3.400700	4.963100	5.023700
GBM	Tumor	TCGA-12-1597-01	4.523600	3.682700	3.340700	3.577900	2.71830000	5.034800	4.634100	3.808500	4.126100	2.5924000	4.05060000	3.070600	3.184400	1.7786000	2.269300	3.6928000	1.0779000	-0.55430000	4.600000	-0.432500000	2.3760000	0.67900000	0.4657000	6.129300	3.934600	1.816000	0.6517000	3.018100	5.275800	4.097700	3.101100	2.170200	5.156300	4.874400	4.126100	1.251600	5.034800	4.634100	3.808500	-3.4580000	8.077000	8.713600	3.528700	3.900200	4.224300
GBM	Tumor	TCGA-06-2570-01	4.284000	4.439700	3.886600	3.467400	3.49450000	5.085400	5.574400	4.327800	5.552200	3.2632000	3.89050000	4.528000	4.920800	2.6487000	3.831000	3.2143000	3.8925000	-0.68730000	5.543800	1.891800000	3.4700000	0.55680000	2.5462000	6.735400	6.002000	3.503500	1.6830000	4.359000	6.412600	4.853000	3.781500	3.500900	5.446300	5.648500	5.552200	2.910900	5.085400	5.574400	4.327800	-6.5064000	9.307400	9.053200	4.754400	4.975000	5.564100
GBM	Tumor	TCGA-06-0211-01	4.984427	4.699127	4.095184	3.736183	3.90651740	5.557850	5.587809	4.905011	5.039617	3.6042155	4.73038910	4.811766	4.926991	2.5150310	4.075201	4.6696266	2.2019251	1.71851520	5.792632	1.846370600	3.5386850	0.74503950	2.1013203	6.982100	5.474970	3.464802	1.2332892	4.369508	7.378158	4.861504	4.516664	3.592873	5.413625	6.064272	5.039617	2.957186	5.557850	5.587809	4.905011	-6.5063850	9.550246	9.307559	4.854031	4.984164	6.102990
GBM	Tumor	TCGA-02-2483-01	5.221500	4.951400	4.402700	4.376500	3.63470000	4.845000	5.868900	4.678700	5.100200	3.2900000	5.25970000	4.671300	4.637000	2.1378000	3.091000	1.7273000	2.6693000	-3.04690000	6.095700	1.208500000	2.6208000	0.89610000	1.4441000	7.222200	4.436400	3.368900	1.5709000	4.763500	6.559400	5.839000	3.641700	3.198700	5.674100	5.386500	5.100200	1.960100	4.845000	5.868900	4.678700	-9.9658000	9.541400	9.364600	4.450900	5.678900	5.601100
GBM	Tumor	TCGA-06-0156-01	4.741510	4.762894	4.338847	3.481687	2.55480100	5.169350	5.447129	4.702412	4.831381	2.7116925	5.15201020	4.533611	4.733128	2.7899134	4.106096	4.4098186	2.0253548	1.39835260	5.342155	1.980413900	3.3965594	0.47612310	2.3308581	6.652797	4.753320	3.495214	1.7250540	4.371952	8.451778	4.650820	4.597865	2.533798	5.629543	5.413342	4.831381	3.203363	5.169350	5.447129	4.702412	-5.9657964	8.977156	8.789287	4.430010	5.065666	5.445818
GBM	Tumor	TCGA-27-1837-01	4.799100	3.998300	3.377300	3.160400	3.94400000	5.322300	5.324500	4.043600	4.816700	3.0550000	4.44100000	4.957500	4.918900	2.2299000	3.507300	4.9658000	2.0218000	-1.08620000	5.720900	1.036300000	3.2752000	0.22770000	2.0254000	6.490400	5.072100	3.155600	1.0642000	4.144100	6.131600	4.739900	3.994700	3.347800	5.453600	6.005000	4.816700	2.342300	5.322300	5.324500	4.043600	-6.5064000	8.977500	8.810700	4.335600	4.994200	5.399500
GBM	Tumor	TCGA-28-5204-01	4.656000	5.251000	4.283300	3.748600	4.13430000	5.126800	5.732300	4.788700	5.376500	3.6838000	5.22850000	4.908400	5.047900	2.4597000	4.490600	5.4094000	2.1080000	-0.61930000	5.505600	1.485900000	4.1086000	0.54700000	2.2482000	7.184900	5.274300	3.889600	1.6785000	4.607100	5.949100	5.200500	4.818700	4.024200	5.591600	5.127300	5.376500	2.786800	5.126800	5.732300	4.788700	-2.8262000	9.903700	9.400600	4.472600	5.432000	5.945600
GBM	Tumor	TCGA-32-5222-01	4.308200	4.670200	4.418300	3.993800	2.80340000	4.600600	5.328400	4.194600	4.713200	3.4804000	5.19740000	4.381400	3.900200	2.2391000	3.857100	3.6148000	1.6604000	0.97890000	4.207200	2.101300000	2.4439000	-0.96860000	1.5612000	6.529800	4.645100	3.454300	0.9343000	2.791000	6.980600	4.018000	3.581500	2.850200	5.026000	5.366700	4.713200	2.137800	4.600600	5.328400	4.194600	-6.5064000	9.260400	9.577500	3.419700	4.549100	5.127300
GBM	Tumor	TCGA-28-5209-01	5.252900	4.839500	4.447000	4.028700	3.96080000	5.393000	6.127700	4.910300	5.657100	3.3591000	4.97600000	5.168000	5.258900	2.6161000	4.288400	4.6977000	2.1988000	-4.03500000	6.274300	0.816400000	4.2987000	0.28810000	2.5948000	7.045100	5.218800	3.721500	2.1313000	4.885600	6.379200	5.126400	4.493200	4.642800	6.117300	6.255300	5.657100	2.918600	5.393000	6.127700	4.910300	-5.0116000	9.876300	9.651400	4.382700	5.361800	6.339300
GBM	Tumor	TCGA-27-2519-01	4.764500	4.327800	4.324900	4.149000	3.38830000	5.409800	5.385800	4.187500	4.760800	2.2990000	4.78140000	4.375800	4.754900	2.2633000	3.361900	4.8575000	1.6327000	0.61450000	5.344900	0.660800000	2.6715000	-0.66430000	1.4962000	6.606300	3.836000	3.003800	1.1050000	3.926100	7.696300	5.110200	3.708300	2.528800	5.942300	5.792100	4.760800	2.430600	5.409800	5.385800	4.187500	-9.9658000	9.350300	8.889400	4.013600	5.367800	5.574400
GBM	Tumor	TCGA-14-0790-01	4.598800	4.620100	4.347700	3.564500	3.96820000	5.060100	5.433000	4.679300	5.211800	3.2632000	4.19860000	5.271300	4.632900	3.0515000	3.507300	4.9199000	2.3953000	2.34230000	5.776700	1.105000000	2.8799000	0.58590000	2.1670000	6.461900	5.552800	3.074000	1.0007000	3.476500	6.239800	4.968100	4.010900	3.774100	5.534800	5.781600	5.211800	2.634800	5.060100	5.433000	4.679300	-2.6349000	9.546500	9.399800	4.420300	5.783200	5.908400
GBM	Tumor	TCGA-12-0821-01	5.223100	5.064800	4.638700	4.074800	3.03580000	5.622700	6.136700	4.824300	5.280600	2.4727000	4.51100000	4.692100	5.123500	2.8641000	3.389700	4.4210000	1.7532000	1.65580000	5.205200	1.971200000	3.4237000	0.12570000	1.7870000	7.162500	4.401300	3.453000	1.6093000	4.441000	8.118600	5.531400	4.198600	3.544900	5.774000	5.874600	5.280600	2.454400	5.622700	6.136700	4.824300	-1.1811000	9.687600	9.187400	5.295800	5.687900	5.926500
GBM	Tumor	TCGA-19-2619-01	5.159500	4.377900	4.130200	3.117900	3.33790000	5.896100	5.118600	4.412800	5.316200	3.3293000	4.68430000	4.839500	4.895800	2.7572000	3.065400	5.5311000	1.5902000	1.51150000	5.323400	1.526600000	3.7017000	0.25220000	2.3366000	6.820600	5.309300	3.614800	1.4228000	4.306000	6.450100	4.601800	3.810500	3.729100	6.112700	6.255900	5.316200	2.971000	5.896100	5.118600	4.412800	0.2029000	9.517700	9.221300	5.186300	5.318700	5.823800
GBM	Tumor	TCGA-27-1835-01	4.607100	4.383400	3.873900	4.170000	4.63410000	5.197400	5.332000	3.946800	4.984600	2.5536000	4.85850000	5.622400	5.044900	1.6093000	3.002000	4.2870000	2.9692000	1.63740000	5.798100	0.633200000	3.3421000	0.33460000	1.6785000	6.322700	5.463100	3.041100	1.0293000	3.769900	5.613900	5.534200	3.869000	3.565700	4.649700	5.266100	4.984600	3.279600	5.197400	5.332000	3.946800	-9.9658000	9.721100	8.599000	3.938400	5.562600	5.687600
GBM	Tumor	TCGA-12-0619-01	4.860500	3.813600	3.793000	3.669100	3.97650000	5.434300	5.843500	4.211100	4.898700	3.4237000	4.61420000	4.805300	5.087900	2.4171000	4.331300	4.6949000	1.5316000	1.05730000	5.774000	0.986200000	3.5047000	0.86470000	2.0040000	7.208600	5.408100	3.513600	2.1734000	4.300200	8.061900	4.650800	4.393100	3.785700	5.720000	5.409100	4.898700	2.958100	5.434300	5.843500	4.211100	-2.7274000	9.485200	8.839600	4.889500	4.843000	5.686800
GBM	Tumor	TCGA-06-0168-01	4.459500	4.110300	3.807500	2.848200	3.34920000	4.675300	4.653100	4.052300	4.420300	3.0199000	4.46860000	4.477700	4.102700	1.3956000	4.163600	4.7388000	2.1766000	1.69200000	5.536100	0.911500000	2.9747000	-0.57560000	1.3051000	6.835600	4.324900	3.503500	0.7999000	3.890500	7.955700	4.661700	3.518700	2.623200	5.407000	4.675300	4.420300	1.718500	4.675300	4.653100	4.052300	-4.2934000	8.734000	8.567800	3.968200	4.652000	5.440000
GBM	Tumor	TCGA-27-2528-01	4.933600	4.504000	3.963600	3.878800	3.77090000	5.660200	5.405700	4.545400	5.009900	3.1860000	4.76190000	4.758700	4.671300	2.2872000	3.597100	4.2980000	2.1638000	1.20230000	5.383000	1.623400000	2.8779000	0.46570000	1.7273000	6.475300	5.004100	3.548600	1.1960000	3.692800	6.567000	4.987800	3.648600	3.907900	5.618600	5.835700	5.009900	2.427900	5.660200	5.405700	4.545400	-3.1714000	9.507300	9.138900	3.948700	5.104400	5.644800
GBM	Tumor	TCGA-28-5215-01	5.771600	4.541700	4.156300	4.197000	3.31190000	5.423300	5.737200	5.210700	5.436000	2.7270000	4.98140000	4.719800	4.913700	2.7636000	3.661200	4.6159000	2.7029000	1.10500000	5.769500	1.362300000	3.3090000	0.74070000	2.2513000	6.873000	4.453600	4.178000	1.7575000	4.798100	6.458500	5.463100	4.219600	3.747500	5.327400	6.622800	5.436000	3.091000	5.423300	5.737200	5.210700	-3.6259000	9.821100	9.135800	4.822300	4.921300	5.919100
GBM	Tumor	TCGA-28-5218-01	6.230200	4.181200	3.944000	3.720400	3.05850000	5.070400	5.704900	5.496700	4.769800	2.8955000	4.44100000	5.054500	5.038300	1.3283000	3.111200	4.3660000	1.8404000	-2.11400000	5.565300	0.311500000	3.9374000	1.44410000	1.7360000	6.695600	4.148200	2.707300	1.5563000	4.793900	5.766100	6.064400	4.311100	3.587500	6.114600	5.070400	4.769800	2.245200	5.070400	5.704900	5.496700	1.6420000	9.351200	8.764300	4.475100	5.189500	5.971600
GBM	Tumor	TCGA-14-1825-01	5.351600	5.488700	4.663400	3.920400	3.69720000	4.956100	5.566800	4.810500	4.761900	2.9820000	5.03430000	4.400600	4.791300	3.4277000	3.749600	4.9289000	2.2783000	0.46570000	5.385100	0.872600000	3.2870000	0.63320000	1.8201000	7.227000	4.845500	3.136000	1.6964000	5.111500	6.710100	5.520100	4.170800	3.313400	5.446300	6.102300	4.761900	2.846200	4.956100	5.566800	4.810500	-6.5064000	9.467900	9.028300	4.228100	5.219600	5.629100
GBM	Tumor	TCGA-06-0129-01	5.195400	4.479700	4.385500	3.908900	3.52370000	5.289500	5.834900	4.889500	6.023100	3.3435000	5.07810000	5.401900	6.088100	3.0287000	4.319100	3.5791000	3.9506000	0.63320000	6.329900	2.488300000	3.5994000	1.89180000	3.2526000	6.850000	6.469600	4.545400	2.4386000	4.914100	6.769500	5.138800	4.646800	4.537400	5.430000	6.232300	6.023100	4.140900	5.289500	5.834900	4.889500	-1.9379000	9.810300	9.184900	5.504000	5.386500	5.802000
GBM	Tumor	TCGA-06-5859-01	5.261200	4.071300	5.075100	3.943100	2.80340000	5.400900	5.763700	4.557700	5.255500	2.6302000	4.95890000	5.011700	4.920300	2.2603000	4.250300	3.7138000	2.7551000	0.40160000	5.124400	1.491100000	2.9562000	-0.37520000	1.7403000	6.463100	4.698300	3.649700	1.5998000	3.091000	6.354000	4.801200	4.674200	3.165300	5.834700	5.530800	5.255500	3.287000	5.400900	5.763700	4.557700	-9.9658000	9.575600	9.043500	4.620100	5.051900	5.683400
GBM	Tumor	TCGA-28-1747-01	4.774000	4.174000	4.329200	3.592300	3.78570000	5.572900	5.273900	4.098500	5.019700	3.2811000	5.03300000	4.756500	5.081600	2.0465000	3.635900	4.9787000	2.3366000	0.44470000	5.096400	1.384600000	3.3731000	0.15190000	1.8643000	6.411400	5.476400	3.367500	0.9493000	4.207200	5.938300	4.966800	4.201700	3.600600	5.669600	5.233100	5.019700	2.815800	5.572900	5.273900	4.098500	-5.0116000	9.354300	9.212800	4.619500	5.119000	5.623800
GBM	Tumor	TCGA-28-2499-01	4.854000	5.108600	4.569900	3.343500	2.94320000	4.931300	5.119800	4.250300	4.893400	2.3953000	4.38270000	4.293600	4.415600	2.5338000	3.679300	5.1724000	1.8643000	1.82420000	4.053200	2.094600000	2.4753000	-0.99710000	1.2516000	6.116700	4.366700	3.423700	1.0363000	3.483000	5.697700	4.614200	4.218100	2.060400	5.726600	5.720600	4.893400	2.817800	4.931300	5.119800	4.250300	-5.5735000	8.557300	8.695000	4.399900	5.081600	5.327000
GBM	Tumor	TCGA-32-1980-01	4.614200	4.215000	3.591100	3.129400	2.89740000	4.674200	5.162300	3.814700	4.386900	2.8280000	4.67250000	4.131800	4.352700	2.1411000	3.475200	4.1676000	2.2330000	-0.10310000	4.403300	0.669900000	2.6693000	-0.78340000	0.8961000	5.771900	4.208000	2.538800	0.7493000	3.279600	5.981400	4.060100	3.087600	3.134400	5.565600	5.565300	4.386900	2.160600	4.674200	5.162300	3.814700	-3.1714000	8.426100	8.454300	3.712700	4.788200	4.678100
GBM	Tumor	TCGA-06-2564-01	4.992800	4.388300	4.667400	3.551000	3.54360000	5.727900	5.517300	5.030400	5.382700	3.5411000	4.70990000	5.003600	5.213800	2.4883000	3.919400	4.6323000	3.0428000	1.86430000	5.153000	2.077600000	4.2095000	0.74070000	2.5437000	6.319200	5.896300	4.290600	1.9302000	4.251000	7.650700	4.880700	4.892000	4.081600	5.989400	6.091300	5.382700	3.245000	5.727900	5.517300	5.030400	-9.9658000	10.017700	9.240200	4.560800	5.723900	5.800900
GBM	Tumor	TCGA-06-5408-01	5.283200	4.937400	4.157900	4.081600	4.17320000	5.314000	5.912200	4.315500	5.675000	3.0671000	4.91700000	5.010400	4.966300	2.9525000	3.899300	5.0277000	2.0500000	1.70530000	5.689600	1.214700000	3.6669000	0.03000000	2.1114000	7.116800	4.462100	4.207200	2.1114000	4.524900	7.435900	4.840000	4.642200	4.098500	6.192200	6.135100	5.675000	2.899400	5.314000	5.912200	4.315500	-2.3147000	9.867700	9.475700	4.421600	5.459500	5.978000
GBM	Tumor	TCGA-27-1832-01	4.300200	4.494500	3.941200	3.082500	3.20800000	5.729600	5.153400	3.981000	4.804300	2.8622000	4.63580000	4.907400	4.951000	1.7360000	2.965500	4.6877000	2.5900000	-0.68730000	5.625600	0.774800000	2.8321000	-0.24980000	1.1706000	6.512400	4.574200	2.776300	1.1833000	3.697200	6.548800	5.601100	3.137700	2.553600	6.058600	4.200900	4.804300	2.655600	5.729600	5.153400	3.981000	-3.3076000	9.776500	9.084100	4.235800	5.538900	5.834400
GBM	Tumor	TCGA-14-1829-01	2.985700	5.576600	4.499600	2.513700	1.02220000	3.824900	4.738300	4.583800	3.231300	2.8622000	5.18830000	2.004000	2.840200	2.8760000	2.914800	3.4291000	1.0503000	0.33460000	4.070500	1.506400000	1.2516000	-2.24470000	0.8164000	5.615300	3.768800	1.795400	-0.2328000	1.257600	7.667200	4.402700	2.718300	1.470400	4.061900	4.023300	3.231300	1.590200	3.824900	4.738300	4.583800	-6.5064000	6.752000	8.740800	2.685000	4.996900	3.559600
GBM	Tumor	TCGA-32-2615-01	4.628800	4.196200	3.988300	3.292900	3.40340000	5.177200	5.242300	4.271400	5.009900	2.7357000	4.54730000	4.966800	5.009900	2.2931000	3.680400	4.4364000	2.6760000	2.02540000	5.307500	0.799900000	2.8178000	-0.35660000	1.8762000	6.599500	4.906900	3.504700	1.6374000	4.023300	7.021000	4.875300	3.881800	3.395200	5.736600	5.770300	5.009900	2.948800	5.177200	5.242300	4.271400	-5.0116000	9.128900	8.576600	4.061000	4.679300	5.430300
GBM	Tumor	TCGA-06-0158-01	4.887600	4.126100	3.712700	3.577900	4.07050000	6.127200	5.226200	4.529900	5.460800	3.3773000	4.76930000	4.900200	5.151400	2.3337000	3.928000	5.0457000	2.6232000	2.21750000	6.199700	1.316700000	3.5187000	0.57630000	2.4198000	6.516800	5.509400	3.828900	1.4441000	4.003700	7.281000	4.806900	4.021600	3.129400	5.745800	6.068500	5.460800	3.139300	6.127200	5.226200	4.529900	-9.9658000	9.426300	8.869000	4.916000	5.040900	5.903100
GBM	Tumor	TCGA-28-5216-01	4.777700	5.049200	3.933700	3.453000	2.63950000	4.837500	5.760800	4.018000	5.135500	2.8321000	4.27810000	4.347000	4.827900	2.9839000	3.929900	3.9810000	2.1047000	0.70580000	4.843500	1.015100000	2.9224000	0.01580000	1.6234000	6.615000	4.014400	3.758200	1.4547000	4.396500	6.908500	4.897800	3.429100	3.252600	5.970400	5.672500	5.135500	2.653300	4.837500	5.760800	4.018000	-5.0116000	9.124500	9.189900	4.264600	5.002300	5.624700
GBM	Tumor	TCGA-41-2572-01	4.493800	4.215000	4.144900	3.653200	4.00370000	5.404700	5.068300	4.310400	4.182000	2.7679000	4.27950000	5.016600	4.498300	1.5902000	3.418300	4.4816000	1.6093000	-0.61930000	5.821200	0.864700000	3.0376000	0.28810000	1.3454000	6.466500	5.183900	2.144400	0.9191000	3.382800	6.071100	4.792900	3.367500	2.930000	5.408400	5.234600	4.182000	2.134500	5.404700	5.068300	4.310400	-9.9658000	8.858400	9.030000	3.944000	5.298700	5.632000
GBM	Tumor	TCGA-02-0055-01	4.827400	4.251000	3.946800	3.544900	2.66240000	4.709900	5.151400	4.817200	4.271400	2.7530000	4.88810000	4.113600	4.528600	2.1280000	3.697200	3.8690000	1.7617000	-0.13450000	4.377200	1.700900000	2.3048000	-0.91320000	1.8282000	6.177300	4.370900	3.345000	1.3623000	3.389700	7.202300	5.184700	3.273700	2.630200	5.298000	4.784600	4.271400	2.220600	4.709900	5.151400	4.817200	-0.0425000	8.401500	8.614700	3.534900	4.766100	5.113200
GBM	Tumor	TCGA-32-2634-01	5.176400	4.688200	4.794500	4.959400	3.91370000	5.779000	5.525200	4.789800	5.526100	2.8381000	4.83290000	5.078100	5.006800	2.7721000	3.873900	5.0273000	2.8240000	2.11800000	6.347900	1.718500000	3.7752000	2.02180000	2.3164000	7.476200	4.397900	4.354800	2.5388000	4.681500	6.798700	5.151400	4.211100	3.270700	5.675300	6.256100	5.526100	3.215800	5.779000	5.525200	4.789800	0.2154000	9.499800	9.132200	4.919900	5.492200	5.766100
GBM	Tumor	TCGA-06-5411-01	5.064800	4.851500	4.638700	3.698300	2.85420000	4.642200	5.172000	4.037500	4.573000	2.8936000	5.15790000	4.144900	4.450300	2.7993000	3.260200	4.7055000	2.5112000	-0.57560000	4.359000	1.208500000	2.6533000	-0.99710000	1.3051000	6.346800	4.393100	3.541100	0.5763000	3.472600	6.825400	3.886600	3.869000	3.137700	5.215300	5.939500	4.573000	2.776300	4.642200	5.172000	4.037500	-2.4659000	8.790800	8.663200	4.058400	4.783000	4.375800
GBM	Tumor	TCGA-06-0744-01	4.136800	4.033100	3.680400	2.687300	3.60420000	4.729600	4.967700	3.751800	4.556500	3.0671000	4.96210000	4.863000	4.395100	2.0673000	3.306100	4.2833000	2.2019000	0.43400000	6.272800	0.926800000	2.8422000	0.15190000	1.3901000	7.087000	5.833200	2.604300	0.4340000	3.717100	6.434000	4.679300	3.359100	2.780500	4.699400	4.615900	4.556500	2.443900	4.729600	4.967700	3.751800	-4.6082000	9.184300	9.036000	3.613600	5.108600	5.246800
GBM	Tumor	TCGA-76-4928-01	5.111100	4.402700	4.067000	3.483000	3.26770000	5.106900	5.400900	4.248800	4.739900	3.1717000	4.64450000	4.460800	4.872900	1.9527000	3.166900	4.4169000	1.3791000	-0.55430000	4.875800	0.856800000	3.2988000	-0.61930000	0.9789000	6.562700	4.974600	2.963700	0.6608000	3.872900	6.351000	4.960300	3.524900	3.506000	5.700700	5.346300	4.739900	2.287200	5.106900	5.400900	4.248800	-4.6082000	9.210500	8.990800	3.717100	5.179200	5.533300
GBM	Tumor	TCGA-06-0644-01	5.032100	4.229700	3.645100	3.820800	2.71610000	5.085000	5.495400	4.402700	4.370900	2.3135000	5.01620000	4.376500	4.969100	2.2175000	3.740000	5.0162000	1.2333000	-0.04250000	5.191400	1.275600000	3.4726000	-0.94060000	1.0079000	6.733800	4.344900	3.122800	0.6969000	4.049700	6.310200	4.950000	4.455600	3.266200	6.046800	5.737200	4.370900	2.417100	5.085000	5.495400	4.402700	-0.0725000	9.141100	8.788900	3.443700	5.052700	5.816900
GBM	Tumor	TCGA-14-0871-01	4.564400	3.822800	3.464800	4.300900	2.97840000	5.183500	5.504300	4.156300	5.149000	3.2435000	2.28130000	5.388900	5.022000	0.9493000	3.139300	5.2514000	2.2931000	-0.45210000	5.525500	0.099000000	5.8746000	2.09120000	2.2693000	6.553200	5.289900	3.617200	1.7828000	4.624700	6.041600	5.658000	3.683800	4.139200	5.105600	4.980100	5.149000	2.229900	5.183500	5.504300	4.156300	4.7214000	9.155700	9.312600	3.913700	6.439300	5.718400
GBM	Tumor	TCGA-08-0386-01	5.185100	4.835500	4.427700	4.031300	4.17080000	5.651900	5.899200	4.759200	5.379600	3.7324000	5.52550000	4.215000	4.851500	2.3953000	4.069600	4.3674000	2.5462000	0.80820000	6.054400	1.860400000	3.5374000	0.48650000	1.4547000	6.981300	5.605000	3.635900	2.0535000	4.372300	6.941500	4.863500	4.969500	4.248000	6.010600	6.165300	5.379600	2.630200	5.651900	5.899200	4.759200	-2.8262000	9.578400	9.269000	5.071300	5.861700	5.978400
GBM	Tumor	TCGA-32-2632-01	4.847000	3.994700	3.430400	3.620700	3.69390000	5.085000	5.263100	4.174000	4.650200	2.8055000	4.18910000	4.404000	4.645100	2.3926000	3.375900	5.3459000	2.7805000	0.94930000	5.813600	1.748900000	2.9013000	-0.23280000	1.1960000	6.836200	4.993300	3.234300	1.2756000	3.931800	6.335200	4.518000	3.929900	3.203400	5.567500	5.562300	4.650200	2.251300	5.085000	5.263100	4.174000	-3.1714000	9.213200	8.874700	4.419600	4.516700	5.741200
GBM	Tumor	TCGA-06-0882-01	4.625300	4.361800	4.462800	3.460900	3.55350000	5.675000	5.263100	4.434400	4.828900	3.0757000	4.47320000	4.327800	4.961700	2.3508000	3.472600	4.6347000	2.0004000	0.88830000	4.673000	1.963800000	3.3264000	-0.73460000	1.6649000	6.276000	4.863500	3.848100	1.0711000	3.690500	7.157300	4.686000	3.687200	3.485600	5.937100	5.493200	4.828900	2.881900	5.675000	5.263100	4.434400	-9.9658000	8.991100	8.582800	4.259300	5.033500	5.285400
GBM	Tumor	TCGA-41-4097-01	5.000000	4.115300	3.807500	2.761500	3.26320000	4.835000	5.154300	4.586800	4.859000	2.9394000	4.02250000	4.886600	4.958900	2.5313000	3.329300	4.1178000	1.9490000	0.86470000	5.219600	1.015100000	3.4765000	-0.33830000	1.7912000	6.269800	4.652500	3.345000	1.1770000	3.800200	5.811200	4.897800	3.603000	2.989300	6.110400	5.950300	4.859000	3.270700	4.835000	5.154300	4.586800	-6.5064000	8.662100	8.372100	4.538600	5.114400	5.261200
GBM	Tumor	TCGA-16-1045-01	4.993700	4.278100	4.114500	3.101100	2.33940000	4.970900	5.130100	4.423600	4.791900	2.3953000	4.18440000	4.176400	4.683800	2.6185000	3.523700	4.1019000	2.3843000	1.12500000	4.478400	1.373500000	3.3435000	-0.78340000	1.8801000	5.745000	4.387600	3.373100	1.1833000	3.789800	6.973000	4.375800	3.789800	3.014500	5.811200	5.851500	4.791900	3.260200	4.970900	5.130100	4.423600	-9.9658000	8.705000	8.575300	4.167600	4.875800	5.355800
GBM	Tumor	TCGA-19-2625-01	4.446300	4.033100	3.489400	3.099500	3.98650000	5.229600	5.758900	3.631200	4.631200	2.9071000	4.75330000	4.851500	4.753900	2.1114000	3.589900	3.8808000	2.2693000	1.51150000	5.629100	-0.042500000	2.3677000	-0.78340000	0.9493000	6.623800	4.201700	2.731400	2.2783000	3.189200	6.852500	5.070000	2.991100	2.036000	6.244100	5.387500	4.631200	2.214400	5.229600	5.758900	3.631200	-4.6082000	8.718900	8.460400	3.899300	4.879800	5.439000
GBM	Tumor	TCGA-27-1834-01	5.211100	4.617100	4.519200	3.742100	2.92430000	4.929400	5.306000	4.598800	5.263800	2.5238000	4.91410000	4.574200	4.493800	3.0376000	3.790900	4.6674000	2.1345000	1.87220000	4.788200	2.493400000	3.5124000	0.00140000	2.1509000	5.928400	4.758100	4.194600	1.4859000	4.125200	6.560100	5.221500	4.284700	3.162000	5.799600	5.950500	5.263800	2.801400	4.929400	5.306000	4.598800	-4.0350000	9.347800	8.950800	4.736700	5.547500	5.691800
GBM	Tumor	TCGA-41-2571-01	4.737200	3.192400	3.489400	3.142600	3.41160000	5.018000	4.846500	3.181300	3.536200	2.3926000	4.29210000	4.307500	4.056700	1.6374000	2.498500	4.4881000	0.8246000	-1.46990000	4.874400	-0.471900000	2.3871000	0.32310000	0.5859000	6.359300	4.635200	1.501300	0.5470000	3.746400	5.453200	3.576600	3.282600	1.293400	5.466300	3.802300	3.536200	1.000700	5.018000	4.846500	3.181300	-4.2934000	7.834400	7.905200	2.868100	3.891500	4.101900
GBM	Tumor	TCGA-19-4065-01	4.168400	4.858000	4.573000	3.490700	3.03400000	4.851500	5.407700	4.507200	4.346300	3.2692000	5.14980000	4.197000	4.592200	2.6533000	3.818700	4.1716000	1.9859000	1.76170000	4.842000	1.664900000	2.8819000	-0.47190000	1.6785000	6.368100	5.160700	2.893600	1.5612000	3.473900	6.839000	5.118600	3.742100	2.682800	5.458200	5.164300	4.346300	2.722700	4.851500	5.407700	4.507200	-4.0350000	8.772000	9.244700	4.206400	5.283600	5.225000
GBM	Tumor	TCGA-14-0781-01	4.471300	4.128500	4.089200	2.496000	3.22510000	4.819700	4.947200	4.085800	4.439000	2.9032000	4.47900000	4.041000	4.731200	1.9264000	3.220500	4.0730000	1.4011000	0.75790000	4.350600	0.896100000	2.7007000	-0.68730000	1.2455000	5.908800	4.669700	2.805500	0.9115000	3.381400	6.524400	5.067000	3.102800	2.467500	5.861000	5.522300	4.439000	2.387100	4.819700	4.947200	4.085800	-0.1665000	8.852800	8.914400	3.479100	5.079400	5.172000
GBM	Tumor	TCGA-06-0157-01	4.560800	4.271400	4.157100	3.775200	3.54240000	5.791100	5.478000	4.484800	5.048400	3.1145000	4.75870000	4.598800	4.701600	1.5661000	3.677100	3.5839000	2.4144000	1.88400000	5.779000	1.138200000	3.4609000	0.60500000	1.7273000	6.533300	5.611200	3.364700	1.1577000	3.748600	6.348200	4.734000	4.034800	3.547300	5.448900	5.923200	5.048400	2.763600	5.791100	5.478000	4.484800	-9.9658000	9.380500	8.869700	4.353400	5.215700	5.681500
GBM	Tumor	TCGA-12-3653-01	5.354800	4.101100	4.070500	3.661200	4.37790000	5.175200	5.542900	4.712700	5.179900	3.8411000	4.16680000	4.915600	4.554700	1.8444000	4.153900	5.3402000	2.2901000	-0.78340000	5.753800	1.642000000	3.8680000	0.24000000	1.9377000	6.689200	4.867500	3.521200	1.8722000	3.714900	5.727700	4.986900	4.953800	2.899400	5.892900	6.015500	5.179900	2.609000	5.175200	5.542900	4.712700	-3.4580000	9.527600	9.341000	4.592800	5.235400	6.121000
GBM	Tumor	TCGA-76-4926-01	4.853000	4.358300	4.539800	3.203400	3.54860000	5.673300	5.493800	4.747400	5.238800	3.2034000	5.06570000	4.363900	4.931700	2.1345000	3.313400	4.8992000	1.9034000	1.96380000	5.014000	1.907300000	3.2796000	-0.71080000	2.0395000	6.234000	5.156700	3.722600	0.7579000	4.221200	7.486800	5.092600	4.180400	3.828900	5.757600	6.111100	5.238800	2.618500	5.673300	5.493800	4.747400	-9.9658000	9.495600	9.115300	4.467300	5.249100	5.585600
GBM	Tumor	TCGA-26-5133-01	5.233800	4.704400	4.531100	3.963600	4.31980000	5.624100	5.887100	4.448300	5.078100	3.2065000	4.28620000	5.404300	4.376500	2.2723000	3.860100	4.9289000	2.3649000	-2.17790000	5.456800	1.170600000	2.9802000	-0.53320000	2.1734000	7.327200	4.290600	3.464800	2.1013000	3.989200	6.441800	5.250600	3.963600	2.782600	5.244900	5.802200	5.078100	1.937700	5.624100	5.887100	4.448300	1.7744000	8.798700	8.898700	4.456200	5.605900	5.798900
GBM	Tumor	TCGA-06-2562-01	4.910800	4.955600	4.352700	3.951500	4.00820000	5.562600	4.781400	4.645100	5.075600	3.4543000	4.91080000	4.704400	5.298000	2.5388000	3.809500	4.4829000	2.1313000	2.09460000	4.771400	1.782800000	3.5887000	0.88830000	1.8879000	6.265100	5.321600	3.804400	1.5612000	3.848100	6.673700	4.981900	4.237300	3.745300	5.769500	5.715900	5.075600	3.019900	5.562600	4.781400	4.645100	-2.6349000	9.335500	8.874400	4.244200	5.116500	5.626500
GBM	Tumor	TCGA-41-5651-01	5.245300	4.625900	4.144100	4.933600	4.05060000	5.785800	5.920600	4.288400	5.937800	3.3633000	4.77510000	5.117300	5.309600	2.6693000	3.352100	5.2346000	3.8944000	0.62390000	6.515200	1.310900000	3.7302000	1.91490000	2.3337000	6.916400	5.432000	3.861100	1.3956000	4.585600	6.485800	5.094700	4.096000	4.162800	5.642400	6.055500	5.937800	3.075700	5.785800	5.920600	4.288400	-3.8160000	9.977300	9.323800	4.649700	5.369900	5.504700
GBM	Tumor	TCGA-06-0210-01	4.506600	4.438400	3.417000	3.094400	3.14090000	5.401300	5.442300	4.587400	4.920300	3.3745000	4.80280000	4.646800	4.855500	2.2051000	3.364700	4.4874000	1.1117000	0.69690000	4.580800	1.541500000	3.0038000	-0.49210000	1.6512000	6.192600	5.009000	3.292900	1.2516000	3.816700	7.441300	4.880700	3.991000	3.558400	6.035400	5.512600	4.920300	2.694000	5.401300	5.442300	4.587400	-3.3076000	8.654500	9.034500	4.096900	5.252100	5.228100
GBM	Tumor	TCGA-19-2624-01	4.726300	4.177200	4.482900	3.823900	3.76990000	5.145300	5.587700	4.132700	5.312900	3.4958000	4.67420000	5.866400	5.373700	2.0569000	3.226700	5.3537000	3.4143000	2.10130000	7.126500	1.566100000	3.8116000	1.82420000	2.3564000	6.719200	6.346600	3.082500	1.5013000	4.255600	6.247600	5.613000	3.721500	4.055800	5.808200	5.545700	5.312900	3.678200	5.145300	5.587700	4.132700	-6.5064000	10.288900	9.168000	4.792400	5.337000	5.345600
GBM	Tumor	TCGA-19-5960-01	4.967700	5.106900	4.766600	4.375800	3.63820000	5.355500	6.220900	4.714800	6.354200	2.7721000	4.31840000	5.159900	5.549700	2.8661000	3.613600	3.8380000	3.8581000	1.86830000	5.980500	1.202300000	3.9580000	0.09900000	2.7051000	7.212300	5.193800	4.374400	2.3788000	4.988700	5.559200	5.451900	5.025500	4.959400	5.869600	6.836200	6.354200	3.644000	5.355500	6.220900	4.714800	-6.5064000	10.309500	9.180500	5.293200	5.787400	5.778800
GBM	Tumor	TCGA-06-0686-01	5.028600	4.478400	4.030400	3.034000	3.79400000	4.771400	5.514800	4.067900	4.789300	3.4424000	5.16840000	4.703300	4.654800	2.1574000	3.543600	5.4957000	2.5511000	0.50690000	5.947700	1.105000000	3.2870000	1.05730000	1.5806000	7.292800	5.696600	3.228200	0.9343000	4.524300	6.346100	5.498600	4.194600	2.946900	5.782700	5.350900	4.789300	2.208200	4.771400	5.514800	4.067900	-3.8160000	9.508000	8.991600	3.789800	4.967200	5.701900
GBM	Tumor	TCGA-06-2563-01	4.677000	4.513600	4.167600	4.192300	4.10190000	5.361500	5.354400	4.618300	5.026800	3.8983000	4.11280000	5.267200	5.137100	2.1345000	3.979200	3.8136000	2.1988000	2.39260000	5.351200	1.727300000	3.7940000	1.90730000	2.2113000	6.502600	5.845500	3.699400	0.8408000	3.965400	6.616900	4.592800	4.435700	3.591100	5.554000	5.900200	5.026800	3.284100	5.361500	5.354400	4.618300	-9.9658000	9.647400	9.257000	4.200100	5.405000	5.878700
GBM	Tumor	TCGA-15-1444-01	4.822300	4.382700	4.055800	3.415600	3.33210000	5.335200	5.486100	4.766600	5.544100	3.3633000	4.55710000	4.553400	4.987800	2.6067000	3.429100	3.9819000	3.8511000	-4.03500000	5.230400	1.960100000	2.6984000	-0.04250000	2.7551000	6.442500	5.011700	4.213400	1.5854000	3.927000	6.463400	4.691600	4.040100	3.820800	5.761300	6.506700	5.544100	2.850200	5.335200	5.486100	4.766600	-9.9658000	9.342700	9.140300	4.831900	4.906900	5.570500
GBM	Tumor	TCGA-32-4213-01	3.310500	2.799300	2.570700	1.536600	2.03950000	3.678200	3.714900	2.989300	2.750800	1.6920000	3.07060000	2.032500	2.451800	0.1776000	1.705300	2.7594000	-0.8599000	-0.88630000	3.157200	-0.302200000	1.0503000	-2.24470000	-0.3022000	5.314000	2.485700	1.531600	0.0300000	2.160600	5.990300	3.039300	1.536600	0.556800	3.995600	4.074800	2.750800	0.334600	3.678200	3.714900	2.989300	-5.5735000	6.956600	7.782200	2.278300	3.284100	3.701700
GBM	Tumor	TCGA-15-0742-01	5.047900	4.314800	4.289200	4.055800	4.12610000	5.789500	5.457200	3.781500	5.009000	3.1939000	4.91030000	5.231900	5.300500	1.5216000	3.218900	5.2072000	2.3508000	1.07790000	6.309100	0.723300000	3.5510000	1.02930000	1.6785000	7.225800	5.703500	2.998400	0.9642000	4.597000	5.746100	5.419900	3.875900	2.269300	6.020200	5.492200	5.009000	2.592400	5.789500	5.457200	3.781500	-9.9658000	9.992000	8.895900	3.988300	5.461800	5.801400
GBM	Tumor	TCGA-06-0187-01	4.913700	4.241200	4.131800	3.117900	3.84710000	5.553400	5.886600	4.361100	4.992800	3.0978000	4.35480000	5.222300	4.722000	1.1512000	4.325600	4.2480000	1.5266000	-1.59510000	5.252100	0.971600000	3.3506000	-0.45210000	1.7532000	6.287100	5.081600	3.571800	1.5316000	4.081600	7.015600	4.610100	4.188300	3.345000	6.019300	5.695500	4.992800	2.094600	5.553400	5.886600	4.361100	-1.3548000	8.603900	8.957500	4.145800	4.909800	5.645300
GBM	Tumor	TCGA-19-1390-01	5.595800	4.235000	3.928000	3.563300	2.96920000	5.117700	4.946800	4.739900	5.549100	2.7742000	4.65250000	5.201700	5.683400	2.4985000	3.058500	5.0807000	4.3177000	-0.91320000	7.165500	2.485700000	3.7432000	1.46000000	2.8158000	7.162200	5.606500	3.626600	2.2330000	4.885600	6.248700	5.555800	4.751200	5.030400	6.356000	6.605900	5.549100	3.654300	5.117700	4.946800	4.739900	-5.0116000	9.921200	8.764700	4.943000	4.879800	6.271900
GBM	Tumor	TCGA-06-2557-01	5.042700	4.233500	3.635900	4.193100	3.74750000	5.484200	5.591300	4.372300	5.165100	3.1245000	4.52860000	4.944900	4.927900	2.3193000	3.811600	4.6674000	2.7763000	0.17760000	5.694100	1.275600000	3.9261000	1.12500000	2.2452000	6.664600	5.547200	3.506000	1.6281000	4.533600	5.825300	4.786100	3.883700	3.624200	5.785100	5.207900	5.165100	3.211200	5.484200	5.591300	4.372300	-5.5735000	9.463400	8.771600	4.569300	5.184700	5.503400
GBM	Tumor	TCGA-06-0878-01	4.752300	4.597000	3.886600	3.683800	2.89550000	5.306400	5.923900	4.839000	5.304900	2.5756000	4.89870000	4.808400	4.956100	2.7931000	3.625400	4.0833000	2.6019000	1.66040000	5.345900	1.465200000	3.8218000	0.20290000	2.0289000	6.605100	4.568100	3.709400	1.7489000	3.417000	8.283200	5.204000	4.649700	3.935600	5.961000	6.078800	5.304900	3.346400	5.306400	5.923900	4.839000	-4.2934000	9.841400	8.921100	4.561400	5.123500	5.894800
GBM	Tumor	TCGA-06-2567-01	5.023700	5.084100	4.182800	3.263200	3.41560000	5.431300	5.517900	4.641000	5.220400	3.1908000	4.58980000	4.703300	5.172800	2.8137000	3.917500	4.8120000	2.3843000	2.06730000	5.984800	1.491100000	3.4907000	0.11240000	1.9859000	7.142800	5.389900	3.926100	2.0218000	3.964500	7.415700	4.996400	4.825300	2.834100	6.106200	5.660200	5.220400	2.877900	5.431300	5.517900	4.641000	-5.0116000	9.547800	9.234100	4.633500	5.095500	5.754400
GBM	Tumor	TCGA-32-2616-01	4.911700	4.112800	4.003700	3.777300	3.09270000	4.988300	5.525500	4.372300	4.969100	2.4985000	4.64850000	4.677600	5.522000	2.3308000	3.555900	4.6089000	2.3788000	1.76170000	5.933100	2.858200000	3.9589000	-1.24810000	1.1184000	7.036300	4.847500	3.706100	1.9073000	4.333500	6.887800	4.966300	4.697700	2.597200	6.899100	5.622700	4.969100	2.183000	4.988300	5.525500	4.372300	-9.9658000	9.413600	8.948800	4.637600	5.587100	6.049000
GBM	Tumor	TCGA-28-5208-01	5.003600	5.084100	4.047100	4.062700	3.73890000	5.015300	5.820200	4.796000	5.269400	3.5754000	4.75920000	4.510400	4.712100	2.8582000	3.948700	5.1926000	2.0810000	2.00040000	5.569000	1.345400000	3.5791000	-0.80840000	1.7229000	7.000800	4.981900	3.869000	1.2815000	3.994700	7.258300	5.017500	3.653200	4.029500	5.339900	5.962300	5.269400	2.653300	5.015300	5.820200	4.796000	-4.2934000	10.022500	9.700300	4.236600	4.991000	6.189100
GBM	Tumor	TCGA-28-2514-01	4.955200	4.330600	4.245700	3.620700	3.45830000	5.213000	5.497300	4.470000	5.365700	2.9655000	4.24570000	3.957100	4.654300	2.4985000	4.012700	4.5742000	3.0323000	1.68750000	6.036500	1.208500000	3.4197000	-0.28450000	2.1798000	6.544300	4.480300	3.257200	1.7273000	3.882700	6.978600	4.070500	4.185200	4.010000	5.778000	6.481900	5.365700	3.345000	5.213000	5.497300	4.470000	-9.9658000	9.472200	8.877400	4.632900	5.141200	5.514500
GBM	Tumor	TCGA-06-1804-01	5.590700	4.130200	4.944000	3.462200	4.78820000	5.858800	5.471900	4.810500	5.918600	2.6255000	4.59280000	5.468900	5.927900	1.9264000	3.604200	5.6115000	3.9783000	1.68300000	6.256100	1.811900000	3.7804000	-0.61930000	2.4857000	6.911600	6.064800	4.234300	2.2663000	4.406100	6.350300	5.602000	4.878300	3.714900	6.569400	6.507800	5.918600	3.264700	5.858800	5.471900	4.810500	-6.5064000	10.024800	9.228500	4.991500	6.053100	5.969300
GBM	Tumor	TCGA-14-2554-01	4.099400	4.524900	4.376500	3.425100	3.41970000	5.412800	5.144100	4.580800	4.698800	3.1079000	4.98740000	4.069600	4.144900	1.5758000	2.874000	4.2847000	1.9712000	0.71460000	4.295100	1.485900000	1.9786000	-0.80840000	1.2516000	6.157300	4.475800	3.287000	0.7058000	2.954400	7.518700	4.751700	3.426400	3.368900	5.194600	5.235400	4.698800	1.993100	5.412800	5.144100	4.580800	-9.9658000	8.574000	9.057200	4.623600	4.962600	5.091300
GBM	Tumor	TCGA-02-2485-01	4.970400	4.581400	4.390300	3.895400	3.58270000	4.914100	5.626500	4.242700	5.223100	3.3177000	5.22270000	5.108100	4.929800	2.0638000	3.237400	4.1579000	2.8280000	1.30510000	6.422100	1.036300000	3.7898000	0.17760000	1.9340000	6.858100	5.875600	3.562100	1.9490000	3.997400	6.686800	5.140400	4.295800	3.801300	5.650200	5.823800	5.223100	3.267700	4.914100	5.626500	4.242700	-5.0116000	10.034900	9.534000	4.778800	4.712100	6.231000
GBM	Tumor	TCGA-06-5858-01	5.082800	4.451600	4.091800	3.666900	3.50980000	5.170000	5.662200	4.703300	5.460800	3.4609000	5.04090000	4.838000	5.214600	2.3135000	3.763500	4.7981000	2.7551000	1.63270000	5.927400	2.872000000	3.5098000	0.16480000	2.1313000	6.567100	5.183500	3.871900	1.9340000	4.510400	6.662400	5.195000	4.802200	4.385500	6.136500	5.784500	5.460800	3.019900	5.170000	5.662200	4.703300	-4.0350000	9.751700	9.189800	5.723300	5.429000	5.997300
GBM	Tumor	TCGA-06-0178-01	3.486800	5.082800	4.123600	2.958100	1.09830000	4.017100	4.770400	3.410200	2.950700	3.1653000	4.33490000	3.784600	2.336600	2.3704000	3.431800	2.2330000	1.7489000	-5.01160000	4.136800	1.651200000	-0.2159000	-1.68500000	0.3685000	6.585000	4.850000	1.614000	-0.2498000	2.144400	5.838700	3.830000	2.301900	0.808200	3.809500	4.060100	2.950700	1.164100	4.017100	4.770400	3.410200	-9.9658000	6.598700	9.241700	2.848200	4.166800	4.147400
GBM	Tumor	TCGA-14-1823-01	3.514900	5.065700	4.859000	3.149100	2.10800000	5.108600	5.059700	4.125200	3.760300	2.7636000	4.57360000	3.974600	4.048800	1.9149000	3.493300	2.9581000	0.7321000	-9.96580000	4.232000	1.406500000	1.2394000	-0.94060000	0.7579000	5.572000	4.160400	2.443900	-0.0425000	2.043000	7.511900	4.460800	3.225100	1.907300	5.131000	4.358300	3.760300	2.653300	5.108600	5.059700	4.125200	-9.9658000	7.523400	8.818800	3.743200	5.574400	4.596400
GBM	Tumor	TCGA-28-2509-01	4.553400	5.358300	3.523700	3.870000	3.24500000	5.633500	5.597300	4.101100	4.713200	3.2002000	4.67700000	4.356900	4.797600	2.4492000	3.734500	4.7388000	1.8996000	-3.81600000	5.054900	1.799500000	2.7551000	-0.83390000	1.3397000	6.667100	4.347700	3.304700	2.0535000	4.150600	6.463400	4.337800	4.257800	3.168500	6.216300	5.593700	4.713200	2.400800	5.633500	5.597300	4.101100	-2.9324000	9.040000	8.959100	4.267600	4.531100	5.561700
GBM	Tumor	TCGA-06-2558-01	4.869900	4.788200	4.515400	3.849100	3.53620000	5.047900	5.510400	4.790300	5.089600	3.6018000	4.50720000	4.425700	4.811500	2.8838000	3.883700	4.8590000	2.2633000	0.94190000	5.275400	1.575800000	3.1829000	0.66990000	2.2082000	6.762600	5.374000	3.742100	1.5612000	3.623000	6.761600	4.710400	4.454900	2.897400	5.563800	5.964900	5.089600	2.826000	5.047900	5.510400	4.790300	-9.9658000	9.355400	9.261900	4.538600	5.499900	5.428000
GBM	Tumor	TCGA-06-0745-01	4.534200	3.333600	3.809500	3.102800	2.84220000	5.187900	4.935000	3.690500	4.157900	3.0602000	4.56140000	3.999200	4.079900	1.4704000	3.147500	4.9723000	1.4335000	1.69200000	5.207200	1.029300000	2.2603000	0.00140000	0.7999000	7.033800	4.189100	2.384300	0.6699000	2.889700	6.660500	4.789300	3.291500	2.446500	5.674400	5.385100	4.157900	1.609300	5.187900	4.935000	3.690500	-9.9658000	9.014400	8.524000	3.517400	4.836000	5.179900
GBMLGG	Tumor	TCGA-19-1787-01	4.292100	3.998300	3.212700	3.367500	3.75180000	4.903100	5.673900	3.962600	5.038300	3.8187000	4.49190000	5.395100	4.551600	2.2082000	3.649700	4.8655000	2.8422000	1.70090000	6.131600	2.179800000	3.0163000	-0.55430000	1.3283000	7.231200	4.355500	3.349200	2.0111000	4.134300	6.578400	4.760800	4.367400	3.568200	5.636100	4.816700	5.038300	2.144400	4.903100	5.673900	3.962600	-3.4580000	9.318300	9.033800	5.691000	5.253600	5.933600
GBMLGG	Tumor	TCGA-S9-A7J2-01	5.307800	4.242700	3.516100	3.276600	3.88860000	5.479700	4.405400	4.511000	5.760500	3.0074000	4.47130000	5.008100	5.060100	2.2723000	2.733600	5.1301000	4.4344000	-3.04690000	5.556800	1.623400000	3.2389000	0.84880000	3.2049000	6.127900	5.595800	4.350600	1.4281000	4.073900	5.632600	5.022900	4.234300	4.260100	5.441300	6.200300	5.760500	3.497100	5.479700	4.405400	4.511000	-9.9658000	9.363600	9.105000	5.173200	5.627900	5.005000
GBMLGG	Tumor	TCGA-E1-A7YI-01	5.894800	4.878800	4.438400	3.689400	4.10360000	5.531700	5.990300	4.925600	5.930500	3.7072000	3.91180000	6.204600	4.699900	2.6395000	4.024200	3.0199000	4.3364000	0.01580000	6.647800	3.104500000	3.7421000	1.17060000	3.1924000	7.128800	6.094700	4.298000	2.7139000	5.228900	6.370500	5.989400	4.211900	5.395100	5.627100	6.064600	5.930500	3.509800	5.531700	5.990300	4.925600	-9.9658000	10.054900	9.396000	5.233100	5.476400	6.152600
GBMLGG	Tumor	TCGA-06-5412-01	4.750100	4.366700	4.223500	3.288500	3.17970000	5.054900	5.252500	4.140900	4.442300	3.0688000	4.81770000	4.346300	4.749600	2.2019000	3.784600	4.0019000	1.6187000	0.49670000	4.342100	1.036300000	2.7847000	-1.02620000	1.0779000	6.322800	4.582000	3.063700	0.6145000	3.319200	6.904700	4.391000	3.414300	2.563400	5.367400	5.110700	4.442300	2.205100	5.054900	5.252500	4.140900	-9.9658000	8.910700	8.737100	3.711600	4.720300	5.227300
GBMLGG	Tumor	TCGA-DU-7302-01	5.114800	4.738800	4.344200	4.012700	2.35360000	5.388600	5.167600	5.011300	5.340600	2.4279000	4.52610000	4.752300	4.886600	2.8034000	3.514900	4.4777000	3.7400000	-4.03500000	5.238400	1.945200000	3.0002000	-0.45210000	2.3649000	5.876100	6.474300	3.928000	1.6420000	4.049700	5.854300	4.690500	4.589200	5.115200	5.897000	6.929800	5.340600	3.774100	5.388600	5.167600	5.011300	-6.5064000	9.302000	9.320200	5.153000	5.626800	5.326600
GBMLGG	Tumor	TCGA-DU-A7TI-01	5.135500	3.991000	3.904100	3.252600	3.58150000	5.378900	5.345200	4.235800	5.753000	2.8974000	4.67190000	5.757600	4.962100	2.6138000	3.124500	3.2112000	3.8670000	-1.68500000	5.219600	1.536600000	3.0199000	-0.13450000	2.8522000	6.090000	5.479700	4.115300	2.2482000	4.137600	6.181700	4.579600	3.619500	4.101100	5.632900	6.507800	5.753000	3.513600	5.378900	5.345200	4.235800	-9.9658000	9.508200	8.987300	5.191400	5.072600	5.122700
GBMLGG	Tumor	TCGA-16-0846-01	4.117800	4.275800	4.422300	3.645100	3.67590000	5.537300	5.366000	3.562100	5.165100	3.3364000	5.15060000	4.643900	5.158700	2.0810000	2.956200	5.0756000	2.9262000	0.85680000	5.787700	-0.057400000	2.7227000	-0.10310000	1.4547000	6.504600	4.549700	2.744400	1.4281000	3.564500	6.660400	5.327400	3.089300	3.285600	5.271300	5.628200	5.165100	2.307700	5.537300	5.366000	3.562100	-9.9658000	9.136200	8.639800	4.385500	5.391700	5.534500
GBMLGG	Tumor	TCGA-12-5299-01	4.878800	4.621800	4.443000	3.037600	3.41020000	5.246800	5.463100	4.410800	4.901600	3.4856000	4.54600000	4.129400	4.409500	2.3536000	3.634700	5.0562000	1.0847000	0.09900000	4.428300	0.816400000	2.7161000	-1.46990000	1.2576000	6.753000	5.029100	3.208000	1.0079000	3.821800	6.070600	4.806400	4.416200	3.243500	5.705200	5.495100	4.901600	1.637400	5.246800	5.463100	4.410800	-4.6082000	9.077100	9.463600	3.779400	5.172400	5.562600
GBMLGG	Tumor	TCGA-P5-A5EX-01	4.691000	3.944000	3.639300	3.157200	3.33210000	4.780400	4.316200	3.896400	5.010400	2.2175000	5.07470000	4.017100	4.881700	1.6234000	2.124700	3.7678000	2.2082000	-1.68500000	3.962600	2.322200000	1.9601000	-1.14880000	1.1960000	5.988700	4.822300	3.916600	0.6517000	3.494500	6.603900	5.182700	2.657900	3.943100	6.168300	5.689000	5.010400	2.724900	4.780400	4.316200	3.896400	-5.5735000	8.642200	8.693100	4.137600	4.524900	5.211100
GBMLGG	Tumor	TCGA-HT-8563-01	5.193800	3.996500	3.958000	3.242000	3.16690000	5.791800	5.233500	4.583200	5.257400	2.3077000	4.24270000	4.657100	5.212200	2.8779000	3.766700	3.7857000	3.0181000	-0.55430000	4.753900	2.183000000	2.9319000	0.07180000	2.3423000	5.483500	5.349100	4.505300	1.8643000	3.776200	7.846700	4.996900	3.787700	4.106100	5.970400	5.947000	5.257400	3.730200	5.791800	5.233500	4.583200	-6.5064000	9.231600	8.820900	4.263100	4.818200	5.283600
GBMLGG	Tumor	TCGA-06-2561-01	4.687700	4.029500	4.112800	3.266200	2.86610000	5.041400	5.262700	4.386900	4.892900	2.1574000	4.39440000	5.167600	4.897300	2.4960000	3.339300	4.5802000	2.5462000	-0.33830000	4.660000	1.322500000	3.3633000	-0.68730000	1.9226000	5.933600	4.445000	3.507300	1.0779000	3.585100	5.848300	4.643300	3.971900	3.876900	5.033000	5.940000	4.892900	3.485600	5.041400	5.262700	4.386900	-9.9658000	9.190100	8.396400	4.393800	5.196600	5.261900
GBMLGG	Tumor	TCGA-DU-7012-01	4.806900	4.368800	4.347700	3.568200	2.97470000	5.466000	5.497300	4.915600	5.110700	2.0500000	4.78460000	4.565000	5.025500	2.7551000	3.841100	4.3910000	2.4934000	0.07180000	5.170000	1.895700000	3.6335000	-0.64160000	2.9765000	5.695500	4.491900	4.726900	2.0638000	4.126100	5.716700	4.703300	4.607100	4.995100	5.940000	5.753000	5.110700	3.548600	5.466000	5.497300	4.915600	-9.9658000	9.398800	8.875800	4.645100	5.307100	5.447000
GBMLGG	Tumor	TCGA-E1-5322-01	5.296900	4.697700	3.593500	3.592300	3.03230000	5.159100	5.527700	4.454900	5.803000	3.5262000	4.78250000	4.454900	4.515400	2.5112000	3.616000	4.3820000	4.2235000	-3.45800000	4.976000	1.880100000	2.9488000	-0.37520000	2.9839000	6.479600	4.960700	4.447600	2.3953000	3.502200	5.244500	4.991900	4.349200	4.172400	5.929600	6.314400	5.803000	2.740100	5.159100	5.527700	4.454900	-9.9658000	9.006000	9.488300	4.486100	5.131800	5.384400
GBMLGG	Tumor	TCGA-HT-8558-01	5.113600	4.124400	3.562100	3.443700	4.04620000	4.671300	5.216500	4.164400	5.257000	2.4779000	4.36810000	3.402000	4.390300	2.2206000	3.417000	4.3548000	2.8542000	-2.93240000	4.173200	0.749300000	2.4465000	-1.78090000	1.3511000	5.414500	4.446300	3.269200	0.9716000	3.451700	5.708800	4.235000	3.819800	4.616500	6.150200	6.669000	5.257000	3.276600	4.671300	5.216500	4.164400	-9.9658000	8.666600	8.362500	4.827400	5.397200	4.372300
GBMLGG	Tumor	TCGA-S9-A6U8-01	5.218800	3.850100	3.689400	3.025200	3.79500000	5.211400	5.258600	4.294300	5.835200	3.1179000	4.63470000	4.379300	5.252900	2.1080000	3.337900	4.0118000	4.0153000	-1.14880000	4.972300	1.791200000	3.1987000	-0.35660000	2.7847000	6.157700	5.487100	3.724800	1.4808000	4.204100	5.768200	5.060100	3.681600	4.386900	5.705700	6.303800	5.835200	3.179700	5.211400	5.258600	4.294300	-9.9658000	9.400100	9.033600	5.010400	4.847000	5.181100
GBMLGG	Tumor	TCGA-CS-5393-01	4.781900	4.006400	3.460900	3.099500	3.35910000	4.632900	5.197700	4.292100	5.601100	2.7615000	4.03570000	3.871900	4.397200	2.3760000	3.466100	2.8974000	3.8944000	-2.63490000	4.187500	1.700900000	2.5061000	-1.24810000	2.6984000	5.608000	4.666200	3.946800	1.4494000	3.950600	5.545700	4.461500	3.969100	4.445700	5.176800	6.141200	5.601100	2.435900	4.632900	5.197700	4.292100	-9.9658000	8.956800	8.781100	4.366000	4.608300	4.756000
GBMLGG	Tumor	TCGA-HT-7854-01	4.674200	3.864000	3.335000	3.018100	3.47520000	5.085400	4.991500	4.480300	5.679200	2.8361000	4.22890000	3.711600	4.751200	2.7700000	3.537400	4.0082000	2.7357000	1.06420000	3.632400	0.926800000	3.2511000	-1.46990000	2.5828000	5.785300	4.766100	4.295100	1.7403000	3.855100	6.492200	4.395800	3.965400	4.701000	5.791600	6.133600	5.679200	3.065400	5.085400	4.991500	4.480300	-9.9658000	8.847200	8.944000	5.027700	5.154700	4.962100
GBMLGG	Tumor	TCGA-HT-7874-01	5.060500	4.220400	3.720400	3.311900	3.54240000	4.977800	5.011700	4.433700	5.513500	2.7073000	4.35620000	3.703900	4.373700	2.5011000	3.671400	4.1523000	2.9032000	-2.31470000	4.090100	1.345400000	2.7357000	-1.11720000	2.2144000	5.506200	4.311900	3.866000	1.3679000	3.630100	5.609100	4.074800	4.009100	4.776200	5.883600	6.574600	5.513500	3.134400	4.977800	5.011700	4.433700	-9.9658000	8.728200	8.498600	4.982800	5.527400	4.666200
GBMLGG	Tumor	TCGA-RY-A845-01	5.304500	4.091800	4.153900	3.056800	3.73890000	5.362200	5.178400	4.329200	5.720900	3.3379000	4.96770000	4.425700	4.843500	2.7679000	3.165300	3.4569000	3.9147000	-3.17140000	4.923200	1.799500000	2.8522000	-0.15040000	3.0602000	6.019500	5.522300	3.926100	1.5661000	4.257800	6.121200	5.248300	4.228900	4.263100	5.575300	6.340200	5.720900	2.881900	5.362200	5.178400	4.329200	-9.9658000	9.705000	9.080600	4.860500	5.285800	4.914100
GBMLGG	Tumor	TCGA-06-0132-01	4.120300	3.890500	3.439800	2.553600	2.65790000	4.590400	4.849000	4.322700	4.082400	2.7657000	4.54290000	3.342100	3.714900	2.2813000	3.176500	3.9156000	1.4962000	-1.24810000	3.904100	0.978900000	1.9377000	-2.05290000	0.7832000	5.505600	3.568200	2.378800	0.3796000	2.735700	7.466900	4.495100	3.204900	2.793100	5.306000	5.147800	4.082400	1.832300	4.590400	4.849000	4.322700	-9.9658000	7.729600	8.261000	3.733500	4.901200	4.844500
GBMLGG	Tumor	TCGA-HT-7616-01	5.250600	4.721400	3.695000	3.702800	2.80760000	5.547900	4.690500	4.734500	6.122500	3.2692000	4.58860000	4.473900	4.986500	3.0723000	2.895500	4.6531000	3.5572000	-1.51050000	4.993300	1.799500000	2.6487000	-0.85990000	2.8117000	5.924600	4.800700	5.157100	1.5266000	3.565700	6.315800	5.165600	4.504000	3.935600	5.659700	5.696900	6.122500	3.741000	5.547900	4.690500	4.734500	-9.9658000	9.363600	9.450000	5.200500	5.645300	4.993300
GBMLGG	Tumor	TCGA-KT-A7W1-01	5.146900	4.231200	4.015300	3.842100	4.08500000	5.424300	5.861000	4.584400	5.588000	3.3856000	4.51040000	5.493500	5.647300	2.7007000	4.153900	4.9594000	2.5585000	1.89960000	7.006800	1.714100000	4.4874000	1.63270000	2.8096000	6.899900	5.788200	4.079000	2.4544000	4.492600	6.293500	5.171200	4.414200	4.502100	5.902600	6.146500	5.588000	3.923200	5.424300	5.861000	4.584400	-6.5064000	10.650300	9.508700	4.878800	5.322300	6.715800
GBMLGG	Tumor	TCGA-P5-A5F2-01	4.714800	4.069600	3.514900	3.009200	3.19240000	5.168800	4.928400	3.850100	5.484200	2.1411000	4.03830000	4.275100	4.825300	1.9188000	3.380000	2.8422000	3.9137000	-2.63490000	4.560800	0.465700000	2.6940000	-0.61930000	1.9149000	5.748800	5.471200	3.267700	1.2934000	3.214300	4.894900	4.843000	3.352100	3.889600	5.970900	6.683700	5.484200	2.930000	5.168800	4.928400	3.850100	-9.9658000	9.234600	9.013400	4.264600	4.560800	5.307100
GBMLGG	Tumor	TCGA-26-5136-01	4.317700	4.775100	4.594600	3.486800	3.66230000	5.294300	5.493800	4.034800	5.270200	3.2707000	4.55590000	4.429000	5.617100	2.2543000	3.288500	4.9603000	2.7444000	0.16480000	5.709000	1.637400000	3.0163000	0.19030000	1.8918000	6.410400	5.378200	3.606600	2.0776000	3.960800	6.604700	6.009700	4.043600	3.661200	5.891200	5.197400	5.270200	2.821900	5.294300	5.493800	4.034800	-5.0116000	10.121400	9.671600	5.000900	6.043800	5.531400
GBMLGG	Tumor	TCGA-27-2521-01	5.121500	4.966800	3.864000	3.187600	4.08160000	5.814800	5.498900	4.036600	4.985500	3.6950000	3.84510000	4.554700	4.607700	2.5972000	3.714900	3.9147000	2.5338000	-1.24810000	5.077700	1.963800000	1.4011000	1.07790000	1.6512000	7.559800	4.994200	3.411600	0.8408000	4.441700	6.878400	4.979200	3.850100	2.899400	5.521100	5.441000	4.985500	1.840400	5.814800	5.498900	4.036600	-6.5064000	8.565100	9.192900	4.127700	5.163100	5.698200
GBMLGG	Tumor	TCGA-19-2629-01	5.076000	4.359700	4.340600	3.603000	3.58150000	5.362900	5.675300	4.128500	5.101000	2.8260000	4.75550000	4.698300	5.252500	2.8462000	3.830000	3.1129000	2.4883000	-5.01160000	6.314900	0.614500000	2.2237000	-0.47190000	1.8524000	7.153400	4.125200	3.544900	1.1117000	4.573000	6.662100	5.153800	3.869000	3.799200	6.227700	6.556900	5.101000	2.662400	5.362900	5.675300	4.128500	-9.9658000	9.134700	9.029700	4.377200	5.025100	5.977800
GBMLGG	Tumor	TCGA-06-0238-01	3.901200	4.492600	4.059300	3.342100	2.49600000	4.555900	5.077700	4.003700	4.496400	3.3206000	4.56930000	4.298000	4.282500	1.9786000	2.928100	4.2721000	1.7828000	0.28810000	5.051400	0.732100000	2.3704000	0.05800000	1.3051000	6.411400	5.057900	2.441200	0.5955000	3.087600	6.305100	4.750700	3.240500	2.687300	4.818200	5.051400	4.496400	1.722900	4.555900	5.077700	4.003700	-4.6082000	8.986000	9.154200	3.918500	4.879300	4.888100
GBMLGG	Tumor	TCGA-06-0749-01	4.322700	3.834000	4.003700	2.467500	3.71710000	4.638100	4.531100	3.354900	4.464100	2.8219000	4.86000000	4.110300	4.458800	1.4547000	2.691800	4.7127000	2.2113000	0.09900000	4.666200	0.547000000	2.2513000	-0.94060000	0.4657000	6.052500	4.440400	2.275300	0.2998000	3.144200	6.420700	5.093900	2.928100	2.518800	5.732300	4.803300	4.464100	1.687500	4.638100	4.531100	3.354900	-9.9658000	8.770100	8.274000	3.577900	4.988300	4.722000
GBMLGG	Tumor	TCGA-CS-5396-01	5.226500	4.265400	3.782500	3.928900	3.00920000	5.080700	4.853500	5.182700	5.636100	3.4102000	4.82530000	4.051500	4.905000	3.0910000	3.046300	3.6939000	2.8720000	-3.45800000	5.010800	1.637400000	2.4960000	-0.49210000	2.9507000	5.813800	4.919900	4.922700	1.6512000	4.140000	5.906900	4.380000	4.811000	5.280300	5.720000	6.622200	5.636100	2.893600	5.080700	4.853500	5.182700	-9.9658000	9.221300	9.175500	5.059200	5.433700	5.496700
GBMLGG	Tumor	TCGA-HT-7680-01	4.867900	3.700600	3.539900	2.592400	3.53740000	4.702700	4.582600	4.293600	5.413200	2.7826000	4.45420000	3.246600	4.078200	2.3536000	3.198700	4.0807000	3.2752000	0.27620000	2.817800	1.941500000	2.3592000	-1.46990000	2.4008000	5.371900	4.739900	4.534900	1.7446000	3.249600	5.834200	4.317700	3.637000	4.483600	5.465000	6.853500	5.413200	2.563400	4.702700	4.582600	4.293600	-9.9658000	8.802900	9.112900	4.726300	4.028700	5.058800
GBMLGG	Tumor	TCGA-S9-A7IS-01	5.463400	4.277300	4.270600	3.806400	4.02510000	5.110700	5.754100	4.481000	5.199700	3.3221000	4.68660000	5.464700	5.543800	2.4008000	3.826900	3.2065000	4.3562000	-3.04690000	6.610400	2.198800000	3.2389000	1.05730000	1.8524000	8.007500	5.777700	3.285600	2.7205000	4.903100	6.042700	5.505000	3.930800	3.701700	6.168900	6.187100	5.199700	3.835000	5.110700	5.754100	4.481000	-6.5064000	10.150300	9.337600	5.082000	5.707700	6.409700
GBMLGG	Tumor	TCGA-06-0174-01	5.042700	4.577800	4.340600	3.862100	3.49450000	5.288400	5.821700	4.788700	5.178800	3.4804000	4.95330000	4.493200	4.832400	2.5036000	3.593500	4.6583000	2.4439000	1.63270000	5.681800	1.422800000	3.5486000	0.81640000	1.9226000	7.257600	5.165600	3.290000	1.9564000	4.341300	6.619000	5.115700	4.807400	3.729100	5.782200	6.128100	5.178800	2.417100	5.288400	5.821700	4.788700	-3.1714000	9.599000	9.456400	4.295100	5.339900	5.857500
GBMLGG	Tumor	TCGA-HW-7486-01	4.815100	4.502100	3.731300	3.319200	3.29440000	5.033000	4.633500	4.109400	5.599600	2.7465000	4.84900000	3.789800	4.491900	2.6464000	3.223600	4.4330000	3.2647000	-3.04690000	4.460800	1.444100000	2.4117000	-0.83390000	2.7029000	6.067200	4.573000	4.013600	1.0293000	3.909900	5.628800	4.657100	4.026000	4.476400	5.764000	6.314900	5.599600	2.740100	5.033000	4.633500	4.109400	-9.9658000	9.036000	8.896000	4.502800	5.155500	4.714800
GBMLGG	Tumor	TCGA-P5-A5F1-01	4.571700	4.043600	3.778300	2.367700	4.19070000	4.968600	4.674700	4.200900	5.027300	3.0859000	4.58260000	4.058400	4.595800	2.2113000	2.805500	3.3869000	3.4156000	-3.62590000	4.278100	1.687500000	2.1313000	-1.59510000	1.5709000	6.128100	5.322000	3.122800	0.7233000	3.386900	6.028800	5.478700	3.422400	3.193900	5.846000	6.156700	5.027300	1.609300	4.968600	4.674700	4.200900	-9.9658000	8.916100	9.019700	4.390300	4.636400	5.245300
GBMLGG	Tumor	TCGA-DU-7011-01	4.386900	3.735600	3.557200	2.601900	2.11140000	4.340600	4.730200	3.970900	5.083700	2.6208000	3.96730000	3.337900	3.826900	1.8801000	2.838100	3.1540000	3.1311000	-1.55220000	3.891500	0.723300000	1.9601000	-1.46990000	2.2421000	5.179200	4.120300	3.366100	1.1706000	3.212700	5.433700	4.174800	3.656600	3.971900	5.086700	5.909300	5.083700	2.441200	4.340600	4.730200	3.970900	-9.9658000	8.682800	8.924000	4.402700	4.843500	4.601200
GBMLGG	Tumor	TCGA-06-5414-01	5.150200	4.546600	4.074800	3.741000	4.02250000	6.497900	5.360000	4.634100	5.158700	3.3235000	4.85550000	4.641000	4.821300	2.5011000	3.981000	4.2825000	1.7097000	1.89960000	5.395100	0.816400000	3.3163000	-0.35660000	2.1509000	6.607800	4.937400	3.380000	1.4335000	3.677100	7.671100	4.528000	4.211100	3.458300	5.316200	5.828900	5.158700	2.759400	6.497900	5.360000	4.634100	-6.5064000	9.445700	9.185400	4.124400	4.974100	5.503100
GBMLGG	Tumor	TCGA-P5-A77X-01	4.427000	4.147400	3.553500	2.996600	2.65560000	4.925100	4.232700	4.084100	5.419900	1.5563000	3.80640000	4.168400	4.801700	2.5388000	2.208200	2.5087000	4.1539000	-4.03500000	4.249500	0.993500000	2.3592000	-0.53320000	2.6441000	5.494800	4.543600	3.634700	0.4865000	3.226700	5.264600	4.802800	3.528700	3.738900	5.518900	5.860700	5.419900	3.091000	4.925100	4.232700	4.084100	-9.9658000	9.346300	8.320500	4.598200	4.954700	4.281000
GBMLGG	Tumor	TCGA-28-5207-01	5.141600	4.958900	4.518000	3.814700	3.13440000	5.191000	5.704900	4.439000	5.554900	2.9600000	5.34840000	4.536100	4.884600	2.7910000	3.826900	4.7677000	2.5996000	1.50130000	4.700500	2.014700000	2.9224000	-0.71080000	2.4008000	6.770200	4.740400	3.761400	1.4174000	4.542300	7.095300	4.878300	4.552200	3.961700	5.878000	6.552900	5.554900	3.152300	5.191000	5.704900	4.439000	-6.5064000	9.562000	8.998700	4.832900	5.272400	5.670800
GBMLGG	Tumor	TCGA-VM-A8CA-01	4.566300	3.695000	4.007300	2.763600	3.58750000	4.673000	4.010000	3.145800	4.861000	2.2082000	4.96210000	3.127800	4.468600	1.3109000	1.700900	4.0523000	3.0217000	-3.30760000	4.313300	-0.356600000	1.7229000	-1.28280000	0.7664000	6.312400	4.670800	2.322200	0.6145000	3.147500	5.296100	5.238100	2.729200	2.737900	5.659100	5.358300	4.861000	1.632700	4.673000	4.010000	3.145800	-9.9658000	8.758100	8.554300	3.964500	4.907400	4.304600
GBMLGG	Tumor	TCGA-DU-7015-01	5.028200	4.303900	3.951500	3.209600	3.34350000	5.093400	5.384400	4.646800	5.675300	3.0252000	4.28550000	4.018900	4.403300	2.0254000	3.544900	4.1441000	3.2617000	-2.24470000	4.835000	1.836300000	2.2663000	-0.91320000	3.2018000	5.944200	4.738800	4.006400	1.7744000	3.916600	5.965300	4.586200	4.131800	4.641000	5.267200	6.779900	5.675300	2.639500	5.093400	5.384400	4.646800	-9.9658000	9.258400	9.281400	4.399200	4.834500	5.016600
GBMLGG	Tumor	TCGA-TM-A7C5-01	4.865000	4.012700	4.210300	3.480400	3.02170000	4.900700	4.197800	3.947800	4.892000	2.7615000	4.32130000	4.503400	4.631700	2.0844000	2.565800	0.8568000	3.4398000	-4.29340000	5.035200	1.214700000	1.7360000	-0.28450000	1.7702000	5.838500	5.207200	2.930000	0.6517000	3.433100	5.251800	4.666800	3.790900	4.155500	5.013100	5.639300	4.892000	2.879900	4.900700	4.197800	3.947800	-9.9658000	9.175200	8.950600	4.677000	5.327700	4.448300
GBMLGG	Tumor	TCGA-DU-8162-01	4.961200	4.033100	3.489400	3.693900	3.10280000	4.826300	5.006300	4.519200	5.304200	2.4198000	4.34700000	3.433100	4.305300	2.3280000	3.649700	4.7485000	3.3731000	-0.45210000	4.551000	1.390100000	2.7357000	-1.21420000	2.1180000	5.324100	4.120300	3.882700	1.5064000	3.516100	5.707100	3.592300	4.088400	4.866500	5.859200	6.548900	5.304200	3.397900	4.826300	5.006300	4.519200	-9.9658000	9.001200	8.595100	4.889000	5.428000	4.789300
GBMLGG	Tumor	TCGA-TM-A84O-01	4.515400	4.106100	3.842100	3.248100	3.54490000	4.948600	4.377200	4.138400	5.464000	2.9655000	4.13590000	4.592200	4.860000	2.5061000	2.220600	4.1027000	3.8147000	-4.03500000	5.075100	1.526600000	3.0757000	0.40160000	2.7357000	5.779500	5.288400	3.665700	0.7233000	3.415600	5.390600	4.890000	3.665700	4.079900	5.353700	6.095300	5.464000	2.971000	4.948600	4.377200	4.138400	-6.5064000	9.131700	8.826900	4.851000	4.833400	5.091300
GBMLGG	Tumor	TCGA-06-5410-01	4.446300	3.979200	3.859100	3.126100	2.95440000	4.547900	4.967700	3.936500	4.200900	2.8055000	4.33850000	3.965400	4.425000	2.0147000	3.313400	4.4067000	1.4011000	-1.02620000	4.016200	0.642500000	2.6918000	-1.88360000	1.2875000	5.919400	4.292900	3.028700	0.6050000	3.212700	7.236900	4.291400	3.012700	3.131100	5.522300	4.412200	4.200900	2.128000	4.547900	4.967700	3.936500	-9.9658000	8.547100	8.839000	3.206500	4.377200	4.943000
GBMLGG	Tumor	TCGA-06-0747-01	4.573600	4.217300	3.304700	3.751800	4.64220000	6.125000	5.296900	4.299500	5.389300	3.6994000	5.03390000	5.210300	5.016600	2.1047000	3.211200	5.2219000	2.9488000	1.37350000	6.352500	0.740700000	3.0163000	1.05030000	1.8524000	7.319200	5.988000	3.137700	1.0642000	3.990100	6.498400	4.815600	3.828900	3.552300	5.308900	5.964900	5.389300	3.179700	6.125000	5.296900	4.299500	-9.9658000	9.623300	9.025000	4.049700	4.798600	5.448600
GBMLGG	Tumor	TCGA-FG-A60K-01	4.991000	4.328500	4.280300	2.965500	3.57420000	5.348800	4.275100	4.597000	5.760500	3.3717000	4.78190000	4.372300	5.070900	2.7742000	2.753000	5.0295000	3.9365000	-1.05590000	4.738300	1.637400000	2.8199000	-0.49210000	3.0550000	5.869600	5.745800	4.004600	0.5859000	3.770900	5.937400	4.772500	3.929900	4.290600	5.437000	6.285800	5.760500	3.555900	5.348800	4.275100	4.597000	-9.9658000	9.549900	9.055300	5.083300	5.409100	5.157100
GBMLGG	Tumor	TCGA-S9-A7R3-01	4.964400	3.982900	3.766700	2.971000	3.36890000	5.002700	4.856000	3.873900	5.785600	2.5487000	4.85450000	3.969100	5.087900	2.3451000	3.204900	3.5337000	4.3213000	-2.17790000	4.404700	1.339700000	2.6067000	-0.78340000	2.2051000	6.051000	5.791100	3.498400	1.8036000	3.850100	5.206000	5.357600	3.415600	4.101900	5.789200	6.261200	5.785600	2.956200	5.002700	4.856000	3.873900	-9.9658000	9.549100	9.126800	4.779800	4.917000	5.030400
GBMLGG	Tumor	TCGA-TQ-A7RN-01	5.248000	4.392400	4.067900	3.132700	3.42770000	5.466700	4.437000	4.311900	5.772200	2.8582000	4.80690000	4.648500	5.002300	3.0270000	2.922400	3.7226000	3.8441000	-2.93240000	5.442300	1.287500000	3.0688000	-0.39400000	3.2647000	6.242400	5.335200	4.464700	1.5316000	4.028700	5.821700	4.815600	3.980100	4.302400	5.355100	6.337000	5.772200	3.453000	5.466700	4.437000	4.311900	-9.9658000	9.298500	8.771600	5.098900	5.902100	5.098500
GBMLGG	Tumor	TCGA-28-2513-01	4.101900	4.028700	4.045400	3.404800	3.72040000	6.128300	4.937900	4.188300	4.334900	3.0791000	4.67130000	3.625400	4.451600	1.7185000	3.228200	4.3371000	1.4911000	1.02930000	4.885100	0.660800000	2.3953000	-0.85990000	1.1770000	6.301400	3.434400	3.114500	0.7748000	3.586300	8.031000	4.437000	3.583900	3.269200	5.860200	5.625900	4.334900	2.229900	6.128300	4.937900	4.188300	-5.5735000	8.596200	8.463700	3.462200	4.585600	5.221100
GBMLGG	Tumor	TCGA-DU-A6S6-01	5.378200	3.864000	3.633500	3.132700	4.00280000	5.347000	4.450900	3.894400	5.478000	2.6464000	4.19620000	4.429700	5.123500	2.0183000	2.916700	4.3111000	3.5608000	-3.45800000	5.024600	1.305100000	2.9747000	-0.47190000	2.4008000	6.320900	5.288800	3.009200	0.9716000	4.229700	5.110200	4.679800	4.175600	4.493200	5.825000	6.185300	5.478000	2.778400	5.347000	4.450900	3.894400	-9.9658000	8.954900	8.520200	4.744200	5.120200	4.507200
GBMLGG	Tumor	TCGA-S9-A7R2-01	4.400600	3.845100	3.586300	3.192400	3.79300000	4.856000	4.879800	3.871000	5.338800	2.6114000	4.83240000	4.113600	4.770900	1.8996000	2.848200	4.8355000	2.9984000	2.05000000	4.282500	2.336600000	2.8055000	-1.78090000	2.1345000	5.631700	4.518000	3.400700	1.3397000	3.856100	5.640400	5.193400	3.692800	3.910800	5.936400	5.627900	5.338800	2.623200	4.856000	4.879800	3.871000	-9.9658000	9.263800	8.411700	4.330600	4.855500	5.034300
GBMLGG	Tumor	TCGA-P5-A735-01	5.094300	4.042700	3.408800	3.014500	4.03830000	5.342400	5.166400	3.852100	5.672500	2.8779000	4.49770000	4.476400	5.236100	2.0111000	3.292900	3.8320000	3.4358000	-2.11400000	5.063100	0.688000000	2.9432000	-0.64160000	2.1670000	6.816500	5.307800	2.503600	0.7579000	4.368800	5.577200	5.346600	3.445100	3.850100	5.770900	5.939700	5.672500	2.333700	5.342400	5.166400	3.852100	-9.9658000	9.421600	9.269600	4.246500	4.602900	4.644500
GBMLGG	Tumor	TCGA-76-4927-01	5.100200	4.275800	4.497700	3.285600	3.90600000	5.373000	5.507200	4.282500	4.948200	3.3897000	5.01480000	4.534900	4.919900	1.8840000	3.703900	5.0295000	1.3397000	1.88400000	5.842000	1.480800000	3.2405000	-0.64160000	1.6327000	6.840700	4.905500	3.417000	1.3623000	4.378600	6.591900	5.111100	4.182000	3.732400	5.698200	5.647300	4.948200	2.141100	5.373000	5.507200	4.282500	-2.1779000	9.642300	9.263200	4.059300	4.668500	5.669600
GBMLGG	Tumor	TCGA-HT-7691-01	4.858500	3.871000	3.842100	2.611400	3.50470000	5.098100	4.688200	4.002800	5.040900	2.8916000	4.48230000	3.484300	4.373000	2.2391000	2.786800	4.2503000	2.8622000	0.49670000	3.899300	1.177000000	2.0878000	-2.05290000	1.7446000	5.784500	4.799100	3.266200	1.0433000	3.039300	5.768200	4.847500	3.085900	3.749600	5.375400	6.049900	5.040900	2.528800	5.098100	4.688200	4.002800	-9.9658000	9.168000	9.039100	4.379300	4.433700	5.027300
GBMLGG	Tumor	TCGA-FG-A6J1-01	4.300200	4.105300	4.026900	2.511200	4.52680000	4.632300	3.791900	3.041100	4.181200	2.2723000	5.48090000	3.872900	4.304600	1.0847000	1.868300	4.9026000	3.2236000	-5.01160000	4.902600	-0.182800000	1.6964000	-2.31470000	0.5666000	6.624700	4.392400	1.651200	-0.0725000	3.049800	5.478400	5.260100	2.336600	2.488300	4.872400	4.244200	4.181200	1.501300	4.632300	3.791900	3.041100	-9.9658000	8.199400	8.722200	3.741000	5.058800	4.034000
GBMLGG	Tumor	TCGA-DU-6402-01	5.183100	4.163600	3.536200	3.080800	4.26310000	5.316900	5.586500	3.831000	4.889000	3.3350000	4.50980000	4.980100	5.057500	1.9111000	3.737800	4.6124000	1.4335000	0.74930000	5.305600	1.239400000	3.0619000	-0.51250000	1.4600000	6.812500	3.783600	3.795000	1.2576000	4.002800	6.466000	4.997300	3.766700	4.184400	6.060500	5.929100	4.889000	2.844200	5.316900	5.586500	3.831000	-3.6259000	9.367000	8.744000	3.821800	4.685400	5.901100
GBMLGG	Tumor	TCGA-HT-8104-01	5.178400	4.474500	4.271400	3.951500	4.13350000	6.356700	5.592500	4.906900	5.613000	3.0568000	4.88900000	4.737700	4.914600	2.6715000	4.076500	4.6611000	2.9637000	1.23330000	5.884100	1.590200000	3.4778000	0.29980000	2.5924000	6.591300	5.429000	4.263900	2.3106000	4.258600	7.089600	4.679800	4.532400	4.627700	5.691000	6.318300	5.613000	3.285600	6.356700	5.592500	4.906900	-9.9658000	9.866200	9.276600	4.529300	5.274300	5.580200
GBMLGG	Tumor	TCGA-FN-7833-01	5.089600	4.354100	3.228200	3.357700	3.50220000	5.311100	5.220800	4.216500	6.098900	3.2870000	4.72250000	4.765600	4.906000	2.4675000	3.488100	4.1343000	3.6359000	-0.37520000	5.053600	1.293400000	3.1062000	-0.35660000	2.9109000	6.232100	5.529500	3.738900	1.9638000	4.009100	5.621200	4.764500	3.766700	4.320600	5.505000	6.476900	6.098900	3.576600	5.311100	5.220800	4.216500	-6.5064000	9.379100	9.275500	5.022000	4.617700	5.119000
GBMLGG	Tumor	TCGA-HT-7473-01	4.744200	4.052300	3.981900	2.933800	3.20180000	5.136700	5.114000	4.585600	5.967700	2.9432000	4.95940000	4.471900	4.643300	2.7029000	3.363300	3.6382000	4.0082000	-0.78340000	4.291400	2.836100000	3.0323000	-0.47190000	3.1637000	5.475400	5.038700	4.484200	1.7360000	3.721500	6.217300	4.439700	4.448300	4.698300	5.527700	6.507800	5.967700	3.003800	5.136700	5.114000	4.585600	-9.9658000	9.405800	9.147300	4.817700	4.903600	5.138000
GBMLGG	Tumor	TCGA-06-0645-01	4.742600	4.232000	3.737800	3.419700	3.66460000	5.758600	5.185100	4.136800	4.679300	3.0163000	4.70490000	4.497000	5.070000	2.0912000	3.559600	4.5479000	1.6830000	-0.39400000	5.130600	1.131600000	2.7139000	-0.30220000	1.4600000	6.303400	4.877800	2.931900	1.0363000	3.721500	8.162300	4.558300	3.947800	2.982000	5.346300	5.099300	4.679300	2.480500	5.758600	5.185100	4.136800	-5.0116000	9.037300	8.888300	3.568200	4.704400	5.298700
GBMLGG	Tumor	TCGA-06-2565-01	5.173200	4.797600	3.902200	4.406700	3.95060000	5.736900	4.866500	5.104400	5.838000	3.6219000	4.80220000	5.422900	5.594600	2.6647000	3.857100	4.5620000	3.3105000	2.28420000	6.078100	1.718500000	4.1668000	1.11170000	3.1278000	6.324100	6.322500	3.927000	1.6558000	4.307500	7.087900	4.656600	4.153900	4.356200	5.763200	6.332700	5.838000	3.994700	5.736900	4.866500	5.104400	-9.9658000	9.701900	9.314200	4.994600	5.377200	5.644500
GBMLGG	Tumor	TCGA-HT-8019-01	4.430400	3.784600	3.007400	2.862200	3.49450000	4.089200	4.617100	3.419700	4.566900	2.0810000	3.82690000	3.187600	3.853100	1.4859000	2.720500	3.8441000	2.5610000	-2.93240000	3.914700	0.099000000	2.1345000	-1.39210000	0.4233000	4.736700	3.970000	2.477900	0.1124000	3.065400	5.027300	3.757100	2.844200	3.612500	5.644800	5.847500	4.566900	2.720500	4.089200	4.617100	3.419700	-9.9658000	8.043300	7.592800	4.387600	4.946800	3.632400
GBMLGG	Tumor	TCGA-06-0130-01	4.531100	4.327800	3.544900	3.875900	2.45710000	5.062300	5.700700	4.511000	4.817200	2.9600000	5.15340000	5.029900	5.163100	2.3953000	3.588700	4.9444000	1.5709000	-1.51050000	5.930300	1.614000000	3.7773000	0.85680000	1.9073000	6.166900	4.736100	3.352100	1.4911000	3.834000	6.416200	5.258600	4.237300	2.948800	5.750600	5.337700	4.817200	3.237400	5.062300	5.700700	4.511000	-9.9658000	9.304500	8.693800	4.331300	4.823800	5.577500
GBMLGG	Tumor	TCGA-06-0750-01	4.380000	4.080700	4.261600	2.811700	2.96370000	4.981900	5.013500	3.586300	4.080700	2.4198000	4.85950000	4.566300	4.966300	1.9749000	3.160400	4.6130000	1.8484000	0.47610000	5.063500	0.444700000	2.6371000	-1.14880000	0.7146000	6.143900	4.576000	2.548700	0.5170000	3.548600	6.375200	5.178000	2.967400	2.604300	5.694600	5.214200	4.080700	2.163800	4.981900	5.013500	3.586300	-6.5064000	8.865400	8.136300	3.297300	5.168400	4.927900
GBMLGG	Tumor	TCGA-DB-A4XF-01	4.836000	4.218100	3.225100	2.797200	3.21270000	5.125200	4.903100	4.249500	5.643300	3.1939000	4.36320000	3.823900	4.475100	2.5561000	3.367500	2.0979000	3.6646000	-2.54790000	4.686600	1.444100000	2.1013000	-0.88630000	2.8381000	6.301800	5.122700	4.101100	1.6234000	3.922300	5.711800	4.596400	3.816700	4.109400	5.477400	6.387500	5.643300	3.220500	5.125200	4.903100	4.249500	-9.9658000	8.852700	8.723400	4.491900	4.973700	4.916000
GBMLGG	Tumor	TCGA-HT-A5RA-01	4.909300	4.477100	4.761300	3.527400	4.24500000	5.425300	5.621500	4.667400	5.360000	3.1245000	5.04140000	4.637000	5.111900	2.6441000	3.814700	5.2365000	2.6043000	3.13600000	5.727700	1.807800000	3.4020000	-0.24980000	2.3451000	6.963500	4.935000	3.935600	2.0878000	3.386900	7.119300	4.697200	4.207200	4.066200	6.323600	6.033400	5.360000	2.817800	5.425300	5.621500	4.667400	-9.9658000	9.581500	9.403600	4.203300	5.149000	5.977300
GBMLGG	Tumor	TCGA-E1-A7YL-01	4.279500	3.433100	3.836000	3.217400	3.92700000	5.694600	4.800700	3.846100	4.944400	2.8701000	4.69550000	4.776200	5.047100	1.9264000	3.311900	5.0171000	3.2752000	2.54870000	5.856300	0.934300000	2.9432000	0.79990000	2.1638000	6.394200	4.778800	3.204900	1.1382000	3.145800	6.507800	4.864000	3.431800	2.782600	5.978400	5.310700	4.944400	2.905200	5.694600	4.800700	3.846100	-9.9658000	9.522400	8.383200	3.914700	5.565900	5.439000
GBMLGG	Tumor	TCGA-27-1831-01	3.427700	5.041800	4.812500	2.689500	1.92640000	4.223500	4.978200	4.533600	3.560800	3.4752000	4.96540000	2.667000	3.186000	1.9601000	3.330700	3.7432000	0.3460000	1.55140000	4.126900	1.993100000	1.9712000	-1.39210000	1.0503000	5.596400	4.637600	0.749300	0.4016000	1.496200	6.651500	4.643300	2.518800	2.345100	3.988300	3.311900	3.560800	1.787000	4.223500	4.978200	4.533600	-9.9658000	7.609200	9.154100	4.140000	6.094900	3.925100
GBMLGG	Tumor	TCGA-HT-A61B-01	4.875800	4.616500	4.116100	3.197100	3.83100000	5.244900	5.412100	4.208000	5.497000	3.3619000	4.73940000	4.623600	4.928900	1.8762000	3.079100	4.6224000	3.4183000	-1.28280000	5.447900	1.362300000	2.7910000	0.08540000	2.0878000	7.181400	5.188700	3.176500	1.1577000	4.263900	6.662200	5.564400	3.357700	3.025200	5.514800	5.316500	5.497000	3.147500	5.244900	5.412100	4.208000	-9.9658000	9.408500	9.200800	4.180400	4.980100	5.255500
GBMLGG	Tumor	TCGA-TM-A7CA-01	5.468900	3.964500	3.979200	3.035800	3.33210000	5.233500	5.272800	4.336400	5.767400	2.8076000	4.48160000	4.453600	4.906900	2.1957000	3.220500	3.0411000	4.3597000	-1.51050000	5.174800	1.956400000	3.1860000	-0.30220000	3.3464000	6.024200	5.556200	3.683800	1.8201000	4.501500	5.799100	4.960300	4.022500	4.121100	5.667400	6.215100	5.767400	3.139300	5.233500	5.272800	4.336400	-6.5064000	9.541000	8.849900	4.841000	4.984600	4.866000
GBMLGG	Tumor	TCGA-06-5416-01	5.511600	4.932200	3.660000	4.603500	2.47010000	4.776700	5.553700	4.129400	4.739400	3.0550000	5.56350000	4.588600	4.675900	2.4225000	3.798200	4.5583000	2.3677000	1.84840000	5.578100	2.826000000	3.4490000	0.67900000	1.2934000	6.824300	4.609500	3.197100	2.2603000	3.989200	6.219600	5.704900	3.733500	2.590000	5.527700	5.163500	4.739400	3.415600	4.776700	5.553700	4.129400	-6.5064000	9.218000	9.111400	4.059300	4.325600	5.677000
GBMLGG	Tumor	TCGA-HT-7684-01	3.904100	3.738900	2.720500	2.284200	3.23890000	4.707700	4.334900	3.032300	4.775600	2.6940000	4.48940000	3.513600	3.695000	1.8282000	1.887900	3.2420000	2.0776000	-5.57350000	3.097800	-0.512500000	0.6050000	-3.62590000	0.9789000	6.081700	3.806400	1.828200	0.7579000	2.877900	5.338100	4.484200	2.226800	2.711700	5.924400	5.224200	4.775600	0.749300	4.707700	4.334900	3.032300	-9.9658000	7.834000	9.462600	3.322100	4.455600	4.604700
GBMLGG	Tumor	TCGA-HW-8322-01	5.264900	4.306000	4.790800	3.417000	3.65430000	5.407000	4.698300	4.713200	5.975500	3.3119000	5.16640000	5.039600	5.400600	3.1939000	3.298800	4.6798000	4.2001000	-3.81600000	5.737400	2.313500000	2.9929000	0.31150000	3.7982000	6.231100	5.779000	4.629400	1.2271000	4.827900	6.013700	4.752300	5.060500	5.042700	5.549400	6.485800	5.975500	3.892500	5.407000	4.698300	4.713200	-9.9658000	9.610200	9.022500	5.277300	5.743100	5.020600
GBMLGG	Tumor	TCGA-S9-A6U9-01	4.728500	3.522400	3.056800	2.691800	3.67590000	4.901600	4.502800	3.971900	5.728200	3.1079000	4.23430000	4.150600	4.658300	1.5064000	3.251100	3.2112000	3.2826000	-1.59510000	4.472600	1.401100000	2.6805000	-1.43050000	1.8201000	6.071300	5.033900	2.978400	1.1897000	3.733500	5.774300	4.985100	3.581500	4.222700	5.526700	5.759700	5.728200	2.651000	4.901600	4.502800	3.971900	-9.9658000	9.228800	8.927100	4.314000	4.378600	4.905000
GBMLGG	Tumor	TCGA-HT-7676-01	4.665700	4.328500	3.585100	2.705100	3.53240000	4.778300	5.295800	4.251800	5.425600	3.0927000	4.55470000	3.886600	4.466000	2.1476000	3.178100	3.1228000	3.3003000	-1.68500000	4.214200	0.783200000	2.3732000	-1.63940000	2.3953000	6.123100	4.468600	3.691600	1.2333000	4.064500	5.982300	4.808400	3.195500	3.944000	4.925100	5.624700	5.425600	2.304800	4.778300	5.295800	4.251800	-9.9658000	9.106900	9.198500	4.443000	4.728500	4.594600
GBMLGG	Tumor	TCGA-HT-7469-01	5.502700	3.888600	4.538000	3.830000	4.36110000	5.490000	5.847500	5.114400	6.536800	3.7345000	5.30560000	5.512900	5.410100	2.0742000	4.084100	3.6657000	4.8475000	0.96420000	5.687100	3.139300000	3.7171000	2.02180000	3.1540000	6.892800	6.079400	4.662300	2.7931000	3.963600	7.392100	5.354100	4.764000	4.303100	5.909800	5.603500	6.536800	3.686100	5.490000	5.847500	5.114400	-9.9658000	10.016400	9.710400	5.493500	5.004100	5.640100
GBMLGG	Tumor	TCGA-DH-A7UU-01	5.118200	3.922300	3.662300	3.298800	3.44510000	5.028200	5.235400	4.211900	5.701600	2.8819000	3.34070000	4.864500	5.269100	2.4518000	3.479100	3.5498000	5.4387000	-2.24470000	6.093800	2.370400000	3.0927000	0.17760000	3.1162000	6.652600	5.437300	3.718200	2.2019000	4.126100	5.678400	4.659400	3.894400	3.534900	5.273900	5.752500	5.701600	3.055000	5.028200	5.235400	4.211900	-5.5735000	9.420100	8.985700	5.111500	5.189900	5.203600
GBMLGG	Tumor	TCGA-HT-7873-01	4.999600	4.290600	4.577800	3.112900	3.68160000	5.399200	5.432000	4.846500	6.115600	3.0305000	4.44430000	5.721100	4.500900	2.7379000	3.976500	3.0358000	5.6224000	-1.63940000	5.163100	2.763600000	3.5779000	0.64250000	3.3393000	6.252100	5.934500	4.306000	2.2144000	4.198600	5.813600	5.282500	4.194600	4.042700	5.494400	6.415300	6.115600	3.843100	5.399200	5.432000	4.846500	-4.2934000	9.752300	9.200200	4.951900	4.996000	5.436000
GBMLGG	Tumor	TCGA-HW-A5KK-01	4.470000	4.132700	3.770900	3.182900	3.49330000	5.532300	4.707100	3.947800	5.221100	2.4359000	4.46670000	4.339900	5.016600	2.3077000	2.907100	4.6860000	2.7721000	1.06420000	4.565700	1.475600000	2.9710000	-0.24980000	2.0218000	5.459800	5.176000	3.333600	1.1250000	3.628900	5.166800	5.007200	3.005600	4.105300	5.714500	5.688200	5.221100	3.200200	5.532300	4.707100	3.947800	-5.5735000	9.236400	8.276300	4.324900	4.322000	4.811000
GBMLGG	Tumor	TCGA-DB-A64P-01	4.748000	4.349200	3.887600	2.720500	3.23890000	5.139200	4.149000	4.271400	5.456800	3.1908000	4.40540000	4.729100	4.774600	2.4779000	2.582800	1.9340000	3.4318000	-2.93240000	5.077700	1.071100000	1.9931000	-0.88630000	2.6441000	6.441100	4.718700	3.920400	0.5955000	3.533700	5.957000	4.828900	3.498400	3.838000	5.458800	5.676100	5.456800	2.805500	5.139200	4.149000	4.271400	-9.9658000	9.096800	8.849200	4.524300	5.524800	4.653100
GBMLGG	Tumor	TCGA-HT-7478-01	4.760300	4.476400	3.789800	3.016300	2.90900000	4.978200	5.048400	4.135100	5.379600	3.2707000	4.51860000	4.698300	4.534900	2.4412000	3.439800	3.8023000	2.8858000	-1.99420000	4.060100	1.111700000	2.5924000	-1.21420000	2.2960000	5.813600	4.562000	3.777300	1.5013000	3.235900	6.178500	4.212600	3.656600	4.257100	5.503700	6.583900	5.379600	2.963700	4.978200	5.048400	4.135100	-9.9658000	9.048900	8.896000	4.026900	4.788700	4.827400
GBMLGG	Tumor	TCGA-S9-A6TX-01	4.928900	3.623000	3.140900	2.757200	3.35060000	4.879800	3.665700	3.384200	5.494400	2.8014000	4.14900000	4.168400	4.957000	2.0325000	2.430600	4.4364000	4.0348000	-3.81600000	5.013500	0.423300000	2.5288000	-1.18110000	1.7660000	6.057300	4.927500	3.284100	0.5069000	3.455600	5.059200	4.919900	3.518700	3.763500	5.381000	5.435300	5.494400	2.644100	4.879800	3.665700	3.384200	-9.9658000	9.056900	9.002300	4.368100	5.065700	4.327800
GBMLGG	Tumor	TCGA-RY-A83Z-01	5.125200	4.294300	4.280300	3.074000	3.81470000	5.306700	5.209500	3.363300	5.237700	2.5900000	4.59820000	5.017500	4.247200	1.8918000	2.815800	2.2206000	3.3105000	-1.93790000	5.425600	-0.118700000	2.9948000	-0.33830000	1.4652000	7.886000	5.368800	2.373200	1.7185000	4.215000	5.912900	6.057700	2.903200	2.464900	5.721400	4.858500	5.237700	2.137800	5.306700	5.209500	3.363300	-6.5064000	9.306800	9.292900	4.147400	5.649100	4.699400
GBMLGG	Tumor	TCGA-FG-6688-01	4.220400	3.604200	3.813600	3.203400	3.81360000	5.672500	4.971800	3.742100	5.224200	3.1556000	4.92270000	3.876900	4.656600	2.0395000	3.079100	4.5236000	2.5900000	1.35670000	4.441000	1.406500000	2.2693000	-1.51050000	1.6964000	5.989200	4.562600	3.700600	1.4388000	3.502200	6.018600	4.804300	3.623000	3.630100	5.867700	6.096800	5.224200	2.543700	5.672500	4.971800	3.742100	-6.5064000	9.141200	8.663500	4.269100	5.019700	5.246400
GBMLGG	Tumor	TCGA-06-0141-01	3.762500	4.568700	3.719300	2.780500	2.23600000	4.674700	4.890500	3.974600	4.118600	2.5238000	4.73560000	3.742100	4.511700	2.1444000	3.028700	4.1136000	2.0183000	0.92680000	4.621800	0.714600000	2.2753000	-0.75880000	1.2085000	5.655400	4.531100	2.556100	0.3796000	2.907100	6.784400	4.824300	2.881900	2.333700	5.150600	4.789300	4.118600	2.834100	4.674700	4.890500	3.974600	-2.6349000	8.520000	7.930000	3.612500	5.330600	4.716500
GBMLGG	Tumor	TCGA-06-0125-01	5.209500	4.425700	3.985600	4.399200	3.87880000	5.996400	5.708200	4.796500	5.370500	3.4490000	4.79340000	5.583500	5.235000	2.7379000	3.983800	4.5028000	4.1294000	2.06730000	6.602600	2.056900000	3.9070000	0.88830000	2.5313000	6.762400	5.983700	3.433100	1.5709000	4.510400	7.125800	5.111900	4.604700	3.971900	5.927700	6.366200	5.370500	3.601800	5.996400	5.708200	4.796500	-4.2934000	9.935400	9.045500	4.508500	5.416200	6.229800
GBMLGG	Tumor	TCGA-FG-A4MT-01	5.088400	4.262400	4.197000	3.403400	2.77840000	5.275000	5.374000	3.745300	5.248700	2.1378000	5.10940000	5.000500	5.128900	2.3164000	3.553500	4.2320000	3.9892000	-2.46590000	5.458200	0.202900000	2.5852000	-0.64160000	2.3926000	6.553800	5.722200	2.903200	1.0642000	4.591000	4.806400	5.212200	3.288500	3.555900	5.596100	5.933800	5.248700	2.776300	5.275000	5.374000	3.745300	-9.9658000	9.117800	9.092200	4.082400	5.069600	4.790300
GBMLGG	Tumor	TCGA-76-4925-01	5.135500	3.721500	4.112800	4.660000	4.15630000	5.802000	5.751400	4.504000	5.378900	3.7127000	5.34840000	5.316500	5.364600	2.3135000	3.823900	4.5192000	2.2633000	2.18620000	5.885600	1.868300000	3.8380000	1.74030000	2.1894000	7.209100	5.762900	3.765600	1.9149000	4.725800	6.492300	5.378900	4.435000	4.092600	5.978400	5.676400	5.378900	2.620800	5.802000	5.751400	4.504000	-9.9658000	9.984100	9.604300	4.477700	5.881900	6.085100
GBMLGG	Tumor	TCGA-FG-A6IZ-01	4.634700	4.328500	4.144100	2.838100	4.49770000	4.798600	3.819800	3.178100	4.295100	2.7117000	5.88970000	3.684900	4.449600	1.8160000	1.744600	2.1147000	2.8877000	-4.03500000	5.163500	-0.249800000	0.8568000	-2.72740000	0.7058000	6.951900	4.160400	1.646600	0.3685000	3.359100	5.384800	5.515400	2.651000	1.731600	5.196200	4.157100	4.295100	0.964200	4.798600	3.819800	3.178100	-9.9658000	8.302600	8.885600	3.981000	5.550600	3.904100
GBMLGG	Tumor	TCGA-HT-8113-01	4.947700	4.139200	3.696100	3.158800	3.49330000	4.686000	4.960300	4.050600	5.175600	2.4279000	4.42160000	3.784600	4.729600	2.0040000	3.404800	4.1011000	3.2915000	-2.72740000	4.073900	0.723300000	2.3536000	-0.94060000	1.4808000	5.074700	4.591000	3.186000	0.8726000	3.339300	5.550300	3.881800	3.521200	4.330600	5.898500	6.603000	5.175600	3.154000	4.686000	4.960300	4.050600	-9.9658000	8.505100	8.133200	4.860000	5.445000	4.014400
GBMLGG	Tumor	TCGA-DH-A7UT-01	4.810500	3.463500	3.657800	2.594800	3.96630000	4.905000	4.631200	3.748600	5.239200	2.5238000	3.90600000	4.602300	4.711500	2.1670000	2.702900	4.0807000	3.4661000	-1.35480000	4.432400	1.036300000	2.8641000	-0.66430000	1.8564000	5.818200	5.728800	2.992900	0.7579000	3.679300	5.524500	5.396800	3.145800	3.335000	5.285100	5.593700	5.239200	2.696200	4.905000	4.631200	3.748600	-9.9658000	9.262100	8.457200	4.099400	4.906000	4.399200
GBMLGG	Tumor	TCGA-76-4932-01	5.179200	4.569900	4.470000	3.208000	3.98010000	5.315800	4.730700	4.326300	5.163100	3.3633000	4.44900000	4.752800	4.714800	1.9822000	4.088400	4.4430000	1.6830000	0.17760000	5.440000	0.605000000	4.0019000	-0.15040000	1.7141000	6.963000	5.225000	2.870100	1.7532000	4.201700	6.994700	5.063100	3.864000	3.577900	6.058600	5.661900	5.163100	2.134500	5.315800	4.730700	4.326300	-5.0116000	9.662200	9.701300	3.954300	5.218400	5.849300
GBMLGG	Tumor	TCGA-EZ-7264-01	5.044400	4.415600	4.650800	3.878800	2.88380000	5.581400	4.621200	5.024200	5.636900	2.3564000	4.97460000	5.074300	5.366400	3.0944000	3.255700	5.1704000	4.0960000	-1.88360000	5.620300	2.508700000	2.5561000	0.25220000	2.7465000	6.114800	5.660000	4.068800	1.4065000	4.365300	5.763700	4.795500	4.642800	5.329900	5.585000	6.550900	5.636900	4.106900	5.581400	4.621200	5.024200	-9.9658000	9.672000	9.077100	5.246800	5.773800	4.874800
GBMLGG	Tumor	TCGA-TQ-A7RF-01	5.300900	4.199400	4.191500	3.212700	3.43440000	5.459800	5.046600	4.200100	5.651700	2.8602000	5.10520000	4.014400	5.211100	2.4571000	3.589900	1.9527000	3.9175000	-3.17140000	4.776200	1.433500000	2.2268000	-1.02620000	2.2960000	6.503400	6.164500	3.470000	1.7316000	4.313300	5.114800	5.610600	3.687200	3.902200	6.120800	6.980600	5.651700	3.235900	5.459800	5.046600	4.200100	-9.9658000	9.724200	9.388800	4.495800	4.910800	5.496000
GBMLGG	Tumor	TCGA-28-2510-01	4.954700	4.258600	3.928000	3.526200	3.63240000	4.944900	5.108600	4.093500	5.068700	2.7951000	4.74370000	4.436400	4.944400	2.1345000	3.471300	4.3555000	3.0515000	-1.99420000	5.090000	1.501300000	3.0358000	-0.37520000	1.5216000	6.013000	4.750100	2.720500	0.8488000	3.931800	6.131400	4.632300	3.562100	3.783600	5.597900	6.176500	5.068700	2.838100	4.944900	5.108600	4.093500	-3.6259000	9.165600	8.519700	4.416200	5.254000	4.576600
GBMLGG	Tumor	TCGA-DB-5274-01	4.074800	4.008200	3.887600	2.307700	3.06190000	4.031300	3.658900	1.985900	3.970900	2.2573000	4.99190000	2.014700	3.869000	0.8327000	1.438800	4.8053000	1.8363000	-5.01160000	4.862000	-1.117200000	0.8082000	-2.54790000	0.5470000	6.680600	3.639300	1.170600	0.9191000	2.655600	5.105600	5.855500	2.395300	1.930200	4.523600	3.923200	3.970900	1.105000	4.031300	3.658900	1.985900	-9.9658000	7.942900	8.716000	3.345000	5.723300	3.684900
GBMLGG	Tumor	TCGA-S9-A7R8-01	5.179200	3.485600	4.073000	2.821900	2.60430000	5.057500	5.072600	4.200100	5.926000	2.6325000	4.28030000	4.779300	5.656800	2.6647000	3.950600	3.6838000	4.1547000	-1.99420000	5.528600	1.748900000	3.2080000	-0.80840000	3.2944000	6.142600	6.607000	3.346400	2.1180000	3.964500	5.122700	5.217700	3.772000	4.242700	5.481900	6.021900	5.926000	3.593500	5.057500	5.072600	4.200100	-9.9658000	9.586800	9.427200	4.746900	5.115200	4.960700
GBMLGG	Tumor	TCGA-FG-7641-01	5.214600	4.457500	3.975500	3.502200	3.78150000	5.185500	4.611200	4.556500	5.896500	3.1228000	4.51170000	4.250300	5.046600	2.6090000	3.249600	4.1571000	4.3024000	-1.55220000	5.010400	1.475600000	2.6278000	0.03000000	2.9071000	5.703800	5.389300	4.248800	1.1512000	3.770900	5.770300	4.561400	4.311900	4.379300	5.589500	6.609300	5.896500	3.734500	5.185500	4.611200	4.556500	-9.9658000	9.205900	8.845500	5.287300	5.694100	4.783500
GBMLGG	Tumor	TCGA-HW-7495-01	5.148600	4.131800	3.865000	3.197100	3.93180000	5.169600	4.524900	4.413500	5.642200	3.0550000	4.90360000	4.036600	4.838000	2.4306000	3.597100	4.5047000	3.6771000	-2.38840000	4.560200	1.536600000	2.8321000	-0.99710000	2.7401000	5.934500	5.221100	4.334200	1.7702000	3.937400	5.753600	4.647400	4.412800	4.595200	5.627300	6.518900	5.642200	3.251100	5.169600	4.524900	4.413500	-9.9658000	9.093100	8.715400	4.928900	5.356200	4.819700
GBMLGG	Tumor	TCGA-CS-6669-01	4.511000	3.877800	2.597200	3.084200	3.19390000	4.208800	4.791300	3.723700	4.655400	1.9188000	3.90990000	3.074000	3.791900	1.7229000	3.111200	3.5815000	2.6208000	-2.54790000	3.592300	0.757900000	2.0979000	-2.31470000	0.9191000	4.729100	3.824900	2.842200	0.7916000	3.220500	5.232700	3.834000	3.316300	4.170000	5.808200	6.314200	4.655400	2.780500	4.208800	4.791300	3.723700	-9.9658000	7.923000	7.807900	4.491300	5.183100	4.089200
GBMLGG	Tumor	TCGA-HT-7481-01	4.661100	4.351300	3.910800	3.404800	3.31190000	5.042300	4.734500	4.323400	5.613900	2.7422000	4.60770000	3.878800	4.582600	2.6278000	2.950700	3.1261000	3.4183000	-1.78090000	4.786100	1.433500000	2.3222000	-0.88630000	2.7161000	6.072800	4.580800	4.041900	1.1512000	3.802300	5.604100	4.599400	3.906000	4.642200	5.656200	6.181300	5.613900	2.937500	5.042300	4.734500	4.323400	-9.9658000	9.039800	8.685800	4.745800	5.430300	4.529900
GBMLGG	Tumor	TCGA-DU-8163-01	5.153400	4.065300	4.368100	3.112900	3.38420000	5.054500	5.351200	4.641000	5.714000	3.1377000	4.06700000	4.656600	4.887600	2.6738000	3.826900	3.4945000	3.4674000	-2.46590000	5.018000	1.705300000	3.0706000	-0.32010000	3.2251000	5.819700	5.402300	4.247200	2.0638000	4.061000	5.999600	4.347700	4.596400	4.725300	5.317600	6.139600	5.714000	3.386900	5.054500	5.351200	4.641000	-9.9658000	9.483000	9.050400	4.737700	5.039200	5.106100
GBMLGG	Tumor	TCGA-S9-A6WD-01	4.978700	4.512300	4.365300	3.377300	3.12280000	5.188700	4.376500	4.134300	5.414500	2.0638000	4.68540000	4.078200	4.878800	2.4518000	2.387100	2.8720000	3.7529000	-3.81600000	4.993300	1.000700000	1.9931000	-1.31830000	2.3308000	6.139400	4.994600	3.835000	1.3623000	4.047100	5.405700	5.156300	3.815700	4.136800	5.443300	5.847800	5.414500	2.805500	5.188700	4.376500	4.134300	-9.9658000	9.137500	8.757300	4.856000	5.787900	4.629400
GBMLGG	Tumor	TCGA-CS-4942-01	5.332400	4.113600	3.626600	3.456900	2.82600000	5.048400	5.407700	4.619500	5.366400	2.3953000	4.66450000	4.121900	4.141700	2.7029000	3.960800	3.2143000	3.0654000	-2.05290000	4.414200	1.757500000	2.2872000	-1.21420000	2.4063000	6.069300	4.429000	4.222700	1.9638000	4.319800	5.941600	4.462800	4.667900	4.460200	5.869400	6.650800	5.366400	2.667000	5.048400	5.407700	4.619500	-9.9658000	9.180000	9.264900	4.130200	4.930300	5.210300
GBMLGG	Tumor	TCGA-HT-8110-01	3.743200	3.681600	4.546600	3.345000	3.24200000	5.146900	4.989200	4.321300	4.982800	2.5238000	4.63290000	4.323400	4.618300	2.3451000	3.652000	4.7501000	2.7721000	1.34540000	4.745300	1.417400000	3.0481000	-0.55430000	2.1411000	5.946800	4.408100	3.579100	1.2209000	3.670300	6.101200	4.287000	3.976500	4.298000	5.344500	6.168500	4.982800	3.181300	5.146900	4.989200	4.321300	-6.5064000	9.356000	8.370600	4.494500	4.942600	5.381700
GBMLGG	Tumor	TCGA-HT-8106-01	5.133900	4.224300	3.695000	2.840200	3.38140000	5.389900	5.292100	4.786600	5.553100	3.3105000	3.96910000	4.893900	4.507900	2.6760000	3.933700	3.9965000	2.9281000	-1.55220000	4.482300	1.937700000	3.3017000	-0.85990000	2.5462000	5.285100	5.035200	4.162000	1.8363000	3.830000	7.179200	4.583800	4.061900	4.473200	5.634900	6.000200	5.553100	3.446400	5.389900	5.292100	4.786600	-9.9658000	9.052800	8.789900	4.029500	5.079800	5.082800
GBMLGG	Tumor	TCGA-QH-A6CW-01	4.836500	3.600600	3.278100	2.551100	3.89150000	5.333800	5.033500	3.907000	5.997500	3.0706000	4.74580000	4.477700	4.722000	1.9786000	2.978400	3.7204000	3.9412000	-2.11400000	5.044400	0.919100000	2.5462000	-0.59730000	2.3193000	6.486700	5.403300	2.960000	1.4704000	4.141700	5.891400	5.897300	3.597100	4.121900	5.901900	6.022200	5.997500	2.722700	5.333800	5.033500	3.907000	-9.9658000	9.421300	9.083500	4.402700	4.875800	4.891000
GBMLGG	Tumor	TCGA-RY-A840-01	5.200100	4.432400	4.411500	3.298800	2.43590000	5.456800	4.090100	3.872900	5.107300	2.0810000	4.79600000	4.309700	5.100600	1.6234000	1.926400	3.6195000	4.2472000	-3.04690000	5.158300	0.527100000	2.0465000	-1.43050000	2.3981000	7.303200	4.638100	3.232800	0.6239000	3.991000	5.540100	5.107700	3.492000	3.422400	5.393700	5.891400	5.107300	2.395300	5.456800	4.090100	3.872900	-9.9658000	9.135700	8.461900	4.342800	5.505000	4.205600
GBMLGG	Tumor	TCGA-06-0743-01	4.230400	3.766700	3.592300	3.485600	4.14000000	5.308200	4.797600	3.607700	4.738300	2.9692000	4.63580000	5.101900	5.309600	1.9564000	3.063700	4.7565000	3.1637000	0.70580000	5.947900	0.808200000	2.4701000	0.42330000	1.3901000	6.492500	5.287300	2.671500	0.2881000	3.404800	6.555400	5.004100	3.042800	2.983900	5.593700	4.936400	4.738300	2.551100	5.308200	4.797600	3.607700	-4.2934000	9.600300	8.108100	3.674800	4.842000	5.299800
GBMLGG	Tumor	TCGA-HW-8319-01	5.210300	4.248800	3.909900	3.075700	3.56940000	5.331700	5.456200	4.669700	6.003200	3.2096000	3.80750000	4.571100	4.576000	2.9820000	3.888600	4.1136000	4.0619000	-1.46990000	5.166800	2.290100000	3.2282000	-0.18280000	3.4183000	5.907400	5.750400	4.198600	2.2113000	4.222000	5.902100	4.389600	4.477100	4.775600	5.581400	6.665800	6.003200	3.517400	5.331700	5.456200	4.669700	-6.5064000	9.437900	9.128600	5.235800	5.195400	5.312600
GBMLGG	Tumor	TCGA-HT-7482-01	5.294700	4.268400	3.845100	3.097800	3.32210000	4.867000	5.248300	4.759700	5.808200	3.1813000	4.48160000	4.065300	4.650800	1.9895000	3.320600	3.7741000	3.9746000	-1.99420000	4.024200	1.856400000	2.3843000	-1.55220000	2.3019000	5.745500	4.855500	3.757100	1.5013000	3.300300	5.784800	5.474500	3.681600	3.794000	5.545700	6.103100	5.808200	2.840200	4.867000	5.248300	4.759700	-9.9658000	9.159100	9.247700	4.560800	4.779300	5.044900
GBMLGG	Tumor	TCGA-DU-5870-01	5.107700	4.499600	4.150600	3.257200	3.61360000	5.340200	4.374400	4.399900	5.498000	2.8819000	4.72140000	4.004600	4.859000	1.9490000	2.912800	4.6697000	3.9431000	-3.30760000	4.543600	0.926800000	2.8897000	-0.85990000	2.7679000	6.111700	4.743100	4.091800	1.2085000	4.072200	5.640400	4.314800	3.966300	4.589800	5.365000	6.317800	5.498000	2.655600	5.340200	4.374400	4.399900	-9.9658000	8.966700	8.887500	4.796500	5.571700	5.018000
GBMLGG	Tumor	TCGA-E1-5304-01	5.604100	4.355500	4.899200	4.538600	4.40270000	5.559800	6.021300	4.246500	6.270900	2.9469000	4.33780000	6.055700	5.655400	2.6670000	4.149000	3.2541000	4.0901000	-1.93790000	6.798200	1.263600000	3.3407000	1.44410000	2.7007000	7.575400	4.706600	4.285500	2.8055000	4.276600	6.472500	5.452600	4.892900	4.678700	5.627100	6.460900	6.270900	3.252600	5.559800	6.021300	4.246500	-9.9658000	9.728200	9.632800	5.203600	5.111900	6.022400
GBMLGG	Tumor	TCGA-TM-A84S-01	4.796000	4.034000	3.889600	2.854200	3.75820000	5.204400	4.222000	3.981900	5.476400	2.7657000	4.50530000	4.114500	4.439700	1.8996000	2.578000	4.3917000	3.6894000	-3.45800000	4.519200	0.911500000	2.5536000	-0.37520000	2.4544000	6.044200	4.925100	3.604200	0.8726000	3.747500	5.562900	4.985500	3.404800	3.214300	5.502400	6.010400	5.476400	2.513700	5.204400	4.222000	3.981900	-9.9658000	9.173300	8.773800	4.713800	5.098100	4.977300
GBMLGG	Tumor	TCGA-CS-4943-01	4.440400	4.212600	3.871900	3.614800	3.36610000	4.989200	5.397500	4.331300	4.954200	3.0323000	4.21110000	5.375800	3.845100	3.3689000	3.508600	1.7316000	3.9031000	-1.46990000	5.969300	1.623400000	2.5731000	0.05800000	1.8484000	6.903400	4.662300	3.339300	2.5388000	4.284000	5.537600	5.166800	4.238100	4.187500	5.559800	6.033400	4.954200	2.472700	4.989200	5.397500	4.331300	-9.9658000	9.343800	9.531400	4.583200	4.715400	5.427300
GBMLGG	Tumor	TCGA-E1-A7Z3-01	4.809500	3.714900	3.425100	2.709500	3.46090000	4.803800	4.807400	3.880800	4.977300	2.6533000	3.88080000	3.985600	4.363200	1.8160000	3.152300	3.6101000	3.0842000	-2.93240000	4.500200	0.556800000	2.5163000	-0.53320000	1.9859000	5.334500	4.758100	2.682800	0.9038000	3.342100	5.653900	4.499000	3.423700	3.458300	5.813600	5.773500	4.977300	2.609000	4.803800	4.807400	3.880800	-9.9658000	8.496100	8.505200	4.280300	4.989600	4.483600
GBMLGG	Tumor	TCGA-14-1034-01	4.638100	4.388900	3.855100	3.329300	3.59470000	5.322300	6.106500	4.310400	5.314000	3.4183000	4.75120000	3.997400	4.830400	2.6556000	4.095200	4.6960000	1.8957000	0.82460000	5.988000	1.007900000	2.5137000	-1.28280000	1.7053000	6.940500	4.334200	4.219600	1.6695000	4.146600	7.301000	4.447000	4.339200	3.084200	6.481700	5.972700	5.314000	2.056900	5.322300	6.106500	4.310400	-4.6082000	9.482600	9.107000	4.361800	5.213800	6.027900
GBMLGG	Tumor	TCGA-06-0184-01	4.330600	4.263100	3.865000	3.016300	3.22050000	4.931300	5.193800	4.134300	4.375800	3.2143000	4.07220000	4.799700	4.565700	2.2723000	3.623000	3.7699000	1.6140000	0.24000000	4.906900	0.791600000	3.0757000	-1.39210000	1.1706000	5.736400	4.520500	2.897400	0.9716000	3.490700	6.335600	4.890500	3.751800	2.192500	5.630000	5.047900	4.375800	2.087800	4.931300	5.193800	4.134300	-9.9658000	8.602600	8.858500	3.537400	4.758700	5.197700
GBMLGG	Tumor	TCGA-12-3652-01	4.664000	4.431700	3.987400	3.198700	3.31630000	4.610100	4.674200	4.245700	3.770900	3.1604000	3.71160000	3.285600	2.296000	1.9452000	3.389700	4.1335000	1.5165000	1.53660000	4.324200	1.208500000	2.2144000	-0.75880000	1.0151000	6.859600	4.523000	2.233000	0.9568000	2.523800	6.613500	3.981900	2.609000	1.125000	5.446300	4.855000	3.770900	1.856400	4.610100	4.674200	4.245700	-9.9658000	8.322200	9.571800	3.814700	4.827900	5.014000
GBMLGG	Tumor	TCGA-FG-8182-01	5.483500	3.989200	4.115300	3.121200	3.58750000	5.188300	5.476400	4.747400	6.042200	3.3966000	4.37440000	4.896300	4.830900	2.5852000	3.995600	3.5124000	4.2914000	-1.08620000	5.147800	1.872200000	3.2481000	-0.30220000	3.8541000	5.851500	5.768700	4.183600	2.3308000	4.213400	6.049400	4.508500	4.468000	4.819200	5.759400	6.296100	6.042200	3.644000	5.188300	5.476400	4.747400	-9.9658000	9.584600	9.048600	5.016600	5.179200	5.249900
GBMLGG	Tumor	TCGA-26-5132-01	4.722500	4.276600	3.291500	3.371700	4.04710000	5.400200	5.444300	4.248800	5.256300	3.4543000	5.02990000	4.086700	5.135900	2.3953000	4.130200	5.3961000	1.3397000	2.08440000	6.855100	1.748900000	2.3760000	0.05800000	1.5902000	7.521200	5.135500	3.492000	2.1541000	4.134300	7.418700	5.499600	4.723600	2.821900	6.404100	5.900900	5.256300	2.592400	5.400200	5.444300	4.248800	-6.5064000	9.723300	9.300500	4.724200	5.555500	6.146100
GBMLGG	Tumor	TCGA-DU-A5TW-01	5.104800	3.997400	4.339200	3.610100	3.76990000	5.006300	5.061400	4.609500	5.483800	3.1261000	4.66970000	5.464700	5.014800	1.5514000	3.417000	2.3106000	4.5620000	-1.88360000	5.204000	2.094600000	2.4701000	0.13880000	2.4597000	6.365800	6.399500	3.063700	1.0573000	3.925100	5.791100	5.617100	4.399200	3.835000	5.314700	5.754900	5.483800	3.077400	5.006300	5.061400	4.609500	-9.9658000	9.944000	8.904200	4.319800	4.982400	4.876800
GBMLGG	Tumor	TCGA-TQ-A7RP-01	4.538600	3.486800	3.269200	2.778400	4.18440000	5.385500	4.842500	3.790900	4.986500	2.7679000	4.52860000	4.386200	4.466000	2.0673000	3.051500	4.1252000	2.2452000	-1.28280000	4.671300	0.993500000	2.5536000	-1.43050000	1.5854000	5.682300	4.647900	3.214300	0.7058000	3.343500	5.995700	4.574800	3.342100	4.392400	5.523900	5.758900	4.986500	2.189400	5.385500	4.842500	3.790900	-9.9658000	9.070900	8.255400	4.597000	5.081600	5.010800
GBMLGG	Tumor	TCGA-HT-7689-01	5.064000	4.212600	4.025100	3.325000	3.28560000	5.258600	5.234200	4.208000	5.791100	2.3649000	4.73400000	4.403300	4.639900	2.5828000	3.843100	3.1685000	3.8640000	-2.17790000	4.661700	1.470400000	2.8622000	-0.75880000	2.6984000	6.021900	5.637500	3.706100	1.7617000	4.157100	5.825800	4.868900	3.931800	3.997400	5.669600	6.786200	5.791100	3.292900	5.258600	5.234200	4.208000	-2.5479000	9.500000	9.257900	4.645600	5.090500	4.997800
GBMLGG	Tumor	TCGA-FG-7638-01	4.606500	4.055800	3.388300	2.826000	3.50860000	4.795000	4.155500	3.876900	4.959400	2.5087000	4.51360000	3.641700	4.135900	1.7229000	2.226800	4.0705000	3.1749000	-2.31470000	4.044500	0.848800000	2.0638000	-0.83390000	1.8643000	5.738800	4.324900	3.035800	0.2400000	3.339300	5.220800	4.580200	3.504700	3.895400	5.344200	5.929300	4.959400	1.993100	4.795000	4.155500	3.876900	-9.9658000	8.788200	8.610000	4.490000	4.928900	4.716500
GBMLGG	Tumor	TCGA-32-1970-01	5.036500	4.113600	4.450900	3.495800	4.12610000	5.339500	5.528600	4.377200	5.429000	3.0774000	4.90410000	5.026000	4.704900	2.1541000	4.096000	5.4323000	3.0056000	2.13450000	6.286500	1.257600000	3.8531000	-0.11870000	2.0569000	6.773600	5.409100	3.618400	1.7912000	4.096000	6.549800	5.076900	4.544200	3.131100	5.733400	5.897500	5.429000	2.689500	5.339500	5.528600	4.377200	-6.5064000	9.933800	8.930000	4.642200	5.356900	5.863200
GBMLGG	Tumor	TCGA-P5-A5EV-01	5.101900	4.282500	3.967300	3.267700	3.04980000	5.176000	5.293900	4.137600	5.160700	2.3048000	4.32490000	4.529300	4.687700	2.0465000	3.597100	3.3535000	2.9243000	-4.03500000	4.799100	1.015100000	2.3732000	-1.05590000	2.3816000	6.122300	5.453600	3.232800	1.3397000	4.204800	5.177200	4.828900	3.914700	3.734500	5.818200	6.224600	5.160700	2.793100	5.176000	5.293900	4.137600	-9.9658000	9.074300	8.959300	4.244200	5.068300	4.924100
GBMLGG	Tumor	TCGA-HT-7476-01	4.749600	3.940300	3.449000	2.883800	2.99480000	4.273600	4.799700	3.938400	4.824800	2.4985000	4.12110000	3.650900	4.225800	1.5902000	2.776300	3.3717000	2.9893000	-3.62590000	3.744300	1.239400000	2.1013000	-1.51050000	1.8444000	5.882400	4.044500	2.881900	0.7664000	3.380000	5.658000	4.535500	3.030500	3.473900	5.200900	5.426000	4.824800	2.322200	4.273600	4.799700	3.938400	-9.9658000	8.513800	8.621000	4.131000	4.927500	4.445000
GBMLGG	Tumor	TCGA-TQ-A7RG-01	5.144100	4.387600	4.327000	3.173300	3.67250000	5.585600	4.506000	4.521100	5.811800	3.4517000	3.95610000	4.600000	5.067900	2.6278000	2.523800	4.2870000	4.0207000	-2.05290000	4.922700	1.860400000	3.0671000	-0.18280000	3.1393000	6.180900	5.430300	4.094300	1.2023000	4.059300	5.852300	5.162300	3.834000	4.495800	5.578700	6.299400	5.811800	3.326400	5.585600	4.506000	4.521100	-9.9658000	9.479200	8.998300	4.974100	5.391000	5.255900
GBMLGG	Tumor	TCGA-TM-A84F-01	4.708800	3.784600	4.153100	2.765700	3.59470000	5.010800	4.860000	3.720400	5.166000	2.5852000	4.44500000	4.342100	4.497700	1.9226000	2.926200	3.7182000	3.4318000	-1.51050000	4.855000	0.714600000	2.6533000	-0.78340000	1.9638000	6.328100	4.933100	3.197100	0.9191000	3.671400	5.926000	5.023300	2.767900	2.974700	5.361100	5.405700	5.166000	2.678300	5.010800	4.860000	3.720400	-9.9658000	8.978500	8.676900	3.987400	4.985100	4.750100
GBMLGG	Tumor	TCGA-FG-8181-01	4.803300	4.166800	3.514900	3.229700	3.37870000	4.756000	5.159900	3.998300	4.964900	2.3164000	4.46020000	3.569400	4.159500	1.5316000	3.021700	3.8964000	2.7029000	-2.31470000	3.908900	0.799900000	2.3280000	-1.43050000	0.7999000	5.270200	4.001900	2.893600	1.3454000	3.316300	5.626200	4.005500	3.502200	4.159500	5.974600	6.373800	4.964900	3.235900	4.756000	5.159900	3.998300	-9.9658000	8.542100	8.113100	4.760800	5.251800	4.084100
GBMLGG	Tumor	TCGA-DU-A7T6-01	5.656800	4.601800	4.046200	3.962600	3.66690000	5.076400	4.802800	4.101100	5.413200	2.6602000	4.62530000	4.453600	4.814100	1.9786000	3.014500	5.3274000	3.5287000	-3.30760000	5.748000	1.521600000	2.1047000	0.37960000	2.1894000	6.877400	5.106500	3.257200	0.7493000	4.184400	5.308600	5.170800	3.378700	3.810500	5.618300	6.082000	5.413200	2.296000	5.076400	4.802800	4.101100	-9.9658000	9.486000	8.969600	4.717600	5.536700	5.365700
GBMLGG	Tumor	TCGA-DB-A4XC-01	4.913200	4.106100	3.507300	2.914800	3.73670000	5.445000	5.193800	4.466000	5.828900	3.5124000	4.47190000	5.203200	4.844000	2.4252000	3.493300	3.7356000	4.1359000	-0.04250000	5.131000	1.373500000	3.0481000	-0.47190000	2.9032000	5.871600	5.393000	4.094300	1.4911000	4.141700	6.329100	4.536700	4.067900	4.295800	5.616500	6.213400	5.828900	3.523700	5.445000	5.193800	4.466000	-9.9658000	9.167100	8.722300	4.996400	4.974100	4.992400
GBMLGG	Tumor	TCGA-06-0219-01	3.211200	4.794500	3.497100	2.748700	1.49620000	3.961700	4.755500	3.710500	3.285600	2.5462000	4.73880000	2.856200	3.198700	2.3620000	3.155600	3.1717000	0.9038000	0.45520000	3.917500	1.036300000	1.4228000	-1.83140000	0.2029000	6.181500	3.849100	1.138200	0.0580000	1.807800	7.613300	4.121900	2.336600	0.941900	4.185200	3.815700	3.285600	1.511500	3.961700	4.755500	3.710500	-6.5064000	6.881300	8.892800	2.943200	4.664500	4.048800
GBMLGG	Tumor	TCGA-14-0787-01	4.789800	4.475800	4.984600	3.641700	4.16760000	5.667400	5.372600	4.088400	4.891000	3.5584000	5.13590000	4.980500	5.121100	1.8643000	3.179700	4.4463000	2.2513000	1.22710000	5.892900	1.057300000	3.4210000	0.34600000	1.2636000	6.758000	5.490600	3.385600	0.8726000	4.360400	6.807400	5.288000	3.804400	2.536300	6.076600	5.586800	4.891000	2.597200	5.667400	5.372600	4.088400	-4.6082000	9.665400	8.787100	4.148200	5.649900	5.806100
GBMLGG	Tumor	TCGA-S9-A6U2-01	5.289500	4.168400	4.098500	2.931900	3.79190000	5.603200	4.680400	4.810000	5.868700	2.9729000	4.45560000	4.499600	5.074700	2.6918000	2.926200	3.9327000	3.6961000	-1.59510000	5.163900	1.709700000	3.1797000	-0.23280000	3.2313000	6.025300	5.338100	4.484200	1.3623000	4.174800	5.791100	4.634100	4.281800	4.643300	5.418200	6.432300	5.868700	3.473900	5.603200	4.680400	4.810000	-9.9658000	9.377100	8.860900	5.400600	5.559500	5.389300
GBMLGG	Tumor	TCGA-DB-A75M-01	4.811500	3.598200	3.336400	2.700700	4.00010000	5.346300	4.902100	3.701700	5.831100	2.7379000	4.18040000	4.395800	4.904500	2.1280000	2.899400	3.6838000	3.9801000	-2.82620000	4.682100	1.395600000	2.9875000	-0.78340000	1.8444000	6.404800	5.300500	2.945000	0.7233000	3.947800	5.407400	5.088400	3.311900	4.082400	5.967400	6.229000	5.831100	2.443900	5.346300	4.902100	3.701700	-9.9658000	9.450700	9.144400	4.235000	4.514200	4.882200
GBMLGG	Tumor	TCGA-HT-8012-01	5.213800	4.213400	4.018900	3.049800	3.51990000	5.405000	4.412200	4.295100	6.001800	3.2526000	4.92510000	4.461500	5.207900	2.5610000	2.475300	4.2503000	4.2661000	-3.62590000	4.822800	0.919100000	2.8838000	0.34600000	2.9984000	6.184700	5.423900	4.098500	0.8327000	4.010000	5.694900	4.817200	3.684900	4.566900	5.742800	6.156700	6.001800	3.423700	5.405000	4.412200	4.295100	-9.9658000	9.069200	8.986800	4.899700	5.149400	4.712100
GBMLGG	Tumor	TCGA-S9-A7QW-01	5.175200	3.945000	4.111100	2.801400	3.98830000	5.179900	5.037400	3.731300	5.542000	2.8974000	4.67980000	4.111900	4.658300	2.0673000	3.002000	5.2430000	3.7667000	-4.29340000	5.243400	1.245500000	2.7029000	-0.94060000	2.1988000	6.400700	5.482200	2.881900	1.4228000	4.170800	5.634000	5.606800	3.838000	3.656600	5.385100	6.454000	5.542000	2.373200	5.179900	5.037400	3.731300	-9.9658000	9.301800	9.251800	4.236600	5.238800	4.669700
GBMLGG	Tumor	TCGA-P5-A733-01	4.220400	2.821900	2.639500	2.646400	3.44110000	4.342800	4.163600	3.124500	5.101000	2.0218000	3.91940000	3.827900	3.930800	1.6964000	2.364900	1.3109000	3.0791000	-3.17140000	3.343500	1.189700000	1.1770000	-1.68500000	1.5902000	4.998200	4.472600	2.470100	0.8647000	2.793100	5.551900	4.348400	2.958100	3.463500	5.123500	5.304500	5.101000	1.778600	4.342800	4.163600	3.124500	-9.9658000	9.082000	8.582000	3.473900	4.416200	4.189100
GBMLGG	Tumor	TCGA-E1-A7Z4-01	4.955600	4.085000	3.834000	3.222000	4.17560000	5.202500	5.027300	3.911800	5.721100	3.1540000	4.54110000	4.661100	4.222700	2.3760000	3.187600	4.1302000	4.3024000	-3.45800000	5.188700	0.585900000	2.7161000	-0.59730000	2.5561000	5.828900	5.810700	3.564500	1.4174000	4.129400	4.944400	5.341700	3.402000	3.887600	5.963700	6.391800	5.721100	2.050000	5.202500	5.027300	3.911800	-9.9658000	9.668300	9.317300	3.942100	4.485500	5.233100
GBMLGG	Tumor	TCGA-FG-8185-01	4.828900	4.248800	3.825900	2.935600	3.45960000	5.276900	4.932700	4.035700	5.651900	3.1360000	4.27950000	5.515100	5.333100	2.3193000	2.724900	1.7009000	5.1273000	-4.03500000	4.964000	2.750800000	2.3164000	-0.15040000	2.7227000	6.346800	5.352700	3.063700	1.0915000	3.703900	5.869200	5.084500	3.346400	3.795000	5.534200	5.801400	5.651900	2.824000	5.276900	4.932700	4.035700	-9.9658000	9.343600	9.274400	4.034000	5.083300	4.810500
GBMLGG	Tumor	TCGA-FG-A4MW-01	4.722000	3.718200	3.507300	2.868100	3.78770000	5.199700	4.899200	3.732400	4.813600	2.4960000	4.28840000	4.372300	4.149000	2.0604000	3.035800	4.1277000	2.3843000	1.32830000	5.590400	0.585900000	3.0602000	-0.21590000	1.5165000	6.191800	5.107300	2.671500	0.9038000	3.654300	5.986900	4.713200	3.242000	3.443700	5.395400	5.303100	4.813600	2.496000	5.199700	4.899200	3.732400	-9.9658000	9.305700	8.604000	3.898300	4.655400	5.287300
GBMLGG	Tumor	TCGA-HW-8320-01	5.228500	4.153900	3.996500	3.116200	3.79190000	5.304900	5.348800	4.454900	5.817600	2.9469000	4.37440000	4.640400	5.250200	2.6138000	3.713800	1.7316000	4.3148000	-2.38840000	5.051900	1.836300000	2.8076000	-0.55430000	3.0270000	5.873100	5.694600	3.582700	1.7744000	3.956100	5.951400	4.385500	4.130200	4.225800	5.545700	6.485800	5.817600	3.027000	5.304900	5.348800	4.454900	-9.9658000	9.298800	9.093100	4.692700	5.056600	5.012200
GBMLGG	Tumor	TCGA-DU-5849-01	5.272100	4.052300	3.681600	3.399300	3.77830000	5.182700	4.694900	4.149800	5.503700	2.7161000	4.13020000	4.280300	4.774000	2.3106000	3.075700	3.5682000	3.1228000	-3.45800000	4.631700	1.316700000	2.2175000	-0.85990000	2.4934000	6.032300	4.835000	3.920400	1.2333000	3.939300	5.574400	4.312600	4.235800	4.421000	5.788700	6.228100	5.503700	2.533800	5.182700	4.694900	4.149800	-9.9658000	8.812100	8.667700	4.621200	5.304900	4.633500
GBMLGG	Tumor	TCGA-06-0190-01	4.618900	4.295100	4.061900	3.375900	3.38140000	5.343400	5.675800	4.543600	4.914100	3.5149000	4.35900000	4.461500	5.042300	2.4198000	3.641700	4.7819000	2.5634000	1.82010000	5.834200	1.177000000	3.4881000	0.13880000	1.7828000	6.808100	5.304200	3.347800	1.7702000	4.048800	7.075800	4.839500	3.950600	2.601900	5.559500	5.489000	4.914100	2.678300	5.343400	5.675800	4.543600	-1.3921000	9.178200	8.935000	3.945000	4.771900	5.856800
GBMLGG	Tumor	TCGA-DB-5273-01	4.779800	4.283300	3.560800	2.874000	3.45560000	5.008100	5.267200	3.893500	5.218000	3.1620000	4.15950000	4.414900	4.275100	2.0147000	3.422400	4.0567000	3.1781000	-2.17790000	4.141700	1.131600000	2.4960000	-0.88630000	2.0742000	6.189400	4.398600	3.623000	1.2271000	3.822800	5.819400	4.932700	3.267700	4.174000	5.513800	6.271700	5.218000	2.150900	5.008100	5.267200	3.893500	-9.9658000	8.976000	9.181000	4.102700	4.431000	5.379600
GBMLGG	Tumor	TCGA-R8-A6MO-01	4.889000	4.196200	3.776200	2.667000	3.66350000	5.279900	4.460800	4.209500	5.892200	3.4464000	4.54420000	4.346300	5.403300	2.4883000	2.826000	4.3285000	3.3993000	-2.24470000	5.348100	1.036300000	2.6738000	-0.66430000	2.6255000	6.201100	5.487700	3.720400	0.7832000	3.875900	5.651900	5.671600	3.593500	4.024200	5.915100	5.479700	5.892200	2.578000	5.279900	4.460800	4.209500	-9.9658000	9.395200	8.956600	4.788700	5.449300	4.712100
GBMLGG	Tumor	TCGA-CS-6670-01	4.878800	4.046200	3.009200	3.011000	3.48040000	5.048800	4.407400	3.928900	5.306700	2.7336000	4.23200000	4.297300	4.485500	2.0004000	2.503600	3.0515000	2.9929000	-3.62590000	4.149000	0.971600000	1.8762000	-1.08620000	2.5137000	6.013000	4.683200	3.862100	0.9268000	3.828900	5.563200	4.905500	3.811600	4.311900	5.633800	6.175300	5.306700	2.104700	5.048800	4.407400	3.928900	-9.9658000	8.428800	8.497200	4.367400	4.876300	4.774600
GBMLGG	Tumor	TCGA-DU-5854-01	4.885600	3.494500	3.666900	3.529900	3.69610000	5.184700	4.819200	4.243400	5.450300	2.6828000	4.48420000	3.925100	5.121100	2.5511000	3.507300	4.3406000	3.2526000	1.39560000	5.255200	1.516500000	3.4569000	-0.32010000	2.3106000	5.800100	5.005000	4.095200	1.5013000	3.671400	5.648800	4.302400	4.378600	4.611800	5.708800	6.146300	5.450300	3.007400	5.184700	4.819200	4.243400	-9.9658000	9.311800	8.738200	4.329900	4.872400	5.146900
GBMLGG	Tumor	TCGA-S9-A6WL-01	5.290600	4.060100	3.770900	3.688300	3.35350000	5.050100	4.455600	4.422300	4.974600	2.8055000	4.50470000	4.443000	4.906500	2.3953000	3.366100	4.2450000	3.5224000	-2.63490000	5.468300	1.580600000	2.9674000	-0.23280000	1.9822000	6.236700	5.084100	3.674800	1.3225000	3.586300	5.829100	4.361800	4.172400	4.306800	5.728800	6.207300	4.974600	3.407500	5.050100	4.455600	4.422300	-9.9658000	8.815500	8.539300	4.809000	5.783700	4.963500
GBMLGG	Tumor	TCGA-S9-A6TV-01	5.155500	3.544900	4.147400	3.406100	3.90890000	5.745300	5.367800	4.057500	5.471900	3.3076000	5.11900000	5.366400	5.026800	1.3109000	3.627700	3.4739000	3.5274000	-2.54790000	5.257800	2.506100000	2.4171000	-0.61930000	2.0946000	6.711600	5.688800	4.252600	1.7744000	4.332800	7.771300	5.370200	3.260200	3.085900	6.079800	5.649400	5.471900	3.215800	5.745300	5.367800	4.057500	-9.9658000	9.360900	9.070400	4.588000	5.318700	5.163100
GBMLGG	Tumor	TCGA-26-5135-01	4.888500	3.815700	3.923200	3.035800	4.00550000	4.970000	5.034300	3.845100	4.737700	2.9857000	4.64280000	5.096800	4.820200	1.9564000	3.692800	4.6809000	2.1606000	0.84880000	6.313300	1.015100000	3.4945000	0.35730000	1.4756000	7.063500	5.004500	3.137700	1.5064000	4.119400	6.117500	5.025500	3.776200	3.511100	5.788700	5.216500	4.737700	2.260300	4.970000	5.034300	3.845100	-6.5064000	9.080400	8.658600	3.867000	4.854500	5.340600
GBMLGG	Tumor	TCGA-S9-A6WE-01	5.306000	4.153100	4.006400	2.694000	3.38280000	5.279500	4.347700	4.466700	5.833700	3.4504000	4.76240000	4.151500	4.834000	2.8562000	2.803400	4.0471000	3.8023000	-2.82620000	4.931300	1.412000000	2.1378000	-0.71080000	2.7763000	6.381100	5.187900	4.006400	0.8726000	3.669100	5.876500	5.039600	3.899300	4.165200	5.706000	6.429100	5.833700	2.548700	5.279500	4.347700	4.466700	-9.9658000	9.540000	9.216000	5.052300	5.327000	5.148600
GBMLGG	Tumor	TCGA-76-4931-01	5.381000	4.518600	4.306800	3.867000	4.31260000	5.614200	5.746900	4.511700	5.396100	3.3979000	4.91370000	5.544800	5.804300	2.6556000	3.851100	5.1396000	2.7742000	0.45520000	6.291100	1.208500000	4.3463000	1.08470000	2.4934000	7.299700	6.089000	3.809500	1.7786000	4.700500	5.850300	4.993300	4.529300	4.106100	6.026200	6.051200	5.396100	3.356300	5.614200	5.746900	4.511700	-9.9658000	9.915500	9.382300	4.395800	5.352700	5.868700
GBMLGG	Tumor	TCGA-QH-A6XA-01	4.568700	3.957100	3.882700	2.793100	3.59110000	5.052700	4.981000	3.995600	5.693000	2.8858000	4.65880000	4.078200	4.689400	2.0707000	3.145800	3.1507000	3.8300000	-2.24470000	4.407400	1.727300000	2.3479000	-1.24810000	2.2633000	5.802200	5.205200	3.310500	0.9642000	3.638200	5.856800	5.134700	3.606600	4.261600	5.580200	5.861200	5.693000	2.737900	5.052700	4.981000	3.995600	-9.9658000	9.592300	9.174700	4.871900	4.765600	4.829400
GBMLGG	Tumor	TCGA-DU-6393-01	5.760000	4.528000	4.421600	3.171700	3.24500000	5.428000	4.712100	5.087100	6.258300	3.4765000	5.02330000	4.183600	5.098500	2.7292000	2.954400	1.5806000	4.1748000	-4.29340000	5.737700	1.872200000	2.8462000	-0.37520000	3.2374000	6.583300	5.425600	4.984200	1.8404000	4.445700	5.909600	5.105600	4.706600	5.188700	5.969500	6.396800	6.258300	3.323500	5.428000	4.712100	5.087100	-9.9658000	9.572200	9.386100	5.193800	5.739900	5.070000
GBMLGG	Tumor	TCGA-41-3915-01	3.750700	4.195400	3.439800	2.582800	2.95810000	4.879300	4.798100	3.868000	4.523000	3.0481000	4.22200000	3.788800	4.085000	2.2842000	3.174900	3.7930000	2.1147000	1.64200000	4.972300	1.339700000	2.7029000	-0.66430000	1.5415000	6.301200	3.931800	3.237400	1.3283000	3.803300	6.611800	4.269100	3.638200	2.304800	5.698800	5.111100	4.523000	2.118000	4.879300	4.798100	3.868000	-5.0116000	8.418600	8.409800	4.095200	4.395100	5.098900
GBMLGG	Tumor	TCGA-VM-A8C9-01	4.462800	3.417000	3.157200	1.795400	3.76350000	4.922200	4.356900	2.657900	4.046200	1.9111000	4.98010000	3.065400	3.956100	0.7579000	1.722900	4.8963000	1.0983000	-2.93240000	4.496400	-0.554300000	1.7446000	-2.38840000	-0.0574000	6.447800	3.763500	1.506400	1.0007000	3.074000	5.167600	5.328400	2.060400	1.646600	5.348800	4.490600	4.046200	0.766400	4.922200	4.356900	2.657900	-9.9658000	8.321900	8.612000	3.152300	4.208800	4.262400
GBMLGG	Tumor	TCGA-06-0649-01	4.487400	4.096000	4.003700	2.852200	2.74440000	4.579000	5.104000	3.957100	4.593400	2.2513000	4.45820000	4.046200	4.339900	2.7227000	3.389700	4.5261000	2.1894000	0.46570000	4.506600	1.803600000	2.8381000	-0.51250000	1.4388000	5.864200	4.542900	2.660200	0.2998000	3.543600	6.611300	4.408800	3.507300	2.834100	5.182300	6.106000	4.593400	2.570700	4.579000	5.104000	3.957100	-3.1714000	8.632800	8.165900	3.455600	4.846000	5.130100
GBMLGG	Tumor	TCGA-DU-5853-01	4.908400	4.166000	3.818700	2.969200	3.43310000	4.958400	5.121100	4.521700	5.457200	2.9618000	4.41220000	4.018000	4.713200	2.2603000	3.422400	2.8974000	3.4739000	-1.18110000	4.650800	1.770200000	3.0706000	-1.14880000	2.8955000	5.883900	4.830900	3.787700	1.6695000	3.898300	5.959100	4.693300	3.948700	4.201700	5.548200	6.178100	5.457200	3.235900	4.958400	5.121100	4.521700	-9.9658000	9.068500	9.008200	4.964400	5.083700	5.084100
GBMLGG	Tumor	TCGA-12-0618-01	5.286200	4.627700	4.386200	3.827900	3.63470000	5.403000	5.545100	4.617700	5.780300	3.6635000	5.01350000	5.013500	4.887100	2.8240000	3.808500	5.2544000	2.8994000	2.24520000	5.854300	0.651700000	3.6961000	1.83230000	2.4332000	6.663200	5.827800	3.502200	1.6604000	4.045400	6.779000	5.092600	4.593400	4.062700	6.305800	5.464700	5.780300	2.868100	5.403000	5.545100	4.617700	-5.5735000	9.662900	9.463800	4.852000	5.497600	5.367800
GBMLGG	Tumor	TCGA-FG-5962-01	5.174800	4.346300	4.195400	3.656600	3.48560000	5.198100	4.623000	4.204800	5.252100	2.9966000	5.02640000	4.174800	4.589200	2.3423000	3.243500	4.8744000	3.6905000	-4.03500000	5.149000	1.345400000	2.3337000	-1.14880000	1.9822000	6.298700	5.010400	3.624200	1.4228000	4.115300	5.469300	4.589200	4.170000	4.222000	6.006300	7.036300	5.252100	3.030500	5.198100	4.623000	4.204800	-9.9658000	8.852200	8.695700	5.141200	5.565300	4.830900
GBMLGG	Tumor	TCGA-27-2524-01	3.755000	4.654300	3.906000	3.131100	3.47780000	4.169200	5.310000	3.211200	3.955200	2.9655000	4.52170000	4.366000	4.219600	1.9264000	2.876000	4.9819000	0.5763000	0.25220000	5.158700	0.276200000	2.6441000	-0.19930000	0.4552000	6.949000	4.532400	2.284200	0.6699000	3.285600	6.665500	4.129400	2.858200	1.696400	5.629700	3.862100	3.955200	1.269600	4.169200	5.310000	3.211200	-6.5064000	8.487600	9.051900	3.099500	5.082800	5.375800
GBMLGG	Tumor	TCGA-QH-A65S-01	4.217300	4.048000	3.759300	2.832100	3.92700000	4.870900	4.780400	3.630100	5.209100	2.7910000	4.16280000	3.606600	5.376100	2.0147000	2.518800	3.7804000	3.1971000	-2.54790000	4.110300	0.623900000	1.8643000	-1.73220000	1.7403000	5.977800	4.470000	2.691800	0.5271000	3.570600	5.592500	4.981900	2.985700	3.163700	5.268700	5.511300	5.209100	1.952700	4.870900	4.780400	3.630100	-9.9658000	8.938300	8.797500	4.256300	4.654800	4.483600
GBMLGG	Tumor	TCGA-F6-A8O4-01	5.070900	3.641700	3.713800	2.799300	3.71490000	5.057100	4.873400	3.928900	5.494800	2.9262000	4.68990000	3.905100	4.465400	2.5561000	3.404800	3.1924000	3.6759000	-2.72740000	4.558900	1.683000000	2.4753000	-0.59730000	2.5658000	6.281900	5.391000	3.356300	0.9642000	3.945000	5.812000	4.763500	3.855100	4.026000	5.474800	6.309800	5.494800	2.451800	5.057100	4.873400	3.928900	-9.9658000	9.460800	8.950600	4.928400	5.329900	4.971400
GBMLGG	Tumor	TCGA-28-1753-01	5.134700	4.188300	3.714900	3.638200	3.48560000	5.094700	5.541400	4.306800	5.157900	3.0411000	4.84450000	4.896300	5.285400	2.0638000	3.388300	4.5411000	1.9415000	0.05800000	6.216500	0.774800000	3.8521000	1.04330000	2.2113000	6.659500	5.237300	3.272200	1.4859000	4.666800	5.823800	4.993700	4.217300	3.810500	5.698000	5.835400	5.157900	3.035800	5.094700	5.541400	4.306800	-3.1714000	9.845800	9.059000	4.300900	4.690500	5.791100
GBMLGG	Tumor	TCGA-QH-A870-01	5.149800	3.848100	3.558400	3.209600	3.45830000	5.275000	4.976000	3.929900	5.750600	2.6579000	4.75440000	4.524900	5.261600	2.4252000	3.555900	2.6325000	4.2773000	-0.73460000	4.821300	1.832300000	3.0515000	-0.75880000	2.4306000	5.901600	6.035200	3.854100	1.2636000	4.187500	5.006300	4.906900	4.088400	4.270600	5.968100	7.281600	5.750600	2.427900	5.275000	4.976000	3.929900	-5.5735000	9.511400	9.167300	4.865500	5.109000	5.337400
GBMLGG	Tumor	TCGA-S9-A7R1-01	4.906500	4.041900	3.799200	3.139300	3.35350000	5.075600	4.382700	4.060100	5.683200	3.1377000	4.73020000	4.004600	4.803800	2.3508000	2.322200	3.7593000	3.4210000	-2.63490000	4.680400	0.595500000	1.9340000	-0.66430000	2.6579000	6.079000	4.776700	3.895400	1.1833000	3.623000	5.795700	4.800200	4.199400	4.182800	5.357600	5.907900	5.683200	2.948800	5.075600	4.382700	4.060100	-9.9658000	8.769900	8.781300	4.787700	5.248300	4.642200
GBMLGG	Tumor	TCGA-TQ-A7RH-01	5.546600	3.740000	3.936500	2.924300	3.84510000	4.951000	4.831900	4.263900	5.596400	2.9071000	4.58920000	5.058400	4.354800	2.2783000	3.201800	3.8228000	4.4536000	-0.99710000	5.450300	1.491100000	3.1797000	0.22770000	2.6895000	5.860500	5.865200	3.597100	1.5709000	3.763500	5.671000	5.293900	3.821800	3.384200	5.490600	5.987300	5.596400	3.260200	4.951000	4.831900	4.263900	-9.9658000	9.326500	8.701800	4.534200	5.076400	4.708800
GBMLGG	Tumor	TCGA-12-5295-01	4.689900	5.410800	3.402000	2.682800	2.33080000	4.617100	5.101400	3.947800	3.680400	2.5036000	4.97370000	3.747500	3.547300	2.1013000	3.442400	3.6393000	0.9493000	-0.23280000	4.449600	1.077900000	2.5011000	-2.24470000	0.1519000	6.597000	3.494500	2.490800	0.2881000	1.864300	6.525800	4.627100	3.626600	1.709700	4.939300	4.466700	3.680400	1.118400	4.617100	5.101400	3.947800	-9.9658000	8.395100	8.967200	2.946900	4.536700	5.203200
GBMLGG	Tumor	TCGA-E1-A7YQ-01	4.813100	3.871000	3.517400	3.852100	3.86300000	5.615000	5.604700	4.094300	5.525800	2.7336000	4.67760000	5.848500	6.015700	2.1957000	4.086700	4.5886000	3.0411000	0.17760000	5.667400	1.007900000	3.6359000	-0.02770000	2.6850000	6.529400	5.116900	4.124400	2.3536000	3.789800	6.364100	4.693800	4.194600	4.088400	6.035200	5.459100	5.525800	4.407400	5.615000	5.604700	4.094300	-4.2934000	9.788200	8.909900	4.372300	5.197400	5.608500
GBMLGG	Tumor	TCGA-27-2523-01	5.318000	4.687100	4.815100	4.286200	4.03920000	5.667900	5.731800	4.498300	5.257800	3.4517000	5.01080000	4.533600	4.634700	2.7487000	3.687200	5.0640000	2.2019000	1.09150000	6.042200	2.046500000	3.6242000	0.55680000	2.0912000	7.174300	5.469600	4.004600	1.3511000	4.486800	6.540400	4.998700	4.531800	3.630100	5.677500	5.978700	5.257800	2.680500	5.667900	5.731800	4.498300	-9.9658000	9.855400	9.487000	4.295800	5.217300	5.652200
GBMLGG	Tumor	TCGA-HT-8107-01	4.920300	3.932700	3.361900	3.186000	3.31050000	4.683200	4.946300	4.164400	5.010400	2.5683000	4.08920000	3.796100	3.915600	2.1047000	3.686100	3.9031000	2.8562000	-2.54790000	4.053200	1.064200000	2.5462000	-1.35480000	1.2815000	4.804300	4.276600	3.322100	1.6374000	3.272200	5.542600	3.760300	3.801300	4.511700	5.860200	6.366300	5.010400	3.370300	4.683200	4.946300	4.164400	-9.9658000	8.395300	7.971900	4.829400	5.553700	4.178800
GBMLGG	Tumor	TCGA-P5-A5ET-01	5.025500	4.406100	3.926100	3.208000	3.97830000	5.362500	4.574200	4.221200	5.469900	2.9224000	4.53980000	4.732900	5.768500	1.8036000	2.618500	4.7861000	4.0488000	-3.81600000	5.245300	1.196000000	2.8681000	-0.30220000	2.5511000	6.319400	5.324100	3.411600	0.6050000	3.968200	5.560700	5.112700	3.388300	3.870000	5.663400	5.787700	5.469900	2.767900	5.362500	4.574200	4.221200	-9.9658000	9.204800	8.776200	4.723600	5.391300	4.642200
GBMLGG	Tumor	TCGA-P5-A72W-01	4.789800	3.909900	2.889700	2.618500	4.05320000	4.913700	4.647900	3.270700	5.183100	2.6738000	4.18670000	4.320600	3.605400	1.3846000	2.409000	2.7931000	3.3250000	-3.45800000	4.868900	0.723300000	1.8643000	-1.59510000	1.5064000	6.762100	4.926000	2.528800	0.5955000	3.633500	4.930800	5.596700	2.909000	2.004000	5.628500	5.269800	5.183100	0.705800	4.913700	4.647900	3.270700	-9.9658000	9.121800	9.922700	2.952500	5.300200	4.429700
GBMLGG	Tumor	TCGA-DB-A64L-01	4.895400	4.565000	3.816700	3.688300	3.26620000	5.301300	4.630000	4.507900	5.843800	2.8158000	5.05320000	4.624200	5.206000	3.1844000	2.958100	3.9571000	2.9167000	-1.55220000	4.473200	0.434000000	2.0218000	-0.68730000	1.8604000	5.850000	4.438400	4.244200	0.9716000	3.136000	5.909600	4.939700	3.797100	3.847100	5.947000	5.717300	5.843800	3.075700	5.301300	4.630000	4.507900	-9.9658000	8.897600	8.596400	4.602300	6.076600	4.332100
GBMLGG	Tumor	TCGA-HW-7493-01	4.723100	4.122800	3.563300	3.303200	2.70070000	5.003600	5.176000	4.640400	5.513800	2.6325000	4.06880000	3.650900	4.129400	2.7095000	3.082500	2.6325000	3.5136000	-2.63490000	4.278100	2.301900000	2.4225000	-1.28280000	2.4831000	5.553400	4.631200	4.061900	1.8762000	3.799200	6.067600	4.271400	4.266900	4.842500	5.665600	7.178900	5.513800	2.740100	5.003600	5.176000	4.640400	-9.9658000	9.153600	9.126900	4.522400	5.051400	5.160700
GBMLGG	Tumor	TCGA-TM-A84R-01	5.160700	4.277300	3.624200	3.270700	3.64970000	4.724700	4.975500	4.201700	5.168800	2.5924000	4.59340000	3.623000	4.493200	2.5112000	3.417000	4.2480000	2.7572000	-2.24470000	4.185200	1.275600000	2.5061000	-0.99710000	1.5950000	5.263800	4.472600	3.359100	1.2516000	3.468700	5.554000	4.438400	3.571800	4.135100	5.782700	6.348900	5.168800	3.267700	4.724700	4.975500	4.201700	-9.9658000	8.626600	8.317100	5.109400	5.594000	4.257800
GBMLGG	Tumor	TCGA-HT-A74L-01	5.172800	4.290600	4.124400	2.905200	3.08590000	5.531400	4.308200	4.502800	6.093600	3.3105000	4.25480000	4.299500	5.034800	2.7951000	2.852200	4.1482000	4.3772000	-1.21420000	4.846500	2.245200000	2.4279000	-0.41310000	3.5706000	5.950300	5.662800	4.298000	1.4174000	4.174800	6.058300	4.774000	4.787700	4.935000	5.458200	6.174700	6.093600	3.984700	5.531400	4.308200	4.502800	-6.5064000	9.555500	9.068300	5.334200	5.539800	5.074300
GBMLGG	Tumor	TCGA-HT-7477-01	5.518900	4.452300	4.169200	3.732400	4.08920000	5.708200	5.765000	5.481600	5.870400	3.4034000	4.56990000	5.480300	5.561100	2.1280000	4.022500	3.2328000	3.9232000	-3.17140000	6.536800	1.774400000	3.5399000	1.52160000	2.5610000	7.447800	5.888500	3.857100	2.4063000	4.675900	6.407900	6.019700	4.167600	3.868000	6.245900	6.408700	5.870400	3.499700	5.708200	5.765000	5.481600	-9.9658000	9.825400	9.424800	4.488700	4.970000	6.193200
GBMLGG	Tumor	TCGA-FG-A87Q-01	4.671900	3.402000	3.627700	2.496000	3.60660000	4.719200	4.128500	3.823900	5.171200	2.9148000	4.44760000	4.096000	4.508500	2.2872000	2.807600	4.3807000	2.6348000	1.52160000	5.201700	1.125000000	3.0944000	-0.96860000	2.0040000	5.178800	4.854000	2.985700	1.0642000	3.513600	5.861200	4.744200	3.433100	3.463500	5.656800	5.075100	5.171200	2.648700	4.719200	4.128500	3.823900	-9.9658000	9.290700	8.568100	4.315500	4.804300	4.859000
GBMLGG	Tumor	TCGA-FG-A70Z-01	4.945800	3.975500	4.440400	3.206500	3.94500000	5.307800	5.301600	4.010000	5.159900	3.0688000	4.56630000	4.239600	4.611800	1.2085000	3.368900	4.9350000	2.4090000	0.82460000	5.306400	0.390700000	3.1637000	-0.24980000	1.7617000	6.581700	3.946800	3.371700	1.5316000	4.122800	5.778800	5.317600	3.712700	3.228200	5.867700	6.035600	5.159900	2.592400	5.307800	5.301600	4.010000	-9.9658000	9.526800	8.520000	4.462100	5.158700	5.374000
GBMLGG	Tumor	TCGA-FG-A4MU-01	5.032600	4.242700	4.069600	4.022500	4.14980000	6.037800	5.359700	4.607100	5.616500	3.2481000	4.95420000	5.000900	5.571700	2.1411000	3.764600	5.1339000	2.8158000	1.18330000	6.069600	1.144700000	3.6566000	0.78320000	2.2603000	6.739900	5.421900	3.722600	1.7870000	4.162800	7.716600	4.860000	4.116900	4.248000	6.062200	5.776400	5.616500	3.281100	6.037800	5.359700	4.607100	-9.9658000	9.678300	9.323300	4.232700	4.998700	5.853300
GBMLGG	Tumor	TCGA-DB-A4XB-01	5.543500	4.286200	4.123600	3.471300	3.94030000	5.648200	5.711200	4.655400	6.217400	3.2481000	4.58740000	4.877300	5.233100	2.9394000	4.430400	3.2826000	3.9185000	-5.01160000	5.554300	1.714100000	3.8591000	0.53700000	3.3689000	6.628400	5.831100	4.278800	1.9034000	4.877800	6.134000	5.273600	4.295800	4.851500	5.892200	6.439300	6.217400	3.509800	5.648200	5.711200	4.655400	-6.5064000	9.478300	9.187600	5.211400	5.337000	5.577200
GBMLGG	Tumor	TCGA-WY-A85D-01	4.847000	4.163600	4.525500	2.885800	4.21110000	5.198500	5.181900	3.955200	5.542000	3.0619000	4.72090000	4.978700	5.463100	2.0289000	2.729200	2.6395000	4.4641000	-2.46590000	5.368800	1.727300000	2.5363000	-1.05590000	2.0810000	6.286900	5.846800	3.160400	0.8726000	3.992900	5.905200	5.399900	3.154000	3.539900	5.673600	5.496000	5.542000	2.594800	5.198500	5.181900	3.955200	-9.9658000	9.658800	9.052800	4.347000	5.376800	5.012600
GBMLGG	Tumor	TCGA-DU-A5TR-01	4.077300	3.337900	3.189200	1.993100	3.45300000	4.625300	4.334200	3.158800	4.557700	2.2051000	3.57420000	4.368800	4.471300	1.1833000	2.293100	3.4411000	2.7117000	-3.17140000	4.288400	1.293400000	2.2543000	-1.02620000	1.1447000	5.736100	5.079800	2.154100	0.3685000	3.193900	5.627300	4.624700	2.419800	2.774200	5.166000	4.909300	4.557700	1.993100	4.625300	4.334200	3.158800	-9.9658000	8.497700	7.983200	3.335000	4.232700	4.403300
GBMLGG	Tumor	TCGA-CS-4941-01	5.318400	4.209500	3.881800	3.654300	3.39110000	5.445000	5.701900	4.453600	5.360000	2.5658000	4.75170000	4.643900	4.929800	2.3164000	4.204800	5.0189000	2.7636000	1.81600000	4.953300	1.521600000	3.5875000	-0.88630000	2.1670000	6.191600	4.452900	4.402000	2.2299000	4.655400	6.090900	4.907900	4.780400	4.600600	6.421400	6.223100	5.360000	2.980200	5.445000	5.701900	4.453600	-9.9658000	9.417300	8.966000	4.868400	5.201700	5.596400
GBMLGG	Tumor	TCGA-HT-A615-01	4.849500	4.825300	4.038300	3.663500	3.27520000	5.462700	4.882200	4.613000	5.752800	2.6067000	4.46210000	4.552800	5.144500	2.9984000	2.976500	4.2358000	3.6714000	-1.46990000	4.835500	1.367900000	2.7572000	-1.18110000	2.9394000	5.928400	5.395400	4.130200	1.0151000	3.908900	6.074300	5.109800	4.115300	4.200900	5.569300	6.121500	5.752800	3.055000	5.462700	4.882200	4.613000	-9.9658000	9.270100	9.010600	4.878300	5.604100	4.775600
GBMLGG	Tumor	TCGA-06-2569-01	5.300200	4.593400	3.924200	3.963600	3.61010000	5.223800	5.663900	5.295800	4.841000	3.7421000	5.10940000	5.765600	5.197700	1.9073000	4.152300	3.8064000	2.7270000	0.13880000	6.258700	1.257600000	6.2050000	0.79160000	2.1280000	6.511300	5.185900	2.457100	1.7912000	3.712700	6.739500	5.595800	3.551000	3.892500	5.580800	4.554700	4.841000	2.364900	5.223800	5.663900	5.295800	2.2019000	8.557000	9.136300	4.583200	6.271500	5.532700
GBMLGG	Tumor	TCGA-HT-A5RB-01	4.949600	3.901200	3.495800	2.856200	3.24350000	5.008100	5.071300	4.231200	5.555800	2.7227000	3.61360000	4.509800	5.135500	2.4985000	3.204900	2.5610000	3.7857000	-3.04690000	5.010400	1.454700000	2.9839000	0.01580000	2.9729000	5.657700	5.186300	3.430400	1.5216000	3.790900	4.860000	4.300200	3.635900	4.018000	5.284000	6.131800	5.555800	3.240500	5.008100	5.071300	4.231200	-9.9658000	9.053400	8.730800	4.770900	5.088800	4.756000
GBMLGG	Tumor	TCGA-E1-A7YN-01	4.792900	4.178000	3.897300	3.037600	3.93180000	5.313600	5.187500	4.068800	5.491200	3.1045000	4.73940000	4.732900	4.856000	2.5487000	3.576600	5.0206000	3.0127000	1.74890000	4.871900	1.803600000	3.0550000	-1.51050000	2.1213000	5.620600	5.101400	4.390300	1.7532000	3.421000	6.853100	5.118200	4.075600	4.147400	5.786900	5.489600	5.491200	3.297300	5.313600	5.187500	4.068800	-9.9658000	9.403700	9.080700	5.131800	5.421300	5.257400
GBMLGG	Tumor	TCGA-27-1830-01	5.022900	4.168400	4.034800	3.593500	3.18920000	5.359700	5.520100	4.519200	5.265300	3.2112000	4.42970000	4.993700	5.385800	2.7161000	3.585100	4.9141000	2.9090000	1.05730000	5.291300	1.373500000	3.3017000	0.98620000	1.9340000	6.232100	5.179600	3.499700	1.5165000	4.310400	7.640600	5.388900	4.216500	3.142600	5.848800	5.255900	5.265300	3.186000	5.359700	5.520100	4.519200	-2.1140000	9.550400	9.018700	4.516100	5.789000	5.780900
GBMLGG	Tumor	TCGA-QH-A6XC-01	4.647400	3.759300	3.569400	3.460900	4.39310000	5.665600	4.764000	3.473900	5.097700	2.6805000	5.09170000	4.377200	4.943500	1.1960000	3.051500	5.3844000	2.3649000	0.97890000	5.452600	0.264200000	2.7636000	-0.51250000	0.8488000	6.740000	4.957500	2.556100	0.3685000	3.877800	5.744200	4.874800	3.554700	3.576600	5.710400	5.393000	5.097700	2.173400	5.665600	4.764000	3.473900	-9.9658000	9.737000	8.785800	3.997400	4.786100	4.841500
GBMLGG	Tumor	TCGA-06-2559-01	4.996000	4.663400	4.102700	3.815700	3.33210000	5.298700	5.558900	4.907400	5.653700	3.5424000	4.57720000	5.119400	5.296900	2.9167000	4.070500	4.2165000	3.9487000	0.51700000	5.910300	2.538800000	3.7475000	1.22710000	2.7742000	6.859600	5.683700	5.288000	2.2019000	3.979200	7.287800	5.106900	4.533000	3.396600	5.940900	5.887500	5.653700	3.378700	5.298700	5.558900	4.907400	-1.9942000	9.803000	9.609000	5.090000	5.668200	5.657400
GBMLGG	Tumor	TCGA-S9-A6WN-01	5.163500	3.823900	2.746500	3.155600	3.37450000	6.246200	4.208800	4.404000	5.025100	2.9224000	4.14410000	3.722600	4.721400	2.7679000	2.750800	2.6371000	3.1212000	-1.46990000	4.482900	1.761700000	1.9452000	-0.57560000	1.9111000	5.544500	4.263900	4.518000	1.3397000	3.484300	6.254800	4.512900	3.575400	4.691000	5.986700	6.431100	5.025100	2.718300	6.246200	4.208800	4.404000	-9.9658000	8.708400	8.607200	4.450300	5.225000	5.113200
GBMLGG	Tumor	TCGA-P5-A72X-01	4.846500	3.381400	2.858200	2.582800	3.62300000	4.927500	4.504000	3.360500	5.328100	2.4571000	3.64400000	4.295100	4.445000	1.8604000	2.924300	2.4908000	3.8571000	-2.72740000	5.013500	1.084700000	3.0020000	-0.45210000	1.9149000	5.740700	4.999100	3.048100	1.2394000	3.706100	5.119000	4.595200	3.736700	4.119400	5.688200	5.826300	5.328100	2.667000	4.927500	4.504000	3.360500	-9.9658000	9.047600	8.861400	4.539200	4.213400	4.782500
GBMLGG	Tumor	TCGA-WY-A858-01	4.057500	3.201800	3.698300	2.364900	2.57070000	4.170000	4.406100	3.056800	4.615900	1.6649000	3.77520000	4.157900	4.259300	1.4600000	2.543700	3.5161000	4.2258000	-1.21420000	4.700500	0.444700000	2.0979000	-0.78340000	1.2394000	5.256700	4.322000	2.248200	0.6425000	2.958100	4.850500	4.779300	2.601900	2.811700	4.567500	4.675300	4.615900	1.993100	4.170000	4.406100	3.056800	-9.9658000	8.825500	8.334100	3.462200	4.354800	4.094300
GBMLGG	Tumor	TCGA-DU-7014-01	4.806900	3.680400	3.434400	3.314800	3.04110000	4.588600	4.585600	4.068800	5.316900	2.7805000	4.15870000	4.523000	4.521700	1.0915000	2.895500	1.6649000	3.7149000	-2.63490000	4.460800	1.541500000	1.2333000	-0.99710000	2.0638000	5.735800	4.744200	3.049800	0.8327000	3.753900	5.552500	5.106900	3.543600	3.592300	5.094300	5.304200	5.316900	2.451800	4.588600	4.585600	4.068800	-9.9658000	8.938800	8.800500	3.298800	4.583200	4.277300
GBMLGG	Tumor	TCGA-27-2526-01	4.257100	4.253300	4.167600	3.068800	3.15560000	5.230400	4.770400	4.215000	3.813600	2.6984000	4.76820000	3.462200	3.267700	1.4335000	3.320600	4.9644000	1.3051000	-0.99710000	3.790900	2.163800000	1.8879000	-2.11400000	-0.0130000	6.258500	4.454200	2.299000	-0.0725000	2.342300	6.169100	4.568100	3.200200	2.214400	5.100200	4.713800	3.813600	0.390700	5.230400	4.770400	4.215000	-9.9658000	8.310000	8.977600	3.339300	5.508800	5.175600
GBMLGG	Tumor	TCGA-VM-A8CF-01	5.041800	3.313400	3.678200	2.053500	3.91470000	4.322000	4.054100	3.524900	4.480300	2.1766000	4.96170000	3.854100	4.288400	1.2147000	1.864300	3.9847000	3.0481000	-1.55220000	4.211900	0.323100000	1.4335000	-1.51050000	0.9642000	6.211400	4.873400	1.305100	1.3846000	3.136000	4.919900	6.204200	2.599600	2.050000	5.304500	5.057100	4.480300	0.888300	4.322000	4.054100	3.524900	-9.9658000	8.629500	8.455100	3.077400	4.868400	4.659400
GBMLGG	Tumor	TCGA-06-5856-01	5.329900	5.027300	4.445700	4.020700	3.22970000	5.233100	6.017500	4.595800	5.300500	3.0002000	4.40950000	5.309600	5.405000	2.6090000	4.000100	4.3364000	3.3192000	1.38460000	5.577800	1.422800000	2.8641000	0.07180000	1.7744000	6.764500	5.361500	3.723700	1.8444000	4.105300	6.812800	5.273200	3.990100	3.119500	6.029300	6.179900	5.300500	3.234300	5.233100	6.017500	4.595800	-6.5064000	9.617700	9.174400	4.318400	4.980500	5.480300
GBMLGG	Tumor	TCGA-26-1442-01	4.813600	3.827900	3.682700	3.019900	3.44510000	4.970400	4.727400	3.830000	4.960700	2.6984000	3.85910000	5.971300	5.121100	1.9749000	3.041100	2.4883000	3.9645000	-3.30760000	4.614800	1.470400000	2.1925000	-0.28450000	1.8918000	5.406700	5.398900	2.720500	0.8488000	3.290000	5.738000	4.614200	3.403400	3.782500	4.631200	5.704100	4.960700	2.811700	4.970400	4.727400	3.830000	-9.9658000	8.960600	8.739700	4.409500	5.021500	4.738300
GBMLGG	Tumor	TCGA-CS-4938-01	4.816700	3.981900	3.463500	2.920500	2.80550000	4.969100	4.958000	3.909900	5.288400	2.0742000	4.41280000	3.521200	4.347700	1.8801000	2.616100	3.8157000	3.5111000	-3.04690000	3.968200	1.816000000	2.3704000	-2.11400000	2.1247000	6.066800	5.169200	3.285600	1.3846000	3.876900	5.834400	5.051900	3.564500	4.395800	5.885400	6.933300	5.288400	2.195700	4.969100	4.958000	3.909900	-9.9658000	8.990400	9.042500	4.194600	4.544200	4.905000
GBMLGG	Tumor	TCGA-DU-8166-01	5.473200	4.152300	4.125200	2.480500	3.32930000	5.516400	5.620000	4.932700	6.021500	3.5009000	4.31190000	4.491300	4.817200	2.7444000	3.853100	3.4061000	3.8320000	-0.88630000	4.903600	1.880100000	3.1939000	0.21540000	3.7909000	5.966700	5.603200	4.440400	2.2842000	4.447600	6.128500	4.721400	4.746900	4.976400	5.656500	6.491400	6.021500	3.287000	5.516400	5.620000	4.932700	-9.9658000	9.653000	9.252100	5.025500	5.318700	5.296900
GBMLGG	Tumor	TCGA-DU-7300-01	4.847000	4.219600	3.473900	3.422400	3.09440000	5.226500	4.949600	4.557700	5.630300	2.7205000	4.47710000	3.888600	4.689400	2.1638000	2.982000	3.7603000	2.9581000	-2.93240000	4.618300	1.214700000	2.0776000	-1.11720000	2.7679000	5.944400	4.080700	4.083300	1.3051000	3.612500	5.717800	4.378600	4.211900	4.628800	5.970000	6.486100	5.630300	2.611400	5.226500	4.949600	4.557700	-9.9658000	8.811900	8.757900	4.788700	5.515700	4.884200
GBMLGG	Tumor	TCGA-DU-7292-01	4.837000	3.811600	3.363300	3.251100	3.61250000	5.108100	5.121500	4.401300	5.255500	2.7270000	3.96820000	3.767800	4.363200	2.1345000	3.531200	4.1836000	2.6114000	-0.07250000	4.547900	1.233300000	2.9432000	-0.73460000	1.8996000	6.105600	4.583200	3.522400	1.2875000	4.089200	5.782400	4.245000	4.395800	4.186700	6.044600	6.415700	5.255500	2.883800	5.108100	5.121500	4.401300	-9.9658000	9.029800	8.620200	4.648500	5.244200	5.103100
GBMLGG	Tumor	TCGA-DB-A75P-01	4.452300	3.080800	2.353600	2.406300	3.99470000	4.436400	4.306000	3.314800	4.812000	2.2513000	3.86700000	3.566900	4.128500	1.5758000	2.488300	4.0824000	2.7270000	-0.28450000	3.738900	0.423300000	2.5112000	-1.83140000	0.6145000	5.736900	4.182000	2.406300	0.5859000	3.140900	4.854500	4.499600	2.992900	3.593500	5.558900	5.669600	4.812000	1.971200	4.436400	4.306000	3.314800	-4.6082000	8.585900	8.242900	3.940300	4.110300	4.644500
GBMLGG	Tumor	TCGA-06-5418-01	4.762900	4.718100	3.811600	3.119500	3.51490000	5.254800	4.337800	4.602300	4.786100	3.6160000	5.01040000	4.471300	4.582000	2.4090000	3.674800	5.2777000	1.2394000	1.34540000	4.607100	1.632700000	3.1458000	-1.02620000	1.7489000	6.553400	5.396500	3.788800	1.6649000	3.514900	7.873900	4.598200	4.562000	3.371700	5.996600	4.254100	4.786100	2.242100	5.254800	4.337800	4.602300	-3.3076000	9.009800	9.337700	3.893500	4.863500	5.265300
GBMLGG	Tumor	TCGA-FG-6691-01	4.772500	4.284700	4.123600	3.270700	3.07570000	5.226500	5.386800	5.076000	5.679500	3.4264000	4.78980000	4.558300	4.629400	2.9765000	3.852100	3.9070000	3.4007000	-1.18110000	4.645100	1.334000000	2.5137000	-0.94060000	3.3814000	5.909600	4.766600	4.273600	2.2299000	4.555300	6.193200	5.058800	4.883700	4.670200	5.571400	6.543000	5.679500	2.834100	5.226500	5.386800	5.076000	-9.9658000	9.252100	9.262600	4.795000	5.141600	5.334200
GBMLGG	Tumor	TCGA-26-5139-01	4.177200	4.475800	4.198600	3.529900	4.38340000	5.807600	5.581700	4.693800	5.296100	3.2692000	4.81050000	5.045700	5.076000	2.3423000	3.700600	4.6224000	2.4035000	2.11140000	5.818900	1.125000000	3.4984000	-0.64160000	2.0878000	6.538200	5.209100	3.642800	1.3397000	4.164400	7.822000	5.174400	3.981000	3.967300	5.877000	5.544500	5.296100	2.815800	5.807600	5.581700	4.693800	-9.9658000	9.642300	9.475800	4.322000	5.109000	5.817600
GBMLGG	Tumor	TCGA-06-5417-01	5.675600	5.020200	4.208000	3.849100	1.86830000	5.077300	5.467600	4.907900	5.550000	3.0287000	3.74210000	3.989200	4.587400	3.0533000	4.015300	1.9149000	3.0038000	-1.28280000	4.602900	2.021800000	1.9822000	-1.02620000	2.5828000	6.248300	4.859500	4.502800	1.7403000	3.508600	6.880700	4.967200	4.258600	2.992900	5.168800	5.760800	5.550000	3.011000	5.077300	5.467600	4.907900	-9.9658000	9.412300	9.393200	4.591000	5.535500	4.969100
GBMLGG	Tumor	TCGA-DB-5279-01	5.056200	4.588000	3.330700	3.363300	3.20650000	5.105200	4.629400	4.898700	5.447600	3.1062000	4.31550000	3.749600	4.568700	2.8240000	3.184400	3.7730000	3.1311000	-4.03500000	3.881800	1.952700000	1.8564000	-1.68500000	2.1702000	6.295900	4.723600	4.675900	1.6512000	3.435800	6.233600	4.665700	4.663400	4.829400	5.617100	7.061200	5.447600	2.983900	5.105200	4.629400	4.898700	-9.9658000	8.813200	8.743600	4.793400	5.699400	5.121100
GBMLGG	Tumor	TCGA-S9-A6WI-01	4.942600	3.948700	3.652000	3.178100	3.79710000	4.555900	4.923200	3.728000	5.026800	2.4225000	4.62120000	3.336400	4.283300	1.8404000	2.916700	4.2899000	3.0252000	-4.03500000	4.195400	0.585900000	2.2603000	-1.63940000	0.6790000	5.425300	4.162000	2.786800	0.7579000	3.446400	5.370900	4.444300	3.232800	3.878800	5.992600	6.295400	5.026800	2.740100	4.555900	4.923200	3.728000	-9.9658000	8.614900	8.016100	4.874800	5.420600	3.830000
GBMLGG	Tumor	TCGA-DB-A64S-01	4.664000	4.206400	3.900200	2.680500	3.42370000	4.834000	4.909800	4.106900	5.279100	2.8462000	4.57230000	4.185900	5.491200	2.0707000	3.162000	4.5832000	3.7475000	-0.88630000	4.936400	0.941900000	2.6371000	-0.99710000	2.3564000	5.811000	5.358600	2.967400	0.6332000	3.484300	5.935500	4.800200	3.319200	3.512400	5.310700	5.537000	5.279100	2.653300	4.834000	4.909800	4.106900	-9.9658000	9.236300	9.015400	4.512300	5.277300	4.679300
GBMLGG	Tumor	TCGA-FG-6692-01	4.694900	3.939300	3.850100	3.046300	4.11610000	5.447600	4.924600	3.494500	4.734000	2.8681000	4.78770000	5.142500	5.283200	1.5316000	3.287000	4.5503000	2.9032000	1.89960000	5.882700	1.022200000	3.3047000	0.32310000	1.5013000	6.796400	5.089600	2.506100	1.3397000	3.788800	7.156600	5.289900	3.014500	3.481700	5.899000	5.098100	4.734000	2.533800	5.447600	4.924600	3.494500	-9.9658000	9.527900	9.157600	3.628900	5.066600	5.564100
GBMLGG	Tumor	TCGA-HW-7489-01	5.028600	4.035700	3.662300	3.058500	3.84510000	4.946800	5.230000	4.025100	5.456200	2.7270000	4.42030000	4.085800	4.302400	1.8604000	3.297300	3.8650000	2.9338000	-2.63490000	4.298700	1.293400000	2.3308000	-1.24810000	1.6920000	5.792900	4.525500	3.263200	1.1250000	3.688300	5.686500	4.410100	3.511100	3.992000	5.888800	6.224800	5.456200	2.339400	4.946800	5.230000	4.025100	-9.9658000	8.820900	8.647100	4.441000	4.579000	4.485500
GBMLGG	Tumor	TCGA-R8-A6YH-01	5.294700	3.707200	3.553500	3.085900	3.37170000	5.507200	5.266800	3.971900	6.092400	3.4318000	4.46540000	5.010400	5.013500	2.3564000	3.801300	3.9431000	4.1244000	-1.08620000	5.627300	0.783200000	2.8877000	-0.07250000	2.7249000	6.619400	5.703800	3.454300	1.5998000	4.490000	4.892400	5.342000	4.057500	4.373700	5.844300	6.096600	6.092400	3.096100	5.507200	5.266800	3.971900	-9.9658000	9.577800	9.394500	4.630000	4.859000	4.981900
GBMLGG	Tumor	TCGA-26-5134-01	2.275300	1.551400	1.840400	1.071100	0.34600000	2.446500	3.248100	1.669500	2.585200	-0.3022000	1.70970000	2.599600	2.403500	0.0014000	0.903800	1.8282000	0.1124000	-0.83390000	4.215000	-1.595100000	0.8408000	-2.05290000	0.2277000	4.144100	2.018300	0.576300	0.0990000	1.844400	3.544900	3.000200	1.105000	1.299200	3.039300	3.322100	2.585200	0.669900	2.446500	3.248100	1.669500	-6.5064000	7.219400	6.222900	2.183000	2.124700	3.476500
GBMLGG	Tumor	TCGA-HT-8114-01	4.874400	4.213400	3.613600	2.700700	3.23130000	5.281400	5.198100	4.394400	5.768200	3.1195000	4.58680000	4.076500	4.718700	2.6464000	3.363300	3.6125000	4.0136000	-2.24470000	4.468600	2.325100000	2.5388000	-0.85990000	2.9432000	5.640100	5.330200	3.827900	1.5806000	4.322700	6.185100	4.399200	4.292100	4.309000	5.461100	6.408900	5.768200	2.850200	5.281400	5.198100	4.394400	-9.9658000	9.082500	9.041000	4.699400	4.950500	4.840000
GBMLGG	Tumor	TCGA-TM-A84H-01	5.177600	3.858100	3.710500	3.034000	3.65550000	5.713400	5.208300	4.349900	6.241500	2.9820000	4.59340000	5.055300	4.949100	2.5036000	3.559600	4.6065000	5.0387000	-2.24470000	5.575900	2.198800000	3.4830000	0.19030000	3.1294000	6.810700	6.053400	4.263100	1.5902000	3.800200	6.128100	5.234600	4.203300	4.153900	5.494100	6.421200	6.241500	4.070500	5.713400	5.208300	4.349900	-9.9658000	9.839900	8.811900	4.908900	5.196200	4.754900
GBMLGG	Tumor	TCGA-DB-A64V-01	4.292100	4.057500	4.147400	2.807600	3.99650000	5.122300	4.363900	3.817700	4.961700	2.8034000	4.68540000	4.082400	5.005900	1.9149000	2.553600	4.4142000	2.9820000	-2.46590000	4.625300	0.679000000	1.9527000	-1.28280000	1.6234000	5.875100	4.863000	3.117900	0.1388000	3.509800	5.708200	5.016200	3.182900	3.336400	5.723600	5.324500	4.961700	2.160600	5.122300	4.363900	3.817700	-9.9658000	8.889600	8.390600	4.162000	4.699900	4.524900
GBMLGG	Tumor	TCGA-DU-7019-01	4.940200	4.319100	3.349200	3.154000	3.23590000	4.970900	5.174000	4.311900	5.296500	2.6533000	4.11860000	4.003700	4.269100	2.4857000	3.284100	2.0776000	3.6543000	-2.24470000	4.621800	1.287500000	1.9895000	-1.18110000	2.4117000	5.715400	4.560200	3.816700	1.6830000	3.634700	5.918400	4.329900	3.889600	4.144100	5.692400	6.362800	5.296500	2.422500	4.970900	5.174000	4.311900	-9.9658000	9.086000	9.408500	4.335600	5.319100	4.908400
GBMLGG	Tumor	TCGA-S9-A7R4-01	5.002300	3.979200	3.332100	2.907100	2.91670000	4.797600	5.040100	4.179600	5.520100	2.8641000	3.97190000	3.975500	4.858000	2.5163000	3.217400	1.9226000	3.7453000	-0.94060000	4.947200	1.227100000	2.6348000	-0.43250000	2.9413000	5.327700	5.241500	3.888600	1.6466000	3.710500	5.810000	4.701000	3.935600	4.010900	5.210300	5.862700	5.520100	3.016300	4.797600	5.040100	4.179600	-4.6082000	9.216300	8.845700	4.709300	4.898700	4.823800
GBMLGG	Tumor	TCGA-S9-A7J3-01	5.228100	4.164400	3.782500	3.388300	3.60540000	5.442300	4.522400	4.530500	5.916700	3.2096000	4.52050000	4.595800	5.532000	2.9692000	3.366100	3.2343000	4.1400000	-2.82620000	5.213000	1.091500000	3.3017000	0.12570000	3.2127000	6.008800	5.373700	4.689900	1.7316000	4.021600	5.694400	4.725800	4.230400	4.271400	5.572000	6.206200	5.916700	3.421000	5.442300	4.522400	4.530500	-9.9658000	9.356800	8.689600	5.211400	5.391300	5.248300
GBMLGG	Tumor	TCGA-TM-A84L-01	4.785600	3.511100	3.340700	2.733600	3.79710000	4.960300	4.804800	3.871900	4.950500	2.6185000	4.06100000	4.298700	5.077300	2.1830000	3.134400	3.9617000	4.0082000	-1.05590000	4.929400	1.208500000	3.0020000	-0.68730000	2.3898000	5.859500	5.265700	3.564500	1.1641000	3.586300	5.679500	4.699900	3.625400	3.292900	5.256300	5.881200	4.950500	2.840200	4.960300	4.804800	3.871900	-9.9658000	9.170300	8.649400	4.735600	4.588600	4.773000
GBMLGG	Tumor	TCGA-E1-A7YH-01	4.996400	3.897300	3.869000	2.623200	3.87880000	5.211800	4.916000	4.137600	5.870600	3.0774000	4.34990000	4.729600	5.442600	2.1013000	3.124500	4.0985000	3.5559000	-2.38840000	5.002700	1.422800000	2.9394000	-1.14880000	2.4544000	5.975200	5.537300	3.317700	1.4652000	3.872900	6.024200	5.446000	3.343500	3.857100	5.615000	5.822800	5.870600	2.930000	5.211800	4.916000	4.137600	-9.9658000	9.607100	8.754800	4.678100	4.949100	4.777200
GBMLGG	Tumor	TCGA-06-5413-01	4.911300	5.212600	4.872400	4.180400	3.51740000	4.924600	5.838700	4.554000	4.986900	3.6324000	5.08750000	4.586200	4.787200	2.6602000	3.984700	4.7121000	2.6850000	1.65580000	5.268700	0.971600000	3.3163000	0.08540000	1.9452000	7.005000	5.377200	4.003700	1.4808000	3.984700	6.316900	4.471300	4.365300	3.483000	5.247600	5.921300	4.986900	2.613800	4.924600	5.838700	4.554000	-2.9324000	9.806500	9.553000	3.958900	5.161900	5.564400
GBMLGG	Tumor	TCGA-76-4929-01	5.643300	4.380000	4.840000	4.252600	3.37870000	5.865200	5.845000	4.160400	5.279500	2.5288000	4.85800000	4.824800	5.174400	2.1345000	4.012700	5.2040000	2.5288000	0.79160000	5.019300	1.157700000	3.8136000	0.01580000	2.4063000	7.132500	4.895800	4.116900	1.7273000	4.602300	5.634900	5.304900	4.479000	2.998400	6.612200	6.845000	5.279500	2.702900	5.865200	5.845000	4.160400	-6.5064000	9.218600	8.856000	4.531800	5.537000	5.293200
GBMLGG	Tumor	TCGA-06-0646-01	5.009000	4.291400	4.157900	3.708300	3.00380000	5.487700	5.447900	4.410800	5.116100	2.5780000	4.98920000	5.264900	5.075600	2.5238000	3.845100	4.8136000	2.8034000	1.36790000	5.727900	1.541500000	3.1844000	-0.10310000	2.0742000	6.750500	4.771400	3.657800	1.4228000	4.146600	7.370600	4.627700	4.619500	3.767800	5.649900	6.063700	5.116100	3.044600	5.487700	5.447900	4.410800	-5.5735000	9.516500	8.592400	4.586800	5.136700	5.503700
GBMLGG	Tumor	TCGA-QH-A65Z-01	4.786600	4.511700	4.062700	3.254100	3.95990000	5.373700	4.524300	4.332100	5.554300	2.9525000	4.65080000	4.262400	5.207200	2.1280000	2.475300	4.2095000	3.9901000	-5.01160000	5.174400	0.956800000	2.3077000	-0.07250000	2.3760000	6.350200	5.119400	3.335000	0.5271000	3.925100	5.738300	5.008600	3.546100	3.209600	5.651900	5.884900	5.554300	2.893600	5.373700	4.524300	4.332100	-9.9658000	9.200700	8.842500	4.958900	5.176800	4.515400
GBMLGG	Tumor	TCGA-DU-A7TD-01	5.188300	3.950600	4.067900	3.675900	4.21260000	5.761000	5.566200	4.884600	5.648800	3.0876000	4.32490000	5.209900	5.228500	2.2051000	4.261600	5.5223000	2.8055000	0.95680000	6.168300	2.081000000	4.7872000	0.84080000	3.3521000	6.429000	5.733400	4.470000	2.4117000	4.621800	6.725300	4.676400	4.856000	4.916500	5.871100	6.150400	5.648800	3.691600	5.761000	5.566200	4.884600	-9.9658000	10.350600	9.101800	5.399200	5.514500	5.928400
GBMLGG	Tumor	TCGA-DU-5871-01	5.157900	4.072200	3.096100	3.445100	3.53620000	4.887100	5.081600	4.822800	5.770100	2.8994000	4.22040000	4.526800	4.642200	1.9073000	3.392500	4.0410000	3.5387000	-2.38840000	4.568700	1.536600000	2.2723000	-1.02620000	2.5288000	5.835400	4.808400	3.427700	2.0004000	4.038300	5.831400	5.019700	4.001000	4.281000	5.533300	6.331800	5.770100	2.541300	4.887100	5.081600	4.822800	-9.9658000	8.964600	9.047200	4.275800	4.867500	5.046600
GBMLGG	Tumor	TCGA-HW-A5KL-01	4.521100	3.450400	3.449000	2.266300	3.01450000	4.757600	4.709300	3.868000	5.364300	2.3981000	3.85110000	4.173200	4.895400	1.6604000	3.080800	2.1247000	3.8033000	-1.88360000	4.726300	1.098300000	2.6161000	-0.85990000	2.6624000	5.246400	5.030800	3.157200	0.9419000	3.541100	5.368100	4.309700	3.366100	3.755000	4.841000	5.738800	5.364300	2.901300	4.757600	4.709300	3.868000	-5.5735000	8.837100	8.502200	4.513600	4.682100	4.370900
GBMLGG	Tumor	TCGA-RY-A83X-01	5.235000	4.999600	4.402700	3.291500	3.57910000	5.370200	4.529300	4.286200	5.725800	3.4129000	4.85800000	4.859500	5.469900	2.4332000	2.685000	3.0092000	4.4006000	-3.30760000	5.287700	1.071100000	2.9929000	-0.11870000	2.7465000	6.346600	5.640700	3.995600	0.9716000	3.964500	5.876300	5.178800	3.781500	4.187500	5.586800	5.878700	5.725800	3.516100	5.370200	4.529300	4.286200	-9.9658000	9.527000	8.724000	4.756500	5.591300	5.061400
GBMLGG	Tumor	TCGA-HT-7687-01	5.303800	4.473200	3.893500	3.597100	3.20340000	5.382700	4.743700	4.690500	6.078100	2.7357000	4.83500000	4.188300	5.004500	2.9525000	3.459600	4.2033000	3.9938000	-2.54790000	5.191000	1.395600000	2.8582000	-0.11870000	3.7138000	6.040300	5.209500	4.441700	1.6830000	4.189100	5.831100	4.421600	4.399900	5.012200	5.457200	6.402900	6.078100	3.417000	5.382700	4.743700	4.690500	-9.9658000	9.332000	8.915000	5.207200	5.680900	5.054900
GBMLGG	Tumor	TCGA-HT-A4DV-01	4.508500	4.322700	3.951500	3.092700	4.24120000	5.076000	4.616500	3.873900	5.209500	3.1876000	4.75600000	4.134300	5.018000	2.2543000	2.856200	4.8269000	3.4143000	-1.83140000	4.451600	-0.013000000	2.3508000	-1.63940000	1.5165000	6.200300	5.085400	2.801400	0.2522000	3.613600	5.538600	5.088400	3.174900	3.571800	6.044600	5.690700	5.209500	2.347900	5.076000	4.616500	3.873900	-9.9658000	8.833600	8.321100	4.206400	4.798100	4.306000
GBMLGG	Tumor	TCGA-WY-A85A-01	4.906900	3.857100	3.871900	2.807600	3.38140000	4.805900	4.949600	3.986500	5.240700	2.7314000	4.24040000	4.332800	4.732900	2.3620000	2.905200	3.3521000	4.4726000	-2.63490000	5.054500	2.183000000	2.8897000	-0.43250000	2.2783000	5.725500	5.409400	3.273700	1.0503000	3.917500	5.463400	4.812000	3.320600	3.991000	5.345200	5.620300	5.240700	2.978400	4.805900	4.949600	3.986500	-9.9658000	9.367300	8.978700	4.727400	5.025500	4.653700
GBMLGG	Tumor	TCGA-12-3650-01	4.864000	4.303900	4.388900	3.179700	3.73450000	4.711000	5.213800	4.259300	4.254100	3.5730000	4.41080000	3.885700	3.628900	1.3225000	3.442400	4.6949000	1.4756000	-0.01300000	5.632000	1.202300000	3.1491000	0.13880000	1.7097000	7.398300	5.177200	2.091200	0.8408000	3.901200	6.816200	4.137600	3.932700	2.570700	5.216900	5.411100	4.254100	2.028900	4.711000	5.213800	4.259300	-9.9658000	9.254700	9.571200	3.918500	4.278800	5.484500
GBMLGG	Tumor	TCGA-19-2620-01	4.233500	3.736700	3.470000	2.864100	3.61600000	5.673000	4.876800	3.908900	5.073000	3.0654000	4.62060000	4.263900	4.557700	2.1925000	2.931900	4.4726000	2.3019000	0.84080000	5.120600	0.723300000	2.3677000	-1.88360000	1.5013000	5.881700	5.074300	3.189200	0.8082000	3.537400	6.196000	4.420300	3.257200	3.568200	5.404700	6.125600	5.073000	2.700700	5.673000	4.876800	3.908900	-6.5064000	8.814700	8.785800	4.368100	4.491900	4.958400
GBMLGG	Tumor	TCGA-DB-5281-01	5.599000	3.842100	3.542400	3.617200	3.63350000	5.343800	5.628200	5.244500	5.652800	3.2158000	4.71040000	4.952400	4.628800	2.4701000	3.938400	2.7993000	3.1749000	-1.73220000	4.983700	1.614000000	2.9224000	-0.39400000	2.6760000	6.134000	4.604100	4.120300	2.2543000	4.271400	6.406000	4.655400	4.544200	4.766600	5.991200	6.345700	5.652800	2.817800	5.343800	5.628200	5.244500	-5.5735000	9.048800	9.154500	4.542300	5.607400	5.199300
GBMLGG	Tumor	TCGA-E1-A7YK-01	4.758100	3.680400	3.528700	2.946900	3.90410000	5.082800	4.728000	3.683800	5.278400	2.9674000	4.31550000	4.556500	5.249900	2.0844000	3.190800	4.0198000	3.6816000	-2.54790000	4.927000	1.485900000	2.5188000	-0.94060000	1.6420000	5.939700	5.312600	3.240500	1.1833000	3.397900	5.909300	5.180300	2.933800	4.205600	5.712300	5.651900	5.278400	2.731400	5.082800	4.728000	3.683800	-9.9658000	8.970100	8.570900	3.926100	4.437000	4.767700
GBMLGG	Tumor	TCGA-28-5213-01	4.595200	4.714300	4.618900	2.905200	2.34230000	4.803800	4.870400	4.238900	4.185900	2.5413000	5.21610000	3.750700	3.928000	2.4883000	3.832000	4.3958000	1.6327000	0.08540000	3.698300	1.526600000	2.2299000	-2.11400000	0.5170000	6.290600	4.222000	3.656600	0.1519000	2.786800	8.113100	4.120300	3.333600	2.226800	5.087100	5.233500	4.185900	1.985900	4.803800	4.870400	4.238900	-9.9658000	8.452000	8.968900	3.171700	4.697200	4.656000
GBMLGG	Tumor	TCGA-DU-A7TA-01	5.865900	4.424300	4.476400	3.220500	4.21030000	5.337000	5.194200	4.624200	5.294300	3.3563000	5.24760000	5.124000	5.735000	2.2842000	3.665700	2.2421000	3.9232000	-2.17790000	5.368800	1.170600000	2.7183000	-0.45210000	2.6278000	6.399000	5.847000	2.991100	1.9264000	2.868100	6.433600	5.748200	4.248000	3.577900	5.558600	5.803300	5.294300	3.310500	5.337000	5.194200	4.624200	-9.9658000	9.759700	9.031900	4.744200	5.708500	5.096800
GBMLGG	Tumor	TCGA-CS-5395-01	5.072600	4.223500	3.992000	4.126100	3.96730000	5.567800	5.630300	5.328400	5.670200	3.1062000	4.54790000	3.970000	4.447600	2.1766000	3.660000	4.3562000	2.4198000	0.77480000	5.135500	2.036000000	3.6207000	-0.26710000	3.3163000	6.249100	4.770900	4.544200	2.7530000	3.978300	5.944200	4.671300	4.986500	5.036100	5.671600	6.824800	5.670200	2.702900	5.567800	5.630300	5.328400	-4.2934000	9.439900	9.156800	4.839000	5.763200	5.833400
GBMLGG	Tumor	TCGA-DH-A7UR-01	5.356500	4.041000	4.374400	3.211200	3.72150000	5.278000	4.679300	3.740000	5.711800	2.9893000	4.73880000	4.853500	5.138800	2.4831000	2.585200	3.8013000	3.5559000	-3.04690000	5.733400	1.157700000	2.8799000	0.25220000	2.3164000	6.856300	5.294300	3.863000	1.0007000	4.245700	5.717000	5.251800	3.414300	3.915600	5.912200	5.687600	5.711800	2.989300	5.278000	4.679300	3.740000	-6.5064000	9.113100	8.610400	4.645600	5.806300	4.702200
GBMLGG	Tumor	TCGA-DU-6400-01	5.311100	4.373000	3.778300	3.568200	3.48680000	5.323800	4.714800	4.516100	5.837500	3.3003000	5.04180000	4.601800	4.996400	2.7763000	3.012700	1.9638000	3.6759000	-3.45800000	4.958400	1.328300000	2.6783000	-0.18280000	2.5536000	6.261500	4.917000	4.133500	1.5266000	4.403300	5.625000	5.019700	4.481600	4.008200	5.765800	6.319400	5.837500	2.945000	5.323800	4.714800	4.516100	-9.9658000	9.010500	8.996400	4.927900	5.448300	4.805300
GBMLGG	Tumor	TCGA-06-0138-01	3.823900	4.429700	4.621200	2.830100	2.28420000	5.230800	4.652000	4.014400	3.875900	2.5658000	5.31150000	3.672500	4.197800	1.9034000	2.982000	4.3793000	1.9226000	0.82460000	5.000000	1.015100000	1.9149000	-0.68730000	0.8961000	5.917700	4.583200	1.872200	-0.0725000	2.961800	7.337400	4.852000	2.996600	2.070700	5.185500	5.216100	3.875900	2.011100	5.230800	4.652000	4.014400	-2.2447000	8.044300	8.253100	3.642800	4.878300	4.440400
GBMLGG	Tumor	TCGA-HT-A5R5-01	4.893900	4.008200	3.168500	3.074000	3.80950000	5.068300	5.061400	3.847100	5.255500	3.1701000	4.45620000	4.106900	4.523600	1.8801000	3.412900	3.9431000	2.9618000	-3.17140000	3.921300	1.496200000	2.2990000	-1.99420000	1.9264000	5.976400	4.944000	4.067000	1.6695000	3.996500	6.794700	4.573600	3.689400	3.992000	6.128700	6.370200	5.255500	2.523800	5.068300	5.061400	3.847100	-9.9658000	8.938600	8.798200	4.362500	4.552200	5.126000
GBMLGG	Tumor	TCGA-HT-8018-01	5.260100	4.100200	3.619500	3.352100	3.57790000	5.126800	5.240000	4.206400	5.342400	2.7951000	4.60470000	3.853100	4.498300	2.0673000	3.442400	4.2586000	3.1765000	-1.46990000	4.212600	1.305100000	2.9674000	-0.94060000	2.0254000	5.867400	4.471900	3.566900	1.5115000	3.866000	5.940700	4.601200	3.503500	4.317700	6.120200	6.260200	5.342400	3.134400	5.126800	5.240000	4.206400	-3.0469000	8.871600	8.725400	4.542900	5.158300	4.787200
GBMLGG	Tumor	TCGA-FG-A713-01	4.710400	3.500900	3.278100	3.165300	3.58750000	4.684300	4.388300	3.541100	5.207900	1.9452000	4.15550000	3.548600	4.645600	1.4228000	3.049800	4.0532000	3.0706000	-2.72740000	4.674700	0.476100000	2.5188000	-1.39210000	0.9862000	5.601400	4.080700	2.653300	0.7493000	3.410200	5.057100	4.134300	3.635900	4.356200	5.839000	6.031700	5.207900	2.709500	4.684300	4.388300	3.541100	-9.9658000	8.586900	8.213500	4.480300	5.005900	4.165200
GBMLGG	Tumor	TCGA-S9-A6WP-01	5.079800	4.219600	3.847100	3.563300	3.15560000	5.141200	4.386900	4.085800	5.053600	2.5756000	4.58440000	4.775100	4.968600	2.5011000	2.912800	4.7312000	3.7529000	-1.93790000	5.659400	0.633200000	2.4623000	-0.37520000	1.8160000	6.316700	5.304500	3.166900	0.9343000	3.996500	5.494100	5.279100	3.746400	4.121900	5.497600	5.806600	5.053600	2.788900	5.141200	4.386900	4.085800	-9.9658000	9.244600	8.856200	4.774000	5.501500	4.784000
GBMLGG	Tumor	TCGA-S9-A6U5-01	4.656000	4.055800	3.850100	3.140900	3.86800000	5.235800	4.316900	3.912700	5.202100	2.7029000	4.41280000	4.204800	4.952400	2.0535000	2.599600	4.1595000	3.5387000	-3.17140000	4.902600	1.105000000	2.5511000	-0.05740000	2.4008000	5.993900	5.074300	3.664600	0.8082000	3.770900	5.627600	4.994600	3.393800	3.875900	5.510700	6.011500	5.202100	2.477900	5.235800	4.316900	3.912700	-9.9658000	9.261400	8.861200	4.646800	4.970000	5.189500
GBMLGG	Tumor	TCGA-E1-A7YO-01	5.192600	4.054100	3.603000	2.920500	3.39520000	5.386200	4.386200	4.472600	6.057900	3.1442000	4.33420000	4.368800	4.992400	2.6895000	3.075700	2.1345000	3.6916000	-1.88360000	5.170000	1.275600000	3.1908000	-0.49210000	3.1701000	5.475400	5.269400	4.335600	1.6281000	4.056700	5.657400	4.911700	4.122800	4.349900	5.538300	6.243200	6.057900	3.453000	5.386200	4.386200	4.472600	-9.9658000	9.030100	8.725500	5.195800	5.540400	4.817200
GBMLGG	Tumor	TCGA-FG-A710-01	4.802800	4.160400	3.929900	3.117900	3.63590000	5.197000	4.641000	4.055800	5.378500	3.0654000	4.86700000	4.304600	5.011700	2.0912000	2.664700	3.7149000	3.7061000	-3.17140000	5.019700	0.527100000	2.6019000	-0.23280000	2.3451000	6.240500	4.876800	3.799200	1.2815000	4.073900	5.628200	5.164700	3.522400	3.800200	5.632600	5.947000	5.378500	2.840200	5.197000	4.641000	4.055800	-9.9658000	9.246400	9.003300	4.591000	5.128100	5.067000
GBMLGG	Tumor	TCGA-QH-A6X8-01	5.108100	4.052300	3.683800	3.531200	3.63010000	5.669900	4.395100	4.048800	6.003200	2.9450000	4.44760000	4.615900	4.962100	2.2206000	2.765700	4.2691000	3.8461000	-3.17140000	5.824500	1.098300000	3.1045000	0.12570000	2.3592000	6.809900	4.908400	3.892500	0.9493000	4.247200	5.447900	5.248000	4.104400	4.051500	6.120600	6.055100	6.003200	2.874000	5.669900	4.395100	4.048800	-9.9658000	9.467000	9.230300	4.785100	5.370200	4.623000
GBMLGG	Tumor	TCGA-06-5415-01	4.899700	4.638700	4.774600	3.968200	3.83600000	6.023700	5.205200	4.597000	4.981900	3.6440000	5.29020000	4.787700	4.852500	2.8760000	3.555900	4.8699000	2.5437000	0.35730000	5.776700	2.299000000	3.2343000	0.12570000	2.0289000	6.560400	5.486100	3.614800	1.3956000	3.964500	6.063300	4.812500	4.233500	3.449000	5.575000	5.783200	4.981900	3.002000	6.023700	5.205200	4.597000	-9.9658000	9.334900	9.011400	4.379300	5.095100	5.528900
GBMLGG	Tumor	TCGA-HT-7610-01	5.082000	4.232700	4.042700	3.160400	3.02700000	5.032600	5.331700	4.813600	5.624700	2.8522000	4.29870000	4.197800	4.412200	2.4412000	3.595900	3.0145000	3.5312000	-3.17140000	4.961200	1.144700000	2.9637000	-0.94060000	3.2541000	5.384100	5.021100	3.905100	1.6512000	3.965400	5.747400	4.096900	4.481000	4.894400	5.460400	6.422600	5.624700	3.316300	5.032600	5.331700	4.813600	-9.9658000	8.997500	8.813400	5.020200	5.500500	4.776700
GBMLGG	Tumor	TCGA-HT-7875-01	5.163500	4.298700	3.979200	3.155600	3.87290000	5.392400	4.479000	4.453600	5.878300	2.9839000	4.73020000	4.320600	5.082800	2.5288000	2.594800	3.1860000	3.8630000	-3.45800000	4.907400	1.556300000	3.0550000	-0.16650000	3.0774000	6.268700	5.338800	4.162000	1.0983000	4.303900	5.852500	4.337800	4.111100	4.812500	5.583800	6.543400	5.878300	3.415600	5.392400	4.479000	4.453600	-9.9658000	9.393000	9.133900	4.909800	5.536400	4.936000
GBMLGG	Tumor	TCGA-DU-A6S3-01	4.429700	3.330700	2.978400	2.546200	3.03050000	4.453600	3.638200	2.924300	5.080700	2.0742000	3.79820000	3.495800	4.349200	1.8078000	2.183000	2.6805000	2.5536000	-4.03500000	4.645600	-0.597300000	1.8524000	-0.83390000	1.2333000	5.802000	4.189100	2.254300	0.0440000	3.361900	4.510400	4.486100	3.187600	3.497100	4.947200	5.115200	5.080700	1.891800	4.453600	3.638200	2.924300	-9.9658000	8.614700	8.200500	4.089200	4.433700	3.877800
GBMLGG	Tumor	TCGA-R8-A6MK-01	4.734000	4.050600	4.084100	3.206500	3.73240000	5.162700	3.930800	3.912700	5.546300	2.2960000	4.43970000	4.182000	4.779300	1.9527000	2.403500	4.4983000	4.4483000	-3.62590000	4.468000	1.351100000	2.1894000	-0.55430000	2.2513000	5.795200	5.655700	3.357700	0.4016000	3.251100	5.579000	4.880700	3.881800	4.090100	5.467300	6.300300	5.546300	3.155600	5.162700	3.930800	3.912700	-9.9658000	9.585600	8.843300	4.838000	5.024200	4.953300
GBMLGG	Tumor	TCGA-P5-A5F0-01	5.146900	4.277300	3.663500	3.336400	3.48810000	5.076000	4.638100	4.100200	5.327400	3.0515000	4.38070000	4.507900	5.524200	2.2421000	2.978400	2.9128000	4.0010000	-2.93240000	5.103500	1.922600000	2.7357000	0.05800000	2.8178000	5.744200	5.198500	3.903100	1.1050000	3.994700	5.344500	4.428300	4.111900	4.558900	5.687100	6.240000	5.327400	3.261700	5.076000	4.638100	4.100200	-9.9658000	9.059700	8.465300	4.735000	5.385100	4.871900
GBMLGG	Tumor	TCGA-06-0139-01	4.073900	4.090100	3.732400	2.229900	2.31060000	4.414200	4.729100	4.162000	3.514900	3.1924000	4.63350000	3.599400	3.922300	2.6067000	3.269200	3.8973000	1.2023000	-0.43250000	4.454900	1.379100000	2.3704000	-1.21420000	1.1050000	5.542300	4.214200	2.293100	0.4125000	2.731400	7.558600	4.611800	2.748700	1.632700	4.685400	3.945000	3.514900	1.844400	4.414200	4.729100	4.162000	-2.6349000	7.466900	8.483900	3.099500	4.842500	4.339900
GBMLGG	Tumor	TCGA-02-0047-01	5.138400	4.004600	3.951500	3.032300	2.98930000	5.309600	5.195000	4.380700	5.155900	3.1028000	3.86210000	4.014400	4.781900	2.8701000	3.621900	4.2150000	2.3337000	0.60500000	4.901200	2.050000000	3.6725000	0.28810000	2.4090000	6.689900	4.672500	3.600600	1.0983000	3.830000	6.971600	4.235000	3.813600	3.953400	5.758600	6.191800	5.155900	2.868100	5.309600	5.195000	4.380700	-9.9658000	9.004200	8.632700	4.755500	5.251800	5.379200
GBMLGG	Tumor	TCGA-S9-A6TS-01	4.703800	4.440400	3.869000	3.157200	3.51240000	5.128100	5.303800	3.984700	5.195800	2.8661000	4.92650000	4.593400	5.173600	2.1313000	3.005600	2.9300000	4.2274000	-1.63940000	4.970000	0.856800000	2.3308000	-0.66430000	2.2268000	6.408200	5.190700	3.136000	1.1897000	3.864000	5.940200	5.174400	3.408800	3.477800	5.602900	5.740700	5.195800	2.266300	5.128100	5.303800	3.984700	-9.9658000	9.113700	8.948300	4.422300	5.241500	4.737200
GBMLGG	Tumor	TCGA-S9-A6TW-01	4.234300	3.810500	3.410200	3.144200	2.86220000	4.481000	3.759300	3.335000	4.210300	2.7161000	4.63120000	4.194600	4.435000	1.4704000	1.778600	3.6994000	3.0944000	-3.17140000	4.630600	0.058000000	1.2576000	-1.28280000	0.5955000	5.421900	4.614200	2.214400	0.1648000	2.832100	4.917000	4.219600	3.099500	3.094400	4.867000	4.971400	4.210300	2.477900	4.481000	3.759300	3.335000	-9.9658000	8.653400	8.721400	3.789800	4.986000	4.137600
GBMLGG	Tumor	TCGA-E1-5303-01	4.785600	3.687200	3.028700	2.653300	3.30470000	4.359700	4.717000	4.050600	5.198100	2.8178000	4.13020000	3.863000	3.655500	1.7532000	3.260200	3.6148000	3.0393000	-1.02620000	4.027800	1.064200000	1.9264000	-1.39210000	1.7053000	5.740100	4.352000	3.518700	0.8568000	3.329300	5.638700	4.697700	3.699400	4.015300	5.135900	6.132600	5.198100	2.011100	4.359700	4.717000	4.050600	-9.9658000	8.675300	9.084300	3.849100	4.330600	4.879300
GBMLGG	Tumor	TCGA-DU-7299-01	5.141600	4.334900	3.789800	3.397900	3.48170000	5.022900	5.268300	4.445700	5.535500	3.1717000	4.63640000	5.312900	4.781900	2.5036000	3.675900	2.5213000	3.9819000	-2.93240000	5.377200	2.304800000	2.9747000	-0.23280000	2.0946000	5.915300	5.222700	3.477800	1.6920000	4.134300	5.773200	4.739900	4.202500	4.770900	5.624100	6.499700	5.535500	3.218900	5.022900	5.268300	4.445700	-9.9658000	9.487400	9.281900	4.675900	5.201700	5.053600
GBMLGG	Tumor	TCGA-DH-5140-01	5.643600	4.673600	4.641600	3.799200	3.21740000	5.352300	6.214500	4.328500	6.290000	2.7051000	4.21110000	4.623000	4.732300	2.9375000	3.619500	5.0117000	3.6242000	1.87620000	5.831600	0.956800000	3.9412000	0.71460000	3.2737000	7.264400	4.768200	4.266900	2.1670000	5.070900	6.418500	5.183100	4.452300	4.799100	5.966000	6.487900	6.290000	3.255700	5.352300	6.214500	4.328500	-9.9658000	9.999800	9.365800	5.232700	5.312900	5.656200
GBMLGG	Tumor	TCGA-S9-A7QX-01	4.773000	3.969100	3.911800	3.466100	3.76560000	4.848500	4.968600	3.764600	5.233800	1.9111000	3.88860000	4.718100	4.516700	1.3567000	3.140900	3.9965000	3.2420000	-2.46590000	4.666800	0.651700000	2.0878000	-1.14880000	2.5585000	5.991700	5.313300	3.314800	1.8078000	3.828900	5.424300	4.950000	3.257200	3.377300	5.240700	5.643000	5.233800	2.840200	4.848500	4.968600	3.764600	-9.9658000	9.148300	8.899600	4.292900	4.999100	4.699400
GBMLGG	Tumor	TCGA-DU-6408-01	5.189100	3.868000	3.729100	3.494500	3.83300000	5.207200	5.180300	4.102700	5.608800	2.1047000	3.99010000	5.061000	4.458800	2.1080000	4.000100	3.1491000	3.3869000	-2.93240000	4.776200	1.316700000	3.1653000	-0.49210000	2.6114000	6.531900	5.022400	3.657800	1.7617000	4.175600	5.770900	4.843000	3.852100	4.399200	5.657100	6.499400	5.608800	2.395300	5.207200	5.180300	4.102700	-9.9658000	9.082400	9.160600	4.324200	4.976400	5.173200
GBMLGG	Tumor	TCGA-14-0789-01	5.033900	4.147400	3.397900	2.914800	3.27660000	5.265300	5.371200	4.637000	5.433000	3.0038000	4.42500000	4.303100	4.708200	2.3164000	3.538700	4.1019000	0.8805000	1.52660000	4.677000	0.832700000	3.2313000	-1.39210000	2.1247000	5.909600	4.024200	3.568200	1.9264000	3.928000	8.319300	4.885600	4.048000	3.896400	6.437800	5.785100	5.433000	2.511200	5.265300	5.371200	4.637000	-4.6082000	8.837000	9.161000	3.777300	4.743100	5.444600
GBMLGG	Tumor	TCGA-FG-5964-01	4.521100	3.666900	3.678200	2.950700	3.53740000	4.860000	4.238900	3.132700	4.665100	2.8361000	4.42230000	4.240400	4.867900	1.3679000	2.464900	4.8187000	2.8522000	-1.93790000	5.236500	0.903800000	2.0535000	-0.94060000	0.8805000	6.146900	4.815100	2.319300	0.7407000	3.825900	5.195400	5.388600	3.449000	3.363300	5.528000	5.666800	4.665100	2.632500	4.860000	4.238900	3.132700	-6.5064000	8.604900	8.608300	4.256300	4.766600	4.693300
GBMLGG	Tumor	TCGA-DB-A64Q-01	5.017100	5.330600	4.577800	3.897300	3.80330000	5.939300	4.589200	5.078100	5.886800	3.7825000	4.83600000	5.109800	5.245300	2.9262000	2.673800	5.0009000	4.1836000	-1.73220000	5.075600	1.417400000	2.4117000	-0.71080000	3.0056000	7.145100	5.570500	4.337800	0.8647000	3.735600	6.563500	4.932200	4.272800	4.498300	5.952400	6.171500	5.886800	3.524900	5.939300	4.589200	5.078100	-9.9658000	9.534600	8.980300	5.067400	5.577800	5.293600
GBMLGG	Tumor	TCGA-S9-A6WH-01	5.409800	4.510400	4.224300	3.174900	3.68160000	5.805300	4.605900	4.717600	6.302500	3.2541000	5.39440000	4.681500	5.619100	2.4090000	2.459700	5.0148000	4.0943000	-2.38840000	5.445000	0.679000000	2.4544000	-0.35660000	2.7826000	6.475900	5.498000	4.179600	1.0915000	4.143300	5.865700	5.480300	3.969100	4.291400	6.192400	5.648200	6.302500	3.343500	5.805300	4.605900	4.717600	-9.9658000	9.428100	9.358600	5.011700	5.784000	4.445000
GBMLGG	Tumor	TCGA-12-0616-01	4.615400	4.638700	4.132700	2.976500	2.83010000	4.785100	5.291000	4.049700	4.576000	2.8341000	4.32060000	4.342800	4.156300	1.8484000	3.538700	4.2870000	2.1444000	0.88830000	5.412100	0.202900000	3.2435000	0.15190000	1.8160000	6.950100	4.837000	2.669300	0.8327000	3.547300	6.405500	5.010800	3.684900	2.905200	5.180700	5.536400	4.576000	1.967500	4.785100	5.291000	4.049700	-2.8262000	9.051500	9.368900	3.564500	4.939300	5.350900
GBMLGG	Tumor	TCGA-DU-A6S8-01	5.071700	4.431700	4.715900	3.967300	3.53990000	5.318700	4.709900	4.241900	5.241100	2.3251000	4.75970000	5.250200	5.531400	2.2842000	2.850200	4.8832000	3.7160000	-4.03500000	5.680900	1.930200000	2.1280000	0.05800000	1.6558000	6.107700	5.332400	2.897400	0.8246000	3.956100	5.544500	5.436000	4.050600	4.392400	5.815600	5.965300	5.241100	3.446400	5.318700	4.709900	4.241900	-9.9658000	9.575800	8.823700	4.809000	5.433000	4.571100
GBMLGG	Tumor	TCGA-HT-7858-01	4.886600	4.182800	4.238100	3.458300	3.65430000	4.899700	5.260100	4.208000	5.746300	2.3816000	4.52550000	4.822800	4.894400	2.4090000	3.653200	3.6555000	3.7127000	-2.17790000	5.369500	1.433500000	3.0825000	-0.64160000	2.8240000	6.214700	5.463700	3.790900	1.7316000	3.855100	5.871100	4.561400	3.945000	4.344200	5.373000	6.174900	5.746300	3.085900	4.899700	5.260100	4.208000	-9.9658000	9.344500	9.225600	4.570500	4.958400	5.139600
GBMLGG	Tumor	TCGA-32-1982-01	4.159500	4.098500	3.631200	3.023400	3.54980000	4.453600	4.901600	4.103600	4.303100	3.4291000	4.65710000	4.269900	4.388900	2.3337000	3.298800	4.1466000	2.6918000	1.51650000	5.310400	0.978900000	2.7572000	-0.91320000	1.3511000	6.158500	5.228100	3.087600	0.8647000	3.080800	6.900300	4.399200	3.425100	2.417100	4.988300	5.182300	4.303100	2.568300	4.453600	4.901600	4.103600	-6.5064000	8.545700	8.750800	3.576600	4.613000	4.879800
GBMLGG	Tumor	TCGA-HT-7860-01	5.142900	4.696000	4.395100	3.900200	4.18280000	5.839000	5.202800	4.931700	5.887100	3.0995000	4.81720000	4.485500	5.033500	2.8877000	3.734500	4.9851000	2.4623000	2.03950000	5.503100	2.046500000	3.9746000	0.48650000	3.1278000	5.866700	5.649600	4.406100	2.0673000	3.975500	6.434500	4.466000	4.788200	4.931300	5.278800	6.300000	5.887100	3.449000	5.839000	5.202800	4.931700	-5.0116000	9.869300	8.944300	5.022000	5.201300	5.777200
GBMLGG	Tumor	TCGA-DU-7006-01	4.909800	4.532400	4.471900	3.604200	3.42640000	5.589200	5.866200	4.937400	5.672500	3.3591000	4.34630000	4.859500	5.498900	2.4597000	3.893500	4.6938000	2.4465000	0.67900000	5.514200	1.428100000	3.9626000	0.04400000	2.8661000	6.568700	5.289900	4.683200	1.7009000	4.286200	5.588000	4.845000	4.630000	4.958900	6.286900	6.456700	5.672500	3.861100	5.589200	5.866200	4.937400	-6.5064000	9.742500	9.197600	4.486100	5.381000	5.754900
GBMLGG	Tumor	TCGA-TQ-A7RS-01	4.971800	4.386200	4.200900	2.755100	3.84310000	5.585300	4.447600	4.297300	5.981200	3.3952000	4.90740000	4.598200	5.595200	2.4597000	2.307700	4.7404000	4.3841000	-3.04690000	5.032600	1.177000000	2.7657000	0.29980000	2.5756000	6.410900	5.687600	3.833000	1.0007000	4.197800	5.738500	5.386200	3.749600	4.055800	5.503400	5.834400	5.981200	3.266200	5.585300	4.447600	4.297300	-9.9658000	9.466700	9.242600	5.010400	5.395800	4.851500
GBMLGG	Tumor	TCGA-DU-7009-01	4.976400	4.432400	3.536200	3.481700	3.33210000	5.227700	4.712700	4.608900	5.772700	2.8838000	4.10190000	4.087500	4.780900	2.5163000	3.072300	3.7783000	3.5498000	-4.29340000	4.741000	1.275600000	2.2901000	-0.88630000	3.4075000	5.911200	4.761900	4.345600	1.1512000	4.068800	5.655700	4.540500	4.781900	4.841000	5.340600	6.249700	5.772700	2.901300	5.227700	4.712700	4.608900	-9.9658000	9.148600	9.165800	4.849000	5.644800	4.957000
GBMLGG	Tumor	TCGA-DU-7010-01	5.116900	4.483600	4.271400	3.729100	3.65430000	5.396800	6.209100	4.818200	5.455900	3.0287000	4.32060000	4.673000	4.953300	2.6090000	4.222000	3.2359000	3.2374000	-3.17140000	5.279900	2.094600000	2.5996000	-0.05740000	2.4359000	7.188800	5.157500	3.619500	2.4359000	4.481000	6.383900	5.121500	4.287000	4.027800	5.435300	6.441500	5.455900	3.327800	5.396800	6.209100	4.818200	-9.9658000	9.800000	9.248100	5.074300	5.195800	5.464400
GBMLGG	Tumor	TCGA-QH-A6X3-01	4.643300	4.218900	3.468700	3.325000	3.49070000	5.208700	5.133900	4.354100	5.770300	3.0127000	4.82380000	4.235800	4.927900	2.8819000	3.683800	1.3956000	3.8571000	-2.05290000	4.738800	1.642000000	2.2663000	-0.71080000	2.8462000	5.848300	5.422900	4.071300	1.6830000	3.852100	6.207700	4.746900	4.448300	4.282500	5.502100	6.215300	5.770300	3.281100	5.208700	5.133900	4.354100	-9.9658000	9.676200	9.167500	4.926000	5.351900	4.950000
GBMLGG	Tumor	TCGA-DU-8164-01	5.253300	4.493200	3.798200	3.402000	3.14260000	5.408700	4.689900	4.936000	6.009700	3.4129000	4.55650000	4.356200	5.103500	3.1733000	3.311900	2.5036000	4.0269000	-1.93790000	5.333100	1.967500000	2.8799000	0.11240000	3.7378000	6.107100	5.236900	4.687700	1.5514000	4.006400	5.826300	4.595200	4.466000	5.104400	5.547500	6.676400	6.009700	3.662300	5.408700	4.689900	4.936000	-9.9658000	9.435300	8.929500	5.128500	5.821700	5.170800
GBMLGG	Tumor	TCGA-DU-7018-01	5.067000	4.366700	3.885700	3.916600	3.17010000	4.930800	4.287000	4.197800	4.930300	3.0270000	4.96770000	4.571700	4.659400	2.3048000	2.974700	2.9929000	3.3421000	-5.01160000	5.396500	0.824600000	1.8119000	-0.57560000	2.1509000	5.895600	4.879800	3.320600	1.2934000	4.005500	5.282800	4.526800	4.339900	4.532400	5.245300	5.852800	4.930300	3.359100	4.930800	4.287000	4.197800	-9.9658000	8.951700	9.135700	4.688200	5.740700	4.984600
GBMLGG	Tumor	TCGA-R8-A73M-01	5.028200	4.434400	4.210300	3.377300	4.17640000	5.502700	4.262400	3.679300	5.361500	1.7912000	5.45320000	4.325600	5.377900	1.8524000	1.937700	3.4020000	3.4197000	-4.03500000	5.552500	0.651700000	1.8957000	-0.71080000	1.7141000	7.126400	4.877300	2.698400	-0.3022000	3.905100	5.535200	5.641600	2.846200	3.179700	5.642400	5.202800	5.361500	2.293100	5.502700	4.262400	3.679300	-9.9658000	9.283800	8.999300	4.046200	5.266400	3.990100
GBMLGG	Tumor	TCGA-DB-A75L-01	4.793900	4.126100	3.700600	2.842200	3.38970000	5.170400	5.050100	4.028700	5.580800	3.0961000	4.53920000	4.629400	5.213800	2.2931000	3.303200	3.2526000	4.2033000	-2.31470000	5.314000	1.454700000	2.1830000	-0.66430000	2.5707000	6.130500	5.348100	3.429100	1.4600000	3.778300	6.051000	4.614800	3.552300	4.033100	5.525500	5.511600	5.580800	3.698300	5.170400	5.050100	4.028700	-9.9658000	9.573300	9.071900	4.613000	5.147300	4.673600
GBMLGG	Tumor	TCGA-RY-A843-01	4.582000	3.950600	3.282600	2.689500	3.30320000	4.815100	4.841000	3.973700	5.221100	2.8422000	4.12360000	3.695000	4.566300	2.1925000	2.780500	2.6418000	3.7773000	-2.24470000	4.505300	1.057300000	2.4117000	-0.75880000	2.3620000	5.345900	4.977300	3.356300	1.4120000	3.565700	5.775300	4.793400	3.426400	3.672500	5.154300	5.965600	5.221100	2.899400	4.815100	4.841000	3.973700	-9.9658000	9.204000	8.617200	4.688200	4.969500	4.818200
GBMLGG	Tumor	TCGA-HT-7693-01	5.113200	4.422300	4.109400	3.007400	3.98740000	5.973200	5.179600	4.513600	6.395400	3.6782000	4.81920000	4.869400	5.498000	2.7889000	3.374500	2.2960000	3.7400000	-1.83140000	4.596400	2.032500000	2.5036000	-0.10310000	2.8740000	6.533400	6.004700	3.866000	1.6140000	4.104400	6.535100	5.411500	4.283300	4.366000	5.890200	6.059600	6.395400	3.592300	5.973200	5.179600	4.513600	-9.9658000	9.443300	9.423100	4.853000	5.143700	4.920800
GBMLGG	Tumor	TCGA-DU-A76L-01	5.285800	4.551600	4.332100	4.432400	3.91080000	5.876100	5.858500	4.725300	5.756800	2.9875000	5.05140000	5.059200	5.285800	2.9071000	3.827900	4.4344000	2.8720000	0.94930000	5.441600	1.660400000	3.3717000	0.40160000	2.3251000	6.480800	4.605900	4.332100	2.1013000	4.309700	6.727500	5.107300	4.399200	4.805900	6.339900	5.880000	5.756800	3.522400	5.876100	5.858500	4.725300	-2.1140000	10.016700	8.923000	4.622400	5.183500	5.295800
GBMLGG	Tumor	TCGA-28-5220-01	4.579000	3.970900	4.784000	3.797100	3.00380000	4.992800	5.378500	4.126900	4.727400	2.5238000	5.19460000	4.178000	5.090000	2.3704000	3.570600	4.9165000	2.3193000	-0.32010000	4.415600	1.485900000	2.3394000	-0.96860000	1.2516000	6.764200	4.107800	3.755000	1.0079000	2.685000	6.239400	4.609500	3.337900	3.270700	5.361100	5.999100	4.727400	2.513700	4.992800	5.378500	4.126900	-5.0116000	9.185000	9.192700	4.288400	5.436000	5.456800
GBMLGG	Tumor	TCGA-HT-7472-01	4.959400	4.213400	3.718200	3.504700	3.25410000	5.301300	5.430000	4.601200	5.719200	3.2127000	4.39100000	4.393800	4.665100	2.8260000	4.124400	3.7709000	3.6136000	-1.63940000	5.403300	1.444100000	2.8701000	-0.75880000	3.1540000	5.987800	4.750700	4.495800	2.2175000	4.381400	5.663700	4.509100	4.332800	5.011300	5.607700	6.526700	5.719200	3.235900	5.301300	5.430000	4.601200	-9.9658000	9.196700	9.252700	4.786100	5.163100	5.269400
GBMLGG	Tumor	TCGA-14-0817-01	4.463400	4.696600	4.176400	3.179700	2.88770000	4.225000	5.100600	3.960800	3.776200	3.1475000	4.20640000	3.508600	3.311900	1.9564000	3.898300	4.0225000	1.3679000	0.62390000	4.314800	0.864700000	2.8158000	-0.45210000	0.7748000	6.814300	4.506600	2.144400	0.4761000	2.791000	6.814400	4.331300	2.895500	1.202300	4.916000	4.699900	3.776200	1.599800	4.225000	5.100600	3.960800	-9.9658000	7.892000	9.053300	3.400700	4.963100	5.023700
GBMLGG	Tumor	TCGA-12-1597-01	4.523600	3.682700	3.340700	3.577900	2.71830000	5.034800	4.634100	3.808500	4.126100	2.5924000	4.05060000	3.070600	3.184400	1.7786000	2.269300	3.6928000	1.0779000	-0.55430000	4.600000	-0.432500000	2.3760000	0.67900000	0.4657000	6.129300	3.934600	1.816000	0.6517000	3.018100	5.275800	4.097700	3.101100	2.170200	5.156300	4.874400	4.126100	1.251600	5.034800	4.634100	3.808500	-3.4580000	8.077000	8.713600	3.528700	3.900200	4.224300
GBMLGG	Tumor	TCGA-06-2570-01	4.284000	4.439700	3.886600	3.467400	3.49450000	5.085400	5.574400	4.327800	5.552200	3.2632000	3.89050000	4.528000	4.920800	2.6487000	3.831000	3.2143000	3.8925000	-0.68730000	5.543800	1.891800000	3.4700000	0.55680000	2.5462000	6.735400	6.002000	3.503500	1.6830000	4.359000	6.412600	4.853000	3.781500	3.500900	5.446300	5.648500	5.552200	2.910900	5.085400	5.574400	4.327800	-6.5064000	9.307400	9.053200	4.754400	4.975000	5.564100
GBMLGG	Tumor	TCGA-TQ-A8XE-01	5.319800	4.181200	4.341300	3.091000	2.55110000	5.294300	5.312900	4.149000	5.643300	2.4831000	4.86650000	4.638100	5.295000	2.4805000	3.816700	3.3979000	3.8993000	-3.30760000	4.846000	1.664900000	2.6602000	-0.02770000	2.7826000	6.240300	6.093000	3.781500	1.6964000	4.429700	4.969100	5.206000	3.393800	3.905100	5.678100	6.315400	5.643300	3.097800	5.294300	5.312900	4.149000	-9.9658000	9.382600	9.216400	4.500200	5.199700	4.955200
GBMLGG	Tumor	TCGA-HT-A616-01	4.651400	4.042700	4.007300	2.700700	3.69610000	5.002300	5.358600	4.202500	5.295000	2.8260000	4.13680000	3.690500	4.271400	1.1577000	2.709500	3.0550000	3.0961000	-2.63490000	3.568200	1.050300000	2.1862000	-1.59510000	2.1345000	5.779800	4.621800	2.696200	0.8726000	3.633500	5.879700	4.487400	3.349200	3.988300	5.704600	6.242800	5.295000	2.797200	5.002300	5.358600	4.202500	-5.0116000	8.885200	8.624400	4.814100	4.960300	4.569900
GBMLGG	Tumor	TCGA-FG-A4MY-01	4.613600	3.736700	3.696100	3.032300	3.90220000	5.260400	4.802200	3.799200	5.457800	2.1345000	4.88070000	4.741500	4.583200	1.7053000	2.669300	3.2781000	3.9663000	-2.38840000	4.727400	1.077900000	2.4544000	-1.73220000	1.7575000	5.879200	5.202100	2.879900	0.7321000	3.709400	5.857300	4.924100	3.134400	3.085900	5.786100	5.675800	5.457800	2.694000	5.260400	4.802200	3.799200	-9.9658000	8.943200	8.665200	4.042700	4.677600	4.797100
GBMLGG	Tumor	TCGA-HT-7681-01	5.207500	4.484800	4.093500	3.200200	3.76670000	5.173200	4.803800	4.046200	5.325600	2.5996000	4.69330000	3.796100	4.682600	1.8201000	2.774200	4.1915000	2.9655000	-2.82620000	4.168400	0.993500000	2.3898000	-0.91320000	1.8840000	6.141000	4.633500	3.617200	0.4125000	3.786700	5.672700	4.756500	3.320600	4.032200	5.633200	6.146500	5.325600	2.655600	5.173200	4.803800	4.046200	-9.9658000	8.998000	8.937500	4.592200	5.183900	4.732300
GBMLGG	Tumor	TCGA-CS-5390-01	5.286200	4.330600	3.835000	3.537400	3.17170000	5.138400	4.647900	4.667400	5.782400	2.9319000	4.68710000	4.157100	4.887100	2.4332000	3.298800	2.4985000	3.4034000	-3.45800000	5.201300	1.868300000	2.3366000	-0.37520000	2.9032000	6.174700	4.551600	4.382700	1.7009000	4.129400	5.818200	4.366000	4.418300	4.823800	5.435700	6.452100	5.782400	3.270700	5.138400	4.647900	4.667400	-9.9658000	8.986800	9.029900	5.019300	5.879700	5.247600
GBMLGG	Tumor	TCGA-DU-A6S2-01	4.783000	4.065300	3.252600	3.335000	3.63470000	5.187100	4.429000	4.546600	5.816400	2.7742000	4.13180000	4.807900	4.797100	1.9859000	3.166900	4.2025000	3.7432000	-3.30760000	5.420900	0.986200000	2.7679000	-0.39400000	2.3677000	5.980300	4.917000	3.843100	1.7097000	3.483000	5.668800	4.386200	4.375800	4.811000	5.739100	6.092400	5.816400	3.472600	5.187100	4.429000	4.546600	-9.9658000	9.146800	8.581800	4.991000	5.050100	4.737700
GBMLGG	Tumor	TCGA-P5-A5EW-01	5.240000	4.366000	3.774100	3.127800	3.50980000	5.551900	5.639300	4.803300	6.018400	3.0774000	4.38690000	4.213400	4.735000	2.5188000	3.304700	3.5803000	3.4344000	-1.18110000	4.708200	1.480800000	3.3689000	-0.55430000	3.3119000	6.126000	4.981400	4.164400	2.0147000	4.348400	5.954500	4.827900	4.260100	4.561400	5.744700	6.731600	6.018400	2.689500	5.551900	5.639300	4.803300	-9.9658000	9.372000	9.252100	5.063100	4.863500	5.173200
GBMLGG	Tumor	TCGA-DU-7309-01	4.719200	3.811600	3.056800	2.778400	2.86220000	4.708200	4.834000	4.241200	5.000900	2.6090000	3.81470000	3.598200	4.210300	2.1047000	3.106200	2.9966000	2.5188000	-2.11400000	4.262400	0.669900000	1.7954000	-1.73220000	2.2051000	5.392400	4.288400	3.272200	1.3397000	3.521200	5.157900	3.941200	3.953400	4.342800	5.228500	6.209900	5.000900	2.609000	4.708200	4.834000	4.241200	-9.9658000	8.286900	8.604100	4.624700	5.125600	4.653100
GBMLGG	Tumor	TCGA-FG-A87N-01	5.746600	4.399900	4.006400	2.889700	3.45170000	5.522000	5.855500	4.589800	5.907200	3.5498000	4.46210000	5.100200	5.459800	2.6805000	4.126100	1.8282000	3.7867000	-2.63490000	6.289700	1.345400000	4.4719000	1.51150000	2.9450000	6.699900	5.920100	4.359700	2.1313000	5.017500	6.105000	5.069600	4.162000	4.752300	5.547900	6.529700	5.907200	3.696100	5.522000	5.855500	4.589800	-9.9658000	9.763700	9.235300	4.926000	5.303500	5.956500
GBMLGG	Tumor	TCGA-DB-A4XH-01	4.395100	3.543600	3.677100	2.236000	2.76360000	4.452900	3.820800	3.630100	4.822300	2.2299000	3.56940000	3.030500	3.955200	1.8722000	2.176600	2.3423000	2.7551000	-3.81600000	4.160400	1.183300000	1.5661000	-1.63940000	2.1702000	5.286200	4.303900	3.263200	-0.0425000	3.361900	4.768200	4.119400	3.106200	3.614800	5.070000	5.391700	4.822300	2.084400	4.452900	3.820800	3.630100	-9.9658000	8.492300	8.016900	4.410800	4.761900	3.947800
GBMLGG	Tumor	TCGA-HT-7485-01	4.915600	3.899300	4.222700	3.023400	3.43310000	5.079000	5.166800	4.399900	5.909300	3.2496000	4.31550000	3.680400	4.408100	2.7444000	3.880800	2.6255000	3.4881000	-2.46590000	4.382700	1.848400000	2.6302000	-1.02620000	2.9450000	5.759400	5.053600	4.300200	1.5216000	3.843100	6.135300	4.398600	4.053200	4.616500	5.882400	6.729700	5.909300	2.438600	5.079000	5.166800	4.399900	-9.9658000	9.254300	9.195800	4.697700	5.116500	5.062700
GBMLGG	Tumor	TCGA-06-0211-01	4.984427	4.699127	4.095184	3.736183	3.90651740	5.557850	5.587809	4.905011	5.039617	3.6042155	4.73038910	4.811766	4.926991	2.5150310	4.075201	4.6696266	2.2019251	1.71851520	5.792632	1.846370600	3.5386850	0.74503950	2.1013203	6.982100	5.474970	3.464802	1.2332892	4.369508	7.378158	4.861504	4.516664	3.592873	5.413625	6.064272	5.039617	2.957186	5.557850	5.587809	4.905011	-6.5063850	9.550246	9.307559	4.854031	4.984164	6.102990
GBMLGG	Tumor	TCGA-VV-A86M-01	4.996400	4.484800	4.534900	3.778300	2.72270000	5.587400	5.441300	4.228100	5.893400	2.3620000	4.83950000	4.711000	5.271300	2.2990000	3.724800	3.1604000	4.1962000	-2.63490000	5.162700	1.269600000	2.7336000	-0.71080000	3.1491000	6.268700	5.835400	3.728000	1.5758000	4.330600	5.206800	5.398900	3.686100	4.048000	5.496700	5.926500	5.893400	3.198700	5.587400	5.441300	4.228100	-9.9658000	9.601700	9.346700	0.774800	5.407400	5.007200
GBMLGG	Tumor	TCGA-HT-7468-01	5.148200	4.656600	3.879800	3.624200	2.97470000	5.564100	4.826900	4.827400	5.946500	3.2112000	5.01750000	4.467300	5.192200	2.5536000	2.778400	4.4673000	3.6737000	-3.45800000	5.399500	1.956400000	2.8582000	0.47610000	3.2602000	6.360600	5.205200	4.653700	1.3167000	4.316200	5.993500	4.825300	4.516100	5.183100	5.249100	6.626300	5.946500	3.598200	5.564100	4.826900	4.827400	-9.9658000	9.479100	9.337200	5.269800	5.644800	5.311800
GBMLGG	Tumor	TCGA-02-2483-01	5.221500	4.951400	4.402700	4.376500	3.63470000	4.845000	5.868900	4.678700	5.100200	3.2900000	5.25970000	4.671300	4.637000	2.1378000	3.091000	1.7273000	2.6693000	-3.04690000	6.095700	1.208500000	2.6208000	0.89610000	1.4441000	7.222200	4.436400	3.368900	1.5709000	4.763500	6.559400	5.839000	3.641700	3.198700	5.674100	5.386500	5.100200	1.960100	4.845000	5.868900	4.678700	-9.9658000	9.541400	9.364600	4.450900	5.678900	5.601100
GBMLGG	Tumor	TCGA-HT-7677-01	5.357600	4.732300	4.400600	3.773000	3.89830000	5.670800	4.853500	4.880200	6.064800	3.3250000	5.42860000	4.786600	5.458500	3.4894000	3.357700	4.2181000	4.0198000	-3.30760000	5.352700	1.860400000	3.2143000	0.07180000	3.5111000	6.099300	6.012100	4.586800	2.0604000	4.544800	5.947900	4.752800	4.520500	5.122700	5.748200	6.575300	6.064800	3.750700	5.670800	4.853500	4.880200	-9.9658000	9.561500	8.988500	5.198500	5.659100	5.061400
GBMLGG	Tumor	TCGA-VW-A7QS-01	5.242600	4.750700	4.449600	4.404700	4.09600000	5.805100	4.643300	4.409500	5.653900	2.2175000	5.40910000	5.624400	5.442300	2.4465000	2.805500	3.7237000	4.2080000	-2.93240000	5.441000	1.590200000	2.4857000	-0.57560000	2.5900000	6.543200	5.625900	3.910800	1.5806000	3.945000	5.717800	4.997300	4.388300	4.009100	6.431800	5.779300	5.653900	3.549800	5.805100	4.643300	4.409500	-5.5735000	8.911500	9.143800	4.689400	5.825600	5.198500
GBMLGG	Tumor	TCGA-DU-A5TY-01	4.517300	4.235800	4.222000	3.693900	3.85810000	5.596100	4.881200	3.908900	5.115200	2.6579000	4.21110000	4.638700	5.057500	2.0360000	3.249600	5.7112000	2.4805000	1.94520000	4.525500	1.618700000	3.3450000	0.04400000	2.0430000	5.793100	5.376800	3.389700	1.2394000	3.810500	6.119600	4.863000	2.801400	4.460200	5.496700	5.244500	5.115200	2.828000	5.596100	4.881200	3.908900	-4.0350000	10.185900	8.825200	4.380000	4.780900	5.364300
GBMLGG	Tumor	TCGA-HT-8109-01	4.816100	4.173200	3.509800	3.329300	3.31480000	5.047500	4.650800	4.475800	5.572900	2.9544000	4.79030000	3.666900	4.511700	2.7615000	3.102800	3.7930000	3.6928000	-2.31470000	4.519900	1.118400000	2.4117000	-0.88630000	2.8779000	5.517600	4.744800	3.959900	1.3051000	3.611300	5.759400	4.217300	4.269100	4.686600	5.613000	6.460800	5.572900	3.295900	5.047500	4.650800	4.475800	-9.9658000	8.928300	8.585800	4.953300	5.584400	4.779300
GBMLGG	Tumor	TCGA-06-0156-01	4.741510	4.762894	4.338847	3.481687	2.55480100	5.169350	5.447129	4.702412	4.831381	2.7116925	5.15201020	4.533611	4.733128	2.7899134	4.106096	4.4098186	2.0253548	1.39835260	5.342155	1.980413900	3.3965594	0.47612310	2.3308581	6.652797	4.753320	3.495214	1.7250540	4.371952	8.451778	4.650820	4.597865	2.533798	5.629543	5.413342	4.831381	3.203363	5.169350	5.447129	4.702412	-5.9657964	8.977156	8.789287	4.430010	5.065666	5.445818
GBMLGG	Tumor	TCGA-S9-A6TZ-01	5.190700	4.154700	3.897300	3.267700	3.28410000	5.796800	5.204800	4.571700	6.332500	3.0533000	4.44500000	4.607100	5.082800	3.1079000	3.696100	3.8915000	4.3751000	-1.43050000	5.145300	1.208500000	3.0393000	-0.32010000	3.4116000	5.730400	5.712100	4.303900	2.0878000	4.101100	5.260800	4.800700	4.281800	4.906500	5.819700	6.749800	6.332500	3.811600	5.796800	5.204800	4.571700	-9.9658000	9.777500	9.394800	5.287700	5.072100	5.044400
GBMLGG	Tumor	TCGA-HT-7606-01	5.791600	5.184700	4.659400	4.530500	3.27220000	5.572600	6.292400	4.714800	6.021300	2.5948000	5.32020000	4.784600	5.318400	2.8582000	4.127700	3.8064000	4.0799000	-4.29340000	5.719200	1.731600000	2.7314000	0.93430000	3.5411000	7.029800	5.844800	4.343500	2.5924000	4.808400	5.431000	4.840000	4.319800	5.069100	5.975700	6.618400	6.021300	3.911800	5.572600	6.292400	4.714800	-9.9658000	9.824900	9.698700	4.834000	5.291700	5.647100
GBMLGG	Tumor	TCGA-DH-5142-01	5.022400	4.375800	3.500900	3.539900	3.22820000	5.234200	5.459800	4.200100	5.682000	2.8482000	4.51670000	4.629400	4.756000	2.4985000	3.592300	4.0816000	3.0411000	-2.63490000	5.273600	1.687500000	2.7249000	-0.21590000	2.7422000	6.503700	4.703300	4.204100	1.8119000	4.344900	6.104600	5.152600	3.871900	3.678200	5.815100	6.367600	5.682000	2.885800	5.234200	5.459800	4.200100	-9.9658000	9.142700	9.241400	3.898300	4.816100	5.458800
GBMLGG	Tumor	TCGA-DU-7294-01	4.943500	4.767200	4.378600	3.732400	2.88190000	5.191000	4.664000	4.726900	5.344200	3.2205000	4.62420000	4.336400	4.813600	2.8137000	2.765700	3.6219000	3.6793000	-3.62590000	5.079800	1.470400000	2.4465000	-0.28450000	2.7051000	5.979600	5.085400	3.954300	0.9862000	4.152300	5.750600	4.812500	4.420300	4.785100	5.177600	6.326800	5.344200	3.278100	5.191000	4.664000	4.726900	-9.9658000	9.186600	9.296500	4.920300	5.712300	4.849000
GBMLGG	Tumor	TCGA-HT-7479-01	5.108600	3.732400	3.543600	2.950700	3.33500000	4.435000	4.793900	4.208800	5.475400	2.6556000	4.50340000	3.630100	4.380700	1.9034000	3.245000	3.5754000	3.4264000	-1.31830000	4.100200	1.934000000	2.2299000	-1.11720000	2.1509000	5.538900	4.637000	3.713800	1.1960000	3.529900	5.657400	5.060500	3.297300	4.148200	5.431700	5.923200	5.475400	2.409000	4.435000	4.793900	4.208800	-5.5735000	8.895200	8.939200	4.181200	4.429000	4.696000
GBMLGG	Tumor	TCGA-DB-5275-01	5.588600	4.259300	4.644500	3.397900	4.06270000	5.683700	5.502100	4.054100	5.385800	3.6195000	5.27020000	5.176800	4.853500	2.1080000	3.769900	2.8522000	4.3292000	-1.99420000	5.160300	1.131600000	2.8381000	-0.49210000	2.1280000	6.943900	5.527700	3.514900	1.9564000	4.569300	6.334200	5.518300	3.884700	3.573000	6.090700	6.235600	5.385800	3.388300	5.683700	5.502100	4.054100	-9.9658000	9.565800	9.335500	4.823800	5.547500	4.963100
GBMLGG	Tumor	TCGA-TM-A7C4-01	4.822800	3.797100	3.576600	3.261700	3.22670000	4.632300	4.897800	3.942100	5.135100	2.4571000	4.20800000	4.175600	4.824800	2.2113000	3.058500	2.6208000	3.4894000	-1.78090000	4.680900	0.705800000	2.6278000	-0.75880000	1.5758000	5.573500	5.183100	2.967400	0.8408000	3.642800	5.587700	4.482300	3.818700	4.463400	5.761300	5.911200	5.135100	3.275200	4.632300	4.897800	3.942100	-5.0116000	9.367400	8.748200	4.866500	4.957500	4.589200
GBMLGG	Tumor	TCGA-27-1837-01	4.799100	3.998300	3.377300	3.160400	3.94400000	5.322300	5.324500	4.043600	4.816700	3.0550000	4.44100000	4.957500	4.918900	2.2299000	3.507300	4.9658000	2.0218000	-1.08620000	5.720900	1.036300000	3.2752000	0.22770000	2.0254000	6.490400	5.072100	3.155600	1.0642000	4.144100	6.131600	4.739900	3.994700	3.347800	5.453600	6.005000	4.816700	2.342300	5.322300	5.324500	4.043600	-6.5064000	8.977500	8.810700	4.335600	4.994200	5.399500
GBMLGG	Tumor	TCGA-DU-5872-01	4.863000	4.059300	3.252600	3.184400	2.30480000	4.731200	4.741500	3.703900	5.100200	1.6920000	4.06450000	4.075600	4.279500	2.5112000	3.003800	4.3917000	3.0181000	-2.82620000	4.213400	0.791600000	1.9302000	-1.51050000	2.1925000	5.478400	4.595800	3.600600	1.5266000	3.568200	4.673000	4.614800	3.925100	3.750700	5.408400	6.045300	5.100200	2.208200	4.731200	4.741500	3.703900	-9.9658000	8.439300	9.084200	3.923200	4.826900	4.741000
GBMLGG	Tumor	TCGA-FG-8186-01	5.106500	4.356900	4.451600	3.570600	3.82790000	5.612700	4.639300	4.198600	5.739300	3.1377000	5.13340000	4.855500	5.343800	2.1444000	2.641800	4.5522000	4.5336000	-2.05290000	4.718100	1.157700000	2.7993000	-0.55430000	2.8622000	6.098300	5.628500	3.972800	1.0711000	4.157100	6.129700	4.649700	4.621800	4.407400	5.581100	6.243200	5.739300	3.310500	5.612700	4.639300	4.198600	-9.9658000	9.344500	9.020000	4.945800	5.303800	4.823800
GBMLGG	Tumor	TCGA-TM-A84I-01	5.537900	4.515400	4.249500	3.598200	3.71490000	5.263100	5.855500	4.661100	5.793400	3.0463000	3.56330000	6.224400	4.667400	2.8137000	4.255600	1.6964000	3.8461000	-0.43250000	5.894800	1.705300000	3.7443000	1.04330000	3.1278000	6.908000	5.773500	4.431000	2.7805000	4.748000	6.388700	5.214200	3.992900	4.558300	5.369900	6.653400	5.793400	2.791000	5.263100	5.855500	4.661100	-5.5735000	9.805000	9.227400	4.945400	5.319800	5.485800
GBMLGG	Tumor	TCGA-S9-A6U6-01	5.179200	3.913700	3.635900	2.918600	3.69160000	5.275800	5.250600	4.213400	5.639000	3.0893000	4.54290000	4.501500	4.883700	2.4544000	3.522400	2.8321000	3.6405000	-2.05290000	4.887600	0.949300000	2.6693000	-0.80840000	2.4386000	6.232100	5.377500	3.733500	1.8801000	4.241900	5.625300	4.970400	3.769900	4.041000	5.726300	6.234200	5.639000	3.056800	5.275800	5.250600	4.213400	-9.9658000	9.500600	9.102400	4.964400	4.975000	4.996000
GBMLGG	Tumor	TCGA-E1-5305-01	4.839500	4.429000	3.566900	3.557200	2.34790000	4.991000	5.475100	4.881700	5.360000	2.3536000	4.37790000	4.185200	4.427700	2.7073000	3.746400	3.7138000	3.1062000	-3.45800000	4.527400	1.787000000	2.4035000	-0.28450000	2.8301000	6.282500	5.304500	4.356900	2.4008000	3.975500	5.272400	5.105600	4.324900	4.483600	5.270900	6.428500	5.360000	2.807600	4.991000	5.475100	4.881700	-9.9658000	8.524000	9.102100	4.634700	5.242300	5.085000
GBMLGG	Tumor	TCGA-DU-6395-01	5.015700	3.683800	3.327800	2.660200	3.47910000	4.736100	4.856500	3.518700	5.367100	2.9356000	4.62240000	4.456200	4.396500	2.0776000	3.182900	1.8643000	3.1245000	-3.30760000	4.098500	0.576300000	2.2051000	-1.39210000	2.0395000	6.427500	4.490000	3.359100	1.2815000	4.079900	5.771600	5.020200	3.923200	3.945000	5.712600	6.070800	5.367100	2.070700	4.736100	4.856500	3.518700	-9.9658000	9.064400	9.169800	4.126100	4.466000	5.127300
GBMLGG	Tumor	TCGA-28-5204-01	4.656000	5.251000	4.283300	3.748600	4.13430000	5.126800	5.732300	4.788700	5.376500	3.6838000	5.22850000	4.908400	5.047900	2.4597000	4.490600	5.4094000	2.1080000	-0.61930000	5.505600	1.485900000	4.1086000	0.54700000	2.2482000	7.184900	5.274300	3.889600	1.6785000	4.607100	5.949100	5.200500	4.818700	4.024200	5.591600	5.127300	5.376500	2.786800	5.126800	5.732300	4.788700	-2.8262000	9.903700	9.400600	4.472600	5.432000	5.945600
GBMLGG	Tumor	TCGA-TM-A84T-01	4.857500	3.993800	3.671400	2.671500	3.38000000	4.992800	5.040500	4.131000	5.464400	2.7422000	4.15790000	4.324900	5.072100	2.6348000	3.450400	3.8964000	4.0427000	-1.78090000	4.923200	1.183300000	3.0074000	-0.57560000	2.5900000	5.915500	5.348400	3.367500	1.7316000	3.834000	5.494400	4.805900	3.367500	3.889600	5.176000	5.804500	5.464400	2.648700	4.992800	5.040500	4.131000	-9.9658000	9.185900	8.986500	4.684900	5.051900	4.766600
GBMLGG	Tumor	TCGA-HT-7879-01	5.200900	3.898300	3.809500	3.162000	4.04970000	5.238100	5.291000	4.278800	5.790300	3.2251000	4.50850000	5.409800	4.781900	2.5996000	3.606600	3.5754000	4.4101000	-2.54790000	5.292800	1.836300000	3.5249000	0.05800000	3.0876000	6.263400	5.813300	3.788800	2.1047000	4.157100	5.956800	4.894400	3.729100	4.289200	5.638100	5.831600	5.790300	3.246600	5.238100	5.291000	4.278800	-9.9658000	9.607500	8.944100	4.753300	4.950000	5.082400
GBMLGG	Tumor	TCGA-S9-A7IZ-01	4.898700	3.773000	3.441100	2.578000	3.12940000	5.183500	4.778800	3.864000	5.225400	2.9765000	4.58560000	4.539800	4.386200	2.0325000	3.201800	4.8263000	3.9327000	-2.38840000	4.438400	1.281500000	2.4279000	-0.83390000	2.0395000	5.569600	5.367800	3.212700	1.3225000	3.705000	5.953500	4.608300	3.677100	3.707200	5.689300	6.363700	5.225400	2.948800	5.183500	4.778800	3.864000	-9.9658000	9.242500	8.814500	4.492600	5.407700	4.923700
GBMLGG	Tumor	TCGA-HT-7602-01	4.329200	3.616000	3.641700	2.680500	3.55230000	4.711500	4.643900	3.734500	5.431300	2.6556000	4.55650000	3.504700	4.339200	1.7995000	2.872000	4.1244000	3.6474000	-2.63490000	4.061000	0.566600000	2.3898000	-1.28280000	2.1476000	5.669100	4.841500	3.049800	0.4552000	3.488100	5.448300	4.705500	3.168500	4.211900	5.462700	5.891900	5.431300	2.483100	4.711500	4.643900	3.734500	-9.9658000	9.062400	8.768800	4.450300	4.631700	4.482300
GBMLGG	Tumor	TCGA-32-5222-01	4.308200	4.670200	4.418300	3.993800	2.80340000	4.600600	5.328400	4.194600	4.713200	3.4804000	5.19740000	4.381400	3.900200	2.2391000	3.857100	3.6148000	1.6604000	0.97890000	4.207200	2.101300000	2.4439000	-0.96860000	1.5612000	6.529800	4.645100	3.454300	0.9343000	2.791000	6.980600	4.018000	3.581500	2.850200	5.026000	5.366700	4.713200	2.137800	4.600600	5.328400	4.194600	-6.5064000	9.260400	9.577500	3.419700	4.549100	5.127300
GBMLGG	Tumor	TCGA-DU-A7TJ-01	4.479000	3.332100	4.460200	3.639300	4.51730000	5.897000	5.596400	4.734500	5.709000	3.2959000	4.04800000	5.269800	5.107700	2.5188000	4.029500	5.1441000	3.0092000	1.88400000	6.272600	2.523800000	3.9783000	1.15120000	3.2002000	6.691000	5.694400	4.287000	2.1114000	4.821300	6.504200	4.871900	4.628200	4.816100	5.843800	6.372100	5.709000	3.916600	5.897000	5.596400	4.734500	-9.9658000	10.050400	9.031500	4.987400	5.231200	6.247600
GBMLGG	Tumor	TCGA-28-5209-01	5.252900	4.839500	4.447000	4.028700	3.96080000	5.393000	6.127700	4.910300	5.657100	3.3591000	4.97600000	5.168000	5.258900	2.6161000	4.288400	4.6977000	2.1988000	-4.03500000	6.274300	0.816400000	4.2987000	0.28810000	2.5948000	7.045100	5.218800	3.721500	2.1313000	4.885600	6.379200	5.126400	4.493200	4.642800	6.117300	6.255300	5.657100	2.918600	5.393000	6.127700	4.910300	-5.0116000	9.876300	9.651400	4.382700	5.361800	6.339300
GBMLGG	Tumor	TCGA-P5-A77W-01	4.687700	3.756100	4.270600	3.743200	3.22820000	4.956600	4.197800	3.905100	5.120600	1.7403000	4.15710000	4.894900	4.820700	1.7575000	0.346000	4.0251000	3.6759000	-5.01160000	5.026400	1.111700000	1.8996000	-0.30220000	2.1247000	5.749800	5.067000	3.388300	1.0007000	2.976500	5.227300	4.376500	3.809500	4.132700	5.048800	5.657100	5.120600	3.373100	4.956600	4.197800	3.905100	-9.9658000	9.226100	8.839800	4.337100	5.345900	4.268400
GBMLGG	Tumor	TCGA-27-2519-01	4.764500	4.327800	4.324900	4.149000	3.38830000	5.409800	5.385800	4.187500	4.760800	2.2990000	4.78140000	4.375800	4.754900	2.2633000	3.361900	4.8575000	1.6327000	0.61450000	5.344900	0.660800000	2.6715000	-0.66430000	1.4962000	6.606300	3.836000	3.003800	1.1050000	3.926100	7.696300	5.110200	3.708300	2.528800	5.942300	5.792100	4.760800	2.430600	5.409800	5.385800	4.187500	-9.9658000	9.350300	8.889400	4.013600	5.367800	5.574400
GBMLGG	Tumor	TCGA-CS-6186-01	5.193000	5.166400	4.135100	3.384200	4.28920000	5.809200	5.420200	4.195400	5.863500	3.2065000	5.05970000	4.731200	4.931300	2.6232000	3.472600	4.7415000	2.4518000	1.32830000	5.925100	1.077900000	3.2127000	0.09900000	2.3423000	6.481100	6.177700	3.976500	1.5316000	3.888600	6.214100	5.018900	4.532400	4.484200	5.475100	5.967000	5.863500	3.690500	5.809200	5.420200	4.195400	-9.9658000	9.983300	9.135000	5.042300	5.027700	5.736900
GBMLGG	Tumor	TCGA-DU-7008-01	5.551500	4.220400	4.169200	3.431800	3.46220000	5.534800	5.508800	4.285500	5.489600	3.4971000	4.90650000	4.378600	4.895400	2.2931000	3.388300	2.4518000	3.5237000	-3.62590000	5.000900	1.438800000	2.3816000	-0.83390000	2.6114000	6.656400	5.042700	3.367500	1.5758000	4.670200	6.063300	4.981400	4.453600	4.479700	5.824300	6.520800	5.489600	3.218900	5.534800	5.508800	4.285500	-9.9658000	9.464400	9.151000	4.643900	5.337400	4.768800
GBMLGG	Tumor	TCGA-14-0790-01	4.598800	4.620100	4.347700	3.564500	3.96820000	5.060100	5.433000	4.679300	5.211800	3.2632000	4.19860000	5.271300	4.632900	3.0515000	3.507300	4.9199000	2.3953000	2.34230000	5.776700	1.105000000	2.8799000	0.58590000	2.1670000	6.461900	5.552800	3.074000	1.0007000	3.476500	6.239800	4.968100	4.010900	3.774100	5.534800	5.781600	5.211800	2.634800	5.060100	5.433000	4.679300	-2.6349000	9.546500	9.399800	4.420300	5.783200	5.908400
GBMLGG	Tumor	TCGA-P5-A5EU-01	4.623000	4.798100	4.185900	3.864000	3.17650000	5.657400	5.910300	4.560800	5.771400	2.7336000	4.47130000	4.988300	5.574700	2.3871000	3.826900	4.8177000	3.5875000	0.69690000	5.477400	1.731600000	4.1676000	0.20290000	2.8641000	6.623700	5.733100	4.310400	2.4985000	3.911800	6.326600	5.113600	4.004600	3.832000	6.485900	6.229600	5.771400	3.294400	5.657400	5.910300	4.560800	-4.2934000	9.621400	9.322000	4.781400	5.386500	5.359300
GBMLGG	Tumor	TCGA-HT-7688-01	5.264200	4.560200	4.052300	3.770900	3.60300000	5.094700	5.444600	4.343500	5.679800	2.8117000	4.57720000	4.251000	4.327000	2.5188000	3.758200	3.5947000	3.6463000	-3.81600000	4.670800	2.084400000	2.7051000	-0.94060000	2.4753000	5.673900	4.815100	3.730200	1.9859000	4.049700	5.677000	4.585600	4.054100	4.538000	6.015900	6.751200	5.679800	3.468700	5.094700	5.444600	4.343500	-9.9658000	9.315700	8.956100	4.876800	5.455500	4.593400
GBMLGG	Tumor	TCGA-DU-A7T8-01	5.252900	3.889600	4.154700	3.101100	3.97370000	5.224200	5.145700	3.897300	5.380600	2.9109000	4.65710000	5.018000	5.363600	1.8604000	3.257200	3.0757000	3.7061000	-2.93240000	5.219200	1.412000000	2.8055000	-0.53320000	2.3193000	6.165300	5.446300	2.868100	1.3167000	4.170000	5.907900	4.955200	3.711600	3.583900	5.419600	5.924100	5.380600	2.731400	5.224200	5.145700	3.897300	-9.9658000	9.325600	8.776100	4.601800	5.229200	4.684900
GBMLGG	Tumor	TCGA-DB-A64U-01	4.777700	4.423000	4.050600	3.237400	3.70170000	5.308900	4.574200	4.650200	5.839700	3.1344000	4.69160000	4.394400	5.191000	2.7572000	3.072300	4.5230000	3.7335000	-2.82620000	5.056600	1.585400000	2.8602000	-0.16650000	2.8877000	6.092600	5.496700	3.867000	0.7233000	3.852100	5.865900	4.940200	3.846100	4.235000	5.692100	5.942300	5.839700	3.371700	5.308900	4.574200	4.650200	-9.9658000	9.405800	8.958000	5.018900	5.293200	4.821300
GBMLGG	Tumor	TCGA-HT-A61C-01	5.255900	4.471900	4.140000	3.851100	3.75180000	5.214900	5.046200	4.014400	4.951000	2.6918000	5.27470000	5.022000	5.463400	2.2960000	3.000200	5.1119000	2.6693000	1.02220000	6.077500	0.808200000	3.5073000	-0.13450000	1.4756000	8.091700	4.410800	3.347800	1.1770000	4.609500	6.298700	5.618300	3.655500	3.725900	5.987300	5.575900	4.951000	2.776300	5.214900	5.046200	4.014400	-3.8160000	9.779400	8.791500	4.203300	5.210700	5.502700
GBMLGG	Tumor	TCGA-12-0821-01	5.223100	5.064800	4.638700	4.074800	3.03580000	5.622700	6.136700	4.824300	5.280600	2.4727000	4.51100000	4.692100	5.123500	2.8641000	3.389700	4.4210000	1.7532000	1.65580000	5.205200	1.971200000	3.4237000	0.12570000	1.7870000	7.162500	4.401300	3.453000	1.6093000	4.441000	8.118600	5.531400	4.198600	3.544900	5.774000	5.874600	5.280600	2.454400	5.622700	6.136700	4.824300	-1.1811000	9.687600	9.187400	5.295800	5.687900	5.926500
GBMLGG	Tumor	TCGA-19-2619-01	5.159500	4.377900	4.130200	3.117900	3.33790000	5.896100	5.118600	4.412800	5.316200	3.3293000	4.68430000	4.839500	4.895800	2.7572000	3.065400	5.5311000	1.5902000	1.51150000	5.323400	1.526600000	3.7017000	0.25220000	2.3366000	6.820600	5.309300	3.614800	1.4228000	4.306000	6.450100	4.601800	3.810500	3.729100	6.112700	6.255900	5.316200	2.971000	5.896100	5.118600	4.412800	0.2029000	9.517700	9.221300	5.186300	5.318700	5.823800
GBMLGG	Tumor	TCGA-F6-A8O3-01	5.516700	4.327800	4.558900	3.813600	3.69050000	5.643900	4.560200	4.560800	5.228900	3.6486000	4.63520000	4.654300	5.145300	2.4857000	2.718300	4.2165000	3.9810000	-3.45800000	5.515100	1.683000000	2.2872000	0.08540000	2.2482000	6.424400	5.436000	3.392500	0.9935000	4.320600	5.612700	4.813600	4.424300	4.533600	5.608000	6.401100	5.228900	3.254100	5.643900	4.560200	4.560800	-9.9658000	9.509300	9.323000	5.241500	5.834900	5.043600
GBMLGG	Tumor	TCGA-DB-A64O-01	4.662800	4.028700	4.490000	3.201800	3.43710000	5.061000	4.849500	3.945900	4.862000	2.0844000	4.45030000	3.949600	4.581400	2.0040000	3.176500	4.7033000	2.7847000	0.39070000	4.335600	1.395600000	2.7095000	-2.11400000	1.7360000	5.868900	4.635800	2.948800	0.6145000	3.343500	5.464700	5.002700	3.464800	3.843100	5.640100	6.074700	4.862000	2.893600	5.061000	4.849500	3.945900	-5.5735000	9.107200	8.197100	4.163600	4.891000	5.039600
GBMLGG	Tumor	TCGA-R8-A6ML-01	4.934600	4.289200	3.972800	3.142600	3.39110000	5.266400	4.232000	4.113600	5.802500	3.2328000	4.72740000	4.154700	5.579300	2.9544000	2.856200	4.6645000	3.8401000	-5.01160000	4.565000	0.783200000	2.3649000	-0.11870000	2.7615000	6.023900	5.292500	3.960800	0.6790000	3.542400	5.856800	5.101900	3.796100	4.346300	5.558600	6.049900	5.802500	2.893600	5.266400	4.232000	4.113600	-9.9658000	9.564000	8.971100	4.826300	5.200900	4.950500
GBMLGG	Tumor	TCGA-DU-A5TT-01	4.454200	4.131800	3.825900	3.575400	3.66000000	5.701600	5.241500	3.516100	5.031700	2.7183000	4.77040000	4.665100	5.434700	1.8282000	2.967400	5.1506000	3.0463000	1.81600000	4.987800	2.427900000	2.4332000	-1.39210000	1.8524000	6.099900	5.124800	3.329300	1.5661000	3.002000	6.074900	4.835500	3.758200	3.353500	5.871900	5.514800	5.031700	3.011000	5.701600	5.241500	3.516100	-6.5064000	9.382500	8.624200	4.703800	4.688800	5.651100
GBMLGG	Tumor	TCGA-27-1835-01	4.607100	4.383400	3.873900	4.170000	4.63410000	5.197400	5.332000	3.946800	4.984600	2.5536000	4.85850000	5.622400	5.044900	1.6093000	3.002000	4.2870000	2.9692000	1.63740000	5.798100	0.633200000	3.3421000	0.33460000	1.6785000	6.322700	5.463100	3.041100	1.0293000	3.769900	5.613900	5.534200	3.869000	3.565700	4.649700	5.266100	4.984600	3.279600	5.197400	5.332000	3.946800	-9.9658000	9.721100	8.599000	3.938400	5.562600	5.687600
GBMLGG	Tumor	TCGA-HT-8111-01	4.823800	3.856100	3.702800	3.084200	3.83300000	5.091300	5.144100	4.042700	5.428600	3.0002000	4.51860000	3.933700	4.859000	2.2960000	3.568200	3.8700000	3.7486000	-2.38840000	4.544800	1.930200000	2.7572000	-0.73460000	2.2482000	5.918900	5.048400	3.879800	1.4704000	3.473900	5.932400	4.707100	3.712700	4.316200	5.767700	6.356300	5.428600	2.972900	5.091300	5.144100	4.042700	-9.9658000	9.074300	8.946400	4.471900	4.914600	5.068300
GBMLGG	Tumor	TCGA-S9-A7QZ-01	5.122700	4.067000	3.723700	2.870100	3.30030000	5.121100	4.409500	4.136800	5.717000	2.7636000	4.46020000	4.563800	5.347000	2.4063000	2.580400	4.4739000	3.7389000	-2.82620000	5.374000	1.183300000	2.8994000	0.05800000	2.7314000	5.966000	5.456800	4.085800	0.9268000	4.001000	5.643900	4.885100	3.677100	4.089200	5.351200	5.882900	5.717000	3.285600	5.121100	4.409500	4.136800	-9.9658000	9.287700	8.580100	4.892900	5.387500	4.634700
GBMLGG	Tumor	TCGA-12-0619-01	4.860500	3.813600	3.793000	3.669100	3.97650000	5.434300	5.843500	4.211100	4.898700	3.4237000	4.61420000	4.805300	5.087900	2.4171000	4.331300	4.6949000	1.5316000	1.05730000	5.774000	0.986200000	3.5047000	0.86470000	2.0040000	7.208600	5.408100	3.513600	2.1734000	4.300200	8.061900	4.650800	4.393100	3.785700	5.720000	5.409100	4.898700	2.958100	5.434300	5.843500	4.211100	-2.7274000	9.485200	8.839600	4.889500	4.843000	5.686800
GBMLGG	Tumor	TCGA-06-0168-01	4.459500	4.110300	3.807500	2.848200	3.34920000	4.675300	4.653100	4.052300	4.420300	3.0199000	4.46860000	4.477700	4.102700	1.3956000	4.163600	4.7388000	2.1766000	1.69200000	5.536100	0.911500000	2.9747000	-0.57560000	1.3051000	6.835600	4.324900	3.503500	0.7999000	3.890500	7.955700	4.661700	3.518700	2.623200	5.407000	4.675300	4.420300	1.718500	4.675300	4.653100	4.052300	-4.2934000	8.734000	8.567800	3.968200	4.652000	5.440000
GBMLGG	Tumor	TCGA-IK-7675-01	5.078100	4.153900	3.653200	3.290000	3.61250000	5.421900	5.420600	4.844500	6.122100	3.6266000	4.53740000	4.557100	5.187500	2.7444000	3.503500	3.8925000	4.6399000	-0.28450000	4.958000	2.097900000	2.8280000	0.32310000	3.2737000	7.292400	4.833400	4.199400	2.2931000	3.882700	6.277400	4.928900	4.341300	4.793900	5.498900	5.941400	6.122100	2.101300	5.421900	5.420600	4.844500	-9.9658000	9.302000	9.606200	6.181700	5.333800	5.425600
GBMLGG	Tumor	TCGA-TQ-A7RW-01	5.067400	4.176400	4.307500	3.077400	3.51610000	5.159900	5.219200	4.652000	5.912700	3.2018000	4.36810000	4.691000	5.335600	2.6138000	3.201800	3.6254000	3.9571000	-1.21420000	5.051400	1.678500000	3.2435000	-0.24980000	2.9784000	5.849500	5.706000	4.347000	2.0325000	3.634700	5.837000	5.434000	4.004600	3.760300	5.524200	6.415200	5.912700	3.798200	5.159900	5.219200	4.652000	-9.9658000	9.609000	9.011800	5.598500	5.386500	5.162300
GBMLGG	Tumor	TCGA-TQ-A7RU-01	5.517900	4.427700	4.568700	3.519900	3.84210000	5.623500	4.580200	4.538600	5.837000	3.2602000	4.97690000	4.844500	5.166000	2.6302000	2.678300	2.7951000	4.2929000	-3.17140000	5.721100	1.485900000	3.2389000	0.50690000	2.8602000	6.220200	5.603200	4.404000	0.7321000	4.109400	5.809200	5.467600	3.856100	4.364600	5.661100	6.320500	5.837000	3.028700	5.623500	4.580200	4.538600	-9.9658000	9.599700	9.063800	5.052300	5.445600	4.914600
GBMLGG	Tumor	TCGA-27-2528-01	4.933600	4.504000	3.963600	3.878800	3.77090000	5.660200	5.405700	4.545400	5.009900	3.1860000	4.76190000	4.758700	4.671300	2.2872000	3.597100	4.2980000	2.1638000	1.20230000	5.383000	1.623400000	2.8779000	0.46570000	1.7273000	6.475300	5.004100	3.548600	1.1960000	3.692800	6.567000	4.987800	3.648600	3.907900	5.618600	5.835700	5.009900	2.427900	5.660200	5.405700	4.545400	-3.1714000	9.507300	9.138900	3.948700	5.104400	5.644800
GBMLGG	Tumor	TCGA-HT-7470-01	4.776700	4.284000	3.653200	3.254100	3.28700000	5.024200	5.232700	4.269100	5.632300	2.9281000	3.85410000	3.527400	4.133500	2.2990000	3.363300	3.2034000	3.3492000	-1.88360000	4.507200	1.339700000	2.8522000	-1.43050000	2.4225000	5.725200	4.397900	3.687200	1.5661000	3.910800	5.708500	4.490600	4.090900	4.443700	5.572300	6.502900	5.632300	2.748700	5.024200	5.232700	4.269100	-9.9658000	9.013400	8.854900	4.807900	5.168400	4.951400
GBMLGG	Tumor	TCGA-HT-8108-01	4.823800	4.354800	3.775200	3.252600	3.37030000	5.049200	5.347000	4.326300	5.853800	3.2781000	4.37650000	4.479700	5.000500	2.7183000	3.511100	2.7357000	3.6440000	-1.73220000	4.909800	1.974900000	2.9802000	-0.37520000	3.4061000	5.861700	5.351900	4.087500	2.1638000	4.150600	5.496000	4.450900	4.654300	4.317700	5.426000	6.190000	5.853800	3.538700	5.049200	5.347000	4.326300	-9.9658000	9.351800	9.036600	4.908400	5.078100	4.872400
GBMLGG	Tumor	TCGA-DB-A4XE-01	5.323400	4.250300	3.984700	3.317700	3.75180000	5.335200	5.276200	4.731200	5.391300	3.3148000	4.89150000	4.861500	4.541100	2.6278000	3.541100	3.2343000	4.1474000	-2.54790000	5.387200	1.417400000	3.0217000	-0.21590000	2.4386000	6.309300	5.562300	3.443700	1.6187000	4.168400	5.948200	5.376800	4.339200	4.097700	5.699600	6.119000	5.391300	3.266200	5.335200	5.276200	4.731200	-9.9658000	9.695500	9.030900	4.766600	5.464000	5.031300
GBMLGG	Tumor	TCGA-HT-A4DS-01	4.048800	4.049700	4.259300	2.427900	3.81360000	4.309000	4.895400	2.296000	3.551000	1.6604000	5.36320000	4.222700	4.161200	1.3051000	2.727000	5.5383000	2.1411000	-1.18110000	5.357900	-1.117200000	2.8994000	-1.68500000	0.5271000	7.392800	3.737800	1.138200	1.4962000	3.688300	4.895400	4.935000	2.422500	1.782800	4.918400	4.189100	3.551000	1.164100	4.309000	4.895400	2.296000	-9.9658000	8.846500	8.043400	3.373100	4.813600	4.695500
GBMLGG	Tumor	TCGA-E1-A7YU-01	4.656600	3.657800	3.516100	3.007400	3.72150000	4.946800	4.928900	3.898300	5.324800	2.9966000	4.41690000	5.038700	5.548800	1.7316000	2.960000	2.9300000	3.9892000	-3.17140000	4.867900	1.151200000	2.8582000	-0.43250000	1.8604000	6.026600	5.242600	2.891600	0.9115000	3.204900	5.827800	4.992400	3.126100	3.655500	5.453900	5.442000	5.324800	2.451800	4.946800	4.928900	3.898300	-9.9658000	9.223400	8.700500	4.231200	4.607100	4.591600
GBMLGG	Tumor	TCGA-DU-8158-01	4.916500	4.354800	4.311100	3.720400	2.91480000	5.157900	5.383700	4.694900	5.393000	2.5413000	4.38480000	4.468000	4.928400	2.7972000	3.639300	4.4196000	3.0358000	1.91490000	5.084500	1.604500000	2.7336000	-0.61930000	2.1894000	5.859000	4.517300	4.260900	1.7912000	4.145800	5.524500	4.801700	4.131800	3.778300	5.753300	6.705600	5.393000	3.645100	5.157900	5.383700	4.694900	-9.9658000	9.110700	8.788700	4.660600	4.652000	5.592800
GBMLGG	Tumor	TCGA-HT-7474-01	4.818200	3.967300	3.681600	3.254100	3.40070000	4.954700	5.123500	4.050600	5.396800	2.4544000	4.22890000	3.729100	3.744300	1.8722000	3.272200	3.5718000	3.3307000	-3.30760000	4.036600	1.281500000	2.5731000	-1.43050000	2.0147000	5.422900	4.444300	3.332100	1.2696000	3.677100	5.655400	4.516700	3.543600	4.281800	5.667100	6.458100	5.396800	2.673800	4.954700	5.123500	4.050600	-9.9658000	8.936600	8.782300	4.466700	4.968600	4.557700
GBMLGG	Tumor	TCGA-DH-5143-01	5.078600	4.125200	3.860100	3.096100	3.54610000	4.714300	5.196200	4.268400	5.045700	2.7270000	4.22270000	3.611300	4.041900	1.8444000	3.182900	3.9938000	3.0481000	-2.82620000	4.230400	1.379100000	2.2175000	-1.46990000	2.1798000	6.006800	4.548500	3.805400	1.6740000	3.886600	5.948900	4.584400	3.913700	3.988300	5.734200	6.510700	5.045700	2.050000	4.714300	5.196200	4.268400	-9.9658000	8.666100	9.082000	4.298700	4.776700	5.142000
GBMLGG	Tumor	TCGA-TQ-A7RJ-01	5.132200	3.682700	3.971900	2.862200	3.74960000	5.072100	4.958900	4.109400	5.704300	3.1294000	4.51360000	4.664000	4.842500	2.3649000	3.154000	2.9839000	3.9783000	-1.63940000	4.785100	1.406500000	3.2205000	-0.47190000	2.5948000	5.969700	5.733400	3.930800	1.5806000	3.947800	5.810200	5.041800	3.805400	3.978300	5.623500	6.257200	5.704300	3.037600	5.072100	4.958900	4.109400	-9.9658000	9.385800	8.857700	4.758100	4.860000	5.017100
GBMLGG	Tumor	TCGA-TM-A84J-01	5.686500	4.862500	4.463400	3.906000	3.37730000	5.536400	6.166500	4.890500	6.126800	3.3017000	3.51870000	5.535200	5.862500	2.7784000	3.644000	4.9612000	3.6018000	-2.17790000	6.068900	1.614000000	4.3569000	1.53660000	3.2988000	6.683300	5.529500	4.233500	2.3423000	4.926500	6.720200	5.301600	3.941200	4.529300	5.579000	6.266200	6.126800	3.857100	5.536400	6.166500	4.890500	-9.9658000	9.761600	9.438100	5.223500	5.605000	5.612700
GBMLGG	Tumor	TCGA-E1-A7YD-01	4.776700	3.325000	4.759200	3.481700	3.39110000	6.004100	5.532700	4.215000	5.950500	2.1894000	4.06700000	5.180700	5.710100	1.7403000	3.710500	4.7512000	3.9374000	0.91910000	6.232100	1.367900000	3.5086000	0.77480000	2.9618000	6.878400	5.289100	3.634700	2.1247000	3.775200	5.874600	5.417200	3.957100	3.588700	6.083200	6.372800	5.950500	3.860100	6.004100	5.532700	4.215000	-3.8160000	10.557900	8.862900	5.211100	5.487100	5.954500
GBMLGG	Tumor	TCGA-S9-A7QY-01	4.696600	3.680400	3.943100	3.007400	3.70610000	5.016200	4.066200	3.675900	4.823300	2.7007000	4.87390000	4.343500	5.018900	1.8363000	2.251300	4.7640000	3.8827000	-1.88360000	5.126400	1.036300000	2.4252000	-0.61930000	1.5415000	5.888800	5.346600	2.648700	0.2154000	3.586300	5.176800	4.907400	3.769900	3.772000	5.439300	5.606200	4.823300	2.952500	5.016200	4.066200	3.675900	-9.9658000	9.062400	8.495100	4.609500	5.238100	4.233500
GBMLGG	Tumor	TCGA-P5-A731-01	4.788200	3.850100	3.566900	3.134400	3.66910000	5.078100	4.847500	3.610100	5.279100	2.6556000	4.36880000	4.001900	4.333500	1.9302000	2.830100	3.2511000	3.3407000	-1.63940000	4.106900	0.585900000	2.1638000	-0.99710000	1.9340000	5.809200	5.073000	3.519900	0.8961000	3.735600	5.725200	4.671900	3.504700	3.838000	5.788500	5.888800	5.279100	2.508700	5.078100	4.847500	3.610100	-4.6082000	9.204300	8.827800	4.053200	4.643900	4.751700
GBMLGG	Tumor	TCGA-E1-A7YE-01	5.303100	4.193100	3.724800	3.317700	3.38690000	6.064800	5.527400	4.609500	5.723000	3.2481000	4.22580000	4.974600	5.801400	2.7095000	4.219600	3.6405000	3.8126000	-1.43050000	5.712300	2.767900000	3.4197000	0.66990000	2.9243000	6.480800	5.568100	4.260900	2.3564000	4.546000	6.818100	5.046200	3.810500	3.742100	5.798600	6.204400	5.723000	3.675900	6.064800	5.527400	4.609500	-6.5064000	9.551500	8.977600	5.026400	4.957500	5.725800
GBMLGG	Tumor	TCGA-HW-8321-01	5.227300	3.811600	4.011800	3.197100	3.66910000	4.911300	5.129300	4.597000	5.585600	3.2856000	4.43570000	4.441000	4.842000	2.7161000	3.631200	4.1011000	4.6770000	-1.59510000	4.866500	2.036000000	2.4171000	-0.75880000	3.1028000	5.031700	5.366400	3.942100	1.9786000	3.938400	6.120200	4.157100	4.311900	4.276600	5.350200	6.193200	5.585600	3.410200	4.911300	5.129300	4.597000	-9.9658000	9.150800	8.976400	2.523800	5.178800	5.073000
GBMLGG	Tumor	TCGA-HT-8010-01	4.337800	3.684900	2.939400	2.664700	3.54110000	4.669700	3.923200	3.285600	5.087900	2.3592000	3.89050000	3.310500	4.322700	1.7995000	2.236000	3.9974000	3.1939000	-2.82620000	3.837000	0.595500000	2.3394000	-1.39210000	1.6374000	5.337400	4.490600	2.912800	0.5859000	3.251100	5.303500	3.674800	3.307600	4.061000	5.322000	6.065500	5.087900	2.811700	4.669700	3.923200	3.285600	-6.5064000	8.659600	8.271100	4.514800	4.764500	4.305300
GBMLGG	Tumor	TCGA-DB-5270-01	5.247600	4.075600	3.347800	3.139300	3.34500000	4.812500	5.246100	4.122800	5.210700	2.5707000	4.34210000	3.718200	4.232700	1.9188000	3.605400	4.0357000	2.9167000	-3.30760000	4.290600	0.880500000	2.3620000	-1.31830000	1.8879000	5.793100	4.396500	3.489400	1.1833000	3.837000	5.757300	4.410100	3.983800	4.333500	5.886100	6.427300	5.210700	2.700700	4.812500	5.246100	4.122800	-9.9658000	8.746700	8.644100	4.552800	5.120200	4.796500
GBMLGG	Tumor	TCGA-HT-A5R9-01	4.976000	4.054100	4.227400	3.406100	2.98390000	5.064000	4.272100	4.285500	4.891500	2.9109000	4.69660000	4.536700	5.214600	2.2931000	2.786800	4.2450000	3.1426000	-2.54790000	5.654800	1.566100000	2.0844000	-0.45210000	2.0912000	6.194000	5.109800	3.288500	0.9642000	4.047100	5.361500	4.538000	4.257800	4.222000	5.234200	5.681500	4.891500	3.418300	5.064000	4.272100	4.285500	-9.9658000	9.052400	8.472100	4.671300	5.748200	4.631200
GBMLGG	Tumor	TCGA-KT-A74X-01	4.700500	4.314800	4.458200	3.483000	3.52620000	5.253300	4.381400	4.048000	5.524200	2.9432000	4.48160000	4.541700	4.943000	2.3564000	2.606700	4.2343000	4.1061000	-4.03500000	5.184700	0.993500000	2.4063000	0.19030000	1.5998000	6.178500	5.178000	2.763600	0.6145000	3.767800	5.563800	4.917500	3.662300	3.314800	5.555500	5.865400	5.524200	2.854200	5.253300	4.381400	4.048000	-9.9658000	9.429900	9.134300	4.885600	5.139600	4.927900
GBMLGG	Tumor	TCGA-HT-A74K-01	4.524900	3.484300	3.292900	2.501100	3.71380000	4.842000	3.760300	2.609000	4.260900	2.2753000	5.31470000	3.703900	4.678700	0.5666000	1.609300	3.6566000	2.5683000	-4.03500000	5.096400	-1.430500000	1.2394000	-2.05290000	0.2522000	7.288700	4.163600	0.978900	0.1124000	3.626600	4.860500	5.746600	2.025400	2.077600	5.588600	4.339900	4.260900	0.941900	4.842000	3.760300	2.609000	-9.9658000	8.685300	8.801300	3.477800	4.946300	4.197000
GBMLGG	Tumor	TCGA-WY-A85C-01	4.949600	2.943200	3.695000	2.516300	3.09270000	4.747400	4.954700	3.893500	5.653900	3.0110000	4.39790000	4.467300	4.587400	1.0711000	2.862200	2.1313000	4.1094000	-2.05290000	4.970900	1.546500000	2.3536000	-0.66430000	2.5213000	5.907900	5.368500	3.258700	1.3397000	4.037500	5.858500	5.011700	3.300300	3.617200	5.098500	5.476400	5.653900	2.874000	4.747400	4.954700	3.893500	-9.9658000	9.240600	8.665900	4.377200	4.996400	4.254100
GBMLGG	Tumor	TCGA-FG-8188-01	4.818200	3.933700	3.744300	3.000200	3.86010000	4.994600	5.094700	4.197800	5.642400	3.1278000	4.46150000	4.106100	4.588000	1.9302000	3.347800	2.7679000	4.0001000	-1.55220000	4.896800	1.609300000	2.9984000	-0.59730000	2.8137000	6.157100	5.234600	3.311900	1.6374000	3.776200	5.903100	5.032100	3.665700	4.368100	5.463400	6.254800	5.642400	2.805500	4.994600	5.094700	4.197800	-9.9658000	9.230100	9.203300	4.549700	4.973200	5.020600
GBMLGG	Tumor	TCGA-DU-A6S7-01	5.368500	3.881800	3.803300	3.131100	3.67480000	5.433000	5.001800	4.158700	5.898200	2.9109000	4.48100000	4.420300	4.812000	2.2299000	3.450400	3.6089000	4.0064000	-1.28280000	5.456800	1.050300000	3.3047000	0.49670000	2.5828000	6.585000	5.395800	3.512400	1.7828000	4.303100	5.485500	5.333800	3.989200	4.352700	5.614400	6.177300	5.898200	3.011000	5.433000	5.001800	4.158700	-9.9658000	9.602500	9.210500	4.670800	4.835500	4.936400
GBMLGG	Tumor	TCGA-HT-7855-01	5.199700	4.144100	3.633500	3.403400	3.46740000	5.337700	5.375400	4.756000	6.101000	3.1637000	4.26760000	4.509800	4.991900	2.4386000	3.580300	2.8034000	4.2526000	-3.30760000	4.851000	1.144700000	2.4883000	-0.80840000	3.4778000	5.945800	5.355500	3.473900	1.9564000	4.152300	5.817100	4.737700	3.906000	4.422300	5.530200	6.475100	6.101000	2.791000	5.337700	5.375400	4.756000	-9.9658000	9.240200	9.432100	4.637000	4.799100	5.144500
GBMLGG	Tumor	TCGA-HT-8015-01	4.980100	3.865000	3.386900	3.186000	3.62660000	4.712700	5.002700	4.289200	4.881200	2.1114000	3.65430000	3.472600	4.414200	2.1734000	3.034000	3.9127000	2.7508000	-0.91320000	4.272100	1.084700000	2.3620000	-1.31830000	1.5266000	5.358300	4.227400	2.862200	0.9716000	3.493300	5.528000	4.005500	3.129400	4.022500	5.931900	6.325700	4.881200	2.682800	4.712700	5.002700	4.289200	-9.9658000	8.648500	8.386900	4.405400	5.219200	4.912200
GBMLGG	Tumor	TCGA-DB-A75O-01	4.569900	3.477800	2.918600	2.872000	4.11030000	5.028600	4.610600	3.192400	4.914100	2.6043000	4.30460000	4.487400	4.644500	1.9895000	3.124500	4.6341000	2.4960000	-2.93240000	4.397200	0.633200000	2.3019000	-1.21420000	0.9716000	6.387500	4.862500	2.485700	0.8568000	3.849100	5.443300	5.233100	3.313400	3.012700	5.799900	5.706800	4.914100	2.070700	5.028600	4.610600	3.192400	-9.9658000	9.022700	8.926200	3.983800	4.459500	4.752800
GBMLGG	Tumor	TCGA-S9-A6TY-01	5.194600	4.724700	4.024200	3.182900	2.89740000	4.802800	4.054100	4.273600	5.476100	2.5900000	4.86100000	4.359700	4.920800	2.2237000	2.782600	3.7486000	3.5535000	-3.62590000	5.001800	1.844400000	2.2960000	-0.55430000	2.6783000	5.585900	5.312600	3.297300	0.6790000	3.371700	5.245300	4.783500	4.284000	4.114500	5.358300	5.954900	5.476100	3.264700	4.802800	4.054100	4.273600	-9.9658000	9.618700	8.713900	4.820700	5.578100	4.304600
GBMLGG	Tumor	TCGA-DU-A7TB-01	4.488100	3.307600	3.702800	3.276600	3.47000000	4.619500	5.010800	3.985600	5.232700	2.5756000	4.24270000	3.865000	4.824800	2.4675000	3.673700	4.7846000	3.2205000	0.52710000	4.835500	0.660800000	2.9356000	-0.94060000	2.1147000	5.960500	5.498600	3.385600	1.2576000	3.670300	5.262300	5.238400	3.179700	4.388900	5.425300	5.910500	5.232700	2.205100	4.619500	5.010800	3.985600	-4.6082000	9.291600	8.944200	4.890000	4.896800	4.401300
GBMLGG	Tumor	TCGA-HT-7604-01	5.105600	4.639900	4.156300	3.587500	3.79610000	5.575900	5.484500	4.684300	6.101600	3.0252000	4.85600000	5.840500	5.115700	2.4386000	3.645100	1.8282000	4.1612000	-2.11400000	5.036500	2.186200000	2.5313000	0.05800000	3.3047000	6.465700	5.218400	4.059300	1.9564000	4.627700	6.357700	5.833900	4.357600	4.523600	5.939700	6.684400	6.101600	2.967400	5.575900	5.484500	4.684300	-9.9658000	9.615400	9.411800	4.725300	4.475800	4.990500
GBMLGG	Tumor	TCGA-HT-7884-01	4.882200	3.779400	3.577900	2.918600	3.59820000	5.232700	4.985100	4.202500	6.024800	3.2572000	4.58200000	5.285800	5.240700	2.4805000	3.234300	3.0181000	4.2243000	-1.35480000	5.030800	1.669500000	3.5249000	-0.28450000	2.8361000	5.974800	5.950500	3.839100	1.7185000	4.090900	5.618900	4.793400	3.960800	4.500200	5.536400	6.118100	6.024800	3.724800	5.232700	4.985100	4.202500	-9.9658000	9.453500	8.804100	4.933600	4.964900	4.544200
GBMLGG	Tumor	TCGA-28-5215-01	5.771600	4.541700	4.156300	4.197000	3.31190000	5.423300	5.737200	5.210700	5.436000	2.7270000	4.98140000	4.719800	4.913700	2.7636000	3.661200	4.6159000	2.7029000	1.10500000	5.769500	1.362300000	3.3090000	0.74070000	2.2513000	6.873000	4.453600	4.178000	1.7575000	4.798100	6.458500	5.463100	4.219600	3.747500	5.327400	6.622800	5.436000	3.091000	5.423300	5.737200	5.210700	-3.6259000	9.821100	9.135800	4.822300	4.921300	5.919100
GBMLGG	Tumor	TCGA-QH-A6CY-01	4.769800	4.235800	3.692800	3.295900	3.56450000	5.033000	4.577200	4.024200	5.522300	2.8661000	4.56930000	3.826900	4.404700	2.4675000	2.767900	4.4457000	3.4907000	-3.45800000	4.486800	0.888300000	2.0325000	-1.08620000	2.0979000	5.871100	4.599400	3.582700	0.6425000	3.489400	5.545700	4.666200	3.648600	4.037500	5.781100	6.180500	5.522300	2.803400	5.033000	4.577200	4.024200	-9.9658000	9.294400	8.831600	5.036100	5.197700	4.544200
GBMLGG	Tumor	TCGA-S9-A6WM-01	4.610600	4.576000	4.064500	3.454300	4.43300000	5.378500	5.521100	4.148200	5.671600	2.7444000	4.43100000	4.449600	4.869900	2.3251000	3.557200	5.7184000	3.3563000	2.27830000	5.530500	0.864700000	3.4830000	0.03000000	2.8219000	6.912300	5.078600	3.912700	1.5415000	4.637000	6.529200	4.858500	4.653700	4.075600	6.015900	5.756500	5.671600	2.722700	5.378500	5.521100	4.148200	-9.9658000	10.185900	9.152900	4.265400	5.196600	5.707400
GBMLGG	Tumor	TCGA-CS-6667-01	4.624700	3.760300	3.193900	2.406300	3.39660000	4.680400	4.630000	3.762500	5.644500	2.8897000	4.22270000	3.662300	4.515400	1.5415000	2.891600	3.0893000	4.2009000	-2.11400000	4.086700	1.406500000	2.2573000	-0.75880000	2.2330000	4.766100	5.300500	3.201800	1.2815000	3.575400	5.674400	4.704900	3.749600	3.708300	5.308600	5.492800	5.644500	2.716100	4.680400	4.630000	3.762500	-4.2934000	9.065600	9.062000	4.410800	4.478400	4.581400
GBMLGG	Tumor	TCGA-28-5218-01	6.230200	4.181200	3.944000	3.720400	3.05850000	5.070400	5.704900	5.496700	4.769800	2.8955000	4.44100000	5.054500	5.038300	1.3283000	3.111200	4.3660000	1.8404000	-2.11400000	5.565300	0.311500000	3.9374000	1.44410000	1.7360000	6.695600	4.148200	2.707300	1.5563000	4.793900	5.766100	6.064400	4.311100	3.587500	6.114600	5.070400	4.769800	2.245200	5.070400	5.704900	5.496700	1.6420000	9.351200	8.764300	4.475100	5.189500	5.971600
GBMLGG	Tumor	TCGA-QH-A6CV-01	4.462800	4.184400	4.287000	4.078200	4.19310000	5.628200	5.422300	3.835000	4.964900	2.6487000	4.89580000	5.659100	5.656800	1.6604000	3.142600	4.8455000	2.7594000	2.03250000	6.209900	1.395600000	2.4597000	0.17760000	1.7954000	6.834300	5.390300	2.870100	1.3623000	3.717100	5.702100	5.022400	3.780400	3.349200	5.380600	4.865000	4.964900	3.642800	5.628200	5.422300	3.835000	-9.9658000	9.926400	8.616200	3.600600	4.800700	5.561700
GBMLGG	Tumor	TCGA-VM-A8CE-01	5.018000	3.985600	3.693900	3.007400	3.79710000	5.349100	4.277300	4.193100	5.468000	2.9450000	4.34630000	4.466700	5.444600	2.1213000	2.604300	4.8997000	3.9060000	-3.30760000	5.029500	1.287500000	3.0740000	-0.16650000	2.4465000	5.950300	5.366700	3.980100	1.0079000	3.852100	5.645900	4.774600	3.552300	4.026000	5.432000	5.833200	5.468000	3.166900	5.349100	4.277300	4.193100	-9.9658000	9.248800	8.678500	4.844000	4.991000	4.908400
GBMLGG	Tumor	TCGA-DB-A64X-01	3.758200	4.063600	4.148200	2.513700	3.90410000	4.805300	4.769300	3.486800	4.869400	2.5188000	4.57230000	4.204100	4.082400	1.5165000	2.443900	3.3591000	3.7335000	-3.45800000	4.635800	0.623900000	2.0912000	-1.21420000	1.7617000	5.988000	5.141200	2.464900	0.4340000	3.316300	5.391000	5.669900	3.070600	2.513700	5.404700	5.263800	4.869400	2.025400	4.805300	4.769300	3.486800	-9.9658000	8.849500	8.633900	4.043600	4.937400	4.432400
GBMLGG	Tumor	TCGA-P5-A72U-01	4.377900	6.414200	2.972900	2.417100	3.31480000	4.409500	4.318400	3.292900	4.736700	2.2391000	4.22810000	3.797100	4.534900	1.5902000	2.838100	4.5796000	1.4962000	0.47610000	4.687700	0.264200000	2.2990000	-1.55220000	0.8726000	6.023100	4.590400	2.336600	0.5763000	3.136000	5.274300	4.647400	3.150700	3.327800	5.195400	4.679800	4.736700	1.967500	4.409500	4.318400	3.292900	-4.0350000	8.896100	8.343200	3.381400	4.401300	5.176000
GBMLGG	Tumor	TCGA-DB-A75K-01	5.243400	3.933700	3.569400	3.140900	4.03830000	5.484800	4.149000	2.945000	5.711000	3.2034000	4.86250000	4.899200	5.973600	2.6138000	2.897400	3.4804000	3.4881000	-2.72740000	5.609400	0.476100000	3.0446000	-0.32010000	2.1411000	6.644200	5.439300	3.637000	0.6790000	4.073900	6.047500	5.020200	3.660000	4.145800	5.829900	5.699400	5.711000	2.969200	5.484800	4.149000	2.945000	-9.9658000	9.438200	8.697800	4.744200	4.692700	4.810500
GBMLGG	Tumor	TCGA-DU-6410-01	5.138800	4.500900	4.569900	3.669100	2.52380000	5.347000	5.101400	4.910800	5.214600	3.4277000	4.49060000	4.964400	4.789300	3.0927000	3.557200	4.8881000	3.8249000	-5.57350000	5.642400	1.651200000	2.0844000	-0.01300000	2.6602000	6.267200	5.579000	3.603000	1.8722000	4.526100	5.537000	4.778800	5.187900	5.029100	5.687600	6.189600	5.214600	3.080800	5.347000	5.101400	4.910800	-9.9658000	9.185800	9.113200	5.064000	6.121700	5.106100
GBMLGG	Tumor	TCGA-14-1825-01	5.351600	5.488700	4.663400	3.920400	3.69720000	4.956100	5.566800	4.810500	4.761900	2.9820000	5.03430000	4.400600	4.791300	3.4277000	3.749600	4.9289000	2.2783000	0.46570000	5.385100	0.872600000	3.2870000	0.63320000	1.8201000	7.227000	4.845500	3.136000	1.6964000	5.111500	6.710100	5.520100	4.170800	3.313400	5.446300	6.102300	4.761900	2.846200	4.956100	5.566800	4.810500	-6.5064000	9.467900	9.028300	4.228100	5.219600	5.629100
GBMLGG	Tumor	TCGA-E1-5307-01	5.338500	4.488100	4.081600	3.396600	3.22670000	5.039200	5.574700	4.939700	6.001800	3.4007000	4.27510000	3.951500	4.576600	3.0706000	3.875900	2.3308000	3.6113000	-2.46590000	4.732300	1.239400000	2.3592000	-0.73460000	3.4609000	5.963000	4.769800	4.785600	2.3536000	4.356900	5.744200	5.035700	4.639900	4.498300	5.645000	6.680900	6.001800	2.488300	5.039200	5.574700	4.939700	-9.9658000	9.192500	9.502200	4.652000	5.033500	5.237700
GBMLGG	Tumor	TCGA-S9-A7IY-01	4.742100	3.632400	3.614800	2.897400	3.86210000	5.017500	3.981000	3.630100	5.096800	2.5804000	4.47000000	4.027800	4.962100	1.9675000	2.257300	4.3765000	3.7171000	-2.31470000	4.189900	0.547000000	2.5487000	-0.61930000	1.8282000	5.683400	4.989200	3.518700	0.9191000	3.489400	5.259300	4.650200	3.269200	3.778300	5.393400	5.863000	5.096800	2.496000	5.017500	3.981000	3.630100	-6.5064000	8.795200	8.431800	4.410800	4.801200	4.717000
GBMLGG	Tumor	TCGA-P5-A781-01	4.692700	4.155500	3.838000	3.119500	3.51740000	4.959400	4.251000	3.928900	5.541700	2.5683000	4.26090000	4.003700	4.472600	2.2206000	2.409000	3.5424000	3.8640000	-1.93790000	4.388900	1.057300000	2.5610000	-0.47190000	2.5707000	5.678400	5.157900	3.811600	0.6050000	3.367500	5.393000	4.699400	3.655500	4.275100	5.619700	5.895100	5.541700	2.895500	4.959400	4.251000	3.928900	-9.9658000	9.376900	8.925500	4.674200	5.125200	4.704400
GBMLGG	Tumor	TCGA-DU-6405-01	5.434700	4.350600	3.708300	3.453000	4.21890000	5.911500	5.632000	4.987800	5.678700	3.4318000	4.40610000	4.787200	5.116100	2.5804000	4.092600	5.0423000	2.4332000	-0.57560000	5.554900	1.390100000	3.9719000	0.28810000	2.9637000	6.579000	5.509400	4.546000	2.4279000	4.733400	5.556500	4.797100	4.885100	5.065700	6.201300	6.695300	5.678700	3.136000	5.911500	5.632000	4.987800	-9.9658000	9.550200	9.321500	4.904100	5.187900	5.847300
GBMLGG	Tumor	TCGA-06-0129-01	5.195400	4.479700	4.385500	3.908900	3.52370000	5.289500	5.834900	4.889500	6.023100	3.3435000	5.07810000	5.401900	6.088100	3.0287000	4.319100	3.5791000	3.9506000	0.63320000	6.329900	2.488300000	3.5994000	1.89180000	3.2526000	6.850000	6.469600	4.545400	2.4386000	4.914100	6.769500	5.138800	4.646800	4.537400	5.430000	6.232300	6.023100	4.140900	5.289500	5.834900	4.889500	-1.9379000	9.810300	9.184900	5.504000	5.386500	5.802000
GBMLGG	Tumor	TCGA-DU-5852-01	5.146500	4.154700	4.071300	3.821800	3.58150000	5.129700	5.198500	4.353400	5.261200	2.3308000	4.51540000	4.784600	4.718700	1.9415000	3.571800	4.6798000	2.5972000	1.13160000	5.577500	1.164100000	3.6289000	0.03000000	2.1313000	6.350000	4.436400	4.028700	1.8879000	3.894400	5.688500	4.827900	4.020700	3.897300	5.724100	6.337400	5.261200	3.109500	5.129700	5.198500	4.353400	-6.5064000	9.299300	8.603200	4.395100	5.095500	5.398200
GBMLGG	Tumor	TCGA-FG-A6J3-01	4.637600	3.859100	3.574200	2.637100	4.22580000	4.838000	4.598800	2.526300	3.710500	2.2144000	6.04310000	4.984200	4.040100	1.1316000	2.630200	4.4641000	2.3732000	-3.04690000	5.328400	0.434000000	2.4171000	-1.93790000	-0.2159000	6.978200	3.627700	0.783200	1.3735000	3.433100	5.845300	5.699100	1.722900	1.590200	5.276500	3.837000	3.710500	0.434000	4.838000	4.598800	2.526300	-9.9658000	8.340700	8.946300	3.303200	4.752300	4.720900
GBMLGG	Tumor	TCGA-CS-5397-01	5.098500	4.197000	4.278800	4.040100	3.42370000	5.756200	5.408100	5.044000	5.323800	2.8321000	4.50910000	4.084100	4.635800	2.9600000	3.900200	4.5717000	2.8661000	2.07420000	4.700500	1.328300000	3.2112000	-0.41310000	2.6738000	6.056600	4.696600	4.342100	2.0500000	3.945000	5.719200	4.384800	4.743100	4.861500	5.866200	6.607500	5.323800	3.186000	5.756200	5.408100	5.044000	-9.9658000	9.148300	8.987400	4.450900	5.517300	5.286900
GBMLGG	Tumor	TCGA-FG-A70Y-01	4.850500	3.752900	3.380000	2.733600	3.97650000	4.846000	4.940200	3.900200	5.303100	2.9262000	4.24420000	3.871000	4.685400	1.6785000	2.850200	4.2995000	3.5424000	-1.02620000	4.468600	1.269600000	2.4518000	-1.11720000	1.9111000	5.834700	4.879800	3.150700	1.3340000	3.639300	5.411800	5.650800	3.354900	2.996600	5.726300	5.857000	5.303100	2.223700	4.846000	4.940200	3.900200	-9.9658000	9.037000	8.967300	4.279500	5.153800	4.850000
GBMLGG	Tumor	TCGA-FG-7643-01	4.614200	4.057500	3.787700	3.234300	2.85820000	4.642200	4.991500	4.061000	5.118200	2.3953000	4.50530000	3.418300	4.066200	2.2513000	2.958100	3.7094000	2.6602000	0.20290000	4.387600	1.367900000	2.2990000	-2.24470000	1.4228000	5.450300	4.118600	3.092700	1.4011000	3.507300	5.714000	4.354800	3.583900	4.453600	5.730400	6.184100	5.118200	2.922400	4.642200	4.991500	4.061000	-9.9658000	8.932900	8.457300	4.583200	4.936400	4.530500
GBMLGG	Tumor	TCGA-06-5859-01	5.261200	4.071300	5.075100	3.943100	2.80340000	5.400900	5.763700	4.557700	5.255500	2.6302000	4.95890000	5.011700	4.920300	2.2603000	4.250300	3.7138000	2.7551000	0.40160000	5.124400	1.491100000	2.9562000	-0.37520000	1.7403000	6.463100	4.698300	3.649700	1.5998000	3.091000	6.354000	4.801200	4.674200	3.165300	5.834700	5.530800	5.255500	3.287000	5.400900	5.763700	4.557700	-9.9658000	9.575600	9.043500	4.620100	5.051900	5.683400
GBMLGG	Tumor	TCGA-TM-A84C-01	5.115200	4.116100	3.009200	3.176500	3.89250000	5.506600	4.867500	4.238100	5.130100	2.5388000	4.45620000	4.419600	4.995500	2.4465000	3.562100	4.6171000	3.8064000	1.29920000	4.787700	2.183000000	3.1129000	-0.32010000	2.0004000	5.841000	4.907400	3.945900	1.6740000	3.648600	6.118100	4.396500	3.641700	4.269100	5.502100	6.115800	5.130100	3.204900	5.506600	4.867500	4.238100	-9.9658000	9.420900	8.743300	4.621200	4.426300	5.077300
GBMLGG	Tumor	TCGA-WY-A85E-01	4.977800	3.630100	4.159500	3.389700	3.57420000	4.961700	5.435300	4.020700	5.791100	2.8361000	4.72420000	4.990100	4.709300	2.1541000	2.722700	4.1061000	4.1628000	-2.54790000	5.562000	2.060400000	2.5707000	-0.05740000	2.4727000	5.871400	5.454500	3.516100	0.9935000	3.805400	5.710100	5.016200	4.054900	4.052300	5.252100	6.176100	5.791100	3.361900	4.961700	5.435300	4.020700	-9.9658000	9.702700	8.948900	5.018900	5.395400	4.702200
GBMLGG	Tumor	TCGA-28-1747-01	4.774000	4.174000	4.329200	3.592300	3.78570000	5.572900	5.273900	4.098500	5.019700	3.2811000	5.03300000	4.756500	5.081600	2.0465000	3.635900	4.9787000	2.3366000	0.44470000	5.096400	1.384600000	3.3731000	0.15190000	1.8643000	6.411400	5.476400	3.367500	0.9493000	4.207200	5.938300	4.966800	4.201700	3.600600	5.669600	5.233100	5.019700	2.815800	5.572900	5.273900	4.098500	-5.0116000	9.354300	9.212800	4.619500	5.119000	5.623800
GBMLGG	Tumor	TCGA-28-2499-01	4.854000	5.108600	4.569900	3.343500	2.94320000	4.931300	5.119800	4.250300	4.893400	2.3953000	4.38270000	4.293600	4.415600	2.5338000	3.679300	5.1724000	1.8643000	1.82420000	4.053200	2.094600000	2.4753000	-0.99710000	1.2516000	6.116700	4.366700	3.423700	1.0363000	3.483000	5.697700	4.614200	4.218100	2.060400	5.726600	5.720600	4.893400	2.817800	4.931300	5.119800	4.250300	-5.5735000	8.557300	8.695000	4.399900	5.081600	5.327000
GBMLGG	Tumor	TCGA-HW-A5KM-01	4.883700	4.134300	4.041000	2.960000	3.11790000	5.258200	5.410400	4.586800	5.544800	3.2251000	4.28400000	5.035200	4.854500	2.6464000	3.630100	3.8167000	3.2328000	-2.38840000	4.936900	1.064200000	2.9802000	-0.99710000	3.1620000	6.064000	4.750100	4.174000	1.8323000	3.907900	6.239800	4.786600	3.979200	4.216500	5.587400	5.950700	5.544800	2.931900	5.258200	5.410400	4.586800	-9.9658000	9.386100	9.345300	4.923700	4.972300	5.396500
GBMLGG	Tumor	TCGA-32-1980-01	4.614200	4.215000	3.591100	3.129400	2.89740000	4.674200	5.162300	3.814700	4.386900	2.8280000	4.67250000	4.131800	4.352700	2.1411000	3.475200	4.1676000	2.2330000	-0.10310000	4.403300	0.669900000	2.6693000	-0.78340000	0.8961000	5.771900	4.208000	2.538800	0.7493000	3.279600	5.981400	4.060100	3.087600	3.134400	5.565600	5.565300	4.386900	2.160600	4.674200	5.162300	3.814700	-3.1714000	8.426100	8.454300	3.712700	4.788200	4.678100
GBMLGG	Tumor	TCGA-DU-7298-01	5.476700	4.771900	4.194600	4.241900	2.92430000	5.216500	5.648800	4.716500	5.835400	2.6302000	4.52490000	4.837500	5.014000	2.6828000	4.172400	2.8955000	3.8571000	-2.72740000	5.598800	2.067300000	2.7993000	-0.19930000	3.1892000	6.430000	5.417900	4.443000	2.3508000	4.486800	5.664200	4.809500	4.275800	4.839000	5.588600	6.306500	5.835400	3.642800	5.216500	5.648800	4.716500	-9.9658000	9.312400	9.339200	4.844500	5.412500	5.558000
GBMLGG	Tumor	TCGA-FG-7637-01	5.140800	4.490000	3.772000	3.425100	2.91280000	5.286500	4.557100	4.575400	5.884900	3.4700000	4.95240000	3.982900	4.753900	2.8602000	3.005600	3.2420000	3.1876000	-3.17140000	4.600000	1.485900000	2.0395000	-0.78340000	3.6725000	6.148800	4.593400	4.504000	1.3109000	4.166800	6.167100	4.784600	4.942100	4.625300	5.160300	6.408700	5.884900	3.165300	5.286500	4.557100	4.575400	-9.9658000	8.987000	9.119000	5.002300	5.651100	5.039200
GBMLGG	Tumor	TCGA-QH-A65R-01	4.722000	4.010900	3.956100	2.655600	3.18290000	4.758100	4.084100	3.833000	5.204000	3.0074000	4.60350000	3.929900	4.736100	2.1345000	2.425200	2.6185000	3.1212000	-3.17140000	4.516700	0.486500000	1.3109000	-1.63940000	2.3620000	6.103900	4.669700	3.225100	0.3685000	3.577900	5.750100	4.926000	3.246600	3.294400	5.311500	5.494800	5.204000	2.284200	4.758100	4.084100	3.833000	-9.9658000	8.849500	8.632200	4.241900	5.488000	4.090900
GBMLGG	Tumor	TCGA-FG-A60J-01	5.031300	3.674800	4.074800	2.830100	3.80440000	5.178800	5.067900	3.890500	5.539800	3.1311000	4.51290000	4.152300	4.967200	2.3366000	3.844100	3.2112000	3.2915000	-3.62590000	5.078100	0.903800000	2.6348000	-0.91320000	2.6114000	6.754900	5.231200	3.466100	1.2815000	4.039200	5.619400	4.648500	3.640500	3.249600	5.437000	6.142600	5.539800	3.204900	5.178800	5.067900	3.890500	-2.3147000	9.192600	8.933000	4.936000	4.812000	4.884200
GBMLGG	Tumor	TCGA-FG-8189-01	5.421600	4.382000	3.359100	3.480400	3.76990000	4.800700	5.191400	4.454900	4.979600	2.6278000	4.36180000	3.861100	4.508500	2.4063000	3.640500	4.1169000	3.1829000	-2.54790000	4.293600	1.000700000	2.9765000	-0.80840000	1.4494000	5.069100	4.342800	3.908900	1.3397000	3.571800	5.647600	3.834000	3.768800	4.520500	6.098100	6.902100	4.979600	3.549800	4.800700	5.191400	4.454900	-9.9658000	8.406400	8.145100	4.946800	5.565600	4.682100
GBMLGG	Tumor	TCGA-P5-A5EY-01	4.256300	3.495800	2.840200	2.248200	3.00920000	4.327800	4.454900	3.574200	4.864500	1.7316000	3.54360000	2.852200	3.756100	1.8363000	2.556100	3.6324000	2.0776000	-0.01300000	3.726900	0.642500000	2.4225000	-1.63940000	1.1447000	4.999600	3.798200	3.235900	0.2998000	3.079100	5.056600	4.102700	2.848200	3.810500	5.419600	5.562000	4.864500	2.201900	4.327800	4.454900	3.574200	-9.9658000	8.480400	8.256900	4.687700	4.291400	4.633500
GBMLGG	Tumor	TCGA-06-2564-01	4.992800	4.388300	4.667400	3.551000	3.54360000	5.727900	5.517300	5.030400	5.382700	3.5411000	4.70990000	5.003600	5.213800	2.4883000	3.919400	4.6323000	3.0428000	1.86430000	5.153000	2.077600000	4.2095000	0.74070000	2.5437000	6.319200	5.896300	4.290600	1.9302000	4.251000	7.650700	4.880700	4.892000	4.081600	5.989400	6.091300	5.382700	3.245000	5.727900	5.517300	5.030400	-9.9658000	10.017700	9.240200	4.560800	5.723900	5.800900
GBMLGG	Tumor	TCGA-06-5408-01	5.283200	4.937400	4.157900	4.081600	4.17320000	5.314000	5.912200	4.315500	5.675000	3.0671000	4.91700000	5.010400	4.966300	2.9525000	3.899300	5.0277000	2.0500000	1.70530000	5.689600	1.214700000	3.6669000	0.03000000	2.1114000	7.116800	4.462100	4.207200	2.1114000	4.524900	7.435900	4.840000	4.642200	4.098500	6.192200	6.135100	5.675000	2.899400	5.314000	5.912200	4.315500	-2.3147000	9.867700	9.475700	4.421600	5.459500	5.978000
GBMLGG	Tumor	TCGA-27-1832-01	4.300200	4.494500	3.941200	3.082500	3.20800000	5.729600	5.153400	3.981000	4.804300	2.8622000	4.63580000	4.907400	4.951000	1.7360000	2.965500	4.6877000	2.5900000	-0.68730000	5.625600	0.774800000	2.8321000	-0.24980000	1.1706000	6.512400	4.574200	2.776300	1.1833000	3.697200	6.548800	5.601100	3.137700	2.553600	6.058600	4.200900	4.804300	2.655600	5.729600	5.153400	3.981000	-3.3076000	9.776500	9.084100	4.235800	5.538900	5.834400
GBMLGG	Tumor	TCGA-14-1829-01	2.985700	5.576600	4.499600	2.513700	1.02220000	3.824900	4.738300	4.583800	3.231300	2.8622000	5.18830000	2.004000	2.840200	2.8760000	2.914800	3.4291000	1.0503000	0.33460000	4.070500	1.506400000	1.2516000	-2.24470000	0.8164000	5.615300	3.768800	1.795400	-0.2328000	1.257600	7.667200	4.402700	2.718300	1.470400	4.061900	4.023300	3.231300	1.590200	3.824900	4.738300	4.583800	-6.5064000	6.752000	8.740800	2.685000	4.996900	3.559600
GBMLGG	Tumor	TCGA-QH-A6X5-01	4.280300	3.999200	3.257200	2.907100	3.85110000	5.018000	4.174000	3.605400	5.395400	2.9319000	4.75070000	3.870000	4.995500	2.1213000	2.454400	3.9929000	3.5022000	-3.30760000	4.227400	0.566600000	2.2693000	-1.21420000	1.9302000	5.929600	4.890500	2.842200	0.4125000	3.608900	5.490900	4.865500	3.429100	4.018000	5.527700	5.891400	5.395400	2.406300	5.018000	4.174000	3.605400	-9.9658000	9.311400	8.860000	4.506000	4.783000	4.605900
GBMLGG	Tumor	TCGA-32-2615-01	4.628800	4.196200	3.988300	3.292900	3.40340000	5.177200	5.242300	4.271400	5.009900	2.7357000	4.54730000	4.966800	5.009900	2.2931000	3.680400	4.4364000	2.6760000	2.02540000	5.307500	0.799900000	2.8178000	-0.35660000	1.8762000	6.599500	4.906900	3.504700	1.6374000	4.023300	7.021000	4.875300	3.881800	3.395200	5.736600	5.770300	5.009900	2.948800	5.177200	5.242300	4.271400	-5.0116000	9.128900	8.576600	4.061000	4.679300	5.430300
GBMLGG	Tumor	TCGA-06-0158-01	4.887600	4.126100	3.712700	3.577900	4.07050000	6.127200	5.226200	4.529900	5.460800	3.3773000	4.76930000	4.900200	5.151400	2.3337000	3.928000	5.0457000	2.6232000	2.21750000	6.199700	1.316700000	3.5187000	0.57630000	2.4198000	6.516800	5.509400	3.828900	1.4441000	4.003700	7.281000	4.806900	4.021600	3.129400	5.745800	6.068500	5.460800	3.139300	6.127200	5.226200	4.529900	-9.9658000	9.426300	8.869000	4.916000	5.040900	5.903100
GBMLGG	Tumor	TCGA-HT-7605-01	4.803300	4.085800	3.874900	3.281100	3.66460000	5.184700	4.632900	4.146600	5.576300	2.4544000	3.95340000	3.796100	4.515400	2.0218000	2.885800	4.3017000	3.6113000	-2.63490000	4.269100	1.263600000	2.4960000	-0.94060000	2.1798000	5.756200	5.025500	3.658900	0.8805000	3.666900	5.733100	4.596400	3.488100	4.234300	5.679200	6.242400	5.576300	2.976500	5.184700	4.632900	4.146600	-9.9658000	9.103100	8.712500	4.875300	5.299400	4.462800
GBMLGG	Tumor	TCGA-DU-6394-01	5.653900	4.833400	4.124400	3.988300	3.74860000	5.425300	4.836000	5.335600	5.849000	3.1955000	4.76030000	4.893900	5.180300	3.4907000	3.603000	1.2696000	3.6030000	-4.03500000	5.225800	2.671500000	2.9765000	-0.66430000	3.3842000	6.446600	5.177600	4.893900	1.8036000	4.168400	6.127200	4.466700	4.711000	5.232300	5.876300	6.602000	5.849000	3.528700	5.425300	4.836000	5.335600	-6.5064000	9.443900	8.973200	5.020600	5.912700	5.354400
GBMLGG	Tumor	TCGA-S9-A6WO-01	5.420200	3.936500	4.036600	2.883800	3.83000000	5.022900	5.185500	4.635800	5.811200	2.9128000	4.83750000	4.867000	4.670800	2.2113000	3.608900	3.7017000	3.7039000	-2.05290000	4.804800	1.868300000	2.8955000	-0.66430000	2.9655000	5.834400	5.613600	4.138400	1.7097000	4.205600	5.772200	5.214600	4.246500	4.194600	5.153800	6.215300	5.811200	2.912800	5.022900	5.185500	4.635800	-9.9658000	9.462500	9.086000	4.930800	5.136700	5.078600
GBMLGG	Tumor	TCGA-28-5216-01	4.777700	5.049200	3.933700	3.453000	2.63950000	4.837500	5.760800	4.018000	5.135500	2.8321000	4.27810000	4.347000	4.827900	2.9839000	3.929900	3.9810000	2.1047000	0.70580000	4.843500	1.015100000	2.9224000	0.01580000	1.6234000	6.615000	4.014400	3.758200	1.4547000	4.396500	6.908500	4.897800	3.429100	3.252600	5.970400	5.672500	5.135500	2.653300	4.837500	5.760800	4.018000	-5.0116000	9.124500	9.189900	4.264600	5.002300	5.624700
GBMLGG	Tumor	TCGA-WY-A859-01	5.338800	4.222000	3.753900	2.969200	3.96820000	4.936900	5.184700	4.034800	5.446300	3.1797000	4.16760000	4.649700	4.974100	2.0604000	3.109500	3.8954000	4.0162000	-3.04690000	5.157500	1.263600000	2.9109000	-0.26710000	1.1706000	6.305800	5.438300	2.336600	0.9268000	4.001000	5.605000	5.160300	3.309000	3.774100	5.915300	5.895100	5.446300	2.991100	4.936900	5.184700	4.034800	-9.9658000	9.196300	8.649400	4.637600	5.639800	4.758700
GBMLGG	Tumor	TCGA-WY-A85B-01	5.238100	4.251000	4.101100	3.502200	3.03580000	5.178400	5.446300	4.331300	5.534800	2.9674000	4.39510000	5.000900	4.961700	2.2543000	3.204900	3.0038000	3.8340000	-1.59510000	5.414200	0.774800000	2.7422000	-0.23280000	2.8701000	6.372400	5.287300	3.517400	1.5514000	4.352000	5.677300	5.138800	3.633500	3.964500	5.359700	5.862200	5.534800	2.750800	5.178400	5.446300	4.331300	-9.9658000	9.626000	9.180300	4.654800	5.323800	4.766600
GBMLGG	Tumor	TCGA-S9-A6UB-01	5.454200	4.571100	4.003700	3.730200	3.95430000	5.685700	4.670200	4.656600	6.207500	3.3938000	4.75650000	4.671900	5.754400	2.6232000	3.512400	3.6725000	3.9251000	-4.29340000	5.281400	1.422800000	2.7868000	-0.39400000	3.1955000	6.624600	5.704300	4.583800	1.1250000	4.243400	5.851500	5.308900	4.177200	4.660600	5.721700	6.403600	6.207500	3.117900	5.685700	4.670200	4.656600	-9.9658000	9.385100	8.864600	5.154700	5.697700	5.101000
GBMLGG	Tumor	TCGA-41-2572-01	4.493800	4.215000	4.144900	3.653200	4.00370000	5.404700	5.068300	4.310400	4.182000	2.7679000	4.27950000	5.016600	4.498300	1.5902000	3.418300	4.4816000	1.6093000	-0.61930000	5.821200	0.864700000	3.0376000	0.28810000	1.3454000	6.466500	5.183900	2.144400	0.9191000	3.382800	6.071100	4.792900	3.367500	2.930000	5.408400	5.234600	4.182000	2.134500	5.404700	5.068300	4.310400	-9.9658000	8.858400	9.030000	3.944000	5.298700	5.632000
GBMLGG	Tumor	TCGA-DU-7290-01	4.712100	4.355500	3.845100	3.761400	2.97650000	5.218400	5.934100	4.843500	5.636400	2.4090000	4.73290000	4.429000	5.143700	3.2236000	3.994700	4.3198000	2.4985000	2.58520000	5.335200	2.926200000	3.1409000	-2.24470000	3.1062000	6.042700	4.256300	4.423000	2.4465000	4.085800	6.312700	4.745800	3.960800	4.218900	6.236900	6.636600	5.636400	3.617200	5.218400	5.934100	4.843500	-9.9658000	9.442200	9.081400	4.656600	4.642800	5.849800
GBMLGG	Tumor	TCGA-P5-A5F6-01	3.882700	2.585200	2.767900	3.359100	3.22050000	5.135500	6.491500	2.828000	4.627700	2.8462000	3.32930000	4.330600	4.274300	1.0079000	4.393800	2.9820000	1.7532000	-0.94060000	3.514900	1.125000000	2.7007000	-0.85990000	1.2875000	4.777700	4.266900	3.663500	1.5612000	2.748700	5.066100	3.631200	3.731300	3.189200	5.744500	5.172800	4.627700	2.924300	5.135500	6.491500	2.828000	-9.9658000	8.298800	7.846800	4.110300	5.090000	4.525500
GBMLGG	Tumor	TCGA-DU-6407-01	5.855000	3.939300	3.914700	2.570700	3.16690000	4.999600	5.534800	5.244900	5.516000	2.9765000	3.95710000	3.907000	4.363200	1.9188000	3.327800	2.7993000	2.9600000	-3.45800000	4.627100	1.646600000	2.4753000	-0.91320000	2.8321000	6.360700	4.546600	4.073000	1.9931000	4.326300	5.903800	5.253300	4.754400	4.153900	5.320900	6.436000	5.516000	1.678500	4.999600	5.534800	5.244900	-9.9658000	9.092000	9.180300	4.014400	4.759700	5.131000
GBMLGG	Tumor	TCGA-02-0055-01	4.827400	4.251000	3.946800	3.544900	2.66240000	4.709900	5.151400	4.817200	4.271400	2.7530000	4.88810000	4.113600	4.528600	2.1280000	3.697200	3.8690000	1.7617000	-0.13450000	4.377200	1.700900000	2.3048000	-0.91320000	1.8282000	6.177300	4.370900	3.345000	1.3623000	3.389700	7.202300	5.184700	3.273700	2.630200	5.298000	4.784600	4.271400	2.220600	4.709900	5.151400	4.817200	-0.0425000	8.401500	8.614700	3.534900	4.766100	5.113200
GBMLGG	Tumor	TCGA-HT-7601-01	4.937400	4.317700	3.881800	3.323500	3.73890000	4.978700	5.311800	4.359000	5.490600	3.1781000	4.44300000	4.342100	4.764000	2.3788000	3.918500	3.3717000	3.2096000	-3.30760000	4.783500	1.251600000	3.1228000	-0.71080000	2.7487000	6.025900	4.790800	4.292900	1.7786000	4.107800	6.177500	4.613000	3.883700	4.722000	5.641000	6.271100	5.490600	3.298800	4.978700	5.311800	4.359000	-9.9658000	9.159700	8.971600	4.289200	4.786600	5.225000
GBMLGG	Tumor	TCGA-32-2634-01	5.176400	4.688200	4.794500	4.959400	3.91370000	5.779000	5.525200	4.789800	5.526100	2.8381000	4.83290000	5.078100	5.006800	2.7721000	3.873900	5.0273000	2.8240000	2.11800000	6.347900	1.718500000	3.7752000	2.02180000	2.3164000	7.476200	4.397900	4.354800	2.5388000	4.681500	6.798700	5.151400	4.211100	3.270700	5.675300	6.256100	5.526100	3.215800	5.779000	5.525200	4.789800	0.2154000	9.499800	9.132200	4.919900	5.492200	5.766100
GBMLGG	Tumor	TCGA-DU-6403-01	5.155100	4.006400	3.970000	3.579100	3.61950000	5.024200	5.568700	4.511700	5.650500	2.5511000	4.62820000	3.493300	4.544200	2.2268000	3.612500	5.0095000	3.1491000	0.88050000	5.830900	1.709700000	3.9327000	1.29920000	2.7095000	6.410900	4.607100	4.233500	2.2421000	4.512900	5.915100	4.553400	4.845500	4.986900	5.661700	6.449400	5.650500	3.117900	5.024200	5.568700	4.511700	-9.9658000	9.803600	8.931400	4.852500	4.820700	5.690700
GBMLGG	Tumor	TCGA-DB-A4XG-01	5.539500	4.583800	4.284000	3.192400	3.07740000	5.485100	4.672500	4.776200	5.937100	3.3061000	4.31620000	4.405400	5.323400	2.6556000	2.799300	4.5028000	3.7898000	-3.04690000	5.133000	1.836300000	2.5338000	-0.78340000	3.4398000	6.072600	5.238100	4.404000	1.2875000	4.264600	5.835400	5.023300	4.272800	4.710400	5.624700	6.443500	5.937100	3.295900	5.485100	4.672500	4.776200	-9.9658000	9.173600	9.159000	5.128900	5.724400	5.025500
GBMLGG	Tumor	TCGA-DB-A64R-01	5.064000	4.583800	4.061900	3.000200	3.56820000	5.518300	4.702200	4.782500	5.968100	3.5596000	4.91370000	4.418900	5.593100	2.7636000	2.689500	5.2292000	4.7751000	-3.30760000	5.214900	1.491100000	2.8361000	0.27620000	3.1245000	6.084300	5.650800	4.131800	0.5859000	4.122800	6.068500	4.985500	3.995600	4.340600	5.510400	6.250000	5.968100	3.633500	5.518300	4.702200	4.782500	-9.9658000	9.423600	8.989400	5.067900	5.712600	4.903100
GBMLGG	Tumor	TCGA-HW-7487-01	4.960300	4.277300	3.571800	3.456900	3.43180000	4.927000	4.679800	4.279500	5.539200	3.2112000	4.44830000	3.953400	5.037900	2.7721000	3.009200	3.4143000	3.6623000	-2.05290000	4.252600	0.934300000	2.4279000	-0.91320000	1.7995000	5.611800	4.806400	3.953400	1.1577000	3.538700	5.741200	4.569900	3.949600	4.549100	5.644800	6.289500	5.539200	2.956200	4.927000	4.679800	4.279500	-9.9658000	8.939200	8.826100	4.972700	5.536400	4.436400
GBMLGG	Tumor	TCGA-S9-A7J1-01	4.976000	4.104400	4.017100	3.294400	3.73670000	5.344500	4.345600	4.386900	5.698500	2.3394000	4.51800000	4.549100	5.348400	2.7249000	2.998400	4.4095000	3.9992000	-2.38840000	5.291700	1.293400000	3.2511000	0.29980000	3.1458000	5.779500	5.650200	4.140900	1.1250000	3.747500	5.589800	4.693300	4.002800	4.488700	5.306400	6.548100	5.698500	3.492000	5.344500	4.345600	4.386900	-9.9658000	9.496600	8.610100	5.209900	5.519200	4.918000
GBMLGG	Tumor	TCGA-FG-6689-01	4.625300	4.144100	3.039300	2.767900	3.21430000	4.836000	5.057500	3.722600	5.498300	3.0637000	3.89150000	3.798200	4.106900	1.9786000	3.276600	3.6804000	3.2374000	-3.62590000	3.729100	0.964200000	2.3649000	-1.93790000	2.3048000	5.536100	4.667400	3.745300	1.0915000	3.955200	5.665600	4.921800	3.558400	4.171600	5.704300	6.358600	5.498300	2.472700	4.836000	5.057500	3.722600	-9.9658000	8.811300	8.810300	4.406100	4.532400	4.744200
GBMLGG	Tumor	TCGA-HT-8011-01	5.397500	4.533000	4.475100	3.962600	4.47710000	5.357600	5.812800	4.900200	5.811500	3.4437000	5.09130000	5.098900	5.442300	2.3251000	4.261600	5.5126000	3.0038000	-0.37520000	6.127900	1.444100000	3.6030000	1.63270000	2.7073000	7.462800	5.628200	4.021600	1.9601000	5.023700	7.008700	5.815300	4.936000	4.702700	5.774000	6.021300	5.811500	3.388300	5.357600	5.812800	4.900200	-6.5064000	10.640900	9.594400	4.689400	5.446300	6.030800
GBMLGG	Tumor	TCGA-E1-A7YJ-01	4.786100	4.144100	4.166800	3.885700	4.69600000	5.890000	5.362500	4.157900	5.752500	3.3633000	5.75300000	5.453600	5.357600	2.3135000	3.639300	5.1433000	3.1507000	1.95640000	5.886100	1.263600000	3.5851000	0.07180000	2.1798000	6.549400	5.936900	3.633500	1.7097000	3.249600	6.888800	5.171200	3.770900	3.969100	5.801700	5.912900	5.752500	3.577900	5.890000	5.362500	4.157900	-9.9658000	9.861200	9.127200	4.583200	5.011300	5.978900
GBMLGG	Tumor	TCGA-06-5411-01	5.064800	4.851500	4.638700	3.698300	2.85420000	4.642200	5.172000	4.037500	4.573000	2.8936000	5.15790000	4.144900	4.450300	2.7993000	3.260200	4.7055000	2.5112000	-0.57560000	4.359000	1.208500000	2.6533000	-0.99710000	1.3051000	6.346800	4.393100	3.541100	0.5763000	3.472600	6.825400	3.886600	3.869000	3.137700	5.215300	5.939500	4.573000	2.776300	4.642200	5.172000	4.037500	-2.4659000	8.790800	8.663200	4.058400	4.783000	4.375800
GBMLGG	Tumor	TCGA-DB-5277-01	4.686000	3.988300	4.491300	3.708300	4.59760000	5.628500	5.596700	5.019300	5.435300	3.4318000	5.43500000	6.021100	5.294300	2.1574000	3.986500	4.3292000	4.7866000	-0.49210000	5.226900	2.387100000	1.8078000	-0.07250000	1.9968000	7.666600	4.801700	3.507300	2.4701000	4.057500	6.144700	6.285600	4.625900	4.218100	6.266400	6.580500	5.435300	2.844200	5.628500	5.596700	5.019300	-9.9658000	9.275500	9.437000	4.213400	6.293000	5.422900
GBMLGG	Tumor	TCGA-HT-7690-01	5.476400	4.462800	4.463400	3.200200	3.93080000	5.389600	5.571100	4.266100	5.645900	3.3842000	4.77400000	4.548500	4.966800	2.6464000	3.603000	3.6883000	3.3869000	-3.45800000	4.874400	1.460000000	2.2931000	-0.45210000	2.7029000	6.584500	5.063500	3.808500	1.5950000	3.912700	6.621300	5.077300	3.635900	3.641700	5.893100	6.124100	5.645900	2.994800	5.389600	5.571100	4.266100	-9.9658000	9.568000	9.213500	4.613600	5.151000	5.203200
GBMLGG	Tumor	TCGA-TM-A84M-01	5.663400	4.383400	4.141700	3.819800	3.19390000	5.636900	4.380000	4.652000	5.883400	3.3773000	4.43640000	5.014400	5.583200	3.5187000	3.661200	3.4344000	4.6502000	-3.30760000	5.878700	2.070700000	2.7826000	0.52710000	3.6612000	7.126400	5.757600	4.517300	2.0604000	4.371600	5.891200	4.902100	4.479000	4.642800	5.387900	6.480600	5.883400	3.660000	5.636900	4.380000	4.652000	-9.9658000	9.775600	9.147200	5.019700	5.677000	5.219600
GBMLGG	Tumor	TCGA-HT-8105-01	5.074700	4.564400	4.200100	3.388300	3.23430000	5.045300	4.597000	4.489400	6.037800	3.4984000	5.34660000	4.410100	5.109800	3.1409000	3.406100	4.0730000	3.7857000	-0.59730000	4.597000	1.098300000	2.8994000	-0.55430000	2.5137000	5.932400	5.558600	4.008200	1.3791000	3.591100	6.041400	4.775100	4.349900	4.608300	5.688500	6.453400	6.037800	3.753900	5.045300	4.597000	4.489400	-9.9658000	9.117700	8.981300	5.145300	5.903500	4.706000
GBMLGG	Tumor	TCGA-06-0744-01	4.136800	4.033100	3.680400	2.687300	3.60420000	4.729600	4.967700	3.751800	4.556500	3.0671000	4.96210000	4.863000	4.395100	2.0673000	3.306100	4.2833000	2.2019000	0.43400000	6.272800	0.926800000	2.8422000	0.15190000	1.3901000	7.087000	5.833200	2.604300	0.4340000	3.717100	6.434000	4.679300	3.359100	2.780500	4.699400	4.615900	4.556500	2.443900	4.729600	4.967700	3.751800	-4.6082000	9.184300	9.036000	3.613600	5.108600	5.246800
GBMLGG	Tumor	TCGA-76-4928-01	5.111100	4.402700	4.067000	3.483000	3.26770000	5.106900	5.400900	4.248800	4.739900	3.1717000	4.64450000	4.460800	4.872900	1.9527000	3.166900	4.4169000	1.3791000	-0.55430000	4.875800	0.856800000	3.2988000	-0.61930000	0.9789000	6.562700	4.974600	2.963700	0.6608000	3.872900	6.351000	4.960300	3.524900	3.506000	5.700700	5.346300	4.739900	2.287200	5.106900	5.400900	4.248800	-4.6082000	9.210500	8.990800	3.717100	5.179200	5.533300
GBMLGG	Tumor	TCGA-06-0644-01	5.032100	4.229700	3.645100	3.820800	2.71610000	5.085000	5.495400	4.402700	4.370900	2.3135000	5.01620000	4.376500	4.969100	2.2175000	3.740000	5.0162000	1.2333000	-0.04250000	5.191400	1.275600000	3.4726000	-0.94060000	1.0079000	6.733800	4.344900	3.122800	0.6969000	4.049700	6.310200	4.950000	4.455600	3.266200	6.046800	5.737200	4.370900	2.417100	5.085000	5.495400	4.402700	-0.0725000	9.141100	8.788900	3.443700	5.052700	5.816900
GBMLGG	Tumor	TCGA-E1-A7YY-01	5.360800	4.145800	3.562100	3.455600	3.62190000	4.862000	5.301600	4.273600	5.196200	2.3423000	4.68490000	3.842100	4.838000	2.1013000	3.446400	4.3986000	3.1971000	-1.68500000	4.610600	1.257600000	3.1311000	-1.02620000	1.2085000	5.449600	4.429700	3.269200	0.9862000	3.710500	5.648200	4.434400	3.568200	4.295800	6.162100	6.594700	5.196200	3.209600	4.862000	5.301600	4.273600	-9.9658000	8.710900	8.239500	4.936900	5.422600	4.466000
GBMLGG	Tumor	TCGA-HT-A619-01	5.293600	4.651400	4.694900	4.062700	3.21580000	5.444000	4.523600	4.690500	5.400900	3.2944000	4.90310000	4.806900	5.143700	2.2421000	2.901300	0.8883000	3.7688000	-6.50640000	5.567500	1.655800000	2.4279000	-0.64160000	2.7051000	6.235000	5.054900	4.008200	1.0983000	4.001900	5.462100	4.748000	4.658300	4.327800	5.303500	5.785800	5.400900	3.560800	5.444000	4.523600	4.690500	-9.9658000	9.428400	8.593200	4.879800	5.848500	4.656600
GBMLGG	Tumor	TCGA-E1-5318-01	5.302000	4.728000	3.819800	3.192400	2.85420000	5.338100	4.703300	4.978700	5.576300	3.4451000	4.11280000	4.427000	4.488700	2.2633000	2.874000	0.9862000	3.2915000	-2.24470000	5.067400	1.138200000	2.5388000	-0.45210000	3.3731000	6.672600	4.541100	4.650800	1.8996000	3.995600	5.707400	4.789800	4.300900	4.627100	5.347700	6.012600	5.576300	2.813700	5.338100	4.703300	4.978700	-9.9658000	9.062500	9.500900	4.552200	5.710700	5.215300
GBMLGG	Tumor	TCGA-P5-A737-01	4.738300	3.565700	3.497100	3.019900	3.27370000	4.896800	3.700600	3.508600	5.384400	2.3222000	3.96540000	4.292900	4.701600	2.0218000	1.774400	4.7474000	3.5971000	-3.17140000	5.269400	1.000700000	2.5948000	-0.28450000	2.2206000	6.210100	4.660600	3.074000	0.6332000	3.888600	4.923700	4.495100	3.702800	3.446400	5.269400	5.724400	5.384400	2.634800	4.896800	3.700600	3.508600	-9.9658000	8.956300	8.746100	4.584400	4.745800	4.347700
GBMLGG	Tumor	TCGA-14-0871-01	4.564400	3.822800	3.464800	4.300900	2.97840000	5.183500	5.504300	4.156300	5.149000	3.2435000	2.28130000	5.388900	5.022000	0.9493000	3.139300	5.2514000	2.2931000	-0.45210000	5.525500	0.099000000	5.8746000	2.09120000	2.2693000	6.553200	5.289900	3.617200	1.7828000	4.624700	6.041600	5.658000	3.683800	4.139200	5.105600	4.980100	5.149000	2.229900	5.183500	5.504300	4.156300	4.7214000	9.155700	9.312600	3.913700	6.439300	5.718400
GBMLGG	Tumor	TCGA-RY-A83Y-01	4.852500	4.388900	3.818700	2.943200	3.80540000	5.318000	4.118600	3.732400	5.229600	3.0446000	5.13220000	4.111900	5.434000	2.2206000	2.398100	2.7007000	3.8126000	-4.29340000	5.160300	0.455200000	2.0183000	-0.64160000	2.0979000	6.506700	5.199300	2.819900	0.7146000	3.778300	5.736600	5.433300	3.249600	3.124500	5.590100	5.354400	5.229600	2.284200	5.318000	4.118600	3.732400	-9.9658000	9.168700	8.732000	4.378600	5.483200	4.508500
GBMLGG	Tumor	TCGA-08-0386-01	5.185100	4.835500	4.427700	4.031300	4.17080000	5.651900	5.899200	4.759200	5.379600	3.7324000	5.52550000	4.215000	4.851500	2.3953000	4.069600	4.3674000	2.5462000	0.80820000	6.054400	1.860400000	3.5374000	0.48650000	1.4547000	6.981300	5.605000	3.635900	2.0535000	4.372300	6.941500	4.863500	4.969500	4.248000	6.010600	6.165300	5.379600	2.630200	5.651900	5.899200	4.759200	-2.8262000	9.578400	9.269000	5.071300	5.861700	5.978400
GBMLGG	Tumor	TCGA-HT-8564-01	4.755500	3.955200	4.156300	3.521200	3.35630000	5.398200	5.383700	3.867000	5.663900	2.4171000	4.45090000	5.221900	5.391700	2.1670000	3.678200	4.6212000	3.6463000	1.62810000	4.579600	0.964200000	3.6905000	-0.08770000	2.9674000	6.029500	4.725800	3.579100	1.8282000	4.102700	5.671300	4.023300	3.992900	3.913700	6.219000	5.885100	5.663900	3.654300	5.398200	5.383700	3.867000	-9.9658000	9.443500	8.552900	5.419200	5.310700	4.810500
GBMLGG	Tumor	TCGA-HT-7686-01	5.044000	4.329900	3.620700	3.166900	3.51990000	5.486700	5.748200	4.335600	5.503100	3.2251000	4.26010000	4.162000	4.572300	2.2663000	3.857100	4.1335000	2.8422000	-2.82620000	3.839100	1.799500000	2.4985000	-1.39210000	2.3732000	5.996400	4.421000	4.103600	1.8323000	4.421000	6.493300	4.923200	3.675900	4.228100	5.658200	6.421100	5.503100	2.597200	5.486700	5.748200	4.335600	-9.9658000	9.109900	9.116400	4.039200	4.589200	5.040900
GBMLGG	Tumor	TCGA-E1-A7YM-01	4.232000	3.831000	4.189100	3.134400	3.68940000	4.901600	4.865000	3.958900	5.618900	2.4753000	4.56630000	4.924600	5.061400	1.7828000	2.879900	4.8161000	3.0002000	0.26420000	5.525500	0.517000000	2.7868000	-1.78090000	1.7995000	6.411300	4.806900	3.419700	0.8961000	3.555900	6.191000	5.080700	3.725900	4.109400	5.790000	5.756200	5.618900	2.694000	4.901600	4.865000	3.958900	-9.9658000	9.809100	8.557900	4.725300	4.987800	5.029500
GBMLGG	Tumor	TCGA-DU-7301-01	5.037400	4.283300	3.794000	3.307600	3.32500000	4.994600	5.305600	4.671300	5.635200	3.0671000	4.05320000	3.921300	4.211100	2.5876000	3.404800	2.1280000	2.8381000	-2.46590000	4.507900	2.183000000	2.3871000	-2.17790000	2.9319000	6.047000	4.717000	3.553500	1.9822000	4.395800	6.479500	4.486800	4.498300	3.967300	5.579000	6.696300	5.635200	2.536300	4.994600	5.305600	4.671300	-9.9658000	9.013800	9.212300	4.764500	5.064400	5.096000
GBMLGG	Tumor	TCGA-S9-A6UA-01	4.979600	4.068800	3.709400	2.952500	3.55840000	5.473500	5.273200	4.329200	5.225800	3.4543000	4.57540000	4.911300	4.834500	2.1114000	3.554700	3.3535000	2.4649000	0.98620000	5.298000	1.356700000	3.4543000	0.19030000	2.0147000	6.505000	4.613600	3.856100	1.7403000	4.139200	6.125800	4.952800	3.393800	3.406100	5.678400	5.588600	5.225800	3.246600	5.473500	5.273200	4.329200	-5.5735000	9.361200	8.738700	4.429000	4.905000	5.464700
GBMLGG	Tumor	TCGA-32-2632-01	4.847000	3.994700	3.430400	3.620700	3.69390000	5.085000	5.263100	4.174000	4.650200	2.8055000	4.18910000	4.404000	4.645100	2.3926000	3.375900	5.3459000	2.7805000	0.94930000	5.813600	1.748900000	2.9013000	-0.23280000	1.1960000	6.836200	4.993300	3.234300	1.2756000	3.931800	6.335200	4.518000	3.929900	3.203400	5.567500	5.562300	4.650200	2.251300	5.085000	5.263100	4.174000	-3.1714000	9.213200	8.874700	4.419600	4.516700	5.741200
GBMLGG	Tumor	TCGA-TM-A84G-01	5.597900	4.444300	3.722600	3.790900	3.65320000	5.742000	4.751200	4.985100	6.055100	3.1540000	4.81150000	4.866000	5.526100	3.0446000	1.269600	2.1114000	4.0001000	-3.17140000	5.721400	1.941500000	3.3017000	0.03000000	3.7486000	6.166500	5.209100	5.015700	1.2333000	4.465400	6.046400	4.989200	4.154700	4.813100	5.858000	6.255700	6.055100	3.246600	5.742000	4.751200	4.985100	-9.9658000	9.469100	8.857600	5.102700	5.791600	5.004100
GBMLGG	Tumor	TCGA-VV-A829-01	5.397800	4.412800	4.633500	3.601800	2.81780000	5.459800	4.521100	4.549700	5.779800	2.7784000	4.64790000	4.368100	4.824800	2.7292000	2.982000	3.8935000	4.3213000	-3.17140000	4.595800	1.705300000	2.0810000	-0.99710000	3.2359000	5.736600	4.284000	4.389600	1.4911000	3.329300	6.369100	5.486400	3.983800	4.337100	5.654200	6.232300	5.779800	2.897400	5.459800	4.521100	4.549700	-9.9658000	8.917600	8.705100	4.742100	5.653400	4.860500
GBMLGG	Tumor	TCGA-DH-A66B-01	4.639900	4.441000	4.178800	3.427700	3.77520000	5.484800	5.396100	4.597000	5.522700	3.0340000	4.78870000	4.338500	5.105600	2.4831000	3.111200	2.6464000	3.6463000	-3.17140000	5.293200	2.060400000	2.3164000	-0.85990000	2.1013000	6.664100	5.431700	3.323500	1.4859000	4.130200	6.616600	5.404700	3.168500	4.074800	5.828100	6.021100	5.522700	2.604300	5.484800	5.396100	4.597000	-9.9658000	9.373600	9.324400	3.618400	5.314000	5.223500
GBMLGG	Tumor	TCGA-HT-A5R7-01	4.915600	4.182800	3.555900	3.155600	3.89540000	5.084500	5.011300	4.010000	5.034300	2.7161000	4.45290000	4.052300	4.417600	2.1702000	3.264700	4.1946000	3.4251000	-3.30760000	4.325600	0.888300000	2.2299000	-0.49210000	1.4962000	5.748200	4.765600	3.466100	1.5266000	3.679300	5.910300	4.563800	3.275200	3.768800	5.824800	6.123900	5.034300	3.124500	5.084500	5.011300	4.010000	-9.9658000	8.754600	8.268200	4.693800	5.072100	4.554000
GBMLGG	Tumor	TCGA-CS-5394-01	5.242300	4.699900	3.864000	3.860100	3.05850000	5.594900	4.521700	5.118600	5.767700	3.2466000	4.23890000	4.157900	4.721400	2.8779000	3.067100	0.8883000	3.6289000	-2.82620000	5.032600	1.227100000	2.6940000	-0.02770000	3.5237000	5.971800	4.770900	4.433000	1.8404000	3.859100	5.865700	4.560200	4.592200	4.864000	5.490900	6.486700	5.767700	3.046300	5.594900	4.521700	5.118600	-9.9658000	9.000100	9.074500	5.041400	6.305100	5.002700
GBMLGG	Tumor	TCGA-HT-A61A-01	4.870400	4.218900	3.612500	3.190800	3.57300000	4.759700	4.960300	4.117800	4.925100	2.5213000	5.00270000	3.772000	4.951000	1.8683000	2.887700	4.0322000	3.2677000	-1.11720000	4.469300	0.840800000	2.6185000	-1.43050000	1.3567000	5.335200	4.663400	2.985700	0.7664000	3.425100	5.763700	4.061000	3.357700	3.919400	5.672500	6.009200	4.925100	3.251100	4.759700	4.960300	4.117800	-9.9658000	8.520100	8.145400	4.617700	5.522000	4.199400
GBMLGG	Tumor	TCGA-HT-7877-01	4.977800	4.179600	3.690500	2.969200	3.42240000	5.062300	4.399900	4.399900	5.755400	2.8622000	4.22890000	4.139200	4.956100	2.5900000	2.916700	4.0705000	3.8481000	-2.31470000	4.542900	1.214700000	2.8096000	-0.35660000	3.1588000	5.603500	5.329900	4.329200	1.3901000	3.815700	5.705700	4.647900	4.045400	4.671900	5.242300	5.899000	5.755400	3.426400	5.062300	4.399900	4.399900	-9.9658000	9.169000	8.671200	4.917500	5.166400	4.771400
GBMLGG	Tumor	TCGA-HT-A618-01	4.528600	4.182000	4.291400	2.731400	3.09610000	4.653700	5.020600	4.286200	5.243400	2.3366000	3.86400000	4.087500	4.735000	2.3019000	2.987500	3.3492000	3.6905000	-1.55220000	4.483600	1.417400000	2.4332000	-1.18110000	2.3077000	5.741200	4.809000	3.549800	0.9935000	3.592300	6.017900	4.850500	3.009200	4.149800	5.397800	6.072800	5.243400	2.689500	4.653700	5.020600	4.286200	-6.5064000	9.118200	8.677300	4.339900	5.160700	4.972300
GBMLGG	Tumor	TCGA-06-0882-01	4.625300	4.361800	4.462800	3.460900	3.55350000	5.675000	5.263100	4.434400	4.828900	3.0757000	4.47320000	4.327800	4.961700	2.3508000	3.472600	4.6347000	2.0004000	0.88830000	4.673000	1.963800000	3.3264000	-0.73460000	1.6649000	6.276000	4.863500	3.848100	1.0711000	3.690500	7.157300	4.686000	3.687200	3.485600	5.937100	5.493200	4.828900	2.881900	5.675000	5.263100	4.434400	-9.9658000	8.991100	8.582800	4.259300	5.033500	5.285400
GBMLGG	Tumor	TCGA-DU-6542-01	5.275000	4.415600	3.790900	3.888600	3.01630000	5.338100	5.648200	4.577800	5.829100	2.6715000	4.78660000	4.665100	4.952800	2.5263000	4.416200	4.6312000	3.6289000	-2.38840000	5.347000	1.884000000	3.1556000	-0.78340000	3.2973000	6.086400	5.766600	4.444300	2.2051000	4.332100	5.517300	4.740400	4.349200	4.847000	5.906400	6.805000	5.829100	3.605400	5.338100	5.648200	4.577800	-6.5064000	9.307500	9.352400	4.298700	5.423600	5.368800
GBMLGG	Tumor	TCGA-41-4097-01	5.000000	4.115300	3.807500	2.761500	3.26320000	4.835000	5.154300	4.586800	4.859000	2.9394000	4.02250000	4.886600	4.958900	2.5313000	3.329300	4.1178000	1.9490000	0.86470000	5.219600	1.015100000	3.4765000	-0.33830000	1.7912000	6.269800	4.652500	3.345000	1.1770000	3.800200	5.811200	4.897800	3.603000	2.989300	6.110400	5.950300	4.859000	3.270700	4.835000	5.154300	4.586800	-6.5064000	8.662100	8.372100	4.538600	5.114400	5.261200
GBMLGG	Tumor	TCGA-QH-A6CS-01	4.751700	4.664000	3.352100	3.173300	3.16530000	4.551600	4.745300	3.775200	4.731800	1.9712000	4.84000000	3.393800	4.455600	1.9749000	3.240500	4.4654000	2.2633000	-0.05740000	4.141700	0.412500000	2.3479000	-1.93790000	1.0433000	5.665900	4.057500	2.722700	0.2154000	3.349200	5.053600	4.921300	3.310500	3.682700	5.853800	5.874100	4.731800	2.737900	4.551600	4.745300	3.775200	-9.9658000	8.724900	8.097900	3.707200	4.689400	4.446300
GBMLGG	Tumor	TCGA-W9-A837-01	5.040100	4.257100	3.692800	3.190800	3.72590000	5.186300	4.535500	4.269900	5.684300	2.9109000	4.65370000	4.150600	4.907400	2.3760000	3.028700	4.6600000	3.8157000	-2.63490000	4.543600	1.570900000	2.7401000	-0.61930000	2.8178000	5.897000	5.169200	4.067900	1.2271000	3.912700	5.733100	4.824300	3.917500	4.361100	5.507500	6.269400	5.684300	3.200200	5.186300	4.535500	4.269900	-9.9658000	9.238600	8.743600	5.121100	5.272400	4.955600
GBMLGG	Tumor	TCGA-16-1045-01	4.993700	4.278100	4.114500	3.101100	2.33940000	4.970900	5.130100	4.423600	4.791900	2.3953000	4.18440000	4.176400	4.683800	2.6185000	3.523700	4.1019000	2.3843000	1.12500000	4.478400	1.373500000	3.3435000	-0.78340000	1.8801000	5.745000	4.387600	3.373100	1.1833000	3.789800	6.973000	4.375800	3.789800	3.014500	5.811200	5.851500	4.791900	3.260200	4.970900	5.130100	4.423600	-9.9658000	8.705000	8.575300	4.167600	4.875800	5.355800
GBMLGG	Tumor	TCGA-DU-7306-01	4.880700	3.774100	3.049800	3.165300	3.08080000	5.426300	4.951400	4.197000	5.286500	2.7972000	4.59700000	3.832000	3.967300	1.7744000	3.583900	1.9895000	2.6693000	-3.45800000	4.447600	1.091500000	1.6695000	-1.83140000	2.1670000	5.665100	4.170800	3.767800	1.3679000	3.703900	6.209700	4.231200	4.564400	4.247200	5.593400	6.509600	5.286500	2.147600	5.426300	4.951400	4.197000	-9.9658000	8.596000	9.042300	4.446300	4.810500	5.230400
GBMLGG	Tumor	TCGA-VM-A8CH-01	4.882200	3.995600	3.374500	2.793100	3.16850000	5.290600	4.893400	4.231200	5.485100	3.1924000	4.33280000	3.966300	4.526800	2.4883000	3.329300	2.3193000	4.1708000	-1.46990000	5.008600	1.541500000	2.4908000	-0.35660000	2.9319000	6.305800	5.462400	3.970900	1.8036000	3.874900	6.069600	4.995100	3.749600	3.885700	5.249500	5.993200	5.485100	3.025200	5.290600	4.893400	4.231200	-9.9658000	9.379800	9.089000	4.662800	5.063100	4.961700
GBMLGG	Tumor	TCGA-QH-A6X9-01	5.046200	4.231200	3.907000	3.240500	3.60660000	5.211400	5.250200	4.455600	5.956500	3.2915000	4.73830000	4.352700	5.237300	2.5163000	3.582700	1.7702000	3.8769000	-2.11400000	5.165600	1.934000000	2.6464000	-0.91320000	3.2587000	5.840200	5.438300	3.998300	1.6558000	3.662300	5.996900	4.554700	4.595800	4.726300	5.802200	6.450600	5.956500	3.249600	5.211400	5.250200	4.455600	-9.9658000	9.761000	8.911400	4.940700	5.191400	4.878800
GBMLGG	Tumor	TCGA-E1-5311-01	5.353700	4.410800	3.586300	3.144200	3.23130000	5.058800	4.609500	4.733400	5.795000	3.3221000	3.96360000	4.006400	4.643300	2.4171000	3.014500	3.7971000	3.0074000	-4.29340000	4.877800	1.202300000	2.8178000	-0.53320000	2.8381000	5.911000	4.741000	4.215800	1.4441000	3.969100	5.771100	5.032100	4.347000	4.725300	5.484500	6.401100	5.795000	2.939400	5.058800	4.609500	4.733400	-9.9658000	8.855800	9.183400	5.183100	5.623000	4.979200
GBMLGG	Tumor	TCGA-S9-A6U0-01	4.744200	3.783600	4.081600	3.025200	3.76250000	5.542900	4.982400	4.020700	5.234600	2.7951000	4.44960000	4.073900	5.127700	1.7446000	3.607700	4.6253000	2.2299000	0.13880000	5.014800	1.664900000	3.3379000	0.25220000	1.5661000	6.625700	4.689900	3.381400	1.0079000	4.139200	6.186300	5.489000	3.977400	4.160400	6.012100	5.219600	5.234600	2.546200	5.542900	4.982400	4.020700	-9.9658000	9.426000	9.012900	3.949600	4.796000	5.337700
GBMLGG	Tumor	TCGA-QH-A6CZ-01	4.939700	4.224300	4.158700	3.251100	3.06710000	5.282100	4.448300	4.354800	5.739900	2.3135000	4.62530000	4.238100	5.207200	2.5536000	2.903200	3.6872000	3.6883000	-4.03500000	4.545400	1.753200000	1.7870000	-1.31830000	2.8076000	5.943900	4.433000	3.703900	1.1050000	3.702800	5.701000	4.827900	3.951500	4.738300	5.695200	6.328400	5.739900	3.485600	5.282100	4.448300	4.354800	-9.9658000	9.481100	8.831000	4.960300	5.592200	4.608900
GBMLGG	Tumor	TCGA-HT-7611-01	5.173600	4.210300	3.731300	2.980200	3.52740000	5.300900	5.355500	4.686000	5.924800	3.0020000	4.60590000	4.204800	4.687700	2.6738000	3.737800	3.4237000	3.6136000	-2.63490000	4.604700	2.021800000	3.4116000	-1.21420000	3.4437000	5.953100	5.397500	4.445000	2.1476000	4.230400	6.228600	4.313300	4.217300	5.014400	5.591900	6.515900	5.924800	3.025200	5.300900	5.355500	4.686000	-9.9658000	9.242300	9.441900	4.915600	5.211100	5.273900
GBMLGG	Tumor	TCGA-19-2625-01	4.446300	4.033100	3.489400	3.099500	3.98650000	5.229600	5.758900	3.631200	4.631200	2.9071000	4.75330000	4.851500	4.753900	2.1114000	3.589900	3.8808000	2.2693000	1.51150000	5.629100	-0.042500000	2.3677000	-0.78340000	0.9493000	6.623800	4.201700	2.731400	2.2783000	3.189200	6.852500	5.070000	2.991100	2.036000	6.244100	5.387500	4.631200	2.214400	5.229600	5.758900	3.631200	-4.6082000	8.718900	8.460400	3.899300	4.879800	5.439000
GBMLGG	Tumor	TCGA-WH-A86K-01	4.322700	3.493300	3.601800	2.561000	3.59940000	4.611200	4.561400	3.306100	4.964400	2.5413000	4.19540000	4.012700	4.722500	1.6604000	2.118000	1.9749000	4.0935000	-1.11720000	4.576000	0.903800000	2.0289000	-1.35480000	1.3791000	5.543200	4.879800	2.606700	0.7832000	3.340700	5.092200	4.881200	2.983900	3.176500	5.151400	5.467300	4.964400	1.949000	4.611200	4.561400	3.306100	-9.9658000	9.002100	8.791600	4.401300	4.449000	4.574800
GBMLGG	Tumor	TCGA-DH-5141-01	4.820700	4.253300	3.198700	2.848200	2.84020000	4.915100	4.073000	3.887600	4.818700	3.1179000	4.10860000	3.246600	3.880800	1.9638000	2.097900	4.6662000	2.8240000	-2.05290000	3.712700	0.840800000	1.3846000	-2.17790000	1.4911000	6.093600	4.202500	3.438400	0.5859000	3.310500	5.459100	4.538600	3.359100	3.533700	5.248000	5.443600	4.818700	1.872200	4.915100	4.073000	3.887600	-9.9658000	8.211200	8.922100	4.106100	5.085400	4.534900
GBMLGG	Tumor	TCGA-FG-A60L-01	4.296500	3.881800	3.373100	2.493400	4.56380000	4.637600	4.444300	3.136000	4.071300	2.5462000	5.66390000	3.670300	4.097700	1.2394000	2.578000	3.8340000	3.1588000	-2.72740000	4.606500	0.714600000	1.3511000	-3.04690000	1.0779000	6.593800	4.106900	1.496200	0.7146000	3.104500	5.744500	5.009900	2.568300	1.722900	4.909800	4.003700	4.071300	1.637400	4.637600	4.444300	3.136000	-9.9658000	8.338100	8.780700	3.492000	5.064400	4.241200
GBMLGG	Tumor	TCGA-DB-5280-01	5.387200	4.408800	3.710500	3.446400	3.62070000	5.432000	5.451600	4.845000	5.914300	3.5584000	4.67530000	4.372300	5.223100	3.1749000	3.883700	2.0707000	4.2366000	-3.04690000	5.218400	1.989500000	3.3591000	-0.59730000	3.4778000	5.994100	5.773200	4.460800	2.6043000	4.173200	5.043600	4.626500	4.609500	4.870900	5.697100	7.077000	5.914300	2.870100	5.432000	5.451600	4.845000	-9.9658000	9.371900	9.475900	5.235400	5.287700	5.509700
GBMLGG	Tumor	TCGA-S9-A7IX-01	5.189900	4.085000	3.711600	3.288500	3.23890000	5.131800	5.343800	4.222000	5.261600	2.4831000	4.25410000	4.574800	4.124400	2.1280000	3.533700	4.5534000	3.2158000	1.67850000	4.951900	1.356700000	3.1987000	-0.33830000	1.9675000	6.247900	4.587400	3.797100	1.5661000	4.099400	6.230600	4.773500	3.886600	3.677100	5.834200	5.652800	5.261600	3.314800	5.131800	5.343800	4.222000	-9.9658000	9.592800	8.630600	4.578400	5.074300	5.391000
GBMLGG	Tumor	TCGA-HT-A5RC-01	4.791300	4.245700	4.192300	3.740000	4.13840000	6.268300	5.191800	4.526800	5.463700	3.0740000	4.55400000	4.610600	5.201300	2.1213000	3.569400	4.7340000	3.1129000	2.14110000	5.951900	1.770200000	3.7625000	-0.32010000	2.5288000	6.112300	5.671600	3.856100	1.7053000	3.736700	6.261700	4.063600	4.146600	4.612400	5.597900	6.183500	5.463700	3.322100	6.268300	5.191800	4.526800	-9.9658000	9.687200	8.819000	4.183600	4.995100	5.447000
GBMLGG	Tumor	TCGA-FG-5965-01	5.248000	3.885700	3.173300	2.928100	3.71380000	5.129700	5.235400	4.490000	5.673900	3.1458000	4.50660000	4.499000	4.016200	2.5011000	3.720400	2.5288000	3.3759000	-1.93790000	4.370900	1.496200000	3.2251000	-1.28280000	2.8838000	6.165500	4.728500	4.068800	2.0325000	4.282500	6.163900	4.664000	4.339900	4.516100	5.585600	6.697100	5.673900	2.655600	5.129700	5.235400	4.490000	-9.9658000	8.827800	8.981700	4.523600	4.819200	5.166400
GBMLGG	Tumor	TCGA-FG-7634-01	5.454200	4.715400	4.460200	3.597100	3.14090000	5.390300	4.932700	5.125600	5.783000	2.8877000	5.18230000	4.694400	4.911300	2.6464000	3.555900	4.6236000	3.6509000	-3.04690000	5.397800	2.414400000	3.0252000	0.24000000	3.3605000	6.485300	5.000500	4.119400	1.8722000	4.334200	6.592200	4.601200	4.870900	5.011700	5.602300	6.427000	5.783000	3.503500	5.390300	4.932700	5.125600	-9.9658000	9.471300	9.026700	5.283200	5.486100	5.537000
GBMLGG	Tumor	TCGA-S9-A6TU-01	4.741000	3.223600	2.427900	3.134400	3.53490000	4.696600	4.334200	3.174900	5.329200	2.2901000	4.35830000	4.298700	5.013100	1.5950000	3.041100	2.8014000	3.8798000	-2.05290000	4.712100	0.714600000	2.4701000	-1.24810000	1.6920000	6.192600	5.338500	3.134400	1.2147000	3.717100	5.140400	4.812500	3.402000	3.665700	5.441000	5.349500	5.329200	2.417100	4.696600	4.334200	3.174900	-9.9658000	9.001600	8.690700	3.938400	4.175600	4.486100
GBMLGG	Tumor	TCGA-27-1834-01	5.211100	4.617100	4.519200	3.742100	2.92430000	4.929400	5.306000	4.598800	5.263800	2.5238000	4.91410000	4.574200	4.493800	3.0376000	3.790900	4.6674000	2.1345000	1.87220000	4.788200	2.493400000	3.5124000	0.00140000	2.1509000	5.928400	4.758100	4.194600	1.4859000	4.125200	6.560100	5.221500	4.284700	3.162000	5.799600	5.950500	5.263800	2.801400	4.929400	5.306000	4.598800	-4.0350000	9.347800	8.950800	4.736700	5.547500	5.691800
GBMLGG	Tumor	TCGA-DU-7007-01	5.316500	4.010900	3.992900	3.449000	3.31480000	5.639800	5.396800	4.625900	5.707900	2.9071000	4.13270000	7.017900	5.176000	2.8280000	3.928900	2.2872000	3.0944000	-2.17790000	4.653700	2.446500000	2.3843000	-0.57560000	2.6019000	6.284500	4.588000	4.504000	1.9931000	4.349900	7.528800	4.993300	3.963600	4.757600	6.131600	6.631100	5.707900	3.042800	5.639800	5.396800	4.625900	-3.8160000	8.986500	8.889400	3.928000	5.006800	5.387500
GBMLGG	Tumor	TCGA-HW-7490-01	4.688200	4.192300	3.301700	2.597200	3.39250000	4.927900	4.737700	3.958000	5.405300	2.8462000	4.58980000	4.149000	4.449600	2.6348000	3.092700	2.8117000	2.7487000	-6.50640000	4.124400	0.774800000	1.7828000	-1.39210000	2.1476000	5.831100	4.549100	3.252600	1.0711000	3.368900	5.821200	4.515400	3.707200	3.678200	5.243000	5.707100	5.405300	2.257300	4.927900	4.737700	3.958000	-9.9658000	8.888500	9.163300	4.410800	5.051900	4.670800
GBMLGG	Tumor	TCGA-TM-A7C3-01	4.230400	4.282500	4.393100	3.834000	4.00370000	5.519800	5.357600	4.222000	5.991700	2.5163000	4.43300000	5.507800	6.123700	2.1047000	3.568200	4.4887000	4.1351000	2.83210000	6.156900	1.379100000	3.6089000	0.82460000	2.9338000	5.765000	5.627600	3.165300	1.3225000	3.500900	5.938800	5.558300	3.734500	4.338500	5.635200	5.053200	5.991700	4.096000	5.519800	5.357600	4.222000	-9.9658000	10.573200	9.544000	4.897800	5.102300	5.630300
GBMLGG	Tumor	TCGA-CS-6668-01	5.450300	4.964400	4.473900	3.840100	2.52380000	5.684600	4.878300	5.413800	6.315300	2.4386000	4.79550000	4.670200	5.215700	3.2826000	3.132700	1.8323000	4.0055000	-3.81600000	5.319400	2.392600000	3.3003000	-0.23280000	4.0153000	6.358400	5.440000	5.055800	2.0979000	5.357900	6.118300	5.062300	4.966800	5.500500	5.766100	6.926200	6.315300	4.084100	5.684600	4.878300	5.413800	-9.9658000	9.515100	9.281800	5.531700	6.010100	5.421300
GBMLGG	Tumor	TCGA-S9-A6WG-01	4.531800	3.569400	3.433100	2.702900	3.56210000	4.713200	4.764000	3.851100	5.252100	2.7993000	4.53050000	4.611800	4.691600	1.8564000	3.051500	4.3674000	3.3464000	-1.35480000	5.362900	1.310900000	2.7444000	0.70580000	1.9786000	7.716400	5.155100	3.119500	1.4547000	3.466100	6.025500	4.596400	2.978400	3.681600	5.439300	5.568700	5.252100	3.077400	4.713200	4.764000	3.851100	-9.9658000	9.421700	8.693000	4.373700	4.870400	5.111500
GBMLGG	Tumor	TCGA-DU-8165-01	5.109800	4.684900	4.918900	4.414200	3.84510000	5.756800	6.272800	5.141200	5.963300	2.6873000	4.59220000	5.073900	5.326600	3.3647000	4.584400	4.8053000	3.2405000	2.77630000	6.334300	3.058500000	4.3800000	1.03630000	3.3321000	6.994700	5.127700	4.560800	3.0163000	4.788200	6.703500	4.752800	4.916500	4.638100	6.349800	6.313300	5.963300	4.175600	5.756800	6.272800	5.141200	-4.6082000	10.185900	9.239800	6.504200	5.293600	6.421600
GBMLGG	Tumor	TCGA-HT-7692-01	4.161200	4.080700	3.740000	3.068800	3.06880000	4.805300	3.896400	3.665700	4.757100	2.8502000	4.21890000	4.609500	5.466300	1.9786000	1.696400	3.9478000	4.2892000	-2.82620000	5.199700	1.227100000	1.4911000	0.00140000	2.3732000	5.552200	5.029900	2.498500	0.4233000	3.591100	4.751700	5.135100	3.313400	3.506000	5.047100	5.444300	4.757100	2.952500	4.805300	3.896400	3.665700	-9.9658000	9.061300	8.819700	4.254100	4.262400	4.322700
GBMLGG	Tumor	TCGA-TQ-A7RM-01	5.719500	4.465400	4.828400	3.903100	4.23120000	5.922500	5.848300	5.281000	5.646800	3.7248000	4.92750000	5.666800	6.092100	2.8582000	4.645600	0.8961000	3.6335000	-5.01160000	7.230000	2.032500000	3.7160000	1.14470000	2.8034000	8.053800	6.429100	3.939300	2.6918000	5.304900	6.314500	6.026600	4.848000	3.912700	6.206900	6.181300	5.646800	3.961700	5.922500	5.848300	5.281000	-9.9658000	10.420200	9.637900	5.511000	6.011200	6.084900
GBMLGG	Tumor	TCGA-HT-7607-01	4.730200	4.180400	3.251100	3.449000	3.15400000	5.146900	4.854000	4.162800	5.256300	2.7336000	4.69720000	3.660000	4.284000	2.4571000	3.360500	4.0799000	3.0446000	-1.93790000	4.221200	0.956800000	2.3564000	-0.96860000	1.9712000	5.440000	4.399900	3.795000	1.2209000	3.599400	5.610300	4.235800	3.799200	4.642200	5.947200	6.670500	5.256300	3.096100	5.146900	4.854000	4.162800	-9.9658000	8.713600	8.447500	4.849500	5.548200	4.593400
GBMLGG	Tumor	TCGA-HT-7880-01	4.725300	3.476500	3.382800	2.811700	3.47260000	4.599400	4.654300	3.568200	5.040500	2.0707000	3.80130000	3.690500	4.224300	1.7532000	3.267700	4.1859000	3.3350000	-1.46990000	4.300200	0.986200000	2.6232000	-1.39210000	1.5266000	5.393700	4.621800	3.042800	0.6145000	3.406100	5.079400	3.892500	3.092700	3.872900	5.683700	5.836700	5.040500	2.793100	4.599400	4.654300	3.568200	-9.9658000	8.647100	8.209600	4.431700	4.927900	4.240400
GBMLGG	Tumor	TCGA-DU-8161-01	5.041800	5.138800	4.269900	3.384200	2.83210000	5.396100	5.233100	4.679800	5.288400	2.1798000	4.70550000	4.435700	4.855000	2.8462000	3.930800	4.7099000	2.5413000	-0.05740000	5.238100	1.036300000	3.2870000	-1.21420000	2.5238000	5.979100	4.712100	3.944000	1.9034000	3.741000	5.618300	4.316900	4.611800	4.499600	5.231200	5.937400	5.288400	3.661200	5.396100	5.233100	4.679800	-9.9658000	9.436100	8.579700	4.518000	5.329900	5.230000
GBMLGG	Tumor	TCGA-HT-7467-01	4.722500	3.724800	3.547300	3.089300	3.32060000	4.720300	4.471900	4.080700	5.439700	2.6670000	4.16120000	3.592300	4.228100	2.0040000	3.257200	3.6018000	3.0234000	-2.54790000	4.531800	1.131600000	2.6579000	-0.78340000	2.1766000	5.419600	4.547900	3.498400	1.0151000	3.292900	5.318000	4.165200	3.931800	4.527400	5.574700	5.956500	5.439700	2.903200	4.720300	4.471900	4.080700	-9.9658000	8.784300	8.517200	4.718100	5.010400	4.386900
GBMLGG	Tumor	TCGA-VM-A8CD-01	4.892900	4.260900	4.142500	3.402000	3.37870000	4.972700	5.142000	4.095200	4.967200	1.8524000	4.31480000	5.081100	4.636400	2.6715000	3.878800	4.4855000	2.2813000	-0.01300000	5.264900	0.517000000	3.0411000	-1.68500000	1.6649000	6.337600	4.190700	3.833000	1.8957000	3.511100	5.901100	4.669700	3.339300	3.144200	5.277300	5.875300	4.967200	3.112900	4.972700	5.142000	4.095200	-9.9658000	9.399800	8.259200	4.615400	4.865500	5.015700
GBMLGG	Tumor	TCGA-DU-6401-01	5.021100	3.917500	3.035800	2.727000	2.60430000	4.723600	4.889000	4.207200	5.602900	2.9450000	4.20480000	3.608900	4.312600	2.1147000	2.998400	4.0180000	3.3492000	-2.72740000	4.231200	-0.057400000	1.7489000	-1.59510000	2.5238000	5.761300	4.212600	3.490700	2.0147000	3.872900	5.579900	4.160400	4.027800	4.007300	5.297200	6.126800	5.602900	1.884000	4.723600	4.889000	4.207200	-9.9658000	8.590300	9.351400	4.369500	4.591600	4.949600
GBMLGG	Tumor	TCGA-DU-6396-01	5.373700	4.272800	3.170100	3.323500	2.66470000	6.070400	5.499200	4.832900	5.942500	2.6693000	3.83800000	5.240400	5.028600	2.6828000	3.861100	3.5887000	4.1433000	-1.31830000	5.028200	1.816000000	3.2205000	-1.24810000	3.4210000	6.003400	5.333800	4.554000	2.7139000	3.200200	6.675100	4.628200	4.401300	4.693300	5.812500	6.315400	5.942500	3.565700	6.070400	5.499200	4.832900	-9.9658000	9.145700	9.098700	4.264600	4.688200	5.311100
GBMLGG	Tumor	TCGA-HT-A74H-01	3.804400	3.366100	3.391100	2.735700	3.95800000	4.946300	4.349200	3.270700	4.662300	2.2452000	4.82430000	3.307600	4.737700	1.0503000	2.067300	4.0824000	2.8779000	1.17060000	4.344900	1.220900000	1.9638000	-1.43050000	1.2875000	5.672200	4.644500	2.301900	0.0580000	3.281100	5.440000	5.268300	2.803400	3.345000	5.595200	4.961700	4.662300	1.428100	4.946300	4.349200	3.270700	-6.5064000	8.947900	8.614200	3.886600	4.568100	4.471300
GBMLGG	Tumor	TCGA-41-2571-01	4.737200	3.192400	3.489400	3.142600	3.41160000	5.018000	4.846500	3.181300	3.536200	2.3926000	4.29210000	4.307500	4.056700	1.6374000	2.498500	4.4881000	0.8246000	-1.46990000	4.874400	-0.471900000	2.3871000	0.32310000	0.5859000	6.359300	4.635200	1.501300	0.5470000	3.746400	5.453200	3.576600	3.282600	1.293400	5.466300	3.802300	3.536200	1.000700	5.018000	4.846500	3.181300	-4.2934000	7.834400	7.905200	2.868100	3.891500	4.101900
GBMLGG	Tumor	TCGA-19-4065-01	4.168400	4.858000	4.573000	3.490700	3.03400000	4.851500	5.407700	4.507200	4.346300	3.2692000	5.14980000	4.197000	4.592200	2.6533000	3.818700	4.1716000	1.9859000	1.76170000	4.842000	1.664900000	2.8819000	-0.47190000	1.6785000	6.368100	5.160700	2.893600	1.5612000	3.473900	6.839000	5.118600	3.742100	2.682800	5.458200	5.164300	4.346300	2.722700	4.851500	5.407700	4.507200	-4.0350000	8.772000	9.244700	4.206400	5.283600	5.225000
GBMLGG	Tumor	TCGA-14-0781-01	4.471300	4.128500	4.089200	2.496000	3.22510000	4.819700	4.947200	4.085800	4.439000	2.9032000	4.47900000	4.041000	4.731200	1.9264000	3.220500	4.0730000	1.4011000	0.75790000	4.350600	0.896100000	2.7007000	-0.68730000	1.2455000	5.908800	4.669700	2.805500	0.9115000	3.381400	6.524400	5.067000	3.102800	2.467500	5.861000	5.522300	4.439000	2.387100	4.819700	4.947200	4.085800	-0.1665000	8.852800	8.914400	3.479100	5.079400	5.172000
GBMLGG	Tumor	TCGA-HT-7483-01	4.845000	4.519900	3.360500	3.212700	2.82800000	5.019700	5.314000	4.492600	5.616800	2.9071000	4.50790000	3.918500	4.523600	2.3019000	3.488100	3.1876000	4.5173000	-1.99420000	4.507900	2.284200000	2.6962000	-0.83390000	2.9911000	6.034100	4.473900	3.670300	1.6964000	3.732400	5.777200	4.332800	3.888600	3.813600	5.441000	6.008300	5.616800	2.641800	5.019700	5.314000	4.492600	-9.9658000	9.202700	9.339400	4.599400	5.118600	4.745300
GBMLGG	Tumor	TCGA-HT-7620-01	4.356900	3.967300	3.554700	3.477800	3.78250000	5.043600	4.500200	4.031300	5.738300	2.6805000	4.32200000	4.272100	4.929800	2.7249000	3.212700	4.4881000	4.0488000	-2.72740000	4.895400	1.000700000	3.1212000	-0.47190000	2.5561000	5.645000	5.170000	4.178000	1.2455000	3.579100	5.565600	4.485500	4.033100	4.667900	5.579300	6.162300	5.738300	3.260200	5.043600	4.500200	4.031300	-9.9658000	9.298200	8.661600	4.701000	4.979200	4.553400
GBMLGG	Tumor	TCGA-HT-7480-01	4.991500	4.041900	3.849100	3.425100	3.52620000	5.348100	4.722000	4.815600	5.852000	2.7594000	4.45230000	4.725800	5.284000	2.5804000	3.053300	3.4517000	4.2243000	-3.62590000	5.350900	1.922600000	3.2313000	0.28810000	3.1604000	5.758900	5.468000	4.177200	1.0779000	3.976500	5.674400	4.428300	4.497000	4.909800	5.437700	6.457600	5.852000	3.684900	5.348100	4.722000	4.815600	-9.9658000	9.285200	8.857900	5.104800	5.479000	4.970400
GBMLGG	Tumor	TCGA-06-0157-01	4.560800	4.271400	4.157100	3.775200	3.54240000	5.791100	5.478000	4.484800	5.048400	3.1145000	4.75870000	4.598800	4.701600	1.5661000	3.677100	3.5839000	2.4144000	1.88400000	5.779000	1.138200000	3.4609000	0.60500000	1.7273000	6.533300	5.611200	3.364700	1.1577000	3.748600	6.348200	4.734000	4.034800	3.547300	5.448900	5.923200	5.048400	2.763600	5.791100	5.478000	4.484800	-9.9658000	9.380500	8.869700	4.353400	5.215700	5.681500
GBMLGG	Tumor	TCGA-S9-A7J0-01	5.316200	4.470000	4.480300	4.480300	4.49960000	5.407700	5.823300	4.324900	5.289900	2.5658000	4.90690000	7.058900	5.734200	2.8974000	3.876900	4.4951000	4.7480000	-0.28450000	7.028900	2.671500000	3.3979000	1.75320000	2.1114000	7.875400	5.994100	3.408800	2.6464000	3.850100	6.313800	5.172000	4.419600	4.284700	5.519500	6.399900	5.289900	3.975500	5.407700	5.823300	4.324900	-9.9658000	10.139500	9.305400	5.223100	5.241500	5.920100
GBMLGG	Tumor	TCGA-12-3653-01	5.354800	4.101100	4.070500	3.661200	4.37790000	5.175200	5.542900	4.712700	5.179900	3.8411000	4.16680000	4.915600	4.554700	1.8444000	4.153900	5.3402000	2.2901000	-0.78340000	5.753800	1.642000000	3.8680000	0.24000000	1.9377000	6.689200	4.867500	3.521200	1.8722000	3.714900	5.727700	4.986900	4.953800	2.899400	5.892900	6.015500	5.179900	2.609000	5.175200	5.542900	4.712700	-3.4580000	9.527600	9.341000	4.592800	5.235400	6.121000
GBMLGG	Tumor	TCGA-P5-A736-01	4.522400	2.967400	2.604300	2.498500	3.86800000	4.795500	4.305300	3.132700	5.131000	2.3337000	4.12690000	3.579100	4.178800	1.8404000	2.844200	3.7149000	2.8422000	-2.54790000	4.116900	0.808200000	2.4090000	-1.21420000	1.3511000	5.757800	4.455600	2.826000	0.7233000	3.564500	5.038700	4.807400	3.316300	3.890500	5.851000	5.970000	5.131000	1.836300	4.795500	4.305300	3.132700	-9.9658000	8.794800	8.764300	3.880800	3.912700	4.825300
GBMLGG	Tumor	TCGA-TM-A84Q-01	5.434300	4.177200	4.048800	3.460900	3.44900000	5.751200	5.275800	4.566300	5.703800	2.8582000	4.58860000	4.747400	5.224600	2.4063000	3.548600	2.6161000	3.5706000	-2.46590000	5.208300	1.551400000	2.9300000	-0.94060000	2.9128000	6.205200	5.530200	4.206400	1.6420000	4.282500	5.884600	5.284700	3.608900	4.090100	5.624700	6.513000	5.703800	3.140900	5.751200	5.275800	4.566300	-9.9658000	9.369900	9.228900	4.325600	5.374700	4.934100
GBMLGG	Tumor	TCGA-76-4926-01	4.853000	4.358300	4.539800	3.203400	3.54860000	5.673300	5.493800	4.747400	5.238800	3.2034000	5.06570000	4.363900	4.931700	2.1345000	3.313400	4.8992000	1.9034000	1.96380000	5.014000	1.907300000	3.2796000	-0.71080000	2.0395000	6.234000	5.156700	3.722600	0.7579000	4.221200	7.486800	5.092600	4.180400	3.828900	5.757600	6.111100	5.238800	2.618500	5.673300	5.493800	4.747400	-9.9658000	9.495600	9.115300	4.467300	5.249100	5.585600
GBMLGG	Tumor	TCGA-26-5133-01	5.233800	4.704400	4.531100	3.963600	4.31980000	5.624100	5.887100	4.448300	5.078100	3.2065000	4.28620000	5.404300	4.376500	2.2723000	3.860100	4.9289000	2.3649000	-2.17790000	5.456800	1.170600000	2.9802000	-0.53320000	2.1734000	7.327200	4.290600	3.464800	2.1013000	3.989200	6.441800	5.250600	3.963600	2.782600	5.244900	5.802200	5.078100	1.937700	5.624100	5.887100	4.448300	1.7744000	8.798700	8.898700	4.456200	5.605900	5.798900
GBMLGG	Tumor	TCGA-06-2562-01	4.910800	4.955600	4.352700	3.951500	4.00820000	5.562600	4.781400	4.645100	5.075600	3.4543000	4.91080000	4.704400	5.298000	2.5388000	3.809500	4.4829000	2.1313000	2.09460000	4.771400	1.782800000	3.5887000	0.88830000	1.8879000	6.265100	5.321600	3.804400	1.5612000	3.848100	6.673700	4.981900	4.237300	3.745300	5.769500	5.715900	5.075600	3.019900	5.562600	4.781400	4.645100	-2.6349000	9.335500	8.874400	4.244200	5.116500	5.626500
GBMLGG	Tumor	TCGA-RY-A847-01	4.524300	3.763500	3.565700	2.914800	3.54110000	4.821300	4.144900	3.692800	5.217700	2.3788000	4.16360000	3.675900	4.514800	2.0946000	2.403500	4.1788000	3.1620000	-3.04690000	4.643300	0.566600000	1.9601000	-1.55220000	2.0878000	5.674400	4.516100	3.257200	0.2400000	3.537400	5.266800	4.479700	3.441100	3.793000	5.211100	5.743600	5.217700	2.347900	4.821300	4.144900	3.692800	-9.9658000	8.857400	8.369100	4.658800	4.989600	4.664000
GBMLGG	Tumor	TCGA-E1-A7YV-01	4.575400	3.893500	4.167600	3.384200	2.67830000	5.151400	5.339900	3.562100	5.908400	2.4144000	3.71710000	5.047500	4.988700	2.5163000	3.507300	1.6785000	4.4556000	-2.11400000	6.360000	1.840400000	3.7909000	1.62340000	2.8442000	6.464800	5.584100	4.094300	2.7993000	3.702800	6.393700	4.337800	4.086700	4.511000	5.098100	6.079800	5.908400	3.507300	5.151400	5.339900	3.562100	-9.9658000	9.784000	9.026400	5.356900	5.702400	5.280600
GBMLGG	Tumor	TCGA-TQ-A7RQ-01	5.867700	4.240400	4.227400	2.967400	3.37730000	5.186700	4.431000	4.815100	6.074900	3.4264000	4.18990000	4.558300	5.013500	2.3508000	2.799300	3.3235000	4.0722000	-2.24470000	5.381000	1.669500000	2.8462000	-0.04250000	3.1572000	5.980700	5.748000	4.537400	1.2756000	4.179600	5.698500	5.498300	4.126900	4.547300	5.263800	6.377800	6.074900	3.864000	5.186700	4.431000	4.815100	-9.9658000	9.365600	8.906100	5.336300	5.702100	4.905500
GBMLGG	Tumor	TCGA-FG-8191-01	4.645600	3.890500	3.779400	2.903200	3.08420000	4.956100	5.029900	4.469300	5.595500	3.2096000	4.65140000	4.502800	4.607100	2.7657000	3.640500	3.1717000	3.8896000	-1.68500000	4.208000	1.575800000	2.2019000	-1.68500000	2.6647000	5.474800	5.250200	3.817700	1.5415000	3.426400	5.701300	4.811500	3.580300	4.147400	5.459100	6.513800	5.595500	3.251100	4.956100	5.029900	4.469300	-9.9658000	9.159500	8.941500	4.483600	4.618300	5.006800
GBMLGG	Tumor	TCGA-E1-A7YW-01	5.156300	4.037500	3.642800	3.077400	3.81050000	5.373000	5.238800	4.493800	6.077300	3.2143000	4.45690000	5.258600	5.210300	2.1670000	3.215800	3.1145000	5.0157000	-1.05590000	5.080300	2.056900000	3.4437000	0.05800000	2.7615000	5.972900	5.862200	4.032200	1.6785000	3.793000	6.273200	5.760500	3.632400	4.164400	5.580800	6.278200	6.077300	3.204900	5.373000	5.238800	4.493800	-6.5064000	9.673700	9.213000	4.889000	4.872900	5.130100
GBMLGG	Tumor	TCGA-DB-5278-01	5.121500	4.631700	4.136800	3.628900	3.84410000	5.435000	4.923700	4.494500	5.597300	3.2826000	4.94720000	4.206400	4.868900	2.6043000	3.139300	4.8675000	3.8147000	-2.93240000	4.817700	1.057300000	2.3649000	-0.28450000	2.6208000	6.211000	4.989600	4.018900	0.8961000	4.035700	5.991700	4.650200	4.041900	4.466000	5.713400	6.665500	5.597300	3.030500	5.435000	4.923700	4.494500	-9.9658000	9.020300	9.018600	4.826300	5.400200	5.021100
GBMLGG	Tumor	TCGA-E1-A7YS-01	5.643300	4.831400	4.835500	4.126100	3.01270000	5.585000	4.893400	5.204800	6.076600	3.3421000	4.95800000	4.739900	5.548200	3.3264000	3.211200	3.4543000	4.4894000	-2.82620000	5.971800	2.056900000	2.8301000	-0.05740000	3.5851000	6.422800	5.473200	4.788200	2.1213000	4.584400	6.037800	5.148600	4.948200	4.654800	5.715400	6.743000	6.076600	4.214200	5.585000	4.893400	5.204800	-9.9658000	9.795800	8.828300	5.717300	5.931500	5.447300
GBMLGG	Tumor	TCGA-HT-7695-01	5.214600	4.620600	3.680400	3.463500	3.50220000	5.123500	4.873900	4.734000	5.618600	2.7951000	4.62650000	3.815700	4.436400	2.7227000	3.228200	4.5104000	3.2220000	-3.04690000	4.495100	0.903800000	2.6348000	-0.96860000	2.9432000	5.732600	4.636400	4.331300	1.1706000	3.878800	5.705200	4.300900	4.222700	4.812500	5.620300	6.504800	5.618600	3.340700	5.123500	4.873900	4.734000	-9.9658000	8.965100	8.781700	4.986900	5.553100	4.827900
GBMLGG	Tumor	TCGA-DU-A7TC-01	4.601800	4.145800	3.683800	2.805500	3.75500000	4.629400	4.938800	3.333600	4.382700	2.8994000	4.51800000	4.039200	4.375100	1.6830000	2.840200	4.0627000	3.2511000	-3.62590000	4.646800	0.125700000	1.7446000	-1.24810000	1.5415000	6.278900	4.964000	3.032300	1.0779000	3.666900	5.064000	4.462800	2.996600	3.025200	5.331300	5.616800	4.382700	2.189400	4.629400	4.938800	3.333600	-9.9658000	8.481400	8.590700	4.099400	5.058400	4.289900
GBMLGG	Tumor	TCGA-HW-7491-01	5.457200	4.384100	4.050600	3.821800	2.98750000	5.488400	4.495100	5.188700	5.402300	3.2959000	4.60710000	4.475100	4.749600	2.8076000	3.261700	3.9194000	3.7518000	-3.62590000	5.592800	2.043000000	3.1095000	-0.51250000	2.8819000	5.871600	4.954700	4.035700	1.7744000	3.947800	5.423300	4.412200	4.884600	4.349900	5.654500	6.706800	5.402300	3.437100	5.488400	4.495100	5.188700	-9.9658000	9.273400	9.366200	5.597600	5.928400	5.280600
GBMLGG	Tumor	TCGA-DB-A4X9-01	4.933600	4.101900	4.222000	3.200200	4.13270000	5.372600	5.150600	4.308200	5.827600	3.7656000	5.53580000	4.705500	5.085000	2.2051000	3.102800	2.1541000	3.8876000	-0.83390000	4.745800	1.501300000	3.2189000	-0.57560000	2.6138000	6.204800	5.472200	3.523700	1.6420000	4.194600	6.132000	4.739400	4.375800	4.135900	5.870100	6.261500	5.827600	2.912800	5.372600	5.150600	4.308200	-9.9658000	9.633300	9.053100	4.816100	5.016200	5.095500
GBMLGG	Tumor	TCGA-HT-A614-01	5.128900	4.345600	4.232000	3.166900	4.66060000	5.197400	5.444600	4.306000	5.600200	3.1844000	5.01130000	5.746900	4.924600	1.7141000	2.991100	4.2840000	3.7127000	-1.24810000	5.107700	1.590200000	2.9071000	-0.23280000	2.2603000	6.392800	5.590400	3.294400	0.7748000	4.273600	6.098100	5.632900	3.422400	3.773000	5.790500	5.820200	5.600200	2.618500	5.197400	5.444600	4.306000	-9.9658000	9.408000	8.933800	4.715400	5.176400	4.702200
GBMLGG	Tumor	TCGA-TQ-A7RI-01	5.241100	4.106100	4.163600	3.060200	3.71930000	5.582300	4.440400	4.546600	5.851800	3.0944000	4.75810000	4.539200	5.582000	2.6579000	2.765700	3.7291000	4.3148000	-2.17790000	4.989200	1.125000000	3.3828000	-0.19930000	3.1523000	6.059400	5.742600	4.500200	1.2815000	4.125200	5.811500	4.678700	4.386200	4.485500	5.556500	6.153000	5.851800	3.790900	5.582300	4.440400	4.546600	-9.9658000	9.678200	8.638700	4.997300	5.560400	5.090000
GBMLGG	Tumor	TCGA-CS-6188-01	4.848500	4.004600	4.450900	3.679300	4.06620000	6.537300	5.310700	4.707700	5.399200	3.2002000	4.42360000	4.257100	4.639300	2.6019000	3.700600	4.6691000	2.2391000	0.98620000	5.216500	1.570900000	3.4224000	-0.41310000	2.4252000	6.245900	4.072200	4.212600	1.6558000	3.831000	6.639000	4.717600	4.167600	4.652500	5.977500	6.324500	5.399200	3.091000	6.537300	5.310700	4.707700	-6.5064000	9.570400	8.682100	4.534200	5.116500	5.826800
GBMLGG	Tumor	TCGA-QH-A86X-01	5.090500	4.210300	3.707200	3.240500	3.59230000	5.381700	4.218900	4.277300	5.657400	3.2973000	4.91700000	4.503400	4.947200	2.5462000	2.662400	4.9837000	4.2563000	-2.31470000	5.425300	1.395600000	3.0074000	0.25220000	2.8955000	6.093400	5.504300	4.038300	1.0983000	3.801300	5.720600	4.918900	3.761400	4.215800	5.376500	6.074300	5.657400	3.594700	5.381700	4.218900	4.277300	-9.9658000	9.373500	8.726600	5.105200	5.436700	4.893900
GBMLGG	Tumor	TCGA-DU-A76R-01	5.114400	4.200100	3.902200	3.381400	3.38690000	5.329900	4.204100	4.193100	5.596700	2.9507000	4.43970000	4.101900	5.237700	2.2082000	2.744400	3.3619000	3.8471000	-3.81600000	4.635200	1.328300000	2.2931000	-1.11720000	2.3048000	5.768200	5.392400	3.940300	0.8805000	3.553500	5.793400	4.803300	4.114500	4.277300	5.773200	6.919600	5.596700	3.361900	5.329900	4.204100	4.193100	-9.9658000	9.386900	8.993400	4.795000	5.444600	4.669100
GBMLGG	Tumor	TCGA-DH-5144-01	5.024200	4.924100	4.144900	3.507300	3.23280000	5.352300	4.757600	4.617100	6.130100	3.2267000	4.80170000	4.611800	5.081100	2.7784000	3.152300	4.6854000	2.8916000	-2.93240000	5.005400	1.918800000	2.3816000	-0.45210000	3.3633000	6.330000	5.042700	4.531800	1.2696000	4.228100	5.906700	5.435000	4.373000	4.875800	5.753300	6.317200	6.130100	2.676000	5.352300	4.757600	4.617100	-9.9658000	9.230300	9.382900	4.914600	5.754900	4.848500
GBMLGG	Tumor	TCGA-DU-8168-01	5.826600	4.661100	4.580800	4.188300	3.55350000	5.657100	5.149400	5.341000	6.133000	3.3800000	5.17200000	4.811000	5.818200	3.5349000	3.537400	4.4216000	4.1531000	-1.55220000	6.242400	2.157400000	3.4007000	1.01510000	3.5682000	6.457300	5.814100	4.506000	2.1798000	3.904100	5.976800	4.952800	4.900200	5.402300	5.620600	6.663600	6.133000	4.309000	5.657100	5.149400	5.341000	-9.9658000	9.739400	9.192000	5.435300	5.922500	5.342700
GBMLGG	Tumor	TCGA-VM-A8C8-01	5.212600	3.741000	3.700600	2.799300	4.02600000	5.138800	4.938800	3.923200	5.505900	3.5161000	4.96400000	4.547300	4.819700	1.8201000	3.116200	3.0376000	4.5705000	-2.82620000	4.938800	1.824200000	2.2144000	-0.78340000	2.1509000	6.339700	5.831400	3.429100	1.5064000	3.758200	5.910300	5.928900	3.320600	3.573000	5.753000	6.275200	5.505900	2.623200	5.138800	4.938800	3.923200	-9.9658000	9.513900	9.078400	3.680400	5.083300	4.852500
GBMLGG	Tumor	TCGA-HT-7882-01	5.024200	4.369500	3.796100	3.915600	3.77200000	5.452200	5.513200	4.939300	4.982400	3.0585000	4.30900000	4.867500	5.287300	2.1313000	3.975500	3.7378000	2.2663000	0.29980000	4.913200	1.736000000	3.1556000	-0.35660000	2.2901000	6.257200	4.475800	4.030400	2.1280000	3.924200	7.257200	4.565700	3.853100	4.116100	5.533900	4.973200	4.982400	3.793000	5.452200	5.513200	4.939300	-3.0469000	9.069700	8.716300	4.064500	4.521700	5.225400
GBMLGG	Tumor	TCGA-DU-6399-01	5.198900	4.174800	3.707200	3.240500	3.32060000	5.075600	5.584700	4.622400	5.605900	2.9432000	4.46540000	4.281800	4.495100	2.5137000	3.743200	2.6019000	3.2481000	-2.82620000	4.979200	1.438800000	2.6940000	-0.88630000	2.8542000	6.737400	4.842000	4.218100	2.0878000	4.434400	5.847500	4.382000	4.668500	4.511700	5.501200	6.405500	5.605900	2.516300	5.075600	5.584700	4.622400	-9.9658000	9.154400	9.231200	4.805300	5.006800	5.388600
GBMLGG	Tumor	TCGA-S9-A7R7-01	5.148200	3.954300	3.995600	2.972900	3.73240000	6.198700	5.261600	4.572300	5.398500	2.8760000	3.93180000	5.012200	4.424300	2.7139000	3.488100	3.3938000	3.2722000	-2.05290000	4.762400	2.000400000	3.0774000	-0.57560000	2.1988000	5.750400	5.053200	4.488100	1.8801000	4.085000	6.353700	5.066100	3.605400	4.477100	5.993900	6.479000	5.398500	2.543700	6.198700	5.261600	4.572300	-6.5064000	9.092200	8.897200	4.421000	4.944400	5.466700
GBMLGG	Tumor	TCGA-41-5651-01	5.245300	4.625900	4.144100	4.933600	4.05060000	5.785800	5.920600	4.288400	5.937800	3.3633000	4.77510000	5.117300	5.309600	2.6693000	3.352100	5.2346000	3.8944000	0.62390000	6.515200	1.310900000	3.7302000	1.91490000	2.3337000	6.916400	5.432000	3.861100	1.3956000	4.585600	6.485800	5.094700	4.096000	4.162800	5.642400	6.055500	5.937800	3.075700	5.785800	5.920600	4.288400	-3.8160000	9.977300	9.323800	4.649700	5.369900	5.504700
GBMLGG	Tumor	TCGA-E1-A7Z2-01	4.643300	3.645100	3.985600	3.272200	3.88370000	5.702100	5.033500	3.871000	5.131800	2.0979000	4.31620000	4.441000	4.635800	1.5366000	2.682800	4.5669000	3.0876000	1.78700000	4.693800	1.098300000	2.8402000	-1.02620000	1.6604000	6.303800	4.428300	2.895500	1.3051000	4.045400	5.215700	5.032100	3.614800	3.785700	5.774800	5.384400	5.131800	2.720500	5.702100	5.033500	3.871000	-4.0350000	9.750100	8.431500	4.248800	4.732300	5.114400
GBMLGG	Tumor	TCGA-DU-A5TP-01	5.176400	4.327000	4.088400	4.079000	4.60710000	5.367100	5.342700	4.185200	5.568400	3.3206000	4.91270000	6.168500	5.926700	2.0979000	4.350600	4.0816000	3.4451000	-2.82620000	5.651400	1.761700000	3.0757000	-0.02770000	2.4831000	6.732400	5.484800	3.874900	1.8282000	4.429000	6.691400	4.812000	3.860100	3.839100	5.464000	5.688200	5.568400	3.679300	5.367100	5.342700	4.185200	-9.9658000	9.573900	9.116000	4.209500	5.033500	5.627600
GBMLGG	Tumor	TCGA-06-0210-01	4.506600	4.438400	3.417000	3.094400	3.14090000	5.401300	5.442300	4.587400	4.920300	3.3745000	4.80280000	4.646800	4.855500	2.2051000	3.364700	4.4874000	1.1117000	0.69690000	4.580800	1.541500000	3.0038000	-0.49210000	1.6512000	6.192600	5.009000	3.292900	1.2516000	3.816700	7.441300	4.880700	3.991000	3.558400	6.035400	5.512600	4.920300	2.694000	5.401300	5.442300	4.587400	-3.3076000	8.654500	9.034500	4.096900	5.252100	5.228100
GBMLGG	Tumor	TCGA-FG-8187-01	4.614200	3.874900	3.770900	3.104500	3.73890000	4.839000	4.138400	4.014400	5.590700	2.9167000	4.62420000	3.967300	4.688200	2.1180000	2.604300	4.7198000	4.1318000	-2.72740000	4.079900	1.105000000	2.5313000	-0.96860000	2.3592000	5.946800	5.371900	3.380000	1.0007000	3.599400	5.501500	4.961700	3.657800	4.303900	5.509100	5.860500	5.590700	2.920500	4.839000	4.138400	4.014400	-9.9658000	9.124400	8.581700	4.673000	4.703800	4.722000
GBMLGG	Tumor	TCGA-19-2624-01	4.726300	4.177200	4.482900	3.823900	3.76990000	5.145300	5.587700	4.132700	5.312900	3.4958000	4.67420000	5.866400	5.373700	2.0569000	3.226700	5.3537000	3.4143000	2.10130000	7.126500	1.566100000	3.8116000	1.82420000	2.3564000	6.719200	6.346600	3.082500	1.5013000	4.255600	6.247600	5.613000	3.721500	4.055800	5.808200	5.545700	5.312900	3.678200	5.145300	5.587700	4.132700	-6.5064000	10.288900	9.168000	4.792400	5.337000	5.345600
GBMLGG	Tumor	TCGA-IK-8125-01	4.818200	4.069600	3.857100	3.330700	2.78890000	4.808400	4.251000	4.177200	5.312900	2.4779000	4.32850000	4.168400	4.806900	2.5511000	2.924300	4.3944000	3.5971000	-2.63490000	4.893900	1.637400000	2.5585000	-0.11870000	2.3981000	5.610900	5.124000	3.733500	1.0711000	3.451700	5.391000	4.332800	3.726900	4.500900	5.307100	5.992100	5.312900	3.284100	4.808400	4.251000	4.177200	-9.9658000	9.010400	8.670600	4.821800	5.466700	4.658800
GBMLGG	Tumor	TCGA-19-5960-01	4.967700	5.106900	4.766600	4.375800	3.63820000	5.355500	6.220900	4.714800	6.354200	2.7721000	4.31840000	5.159900	5.549700	2.8661000	3.613600	3.8380000	3.8581000	1.86830000	5.980500	1.202300000	3.9580000	0.09900000	2.7051000	7.212300	5.193800	4.374400	2.3788000	4.988700	5.559200	5.451900	5.025500	4.959400	5.869600	6.836200	6.354200	3.644000	5.355500	6.220900	4.714800	-6.5064000	10.309500	9.180500	5.293200	5.787400	5.778800
GBMLGG	Tumor	TCGA-CS-6666-01	5.407000	4.373700	3.037600	3.506000	3.58150000	4.976400	5.427000	4.886100	5.517600	3.0876000	3.95800000	4.778300	5.337700	2.0776000	4.182000	1.5514000	4.0909000	-3.30760000	4.944400	2.582800000	2.6208000	-0.28450000	2.6579000	6.735500	5.194200	4.253300	1.9895000	3.974600	5.750400	5.969300	3.798200	4.327000	5.570500	6.379600	5.517600	2.263300	4.976400	5.427000	4.886100	-9.9658000	9.091700	9.349000	4.219600	5.241500	5.597600
GBMLGG	Tumor	TCGA-06-0686-01	5.028600	4.478400	4.030400	3.034000	3.79400000	4.771400	5.514800	4.067900	4.789300	3.4424000	5.16840000	4.703300	4.654800	2.1574000	3.543600	5.4957000	2.5511000	0.50690000	5.947700	1.105000000	3.2870000	1.05730000	1.5806000	7.292800	5.696600	3.228200	0.9343000	4.524300	6.346100	5.498600	4.194600	2.946900	5.782700	5.350900	4.789300	2.208200	4.771400	5.514800	4.067900	-3.8160000	9.508000	8.991600	3.789800	4.967200	5.701900
GBMLGG	Tumor	TCGA-TM-A7CF-01	4.650200	3.411600	2.531300	2.411700	2.96920000	4.524900	4.288400	3.408800	5.293900	2.2299000	3.45300000	3.794000	4.241900	1.6830000	2.948800	2.3366000	3.2766000	-2.93240000	4.213400	0.732100000	2.3508000	-0.41310000	1.9749000	5.396500	4.630000	2.980200	1.2023000	3.473900	4.173200	4.605900	3.674800	4.090900	5.576600	5.719200	5.293900	2.644100	4.524900	4.288400	3.408800	-6.5064000	8.874000	8.605700	4.281800	4.447600	4.336400
GBMLGG	Tumor	TCGA-DH-A7US-01	5.154300	4.082400	3.813600	3.139300	4.16120000	5.327700	4.418300	3.983800	5.583800	2.9820000	4.56380000	4.725800	5.474500	2.4883000	2.720500	4.3625000	4.3097000	-2.17790000	5.193000	1.170600000	3.0199000	0.17760000	2.5828000	6.197300	5.689600	4.027800	0.7664000	4.136800	5.687600	5.038300	3.582700	3.946800	5.863700	5.996900	5.583800	2.897400	5.327700	4.418300	3.983800	-9.9658000	9.365700	8.734400	4.700500	5.343100	4.846500
GBMLGG	Tumor	TCGA-DU-7013-01	5.534200	4.709300	4.385500	3.721500	4.24720000	5.429600	5.432700	5.588600	6.032100	3.6066000	4.73940000	4.728000	5.032100	3.4622000	4.261600	4.5154000	3.1045000	2.38430000	5.631100	1.714100000	4.2884000	0.69690000	3.3856000	6.964900	5.617700	4.837500	2.4960000	4.554000	6.520900	5.112700	5.511300	5.072100	6.055500	6.532200	6.032100	3.301700	5.429600	5.432700	5.588600	-9.9658000	10.178400	9.476500	5.073400	5.167200	5.857300
GBMLGG	Tumor	TCGA-E1-A7Z6-01	4.975500	3.544900	3.352100	2.639500	3.90990000	5.096800	4.944900	4.095200	5.962300	3.2049000	4.38480000	4.135100	5.022900	1.7360000	3.412900	3.8670000	3.9031000	-0.96860000	4.161200	1.664900000	3.1781000	-0.78340000	2.5683000	5.436700	5.486700	3.964500	1.5415000	3.959900	5.921700	4.819200	3.630100	4.292900	5.658800	6.869400	5.962300	3.109500	5.096800	4.944900	4.095200	-9.9658000	9.460200	9.129500	4.733400	4.770400	5.192600
GBMLGG	Tumor	TCGA-HT-7857-01	4.629400	4.066200	3.793000	2.956200	3.38140000	4.900700	4.951000	4.375800	4.912200	3.0217000	4.42100000	4.406100	4.924600	2.0254000	3.276600	4.4250000	2.1378000	-0.05740000	4.926500	1.480800000	3.4556000	-0.78340000	2.1047000	5.931900	4.586200	3.450400	1.5465000	3.885700	5.945400	4.684300	3.198700	4.076500	5.693500	5.635800	4.912200	3.370300	4.900700	4.951000	4.375800	-9.9658000	9.095800	8.569600	4.235800	4.384800	5.366400
GBMLGG	Tumor	TCGA-E1-5319-01	4.965800	4.435700	3.761400	3.360500	3.33070000	4.941200	4.558900	4.544800	5.481300	1.9895000	4.18440000	3.718200	4.229700	2.8422000	3.014500	3.6657000	2.7889000	-5.57350000	4.061000	1.334000000	2.3620000	-0.53320000	2.6895000	5.877000	4.406700	4.610100	1.4120000	3.410200	5.801200	4.810000	4.116100	4.611200	5.449900	6.465500	5.481300	2.266300	4.941200	4.558900	4.544800	-9.9658000	8.850400	9.002300	4.447000	5.213000	5.012600
GBMLGG	Tumor	TCGA-DU-A5TS-01	4.021600	3.335000	3.361900	2.097900	3.43980000	4.337800	4.215000	3.142600	4.809500	2.4359000	3.80330000	5.118200	4.868400	1.1316000	2.157400	3.2450000	3.1523000	-3.17140000	4.623000	0.264200000	1.5661000	-1.24810000	1.1050000	5.753600	4.859500	1.305100	0.1648000	2.994800	5.161500	5.412800	2.454400	2.685000	5.195800	5.041800	4.809500	2.000400	4.337800	4.215000	3.142600	-9.9658000	8.742600	8.346600	3.912700	4.482900	4.199400
GBMLGG	Tumor	TCGA-HT-7856-01	4.979200	3.803300	3.450400	3.028700	3.77830000	4.802200	4.707100	3.883700	5.159100	2.6738000	4.01710000	3.867000	4.456200	2.3564000	3.220500	4.2951000	2.9338000	-2.54790000	4.576000	1.202300000	2.8582000	-0.35660000	1.5563000	5.418200	4.557100	3.152300	1.2085000	3.564500	5.403600	4.268400	3.666900	4.153100	5.867700	6.185300	5.159100	3.097800	4.802200	4.707100	3.883700	-9.9658000	8.763300	8.228400	4.663400	5.084100	4.569300
GBMLGG	Tumor	TCGA-DU-6392-01	5.924100	4.285500	3.958900	4.228900	3.07400000	4.989200	5.741200	4.258600	5.387900	3.1669000	4.87190000	4.602300	4.259300	2.2051000	3.661200	4.0091000	3.1442000	0.29980000	5.503100	0.740700000	3.9060000	0.08540000	1.6649000	6.816100	4.216500	3.923200	2.1606000	5.317600	5.975700	4.705500	4.508500	4.361100	5.937400	6.439100	5.387900	3.058500	4.989200	5.741200	4.258600	-9.9658000	9.094900	9.384400	4.005500	4.928900	5.218400
GBMLGG	Tumor	TCGA-QH-A6CU-01	4.221200	3.835000	3.464800	2.731400	4.14820000	4.841500	3.802300	3.430400	4.856000	2.8502000	4.88810000	3.811600	4.683800	1.2756000	1.475600	4.8253000	3.4264000	-2.72740000	3.819800	0.423300000	2.0844000	-1.73220000	1.1050000	6.089400	4.614800	2.648700	0.0718000	3.477800	5.269800	4.840500	3.181300	3.058500	5.671600	5.349500	4.856000	1.655800	4.841500	3.802300	3.430400	-9.9658000	8.540500	8.470500	3.960800	4.347700	4.577200
GBMLGG	Tumor	TCGA-DU-6404-01	5.061400	4.002800	4.090900	2.565800	3.49580000	4.899200	5.304500	4.305300	5.431700	2.5804000	4.53360000	4.217300	4.603500	1.8643000	3.235900	4.1019000	2.9692000	1.97490000	4.735000	2.506100000	3.0619000	-0.55430000	2.7805000	6.523400	5.040900	3.863000	2.2330000	4.459500	5.609400	4.420300	4.182800	4.358300	5.618300	6.229600	5.431700	2.930000	4.899200	5.304500	4.305300	-9.9658000	9.365100	8.922400	4.458200	5.180300	5.498900
GBMLGG	Tumor	TCGA-VW-A8FI-01	4.014400	3.179700	4.861500	3.049800	4.14490000	5.212200	4.460800	3.418300	4.924600	2.3048000	4.54540000	5.181100	4.800700	1.1447000	2.356400	4.4990000	2.9205000	1.84440000	5.712300	0.071800000	2.9488000	0.41250000	1.6374000	5.858000	5.490900	1.868300	1.2934000	3.396600	5.255900	5.588000	3.246600	3.549800	5.142500	4.989200	4.924600	2.336600	5.212200	4.460800	3.418300	-9.9658000	9.925200	8.975300	4.363900	4.954700	5.387500
GBMLGG	Tumor	TCGA-P5-A5EZ-01	4.281800	3.717100	3.626600	3.671400	2.78050000	4.541700	5.014400	3.621900	5.131800	2.0742000	3.97370000	4.513600	4.796000	1.5950000	3.035800	2.7784000	4.2743000	-2.38840000	4.811500	1.164100000	2.2452000	-0.51250000	2.0500000	5.255500	4.460200	3.261700	1.1897000	3.655500	4.547900	4.600600	3.468700	3.484300	5.008100	5.439000	5.131800	2.339400	4.541700	5.014400	3.621900	-9.9658000	8.654700	8.435600	4.104400	4.616500	4.665700
GBMLGG	Tumor	TCGA-S9-A89Z-01	5.827600	4.299500	4.237300	3.288500	4.05840000	5.445000	5.326600	4.220400	5.468300	3.2988000	4.38140000	4.727400	5.299800	2.8622000	3.489400	2.6715000	4.1636000	-1.39210000	5.352300	1.811900000	2.4753000	-0.13450000	1.9452000	6.748300	4.240400	3.668000	1.3956000	4.196200	6.917700	5.394100	3.349200	3.385600	5.837700	4.770400	5.468300	2.992900	5.445000	5.326600	4.220400	-9.9658000	9.433600	8.692400	4.720900	5.285800	5.618900
GBMLGG	Tumor	TCGA-FG-5963-01	5.000000	3.354900	3.897300	3.662300	3.72370000	5.144500	5.318700	3.791900	5.128900	2.5996000	4.92080000	4.275100	5.963300	1.9712000	3.619500	5.0090000	3.1939000	1.15770000	5.472200	0.714600000	3.6347000	0.85680000	1.3623000	6.664500	4.841000	3.458300	1.8484000	4.361800	5.593700	5.258600	3.502200	3.939300	5.920300	5.746100	5.128900	2.838100	5.144500	5.318700	3.791900	-9.9658000	9.184100	8.870900	4.431700	4.992800	5.293200
GBMLGG	Tumor	TCGA-S9-A7IQ-01	5.334900	4.255600	3.516100	3.270700	3.86800000	5.034800	5.053200	4.162800	5.233500	2.6487000	4.53180000	3.880800	4.606500	1.7995000	3.226700	4.6106000	3.1011000	-4.60820000	4.602900	0.872600000	2.6348000	-0.85990000	1.3567000	5.563500	4.615900	2.956200	1.1512000	3.747500	5.529200	4.273600	3.812600	4.078200	6.107700	6.547400	5.233500	2.943200	5.034800	5.053200	4.162800	-9.9658000	8.838300	8.117600	5.001400	5.569000	4.446300
GBMLGG	Tumor	TCGA-S9-A89V-01	5.634000	4.254800	3.297300	2.941300	3.30320000	5.488700	5.415200	5.057900	6.253800	2.9300000	4.43570000	4.674700	4.912200	2.9109000	4.106900	3.8905000	4.1859000	1.59020000	5.440300	2.081000000	3.5337000	0.34600000	2.9911000	5.586500	5.389300	4.797100	2.5731000	3.555900	6.143500	5.146900	4.329900	4.632900	5.759400	6.339000	6.253800	4.088400	5.488700	5.415200	5.057900	-9.9658000	9.881400	8.758700	4.790300	4.946800	5.372300
GBMLGG	Tumor	TCGA-DB-A64W-01	5.115200	4.461500	4.690500	4.014400	3.40610000	5.529200	5.085000	4.759700	5.357900	2.8681000	4.64160000	4.557700	5.492500	2.5561000	2.978400	2.5213000	3.6219000	-3.04690000	5.889500	1.637400000	2.8076000	0.96420000	1.9490000	6.945600	5.275800	3.330700	0.8961000	4.313300	5.977800	4.947200	4.041000	4.493200	5.683200	6.499900	5.357900	3.927000	5.529200	5.085000	4.759700	-9.9658000	9.395700	9.005100	5.437700	5.876500	5.226900
GBMLGG	Tumor	TCGA-FG-A4MX-01	3.790900	2.903200	4.073900	2.028900	3.14750000	4.517300	3.925100	2.767900	4.659400	1.7097000	4.11610000	5.348400	5.503400	1.2147000	2.028900	2.5213000	5.0041000	-3.17140000	5.102300	-0.338300000	1.3679000	-0.49210000	0.8082000	4.255600	4.892000	1.144700	0.3115000	2.903200	5.135500	5.067900	2.154100	2.594800	4.735600	4.200100	4.659400	2.585200	4.517300	3.925100	2.767900	-9.9658000	8.941400	7.857300	3.314800	4.744200	3.976500
GBMLGG	Tumor	TCGA-P5-A72Z-01	5.385500	4.171600	3.542400	3.699400	3.84910000	5.446000	4.557700	4.356200	5.867700	2.9071000	3.90890000	5.192600	5.241500	2.7183000	3.512400	4.4700000	3.4791000	-3.30760000	6.077700	0.696900000	2.8502000	0.27620000	2.7679000	6.593700	5.423300	3.913700	1.3567000	4.284000	5.331000	4.870900	4.568100	4.785600	6.017100	6.182300	5.867700	2.687300	5.446000	4.557700	4.356200	-9.9658000	9.520900	9.197300	4.651400	5.269800	5.257400
GBMLGG	Tumor	TCGA-06-2563-01	4.677000	4.513600	4.167600	4.192300	4.10190000	5.361500	5.354400	4.618300	5.026800	3.8983000	4.11280000	5.267200	5.137100	2.1345000	3.979200	3.8136000	2.1988000	2.39260000	5.351200	1.727300000	3.7940000	1.90730000	2.2113000	6.502600	5.845500	3.699400	0.8408000	3.965400	6.616900	4.592800	4.435700	3.591100	5.554000	5.900200	5.026800	3.284100	5.361500	5.354400	4.618300	-9.9658000	9.647400	9.257000	4.200100	5.405000	5.878700
GBMLGG	Tumor	TCGA-S9-A6U1-01	5.513500	4.368100	4.191500	3.292900	3.48680000	5.422600	5.575600	4.607700	5.975000	3.2359000	4.16440000	4.385500	5.488700	2.8760000	3.876900	3.6861000	3.8421000	-1.59510000	5.479300	1.516500000	3.3478000	0.13880000	3.3703000	6.652800	5.429600	4.329200	2.0673000	4.617700	6.045100	5.148200	4.030400	4.490600	5.625000	6.262100	5.975000	3.316300	5.422600	5.575600	4.607700	-9.9658000	9.556800	9.305900	5.170800	5.259700	5.302000
GBMLGG	Tumor	TCGA-15-1444-01	4.822300	4.382700	4.055800	3.415600	3.33210000	5.335200	5.486100	4.766600	5.544100	3.3633000	4.55710000	4.553400	4.987800	2.6067000	3.429100	3.9819000	3.8511000	-4.03500000	5.230400	1.960100000	2.6984000	-0.04250000	2.7551000	6.442500	5.011700	4.213400	1.5854000	3.927000	6.463400	4.691600	4.040100	3.820800	5.761300	6.506700	5.544100	2.850200	5.335200	5.486100	4.766600	-9.9658000	9.342700	9.140300	4.831900	4.906900	5.570500
GBMLGG	Tumor	TCGA-32-4213-01	3.310500	2.799300	2.570700	1.536600	2.03950000	3.678200	3.714900	2.989300	2.750800	1.6920000	3.07060000	2.032500	2.451800	0.1776000	1.705300	2.7594000	-0.8599000	-0.88630000	3.157200	-0.302200000	1.0503000	-2.24470000	-0.3022000	5.314000	2.485700	1.531600	0.0300000	2.160600	5.990300	3.039300	1.536600	0.556800	3.995600	4.074800	2.750800	0.334600	3.678200	3.714900	2.989300	-5.5735000	6.956600	7.782200	2.278300	3.284100	3.701700
GBMLGG	Tumor	TCGA-HT-7881-01	4.857500	3.940300	3.470000	3.450400	3.84810000	4.925600	4.877800	4.005500	5.547200	2.8137000	4.71870000	3.956100	4.922200	2.3366000	3.046300	4.1571000	3.9673000	-2.46590000	4.291400	1.057300000	2.8055000	-1.21420000	2.0254000	5.691600	5.153400	3.453000	1.1447000	3.624200	5.661900	4.610600	3.765600	4.585600	5.807600	6.518400	5.547200	3.319200	4.925600	4.877800	4.005500	-9.9658000	8.920100	8.651200	4.671300	5.196200	4.585600
GBMLGG	Tumor	TCGA-15-0742-01	5.047900	4.314800	4.289200	4.055800	4.12610000	5.789500	5.457200	3.781500	5.009000	3.1939000	4.91030000	5.231900	5.300500	1.5216000	3.218900	5.2072000	2.3508000	1.07790000	6.309100	0.723300000	3.5510000	1.02930000	1.6785000	7.225800	5.703500	2.998400	0.9642000	4.597000	5.746100	5.419900	3.875900	2.269300	6.020200	5.492200	5.009000	2.592400	5.789500	5.457200	3.781500	-9.9658000	9.992000	8.895900	3.988300	5.461800	5.801400
GBMLGG	Tumor	TCGA-06-0187-01	4.913700	4.241200	4.131800	3.117900	3.84710000	5.553400	5.886600	4.361100	4.992800	3.0978000	4.35480000	5.222300	4.722000	1.1512000	4.325600	4.2480000	1.5266000	-1.59510000	5.252100	0.971600000	3.3506000	-0.45210000	1.7532000	6.287100	5.081600	3.571800	1.5316000	4.081600	7.015600	4.610100	4.188300	3.345000	6.019300	5.695500	4.992800	2.094600	5.553400	5.886600	4.361100	-1.3548000	8.603900	8.957500	4.145800	4.909800	5.645300
GBMLGG	Tumor	TCGA-19-1390-01	5.595800	4.235000	3.928000	3.563300	2.96920000	5.117700	4.946800	4.739900	5.549100	2.7742000	4.65250000	5.201700	5.683400	2.4985000	3.058500	5.0807000	4.3177000	-0.91320000	7.165500	2.485700000	3.7432000	1.46000000	2.8158000	7.162200	5.606500	3.626600	2.2330000	4.885600	6.248700	5.555800	4.751200	5.030400	6.356000	6.605900	5.549100	3.654300	5.117700	4.946800	4.739900	-5.0116000	9.921200	8.764700	4.943000	4.879800	6.271900
GBMLGG	Tumor	TCGA-QH-A65V-01	4.558300	4.334900	3.885700	3.049800	4.23580000	5.179200	4.221200	3.944000	5.163500	2.9148000	5.08880000	3.586300	4.559600	2.0218000	2.485700	4.8704000	3.4778000	-3.45800000	3.935600	0.688000000	2.0742000	-2.05290000	1.7702000	6.278400	4.954700	3.173300	0.4761000	3.563300	5.874800	5.111100	3.228200	3.733500	5.654500	5.732300	5.163500	2.211300	5.179200	4.221200	3.944000	-9.9658000	9.010700	8.815900	4.204100	4.774600	4.750100
GBMLGG	Tumor	TCGA-DU-A7TG-01	4.976900	3.972800	2.974700	3.168500	3.56690000	4.883200	4.861000	3.932700	5.118200	2.3871000	4.04450000	3.872900	4.315500	2.0111000	3.067100	3.9663000	2.8897000	-2.38840000	4.386900	0.799900000	2.3308000	-1.21420000	1.3225000	5.162300	4.414200	3.521200	1.1833000	3.475200	5.518300	4.399900	3.479100	4.162800	5.973600	6.289300	5.118200	2.805500	4.883200	4.861000	3.932700	-9.9658000	8.615900	8.236500	4.890000	5.304200	4.351300
GBMLGG	Tumor	TCGA-TQ-A7RV-01	5.200900	4.049700	3.830000	2.893600	3.72150000	5.138800	5.176800	4.207200	5.594900	3.0550000	4.30310000	4.729100	5.786600	2.2452000	3.384200	2.6302000	4.3709000	-2.54790000	5.317300	1.960100000	3.0234000	-0.28450000	2.6348000	5.983200	5.830100	3.531200	1.3283000	4.117800	5.786900	5.270900	3.577900	3.872900	5.660500	6.211800	5.594900	3.134400	5.138800	5.176800	4.207200	-9.9658000	9.437800	9.025200	4.744800	5.219200	4.989600
GBMLGG	Tumor	TCGA-DU-5874-01	5.868400	4.405400	4.140000	3.495800	3.34640000	5.498000	4.623000	4.868400	6.168700	3.2959000	4.41830000	4.541100	5.267200	2.9338000	3.588700	5.1235000	3.4583000	-4.29340000	5.842800	2.154100000	2.9875000	0.36850000	3.6883000	6.765200	5.271300	4.731800	1.6785000	4.374400	5.724700	5.019300	4.475800	5.123500	5.922900	6.369800	6.168700	3.261700	5.498000	4.623000	4.868400	-9.9658000	9.315300	8.927200	5.085800	5.876500	5.193800
GBMLGG	Tumor	TCGA-QH-A6X4-01	4.865000	4.090900	4.007300	3.439800	3.28110000	5.418200	3.912700	3.787700	5.388600	2.4492000	5.07940000	4.772500	5.273200	2.6371000	2.641800	2.8641000	3.8611000	-3.45800000	5.179900	1.170600000	2.7636000	-0.41310000	1.2875000	6.687100	5.986200	2.931900	0.3231000	4.008200	5.340200	5.533000	3.745300	4.418900	5.725000	5.928400	5.388600	3.335000	5.418200	3.912700	3.787700	-9.9658000	9.441600	8.789500	4.965800	5.003600	4.362500
GBMLGG	Tumor	TCGA-VM-A8CB-01	5.547900	4.901200	5.051400	3.873900	3.39790000	5.468900	4.456900	4.105300	5.663700	2.6533000	5.36110000	5.127300	5.891000	2.5852000	2.063800	4.4061000	4.2134000	-3.62590000	5.438000	0.623900000	2.2931000	-0.49210000	2.0111000	6.467600	5.089600	3.700600	0.9343000	4.257800	5.874100	5.655700	3.833000	3.599400	5.720300	5.550300	5.663700	2.983900	5.468900	4.456900	4.105300	-9.9658000	9.226000	8.663100	4.546600	5.848500	4.231200
GBMLGG	Tumor	TCGA-DH-A66F-01	4.862500	4.495100	4.030400	3.174900	3.85210000	5.450900	4.137600	4.251800	5.482200	3.0234000	4.37090000	4.436400	4.986000	2.6962000	1.941500	3.9099000	4.0790000	-4.03500000	4.751200	0.934300000	2.1280000	-0.99710000	2.2360000	5.873600	5.282100	3.986500	0.1124000	3.417000	5.730400	4.900200	3.665700	3.800200	5.552200	5.695200	5.482200	2.669300	5.450900	4.137600	4.251800	-9.9658000	9.131000	8.831800	4.633500	5.269400	4.583800
GBMLGG	Tumor	TCGA-HT-7694-01	5.071700	4.154700	3.335000	3.329300	3.60660000	4.981900	4.955600	4.124400	5.522000	2.4805000	4.25780000	3.630100	4.185900	2.5996000	3.430400	4.1684000	3.1955000	-2.31470000	4.156300	1.022200000	2.6738000	-0.71080000	1.9968000	5.421300	4.423000	3.406100	1.1050000	3.536200	5.436300	4.269100	3.811600	4.755500	5.892700	6.573500	5.522000	3.121200	4.981900	4.955600	4.124400	-9.9658000	8.933600	8.649000	4.861500	5.264600	4.477700
GBMLGG	Tumor	TCGA-HT-7471-01	5.353400	4.602300	4.212600	3.657800	3.72260000	5.598500	4.744200	4.719800	5.601700	3.1507000	4.82020000	4.854500	4.935500	2.5852000	2.918600	5.2646000	3.3787000	-2.38840000	5.855800	1.214700000	3.0757000	0.70580000	2.7530000	7.059400	5.518900	4.168400	1.6512000	4.040100	6.022800	4.751700	4.600600	4.028700	5.714000	6.430100	5.601700	3.459600	5.598500	4.744200	4.719800	-9.9658000	9.217600	9.159500	5.036500	5.585600	5.241500
GBMLGG	Tumor	TCGA-HT-7608-01	4.591000	3.690500	2.689500	2.403500	3.45560000	4.770900	3.724800	3.611300	5.122300	2.4198000	4.35830000	3.458300	4.027800	1.8524000	2.036000	3.4856000	2.8779000	-4.03500000	3.587500	0.723300000	1.9786000	-1.14880000	1.9415000	5.496400	4.701000	3.546100	0.4761000	3.154000	5.397200	4.245000	3.429100	3.912700	5.335600	6.202200	5.122300	1.807800	4.770900	3.724800	3.611300	-9.9658000	8.810900	8.438100	4.409500	4.711000	4.689900
GBMLGG	Tumor	TCGA-CS-6290-01	4.588000	3.841100	3.204900	2.770000	3.32350000	4.656600	4.825800	3.599400	5.430300	2.7721000	4.48360000	4.226600	4.478400	2.3077000	3.291500	4.3903000	3.3307000	-2.63490000	4.304600	1.170600000	2.6487000	-1.55220000	1.9895000	5.884600	4.925100	3.946800	1.1960000	3.532400	5.624700	4.566900	3.484300	4.052300	5.476700	6.138300	5.430300	2.403500	4.656600	4.825800	3.599400	-4.0350000	8.945900	9.054500	4.228100	4.298700	4.906900
GBMLGG	Tumor	TCGA-DB-A4XD-01	5.253600	4.278800	4.082400	2.709500	3.42910000	5.301300	5.473800	4.741000	5.957700	3.2541000	4.44960000	4.360400	5.021100	2.6940000	3.559600	3.5086000	4.3328000	-0.41310000	5.339500	1.305100000	3.0602000	-0.28450000	3.5287000	6.027000	5.352700	4.162000	2.0500000	4.263100	6.337200	5.467000	4.342800	4.357600	5.438000	6.288400	5.957700	3.147500	5.301300	5.473800	4.741000	-9.9658000	9.339600	9.089900	5.074700	5.293200	5.269800
GBMLGG	Tumor	TCGA-TQ-A7RK-01	5.022000	4.131800	4.101100	2.978400	3.83300000	5.379900	5.170000	3.761400	5.569900	3.2707000	4.68600000	5.372300	5.052300	1.8879000	3.373100	1.7660000	4.1684000	-1.83140000	5.586500	1.036300000	2.6783000	0.04400000	2.5363000	7.624200	5.979400	3.340700	1.5661000	4.043600	5.914300	5.360400	3.380000	3.785700	5.462700	5.741200	5.569900	3.082500	5.379900	5.170000	3.761400	-9.9658000	9.582300	8.962400	4.241900	5.161100	4.836000
GBMLGG	Tumor	TCGA-HT-7475-01	5.009900	4.164400	3.949600	3.336400	3.36610000	4.917000	5.154300	3.982900	5.476100	2.8955000	4.41830000	4.466700	4.482300	1.9859000	3.353500	2.9071000	3.6428000	-2.54790000	4.710400	1.111700000	2.5087000	-0.96860000	2.5876000	6.031000	5.021100	3.553500	1.2516000	4.295100	4.989200	4.878800	4.443000	3.607700	5.715100	5.828600	5.476100	2.678300	4.917000	5.154300	3.982900	-9.9658000	8.933600	8.810500	4.604100	5.107700	4.458200
GBMLGG	Tumor	TCGA-TQ-A7RO-01	5.354100	4.282500	4.074800	3.386900	3.51990000	5.490900	4.518000	4.891500	5.542300	3.5136000	4.19460000	4.435000	4.961700	3.1062000	3.058500	4.7496000	4.0419000	-3.45800000	5.287700	2.011100000	3.0995000	-0.10310000	3.1377000	5.955400	5.458500	4.554700	1.8879000	4.221200	5.884400	4.408800	4.498300	4.704400	5.481900	6.628400	5.542300	3.969100	5.490900	4.518000	4.891500	-9.9658000	9.406000	8.799300	5.450900	5.942100	5.438300
GBMLGG	Tumor	TCGA-HT-7902-01	4.904500	3.903100	3.826900	3.389700	4.04450000	5.156300	5.074700	4.008200	5.842000	2.7594000	4.26310000	4.407400	5.150600	2.5561000	3.639300	4.4430000	4.0748000	-1.21420000	4.897800	1.064200000	3.3206000	-0.88630000	2.5188000	5.994100	5.218800	3.705000	1.6327000	3.908900	5.587700	4.897800	3.816700	4.549100	5.952800	6.011900	5.842000	2.983900	5.156300	5.074700	4.008200	-9.9658000	9.417800	8.742800	4.843000	4.974100	4.753300
GBMLGG	Tumor	TCGA-FG-A711-01	4.752300	5.074700	3.906000	3.005600	3.60770000	4.979600	5.167200	3.907000	5.265700	2.9875000	4.55160000	4.296500	4.569900	1.8762000	2.909000	3.8739000	3.4661000	-2.38840000	4.927900	1.214700000	1.9786000	-2.17790000	2.0465000	5.966700	5.354100	3.249600	0.9642000	3.981000	5.734700	5.083700	3.897300	3.663500	5.720600	5.851800	5.265700	2.353600	4.979600	5.167200	3.907000	-4.2934000	9.412600	8.596300	4.443700	5.193000	4.768800
GBMLGG	Tumor	TCGA-06-2557-01	5.042700	4.233500	3.635900	4.193100	3.74750000	5.484200	5.591300	4.372300	5.165100	3.1245000	4.52860000	4.944900	4.927900	2.3193000	3.811600	4.6674000	2.7763000	0.17760000	5.694100	1.275600000	3.9261000	1.12500000	2.2452000	6.664600	5.547200	3.506000	1.6281000	4.533600	5.825300	4.786100	3.883700	3.624200	5.785100	5.207900	5.165100	3.211200	5.484200	5.591300	4.372300	-5.5735000	9.463400	8.771600	4.569300	5.184700	5.503400
GBMLGG	Tumor	TCGA-DB-5276-01	4.918900	4.225000	3.731300	3.231300	3.77300000	4.608900	5.267900	4.410800	5.568100	2.6873000	4.36250000	3.743200	4.544200	2.6760000	3.437100	3.7593000	3.3773000	-3.45800000	4.427700	1.157700000	2.7508000	-1.02620000	2.2813000	5.804300	4.607700	3.929900	1.5266000	3.589900	6.093400	4.635800	3.767800	4.553400	6.051600	6.555500	5.568100	2.671500	4.608900	5.267900	4.410800	-9.9658000	8.874000	8.959100	4.403300	5.019700	5.074700
GBMLGG	Tumor	TCGA-P5-A730-01	4.777200	4.251000	3.263200	2.406300	3.09610000	5.053200	4.054900	4.028700	5.676100	2.9929000	4.12190000	3.818700	4.129400	2.2144000	2.655600	4.4686000	3.4464000	-3.30760000	4.302400	1.269600000	1.7316000	-1.11720000	2.3898000	5.621800	5.005000	3.997400	0.9191000	3.361900	5.973600	4.889000	3.573000	3.791900	5.735800	5.581100	5.676100	2.646400	5.053200	4.054900	4.028700	-9.9658000	9.185400	9.249900	4.571700	5.371600	4.339200
GBMLGG	Tumor	TCGA-HT-A74O-01	4.474500	3.421000	3.087600	2.770000	3.85810000	4.824800	4.534900	3.101100	4.867900	2.2960000	4.63230000	4.508500	4.118600	1.2147000	2.899400	2.7444000	3.6972000	-3.62590000	4.977800	1.257600000	1.9564000	-1.28280000	1.0363000	6.746700	4.824800	2.446500	0.4761000	3.712700	5.737200	5.766600	2.887700	2.969200	5.548200	5.063500	4.867900	1.637400	4.824800	4.534900	3.101100	-9.9658000	8.970100	8.850600	2.893600	4.760300	4.586800
GBMLGG	Tumor	TCGA-HT-A74J-01	5.355500	3.686100	3.345000	2.757200	3.99560000	5.262300	4.849000	4.155500	5.812300	2.9637000	4.25780000	4.876300	5.333100	1.7870000	3.292900	4.4203000	3.4739000	-2.24470000	4.671900	0.864700000	2.9857000	-0.78340000	3.1095000	6.055100	5.615300	3.786700	0.7832000	3.922300	5.665600	5.554300	3.914700	4.103600	5.726300	5.736600	5.812300	2.651000	5.262300	4.849000	4.155500	-9.9658000	9.549700	8.967100	4.204100	4.972300	4.682100
GBMLGG	Tumor	TCGA-DU-5855-01	5.093900	4.377200	3.500900	3.527400	3.37870000	5.268700	5.361800	4.218100	5.742300	2.5924000	4.97000000	4.458800	4.855500	2.5163000	3.425100	2.6067000	3.5262000	-3.17140000	4.705500	1.428100000	2.6371000	-0.66430000	2.7051000	6.166500	5.292500	4.008200	1.6466000	4.254100	5.927200	4.729100	4.311900	4.468000	6.068300	6.655500	5.742300	2.918600	5.268700	5.361800	4.218100	-9.9658000	9.144000	8.955600	4.332800	4.693800	5.156300
GBMLGG	Tumor	TCGA-06-0878-01	4.752300	4.597000	3.886600	3.683800	2.89550000	5.306400	5.923900	4.839000	5.304900	2.5756000	4.89870000	4.808400	4.956100	2.7931000	3.625400	4.0833000	2.6019000	1.66040000	5.345900	1.465200000	3.8218000	0.20290000	2.0289000	6.605100	4.568100	3.709400	1.7489000	3.417000	8.283200	5.204000	4.649700	3.935600	5.961000	6.078800	5.304900	3.346400	5.306400	5.923900	4.839000	-4.2934000	9.841400	8.921100	4.561400	5.123500	5.894800
GBMLGG	Tumor	TCGA-DH-A669-01	5.192200	4.529300	5.259700	4.627100	4.07220000	5.618300	5.348100	4.433000	5.288400	3.6691000	5.29280000	5.128500	5.385800	2.1345000	3.460900	5.1223000	2.0254000	-2.93240000	7.145500	1.669500000	1.6830000	0.97160000	0.8961000	7.383100	5.587100	3.867000	1.0293000	4.434400	6.047000	5.238800	4.278800	3.547300	6.091300	5.924600	5.288400	3.391100	5.618300	5.348100	4.433000	-9.9658000	9.721400	9.348000	5.274300	4.675900	5.681500
GBMLGG	Tumor	TCGA-HT-A617-01	4.421000	4.330600	4.713200	2.876000	3.37870000	4.776700	5.063500	4.016200	4.964900	2.4701000	5.08280000	4.523000	4.988300	1.9822000	2.881900	4.3883000	2.7657000	0.33460000	5.441600	0.412500000	2.0465000	-1.31830000	1.5758000	5.812500	4.344200	3.072300	0.8082000	3.415600	5.429300	5.219600	3.587500	2.809600	5.465400	5.256300	4.964900	3.091000	4.776700	5.063500	4.016200	-9.9658000	9.185500	8.258400	4.361800	5.211100	5.105200
GBMLGG	Tumor	TCGA-06-2567-01	5.023700	5.084100	4.182800	3.263200	3.41560000	5.431300	5.517900	4.641000	5.220400	3.1908000	4.58980000	4.703300	5.172800	2.8137000	3.917500	4.8120000	2.3843000	2.06730000	5.984800	1.491100000	3.4907000	0.11240000	1.9859000	7.142800	5.389900	3.926100	2.0218000	3.964500	7.415700	4.996400	4.825300	2.834100	6.106200	5.660200	5.220400	2.877900	5.431300	5.517900	4.641000	-5.0116000	9.547800	9.234100	4.633500	5.095500	5.754400
GBMLGG	Tumor	TCGA-32-2616-01	4.911700	4.112800	4.003700	3.777300	3.09270000	4.988300	5.525500	4.372300	4.969100	2.4985000	4.64850000	4.677600	5.522000	2.3308000	3.555900	4.6089000	2.3788000	1.76170000	5.933100	2.858200000	3.9589000	-1.24810000	1.1184000	7.036300	4.847500	3.706100	1.9073000	4.333500	6.887800	4.966300	4.697700	2.597200	6.899100	5.622700	4.969100	2.183000	4.988300	5.525500	4.372300	-9.9658000	9.413600	8.948800	4.637600	5.587100	6.049000
GBMLGG	Tumor	TCGA-28-5208-01	5.003600	5.084100	4.047100	4.062700	3.73890000	5.015300	5.820200	4.796000	5.269400	3.5754000	4.75920000	4.510400	4.712100	2.8582000	3.948700	5.1926000	2.0810000	2.00040000	5.569000	1.345400000	3.5791000	-0.80840000	1.7229000	7.000800	4.981900	3.869000	1.2815000	3.994700	7.258300	5.017500	3.653200	4.029500	5.339900	5.962300	5.269400	2.653300	5.015300	5.820200	4.796000	-4.2934000	10.022500	9.700300	4.236600	4.991000	6.189100
GBMLGG	Tumor	TCGA-28-2514-01	4.955200	4.330600	4.245700	3.620700	3.45830000	5.213000	5.497300	4.470000	5.365700	2.9655000	4.24570000	3.957100	4.654300	2.4985000	4.012700	4.5742000	3.0323000	1.68750000	6.036500	1.208500000	3.4197000	-0.28450000	2.1798000	6.544300	4.480300	3.257200	1.7273000	3.882700	6.978600	4.070500	4.185200	4.010000	5.778000	6.481900	5.365700	3.345000	5.213000	5.497300	4.470000	-9.9658000	9.472200	8.877400	4.632900	5.141200	5.514500
GBMLGG	Tumor	TCGA-06-1804-01	5.590700	4.130200	4.944000	3.462200	4.78820000	5.858800	5.471900	4.810500	5.918600	2.6255000	4.59280000	5.468900	5.927900	1.9264000	3.604200	5.6115000	3.9783000	1.68300000	6.256100	1.811900000	3.7804000	-0.61930000	2.4857000	6.911600	6.064800	4.234300	2.2663000	4.406100	6.350300	5.602000	4.878300	3.714900	6.569400	6.507800	5.918600	3.264700	5.858800	5.471900	4.810500	-6.5064000	10.024800	9.228500	4.991500	6.053100	5.969300
GBMLGG	Tumor	TCGA-QH-A6CX-01	4.348400	3.261700	2.646400	2.939400	3.87490000	5.466000	4.312600	3.419700	4.922200	2.3308000	4.21190000	3.756100	4.744800	1.8957000	2.639500	4.2751000	2.7401000	-1.14880000	3.961700	1.390100000	2.8740000	-1.46990000	1.0503000	6.165500	4.490000	2.791000	0.4657000	3.075700	5.014400	4.952800	3.139300	3.905100	5.762900	5.170000	4.922200	1.868300	5.466000	4.312600	3.419700	-9.9658000	8.674200	8.534700	3.649700	4.825800	4.327800
GBMLGG	Tumor	TCGA-14-2554-01	4.099400	4.524900	4.376500	3.425100	3.41970000	5.412800	5.144100	4.580800	4.698800	3.1079000	4.98740000	4.069600	4.144900	1.5758000	2.874000	4.2847000	1.9712000	0.71460000	4.295100	1.485900000	1.9786000	-0.80840000	1.2516000	6.157300	4.475800	3.287000	0.7058000	2.954400	7.518700	4.751700	3.426400	3.368900	5.194600	5.235400	4.698800	1.993100	5.412800	5.144100	4.580800	-9.9658000	8.574000	9.057200	4.623600	4.962600	5.091300
GBMLGG	Tumor	TCGA-P5-A5F4-01	5.073900	4.312600	4.138400	3.018100	3.87290000	4.839000	4.901600	3.962600	5.216100	3.0910000	4.36740000	4.324200	4.299500	2.6715000	3.067100	3.3464000	3.5754000	-0.96860000	4.915100	1.183300000	2.4144000	-0.94060000	2.2482000	5.936900	5.169600	2.664700	0.6050000	4.017100	5.687400	5.136700	3.353500	3.557200	5.707900	5.934300	5.216100	2.731400	4.839000	4.901600	3.962600	-9.9658000	8.984000	8.534000	4.511700	4.906900	4.519200
GBMLGG	Tumor	TCGA-DU-A5TU-01	4.857000	4.101100	3.775200	3.215800	3.74100000	5.153400	5.175200	3.716000	5.190700	2.8622000	4.98010000	6.451900	5.494400	1.4859000	2.830100	3.1765000	3.0602000	-2.63490000	5.083300	1.480800000	2.4279000	-0.26710000	1.9895000	6.218600	5.263100	2.634800	1.0363000	3.803300	6.021300	5.248000	3.189200	2.735700	5.616800	5.357900	5.190700	2.400800	5.153400	5.175200	3.716000	-9.9658000	9.041400	8.654100	3.799200	5.061800	4.784000
GBMLGG	Tumor	TCGA-DU-A76K-01	4.567500	3.137700	4.017100	3.089300	4.23270000	5.587400	4.315500	3.642800	4.950000	2.6302000	4.36250000	4.075600	4.868900	0.8408000	1.930200	4.4868000	2.8799000	0.33460000	4.996400	0.346000000	2.9032000	-0.68730000	1.5366000	5.979800	4.897800	2.575600	0.9191000	3.641700	5.181500	4.747400	3.306100	3.630100	5.622400	5.539500	4.950000	2.141100	5.587400	4.315500	3.642800	-9.9658000	9.176200	8.328400	4.413500	5.143300	4.997300
GBMLGG	Tumor	TCGA-HT-7609-01	4.638100	3.975500	3.475200	2.930000	3.40610000	4.965800	5.056600	4.023300	5.757600	2.7270000	4.42900000	4.362500	4.762900	2.0569000	3.347800	2.4171000	3.4344000	-1.08620000	4.334900	1.417400000	2.8582000	-0.75880000	2.6114000	5.737200	4.887600	3.766700	1.3901000	4.069600	5.948600	4.543600	3.498400	4.162000	5.264600	6.075300	5.757600	2.669300	4.965800	5.056600	4.023300	-9.9658000	9.025400	9.007200	4.593400	4.767200	4.786600
GBMLGG	Tumor	TCGA-TQ-A7RR-01	5.051900	3.794000	3.815700	3.046300	3.68270000	5.064000	4.946800	4.354100	5.753000	2.6962000	3.80230000	4.959400	4.983700	2.4063000	3.538700	4.3177000	4.1145000	-1.68500000	5.491600	1.422800000	3.3003000	-0.57560000	2.4198000	5.973200	5.691300	3.415600	1.7446000	4.125200	5.858000	5.263400	3.782500	4.133500	5.460400	6.422900	5.753000	3.336400	5.064000	4.946800	4.354100	-9.9658000	9.485400	8.749100	4.889500	5.158700	4.458800
GBMLGG	Tumor	TCGA-DH-A66D-01	5.483500	4.368800	4.017100	3.070600	3.94400000	5.452900	5.496700	4.481000	5.848500	3.3952000	4.55220000	4.857000	4.669700	2.4306000	3.818700	2.8897000	3.5633000	-2.24470000	5.506600	2.087800000	3.0740000	-0.04250000	3.1294000	5.953100	5.498900	3.759300	2.0638000	3.644000	6.000900	4.844000	4.028700	3.759300	5.675300	5.917700	5.848500	2.935600	5.452900	5.496700	4.481000	-9.9658000	9.335800	9.057700	4.297300	5.242300	5.309600
GBMLGG	Tumor	TCGA-DH-A7UV-01	4.682100	3.619500	3.430400	2.609000	3.53990000	4.888100	4.783000	3.775200	5.457200	3.0550000	4.39580000	4.758100	4.879800	2.0218000	2.895500	2.5437000	4.9117000	-1.14880000	4.849000	1.887900000	2.8522000	-0.43250000	2.3423000	5.736400	5.764200	3.217400	1.1577000	3.743200	5.506900	4.802800	3.589900	3.598200	5.301300	5.469900	5.457200	2.451800	4.888100	4.783000	3.775200	-9.9658000	9.245500	8.698900	4.567500	4.784600	4.497700
GBMLGG	Tumor	TCGA-02-2485-01	4.970400	4.581400	4.390300	3.895400	3.58270000	4.914100	5.626500	4.242700	5.223100	3.3177000	5.22270000	5.108100	4.929800	2.0638000	3.237400	4.1579000	2.8280000	1.30510000	6.422100	1.036300000	3.7898000	0.17760000	1.9340000	6.858100	5.875600	3.562100	1.9490000	3.997400	6.686800	5.140400	4.295800	3.801300	5.650200	5.823800	5.223100	3.267700	4.914100	5.626500	4.242700	-5.0116000	10.034900	9.534000	4.778800	4.712100	6.231000
GBMLGG	Tumor	TCGA-06-5858-01	5.082800	4.451600	4.091800	3.666900	3.50980000	5.170000	5.662200	4.703300	5.460800	3.4609000	5.04090000	4.838000	5.214600	2.3135000	3.763500	4.7981000	2.7551000	1.63270000	5.927400	2.872000000	3.5098000	0.16480000	2.1313000	6.567100	5.183500	3.871900	1.9340000	4.510400	6.662400	5.195000	4.802200	4.385500	6.136500	5.784500	5.460800	3.019900	5.170000	5.662200	4.703300	-4.0350000	9.751700	9.189800	5.723300	5.429000	5.997300
GBMLGG	Tumor	TCGA-FG-6690-01	5.006300	4.011800	3.683800	2.870100	3.08760000	5.154300	5.181100	4.433000	5.601100	3.2617000	4.69380000	4.114500	4.558300	2.6161000	3.431800	2.5511000	3.5742000	-2.63490000	4.423600	1.718500000	2.4332000	-1.11720000	3.0654000	5.706000	4.799100	3.884700	1.9111000	4.255600	6.141600	4.688800	4.441700	4.569300	5.429600	6.377800	5.601100	2.620800	5.154300	5.181100	4.433000	-9.9658000	8.950500	8.818700	4.614200	4.811500	5.011300
GBMLGG	Tumor	TCGA-DB-A4XA-01	4.575400	4.104400	3.989200	3.154000	3.63010000	5.085000	4.212600	3.800200	4.765600	2.3251000	4.37230000	4.388300	4.471300	1.6740000	2.081000	3.9645000	3.1876000	-1.78090000	4.835500	0.623900000	2.3019000	-0.66430000	1.6830000	5.892200	4.947700	2.811700	0.0718000	3.583900	5.170400	4.526100	3.171700	3.438400	5.589800	5.654200	4.765600	2.330800	5.085000	4.212600	3.800200	-9.9658000	8.693500	8.598200	4.302400	4.991900	4.521100
GBMLGG	Tumor	TCGA-DU-8167-01	4.855000	3.760300	3.747500	3.102800	3.72370000	4.975500	5.033900	3.940300	5.544100	2.8582000	4.70930000	4.454900	4.858500	2.4008000	3.190800	3.2189000	3.1145000	-1.43050000	4.729600	1.406500000	2.4035000	-0.53320000	2.4779000	6.108500	4.801700	3.400700	0.8568000	3.877800	6.091300	5.033000	3.203400	3.806400	5.464000	5.291700	5.544100	2.691800	4.975500	5.033900	3.940300	-9.9658000	9.208800	8.913600	3.722600	4.883700	4.583800
GBMLGG	Tumor	TCGA-QH-A65X-01	4.869400	4.066200	3.223600	2.618500	3.85510000	5.115700	3.762500	2.960000	4.508500	2.6418000	5.88220000	4.154700	4.861000	0.9716000	1.880100	5.4162000	2.7700000	-4.29340000	5.369500	-1.086200000	1.2271000	-1.93790000	0.8883000	7.608400	4.189900	1.766000	0.0440000	4.012700	4.910800	5.565000	2.493400	2.384300	5.521700	4.309000	4.508500	1.257600	5.115700	3.762500	2.960000	-9.9658000	8.855600	9.012200	3.614800	5.290600	4.311900
GBMLGG	Tumor	TCGA-06-0178-01	3.486800	5.082800	4.123600	2.958100	1.09830000	4.017100	4.770400	3.410200	2.950700	3.1653000	4.33490000	3.784600	2.336600	2.3704000	3.431800	2.2330000	1.7489000	-5.01160000	4.136800	1.651200000	-0.2159000	-1.68500000	0.3685000	6.585000	4.850000	1.614000	-0.2498000	2.144400	5.838700	3.830000	2.301900	0.808200	3.809500	4.060100	2.950700	1.164100	4.017100	4.770400	3.410200	-9.9658000	6.598700	9.241700	2.848200	4.166800	4.147400
GBMLGG	Tumor	TCGA-P5-A780-01	4.580800	3.439800	2.750800	2.978400	3.24810000	5.015700	4.881200	3.750700	5.363900	2.5876000	3.79300000	4.599400	3.846100	2.0742000	3.434400	2.5536000	4.5754000	-2.31470000	4.869400	2.087800000	2.2360000	-0.21590000	1.9712000	5.501800	5.239600	3.129400	1.2147000	3.326400	5.449300	4.555900	3.410200	4.092600	5.565300	5.285400	5.363900	3.139300	5.015700	4.881200	3.750700	-9.9658000	9.245500	8.925800	4.221200	4.678100	4.672500
GBMLGG	Tumor	TCGA-E1-5302-01	5.263800	3.896400	2.972900	3.082500	3.13440000	5.107700	5.185500	4.449600	5.322300	3.3549000	4.46020000	3.731300	3.624200	2.1830000	3.288500	3.7324000	2.8240000	-1.99420000	4.497700	1.351100000	2.8076000	-1.39210000	2.2175000	6.162100	4.307500	4.251000	1.8363000	4.084100	6.084700	4.715900	4.672500	4.222000	5.820500	6.448800	5.322300	2.144400	5.107700	5.185500	4.449600	-5.5735000	8.600300	8.959200	4.121900	4.760800	5.203200
GBMLGG	Tumor	TCGA-14-1823-01	3.514900	5.065700	4.859000	3.149100	2.10800000	5.108600	5.059700	4.125200	3.760300	2.7636000	4.57360000	3.974600	4.048800	1.9149000	3.493300	2.9581000	0.7321000	-9.96580000	4.232000	1.406500000	1.2394000	-0.94060000	0.7579000	5.572000	4.160400	2.443900	-0.0425000	2.043000	7.511900	4.460800	3.225100	1.907300	5.131000	4.358300	3.760300	2.653300	5.108600	5.059700	4.125200	-9.9658000	7.523400	8.818800	3.743200	5.574400	4.596400
GBMLGG	Tumor	TCGA-HW-A5KJ-01	4.116100	3.725900	3.780400	2.801400	2.93000000	4.389600	3.815700	2.910900	4.604700	2.0395000	4.03040000	4.111100	4.385500	1.0915000	1.328300	3.1393000	3.2251000	-2.82620000	4.886100	-0.597300000	1.3340000	-0.83390000	1.4120000	5.712300	4.263900	1.952700	0.0300000	3.117900	4.653100	4.961200	3.063700	2.711700	5.069600	4.533600	4.604700	1.985900	4.389600	3.815700	2.910900	-9.9658000	8.468600	8.576700	3.507300	4.388900	3.554700
GBMLGG	Tumor	TCGA-FG-7636-01	4.804300	3.733500	3.627700	2.982000	3.50470000	4.981900	5.198100	3.969100	5.238800	3.3549000	4.77040000	3.970000	4.686000	2.0004000	2.967400	2.2082000	3.1669000	-1.78090000	4.484800	0.696900000	2.0465000	-0.91320000	2.5561000	6.428000	4.624200	3.068800	1.3225000	4.263900	5.513200	5.094300	3.538700	3.993800	5.687600	5.997300	5.238800	2.179800	4.981900	5.198100	3.969100	-9.9658000	8.857800	9.066400	3.943100	4.720300	4.723100
GBMLGG	Tumor	TCGA-DU-5847-01	5.158300	4.384800	4.395100	3.665700	3.44900000	5.125200	5.396500	4.654800	5.652800	2.3649000	4.44760000	5.202500	5.195000	2.7161000	3.923200	4.8968000	3.3535000	2.20190000	6.169300	1.674000000	4.0935000	-0.66430000	2.7594000	6.968400	5.184300	4.120300	2.4117000	4.481600	5.764500	4.994600	4.228100	3.873900	5.889500	5.405700	5.652800	3.697200	5.125200	5.396500	4.654800	-9.9658000	9.726600	9.152000	5.312900	4.930800	5.879700
GBMLGG	Tumor	TCGA-28-2509-01	4.553400	5.358300	3.523700	3.870000	3.24500000	5.633500	5.597300	4.101100	4.713200	3.2002000	4.67700000	4.356900	4.797600	2.4492000	3.734500	4.7388000	1.8996000	-3.81600000	5.054900	1.799500000	2.7551000	-0.83390000	1.3397000	6.667100	4.347700	3.304700	2.0535000	4.150600	6.463400	4.337800	4.257800	3.168500	6.216300	5.593700	4.713200	2.400800	5.633500	5.597300	4.101100	-2.9324000	9.040000	8.959100	4.267600	4.531100	5.561700
GBMLGG	Tumor	TCGA-DU-6406-01	5.469600	4.386200	4.072200	4.295100	4.32130000	6.038500	5.758100	4.933100	5.785600	3.5149000	4.78190000	4.979200	4.981400	2.2144000	3.836000	4.4330000	2.8760000	1.64200000	6.451900	1.623400000	4.4223000	1.25160000	3.0411000	6.939800	5.548800	4.404000	2.4008000	4.875300	6.355600	4.784000	4.852000	4.840000	5.722200	6.469600	5.785600	3.537400	6.038500	5.758100	4.933100	-6.5064000	10.098400	9.325900	4.637600	5.005400	6.151400
GBMLGG	Tumor	TCGA-06-2558-01	4.869900	4.788200	4.515400	3.849100	3.53620000	5.047900	5.510400	4.790300	5.089600	3.6018000	4.50720000	4.425700	4.811500	2.8838000	3.883700	4.8590000	2.2633000	0.94190000	5.275400	1.575800000	3.1829000	0.66990000	2.2082000	6.762600	5.374000	3.742100	1.5612000	3.623000	6.761600	4.710400	4.454900	2.897400	5.563800	5.964900	5.089600	2.826000	5.047900	5.510400	4.790300	-9.9658000	9.355400	9.261900	4.538600	5.499900	5.428000
GBMLGG	Tumor	TCGA-06-0745-01	4.534200	3.333600	3.809500	3.102800	2.84220000	5.187900	4.935000	3.690500	4.157900	3.0602000	4.56140000	3.999200	4.079900	1.4704000	3.147500	4.9723000	1.4335000	1.69200000	5.207200	1.029300000	2.2603000	0.00140000	0.7999000	7.033800	4.189100	2.384300	0.6699000	2.889700	6.660500	4.789300	3.291500	2.446500	5.674400	5.385100	4.157900	1.609300	5.187900	4.935000	3.690500	-9.9658000	9.014400	8.524000	3.517400	4.836000	5.179900
GBMLGG	Tumor	TCGA-TM-A84B-01	5.447300	3.790900	4.811500	3.226700	4.25180000	5.555200	5.694400	4.662300	5.744500	3.1604000	4.58740000	4.795000	5.065700	1.8160000	3.531200	5.3903000	2.6715000	2.45180000	5.699900	2.081000000	3.8095000	0.08540000	2.7487000	6.434600	5.607700	4.576600	1.8762000	4.438400	5.908400	4.949600	4.413500	4.634100	5.859700	6.200300	5.744500	3.335000	5.555200	5.694400	4.662300	-9.9658000	10.093800	9.243500	5.081100	5.654500	6.027000
GBMLGG	Tumor	TCGA-DU-A76O-01	4.831900	3.109500	3.519900	2.838100	3.74430000	5.087900	4.930300	3.422400	5.323000	2.8361000	4.55400000	4.551000	5.175200	1.2085000	3.301700	3.4143000	2.9356000	-1.02620000	5.098900	0.506900000	2.6114000	-0.59730000	1.8444000	6.354600	5.058800	2.956200	0.9493000	4.082400	5.498600	4.788700	3.493300	3.711600	5.404700	5.579300	5.323000	2.438600	5.087900	4.930300	3.422400	-9.9658000	9.181100	8.970100	4.219600	4.672500	4.511000
GBMLGG	Tumor	TCGA-CS-4944-01	4.650200	3.709400	2.876000	2.536300	3.30320000	4.348400	4.688200	3.275200	4.431700	2.2513000	3.62770000	3.035800	3.569400	1.7360000	2.755100	3.3464000	2.7465000	-2.72740000	3.281100	0.202900000	1.1512000	-2.63490000	0.8726000	5.567800	4.495800	2.930000	0.0440000	3.364700	4.786600	4.705500	2.648700	3.443700	5.545100	6.181300	4.431700	1.131600	4.348400	4.688200	3.275200	-9.9658000	8.350700	9.093100	3.607700	3.710500	4.533000
GBMLGG	Tumor	TCGA-HT-7603-01	4.878300	4.401300	4.090900	3.370300	3.45300000	5.090500	5.592200	4.607100	5.485500	2.6805000	5.01840000	3.099500	4.569300	1.9149000	2.813700	4.0198000	3.1179000	-2.82620000	4.042700	0.774800000	2.1606000	-1.99420000	1.6875000	6.004300	4.540500	3.074000	0.9343000	3.377300	6.212400	5.072600	3.454300	4.047100	5.986400	5.956800	5.485500	2.969200	5.090500	5.592200	4.607100	-9.9658000	9.050900	9.048100	4.883200	5.425300	4.061900
LGG	Tumor	TCGA-S9-A7J2-01	5.307800	4.242700	3.516100	3.276600	3.88860000	5.479700	4.405400	4.511000	5.760500	3.0074000	4.47130000	5.008100	5.060100	2.2723000	2.733600	5.1301000	4.4344000	-3.04690000	5.556800	1.623400000	3.2389000	0.84880000	3.2049000	6.127900	5.595800	4.350600	1.4281000	4.073900	5.632600	5.022900	4.234300	4.260100	5.441300	6.200300	5.760500	3.497100	5.479700	4.405400	4.511000	-9.9658000	9.363600	9.105000	5.173200	5.627900	5.005000
LGG	Tumor	TCGA-E1-A7YI-01	5.894800	4.878800	4.438400	3.689400	4.10360000	5.531700	5.990300	4.925600	5.930500	3.7072000	3.91180000	6.204600	4.699900	2.6395000	4.024200	3.0199000	4.3364000	0.01580000	6.647800	3.104500000	3.7421000	1.17060000	3.1924000	7.128800	6.094700	4.298000	2.7139000	5.228900	6.370500	5.989400	4.211900	5.395100	5.627100	6.064600	5.930500	3.509800	5.531700	5.990300	4.925600	-9.9658000	10.054900	9.396000	5.233100	5.476400	6.152600
LGG	Tumor	TCGA-DU-7302-01	5.114800	4.738800	4.344200	4.012700	2.35360000	5.388600	5.167600	5.011300	5.340600	2.4279000	4.52610000	4.752300	4.886600	2.8034000	3.514900	4.4777000	3.7400000	-4.03500000	5.238400	1.945200000	3.0002000	-0.45210000	2.3649000	5.876100	6.474300	3.928000	1.6420000	4.049700	5.854300	4.690500	4.589200	5.115200	5.897000	6.929800	5.340600	3.774100	5.388600	5.167600	5.011300	-6.5064000	9.302000	9.320200	5.153000	5.626800	5.326600
LGG	Tumor	TCGA-DU-A7TI-01	5.135500	3.991000	3.904100	3.252600	3.58150000	5.378900	5.345200	4.235800	5.753000	2.8974000	4.67190000	5.757600	4.962100	2.6138000	3.124500	3.2112000	3.8670000	-1.68500000	5.219600	1.536600000	3.0199000	-0.13450000	2.8522000	6.090000	5.479700	4.115300	2.2482000	4.137600	6.181700	4.579600	3.619500	4.101100	5.632900	6.507800	5.753000	3.513600	5.378900	5.345200	4.235800	-9.9658000	9.508200	8.987300	5.191400	5.072600	5.122700
LGG	Tumor	TCGA-P5-A5EX-01	4.691000	3.944000	3.639300	3.157200	3.33210000	4.780400	4.316200	3.896400	5.010400	2.2175000	5.07470000	4.017100	4.881700	1.6234000	2.124700	3.7678000	2.2082000	-1.68500000	3.962600	2.322200000	1.9601000	-1.14880000	1.1960000	5.988700	4.822300	3.916600	0.6517000	3.494500	6.603900	5.182700	2.657900	3.943100	6.168300	5.689000	5.010400	2.724900	4.780400	4.316200	3.896400	-5.5735000	8.642200	8.693100	4.137600	4.524900	5.211100
LGG	Tumor	TCGA-HT-8563-01	5.193800	3.996500	3.958000	3.242000	3.16690000	5.791800	5.233500	4.583200	5.257400	2.3077000	4.24270000	4.657100	5.212200	2.8779000	3.766700	3.7857000	3.0181000	-0.55430000	4.753900	2.183000000	2.9319000	0.07180000	2.3423000	5.483500	5.349100	4.505300	1.8643000	3.776200	7.846700	4.996900	3.787700	4.106100	5.970400	5.947000	5.257400	3.730200	5.791800	5.233500	4.583200	-6.5064000	9.231600	8.820900	4.263100	4.818200	5.283600
LGG	Tumor	TCGA-DU-7012-01	4.806900	4.368800	4.347700	3.568200	2.97470000	5.466000	5.497300	4.915600	5.110700	2.0500000	4.78460000	4.565000	5.025500	2.7551000	3.841100	4.3910000	2.4934000	0.07180000	5.170000	1.895700000	3.6335000	-0.64160000	2.9765000	5.695500	4.491900	4.726900	2.0638000	4.126100	5.716700	4.703300	4.607100	4.995100	5.940000	5.753000	5.110700	3.548600	5.466000	5.497300	4.915600	-9.9658000	9.398800	8.875800	4.645100	5.307100	5.447000
LGG	Tumor	TCGA-E1-5322-01	5.296900	4.697700	3.593500	3.592300	3.03230000	5.159100	5.527700	4.454900	5.803000	3.5262000	4.78250000	4.454900	4.515400	2.5112000	3.616000	4.3820000	4.2235000	-3.45800000	4.976000	1.880100000	2.9488000	-0.37520000	2.9839000	6.479600	4.960700	4.447600	2.3953000	3.502200	5.244500	4.991900	4.349200	4.172400	5.929600	6.314400	5.803000	2.740100	5.159100	5.527700	4.454900	-9.9658000	9.006000	9.488300	4.486100	5.131800	5.384400
LGG	Tumor	TCGA-HT-8558-01	5.113600	4.124400	3.562100	3.443700	4.04620000	4.671300	5.216500	4.164400	5.257000	2.4779000	4.36810000	3.402000	4.390300	2.2206000	3.417000	4.3548000	2.8542000	-2.93240000	4.173200	0.749300000	2.4465000	-1.78090000	1.3511000	5.414500	4.446300	3.269200	0.9716000	3.451700	5.708800	4.235000	3.819800	4.616500	6.150200	6.669000	5.257000	3.276600	4.671300	5.216500	4.164400	-9.9658000	8.666600	8.362500	4.827400	5.397200	4.372300
LGG	Tumor	TCGA-S9-A6U8-01	5.218800	3.850100	3.689400	3.025200	3.79500000	5.211400	5.258600	4.294300	5.835200	3.1179000	4.63470000	4.379300	5.252900	2.1080000	3.337900	4.0118000	4.0153000	-1.14880000	4.972300	1.791200000	3.1987000	-0.35660000	2.7847000	6.157700	5.487100	3.724800	1.4808000	4.204100	5.768200	5.060100	3.681600	4.386900	5.705700	6.303800	5.835200	3.179700	5.211400	5.258600	4.294300	-9.9658000	9.400100	9.033600	5.010400	4.847000	5.181100
LGG	Tumor	TCGA-CS-5393-01	4.781900	4.006400	3.460900	3.099500	3.35910000	4.632900	5.197700	4.292100	5.601100	2.7615000	4.03570000	3.871900	4.397200	2.3760000	3.466100	2.8974000	3.8944000	-2.63490000	4.187500	1.700900000	2.5061000	-1.24810000	2.6984000	5.608000	4.666200	3.946800	1.4494000	3.950600	5.545700	4.461500	3.969100	4.445700	5.176800	6.141200	5.601100	2.435900	4.632900	5.197700	4.292100	-9.9658000	8.956800	8.781100	4.366000	4.608300	4.756000
LGG	Tumor	TCGA-HT-7854-01	4.674200	3.864000	3.335000	3.018100	3.47520000	5.085400	4.991500	4.480300	5.679200	2.8361000	4.22890000	3.711600	4.751200	2.7700000	3.537400	4.0082000	2.7357000	1.06420000	3.632400	0.926800000	3.2511000	-1.46990000	2.5828000	5.785300	4.766100	4.295100	1.7403000	3.855100	6.492200	4.395800	3.965400	4.701000	5.791600	6.133600	5.679200	3.065400	5.085400	4.991500	4.480300	-9.9658000	8.847200	8.944000	5.027700	5.154700	4.962100
LGG	Tumor	TCGA-HT-7874-01	5.060500	4.220400	3.720400	3.311900	3.54240000	4.977800	5.011700	4.433700	5.513500	2.7073000	4.35620000	3.703900	4.373700	2.5011000	3.671400	4.1523000	2.9032000	-2.31470000	4.090100	1.345400000	2.7357000	-1.11720000	2.2144000	5.506200	4.311900	3.866000	1.3679000	3.630100	5.609100	4.074800	4.009100	4.776200	5.883600	6.574600	5.513500	3.134400	4.977800	5.011700	4.433700	-9.9658000	8.728200	8.498600	4.982800	5.527400	4.666200
LGG	Tumor	TCGA-RY-A845-01	5.304500	4.091800	4.153900	3.056800	3.73890000	5.362200	5.178400	4.329200	5.720900	3.3379000	4.96770000	4.425700	4.843500	2.7679000	3.165300	3.4569000	3.9147000	-3.17140000	4.923200	1.799500000	2.8522000	-0.15040000	3.0602000	6.019500	5.522300	3.926100	1.5661000	4.257800	6.121200	5.248300	4.228900	4.263100	5.575300	6.340200	5.720900	2.881900	5.362200	5.178400	4.329200	-9.9658000	9.705000	9.080600	4.860500	5.285800	4.914100
LGG	Tumor	TCGA-HT-7616-01	5.250600	4.721400	3.695000	3.702800	2.80760000	5.547900	4.690500	4.734500	6.122500	3.2692000	4.58860000	4.473900	4.986500	3.0723000	2.895500	4.6531000	3.5572000	-1.51050000	4.993300	1.799500000	2.6487000	-0.85990000	2.8117000	5.924600	4.800700	5.157100	1.5266000	3.565700	6.315800	5.165600	4.504000	3.935600	5.659700	5.696900	6.122500	3.741000	5.547900	4.690500	4.734500	-9.9658000	9.363600	9.450000	5.200500	5.645300	4.993300
LGG	Tumor	TCGA-KT-A7W1-01	5.146900	4.231200	4.015300	3.842100	4.08500000	5.424300	5.861000	4.584400	5.588000	3.3856000	4.51040000	5.493500	5.647300	2.7007000	4.153900	4.9594000	2.5585000	1.89960000	7.006800	1.714100000	4.4874000	1.63270000	2.8096000	6.899900	5.788200	4.079000	2.4544000	4.492600	6.293500	5.171200	4.414200	4.502100	5.902600	6.146500	5.588000	3.923200	5.424300	5.861000	4.584400	-6.5064000	10.650300	9.508700	4.878800	5.322300	6.715800
LGG	Tumor	TCGA-P5-A5F2-01	4.714800	4.069600	3.514900	3.009200	3.19240000	5.168800	4.928400	3.850100	5.484200	2.1411000	4.03830000	4.275100	4.825300	1.9188000	3.380000	2.8422000	3.9137000	-2.63490000	4.560800	0.465700000	2.6940000	-0.61930000	1.9149000	5.748800	5.471200	3.267700	1.2934000	3.214300	4.894900	4.843000	3.352100	3.889600	5.970900	6.683700	5.484200	2.930000	5.168800	4.928400	3.850100	-9.9658000	9.234600	9.013400	4.264600	4.560800	5.307100
LGG	Tumor	TCGA-CS-5396-01	5.226500	4.265400	3.782500	3.928900	3.00920000	5.080700	4.853500	5.182700	5.636100	3.4102000	4.82530000	4.051500	4.905000	3.0910000	3.046300	3.6939000	2.8720000	-3.45800000	5.010800	1.637400000	2.4960000	-0.49210000	2.9507000	5.813800	4.919900	4.922700	1.6512000	4.140000	5.906900	4.380000	4.811000	5.280300	5.720000	6.622200	5.636100	2.893600	5.080700	4.853500	5.182700	-9.9658000	9.221300	9.175500	5.059200	5.433700	5.496700
LGG	Tumor	TCGA-HT-7680-01	4.867900	3.700600	3.539900	2.592400	3.53740000	4.702700	4.582600	4.293600	5.413200	2.7826000	4.45420000	3.246600	4.078200	2.3536000	3.198700	4.0807000	3.2752000	0.27620000	2.817800	1.941500000	2.3592000	-1.46990000	2.4008000	5.371900	4.739900	4.534900	1.7446000	3.249600	5.834200	4.317700	3.637000	4.483600	5.465000	6.853500	5.413200	2.563400	4.702700	4.582600	4.293600	-9.9658000	8.802900	9.112900	4.726300	4.028700	5.058800
LGG	Tumor	TCGA-S9-A7IS-01	5.463400	4.277300	4.270600	3.806400	4.02510000	5.110700	5.754100	4.481000	5.199700	3.3221000	4.68660000	5.464700	5.543800	2.4008000	3.826900	3.2065000	4.3562000	-3.04690000	6.610400	2.198800000	3.2389000	1.05730000	1.8524000	8.007500	5.777700	3.285600	2.7205000	4.903100	6.042700	5.505000	3.930800	3.701700	6.168900	6.187100	5.199700	3.835000	5.110700	5.754100	4.481000	-6.5064000	10.150300	9.337600	5.082000	5.707700	6.409700
LGG	Tumor	TCGA-HW-7486-01	4.815100	4.502100	3.731300	3.319200	3.29440000	5.033000	4.633500	4.109400	5.599600	2.7465000	4.84900000	3.789800	4.491900	2.6464000	3.223600	4.4330000	3.2647000	-3.04690000	4.460800	1.444100000	2.4117000	-0.83390000	2.7029000	6.067200	4.573000	4.013600	1.0293000	3.909900	5.628800	4.657100	4.026000	4.476400	5.764000	6.314900	5.599600	2.740100	5.033000	4.633500	4.109400	-9.9658000	9.036000	8.896000	4.502800	5.155500	4.714800
LGG	Tumor	TCGA-P5-A5F1-01	4.571700	4.043600	3.778300	2.367700	4.19070000	4.968600	4.674700	4.200900	5.027300	3.0859000	4.58260000	4.058400	4.595800	2.2113000	2.805500	3.3869000	3.4156000	-3.62590000	4.278100	1.687500000	2.1313000	-1.59510000	1.5709000	6.128100	5.322000	3.122800	0.7233000	3.386900	6.028800	5.478700	3.422400	3.193900	5.846000	6.156700	5.027300	1.609300	4.968600	4.674700	4.200900	-9.9658000	8.916100	9.019700	4.390300	4.636400	5.245300
LGG	Tumor	TCGA-DU-7011-01	4.386900	3.735600	3.557200	2.601900	2.11140000	4.340600	4.730200	3.970900	5.083700	2.6208000	3.96730000	3.337900	3.826900	1.8801000	2.838100	3.1540000	3.1311000	-1.55220000	3.891500	0.723300000	1.9601000	-1.46990000	2.2421000	5.179200	4.120300	3.366100	1.1706000	3.212700	5.433700	4.174800	3.656600	3.971900	5.086700	5.909300	5.083700	2.441200	4.340600	4.730200	3.970900	-9.9658000	8.682800	8.924000	4.402700	4.843500	4.601200
LGG	Tumor	TCGA-P5-A77X-01	4.427000	4.147400	3.553500	2.996600	2.65560000	4.925100	4.232700	4.084100	5.419900	1.5563000	3.80640000	4.168400	4.801700	2.5388000	2.208200	2.5087000	4.1539000	-4.03500000	4.249500	0.993500000	2.3592000	-0.53320000	2.6441000	5.494800	4.543600	3.634700	0.4865000	3.226700	5.264600	4.802800	3.528700	3.738900	5.518900	5.860700	5.419900	3.091000	4.925100	4.232700	4.084100	-9.9658000	9.346300	8.320500	4.598200	4.954700	4.281000
LGG	Tumor	TCGA-VM-A8CA-01	4.566300	3.695000	4.007300	2.763600	3.58750000	4.673000	4.010000	3.145800	4.861000	2.2082000	4.96210000	3.127800	4.468600	1.3109000	1.700900	4.0523000	3.0217000	-3.30760000	4.313300	-0.356600000	1.7229000	-1.28280000	0.7664000	6.312400	4.670800	2.322200	0.6145000	3.147500	5.296100	5.238100	2.729200	2.737900	5.659100	5.358300	4.861000	1.632700	4.673000	4.010000	3.145800	-9.9658000	8.758100	8.554300	3.964500	4.907400	4.304600
LGG	Tumor	TCGA-DU-7015-01	5.028200	4.303900	3.951500	3.209600	3.34350000	5.093400	5.384400	4.646800	5.675300	3.0252000	4.28550000	4.018900	4.403300	2.0254000	3.544900	4.1441000	3.2617000	-2.24470000	4.835000	1.836300000	2.2663000	-0.91320000	3.2018000	5.944200	4.738800	4.006400	1.7744000	3.916600	5.965300	4.586200	4.131800	4.641000	5.267200	6.779900	5.675300	2.639500	5.093400	5.384400	4.646800	-9.9658000	9.258400	9.281400	4.399200	4.834500	5.016600
LGG	Tumor	TCGA-TM-A7C5-01	4.865000	4.012700	4.210300	3.480400	3.02170000	4.900700	4.197800	3.947800	4.892000	2.7615000	4.32130000	4.503400	4.631700	2.0844000	2.565800	0.8568000	3.4398000	-4.29340000	5.035200	1.214700000	1.7360000	-0.28450000	1.7702000	5.838500	5.207200	2.930000	0.6517000	3.433100	5.251800	4.666800	3.790900	4.155500	5.013100	5.639300	4.892000	2.879900	4.900700	4.197800	3.947800	-9.9658000	9.175200	8.950600	4.677000	5.327700	4.448300
LGG	Tumor	TCGA-DU-8162-01	4.961200	4.033100	3.489400	3.693900	3.10280000	4.826300	5.006300	4.519200	5.304200	2.4198000	4.34700000	3.433100	4.305300	2.3280000	3.649700	4.7485000	3.3731000	-0.45210000	4.551000	1.390100000	2.7357000	-1.21420000	2.1180000	5.324100	4.120300	3.882700	1.5064000	3.516100	5.707100	3.592300	4.088400	4.866500	5.859200	6.548900	5.304200	3.397900	4.826300	5.006300	4.519200	-9.9658000	9.001200	8.595100	4.889000	5.428000	4.789300
LGG	Tumor	TCGA-TM-A84O-01	4.515400	4.106100	3.842100	3.248100	3.54490000	4.948600	4.377200	4.138400	5.464000	2.9655000	4.13590000	4.592200	4.860000	2.5061000	2.220600	4.1027000	3.8147000	-4.03500000	5.075100	1.526600000	3.0757000	0.40160000	2.7357000	5.779500	5.288400	3.665700	0.7233000	3.415600	5.390600	4.890000	3.665700	4.079900	5.353700	6.095300	5.464000	2.971000	4.948600	4.377200	4.138400	-6.5064000	9.131700	8.826900	4.851000	4.833400	5.091300
LGG	Tumor	TCGA-FG-A60K-01	4.991000	4.328500	4.280300	2.965500	3.57420000	5.348800	4.275100	4.597000	5.760500	3.3717000	4.78190000	4.372300	5.070900	2.7742000	2.753000	5.0295000	3.9365000	-1.05590000	4.738300	1.637400000	2.8199000	-0.49210000	3.0550000	5.869600	5.745800	4.004600	0.5859000	3.770900	5.937400	4.772500	3.929900	4.290600	5.437000	6.285800	5.760500	3.555900	5.348800	4.275100	4.597000	-9.9658000	9.549900	9.055300	5.083300	5.409100	5.157100
LGG	Tumor	TCGA-S9-A7R3-01	4.964400	3.982900	3.766700	2.971000	3.36890000	5.002700	4.856000	3.873900	5.785600	2.5487000	4.85450000	3.969100	5.087900	2.3451000	3.204900	3.5337000	4.3213000	-2.17790000	4.404700	1.339700000	2.6067000	-0.78340000	2.2051000	6.051000	5.791100	3.498400	1.8036000	3.850100	5.206000	5.357600	3.415600	4.101900	5.789200	6.261200	5.785600	2.956200	5.002700	4.856000	3.873900	-9.9658000	9.549100	9.126800	4.779800	4.917000	5.030400
LGG	Tumor	TCGA-TQ-A7RN-01	5.248000	4.392400	4.067900	3.132700	3.42770000	5.466700	4.437000	4.311900	5.772200	2.8582000	4.80690000	4.648500	5.002300	3.0270000	2.922400	3.7226000	3.8441000	-2.93240000	5.442300	1.287500000	3.0688000	-0.39400000	3.2647000	6.242400	5.335200	4.464700	1.5316000	4.028700	5.821700	4.815600	3.980100	4.302400	5.355100	6.337000	5.772200	3.453000	5.466700	4.437000	4.311900	-9.9658000	9.298500	8.771600	5.098900	5.902100	5.098500
LGG	Tumor	TCGA-DU-A6S6-01	5.378200	3.864000	3.633500	3.132700	4.00280000	5.347000	4.450900	3.894400	5.478000	2.6464000	4.19620000	4.429700	5.123500	2.0183000	2.916700	4.3111000	3.5608000	-3.45800000	5.024600	1.305100000	2.9747000	-0.47190000	2.4008000	6.320900	5.288800	3.009200	0.9716000	4.229700	5.110200	4.679800	4.175600	4.493200	5.825000	6.185300	5.478000	2.778400	5.347000	4.450900	3.894400	-9.9658000	8.954900	8.520200	4.744200	5.120200	4.507200
LGG	Tumor	TCGA-S9-A7R2-01	4.400600	3.845100	3.586300	3.192400	3.79300000	4.856000	4.879800	3.871000	5.338800	2.6114000	4.83240000	4.113600	4.770900	1.8996000	2.848200	4.8355000	2.9984000	2.05000000	4.282500	2.336600000	2.8055000	-1.78090000	2.1345000	5.631700	4.518000	3.400700	1.3397000	3.856100	5.640400	5.193400	3.692800	3.910800	5.936400	5.627900	5.338800	2.623200	4.856000	4.879800	3.871000	-9.9658000	9.263800	8.411700	4.330600	4.855500	5.034300
LGG	Tumor	TCGA-P5-A735-01	5.094300	4.042700	3.408800	3.014500	4.03830000	5.342400	5.166400	3.852100	5.672500	2.8779000	4.49770000	4.476400	5.236100	2.0111000	3.292900	3.8320000	3.4358000	-2.11400000	5.063100	0.688000000	2.9432000	-0.64160000	2.1670000	6.816500	5.307800	2.503600	0.7579000	4.368800	5.577200	5.346600	3.445100	3.850100	5.770900	5.939700	5.672500	2.333700	5.342400	5.166400	3.852100	-9.9658000	9.421600	9.269600	4.246500	4.602900	4.644500
LGG	Tumor	TCGA-HT-7691-01	4.858500	3.871000	3.842100	2.611400	3.50470000	5.098100	4.688200	4.002800	5.040900	2.8916000	4.48230000	3.484300	4.373000	2.2391000	2.786800	4.2503000	2.8622000	0.49670000	3.899300	1.177000000	2.0878000	-2.05290000	1.7446000	5.784500	4.799100	3.266200	1.0433000	3.039300	5.768200	4.847500	3.085900	3.749600	5.375400	6.049900	5.040900	2.528800	5.098100	4.688200	4.002800	-9.9658000	9.168000	9.039100	4.379300	4.433700	5.027300
LGG	Tumor	TCGA-FG-A6J1-01	4.300200	4.105300	4.026900	2.511200	4.52680000	4.632300	3.791900	3.041100	4.181200	2.2723000	5.48090000	3.872900	4.304600	1.0847000	1.868300	4.9026000	3.2236000	-5.01160000	4.902600	-0.182800000	1.6964000	-2.31470000	0.5666000	6.624700	4.392400	1.651200	-0.0725000	3.049800	5.478400	5.260100	2.336600	2.488300	4.872400	4.244200	4.181200	1.501300	4.632300	3.791900	3.041100	-9.9658000	8.199400	8.722200	3.741000	5.058800	4.034000
LGG	Tumor	TCGA-DU-6402-01	5.183100	4.163600	3.536200	3.080800	4.26310000	5.316900	5.586500	3.831000	4.889000	3.3350000	4.50980000	4.980100	5.057500	1.9111000	3.737800	4.6124000	1.4335000	0.74930000	5.305600	1.239400000	3.0619000	-0.51250000	1.4600000	6.812500	3.783600	3.795000	1.2576000	4.002800	6.466000	4.997300	3.766700	4.184400	6.060500	5.929100	4.889000	2.844200	5.316900	5.586500	3.831000	-3.6259000	9.367000	8.744000	3.821800	4.685400	5.901100
LGG	Tumor	TCGA-HT-8104-01	5.178400	4.474500	4.271400	3.951500	4.13350000	6.356700	5.592500	4.906900	5.613000	3.0568000	4.88900000	4.737700	4.914600	2.6715000	4.076500	4.6611000	2.9637000	1.23330000	5.884100	1.590200000	3.4778000	0.29980000	2.5924000	6.591300	5.429000	4.263900	2.3106000	4.258600	7.089600	4.679800	4.532400	4.627700	5.691000	6.318300	5.613000	3.285600	6.356700	5.592500	4.906900	-9.9658000	9.866200	9.276600	4.529300	5.274300	5.580200
LGG	Tumor	TCGA-FN-7833-01	5.089600	4.354100	3.228200	3.357700	3.50220000	5.311100	5.220800	4.216500	6.098900	3.2870000	4.72250000	4.765600	4.906000	2.4675000	3.488100	4.1343000	3.6359000	-0.37520000	5.053600	1.293400000	3.1062000	-0.35660000	2.9109000	6.232100	5.529500	3.738900	1.9638000	4.009100	5.621200	4.764500	3.766700	4.320600	5.505000	6.476900	6.098900	3.576600	5.311100	5.220800	4.216500	-6.5064000	9.379100	9.275500	5.022000	4.617700	5.119000
LGG	Tumor	TCGA-HT-7473-01	4.744200	4.052300	3.981900	2.933800	3.20180000	5.136700	5.114000	4.585600	5.967700	2.9432000	4.95940000	4.471900	4.643300	2.7029000	3.363300	3.6382000	4.0082000	-0.78340000	4.291400	2.836100000	3.0323000	-0.47190000	3.1637000	5.475400	5.038700	4.484200	1.7360000	3.721500	6.217300	4.439700	4.448300	4.698300	5.527700	6.507800	5.967700	3.003800	5.136700	5.114000	4.585600	-9.9658000	9.405800	9.147300	4.817700	4.903600	5.138000
LGG	Tumor	TCGA-HT-8019-01	4.430400	3.784600	3.007400	2.862200	3.49450000	4.089200	4.617100	3.419700	4.566900	2.0810000	3.82690000	3.187600	3.853100	1.4859000	2.720500	3.8441000	2.5610000	-2.93240000	3.914700	0.099000000	2.1345000	-1.39210000	0.4233000	4.736700	3.970000	2.477900	0.1124000	3.065400	5.027300	3.757100	2.844200	3.612500	5.644800	5.847500	4.566900	2.720500	4.089200	4.617100	3.419700	-9.9658000	8.043300	7.592800	4.387600	4.946800	3.632400
LGG	Tumor	TCGA-DB-A4XF-01	4.836000	4.218100	3.225100	2.797200	3.21270000	5.125200	4.903100	4.249500	5.643300	3.1939000	4.36320000	3.823900	4.475100	2.5561000	3.367500	2.0979000	3.6646000	-2.54790000	4.686600	1.444100000	2.1013000	-0.88630000	2.8381000	6.301800	5.122700	4.101100	1.6234000	3.922300	5.711800	4.596400	3.816700	4.109400	5.477400	6.387500	5.643300	3.220500	5.125200	4.903100	4.249500	-9.9658000	8.852700	8.723400	4.491900	4.973700	4.916000
LGG	Tumor	TCGA-HT-A5RA-01	4.909300	4.477100	4.761300	3.527400	4.24500000	5.425300	5.621500	4.667400	5.360000	3.1245000	5.04140000	4.637000	5.111900	2.6441000	3.814700	5.2365000	2.6043000	3.13600000	5.727700	1.807800000	3.4020000	-0.24980000	2.3451000	6.963500	4.935000	3.935600	2.0878000	3.386900	7.119300	4.697200	4.207200	4.066200	6.323600	6.033400	5.360000	2.817800	5.425300	5.621500	4.667400	-9.9658000	9.581500	9.403600	4.203300	5.149000	5.977300
LGG	Tumor	TCGA-E1-A7YL-01	4.279500	3.433100	3.836000	3.217400	3.92700000	5.694600	4.800700	3.846100	4.944400	2.8701000	4.69550000	4.776200	5.047100	1.9264000	3.311900	5.0171000	3.2752000	2.54870000	5.856300	0.934300000	2.9432000	0.79990000	2.1638000	6.394200	4.778800	3.204900	1.1382000	3.145800	6.507800	4.864000	3.431800	2.782600	5.978400	5.310700	4.944400	2.905200	5.694600	4.800700	3.846100	-9.9658000	9.522400	8.383200	3.914700	5.565900	5.439000
LGG	Tumor	TCGA-HT-A61B-01	4.875800	4.616500	4.116100	3.197100	3.83100000	5.244900	5.412100	4.208000	5.497000	3.3619000	4.73940000	4.623600	4.928900	1.8762000	3.079100	4.6224000	3.4183000	-1.28280000	5.447900	1.362300000	2.7910000	0.08540000	2.0878000	7.181400	5.188700	3.176500	1.1577000	4.263900	6.662200	5.564400	3.357700	3.025200	5.514800	5.316500	5.497000	3.147500	5.244900	5.412100	4.208000	-9.9658000	9.408500	9.200800	4.180400	4.980100	5.255500
LGG	Tumor	TCGA-TM-A7CA-01	5.468900	3.964500	3.979200	3.035800	3.33210000	5.233500	5.272800	4.336400	5.767400	2.8076000	4.48160000	4.453600	4.906900	2.1957000	3.220500	3.0411000	4.3597000	-1.51050000	5.174800	1.956400000	3.1860000	-0.30220000	3.3464000	6.024200	5.556200	3.683800	1.8201000	4.501500	5.799100	4.960300	4.022500	4.121100	5.667400	6.215100	5.767400	3.139300	5.233500	5.272800	4.336400	-6.5064000	9.541000	8.849900	4.841000	4.984600	4.866000
LGG	Tumor	TCGA-HT-7684-01	3.904100	3.738900	2.720500	2.284200	3.23890000	4.707700	4.334900	3.032300	4.775600	2.6940000	4.48940000	3.513600	3.695000	1.8282000	1.887900	3.2420000	2.0776000	-5.57350000	3.097800	-0.512500000	0.6050000	-3.62590000	0.9789000	6.081700	3.806400	1.828200	0.7579000	2.877900	5.338100	4.484200	2.226800	2.711700	5.924400	5.224200	4.775600	0.749300	4.707700	4.334900	3.032300	-9.9658000	7.834000	9.462600	3.322100	4.455600	4.604700
LGG	Tumor	TCGA-HW-8322-01	5.264900	4.306000	4.790800	3.417000	3.65430000	5.407000	4.698300	4.713200	5.975500	3.3119000	5.16640000	5.039600	5.400600	3.1939000	3.298800	4.6798000	4.2001000	-3.81600000	5.737400	2.313500000	2.9929000	0.31150000	3.7982000	6.231100	5.779000	4.629400	1.2271000	4.827900	6.013700	4.752300	5.060500	5.042700	5.549400	6.485800	5.975500	3.892500	5.407000	4.698300	4.713200	-9.9658000	9.610200	9.022500	5.277300	5.743100	5.020600
LGG	Tumor	TCGA-S9-A6U9-01	4.728500	3.522400	3.056800	2.691800	3.67590000	4.901600	4.502800	3.971900	5.728200	3.1079000	4.23430000	4.150600	4.658300	1.5064000	3.251100	3.2112000	3.2826000	-1.59510000	4.472600	1.401100000	2.6805000	-1.43050000	1.8201000	6.071300	5.033900	2.978400	1.1897000	3.733500	5.774300	4.985100	3.581500	4.222700	5.526700	5.759700	5.728200	2.651000	4.901600	4.502800	3.971900	-9.9658000	9.228800	8.927100	4.314000	4.378600	4.905000
LGG	Tumor	TCGA-HT-7676-01	4.665700	4.328500	3.585100	2.705100	3.53240000	4.778300	5.295800	4.251800	5.425600	3.0927000	4.55470000	3.886600	4.466000	2.1476000	3.178100	3.1228000	3.3003000	-1.68500000	4.214200	0.783200000	2.3732000	-1.63940000	2.3953000	6.123100	4.468600	3.691600	1.2333000	4.064500	5.982300	4.808400	3.195500	3.944000	4.925100	5.624700	5.425600	2.304800	4.778300	5.295800	4.251800	-9.9658000	9.106900	9.198500	4.443000	4.728500	4.594600
LGG	Tumor	TCGA-HT-7469-01	5.502700	3.888600	4.538000	3.830000	4.36110000	5.490000	5.847500	5.114400	6.536800	3.7345000	5.30560000	5.512900	5.410100	2.0742000	4.084100	3.6657000	4.8475000	0.96420000	5.687100	3.139300000	3.7171000	2.02180000	3.1540000	6.892800	6.079400	4.662300	2.7931000	3.963600	7.392100	5.354100	4.764000	4.303100	5.909800	5.603500	6.536800	3.686100	5.490000	5.847500	5.114400	-9.9658000	10.016400	9.710400	5.493500	5.004100	5.640100
LGG	Tumor	TCGA-DH-A7UU-01	5.118200	3.922300	3.662300	3.298800	3.44510000	5.028200	5.235400	4.211900	5.701600	2.8819000	3.34070000	4.864500	5.269100	2.4518000	3.479100	3.5498000	5.4387000	-2.24470000	6.093800	2.370400000	3.0927000	0.17760000	3.1162000	6.652600	5.437300	3.718200	2.2019000	4.126100	5.678400	4.659400	3.894400	3.534900	5.273900	5.752500	5.701600	3.055000	5.028200	5.235400	4.211900	-5.5735000	9.420100	8.985700	5.111500	5.189900	5.203600
[truncated: 11,416 more rows]
