# Supplementary material for: Identification of CHMP7 as a promising immunobiomarker for immunotherapy and chemotherapy and impact on prognosis of colorectal cancer patients
Source: Front Cell Dev Biol. 2023 Aug 30;11:1211843. doi: 10.3389/fcell.2023.1211843 (PMC10499328; doi:10.3389/fcell.2023.1211843)
Supplement: Supplementary file 3 [file DataSheet2.ZIP › Fig6B.csv]

	TCGA-A6-6780-01	TCGA-CM-5868-01	TCGA-CM-6165-01	TCGA-AA-3956-01	TCGA-AA-3527-01	TCGA-CA-6716-01	TCGA-D5-6930-01	TCGA-AY-A8YK-01	TCGA-CM-6164-01	TCGA-D5-6530-01	TCGA-G4-6323-01	TCGA-AA-3521-01	TCGA-NH-A50V-01	TCGA-A6-5661-01	TCGA-A6-4107-01	TCGA-AY-4070-01	TCGA-QL-A97D-01	TCGA-AA-3530-01	TCGA-A6-5666-01	TCGA-AA-3655-01	TCGA-A6-5656-01	TCGA-A6-6653-01	TCGA-DM-A0XD-01	TCGA-DM-A28K-01	TCGA-A6-A565-01	TCGA-AD-6890-01	TCGA-A6-2676-01	TCGA-CM-5862-01	TCGA-AA-3815-01	TCGA-A6-6648-01	TCGA-D5-5541-01	TCGA-CM-6679-01	TCGA-AA-A02K-01	TCGA-A6-3810-01	TCGA-CM-6677-01	TCGA-G4-6306-01	TCGA-AA-3693-01	TCGA-AA-3712-01	TCGA-AA-3837-01	TCGA-A6-3807-01	TCGA-CM-6170-01	TCGA-AZ-6600-01	TCGA-AA-A00O-01	TCGA-AA-3941-01	TCGA-F4-6856-01	TCGA-DM-A1HA-01	TCGA-AA-3495-01	TCGA-AA-3862-01	TCGA-F4-6460-01
Tumor_Inflammation_Signature	0.653401688882259	0.500490503682743	0.591953938665132	0.566211756001369	0.614206367891999	0.467149300098038	0.645839225175505	0.490864435682918	0.604072121421572	0.648311763081878	0.577867531759832	0.548987631801528	0.592972337054799	0.575432356254557	0.563743503516525	0.584655404252174	0.617346014983518	0.560838047198893	0.485027136611969	0.589782520762906	0.43804547031562	0.581028649941595	0.510027891001707	0.506073918561727	0.613617603885341	0.576997101269556	0.664839932088682	0.458112204725839	0.683271137665937	0.548525913537714	0.612248124436039	0.576801879154998	0.478782453713931	0.541645717184429	0.59694148203425	0.564068113067281	0.516551844782667	0.57986961167342	0.533875141841135	0.59720404781258	0.57925460243556	0.566025653167078	0.545098739953318	0.521691153815968	0.595121160550477	0.556663781185941	0.580755038166792	0.634169766456826	0.56868106566178
Cellular_response_to_hypoxia	0.657651393111521	0.649920590479935	0.655897373681828	0.653237903121974	0.638060062605289	0.649353886510327	0.656702756497065	0.638607887293212	0.644085589904003	0.64952809672507	0.652783763062794	0.641625344286443	0.648165837666756	0.654013578456766	0.663160491313074	0.662331690375067	0.653498637421874	0.649563694683982	0.655610549367207	0.646678266039938	0.625689947900883	0.654412111486656	0.650826342329267	0.654854061470972	0.656439878217864	0.66004329191498	0.658316821015664	0.643944068684967	0.663025143979308	0.645940221579913	0.649792093032744	0.651511848394836	0.638910105047529	0.629952015860735	0.65439595865595	0.655102548163735	0.65247225243523	0.656123239794435	0.64544954140451	0.65528498529745	0.647947237076557	0.645991116201851	0.648807229917171	0.661583211779467	0.654565304225393	0.6560170226897	0.646168118716354	0.655184023006141	0.648886108512753
Tumor_proliferation_signature	0.727068107229008	0.707214955755608	0.676007592790944	0.66507100956828	0.650564464192754	0.664792181228624	0.727417179022268	0.683756500437645	0.681605699895375	0.704252230486239	0.643995905341754	0.676240471055065	0.669042966455437	0.71684203891712	0.677983811870544	0.655255161478189	0.715507620667278	0.679448732823291	0.706206482123837	0.717202861743355	0.633900703430319	0.733925205991441	0.706687248136553	0.728630602432256	0.665397254328414	0.715064594428267	0.740806747615961	0.684971138143007	0.701802067966946	0.717184654719295	0.69837463953494	0.659075902750845	0.709835754077305	0.666450453594731	0.710487986907536	0.678997026835491	0.686734548081443	0.715351900121558	0.675494010396788	0.672828440557351	0.669868188227578	0.693654711330704	0.596823093128092	0.718169605314264	0.719150101344421	0.680441168287497	0.695730368262334	0.710295790498657	0.679106381838841
EMT_markers	0.477725064427383	0.580167901557904	0.590738395219687	0.562920565451627	0.574834348295036	0.577086885060294	0.590038455437161	0.513572595590395	0.569981977970597	0.521339567648066	0.450854861627935	0.533742480920626	0.557008654620638	0.54966624004446	0.544229752679698	0.529148616450393	0.494702307753645	0.493506248318311	0.49101008668698	0.537980672321635	0.516771892070132	0.590475815773718	0.556438623236598	0.531249495060329	0.548078124843708	0.537221341988976	0.516349414454202	0.545636100737171	0.55771996521889	0.498608857906552	0.58715558174594	0.600545955744751	0.455614127128152	0.540796536610885	0.570316178065395	0.457298118468366	0.549611498444174	0.567766963551015	0.571699410679447	0.576759962818426	0.584924570916123	0.581037136629852	0.583884519150615	0.507533165511479	0.55495294032385	0.447660710186961	0.525360330783392	0.524909930913017	0.5878495076093
ECM-relatted_genes	0.372104495924869	0.420631683169149	0.436806471536158	0.399816640235471	0.321561019368719	0.364607050491675	0.429670238806626	0.324879797053632	0.405251736678302	0.393044937395168	0.320995214516095	0.414089993310426	0.399490455689647	0.345914887509282	0.378883789208843	0.376373703030623	0.297537692124282	0.341170719417377	0.36025257765994	0.378185948525349	0.381886292426805	0.334037676022241	0.363194718015084	0.25136927571221	0.385007165370542	0.368381614559133	0.289123087995388	0.403822268477568	0.320481485613458	0.369696931493775	0.433966067006955	0.451479652479499	0.286686940336635	0.439269045477649	0.387106874944438	0.207252270803175	0.400995022236907	0.441967381900514	0.335431947339583	0.443769349304055	0.42836975804961	0.388945017735074	0.396213295786095	0.302469116301775	0.369506616367721	0.236014063951408	0.314652469740342	0.400724844220994	0.451065509115239
Angiogenesis	0.551283251817349	0.571772689011866	0.59495409610795	0.57272955878672	0.583034389858763	0.560365410083992	0.606823920362466	0.575845168333527	0.575201801927378	0.558889184969065	0.546661137907839	0.588502478958582	0.596350610123883	0.56497290663153	0.570942669924604	0.582941897517408	0.547750602198296	0.546623149725177	0.566367381417386	0.582707944637926	0.550937274918231	0.596379677593341	0.581432150815263	0.552947181652104	0.599662141264948	0.572872303997646	0.564656893443127	0.551997818677447	0.579268525370464	0.566033898896032	0.593186620298461	0.596131506047179	0.554928915121428	0.577844437566572	0.573777977703853	0.505027835821853	0.550402232138762	0.595183232652912	0.555555984427589	0.578957240975894	0.568131046991235	0.611430923718474	0.58524213608737	0.545744359771115	0.555841266471435	0.526041595126188	0.554450240960666	0.557934288925878	0.58733493793892
Apoptosis	0.632818548237434	0.630965331974793	0.645239813213727	0.642146858141192	0.626924151499287	0.633616038411647	0.648942952909802	0.629223250865953	0.638115443485677	0.650077807658997	0.633976617890746	0.631028170586866	0.646015442606927	0.641670454217334	0.641756663074621	0.641765857197632	0.639643538139845	0.632895613674247	0.622031446349683	0.641232628301517	0.604442258511941	0.651300080170707	0.634968576520734	0.613908608492297	0.653542160545308	0.637377556635771	0.642586236132384	0.624794124371531	0.643999903393517	0.630360957684487	0.643787064016122	0.645777314427351	0.615655351839571	0.619122456759108	0.638038975685612	0.621672241977795	0.623582789319198	0.632591324931125	0.642554180790447	0.638109812152432	0.646080916255712	0.641736185252916	0.63899610426441	0.627819212352173	0.633766850148078	0.603362587100744	0.628825970348142	0.644152781602645	0.632495578535353
DNA_repair	0.635421907758936	0.657471518522283	0.650120120632809	0.64943087053623	0.651372816549018	0.649440408183656	0.658954178142608	0.650696512589779	0.653882825896218	0.651494044123365	0.647932940146271	0.654168370929815	0.641064536173504	0.641762895919949	0.654633729442127	0.651382408063862	0.65141737353459	0.650581189790367	0.662892260272801	0.65441302760421	0.600123218800417	0.654179788150869	0.659168262366941	0.660209892957386	0.639253838331104	0.66149282462118	0.665956580816043	0.65583842965873	0.661144020847897	0.647661340827222	0.657647205499636	0.64808263954969	0.658153323384859	0.608807021564761	0.657564735076697	0.655982520756591	0.659246607464975	0.654592663648396	0.657204043077302	0.656336032308199	0.649607160063924	0.648172826360682	0.651385559506823	0.651560392768592	0.656364471879799	0.662442447913013	0.652700573738747	0.653984166011637	0.652510138910466
G2M_checkpoint	0.670460560237814	0.659765803945542	0.646639804142136	0.63591364098891	0.616331026179289	0.632037502340078	0.660410205064785	0.644416541368494	0.648141633757794	0.645429152914943	0.623706255990123	0.637030971489971	0.629744161137428	0.658000052684371	0.626414769443344	0.630410322521277	0.66372097386414	0.645454434511131	0.654595644695343	0.661945563390377	0.623492040282277	0.670691425758803	0.655495206454813	0.65826566990945	0.629368186981817	0.660116594541677	0.672036310962266	0.637893074325316	0.655697058240836	0.67907880535028	0.657200247880596	0.636743993177302	0.655473673018902	0.627525167124335	0.667378203292469	0.640109447882714	0.64591375386046	0.667566609317724	0.631784084670704	0.636908969836288	0.640250218263732	0.65341203213185	0.604824927825377	0.655213394615149	0.661826907659443	0.640146788329153	0.646978421002708	0.648871217526565	0.63762873063257
Inflammatory_response	0.544616911738169	0.504058778899761	0.551903304709856	0.546295749563059	0.527321490075391	0.484560608090769	0.562530205290804	0.5012402468686	0.528315540853479	0.561986123058225	0.508545950610834	0.523807678282354	0.544706429663395	0.529961304445547	0.53579402057504	0.526445451713626	0.530916691191038	0.510035024342523	0.494703183694677	0.54068135635088	0.464578260745589	0.557104385427645	0.496142284447562	0.488904163272635	0.565954789073699	0.521430549755232	0.561804697757438	0.503330800955847	0.558608355226249	0.514759711005074	0.542132019110393	0.538438000105257	0.486942060425297	0.513649515947252	0.530469381946105	0.48731224574527	0.502253780772847	0.530692125038339	0.51629065881292	0.538660369184999	0.543367916884335	0.548695092333969	0.514957592784216	0.506206389989126	0.533503217949736	0.441615682676434	0.517610944807345	0.550907623178242	0.51460386300805
PI3K_AKT_mTOR_pathway	0.607921619693027	0.608022121156932	0.620863777642814	0.611722186436033	0.600616907862985	0.6111445012365	0.611179080446379	0.62029463431115	0.612280274830003	0.621516898388305	0.609764723825867	0.606817518349535	0.612282985185167	0.596009926964818	0.597417099927939	0.599948189881332	0.616060787114498	0.604304352754727	0.59855173823055	0.620321190637961	0.59437419096243	0.613047003313186	0.597630153472934	0.603759538736078	0.618680858585657	0.620201320095171	0.605097247271621	0.610764281744173	0.608500559638389	0.610723508889434	0.618809547187542	0.60932339006717	0.600497094143014	0.583482647884514	0.614060266547322	0.609070422369266	0.607182529880998	0.60838851084228	0.614962632256197	0.619357931976352	0.611912451659298	0.615106557180645	0.608660814272922	0.597145582957507	0.613208405800967	0.598804134869766	0.609980200686572	0.615914888059709	0.618824415899279
P53_pathway	0.605235900242648	0.621629864651267	0.626807255868088	0.618483757385175	0.641745268453428	0.627574138941913	0.627305224575479	0.618256195298344	0.626089684295661	0.636492494766985	0.630356492686666	0.634758806236737	0.628288234020996	0.618852082110971	0.632029697612581	0.631990889969939	0.626256103523501	0.629633821290449	0.621137707757834	0.626298624511373	0.574300442333242	0.638834459827808	0.628942227811347	0.617827462921567	0.633960539352104	0.631439462192461	0.627062168129028	0.61657675932086	0.636638191524079	0.612044838494206	0.623592893820318	0.625152101994733	0.620766571640196	0.586267482531316	0.61650371332172	0.625552846528525	0.624597641277763	0.6263462112639	0.638444739107021	0.634422171394709	0.618114903527649	0.624868255286166	0.627020919223651	0.629828833398428	0.628358514665758	0.625143501454074	0.619151977435059	0.618107496001546	0.619201997050537
MYC_targets	0.725683106725359	0.727312510855915	0.716109060623765	0.716518894395862	0.703627398296179	0.715331973881307	0.724646006986921	0.719018865704652	0.721847896045196	0.714947758906242	0.711724677717469	0.717156889899834	0.709151718543837	0.721420654746966	0.71665059946873	0.715006536243478	0.726464423406072	0.726319976367933	0.731907163764762	0.7209525122104	0.705341666944087	0.720012351637705	0.72946703574863	0.725467092789313	0.704817736006026	0.730231358592026	0.73278288096138	0.721098041505915	0.723899525330814	0.729099947611415	0.724088357712854	0.709966049149485	0.724181317636729	0.696616545250738	0.730453867214668	0.718377338325984	0.724035026600455	0.728444413493751	0.719562974889429	0.724204738344037	0.718001865830635	0.719798852983644	0.706966625625388	0.720225827452147	0.719923339874036	0.719864187483842	0.726399762851894	0.72166074193077	0.71027375384576
TGFB	0.624902245690947	0.643462245525582	0.664578335611798	0.647760880468905	0.644007966215222	0.662625032509289	0.654095166205655	0.647798711173388	0.659119990671966	0.646141811439477	0.653014885571255	0.65664964823368	0.654521195251264	0.659148446577327	0.641693193205477	0.660335183171905	0.638413072647012	0.639915030690919	0.633267714477433	0.648150939711971	0.649237622687744	0.652550275460128	0.635661059810893	0.62960552552452	0.672684444121852	0.643011474444246	0.642925320240476	0.652521779984184	0.632961059384752	0.646123771910899	0.657963403713121	0.670236749226224	0.611265166571757	0.654842611737073	0.636105062133442	0.628027230279405	0.640609029400503	0.66070311728877	0.652655747609791	0.658791924642114	0.653375175826484	0.661743017612377	0.668692437231492	0.64976556020352	0.6485057619031	0.633703964727127	0.633320199411188	0.636238280016132	0.659881832912883
IL-10_Anti-inflammatory_Signaling_Pathway	0.588058193060822	0.550172135960973	0.565066961346994	0.595185402890229	0.578166424355235	0.523114434461475	0.608203130614796	0.559275574238053	0.553930675621864	0.625919075837519	0.558702195785786	0.586261261598945	0.625262813243648	0.610076409295628	0.583131385593547	0.578978492501319	0.582045641962441	0.551399284513003	0.532093600045561	0.60954923423176	0.480510882549293	0.623744094090831	0.577131859163432	0.538683051566101	0.588790847807501	0.581100809881586	0.632474471960509	0.544173693064601	0.612075849302106	0.535230686767811	0.578469329100632	0.560623705087906	0.56655784419326	0.571260827560882	0.55116931420908	0.56676612456333	0.550471097280796	0.564939231037729	0.581498812717572	0.578980297364168	0.560245334757228	0.560591181444445	0.588753252850338	0.51440196079708	0.583403633894037	0.476100557641459	0.57694931913145	0.614601576486518	0.516162394537683
Genes_up-regulated_by_reactive_oxigen_species_(ROS)	0.641321592552217	0.649633618194655	0.641254603732479	0.66112714051001	0.660890949790524	0.644741256382529	0.657626751608807	0.64810893228331	0.649893582306089	0.654472939074351	0.653653820926799	0.658279183596048	0.652833680075558	0.640537312729748	0.655651502613664	0.659967792823238	0.654339928986196	0.647157884585783	0.646783949013548	0.651186487101818	0.596264474532912	0.658705019536593	0.639056807707995	0.646067369315863	0.65427829171711	0.648912858535523	0.671651543508916	0.63747568450728	0.668738011423839	0.64545866729958	0.646013712806434	0.643004385124467	0.647008068188894	0.615983085542644	0.6398780866086	0.642834918412756	0.650831396959012	0.657837492191293	0.659628045668133	0.660614950206742	0.636150759683329	0.657335843172616	0.650092418706029	0.659774338966714	0.647123135185223	0.636467044319025	0.648660794323575	0.662463235930406	0.646971101066383
DNA_replication	0.660646396237853	0.65811597955972	0.646446548541829	0.613726403367445	0.635099417788216	0.614576921639621	0.662748680170909	0.652327471752131	0.651200750637222	0.638044422454227	0.619098773283892	0.630416142019256	0.602316785220365	0.653390350852394	0.647017175865606	0.632986643600625	0.664157108353838	0.639713124846605	0.670154249581421	0.659544018203453	0.601965736425952	0.661453520757892	0.65884390141141	0.650002689576388	0.622350229845311	0.661451607062889	0.67805944722151	0.645311262607528	0.641123433766819	0.661860375250991	0.654430371330389	0.631257051246352	0.646611387364043	0.598006224748338	0.667093012872427	0.640485570839081	0.653006514910794	0.656623848550041	0.64953295445891	0.6467797120255	0.64144705377921	0.642183633931661	0.595392132497963	0.654165780061911	0.649050280746817	0.647650386728429	0.645580194489509	0.648689741758982	0.640847372435316
Collagen_formation	0.442734139825224	0.532754005519135	0.549189966966033	0.518717248208633	0.531369565673582	0.539273486916253	0.555630873061564	0.512839060661036	0.524666911932706	0.524204229956924	0.475294990157115	0.534279218188926	0.539437629452799	0.500186648806467	0.526296815990999	0.53806963844284	0.476002964315684	0.485960528502004	0.485020565252714	0.533346076696664	0.466526946343112	0.552001983721353	0.520696265310018	0.482268023242117	0.54889790490295	0.515338288434715	0.490731050300423	0.517483007877679	0.504646316279248	0.500222097156992	0.531616866482289	0.564198291824211	0.457161432607749	0.507917400194524	0.532579815128346	0.468858179978648	0.473781486065591	0.557653620028475	0.528630588927899	0.548697785997538	0.540476146409394	0.564717999696511	0.545395940171786	0.488382694920676	0.532205692639123	0.442552731555405	0.496379361862813	0.496055202696436	0.550528501899856
Degradation_of_ECM	0.413464970433221	0.490146473307902	0.521003346435387	0.496571905215816	0.513192049238219	0.518834029440202	0.512731322500661	0.490334458923211	0.504130354320966	0.494482333634814	0.446805885206399	0.517862666498837	0.500147662942003	0.488982269326735	0.506810767894634	0.50559528000917	0.463979502696075	0.464606254853475	0.466152666779376	0.492098516542172	0.428805935912796	0.513421765746402	0.488744243469191	0.479773409088287	0.534776846262456	0.486109473832556	0.434213610661784	0.475582642424482	0.492810415956064	0.479254098831066	0.498107306716202	0.53025754331725	0.424737700229071	0.462432560436095	0.500188892418453	0.45250337602362	0.451388893666949	0.526329534832272	0.502215475293471	0.494269493266159	0.518443184747231	0.545892522338219	0.520892030279529	0.462856544443727	0.491202390100416	0.408475195142279	0.470303007823747	0.472730019965448	0.516504769870807
Ferroptosis	0.549234347617431	0.55734599653803	0.55766545270876	0.560706052743125	0.552781764578289	0.551036822692931	0.567867588030413	0.559470623530609	0.561090070567355	0.569481701774869	0.548948573747963	0.558289328184872	0.562490317493884	0.556965461106342	0.553071488636388	0.567264397977106	0.557616487799086	0.559623834735728	0.549310903038472	0.562784809134999	0.525184786484723	0.572122256971378	0.55098347495453	0.540956283517898	0.56673525335981	0.555973358352814	0.564306282176907	0.558999582800723	0.566305895167263	0.561352997795891	0.571719020614581	0.546987735793739	0.543496861320199	0.534125439589098	0.551439949249792	0.56108512027245	0.553134833755218	0.559490461351592	0.554100086953507	0.563705076410476	0.554181222915191	0.567438007100788	0.561327326452683	0.56174554529342	0.559661879158446	0.533708044009801	0.554276395774176	0.569667525685382	0.566922051369273
Glycolysis_Gluconeogenesis	0.506857268455302	0.511469303043166	0.529119736685905	0.53731850227457	0.515882947290864	0.482334933031105	0.506115145714345	0.526239020159418	0.514449853738022	0.514481696104919	0.517657815229228	0.524549633419963	0.499325967987021	0.516255795290061	0.508628546762604	0.505661066531876	0.520231576679614	0.526269478063445	0.512168569643465	0.51692400970756	0.460312363714989	0.515048732826737	0.50884209281568	0.500345643404494	0.508220700489103	0.506475094009401	0.490614839646277	0.493580154290357	0.525214990397872	0.526242878848753	0.511229758485257	0.48953351845424	0.523187768024733	0.44063355679301	0.506794530307388	0.534096983396202	0.510458619814003	0.505029524745789	0.514370947657009	0.49302882134169	0.50054227059802	0.532514708172732	0.530974275952388	0.519641397284351	0.507748240623827	0.471201257296549	0.532959702877269	0.52379432277416	0.504742718197311
Citrate_cycle	0.660382897799014	0.65726384243568	0.679912243117402	0.662978271414764	0.658460957198404	0.648641417337524	0.657261840957806	0.659557205239718	0.666532477074207	0.646833196266729	0.659293799172523	0.657922788438614	0.657471323349302	0.657268408767126	0.674071320244865	0.663876452371603	0.670477886314777	0.676691219269533	0.673643229338714	0.658493507852223	0.622424284501175	0.651005703988886	0.648122599261596	0.63980903100694	0.654024601399489	0.662812347273709	0.666740707932134	0.646802963708828	0.663727881204996	0.673573430321505	0.659713757689128	0.652394122452738	0.653687737033116	0.623159808161954	0.670250016772854	0.661221057523913	0.656288032778169	0.654990390520927	0.640832245676549	0.66967885037134	0.660295868526782	0.661575769051237	0.670451280016865	0.672460659150316	0.654744712774283	0.641748721129045	0.673805901914368	0.671321648366013	0.643897223428515
Pentose_phosphate_pathway	0.545149603794828	0.556986130634753	0.575029111362599	0.583816323770004	0.571702323607756	0.574136210637538	0.543537107408474	0.582504400737925	0.568606369019899	0.542898304545048	0.57210232828316	0.57352822820826	0.579755484315856	0.560266570524453	0.574794232799607	0.570782990892159	0.580549169362413	0.565413407954386	0.604419790886317	0.582036764947985	0.548257384382202	0.561955851026103	0.553286571084265	0.557495402818062	0.560029427450135	0.535766116335108	0.553621579604156	0.544390520547954	0.578138401398486	0.574326998543209	0.564306646519156	0.545057199916993	0.561592527230722	0.51539620902329	0.559095542174953	0.563195293888369	0.579312585830884	0.579888604578238	0.556985352321974	0.583485878925274	0.574623407866715	0.589437425136492	0.551848137236397	0.57694043169606	0.54674664485829	0.538963505213007	0.603493193544345	0.560534615088361	0.564598107253135
Pentose_and_glucuronate_interconversions	0.243314513463845	0.250095705248657	0.243052633909169	0.280661884064286	0.279193658751316	0.23329279859566	0.200874072127203	0.198700900763238	0.184286836672513	0.187352334214501	0.2849023044322	0.132391030311077	0.177001660285036	0.323706008806821	0.278379922047876	0.33043961695387	0.261240495805913	0.25884300860541	0.188398624072311	0.146776818058885	0.0887619465485116	0.173312939250085	0.154160137716433	0.229974534317118	0.29553238217337	0.235970372073429	0.101641113785833	0.288652334764542	0.207357794677188	0.312406582820281	0.176491137430653	0.173499099394866	0.337159374302274	0.184963568514522	0.119083877749096	0.293776748874276	0.1472800747108	0.231753945723259	0.227395861884315	0.166453922041456	0.115935100955262	0.111903409711319	0.166014204541324	0.277430448219926	0.270392490329246	-0.0401594007653488	0.211482860733274	0.260614145891365	0.22501071177644
Fructose_and_mannose_metabolism	0.598009378494267	0.608561696036112	0.607569300063813	0.623525689278441	0.636618132157306	0.588724937052623	0.62229143047495	0.617636768713473	0.606878497666165	0.627254281872377	0.598501538346763	0.615652709239502	0.602017923502597	0.613104102578822	0.628989430416914	0.610977989987592	0.618519524430888	0.597263755235125	0.60725717311552	0.614985793981679	0.542253007848436	0.643516757615291	0.59824020396753	0.613643432132254	0.614619229450396	0.610697637330008	0.59898098393191	0.567115405201522	0.621422765354947	0.615429267368384	0.607128244247726	0.596023506320787	0.606079204642726	0.522404725092684	0.604704933953774	0.631706809470387	0.578711001474834	0.612522578666439	0.618898010465573	0.608829765364256	0.594083934305015	0.619214117581568	0.590251479945998	0.61863480044644	0.6259800003407	0.53943090519451	0.619727710492416	0.586763058977364	0.588066397504763
Galactose_metabolism	0.509433953978278	0.510421014015331	0.512587997939908	0.504270870393946	0.536742748577706	0.497250187110633	0.541773824814763	0.52705944177361	0.520093074621087	0.535089714582245	0.499203752673456	0.503599932292367	0.511744959771416	0.499239191702821	0.50802401477215	0.515690866578886	0.484248257770713	0.513839938152656	0.528391395455057	0.548672023538392	0.456744447487175	0.554800012471632	0.504460384678799	0.514001521928936	0.519609917189809	0.530375588846588	0.544315437617871	0.503101914092034	0.551031810269884	0.520246698155991	0.530935604951053	0.509179985877862	0.522908547726488	0.470237274207582	0.508060829982627	0.54519599151184	0.510158542441315	0.515360588993307	0.554377567900116	0.512090765734876	0.51572548271489	0.528059760256544	0.520467016955882	0.471597952188836	0.534700173835236	0.486364179262438	0.527482730514127	0.506753492119877	0.504537713090084
Ascorbate_and_aldarate_metabolism	0.220067001991325	0.199677405720794	0.175571730395857	0.223954807362965	0.253476098291192	0.199498393488241	0.175667361066376	0.18422599561419	0.126277700236967	0.175787843799629	0.268755604001449	0.0746337228408498	0.144254566607365	0.297465507450134	0.240963143097645	0.295876141968862	0.220117069849343	0.219695612185636	0.138641549705911	0.0710145487037677	0.0310495688159977	0.139832420256534	0.119189229127055	0.188581210202434	0.266232059338021	0.204148996484253	0.0273540839659992	0.248713058671005	0.171097766756122	0.264219314800001	0.106430564299548	0.12431208228724	0.304026484364345	0.123921149717313	0.0323537867818256	0.252856275348293	0.0861952430710837	0.188257080280098	0.182225209807	0.102271501797642	0.0497298244346302	0.0247152215332929	0.146758688480565	0.24559522123638	0.253635916293091	-0.125286587377882	0.159596601439782	0.214076987937937	0.186430908778339
Starch_and_sucrose_metabolism	0.270108925078747	0.272230846315883	0.30099222490114	0.32223255185896	0.295087437963293	0.280474229503162	0.261217907610836	0.278431869800924	0.248298542829928	0.252329898327895	0.315701568174817	0.23189056678831	0.234245747519718	0.330717653108767	0.289333394369315	0.324631255607698	0.268408974957528	0.295062827165324	0.23879357381429	0.238318861610577	0.165983438094286	0.254253159091901	0.211118285260536	0.268407187723207	0.341676940845562	0.281380220479581	0.168005839067487	0.301213478643945	0.282042274087279	0.322034474657748	0.236336998243381	0.238955029112672	0.311355820634359	0.200811922804869	0.200051110139951	0.318695471866468	0.221333509141637	0.263408327658864	0.310130550046313	0.230885104486182	0.216821220818447	0.223487274351401	0.257038874255623	0.275951117580045	0.3062329212045	0.09072850554426	0.267298902770516	0.295414225096526	0.274908082733843
Amino_sugar_and_nucleotide_sugar_metabolism	0.62085290451051	0.61924255007057	0.616999289555523	0.611313884837088	0.627509970981398	0.588157798634812	0.620698132303726	0.605439545912274	0.605815492612281	0.619307860264843	0.596972274080982	0.614149300476374	0.603218386938573	0.593299841206552	0.617459704628534	0.601595440850992	0.60056470861812	0.597714498392364	0.609895641304197	0.615593467309935	0.570397918235192	0.622886774681753	0.601374591607786	0.613095080960844	0.605251068924125	0.606924135322636	0.629258911173592	0.610145660462794	0.616381297458614	0.586454461463275	0.619870869745757	0.595743131418931	0.605563272190059	0.562250366118121	0.611575192301997	0.598233962826078	0.602167053607251	0.603209603562423	0.604711810705609	0.622320415522043	0.601528184304522	0.611746208324589	0.606951787699395	0.608494121034624	0.621747518976721	0.568072982934285	0.60492806231821	0.626258105399996	0.595279482963009
Pyruvate_metabolism	0.589091938705071	0.582817726708036	0.595284397872187	0.592152360882107	0.564859853182788	0.541075639759074	0.567010970650881	0.599338996564652	0.577111649984159	0.56951325793307	0.565313131206497	0.575215071839288	0.561365459602003	0.565395597966094	0.561256442701342	0.566006486475099	0.5877796409668	0.583583680545912	0.574508264047332	0.570402993536129	0.533334762663843	0.563769610233405	0.585769362342091	0.552842721878425	0.559899700241266	0.565105547256548	0.587915211044756	0.558721101704455	0.562795690736288	0.597564229984643	0.584644878155943	0.555279046821347	0.591453527239242	0.511698407694771	0.586861648441606	0.583871258580332	0.576501821654778	0.561287809302656	0.581035471114345	0.573553793869801	0.568393867611066	0.568722039368007	0.606569049855782	0.576978264801377	0.558899012281392	0.549602143040866	0.589408211019593	0.587176388013581	0.556734234844035
Glyoxylate_and_dicarboxylate_metabolism	0.528921925018755	0.498634087574502	0.500224723619641	0.502317692019127	0.547601240272036	0.485324825427927	0.544686641357721	0.507068793078257	0.502757835164275	0.534040506200481	0.495072097822977	0.493360211633877	0.502988565919303	0.524993763657271	0.522349267368156	0.521469770273261	0.507834729778867	0.528663488017033	0.538749935524302	0.507090131542415	0.502977014798435	0.532500278911041	0.512229683371325	0.53263056769437	0.498945500484597	0.521736523849945	0.545872793525623	0.544135597671613	0.545968433456307	0.49975441578625	0.50416822922774	0.479578305880721	0.519864981542503	0.473998241225965	0.521933853936197	0.518655260827893	0.537045119210997	0.520601659266535	0.513669697728031	0.504878731640047	0.504416166701543	0.501049771299688	0.549851803448129	0.529163197927175	0.557839513079925	0.51191645691723	0.529124713817569	0.506882442498073	0.519330522943322
Propanoate_metabolism	0.59206339727335	0.589320973981512	0.610869199188946	0.618283044084449	0.550997596408679	0.575566358672882	0.585966543681284	0.607270986523978	0.586189803829143	0.593828869092607	0.586304663198018	0.589795082071193	0.577186692567853	0.580076447443718	0.566154902188251	0.541718659358075	0.592320387626712	0.602188107602731	0.605341381667716	0.597524744950633	0.563909192380871	0.575092477757437	0.587011494220859	0.590510109857621	0.56525379705368	0.568322068736319	0.59495294265819	0.58915505134898	0.566081785224472	0.596821903548198	0.599943032853015	0.580221593936869	0.600371756092182	0.559218058381671	0.608556259412041	0.571858825655929	0.593264968829818	0.579906865933703	0.564965900301598	0.58758834737365	0.58933850107378	0.585715655093024	0.607822706554627	0.578939342081025	0.587894064996721	0.537979515048402	0.600774391482553	0.597791964956149	0.557613508522532
Butanoate_metabolism	0.538089560664684	0.526954865242221	0.543082844980548	0.532637418450002	0.535980513363494	0.515929879890256	0.524570477845018	0.524734365748808	0.507849025825309	0.542597876451233	0.544134880136963	0.492721705595392	0.50639372367947	0.525445302433763	0.545780657413441	0.501656492271316	0.52957121658446	0.537132877062864	0.528138282444087	0.525113813432315	0.442934188806074	0.516756609780661	0.519229447849257	0.505290144361429	0.524086658803875	0.534010663786282	0.515014342629876	0.47859602044411	0.523857855176385	0.536203037709424	0.517847562608019	0.502889110840529	0.527625351565294	0.414491706069915	0.500962596826988	0.532685940712852	0.528857978405204	0.497380255452417	0.538993554913584	0.481139351149146	0.495812898740743	0.51453218339682	0.511427548086314	0.537096783634108	0.556543788327217	0.450059573528836	0.520895998116365	0.50043615269274	0.512019552270481
Inositol_phosphate_metabolism	0.547466494215823	0.542353052615223	0.569638863304752	0.547912748754206	0.543891587208482	0.554141096496398	0.557269493659401	0.564004445677248	0.552068921821602	0.574250322546273	0.566834377861792	0.563830488652306	0.564521163493269	0.557002944091327	0.541539515397185	0.551416559218308	0.564138881230372	0.557436821828284	0.534990120713134	0.55255546101641	0.534010499281493	0.570010851936814	0.536736523813542	0.552736625464443	0.580702722350476	0.542787429360221	0.532707904872086	0.540840043890862	0.555929444147298	0.565301830076532	0.558024073154188	0.558731916858387	0.560400410393511	0.527360049172048	0.545480218680821	0.557376226790954	0.561527675369522	0.561146487385919	0.539571715762634	0.552371499159671	0.554324800243615	0.552963617774155	0.56518871117191	0.557759516035468	0.572084652391542	0.546666110859907	0.546646750975028	0.565162620526898	0.565156463724735
Oxidative_phosphorylation	0.624667273079505	0.63693137920967	0.639663097645124	0.641176246066675	0.638155088749497	0.623682437866025	0.633822028291292	0.629996854170065	0.622216262232982	0.622536839289135	0.631080326511239	0.628050302850156	0.636307783033048	0.620651638632718	0.647775105375719	0.642172932103023	0.632860597137968	0.635303627993342	0.636991802250429	0.623692879178049	0.601635320387245	0.625324134189254	0.643974858956457	0.634796324241678	0.622032060291	0.630891778626272	0.640111323798976	0.636516453019522	0.635853571761608	0.609726749424047	0.624597209297212	0.618017210792409	0.635952927234861	0.606152590529125	0.630976616210661	0.636037616258491	0.648597167656071	0.625631809472988	0.639526076021319	0.644196156195104	0.617916229426458	0.625052336469494	0.639898702290368	0.64236207821514	0.62561494689053	0.626540610735853	0.64816282089914	0.649510566475086	0.622875841703322
Nitrogen_metabolism	0.317252699672378	0.355871948312533	0.399457211018738	0.444060263271888	0.417579962421701	0.373817289220054	0.366413183353697	0.416804697598456	0.35692239160218	0.425258681686764	0.372920557939226	0.436699135552765	0.360075570053133	0.396310586847415	0.382193528872409	0.371266857147114	0.388615518987956	0.392691647889859	0.377581944987392	0.397266969817098	0.282272408096941	0.407905545369082	0.359697649419129	0.381871327150211	0.458408312181147	0.377630617827096	0.406103333411467	0.397699134609992	0.443216740368366	0.439812033993216	0.34320166366551	0.31298331899379	0.361174668646999	0.240378989188965	0.3571194012608	0.478287675646063	0.389178692072845	0.438625585223593	0.433387449560165	0.404142876297905	0.339530850546597	0.43904580223912	0.378069025687352	0.451186043615201	0.392681975950068	0.295845190559331	0.412690666674741	0.450268274614201	0.422369188724559
Sulfur_metabolism	0.342220067993016	0.376869219641865	0.278519235601041	0.368221510765687	0.428812302279088	0.423869180843042	0.330084941574673	0.417164072173341	0.341603424540595	0.360328595976109	0.351436349954134	0.368673679015054	0.34554222319526	0.315823155862842	0.37468614243742	0.47072060153079	0.401058724084096	0.351441335095502	0.404077989557178	0.333123478178954	0.240262439812024	0.424820035578083	0.392673933110615	0.298771399728694	0.398956998387635	0.403682387192872	0.340187445758996	0.443079089730694	0.394037313295611	0.389327566694137	0.395541253184784	0.443766991796142	0.422929812007594	0.285782474145435	0.367028536405023	0.470718156092862	0.315625414599344	0.42154425271901	0.310290152416141	0.390114373552949	0.34340402514304	0.41654950520449	0.400707943245291	0.427315045880632	0.424648822882867	0.35303655227496	0.404933884096061	0.308955249785775	0.440317553333498
Steroid_biosynthesis	0.609742632600922	0.623456989963668	0.641841345442032	0.616022894687668	0.653913867315281	0.64320743849412	0.608913072394488	0.642061907472653	0.633304826664401	0.579269132101716	0.583573630440805	0.602387739135498	0.56077067803875	0.597733562530265	0.615001117903642	0.673507845939527	0.630990994849585	0.610150442372292	0.607967574348773	0.604963550647733	0.594565473850544	0.606925749598906	0.607105087754867	0.58612834572808	0.581541670076287	0.637644366403791	0.59451779201725	0.599327618935921	0.632686061632373	0.625140605646335	0.664334030223895	0.623067898358749	0.61308777378511	0.569345450803513	0.647548054703706	0.665341711343832	0.610690667684118	0.622309798549043	0.612127772330554	0.597636450773136	0.618114022285285	0.636843110957037	0.611590907750688	0.634687592278937	0.598994470505722	0.559109290410579	0.62237300036956	0.572444735467928	0.655607541939463
Primary_bile_acid_biosynthesis	0.283766279692428	0.362879078576539	0.359406543494028	0.390322603026599	0.387442934864072	0.374206416343139	0.405394666325106	0.378400330923811	0.359062745824394	0.382136180988054	0.388707286361287	0.354972005812671	0.366014897946599	0.341363639707733	0.394403473764553	0.425994786994429	0.338730667869251	0.390397305077209	0.368693588259768	0.384189073370806	0.327266617365231	0.410802753408058	0.352288799432336	0.385538426633832	0.349014115019191	0.392981542058489	0.313618779754842	0.455524214947751	0.360166453960478	0.345836322576571	0.39247685387456	0.377215456021141	0.353215462124334	0.289430217705428	0.364551443410929	0.420673072795927	0.406517442914977	0.374472609914013	0.411149928966258	0.358261500723982	0.377588332180421	0.402516844389581	0.405741802201704	0.382153723480715	0.393041876618589	0.330670617672525	0.353909226503905	0.408194268388893	0.457168323243551
Steroid_hormone_biosynthesis	0.145951460112415	0.170089160178871	0.193849698014054	0.225193211410604	0.226977619860756	0.18691360274455	0.190941720929278	0.162778881013246	0.134897192550894	0.171722077113645	0.194821519176863	0.112385992406227	0.118258539198893	0.247524034538856	0.234816126842086	0.275965521928761	0.173070779805476	0.165334521165864	0.14868892557635	0.0993106222908912	0.0698622504737786	0.180318206012493	0.109877470392532	0.130114766106789	0.220250345712088	0.162655499428709	0.0441308610023201	0.281726241208447	0.162955490984051	0.201271214018489	0.151664401603009	0.160676966689274	0.209227684699528	0.105792747763756	0.0875228016725549	0.286683668449113	0.163886025509853	0.175861805644937	0.162017055448989	0.110496898345718	0.0834522105640299	0.133520529738701	0.162501450183794	0.239590924360108	0.202536934555989	0.0342074715957501	0.151989347676592	0.176775730209952	0.250000653508707
Glycerolipid_metabolism	0.469607192567005	0.491553726678699	0.511397286253624	0.506352254844466	0.505707867558684	0.476418472639079	0.492010770554952	0.494808329130638	0.496340674186471	0.483894503489846	0.496437096062318	0.491428441876155	0.475806812457449	0.482750916245918	0.477493388568158	0.491554267186933	0.502226499597394	0.492291153726582	0.482809625255075	0.485056918619234	0.455741096087593	0.501989231241597	0.479292997049318	0.492897556665489	0.475303175475619	0.49566043363126	0.443344274706627	0.502299751012266	0.499552298355552	0.493342126849927	0.497423216023491	0.485245849545492	0.461149255985698	0.442481637284825	0.492986370165279	0.511704528952892	0.492017096212887	0.499943154406905	0.512656681820911	0.467382948480335	0.482036525847727	0.516529875253494	0.518648935302508	0.466992920650082	0.492590518848326	0.45933581727493	0.495909763223149	0.471074222441145	0.493245861650025
Glycerophospholipid_metabolism	0.467452592002552	0.503484104443083	0.510757919823268	0.517298172634527	0.516346580639429	0.504547593422144	0.515662342116573	0.521549349931306	0.513919853003493	0.510848539811065	0.51533020572457	0.504811545878513	0.493382947112814	0.495959380128124	0.507295530144588	0.503557557143289	0.507201822221386	0.523559674004515	0.515671084771745	0.51200927861666	0.43969914761181	0.517844433752965	0.515846535787809	0.499936040603712	0.513839363892789	0.502707596878705	0.474406731277672	0.510461913123312	0.535361990891324	0.50967803994806	0.518006343979683	0.50837130013751	0.48769745130131	0.43624393988691	0.505348386238084	0.544410047018384	0.51379092352148	0.524071724602566	0.522393485451225	0.495223873490146	0.509214903729544	0.527746204217253	0.524351018000398	0.541756759143947	0.518231228572689	0.479938002026644	0.508477107490388	0.499057432178788	0.519126257636695
Ether_lipid_metabolism	0.445790317665103	0.468705003441513	0.463239892061472	0.492497625321838	0.469287296791002	0.473895519467453	0.472734956925865	0.481532521131828	0.477965361934332	0.46488884173854	0.475839877392439	0.451884651620503	0.441223398926649	0.452269552155062	0.487326380804386	0.436862524232404	0.468881947263727	0.493964717297109	0.496490908325034	0.489061479883672	0.372467799116692	0.488257983069767	0.475084427229344	0.454697874135961	0.484000328638631	0.468098204296876	0.39312744497444	0.479228790855308	0.503376888617248	0.476481824487354	0.494726478668381	0.46335670919053	0.424068498907023	0.379189017975069	0.465829938015711	0.523178065542454	0.475979761170602	0.491920461995079	0.469625905240235	0.440912482788429	0.477434287946054	0.513463501063402	0.482908256303342	0.533594182226158	0.472717157387281	0.400304010807298	0.466873765801373	0.460135054116838	0.496722326546452
Sphingolipid_metabolism	0.553110973501493	0.561965152440968	0.58595962351513	0.575591725991653	0.579853365854335	0.572720940006651	0.574551363998173	0.560300440540005	0.581616973675565	0.575094163676974	0.574366307188068	0.566948173290204	0.553319992198145	0.555156248832626	0.572345124158451	0.566015508229877	0.565568171859076	0.561706221795556	0.578000673837817	0.569010669255439	0.525553576001685	0.601814209077649	0.554874463491448	0.554166175434366	0.571765018863523	0.558278391721466	0.585303480129956	0.563544499965696	0.579167119737599	0.584103119725545	0.562107169741148	0.56512639527057	0.560943887968157	0.518660805137748	0.559306540418013	0.592862023503102	0.562737064605454	0.580132078223045	0.580208760366652	0.550807321627434	0.560932526839452	0.574788236837262	0.590069192252335	0.585729818735273	0.572023635366912	0.556586601556558	0.559020215196117	0.575941223456042	0.563615551614772
Arachidonic_acid_metabolism	0.372421838943114	0.39700881283052	0.392539382744848	0.433522681948223	0.433742810337609	0.386187434570792	0.408922020645858	0.420446545567306	0.395738806766843	0.41108207327804	0.421201195521846	0.384664232059996	0.376525264519956	0.381940749358454	0.432685948197735	0.396120059571718	0.399780598450555	0.415544642565255	0.423494526427797	0.418905197119909	0.292846096769575	0.415638529950756	0.426453247110072	0.386792985265736	0.416947726849434	0.411095427609167	0.319806607108425	0.399035911618219	0.430855501240716	0.39919233930339	0.416096618761642	0.399943064832813	0.381573376901404	0.303174124886115	0.386544503733816	0.455589470899755	0.397214479715738	0.418524824964857	0.417289823160086	0.382816248981352	0.411539752864121	0.441759635838607	0.407040652828473	0.464234895345595	0.394450914239546	0.301908701346621	0.391672636338997	0.39644294498513	0.438657371356347
Linoleic_acid_metabolism	0.257452493206519	0.243520668098731	0.242916481356279	0.326803462233624	0.291387534571179	0.256963552755559	0.279501595918278	0.313709003896721	0.258449796644075	0.279907001872268	0.303352970922851	0.248554109880239	0.203961188969071	0.302866777848183	0.330202082387872	0.258384737879912	0.275234109429609	0.314688533668669	0.326682754480937	0.289447667601045	0.116889255631258	0.305633408603848	0.308930935600068	0.277108703824062	0.299853867807915	0.279145656384347	0.122012429027757	0.305228212176297	0.316297953701809	0.310569373713358	0.293441310965074	0.263835368885682	0.231976980306109	0.0958365267920769	0.258152262272145	0.420099769799894	0.262064820380694	0.327480158094539	0.2725063890833	0.192662822527543	0.263783010506906	0.334432528146689	0.243163640701121	0.396925322244947	0.275458802382114	0.164615175607055	0.268847747580194	0.245788246168105	0.341941031313405
alpha_Linolenic_acid_metabolism	0.310785006122035	0.360938018276923	0.322955401503546	0.378118465582897	0.400832628585676	0.35533853150555	0.352922856688657	0.381773504890878	0.371653787482757	0.340029700223407	0.367094068004596	0.323453903336801	0.321310717958417	0.324266561750552	0.39370632486775	0.317828388793096	0.352204483761572	0.387544712653398	0.408475480184145	0.389335302759606	0.173060008906556	0.368362751866111	0.397761255067739	0.333507478289775	0.361314909712639	0.374471633736498	0.195869680009309	0.35327627325048	0.402853191802538	0.372344631375139	0.396818170236843	0.343692673970111	0.288067314148287	0.197235051514191	0.352300389205748	0.469046614261329	0.359142949424737	0.39579900591912	0.350762493609087	0.317583096422642	0.373040669617495	0.42289442440886	0.36653004713505	0.456754170915278	0.361051606213242	0.268770390418138	0.338575860691972	0.317541062435734	0.398914952704773
Biosynthesis_of_unsaturated_fatty_acids	0.582854941635514	0.593437657409466	0.583749250326927	0.603546529616089	0.574657678776627	0.578396557583517	0.60048115617962	0.581937359011063	0.585695329503382	0.547276735834986	0.581103657972888	0.571268494406331	0.558577909675709	0.58145260809346	0.592371012573541	0.593722582608361	0.570844990204397	0.565170271178306	0.593515744368781	0.569631987088615	0.485239568268023	0.623072664375018	0.567169850680008	0.567265389782962	0.577309382877568	0.563306117765861	0.589447106179812	0.56203400918603	0.586678057704848	0.602330175281466	0.582297495565055	0.554961733717572	0.51915229360898	0.541282627708686	0.593770494764941	0.565586690105475	0.583383137168555	0.576187860928002	0.610869044040509	0.580977061152165	0.563525601713552	0.580367500409084	0.585761477397343	0.58734598668716	0.587105689266109	0.561816015353632	0.573638444707035	0.563885404850219	0.595421141833681
Purine_metabolism	0.504545041507585	0.527135095917638	0.541462164447209	0.52706253930108	0.511578653166763	0.530913934651767	0.540802746763938	0.522710223404703	0.52989848182097	0.518321402728242	0.523034186178113	0.523671112259948	0.513115661337968	0.505090267139837	0.527698298027928	0.521274411299027	0.513857776428838	0.520544734192832	0.537613331907357	0.532019560649574	0.467710674146594	0.521003079819519	0.513584823946592	0.527072035782545	0.53652020012899	0.529202310628341	0.506207327091181	0.52768567382168	0.52643947130329	0.539324396677332	0.533835934614079	0.517257673671737	0.507301019536188	0.467044250697875	0.530097278467336	0.50808597707726	0.53350267911742	0.521440339464913	0.527902316531882	0.520931382813159	0.522271762792023	0.536111836572565	0.531291432206991	0.519857923615801	0.530989939409594	0.488434480024179	0.519987425662962	0.5293618586633	0.521752239353564
Pyrimidine_metabolism	0.577024662457284	0.589218451029918	0.594298531154226	0.587306496122436	0.57680661737996	0.590655791328523	0.59137404253309	0.582798001595888	0.592200807577949	0.584813675132843	0.577883371051857	0.588292148035522	0.574967682350783	0.587234522297631	0.591453100981082	0.576896245036261	0.58796163553228	0.583054426528058	0.597505485257772	0.59493149203003	0.540287816531628	0.583043707055977	0.587402878622907	0.592655515433202	0.579838553531491	0.594929514539834	0.593854818165815	0.590676416677908	0.588981243072188	0.59035745714147	0.59528411521205	0.578219393351789	0.585107579539571	0.540950047104986	0.59408984342195	0.58447766914605	0.59722345127054	0.587402485355035	0.567699746276462	0.582229874789801	0.578480226686328	0.59119033817526	0.5816478371236	0.59753559633736	0.586425630525005	0.59110754726111	0.588106757633076	0.583941543798171	0.575014766414233
Alanine_aspartate_and_glutamate_metabolism	0.481482725209902	0.494499273496119	0.524322921515452	0.521528418032987	0.539536809309556	0.514187584904423	0.500662969455703	0.503416707930405	0.499222580997312	0.542784662196079	0.50355652345479	0.51358850417016	0.490056695403918	0.473889901064797	0.49253441894738	0.497286190425973	0.515406065656913	0.50160559831363	0.513783850408126	0.509263667530128	0.437512210812344	0.513517007206458	0.496788026512916	0.488849401878987	0.503471711248609	0.507247611366112	0.5086603183223	0.511893224186656	0.533562641936405	0.495761010197605	0.515518554037759	0.497826443817418	0.500668386926	0.409920411709479	0.494283420448608	0.528479184169963	0.513519135548382	0.511862943708199	0.512147762975412	0.500859734281009	0.481561779377732	0.518119167801445	0.515384554167079	0.499167985816262	0.528473889505842	0.475365872177036	0.50669198286224	0.511023639737573	0.524011329492578
Glycine_serine_and_threonine_metabolism	0.367709097659653	0.434734818524364	0.446946652145597	0.422501864087601	0.471368753148521	0.403886319059665	0.467713353231704	0.451975725243487	0.428658407767209	0.442615642360431	0.388114876199052	0.425637640206609	0.392976857105707	0.388433190571818	0.431089576521111	0.432224373186029	0.425147387349737	0.420362970927154	0.400144262221488	0.447422755993593	0.298952331207568	0.444051881025261	0.413673413677525	0.402243092421087	0.440636613405641	0.422235584164321	0.397241848599779	0.4544993328828	0.453044968410645	0.431337804692786	0.45314808701201	0.418358367497375	0.482868242929584	0.306332359005034	0.405375284646022	0.444194289904667	0.458835233261464	0.419061868066316	0.432290285910014	0.427620179752372	0.404420296683141	0.426965445056451	0.466877290461828	0.430116533710805	0.425159491075263	0.369467235200456	0.420163384850151	0.439894754853435	0.474245190630207
Cysteine_and_methionine_metabolism	0.527935704958689	0.513978302779783	0.529474827286887	0.541055855071338	0.469669897305172	0.492018156835672	0.527272962491276	0.53998053224993	0.511189832251995	0.525933028602995	0.499685169743827	0.521646325772157	0.499988615684741	0.489639574278584	0.473350802495068	0.493038152539348	0.504116070223363	0.530262861940057	0.509635481707675	0.544002003230168	0.476416883059124	0.509740119217153	0.524451320273502	0.512276420561598	0.508332271061995	0.495919451973886	0.517651238578592	0.516737765616927	0.517066049141147	0.527184359574745	0.538864155589187	0.503391176672603	0.553889722409842	0.478313448451835	0.527541100863961	0.497425079257892	0.525691256811935	0.523821267322778	0.518221960309623	0.501999770789974	0.500673871304316	0.518610470527721	0.534193251960696	0.496739084965798	0.495174246978352	0.490206076738614	0.517353313243227	0.523256608516808	0.49717113795964
Valine_leucine_and_isoleucine_degradation	0.651144222064674	0.644050742672688	0.657810362451693	0.648976102578104	0.632294385971496	0.62685118699501	0.637626753493995	0.634223283118798	0.630398212363295	0.643052011407262	0.644090084887102	0.621900653732218	0.621191932591566	0.632373917854512	0.641648463602496	0.612093561779808	0.632984582301789	0.642058371435035	0.651367898935297	0.641237652316774	0.587896039646716	0.636738360513979	0.623528317436776	0.630762898670048	0.627768412458637	0.639596803591794	0.642593609477481	0.624877073264015	0.647248261041181	0.64852054295147	0.635435626404683	0.629922781279818	0.630781743691835	0.583524017431382	0.635682071615346	0.633581740362551	0.647338075007603	0.625118217712293	0.650945439699603	0.624218330385085	0.631530495408236	0.636097846412899	0.642779873043894	0.640931588057093	0.657044780970551	0.575602856887939	0.64798253157714	0.637762771809705	0.610329493278952
Valine_leucine_and_isoleucine_biosynthesis	0.564232065425723	0.547583822916151	0.549559620023701	0.539624397111595	0.524786008994499	0.537152008136981	0.536440613409513	0.5403349039831	0.541887687200665	0.526670726990313	0.524196875159571	0.534346471399014	0.564121742285667	0.529164899570766	0.571243303786943	0.558096034282214	0.547702023054295	0.580957080248307	0.541315442781108	0.532091707188643	0.530803041842632	0.537959251305699	0.539092108495951	0.547844163154547	0.548522919992552	0.551776678659291	0.606765880809069	0.51275646701325	0.553376023795558	0.570316658141233	0.542316229429657	0.541748964996135	0.539390724345621	0.529106720562026	0.553286878737492	0.512412569732451	0.53133027263724	0.54658975737421	0.482350748963168	0.537606147148777	0.556046814698163	0.545096272030651	0.536782777906359	0.560984107465263	0.53841335760389	0.514851779582759	0.532411534043811	0.538958316660168	0.522364175847919
Lysine_degradation	0.613188175957266	0.611266791102266	0.620389508064125	0.59440243172582	0.604123699760105	0.621007845393147	0.602943547070699	0.623830259949502	0.621554370373455	0.613252402394847	0.613922741603177	0.610063002534788	0.602015980288374	0.604887178453931	0.591864018143843	0.611837080208045	0.624106087164739	0.623627335552606	0.623340788322305	0.615046752873173	0.59586070891263	0.610021579080857	0.608932162489162	0.613603528838196	0.59110464250503	0.623853181811658	0.586273453285563	0.602266706933371	0.601838428613539	0.622735662620888	0.618155507555695	0.618292574117496	0.619260834277771	0.583793019966683	0.619845359706067	0.622588960153382	0.610309997351169	0.625242106190866	0.6059350690494	0.604737643094368	0.600094963543478	0.604229522652843	0.606640332858634	0.590157155818089	0.609966263738365	0.604638589791958	0.606591954823706	0.603791555966371	0.612267320344928
Arginine_and_proline_metabolism	0.535273249581526	0.567916388845683	0.556970280306743	0.577262652214655	0.606917543641721	0.555626944451684	0.581062791283702	0.569710093045081	0.562811701494951	0.566673170896157	0.567712983434566	0.573782445774243	0.538351989478488	0.556674869914015	0.587052254346052	0.559055604349298	0.555645580506589	0.557551350294443	0.559537122713053	0.570066730051969	0.487816564022582	0.585234212494355	0.58355198156776	0.563951326798931	0.547815775269777	0.573440482269095	0.5517425074542	0.566244125719371	0.574492988562951	0.566990068415047	0.569148424514456	0.551518769750088	0.552321833774363	0.476345673096041	0.566059042291375	0.601267330266142	0.571518485541896	0.575178383624419	0.577864108572135	0.564497462309245	0.556581244988738	0.591110342223329	0.554488084770251	0.584137543902473	0.570906802674675	0.490019113199758	0.575541142462967	0.568303737738586	0.570897773337928
Histidine_metabolism	0.451659777480615	0.489980390782444	0.491780904396453	0.498284504160497	0.531903150228802	0.488289452600736	0.485522067655133	0.496822815954336	0.521864843663265	0.514949109118943	0.512448419159323	0.494447399594766	0.470869686720418	0.484964836073046	0.526236303661844	0.501398108294365	0.511009567957165	0.499681450837294	0.527737954980571	0.50854956799779	0.372863520282453	0.482572485308388	0.522253259068146	0.485982571264714	0.479195349373257	0.49336948695486	0.441873130610535	0.512490937260888	0.528653702407596	0.498882155021395	0.476531313137591	0.463022506354912	0.536983094639863	0.384152381848241	0.495887636308212	0.512434019345159	0.524391334017775	0.488363232681477	0.500628092473895	0.479563763282662	0.474680880595264	0.5032335032236	0.519352483578593	0.504226900354343	0.495718265297677	0.485543040899446	0.466960014448327	0.496617101135042	0.507261427141014
Tyrosine_metabolism	0.357640300906293	0.418308313687268	0.421218612309989	0.44140668283017	0.483447708985795	0.383809820602935	0.416147955102572	0.427189530284221	0.403129902477545	0.408592637985851	0.430753080368145	0.419194222899022	0.37319109878169	0.377696684464873	0.428997044097498	0.436309151816796	0.402847398754254	0.424482925622832	0.406661068767323	0.406344775613732	0.28979778256348	0.405363872408808	0.425723059434968	0.355154347163328	0.407157761698111	0.417759891216378	0.319813994287781	0.384450564591642	0.4152364763886	0.426573288242318	0.390150878618288	0.419791952991842	0.431486476898011	0.29732864926532	0.398983208524516	0.42011007153392	0.427157861838818	0.389243797508436	0.432091441200537	0.396070121713317	0.398113816697005	0.431371114770921	0.434734633075991	0.478446823761585	0.410050184343591	0.417314075780062	0.432584571380319	0.427400583621686	0.439643227221091
Phenylalanine_metabolism	0.464561318781735	0.508312972611437	0.470912918277588	0.524181554027985	0.532806738203647	0.465109839407155	0.491367894723083	0.480781949348009	0.472882989677462	0.470391039869853	0.471851869763051	0.480964359687658	0.416094251010242	0.408168423740273	0.526042532788674	0.500376808214417	0.479488079913102	0.489605952828123	0.502821596430852	0.492867415946432	0.347167211480229	0.50487413561732	0.532817409051319	0.426584579090048	0.43715222914273	0.479179786104533	0.416602238683618	0.434327380451009	0.493475308474239	0.490385096068692	0.471790388852632	0.477312762286483	0.542696416218622	0.364352300923013	0.488114502977309	0.448241149732756	0.495782203121889	0.456635712279113	0.530038305629031	0.469132855439965	0.464482827890533	0.467245872862148	0.525061839207405	0.534259442274009	0.480819718053378	0.482835710132353	0.487229778183055	0.53225665342261	0.497207572759031
Tryptophan_metabolism	0.49068346138487	0.475644401283845	0.513818243327008	0.485805224110355	0.486449510563327	0.469041743508868	0.517074666994606	0.467128649647782	0.49212836012984	0.511058116898478	0.503778274521637	0.485529241875029	0.450875571778018	0.489608289110208	0.504000817693047	0.477629468727108	0.472895791019166	0.477891240335784	0.469785572943655	0.500234773251548	0.419274048587342	0.494900366073136	0.475546278230161	0.458569680618771	0.491341334771934	0.487704465306776	0.454897890014641	0.477480579613321	0.510092133651734	0.508655475351212	0.494343072395497	0.484572564916203	0.467036816377181	0.432728406484531	0.486607069913178	0.502452288359876	0.4701951786695	0.497435500819798	0.514136421004015	0.496818820550858	0.495568840728399	0.473891025184758	0.473561687997576	0.471621871780465	0.51663423009449	0.448310833675954	0.490383909390497	0.513453877448819	0.507489203234253
beta_Alanine_metabolism	0.490413580696379	0.493396239349616	0.513116048422576	0.5078401349403	0.522357901254885	0.509731328887003	0.521364662450592	0.496926349424053	0.509674658970731	0.525184781830968	0.51076627905564	0.462425095070602	0.491396612251657	0.493362588375043	0.499340415431077	0.470880977724631	0.497721760723268	0.475991971766979	0.514938000392589	0.492667241794698	0.466491782979013	0.513221102686493	0.451639472479311	0.493399771909469	0.500723330527607	0.502928454094748	0.516735476819812	0.507621914334859	0.518505491645071	0.477318268280923	0.489793027406726	0.500631952068006	0.494716063501101	0.457446523965827	0.47053791027935	0.508198189227493	0.516071910781658	0.488091287977891	0.462060111854363	0.476700641788	0.489454245712722	0.514871261731715	0.521227730077924	0.528542830840457	0.525143677437359	0.492728466592922	0.493531725432902	0.479545716999662	0.526595166169827
Taurine_and_hypotaurine_metabolism	0.332073391701787	0.39413114546244	0.380401414018651	0.431665247209052	0.445323735473346	0.409665303921604	0.392953660827151	0.396724992687225	0.355918217790593	0.359270143064004	0.408360799969797	0.395796037532269	0.422231961480871	0.339997341385688	0.379576697800411	0.409247897412081	0.324615159500434	0.380504803949761	0.396424583714519	0.40136573866026	0.328757577223082	0.438235184441945	0.349833138457752	0.364483740037616	0.394186339446323	0.399323054739054	0.333571838912618	0.408318663648114	0.385023033874026	0.324585392284359	0.409691008804493	0.36334056513647	0.350759691570594	0.284513675603376	0.360451486022214	0.380840378198461	0.356938011793306	0.373731236354477	0.438869163059273	0.385928069094547	0.385791057492085	0.417627113312163	0.398911588299783	0.394742601839866	0.392181791660055	0.352653768723284	0.382819679169191	0.371653919237846	0.441366533667546
Glutathione_metabolism	0.538227593881291	0.552884624408955	0.552764760814214	0.57635606203791	0.555305655195091	0.542191178437661	0.53790814114592	0.558674977263036	0.534549255363764	0.555501257339279	0.563689586503204	0.544040554285498	0.538872038211254	0.541954616584538	0.57578933835716	0.569733762875146	0.522707065783947	0.56937253281917	0.544629075262287	0.55659418860936	0.469751752562381	0.56915810128903	0.549550194470185	0.535603540520554	0.562955993876095	0.556839388272562	0.53086149315378	0.555169425747065	0.583680783355732	0.542607958506358	0.579474823219294	0.556966503454938	0.547336005945981	0.492557892938027	0.559964023372335	0.555854060840752	0.543666330588187	0.549827254080842	0.566493779437658	0.534139457015473	0.575304868361152	0.569934830679922	0.54409502815376	0.548619797657572	0.534062517692192	0.508518923011603	0.551986356972209	0.561247030026705	0.54389165887361
N_Glycan_biosynthesis	0.610505680513484	0.641022889093023	0.638710767974703	0.642268421844674	0.614322388714684	0.63130044196862	0.638076449964974	0.637278908620905	0.637587653591916	0.636104289879285	0.629596592160945	0.637852528359725	0.619699279046389	0.62300185863794	0.625795530629712	0.634708545538492	0.631626868520751	0.630547636750352	0.639936214501099	0.639773768286454	0.607261172504602	0.638842000180009	0.624188826111527	0.62193641753962	0.628739310089071	0.633735856645301	0.636205930984944	0.638081090157761	0.642497243921587	0.643407414771318	0.638957817261928	0.633475626315608	0.622328322669319	0.598857585285063	0.637168239424026	0.639757579517412	0.635284505401442	0.637750841382844	0.641112011122637	0.638258762301094	0.635055452773172	0.639676770339111	0.637673795911747	0.635682416261948	0.642308800436985	0.618753516132428	0.64022943031076	0.639937338068704	0.631003054988553
Glycosaminoglycan_biosynthesis_keratan_sulfate	0.498361322403383	0.526359791451456	0.527538616912652	0.546759606522267	0.548981784900212	0.511030234610348	0.613469505176192	0.512543429324209	0.546801209045953	0.580870020952254	0.521616247658596	0.522589941086797	0.50280433208034	0.517651341844208	0.532547341905377	0.551858421915347	0.528283203257197	0.528405141528458	0.529813664411312	0.540050968986483	0.404677229996154	0.618541361271763	0.569436073144364	0.58011826710712	0.569277417042436	0.555828570317463	0.54534420099583	0.508060804383537	0.572792746946567	0.547929375467856	0.514150626248946	0.524256426275328	0.522776442660758	0.460882564517277	0.547993578772331	0.525236729798326	0.505010259600751	0.533019714183155	0.576845940412594	0.547477923985617	0.546425683740693	0.556882419253364	0.535330752013189	0.562234775340198	0.576438780052778	0.532717775556841	0.532230953000573	0.559063346252281	0.528130282859437
Glycosaminoglycan_degradation	0.45233246968483	0.480143347293291	0.499917440033245	0.482350299812398	0.504442769205217	0.476910994768308	0.524210217624531	0.489743233075042	0.489806578258704	0.501640907611669	0.48628996299176	0.489863940117936	0.484430127700702	0.481524831016853	0.538510717459658	0.530953317097666	0.451678126328853	0.484073073049173	0.463079668422065	0.519367378344254	0.424067424418097	0.503006453965931	0.489228200937241	0.46112417123481	0.513130094938795	0.546599641054522	0.500611941551884	0.479812213409452	0.522130715231781	0.483118335268328	0.488769102340764	0.508146945664629	0.501796236558486	0.410179660893424	0.473920823979347	0.509736719087719	0.477903743861919	0.492988177998634	0.500137138150838	0.500867592046302	0.488249292768869	0.504032484033189	0.486136344563965	0.488646280936643	0.50296118191874	0.45562210759969	0.488634959768168	0.50740298973233	0.507862135933167
Glycosphingolipid_biosynthesis_lacto_and_neolacto_series	0.471496994018858	0.471274797908317	0.487654212305859	0.480266028150785	0.449897868419271	0.459232921910258	0.504711043736242	0.493027921007809	0.473675833021617	0.488209856629478	0.479833911003878	0.49657510522112	0.468621159125879	0.497105151402851	0.477946003796382	0.474002047900908	0.463520957490033	0.465688322400555	0.446745284005233	0.499203080664639	0.39556117003586	0.502009852987524	0.455845259782354	0.481787180827767	0.519036336013287	0.438293621494608	0.424759794247764	0.448362768471584	0.494573586798136	0.496364956386578	0.442972964373153	0.452739007360501	0.447493164250928	0.405850726659992	0.470130642549682	0.505499964350194	0.487296126043275	0.457658717718767	0.484558238166459	0.462838628264807	0.454115030632179	0.483435579642688	0.470762483556613	0.472698380884167	0.512124611090927	0.397317238964927	0.475486653388099	0.494449402743856	0.493987041133834
Glycosphingolipid_biosynthesis_ganglio_series	0.362730431171853	0.386870963144246	0.469761626825364	0.457414915607291	0.464403348733678	0.442061826085533	0.469499859989319	0.407936540467306	0.450594076912533	0.448300580335709	0.412276799047652	0.446968374922702	0.449462822465795	0.391461840199656	0.438921846827416	0.418810495645105	0.423992013271477	0.413792758300728	0.399737062387769	0.44424152799912	0.344461776300744	0.465560937145844	0.441025967980067	0.410033517770333	0.444132952536619	0.397808764753443	0.432712770165035	0.436385459543497	0.370480634275548	0.40991224612945	0.417190444444855	0.45378472278891	0.378907390117749	0.371633239789383	0.44167394133249	0.40945809125814	0.435402111589447	0.435964747938581	0.469640443570096	0.450951803802479	0.442467786136224	0.45306989889441	0.454780514441187	0.446955157326174	0.473572276503858	0.357265148906553	0.431607569627019	0.463647894177963	0.431950089416845
Other_glycan_degradation	0.572426613867137	0.582495540640321	0.612180983319986	0.608417981960593	0.629041480510139	0.612411643233992	0.58665244538404	0.603656051866956	0.619531988714819	0.587464407855861	0.59534495181428	0.601897622756586	0.588559748345631	0.552553785073849	0.587167572237042	0.603511855637255	0.585853560471558	0.604122760700858	0.58838970865743	0.582596030378497	0.590338556751723	0.587272603457776	0.573881006250335	0.592712333939479	0.596760809031021	0.614667542444706	0.593589219177257	0.602722918531966	0.601200327056926	0.613870954872682	0.602188246468479	0.594795191395691	0.609757159831616	0.560742219325286	0.592528786516134	0.592429605403885	0.602053737173668	0.619971082672018	0.606863009838163	0.597604591890451	0.585950421713669	0.584155343464256	0.614662918172678	0.586627455027409	0.581833567276389	0.5867835338366	0.601555811184493	0.587520911567164	0.603505483295374
Riboflavin_metabolism	0.539267452074106	0.512252747721076	0.55199531081364	0.504476909542738	0.45766680272073	0.53025660141502	0.488905241068491	0.549202962274446	0.518183563879064	0.485966161959716	0.504133070750482	0.519866796519262	0.508905289994622	0.474604004906627	0.510494223021444	0.506873566652979	0.501101497925543	0.509451752655623	0.537191497876297	0.524347140412518	0.495067667594562	0.462035602245074	0.492640646929252	0.509763416919361	0.518008973771711	0.518140400757717	0.476962845497121	0.529618379561415	0.501751454661625	0.52533316615058	0.515627389971613	0.534286457798652	0.505528576674225	0.486556222976255	0.501358079251937	0.503975418714352	0.524198124079969	0.50796806423532	0.524610996590175	0.510944266245835	0.513491024440011	0.519258061341293	0.526489305214917	0.540665122144201	0.495554835238774	0.48731126039571	0.508318791560146	0.515158424601394	0.502422441707038
Nicotinate_and_nicotinamide_metabolism	0.499837884145424	0.541425346267797	0.571597551499115	0.514255101837837	0.477083176029491	0.528386092928277	0.488121524502504	0.507898061870673	0.540762284346535	0.495979723539693	0.52317536695097	0.497502992068954	0.539089688623079	0.476283935634243	0.515279569329871	0.481826795723543	0.514546347290355	0.502602060327668	0.533211111052077	0.533755617202758	0.47922496250633	0.489440130058096	0.502092630314139	0.483033204586793	0.532130055288236	0.510054397270805	0.465683313609503	0.533065752732839	0.50854488966767	0.535760996360494	0.547563399230563	0.527212713295443	0.473464610602318	0.465255331353826	0.506127394719602	0.472230978593939	0.523376666439084	0.499912451932211	0.501553088038319	0.509118334395116	0.544639060735312	0.522989028227285	0.502856777663664	0.501719472464628	0.499226335726509	0.494686559070816	0.515820747867946	0.516860496022435	0.511808587915315
Pantothenate_and_CoA_biosynthesis	0.528040773440613	0.488293173082005	0.51879999749666	0.498448690263511	0.435462453960687	0.478056571405109	0.51344504829631	0.502140934047036	0.495000807371971	0.500962373207377	0.512387216507726	0.489164786886489	0.491969695725603	0.486768457617393	0.487249373086558	0.448954915626777	0.482016850610312	0.481219869905786	0.481421090776394	0.472050748205404	0.454717570396808	0.483626221041977	0.411726296359422	0.488917161441292	0.516250116073877	0.48721822303887	0.485119127020226	0.46805581291673	0.515242567837332	0.480866908301712	0.492534763290763	0.497197958439665	0.426211465774222	0.437073644114903	0.475679208230409	0.463639521821062	0.504657338745128	0.47025478017361	0.449497966998481	0.483782139435206	0.491501078865198	0.484383378460757	0.511619129268355	0.504786373126377	0.49316855250188	0.423337628057271	0.499003895215288	0.480726472421641	0.467878542340776
Folate_biosynthesis	0.540078781086192	0.525370127744052	0.525304754498879	0.540395969602916	0.556518092221263	0.453889261440056	0.573849038524118	0.574145753373484	0.511392435383935	0.564245784531178	0.503276336652975	0.510407182966673	0.460614512411703	0.527366591402053	0.574660499439857	0.639632403985185	0.601269737056946	0.468634956641017	0.501770591403267	0.520197890908134	0.411764787818077	0.616955639069656	0.649910320145794	0.603694360485983	0.580241412907246	0.521102519467407	0.516245738982599	0.528668828753006	0.50615764216217	0.521494451028573	0.494103572721591	0.447043309025172	0.638820004633883	0.411412577710291	0.527061940335048	0.563356848540238	0.441482666926887	0.534819977854861	0.53832182091268	0.633357362960649	0.502498307525699	0.592959648036544	0.448810881659282	0.573086340121312	0.583003719125523	0.500741439630743	0.547220259413069	0.601973989432718	0.513973367643162
One_carbon_pool_by_folate	0.524174983180449	0.522728634588427	0.517568812971632	0.538344288649824	0.569425885523309	0.517551908740045	0.553263457723217	0.518410370018327	0.525579807331492	0.553362483697863	0.505153785845087	0.503609468429194	0.509845321179795	0.540850684090561	0.517356831125768	0.529730491627545	0.53123823917672	0.543862794451936	0.533449943775953	0.538797385373597	0.419796710177609	0.543540031231975	0.504845183523033	0.545885754354581	0.504728006631325	0.509213540341716	0.592623669421882	0.516471504927336	0.57950786586223	0.533411077664029	0.527778395235129	0.477195514153312	0.544390960709659	0.43900719598408	0.53452979810452	0.511562394431872	0.527837010222352	0.533801772977353	0.545351574003315	0.549172073350798	0.504568964484591	0.534484301707026	0.501254505704974	0.532352317941417	0.559408206754646	0.497025904808104	0.524873195087842	0.543219157869956	0.506664083214377
Retinol_metabolism	0.202933844188022	0.18515378558362	0.193788820583245	0.246022656714194	0.239637671604878	0.16964886745688	0.205823417375877	0.213430054828037	0.149100054106525	0.203002656416049	0.244791233417169	0.137533583317447	0.128602928843558	0.267836215211376	0.227748366902382	0.256776801378942	0.195404949668112	0.200744110682252	0.154805793681579	0.131405364336362	0.0648269639253104	0.178264641420396	0.15047908659341	0.179771661454941	0.244159098908977	0.210113140970559	0.0868712858442149	0.206600871197053	0.177819893194455	0.256497272257865	0.156399291450698	0.161431205839612	0.226496376205142	0.0760418538370599	0.118676920277512	0.298038645258342	0.149922845087447	0.213202143830849	0.203331307458312	0.0986445468189137	0.114409905157497	0.156923302852203	0.160515437239477	0.266082266009478	0.233964720548792	0.020699824459415	0.188801550241279	0.215331134794954	0.216858799116274
Porphyrin_and_chlorophyll_metabolism	0.368428276803582	0.360221407057094	0.352567447234776	0.380076710720151	0.38213232462895	0.343997164940473	0.34877553106231	0.345566038637641	0.304738409415809	0.335819842440231	0.385704874756982	0.278326420589599	0.314436279854653	0.409472058668682	0.388699074407659	0.423487120238428	0.369024230837804	0.356659259640043	0.309867910654065	0.289354866082279	0.234714232398459	0.322951009822926	0.305167112010636	0.351829060462903	0.402853561843639	0.358270709372562	0.283708046952316	0.3730963740198	0.343115793365856	0.376311091416751	0.305453434375337	0.302697843739479	0.416615906807735	0.304992895966652	0.277337680743478	0.382557437468079	0.286308826514126	0.342433757688135	0.358068717693901	0.30011177009959	0.266686550478677	0.271302970908888	0.315281567159168	0.376092792883161	0.379092574573647	0.1653937319452	0.340366717982937	0.367810843196138	0.343213234312712
Terpenoid_backbone_biosynthesis	0.6603509787773	0.641799269303465	0.650462597485836	0.634062317756985	0.626850811017562	0.631982050962546	0.623301391261575	0.649391896716102	0.630088063523824	0.632724688176201	0.613915085229891	0.609926381786732	0.559179994360637	0.641519275843921	0.644212472699995	0.641465847914243	0.643212480312228	0.648217479137524	0.627824850078394	0.63545336222151	0.593985826120437	0.642186776699046	0.622495773366964	0.636643256879144	0.617715637996542	0.626726499074637	0.630421339549812	0.59627473012928	0.598601087712193	0.616450694169265	0.636671346887754	0.600544767778334	0.650233195488451	0.567892637508734	0.623398292217017	0.63351031783122	0.631877847272912	0.619001229897156	0.637965465846687	0.626007226039502	0.610077823695111	0.652142620333651	0.63258434079771	0.644522010561683	0.652768996212453	0.561612203672097	0.644455254213993	0.635340811269561	0.607077891020737
Metabolism_of_xenobiotics_by_cytochrome_P450	0.255356883763006	0.268309074187105	0.281579502347511	0.321988202216245	0.301533747985402	0.250659681709709	0.266699362060042	0.278339397615665	0.209561387019069	0.293407216649565	0.321863827929991	0.222374352558296	0.214652454450428	0.320749125875077	0.318445126821517	0.327726901722556	0.267239977367077	0.307068565135251	0.248076824757109	0.228634000509049	0.119636893730274	0.265447398924614	0.233695594430976	0.250647294478861	0.312388922172566	0.275469096303477	0.144403505812217	0.312485458473519	0.283705396119677	0.308139709458958	0.24414611737055	0.253333731321439	0.303848588332266	0.176184655287043	0.210184213140978	0.343471189516971	0.246870998879191	0.269642149982835	0.291227795638627	0.202837271163099	0.2273942084588	0.252843659001289	0.253866150102068	0.336697971748471	0.292615382723857	0.138009906203795	0.253179263798449	0.303418756433218	0.308591150464621
Drug_metabolism_cytochrome_P450	0.244868784930894	0.253518327167296	0.266670227764096	0.306264304928269	0.27675990043608	0.236245161679666	0.242612928592632	0.26995056127663	0.202448530903775	0.266773468161494	0.312193908272689	0.208992194231873	0.205545731072155	0.300134293627784	0.296378213399663	0.301230337661938	0.246853313466799	0.297137319999434	0.223380860508271	0.211161846877496	0.109621924021764	0.229519335178522	0.21104954921947	0.228722395985297	0.29885992807511	0.261719215527065	0.127250984973594	0.275513517718251	0.277859092578469	0.283433065603507	0.230047861622058	0.238583168699101	0.281755235156651	0.160019752579068	0.197031656824572	0.315412681434496	0.217788398616528	0.249862101722731	0.269839277375727	0.175562350778099	0.223555414659561	0.23587249068364	0.246510485275268	0.298823742448199	0.265429003839157	0.09515818169374	0.230341577187528	0.280401931125967	0.28723593243565
Drug_metabolism_other_enzymes	0.326344347538965	0.294886318960936	0.321138363070198	0.347264787280055	0.327724846084689	0.312012515613451	0.298631675070128	0.316844043378364	0.29320149751522	0.301988566897671	0.344747013946861	0.251788486149134	0.268802877994497	0.380203699741153	0.349757022084599	0.348580596210293	0.321594803805848	0.323403643617143	0.264843958137272	0.26041041482494	0.217866131336647	0.26040522327791	0.25328212423865	0.282299147456587	0.356676454638365	0.314669435388718	0.216947322872475	0.340664387508607	0.277661858760028	0.32730499822235	0.257958286521674	0.289557817184484	0.369203511339252	0.259443434430993	0.249155696696275	0.358702672146783	0.281354901435895	0.308378850231345	0.278036658757532	0.237760913994028	0.247502863748113	0.251613207970459	0.30658944924704	0.349545531676846	0.325084787883269	0.129350321959388	0.28435674005283	0.305310789770799	0.322891194042089
Fatty_acid_biosynthesis	0.536148278000292	0.537806680081317	0.526842931311983	0.471457404978149	0.462429758114499	0.539583864444005	0.474131885367876	0.53607703090427	0.510416641706806	0.501795889347158	0.503150268196805	0.471120478322484	0.517896657479759	0.508867046418231	0.471971831500042	0.455587752342347	0.523680185589065	0.510086955898741	0.55805361514323	0.53572117524219	0.505781997081592	0.506886069149524	0.501628287419382	0.488978163656403	0.472979806452754	0.51691487803923	0.497201796908779	0.50790641394812	0.491131929673651	0.497322502977801	0.524897849736593	0.515194844480536	0.51981694946676	0.465361135272533	0.532870947244912	0.491468728064191	0.485200891901661	0.509105919238901	0.476672818761362	0.483834437400687	0.507850138607642	0.508035299171309	0.549232291982325	0.4730355710237	0.499833532245007	0.434196356283826	0.481328943101695	0.488551641167548	0.511796816675989
Fatty_acid_elongation	0.58787564716157	0.604680785898267	0.612451696232483	0.607193235927773	0.562885949036919	0.59993366655366	0.60825216995267	0.584332442082402	0.596356211263061	0.569556514912624	0.591586719219928	0.566083837091463	0.578798870854375	0.579413422992054	0.59629857109525	0.573048224890819	0.59082340520129	0.559454909037819	0.590953513662559	0.598688759834881	0.512341430455643	0.625541043410172	0.593732243380556	0.588786128169474	0.591136513975182	0.584319774382197	0.602807950083279	0.606084322172522	0.594359512725881	0.597886058831738	0.60673428299011	0.577209921187534	0.558793445248924	0.548688086486573	0.599056859796892	0.556839949589565	0.608740597267786	0.593472852254704	0.589994645810245	0.579422215414818	0.583091863437232	0.601219717912918	0.584664033616707	0.596226197046341	0.592158439848193	0.558169970732313	0.577187238478903	0.588134400766289	0.600620401137686
Fatty_acid_degradation	0.558580001483545	0.57601564999804	0.580653865189428	0.581623148208259	0.565050369380272	0.547897548476139	0.547013543973988	0.565813857724405	0.539909744610737	0.555765724031366	0.579026330498459	0.548297538858563	0.555238192912174	0.54514506343519	0.555628834376714	0.524634457565939	0.572444300575865	0.576671293321702	0.569101019390759	0.547519112519519	0.496454650229319	0.543189487479707	0.531567329013983	0.520080223813629	0.553524604161783	0.557758753067635	0.535911452739396	0.531779324626655	0.572410886996314	0.573744872331748	0.543848658268453	0.549497617261094	0.551950148187657	0.489663975619363	0.547622879652776	0.572067557608807	0.574679009595107	0.544648725342535	0.57887130092295	0.548013438162485	0.549633032379325	0.558488165272419	0.573862898873307	0.573117875397753	0.566545560140275	0.505664028127367	0.559322759211366	0.579952290446302	0.545949370195927
Arginine_biosynthesis	0.40214779709207	0.442386403731184	0.423627845177238	0.474527230685288	0.507938101283265	0.445404108707132	0.464211375569752	0.472346598275727	0.448453617142683	0.473393946719488	0.464881442627965	0.481192989834635	0.422837993104549	0.456156374214465	0.480569326537465	0.443053996548158	0.465799666236671	0.447678721215049	0.434709916586451	0.453320014219819	0.338908207351585	0.486255418915375	0.450119929466643	0.463310809052279	0.434326838741837	0.447553685443168	0.47485331266957	0.46875529895688	0.4817227257104	0.467958632569585	0.449168396235267	0.425442526761568	0.384155675368575	0.330023358563796	0.460936082418453	0.508625520696846	0.4665110205725	0.475963791435446	0.485710542452213	0.444288377443842	0.44136132105887	0.48700385606926	0.414073666957869	0.515443574546879	0.491774246921247	0.394604236113846	0.457173027442134	0.476327591343692	0.446966738151984
Phenylalanine_tyrosine_and_tryptophan_biosynthesis	0.443675352436282	0.390899498486189	0.40245687713558	0.423055682786714	0.299741681663676	0.374477985054999	0.377738311462134	0.415455074129378	0.374531629915091	0.385028986692688	0.361949231549052	0.386948101690034	0.236719426218026	0.229750974446925	0.392217823924972	0.358848943111435	0.370097559767481	0.368175467691615	0.389094636051687	0.359126900821411	0.304505953981547	0.400217209823971	0.385192889894566	0.31733172670229	0.335102012318323	0.374193830369058	0.197432327860631	0.29669328318045	0.396759922454022	0.381862342305728	0.39133554769429	0.376731009881313	0.418711161988689	0.289795999111893	0.442221159544747	0.293157014125427	0.402880462081864	0.410902609150951	0.442768381919729	0.267173467305314	0.380383970423836	0.352875020848811	0.40971033539474	0.350115349495164	0.342917386802471	0.373190225952822	0.340286473443526	0.385970700559991	0.375435645478479
Phosphonate_and_phosphinate_metabolism	0.481868750342962	0.507502219792373	0.51559310472946	0.512938190316718	0.513449268496164	0.506864624228521	0.517271737213989	0.516547939905666	0.514623448436883	0.516705660268026	0.514432065965794	0.509909314690647	0.505450220133675	0.494720431963359	0.503342364543103	0.514813162266015	0.512211329186408	0.517855753419231	0.510552387803089	0.511465989732463	0.460358825669518	0.518177167628803	0.505091562642058	0.501375142465319	0.517914000669547	0.500418827661809	0.486292793574599	0.508154600639218	0.519666297099445	0.515343092303256	0.514158788122394	0.513740915021038	0.504261368477926	0.461946021123853	0.504328259800844	0.516697702512649	0.518200342390986	0.516424173779871	0.511877319677266	0.502326515337054	0.507318585797869	0.5188373838002	0.517576271865104	0.518127993927381	0.51383844629545	0.485745388974204	0.505325466127489	0.508284419158867	0.514074761239108
Selenocompound_metabolism	0.58674425127928	0.589641322376418	0.592065508644606	0.578446066288703	0.597132430889257	0.581222167214142	0.580833022778644	0.575449271409356	0.570030452738427	0.563492541728643	0.572568590136934	0.578553272825295	0.578185977667925	0.576200929554608	0.547005242189695	0.568536829726885	0.59107134985344	0.595508105673503	0.585183538546523	0.589160405769668	0.548466837126249	0.590550559207974	0.590225553812074	0.575084855717119	0.563231968583024	0.571347704450579	0.603351216714823	0.593944467076754	0.596529777284862	0.585574543556312	0.579093039228482	0.556477122623847	0.589891738467708	0.537626413406469	0.574735726061775	0.57822892113412	0.595636270384518	0.584445252414684	0.568545337361556	0.584184584688062	0.570697683699234	0.571809196024484	0.570052494961713	0.582060787208045	0.591399611948193	0.54351695463724	0.58142859368425	0.573199978240849	0.551404844258319
D_Glutamine_and_D_glutamate_metabolism	0.485133467817967	0.520964808630153	0.55662420713786	0.525785298489356	0.541498560250175	0.539393480593508	0.517810466257622	0.531959301312035	0.516574967116727	0.524993326177723	0.509847724303337	0.535262125179777	0.548050649204864	0.507107454013946	0.515836346147267	0.465627643475704	0.523664639561895	0.53781947443306	0.556372383299091	0.545983199935533	0.414449476562915	0.544457304349384	0.508932839634795	0.499127167463904	0.517331557906907	0.511446552976163	0.576250391593768	0.519016875266416	0.534231311651478	0.530141235493358	0.538760843840989	0.509755971357264	0.498059808189949	0.404076016533996	0.53853646246638	0.533530761672137	0.549847034187513	0.507078456662149	0.547811149123934	0.542505101897583	0.535062065990098	0.540677631899798	0.523560220379638	0.534376106605819	0.549594910173564	0.525351349803066	0.554511200999352	0.524031489716861	0.501254709342165
D_Arginine_and_D_ornithine_metabolism	0.433276471693242	0.458681543376792	0.494067776064689	0.474077278465083	0.47687042365457	0.455167416683413	0.459735022976972	0.47580009643143	0.452859815976642	0.462329890942982	0.454199759191824	0.470526934830677	0.446414687637808	0.419794215074488	0.469401174711676	0.461945488731655	0.463349765042457	0.482412991550395	0.474834992696033	0.474212571530172	0.395190387258521	0.45668647847232	0.456563385977105	0.45337545091182	0.451152969658499	0.462663730171145	0.455420767455032	0.484577669858492	0.490443663622092	0.472731132407659	0.470774956012685	0.454336572064038	0.474688725926026	0.384394949847289	0.460642017708378	0.4708588698218	0.493897499754622	0.445465647591544	0.483345607914274	0.488322975592614	0.451593247884637	0.449363621153672	0.513623644901127	0.471283102062997	0.481180762211076	0.44637323875831	0.474090876328238	0.493397855833452	0.487314028194277
Mucin_type_O_glycan_biosynthesis	0.457296396843872	0.520301266093164	0.539654707135184	0.532395377475387	0.494034545826119	0.519098092033441	0.541990968748284	0.531280374001563	0.518250910667739	0.535832275041333	0.534410897537368	0.543272298109925	0.504872301650019	0.49637713232123	0.521318263681831	0.518690017366228	0.50828924729169	0.525237946298992	0.520502142628676	0.543173983649207	0.446750529820808	0.528115982818084	0.505434422176289	0.500649212492119	0.543407618180856	0.516514872832447	0.506063316648566	0.489498718155763	0.50590530603336	0.537549352293064	0.507345292191248	0.517181242234485	0.486246762832506	0.449280821268107	0.516582360599936	0.497933607069939	0.525006505036925	0.528510753032987	0.540630264784958	0.514446849171397	0.515710011616893	0.535878959496422	0.50695175952231	0.511801657119622	0.548915391593261	0.452531237260454	0.509893171506228	0.524323263288603	0.538413292225562
Mannose_type_O_glycan_biosynthesis	0.409664935229817	0.460900471552614	0.469566016315937	0.472147543646185	0.479188380405246	0.467456227205926	0.48034821740115	0.458350784990479	0.46479169570033	0.463529405934043	0.467361742225966	0.466719190790987	0.457567959713047	0.446135569444055	0.452124594951479	0.473975852896272	0.456437154579908	0.45941630903829	0.473658670839106	0.476144793746798	0.389907476563758	0.476486181985841	0.473109555449421	0.465097963504007	0.457761667768146	0.47856917030224	0.483386549907829	0.465751845691025	0.48590954970075	0.472498150671461	0.482192911368135	0.466905789749466	0.445252454718566	0.377733105870602	0.460053762604335	0.458577919295474	0.456979571189703	0.454096442351207	0.47216197420845	0.465136886296783	0.469093148300792	0.456062180951428	0.497349211574813	0.455682897696296	0.478825918251667	0.45311715232943	0.457921121092494	0.469120876407783	0.461547243120679
Other_types_of_O_glycan_biosynthesis	0.572426613867137	0.582495540640321	0.612180983319986	0.608417981960593	0.629041480510139	0.612411643233992	0.58665244538404	0.603656051866956	0.619531988714819	0.587464407855861	0.59534495181428	0.601897622756586	0.588559748345631	0.552553785073849	0.587167572237042	0.603511855637255	0.585853560471558	0.604122760700858	0.58838970865743	0.582596030378497	0.590338556751723	0.587272603457776	0.573881006250335	0.592712333939479	0.596760809031021	0.614667542444706	0.593589219177257	0.602722918531966	0.601200327056926	0.613870954872682	0.602188246468479	0.594795191395691	0.609757159831616	0.560742219325286	0.592528786516134	0.592429605403885	0.602053737173668	0.619971082672018	0.606863009838163	0.597604591890451	0.585950421713669	0.584155343464256	0.614662918172678	0.586627455027409	0.581833567276389	0.5867835338366	0.601555811184493	0.587520911567164	0.603505483295374
Glycosaminoglycan_biosynthesis_chondroitin_sulfate_dermatan_sulfate	0.451890946251955	0.503841603072469	0.505595080006238	0.500572992478759	0.558750192306844	0.521016100550632	0.53300780150642	0.483714743631417	0.520058646299144	0.52048645423019	0.494786221477265	0.516128193097874	0.511579803381658	0.459566637626831	0.501957399364522	0.54584203176799	0.468619914044502	0.494080413692043	0.498372672767232	0.524683284337482	0.409761523378786	0.520498417747615	0.511876317190716	0.488380391457312	0.523185037175248	0.515597893384953	0.53018399588872	0.521930749311137	0.530602688067668	0.489621095142156	0.515921688835811	0.531735636921581	0.516127756704123	0.459148525762619	0.506635095820882	0.465025545149669	0.475439828022723	0.540271670356708	0.50728462068194	0.532407849170146	0.520528830311717	0.534383739286578	0.556814920692061	0.484607638616573	0.526130378388293	0.48448223365648	0.471725310740883	0.502784515977831	0.520252685085575
Glycosaminoglycan_biosynthesis_heparan_sulfate_heparin	0.357475749288165	0.403189914751398	0.42103228473896	0.402656362394121	0.435631302706925	0.43155295996417	0.419901135734133	0.431928941713725	0.418208088559848	0.419155562646916	0.390960690135311	0.416905412585999	0.417999242480975	0.385010861028386	0.421389522432671	0.423493587615144	0.372413289442928	0.41372369718973	0.395843660724384	0.432002493099673	0.338759185688308	0.380397231316175	0.406235964735423	0.38124364578492	0.414719342515225	0.408215144243203	0.409382325308224	0.421857662720035	0.410631235817645	0.394356850766722	0.419531328109736	0.434444621924023	0.363380768857536	0.358007569179233	0.385050577465696	0.390378368059269	0.389128091654057	0.454517853103609	0.403353315687677	0.414392775071031	0.4276884047448	0.436217758819121	0.424461095441078	0.407919412637895	0.430394574763922	0.405564075733383	0.381683927179594	0.408504728443455	0.437111058246453
Glycosylphosphatidylinositol_GPI_anchor_biosynthesis	0.522373416354986	0.564751251649747	0.570586914631471	0.555789195335744	0.536834883534142	0.56708563519824	0.552919882939561	0.564583134377387	0.547250910787321	0.54418777427939	0.564585424919169	0.544528545552089	0.538175798723494	0.543403779764583	0.550511317094181	0.5586774278967	0.55444870270163	0.556758265980173	0.568013163178448	0.556076982555147	0.529433640055212	0.555562324262352	0.547151616024178	0.573461795160662	0.547453883703547	0.554065196036055	0.557591852984921	0.575455654692713	0.552531187491759	0.567241210800918	0.564854173121654	0.547565909308545	0.555885631872329	0.529827682527223	0.554078957676307	0.550077966069648	0.547500842722112	0.552062568435822	0.55529499947025	0.550118835247131	0.557514629092866	0.55219286858262	0.546369627480641	0.55112777880017	0.564530749843239	0.54683805042071	0.564539450374685	0.553845970982441	0.553647232136617
Glycosphingolipid_biosynthesis_globo_and_isoglobo_series	0.4529879153182	0.485645318918353	0.476093777971959	0.48960892632821	0.484633073828093	0.483414437087983	0.517850012230406	0.493592052786445	0.505427853781742	0.473771288128727	0.445328180771926	0.501732369435039	0.453316335896099	0.493760295161825	0.502615314329536	0.4780320952238	0.458590815089695	0.477360072637468	0.461218459298539	0.497068231599277	0.416424772106616	0.501104938077804	0.509377582905256	0.473923290130066	0.510463932875645	0.471253125705288	0.472434559840074	0.463283440202419	0.495328507012102	0.474191488417836	0.471688149714602	0.479081374810822	0.427431595118213	0.390820662766498	0.480693035670426	0.497473399034447	0.486174501610135	0.480050383752403	0.505963320422143	0.491037223303688	0.471530694884558	0.502706958102553	0.498826680446524	0.472204708075316	0.477641168914958	0.389145556665265	0.477718818309546	0.472699880172451	0.512995958876926
Thiamine_metabolism	0.400658680908119	0.447288796857179	0.455418737945658	0.45832593251193	0.468243892340336	0.393162055287372	0.474335220796841	0.46953187390536	0.416446148911913	0.458760040614512	0.415896205925399	0.430756602095818	0.374215679906655	0.43166541060813	0.467318817093928	0.510425093247459	0.465367813235581	0.368251893002242	0.425485989553608	0.42101734988477	0.243793525170473	0.529197985814407	0.55728677545162	0.503563116299908	0.467628797144067	0.415520594080065	0.44100713939574	0.407710491711688	0.401958615725572	0.439308704674619	0.425298749882282	0.384820919951112	0.490017024815412	0.272398173568136	0.421711049131936	0.473937846750306	0.364593778879758	0.424047642345918	0.445945241360573	0.515166498393772	0.423621783491793	0.477647273362317	0.395946387263492	0.442822642251582	0.485978627643577	0.375827850775469	0.449028295923157	0.479675543772533	0.406870162264198
Vitamin_B6_metabolism	0.438838315037906	0.473329366463767	0.481450155226276	0.497204089293363	0.509265012903139	0.445562786250456	0.407433702731059	0.530946035425566	0.473408331359156	0.49331411620717	0.416707610370175	0.480221358019033	0.456874726069	0.461751295060964	0.516039860576751	0.564334187173804	0.488139178295947	0.511073744883563	0.478951108982575	0.447195134391845	0.454679822301936	0.51578982266462	0.555473243223853	0.499125386999902	0.479048368914501	0.457638140792751	0.532568751902673	0.499856866430022	0.506182794238712	0.483399299409678	0.508011098709747	0.450062125601203	0.540367281786412	0.416691360302436	0.464845551137941	0.519557751275555	0.512771929958033	0.458399890921444	0.51167741238069	0.574298622766324	0.480142874449815	0.50508980417671	0.49237561710208	0.544823289676942	0.501350758922689	0.475896382349607	0.533922340435922	0.538240160534089	0.455459412584549
Biotin_metabolism	0.561633839818664	0.569145491718604	0.569062227681416	0.55790634924202	0.549748429138055	0.555470564032857	0.553211671880631	0.54123194348762	0.535076049616497	0.558569874271823	0.560765908389915	0.520926901466151	0.565754532223653	0.545215631876145	0.538344181588618	0.501329095164603	0.558474351662713	0.545805771721279	0.565521183268045	0.559953678854544	0.502163676577842	0.547163202288546	0.556847031753243	0.553362292177192	0.529963072853353	0.52040976818403	0.551677094443061	0.52977109000841	0.572359283301714	0.553818124383295	0.540969798743069	0.544181241069346	0.530722183795721	0.464212633525399	0.516951782444864	0.552536261982707	0.587739748094095	0.530237113297787	0.565461881112968	0.53466783964527	0.546390301826331	0.527189473131281	0.556993995410804	0.537171097243109	0.580584841550205	0.544026754849073	0.560018911961182	0.556249712978664	0.518293460938618
Lipoic_acid_metabolism	0.456734406086551	0.479888007480387	0.445489334683974	0.392539524360095	0.465790198328013	0.488113138926982	0.443889843293475	0.440185679634782	0.433067899402132	0.490191026610653	0.4777397301596	0.386658325904309	0.475025895479362	0.411880635602789	0.461299621666986	0.409631015627916	0.429637315838008	0.446490499869607	0.484989851774445	0.443363659413467	0.294006238206218	0.437934724019913	0.487699189703813	0.492457188162824	0.428635822457618	0.434266359330744	0.420434680685934	0.413406432857992	0.471056105965869	0.440205052925682	0.444559441685029	0.418476603175664	0.413767937065944	0.307047426241338	0.401878032637832	0.457112876939344	0.4868575795659	0.405778872629583	0.443147148295544	0.401485919490974	0.436262313301822	0.427298668113071	0.445142399718479	0.426604245569902	0.515881243133336	0.434451093544659	0.436242872500805	0.480639790591836	0.443296182196131
Ubiquinone_and_other_terpenoid_quinone_biosynthesis	0.548081648634859	0.551099307207133	0.53135744279257	0.563055686820917	0.528172872367711	0.539604770027873	0.560298565744486	0.53700828243471	0.526006683822963	0.54577063745037	0.548919968372745	0.517518206110172	0.475297715779721	0.522817422989549	0.548632750172347	0.523800676406238	0.536449017016271	0.533825863806092	0.559487294323121	0.540980777038687	0.432537486396899	0.568891337698724	0.563132307995051	0.555724652914528	0.530942405777867	0.550871518461479	0.528335182997638	0.503728907154074	0.522663659139648	0.5366458878526	0.539942700561548	0.526273884274479	0.558713805559148	0.445717835486254	0.550389514901461	0.575581275255656	0.541748653245789	0.54149731371401	0.523197045387656	0.483492499882734	0.524980924443586	0.518499368184186	0.527396989427218	0.577313038106557	0.55829161202048	0.551738808015593	0.562196476784186	0.571516156505279	0.540681431995735
Caffeine_metabolism	0.341414537305933	0.166210676717287	0.251349435617168	0.214741801029194	0.15735603638632	0.292975922057014	0.204040476528045	0.31137651238831	0.241069071278335	0.32193478026093	0.307538651730448	0.237931627781656	0.209515978717276	0.383823463278282	0.212843838652774	0.194210169837886	0.248877647484158	0.282584734292133	0.1836814381917	0.24142516050679	0.0949629795790665	0.219154445793861	0.173493409982725	0.284476771758525	0.300197611203937	0.296651189629136	0.110096595392525	0.128628419217436	0.262561366859275	0.247182658899686	0.0940589577623082	0.217689239876977	0.185151634885701	0.100706613167714	0.249764016627621	0.357498829593325	0.162231444600314	0.250379201769677	0.204373208292644	0.175361596819159	0.178450241527128	0.260657707844017	0.259575716861976	0.235576813592058	0.255701551668432	0.0336714155948724	0.187611849050184	0.200114129079929	0.306779693491
Neomycin_kanamycin_and_gentamicin_biosynthesis	0.537973990061422	0.554938960150819	0.546854724565237	0.492726566405688	0.633823120897695	0.506429867551586	0.576255538344232	0.558049207829868	0.550981451573168	0.584317227758893	0.516190446279865	0.573915825644562	0.537244924479275	0.542523199692069	0.5713391912217	0.552692872151861	0.547602666190667	0.546508975247276	0.541008828494542	0.592297189933983	0.473234846664213	0.61383684980449	0.588950849434578	0.53744496537225	0.552503066292392	0.564470198311072	0.552121130504989	0.483055233378948	0.535906277590714	0.528841631363109	0.587248753763262	0.540942651551431	0.544173279405528	0.470866953471972	0.568192124477996	0.535390539543618	0.542589251880515	0.60637357018044	0.508671084414951	0.576826069337323	0.55876447188995	0.566772579955833	0.565346255982083	0.470088934402715	0.575453410636939	0.543995052105085	0.553750972142348	0.566977601664531	0.536766929212004
Synthesis_and_degradation_of_ketone_bodies	0.707526605639306	0.67899866615471	0.684563659637474	0.671296271585047	0.684822321216095	0.648814988562459	0.669835447603976	0.660447845449334	0.66772234287155	0.666955246724896	0.672909812350975	0.62702457829883	0.559076561428785	0.688296877758915	0.680749814171628	0.622850108634891	0.667715635590325	0.665797882327913	0.65540903029931	0.680248658319085	0.588316238584021	0.625436718668468	0.649790252138777	0.651718868771859	0.674113308288929	0.65555096920975	0.633526874804452	0.578341957125167	0.658225869491053	0.680724707673385	0.652148046383941	0.638785678737999	0.690469016125234	0.532351180299599	0.603767405418452	0.646846478699097	0.691934531446545	0.601221260739813	0.689176401147174	0.606732667207927	0.597535404669159	0.659373691067984	0.678036619097436	0.695303616109378	0.700482932951848	0.473863214663385	0.690781694501294	0.682795286094113	0.593882756761651
[truncated: 406 more columns]
