# Supplementary material for: Identification of CHMP7 as a promising immunobiomarker for immunotherapy and chemotherapy and impact on prognosis of colorectal cancer patients
Source: Front Cell Dev Biol. 2023 Aug 30;11:1211843. doi: 10.3389/fcell.2023.1211843 (PMC10499328; doi:10.3389/fcell.2023.1211843)
Supplement: Supplementary file 3 [file DataSheet2.ZIP › Fig6E-GSEA.xlsx]

## Sheet: Sheet 1
ID	Description	setSize	enrichmentScore	NES	pvalue	p.adjust	qvalues	rank	leading_edge	core_enrichment
KEGG_SYSTEMIC_LUPUS_ERYTHEMATOSUS	KEGG_SYSTEMIC_LUPUS_ERYTHEMATOSUS	134	-0.575032	-1.47615	0.000999001	0.0318246	0.0233426	5836	tags=37%, list=16%, signal=31%	C6/H2BC9/H4C15/H2BC4/ACTN2/H2BW1/H2BU1/C8A/H3C10/H4C12/H2BC11/H2BC15/H4-16/H2AC20/H2AC11/H4C8/H4C11/H2AC13/H2AC7/H3-4/H3C8/H3C4/H2AC8/H2BC18/H3C13/H2AC17/H2BC13/H2BC8/H3C7/H3C1/H2AC16/H2BC6/H2AC12/H2BC7/H3C12/H2BC17/H3C11/H4C1/H2AC4/H2BC3/H4C2/H2BC10/H2AC14/H4C5/H4C4/H2AC21/H2BC14/H4C6/H4C13/H4C3
REACTOME_ACTIVATED_PKN1_STIMULATES_TRANSCRIPTION_OF_AR_ANDROGEN_RECEPTOR_REGULATED_GENES_KLK2_AND_KLK3	REACTOME_ACTIVATED_PKN1_STIMULATES_TRANSCRIPTION_OF_AR_ANDROGEN_RECEPTOR_REGULATED_GENES_KLK2_AND_KLK3	65	-0.733673	-1.81117	0.000999001	0.0318246	0.0233426	5836	tags=58%, list=16%, signal=49%	H2BC9/H4C15/H2BC4/H2BU1/H3C10/H4C12/H2BC11/H2BC15/H4-16/H2AC20/H4C8/H4C11/H2AC7/H3C8/H3C4/H2AC8/H3C13/H2BC13/H2BC8/H3C7/H3C1/H2BC6/H2BC7/H3C12/H2BC17/H3C11/H4C1/H2AC4/H2BC3/H4C2/H2BC10/H2AC14/H4C5/H4C4/H2BC14/H4C6/H4C13/H4C3
REACTOME_ACTIVATION_OF_ANTERIOR_HOX_GENES_IN_HINDBRAIN_DEVELOPMENT_DURING_EARLY_EMBRYOGENESIS	REACTOME_ACTIVATION_OF_ANTERIOR_HOX_GENES_IN_HINDBRAIN_DEVELOPMENT_DURING_EARLY_EMBRYOGENESIS	120	-0.616108	-1.57424	0.000999001	0.0318246	0.0233426	5836	tags=32%, list=16%, signal=27%	H2BC9/H4C15/H2BC4/H2BU1/H3C10/H4C12/H2BC11/HOXA2/H2BC15/H4-16/H2AC20/H4C8/H4C11/H2AC7/H3C8/H3C4/H2AC8/H3C13/H2BC13/H2BC8/H3C7/H3C1/H2BC6/H2BC7/H3C12/H2BC17/H3C11/H4C1/H2AC4/H2BC3/H4C2/H2BC10/H2AC14/H4C5/H4C4/H2BC14/H4C6/H4C13/H4C3
REACTOME_AMYLOID_FIBER_FORMATION	REACTOME_AMYLOID_FIBER_FORMATION	107	-0.631658	-1.60709	0.000999001	0.0318246	0.0233426	5836	tags=41%, list=16%, signal=35%	H2BC9/H4C15/H2BC4/H2BU1/H3C10/H4C12/H2BC11/NAT8/H2BC15/IAPP/H4-16/H2AC20/CALCA/H4C8/H4C11/H2AC7/H3C8/H3C4/APOA1/H2AC8/H3C13/H2BC13/H2BC8/H3C7/INS/H3C1/H2BC6/H2BC7/H3C12/H2BC17/H3C11/H4C1/H2AC4/H2BC3/APOA4/H4C2/H2BC10/H2AC14/H4C5/H4C4/H2BC14/H4C6/H4C13/H4C3
REACTOME_B_WICH_COMPLEX_POSITIVELY_REGULATES_RRNA_EXPRESSION	REACTOME_B_WICH_COMPLEX_POSITIVELY_REGULATES_RRNA_EXPRESSION	89	-0.694081	-1.74826	0.000999001	0.0318246	0.0233426	5836	tags=43%, list=16%, signal=36%	H2BC9/H4C15/H2BC4/H2BU1/H3C10/H4C12/H2BC11/H2BC15/H4-16/H2AC20/H4C8/H4C11/H2AC7/H3C8/H3C4/H2AC8/H3C13/H2BC13/H2BC8/H3C7/H3C1/H2BC6/H2BC7/H3C12/H2BC17/H3C11/H4C1/H2AC4/H2BC3/H4C2/H2BC10/H2AC14/H4C5/H4C4/H2BC14/H4C6/H4C13/H4C3
REACTOME_BASE_EXCISION_REPAIR	REACTOME_BASE_EXCISION_REPAIR	90	-0.661488	-1.6653	0.000999001	0.0318246	0.0233426	5836	tags=34%, list=16%, signal=29%	H2BC9/H4C15/H2BC4/H2BU1/H4C12/H2BC11/H2BC15/H4-16/H2AC20/H4C8/H4C11/H2AC7/H3-4/H2AC8/H2BC13/H2BC8/H2BC6/H2BC7/H2BC17/H4C1/H2AC4/H2BC3/H4C2/H2BC10/H2AC14/H4C5/H4C4/H2BC14/H4C6/H4C13/H4C3
REACTOME_BASE_EXCISION_REPAIR_AP_SITE_FORMATION	REACTOME_BASE_EXCISION_REPAIR_AP_SITE_FORMATION	63	-0.701498	-1.72668	0.000999001	0.0318246	0.0233426	5836	tags=49%, list=16%, signal=41%	H2BC9/H4C15/H2BC4/H2BU1/H4C12/H2BC11/H2BC15/H4-16/H2AC20/H4C8/H4C11/H2AC7/H3-4/H2AC8/H2BC13/H2BC8/H2BC6/H2BC7/H2BC17/H4C1/H2AC4/H2BC3/H4C2/H2BC10/H2AC14/H4C5/H4C4/H2BC14/H4C6/H4C13/H4C3
REACTOME_CELLULAR_SENESCENCE	REACTOME_CELLULAR_SENESCENCE	194	-0.576031	-1.49386	0.000999001	0.0318246	0.0233426	5836	tags=22%, list=16%, signal=19%	H2BC9/H4C15/H2BC4/H2BU1/H3C10/H4C12/H2BC11/H2BC15/H4-16/H2AC20/H4C8/H4C11/H2AC7/H3-4/H3C8/H3C4/H2AC8/H3C13/H2BC13/H2BC8/H3C7/H3C1/H1-5/H2BC6/H2BC7/H3C12/H2BC17/H3C11/H4C1/H2AC4/H2BC3/H1-1/H4C2/H2BC10/H2AC14/H4C5/H1-3/H4C4/H1-4/H2BC14/H4C6/H4C13/H4C3
REACTOME_CHROMATIN_MODIFYING_ENZYMES	REACTOME_CHROMATIN_MODIFYING_ENZYMES	271	-0.53466	-1.4039	0.000999001	0.0318246	0.0233426	5836	tags=17%, list=16%, signal=14%	H2BC9/H4C15/H2BC4/H2BU1/H3C10/H4C12/H2BC11/H2BC15/PRDM9/H4-16/H2AC20/H2AC11/H4C8/H4C11/H2AC13/H2AC7/H3C8/H3C4/H2AC8/H2BC18/H3C13/H2AC17/H2BC13/H2BC8/H3C7/H3C1/H2AC16/H2BC6/H2AC12/H2BC7/H3C12/H2BC17/H3C11/H4C1/H2AC4/H2BC3/H4C2/H2BC10/H2AC14/H4C5/H4C4/H2AC21/H2BC14/H4C6/H4C13/H4C3
REACTOME_CHROMOSOME_MAINTENANCE	REACTOME_CHROMOSOME_MAINTENANCE	140	-0.588003	-1.5105	0.000999001	0.0318246	0.0233426	5836	tags=22%, list=16%, signal=19%	H2BC9/H4C15/H2BC4/H2BU1/H4C12/H2BC11/H2BC15/H4-16/H2AC20/H4C8/H4C11/H2AC7/H3-4/H2AC8/H2BC13/H2BC8/H2BC6/H2BC7/H2BC17/H4C1/H2AC4/H2BC3/H4C2/H2BC10/H2AC14/H4C5/H4C4/H2BC14/H4C6/H4C13/H4C3
REACTOME_CONDENSATION_OF_PROPHASE_CHROMOSOMES	REACTOME_CONDENSATION_OF_PROPHASE_CHROMOSOMES	72	-0.723416	-1.79957	0.000999001	0.0318246	0.0233426	5836	tags=54%, list=16%, signal=46%	H2BC9/H4C15/H2BC4/H2BU1/H3C10/H4C12/H2BC11/H2BC15/H4-16/H2AC20/H4C8/H4C11/H2AC7/H3-4/H3C8/H3C4/H2AC8/H3C13/H2BC13/H2BC8/H3C7/H3C1/H2BC6/H2BC7/H3C12/H2BC17/H3C11/H4C1/H2AC4/H2BC3/H4C2/H2BC10/H2AC14/H4C5/H4C4/H2BC14/H4C6/H4C13/H4C3
REACTOME_DEPOSITION_OF_NEW_CENPA_CONTAINING_NUCLEOSOMES_AT_THE_CENTROMERE	REACTOME_DEPOSITION_OF_NEW_CENPA_CONTAINING_NUCLEOSOMES_AT_THE_CENTROMERE	73	-0.697502	-1.73681	0.000999001	0.0318246	0.0233426	5836	tags=41%, list=16%, signal=35%	H2BC9/H4C15/H2BC4/H2BU1/H4C12/H2BC11/H2BC15/H4-16/H2AC20/H4C8/H4C11/H2AC7/H2AC8/H2BC13/H2BC8/H2BC6/H2BC7/H2BC17/H4C1/H2AC4/H2BC3/H4C2/H2BC10/H2AC14/H4C5/H4C4/H2BC14/H4C6/H4C13/H4C3
REACTOME_DNA_DAMAGE_TELOMERE_STRESS_INDUCED_SENESCENCE	REACTOME_DNA_DAMAGE_TELOMERE_STRESS_INDUCED_SENESCENCE	80	-0.718909	-1.8018	0.000999001	0.0318246	0.0233426	5836	tags=44%, list=16%, signal=37%	H2BC9/H4C15/H2BC4/H2BU1/H4C12/H2BC11/H2BC15/H4-16/H2AC20/H4C8/H4C11/H2AC7/H3-4/H2AC8/H2BC13/H2BC8/H1-5/H2BC6/H2BC7/H2BC17/H4C1/H2AC4/H2BC3/H1-1/H4C2/H2BC10/H2AC14/H4C5/H1-3/H4C4/H1-4/H2BC14/H4C6/H4C13/H4C3
REACTOME_DNA_DOUBLE_STRAND_BREAK_RESPONSE	REACTOME_DNA_DOUBLE_STRAND_BREAK_RESPONSE	77	-0.696058	-1.74058	0.000999001	0.0318246	0.0233426	5836	tags=35%, list=16%, signal=30%	H2BC9/H4C15/H2BC4/H2BU1/H4C12/H2BC11/H2BC15/H4-16/H4C8/H4C11/EYA1/H3-4/H2BC13/H2BC8/H2BC6/H2BC7/H2BC17/H4C1/H2BC3/H4C2/H2BC10/H4C5/H4C4/H2BC14/H4C6/H4C13/H4C3
REACTOME_DNA_METHYLATION	REACTOME_DNA_METHYLATION	63	-0.732959	-1.80412	0.000999001	0.0318246	0.0233426	5836	tags=60%, list=16%, signal=51%	H2BC9/H4C15/H2BC4/H2BU1/H3C10/H4C12/H2BC11/H2BC15/H4-16/H2AC20/H4C8/H4C11/H2AC7/H3C8/H3C4/H2AC8/H3C13/H2BC13/H2BC8/H3C7/H3C1/H2BC6/H2BC7/H3C12/H2BC17/H3C11/H4C1/H2AC4/H2BC3/H4C2/H2BC10/H2AC14/H4C5/H4C4/H2BC14/H4C6/H4C13/H4C3
REACTOME_EPIGENETIC_REGULATION_OF_GENE_EXPRESSION	REACTOME_EPIGENETIC_REGULATION_OF_GENE_EXPRESSION	146	-0.624979	-1.60895	0.000999001	0.0318246	0.0233426	5836	tags=27%, list=16%, signal=23%	H2BC9/H4C15/H2BC4/TET1/H2BU1/H3C10/H4C12/H2BC11/H2BC15/H4-16/H2AC20/H4C8/H4C11/H2AC7/H3C8/H3C4/H2AC8/H3C13/H2BC13/H2BC8/H3C7/H3C1/H2BC6/H2BC7/H3C12/H2BC17/H3C11/H4C1/H2AC4/H2BC3/H4C2/H2BC10/H2AC14/H4C5/H4C4/H2BC14/H4C6/H4C13/H4C3
REACTOME_ERCC6_CSB_AND_EHMT2_G9A_POSITIVELY_REGULATE_RRNA_EXPRESSION	REACTOME_ERCC6_CSB_AND_EHMT2_G9A_POSITIVELY_REGULATE_RRNA_EXPRESSION	74	-0.723313	-1.80314	0.000999001	0.0318246	0.0233426	5836	tags=51%, list=16%, signal=43%	H2BC9/H4C15/H2BC4/H2BU1/H3C10/H4C12/H2BC11/H2BC15/H4-16/H2AC20/H4C8/H4C11/H2AC7/H3C8/H3C4/H2AC8/H3C13/H2BC13/H2BC8/H3C7/H3C1/H2BC6/H2BC7/H3C12/H2BC17/H3C11/H4C1/H2AC4/H2BC3/H4C2/H2BC10/H2AC14/H4C5/H4C4/H2BC14/H4C6/H4C13/H4C3
REACTOME_ESTROGEN_DEPENDENT_GENE_EXPRESSION	REACTOME_ESTROGEN_DEPENDENT_GENE_EXPRESSION	148	-0.581065	-1.49683	0.000999001	0.0318246	0.0233426	5836	tags=26%, list=16%, signal=22%	H2BC9/H4C15/H2BC4/H2BU1/H3C10/H4C12/H2BC11/H2BC15/H4-16/H2AC20/H4C8/H4C11/H2AC7/H3C8/H3C4/H2AC8/H3C13/H2BC13/H2BC8/H3C7/H3C1/H2BC6/H2BC7/H3C12/H2BC17/H3C11/H4C1/H2AC4/H2BC3/H4C2/H2BC10/H2AC14/H4C5/H4C4/H2BC14/H4C6/H4C13/H4C3
REACTOME_FORMATION_OF_THE_BETA_CATENIN_TCF_TRANSACTIVATING_COMPLEX	REACTOME_FORMATION_OF_THE_BETA_CATENIN_TCF_TRANSACTIVATING_COMPLEX	90	-0.702773	-1.76924	0.000999001	0.0318246	0.0233426	5836	tags=43%, list=16%, signal=37%	H2BC9/H4C15/H2BC4/H2BU1/H3C10/H4C12/H2BC11/H2BC15/H4-16/H2AC20/H4C8/H4C11/H2AC7/H3-4/H3C8/H3C4/H2AC8/H3C13/H2BC13/H2BC8/H3C7/H3C1/H2BC6/H2BC7/H3C12/H2BC17/H3C11/H4C1/H2AC4/H2BC3/H4C2/H2BC10/H2AC14/H4C5/H4C4/H2BC14/H4C6/H4C13/H4C3
REACTOME_G2_M_CHECKPOINTS	REACTOME_G2_M_CHECKPOINTS	168	-0.540972	-1.39829	0.000999001	0.0318246	0.0233426	5836	tags=15%, list=16%, signal=13%	H2BC9/H4C15/H2BC4/H2BU1/H4C12/H2BC11/H2BC15/H4-16/H4C8/H4C11/H3-4/H2BC13/H2BC8/H2BC6/H2BC7/H2BC17/H4C1/H2BC3/H4C2/H2BC10/H4C5/H4C4/H2BC14/H4C6/H4C13/H4C3
REACTOME_G2_M_DNA_DAMAGE_CHECKPOINT	REACTOME_G2_M_DNA_DAMAGE_CHECKPOINT	95	-0.641912	-1.62152	0.000999001	0.0318246	0.0233426	5836	tags=27%, list=16%, signal=23%	H2BC9/H4C15/H2BC4/H2BU1/H4C12/H2BC11/H2BC15/H4-16/H4C8/H4C11/H3-4/H2BC13/H2BC8/H2BC6/H2BC7/H2BC17/H4C1/H2BC3/H4C2/H2BC10/H4C5/H4C4/H2BC14/H4C6/H4C13/H4C3
REACTOME_GENE_SILENCING_BY_RNA	REACTOME_GENE_SILENCING_BY_RNA	136	-0.627234	-1.61028	0.000999001	0.0318246	0.0233426	5836	tags=31%, list=16%, signal=26%	H2BC9/H4C15/H2BC4/H2BU1/H3C10/H4C12/H2BC11/TDRD1/H2BC15/H4-16/H2AC20/MAEL/H4C8/H4C11/H2AC7/ASZ1/H3C8/H3C4/H2AC8/H3C13/DDX4/H2BC13/H2BC8/H3C7/H3C1/H2BC6/H2BC7/H3C12/H2BC17/H3C11/H4C1/H2AC4/H2BC3/H4C2/H2BC10/H2AC14/H4C5/H4C4/H2BC14/H4C6/H4C13/H4C3
REACTOME_HATS_ACETYLATE_HISTONES	REACTOME_HATS_ACETYLATE_HISTONES	139	-0.659344	-1.69331	0.000999001	0.0318246	0.0233426	5836	tags=32%, list=16%, signal=27%	H2BC9/H4C15/H2BC4/H2BU1/H3C10/H4C12/H2BC11/H2BC15/H4-16/H2AC20/H2AC11/H4C8/H4C11/H2AC13/H2AC7/H3C8/H3C4/H2AC8/H2BC18/H3C13/H2AC17/H2BC13/H2BC8/H3C7/H3C1/H2AC16/H2BC6/H2AC12/H2BC7/H3C12/H2BC17/H3C11/H4C1/H2AC4/H2BC3/H4C2/H2BC10/H2AC14/H4C5/H4C4/H2AC21/H2BC14/H4C6/H4C13/H4C3
REACTOME_HCMV_EARLY_EVENTS	REACTOME_HCMV_EARLY_EVENTS	135	-0.666558	-1.71119	0.000999001	0.0318246	0.0233426	5836	tags=34%, list=16%, signal=29%	H2BC9/H4C15/H2BC4/H2BU1/H3C10/H4C12/H2BC11/H2BC15/H4-16/H2AC20/TUBA3C/H2AC11/H4C8/H4C11/H2AC13/H2AC7/H3C8/H3C4/H2AC8/H2BC18/H3C13/H2AC17/H2BC13/H2BC8/H3C7/H3C1/H2AC16/H2BC6/H2AC12/H2BC7/H3C12/H2BC17/H3C11/H4C1/H2AC4/H2BC3/H4C2/H2BC10/H2AC14/H4C5/H4C4/H2AC21/H2BC14/H4C6/H4C13/H4C3
REACTOME_HCMV_INFECTION	REACTOME_HCMV_INFECTION	158	-0.630639	-1.62802	0.000999001	0.0318246	0.0233426	5836	tags=29%, list=16%, signal=25%	H2BC9/H4C15/H2BC4/H2BU1/H3C10/H4C12/H2BC11/H2BC15/H4-16/H2AC20/TUBA3C/H2AC11/H4C8/H4C11/H2AC13/H2AC7/H3C8/H3C4/H2AC8/H2BC18/H3C13/H2AC17/H2BC13/H2BC8/H3C7/H3C1/H2AC16/H2BC6/H2AC12/H2BC7/H3C12/H2BC17/H3C11/H4C1/H2AC4/H2BC3/H4C2/H2BC10/H2AC14/H4C5/H4C4/H2AC21/H2BC14/H4C6/H4C13/H4C3
REACTOME_HCMV_LATE_EVENTS	REACTOME_HCMV_LATE_EVENTS	112	-0.6965	-1.77505	0.000999001	0.0318246	0.0233426	5836	tags=40%, list=16%, signal=34%	H2BC9/H4C15/H2BC4/H2BU1/H3C10/H4C12/H2BC11/H2BC15/H4-16/H2AC20/H2AC11/H4C8/H4C11/H2AC13/H2AC7/H3C8/H3C4/H2AC8/H2BC18/H3C13/H2AC17/H2BC13/H2BC8/H3C7/H3C1/H2AC16/H2BC6/H2AC12/H2BC7/H3C12/H2BC17/H3C11/H4C1/H2AC4/H2BC3/H4C2/H2BC10/H2AC14/H4C5/H4C4/H2AC21/H2BC14/H4C6/H4C13/H4C3
REACTOME_HDACS_DEACETYLATE_HISTONES	REACTOME_HDACS_DEACETYLATE_HISTONES	91	-0.72761	-1.83202	0.000999001	0.0318246	0.0233426	5836	tags=49%, list=16%, signal=42%	H2BC9/H4C15/H2BC4/H2BU1/H3C10/H4C12/H2BC11/H2BC15/H4-16/H2AC20/H2AC11/H4C8/H4C11/H2AC13/H2AC7/H3C8/H3C4/H2AC8/H2BC18/H3C13/H2AC17/H2BC13/H2BC8/H3C7/H3C1/H2AC16/H2BC6/H2AC12/H2BC7/H3C12/H2BC17/H3C11/H4C1/H2AC4/H2BC3/H4C2/H2BC10/H2AC14/H4C5/H4C4/H2AC21/H2BC14/H4C6/H4C13/H4C3
REACTOME_INHIBITION_OF_DNA_RECOMBINATION_AT_TELOMERE	REACTOME_INHIBITION_OF_DNA_RECOMBINATION_AT_TELOMERE	68	-0.695333	-1.72284	0.000999001	0.0318246	0.0233426	5836	tags=46%, list=16%, signal=38%	H2BC9/H4C15/H2BC4/H2BU1/H4C12/H2BC11/H2BC15/H4-16/H2AC20/H4C8/H4C11/H2AC7/H3-4/H2AC8/H2BC13/H2BC8/H2BC6/H2BC7/H2BC17/H4C1/H2AC4/H2BC3/H4C2/H2BC10/H2AC14/H4C5/H4C4/H2BC14/H4C6/H4C13/H4C3
REACTOME_MEIOSIS	REACTOME_MEIOSIS	117	-0.645889	-1.64729	0.000999001	0.0318246	0.0233426	5836	tags=38%, list=16%, signal=32%	H2BC9/H4C15/H2BC4/H2BU1/SYCP3/H3C10/H4C12/TEX12/H2BC11/SPO11/H2BC15/PRDM9/H4-16/H2AC20/H4C8/H4C11/H2AC7/H3-4/H3C8/H3C4/H2AC8/H3C13/TEX15/H2BC13/H2BC8/H3C7/H3C1/H2BC6/H2BC7/H3C12/H2BC17/H3C11/H4C1/H2AC4/H2BC3/H4C2/H2BC10/H2AC14/H4C5/H4C4/H2BC14/H4C6/H4C13/H4C3
REACTOME_MEIOTIC_RECOMBINATION	REACTOME_MEIOTIC_RECOMBINATION	85	-0.705967	-1.77539	0.000999001	0.0318246	0.0233426	5836	tags=49%, list=16%, signal=42%	H2BC9/H4C15/H2BC4/H2BU1/H3C10/H4C12/H2BC11/SPO11/H2BC15/PRDM9/H4-16/H2AC20/H4C8/H4C11/H2AC7/H3-4/H3C8/H3C4/H2AC8/H3C13/TEX15/H2BC13/H2BC8/H3C7/H3C1/H2BC6/H2BC7/H3C12/H2BC17/H3C11/H4C1/H2AC4/H2BC3/H4C2/H2BC10/H2AC14/H4C5/H4C4/H2BC14/H4C6/H4C13/H4C3
REACTOME_MEIOTIC_SYNAPSIS	REACTOME_MEIOTIC_SYNAPSIS	79	-0.667671	-1.67144	0.000999001	0.0318246	0.0233426	6460	tags=44%, list=18%, signal=37%	SYCP2/STAG3/H2BC9/H4C15/H2BC4/H2BU1/SYCP3/H4C12/TEX12/H2BC11/H2BC15/H4-16/H2AC20/H4C8/H4C11/H2AC7/H3-4/H2AC8/H2BC13/H2BC8/H2BC6/H2BC7/H2BC17/H4C1/H2AC4/H2BC3/H4C2/H2BC10/H2AC14/H4C5/H4C4/H2BC14/H4C6/H4C13/H4C3
REACTOME_MITOTIC_PROPHASE	REACTOME_MITOTIC_PROPHASE	141	-0.632238	-1.62486	0.000999001	0.0318246	0.0233426	5836	tags=28%, list=16%, signal=23%	H2BC9/H4C15/H2BC4/H2BU1/H3C10/H4C12/H2BC11/H2BC15/H4-16/H2AC20/H4C8/H4C11/H2AC7/H3-4/H3C8/H3C4/H2AC8/H3C13/H2BC13/H2BC8/H3C7/H3C1/H2BC6/H2BC7/H3C12/H2BC17/H3C11/H4C1/H2AC4/H2BC3/H4C2/H2BC10/H2AC14/H4C5/H4C4/H2BC14/H4C6/H4C13/H4C3
REACTOME_NEGATIVE_EPIGENETIC_REGULATION_OF_RRNA_EXPRESSION	REACTOME_NEGATIVE_EPIGENETIC_REGULATION_OF_RRNA_EXPRESSION	107	-0.672556	-1.71114	0.000999001	0.0318246	0.0233426	5836	tags=36%, list=16%, signal=30%	H2BC9/H4C15/H2BC4/H2BU1/H3C10/H4C12/H2BC11/H2BC15/H4-16/H2AC20/H4C8/H4C11/H2AC7/H3C8/H3C4/H2AC8/H3C13/H2BC13/H2BC8/H3C7/H3C1/H2BC6/H2BC7/H3C12/H2BC17/H3C11/H4C1/H2AC4/H2BC3/H4C2/H2BC10/H2AC14/H4C5/H4C4/H2BC14/H4C6/H4C13/H4C3
REACTOME_NONHOMOLOGOUS_END_JOINING_NHEJ_	REACTOME_NONHOMOLOGOUS_END_JOINING_NHEJ_	69	-0.713632	-1.76845	0.000999001	0.0318246	0.0233426	5836	tags=38%, list=16%, signal=32%	H2BC9/H4C15/H2BC4/H2BU1/H4C12/H2BC11/H2BC15/H4-16/H4C8/H4C11/H3-4/H2BC13/H2BC8/H2BC6/H2BC7/H2BC17/H4C1/H2BC3/H4C2/H2BC10/H4C5/H4C4/H2BC14/H4C6/H4C13/H4C3
REACTOME_OLFACTORY_SIGNALING_PATHWAY	REACTOME_OLFACTORY_SIGNALING_PATHWAY	383	-0.483486	-1.27648	0.000999001	0.0318246	0.0233426	15008	tags=80%, list=41%, signal=47%	OR2S2/OR5AR1/OR2T34/OR2T29/OR11H2/OR9G4/OR9Q2/OR2B3/OR2L3/OR4K13/OR51G1/OR11H1/OR10A6/OR5T3/OR5I1/OR6C70/OR2T2/OR6J1/OR51T1/OR13J1/OR4A5/OR4D11/OR8J1/OR51A2/OR2T27/OR6N1/OR6K6/OR52M1/OR5P2/OR5B12/OR9K2/OR6B3/OR4Q2/OR8D2/OR5M1/OR2T5/OR2T3/OR52Z1/OR5AP2/OR8H2/OR7A10/OR51S1/OR10Q1/OR10G3/OR8H1/OR5L2/OR2Y1/OR5K4/OR6C6/OR5W2/OR13C8/OR7G2/OR11H6/OR5K2/OR4P4/OR5L1/OR5D16/OR4A16/OR51D1/OR51L1/OR1S2/OR7A1…
REACTOME_OXIDATIVE_STRESS_INDUCED_SENESCENCE	REACTOME_OXIDATIVE_STRESS_INDUCED_SENESCENCE	122	-0.626648	-1.60209	0.000999001	0.0318246	0.0233426	5836	tags=31%, list=16%, signal=26%	H2BC9/H4C15/H2BC4/H2BU1/H3C10/H4C12/H2BC11/H2BC15/H4-16/H2AC20/H4C8/H4C11/H2AC7/H3C8/H3C4/H2AC8/H3C13/H2BC13/H2BC8/H3C7/H3C1/H2BC6/H2BC7/H3C12/H2BC17/H3C11/H4C1/H2AC4/H2BC3/H4C2/H2BC10/H2AC14/H4C5/H4C4/H2BC14/H4C6/H4C13/H4C3
REACTOME_PKMTS_METHYLATE_HISTONE_LYSINES	REACTOME_PKMTS_METHYLATE_HISTONE_LYSINES	69	-0.689854	-1.70953	0.000999001	0.0318246	0.0233426	5733	tags=30%, list=16%, signal=26%	H4C15/H3C10/H4C12/PRDM9/H4-16/H4C8/H4C11/H3C8/H3C4/H3C13/H3C7/H3C1/H3C12/H3C11/H4C1/H4C2/H4C5/H4C4/H4C6/H4C13/H4C3
REACTOME_POSITIVE_EPIGENETIC_REGULATION_OF_RRNA_EXPRESSION	REACTOME_POSITIVE_EPIGENETIC_REGULATION_OF_RRNA_EXPRESSION	104	-0.674158	-1.71214	0.000999001	0.0318246	0.0233426	5836	tags=37%, list=16%, signal=31%	H2BC9/H4C15/H2BC4/H2BU1/H3C10/H4C12/H2BC11/H2BC15/H4-16/H2AC20/H4C8/H4C11/H2AC7/H3C8/H3C4/H2AC8/H3C13/H2BC13/H2BC8/H3C7/H3C1/H2BC6/H2BC7/H3C12/H2BC17/H3C11/H4C1/H2AC4/H2BC3/H4C2/H2BC10/H2AC14/H4C5/H4C4/H2BC14/H4C6/H4C13/H4C3
REACTOME_PRC2_METHYLATES_HISTONES_AND_DNA	REACTOME_PRC2_METHYLATES_HISTONES_AND_DNA	71	-0.731048	-1.816	0.000999001	0.0318246	0.0233426	5836	tags=54%, list=16%, signal=45%	H2BC9/H4C15/H2BC4/H2BU1/H3C10/H4C12/H2BC11/H2BC15/H4-16/H2AC20/H4C8/H4C11/H2AC7/H3C8/H3C4/H2AC8/H3C13/H2BC13/H2BC8/H3C7/H3C1/H2BC6/H2BC7/H3C12/H2BC17/H3C11/H4C1/H2AC4/H2BC3/H4C2/H2BC10/H2AC14/H4C5/H4C4/H2BC14/H4C6/H4C13/H4C3
REACTOME_PRE_NOTCH_EXPRESSION_AND_PROCESSING	REACTOME_PRE_NOTCH_EXPRESSION_AND_PROCESSING	118	-0.621758	-1.58663	0.000999001	0.0318246	0.0233426	5836	tags=34%, list=16%, signal=29%	H2BC9/H4C15/H2BC4/MIR302A/H2BU1/H3C10/H4C12/H2BC11/H2BC15/MIR200C/H4-16/H2AC20/H4C8/H4C11/H2AC7/H3C8/H3C4/H2AC8/H3C13/H2BC13/H2BC8/H3C7/H3C1/H2BC6/H2BC7/H3C12/H2BC17/H3C11/H4C1/H2AC4/H2BC3/H4C2/H2BC10/H2AC14/H4C5/H4C4/H2BC14/H4C6/H4C13/H4C3
REACTOME_PROCESSING_OF_DNA_DOUBLE_STRAND_BREAK_ENDS	REACTOME_PROCESSING_OF_DNA_DOUBLE_STRAND_BREAK_ENDS	98	-0.621968	-1.57287	0.000999001	0.0318246	0.0233426	5836	tags=27%, list=16%, signal=22%	H2BC9/H4C15/H2BC4/H2BU1/H4C12/H2BC11/H2BC15/H4-16/H4C8/H4C11/H3-4/H2BC13/H2BC8/H2BC6/H2BC7/H2BC17/H4C1/H2BC3/H4C2/H2BC10/H4C5/H4C4/H2BC14/H4C6/H4C13/H4C3
REACTOME_RECOGNITION_AND_ASSOCIATION_OF_DNA_GLYCOSYLASE_WITH_SITE_CONTAINING_AN_AFFECTED_PURINE	REACTOME_RECOGNITION_AND_ASSOCIATION_OF_DNA_GLYCOSYLASE_WITH_SITE_CONTAINING_AN_AFFECTED_PURINE	56	-0.727882	-1.77717	0.000999001	0.0318246	0.0233426	5836	tags=55%, list=16%, signal=47%	H2BC9/H4C15/H2BC4/H2BU1/H4C12/H2BC11/H2BC15/H4-16/H2AC20/H4C8/H4C11/H2AC7/H3-4/H2AC8/H2BC13/H2BC8/H2BC6/H2BC7/H2BC17/H4C1/H2AC4/H2BC3/H4C2/H2BC10/H2AC14/H4C5/H4C4/H2BC14/H4C6/H4C13/H4C3
REACTOME_REPRODUCTION	REACTOME_REPRODUCTION	143	-0.610567	-1.57235	0.000999001	0.0318246	0.0233426	6460	tags=36%, list=18%, signal=30%	SYCP2/STAG3/ZP2/ZP4/H2BC9/H4C15/H2BC4/H2BU1/SYCP3/H3C10/IZUMO2/H4C12/TEX12/H2BC11/SPO11/H2BC15/PRDM9/H4-16/H2AC20/H4C8/H4C11/H2AC7/H3-4/H3C8/H3C4/H2AC8/H3C13/SPAM1/TEX15/H2BC13/H2BC8/H3C7/ADAM20/CATSPERD/H3C1/H2BC6/H2BC7/H3C12/H2BC17/H3C11/H4C1/H2AC4/H2BC3/H4C2/H2BC10/H2AC14/H4C5/H4C4/H2BC14/H4C6/H4C13/H4C3
REACTOME_RHO_GTPASES_ACTIVATE_PKNS	REACTOME_RHO_GTPASES_ACTIVATE_PKNS	92	-0.68543	-1.72789	0.000999001	0.0318246	0.0233426	5836	tags=41%, list=16%, signal=35%	H2BC9/H4C15/H2BC4/H2BU1/H3C10/H4C12/H2BC11/H2BC15/H4-16/H2AC20/H4C8/H4C11/H2AC7/H3C8/H3C4/H2AC8/H3C13/H2BC13/H2BC8/H3C7/H3C1/H2BC6/H2BC7/H3C12/H2BC17/H3C11/H4C1/H2AC4/H2BC3/H4C2/H2BC10/H2AC14/H4C5/H4C4/H2BC14/H4C6/H4C13/H4C3
REACTOME_RMTS_METHYLATE_HISTONE_ARGININES	REACTOME_RMTS_METHYLATE_HISTONE_ARGININES	76	-0.71544	-1.78758	0.000999001	0.0318246	0.0233426	3869	tags=37%, list=11%, signal=33%	H4-16/H2AC20/H2AC11/H4C8/H4C11/H2AC13/H2AC7/H3C8/H3C4/H2AC8/H3C13/H2AC17/H3C7/H3C1/H2AC16/H2AC12/H3C12/H3C11/H4C1/H2AC4/H4C2/H2AC14/H4C5/H4C4/H2AC21/H4C6/H4C13/H4C3
REACTOME_RNA_POLYMERASE_I_PROMOTER_ESCAPE	REACTOME_RNA_POLYMERASE_I_PROMOTER_ESCAPE	89	-0.699363	-1.76157	0.000999001	0.0318246	0.0233426	5836	tags=43%, list=16%, signal=36%	H2BC9/H4C15/H2BC4/H2BU1/H3C10/H4C12/H2BC11/H2BC15/H4-16/H2AC20/H4C8/H4C11/H2AC7/H3C8/H3C4/H2AC8/H3C13/H2BC13/H2BC8/H3C7/H3C1/H2BC6/H2BC7/H3C12/H2BC17/H3C11/H4C1/H2AC4/H2BC3/H4C2/H2BC10/H2AC14/H4C5/H4C4/H2BC14/H4C6/H4C13/H4C3
REACTOME_RNA_POLYMERASE_I_TRANSCRIPTION	REACTOME_RNA_POLYMERASE_I_TRANSCRIPTION	109	-0.665575	-1.69504	0.000999001	0.0318246	0.0233426	5836	tags=35%, list=16%, signal=29%	H2BC9/H4C15/H2BC4/H2BU1/H3C10/H4C12/H2BC11/H2BC15/H4-16/H2AC20/H4C8/H4C11/H2AC7/H3C8/H3C4/H2AC8/H3C13/H2BC13/H2BC8/H3C7/H3C1/H2BC6/H2BC7/H3C12/H2BC17/H3C11/H4C1/H2AC4/H2BC3/H4C2/H2BC10/H2AC14/H4C5/H4C4/H2BC14/H4C6/H4C13/H4C3
REACTOME_RUNX1_REGULATES_GENES_INVOLVED_IN_MEGAKARYOCYTE_DIFFERENTIATION_AND_PLATELET_FUNCTION	REACTOME_RUNX1_REGULATES_GENES_INVOLVED_IN_MEGAKARYOCYTE_DIFFERENTIATION_AND_PLATELET_FUNCTION	96	-0.689436	-1.74321	0.000999001	0.0318246	0.0233426	5836	tags=40%, list=16%, signal=33%	H2BC9/H4C15/H2BC4/H2BU1/H3C10/H4C12/H2BC11/H2BC15/H4-16/H2AC20/H4C8/H4C11/H2AC7/H3C8/H3C4/H2AC8/H3C13/H2BC13/H2BC8/H3C7/H3C1/H2BC6/H2BC7/H3C12/H2BC17/H3C11/H4C1/H2AC4/H2BC3/H4C2/H2BC10/H2AC14/H4C5/H4C4/H2BC14/H4C6/H4C13/H4C3
REACTOME_RUNX1_REGULATES_TRANSCRIPTION_OF_GENES_INVOLVED_IN_DIFFERENTIATION_OF_HSCS	REACTOME_RUNX1_REGULATES_TRANSCRIPTION_OF_GENES_INVOLVED_IN_DIFFERENTIATION_OF_HSCS	128	-0.651748	-1.66958	0.000999001	0.0318246	0.0233426	5836	tags=30%, list=16%, signal=25%	H2BC9/H4C15/H2BC4/H2BU1/H3C10/H4C12/H2BC11/H2BC15/H4-16/H2AC20/H4C8/H4C11/H2AC7/H3C8/H3C4/H2AC8/H3C13/H2BC13/H2BC8/H3C7/H3C1/H2BC6/H2BC7/H3C12/H2BC17/H3C11/H4C1/H2AC4/H2BC3/H4C2/H2BC10/H2AC14/H4C5/H4C4/H2BC14/H4C6/H4C13/H4C3
REACTOME_SENESCENCE_ASSOCIATED_SECRETORY_PHENOTYPE_SASP_	REACTOME_SENESCENCE_ASSOCIATED_SECRETORY_PHENOTYPE_SASP_	110	-0.649478	-1.65538	0.000999001	0.0318246	0.0233426	5836	tags=35%, list=16%, signal=29%	H2BC9/H4C15/H2BC4/H2BU1/H3C10/H4C12/H2BC11/H2BC15/H4-16/H2AC20/H4C8/H4C11/H2AC7/H3C8/H3C4/H2AC8/H3C13/H2BC13/H2BC8/H3C7/H3C1/H2BC6/H2BC7/H3C12/H2BC17/H3C11/H4C1/H2AC4/H2BC3/H4C2/H2BC10/H2AC14/H4C5/H4C4/H2BC14/H4C6/H4C13/H4C3
REACTOME_SIRT1_NEGATIVELY_REGULATES_RRNA_EXPRESSION	REACTOME_SIRT1_NEGATIVELY_REGULATES_RRNA_EXPRESSION	66	-0.734469	-1.81632	0.000999001	0.0318246	0.0233426	5836	tags=58%, list=16%, signal=48%	H2BC9/H4C15/H2BC4/H2BU1/H3C10/H4C12/H2BC11/H2BC15/H4-16/H2AC20/H4C8/H4C11/H2AC7/H3C8/H3C4/H2AC8/H3C13/H2BC13/H2BC8/H3C7/H3C1/H2BC6/H2BC7/H3C12/H2BC17/H3C11/H4C1/H2AC4/H2BC3/H4C2/H2BC10/H2AC14/H4C5/H4C4/H2BC14/H4C6/H4C13/H4C3
REACTOME_SUMOYLATION_OF_CHROMATIN_ORGANIZATION_PROTEINS	REACTOME_SUMOYLATION_OF_CHROMATIN_ORGANIZATION_PROTEINS	71	-0.622503	-1.54636	0.000999001	0.0318246	0.0233426	5733	tags=17%, list=16%, signal=14%	H4C15/H4C12/H4-16/H4C8/H4C11/H4C1/H4C2/H4C5/H4C4/H4C6/H4C13/H4C3
REACTOME_TELOMERE_MAINTENANCE	REACTOME_TELOMERE_MAINTENANCE	113	-0.622284	-1.58551	0.000999001	0.0318246	0.0233426	5836	tags=27%, list=16%, signal=23%	H2BC9/H4C15/H2BC4/H2BU1/H4C12/H2BC11/H2BC15/H4-16/H2AC20/H4C8/H4C11/H2AC7/H3-4/H2AC8/H2BC13/H2BC8/H2BC6/H2BC7/H2BC17/H4C1/H2AC4/H2BC3/H4C2/H2BC10/H2AC14/H4C5/H4C4/H2BC14/H4C6/H4C13/H4C3
REACTOME_TRANSCRIPTIONAL_REGULATION_BY_SMALL_RNAS	REACTOME_TRANSCRIPTIONAL_REGULATION_BY_SMALL_RNAS	105	-0.674112	-1.71222	0.000999001	0.0318246	0.0233426	5836	tags=36%, list=16%, signal=31%	H2BC9/H4C15/H2BC4/H2BU1/H3C10/H4C12/H2BC11/H2BC15/H4-16/H2AC20/H4C8/H4C11/H2AC7/H3C8/H3C4/H2AC8/H3C13/H2BC13/H2BC8/H3C7/H3C1/H2BC6/H2BC7/H3C12/H2BC17/H3C11/H4C1/H2AC4/H2BC3/H4C2/H2BC10/H2AC14/H4C5/H4C4/H2BC14/H4C6/H4C13/H4C3
REACTOME_TRANSCRIPTIONAL_REGULATION_OF_GRANULOPOIESIS	REACTOME_TRANSCRIPTIONAL_REGULATION_OF_GRANULOPOIESIS	88	-0.68367	-1.72198	0.000999001	0.0318246	0.0233426	5836	tags=43%, list=16%, signal=36%	H2BC9/H4C15/H2BC4/H2BU1/H3C10/H4C12/H2BC11/H2BC15/H4-16/H2AC20/H4C8/H4C11/H2AC7/H3C8/H3C4/H2AC8/H3C13/H2BC13/H2BC8/H3C7/H3C1/H2BC6/H2BC7/H3C12/H2BC17/H3C11/H4C1/H2AC4/H2BC3/H4C2/H2BC10/H2AC14/H4C5/H4C4/H2BC14/H4C6/H4C13/H4C3
WP_HISTONE_MODIFICATIONS	WP_HISTONE_MODIFICATIONS	65	-0.7053	-1.74112	0.000999001	0.0318246	0.0233426	5168	tags=29%, list=14%, signal=25%	H3C10/H4C12/H4-16/H4C8/H4C11/H3C8/H3C4/H3C13/H3C7/H3C1/H3C12/H3C11/H4C1/H4C2/H4C5/H4C4/H4C6/H4C13/H4C3
REACTOME_HDMS_DEMETHYLATE_HISTONES	REACTOME_HDMS_DEMETHYLATE_HISTONES	48	-0.749563	-1.80971	0.001	0.0318246	0.0233426	5733	tags=42%, list=16%, signal=35%	H4C15/H3C10/H4C12/H4-16/H4C8/H4C11/H3C8/H3C4/H3C13/H3C7/H3C1/H3C12/H3C11/H4C1/H4C2/H4C5/H4C4/H4C6/H4C13/H4C3
REACTOME_FORMATION_OF_SENESCENCE_ASSOCIATED_HETEROCHROMATIN_FOCI_SAHF_	REACTOME_FORMATION_OF_SENESCENCE_ASSOCIATED_HETEROCHROMATIN_FOCI_SAHF_	17	-0.799715	-1.74376	0.00103842	0.0324775	0.0238215	1695	tags=24%, list=5%, signal=22%	H1-5/H1-1/H1-3/H1-4
REACTOME_APOPTOSIS_INDUCED_DNA_FRAGMENTATION	REACTOME_APOPTOSIS_INDUCED_DNA_FRAGMENTATION	13	-0.824519	-1.71604	0.00107296	0.032989	0.0241967	1695	tags=31%, list=5%, signal=29%	H1-5/H1-1/H1-3/H1-4
REACTOME_HOMOLOGY_DIRECTED_REPAIR	REACTOME_HOMOLOGY_DIRECTED_REPAIR	138	-0.550382	-1.41314	0.001998	0.058988	0.0432663	5836	tags=19%, list=16%, signal=16%	H2BC9/H4C15/H2BC4/H2BU1/H4C12/H2BC11/H2BC15/H4-16/H4C8/H4C11/H3-4/H2BC13/H2BC8/H2BC6/H2BC7/H2BC17/H4C1/H2BC3/H4C2/H2BC10/H4C5/H4C4/H2BC14/H4C6/H4C13/H4C3
REACTOME_TCF_DEPENDENT_SIGNALING_IN_RESPONSE_TO_WNT	REACTOME_TCF_DEPENDENT_SIGNALING_IN_RESPONSE_TO_WNT	231	-0.52084	-1.36167	0.001998	0.058988	0.0432663	5836	tags=18%, list=16%, signal=15%	H2BC9/WNT8A/H4C15/H2BC4/H2BU1/H3C10/H4C12/H2BC11/H2BC15/H4-16/H2AC20/H4C8/H4C11/H2AC7/H3-4/H3C8/WIF1/H3C4/H2AC8/H3C13/H2BC13/H2BC8/H3C7/H3C1/H2BC6/H2BC7/H3C12/H2BC17/H3C11/H4C1/H2AC4/RSPO4/H2BC3/H4C2/H2BC10/H2AC14/H4C5/H4C4/H2BC14/H4C6/H4C13/H4C3
REACTOME_METALLOPROTEASE_DUBS	REACTOME_METALLOPROTEASE_DUBS	36	-0.706717	-1.6644	0.00201613	0.058988	0.0432663	3760	tags=31%, list=10%, signal=27%	H2AC20/H2AC11/H2AC13/H2AC7/H2AC8/H2AC17/H2AC16/H2AC12/H2AC4/H2AC14/H2AC21
KEGG_OLFACTORY_TRANSDUCTION	KEGG_OLFACTORY_TRANSDUCTION	375	-0.471441	-1.24388	0.002997	0.0836394	0.0613476	15008	tags=76%, list=41%, signal=45%	OR2S2/OR5AR1/OR2T34/OR2T29/OR9G4/OR9Q2/OR2B3/OR2L3/OR4K13/OR51G1/OR11H1/OR10A6/OR5T3/OR5I1/OR6C70/OR2T2/OR51T1/OR13J1/OR4A5/OR4D11/OR8J1/OR51A2/OR2T27/OR6N1/OR6K6/OR52M1/OR5P2/OR5B12/OR9K2/OR6B3/OR8D2/OR5M1/OR2T5/OR2T3/OR5AP2/OR8H2/OR7A10/OR51S1/OR10Q1/OR10G3/OR8H1/OR5L2/OR2Y1/OR6C6/OR13C8/OR7G2/OR11H6/OR5K2/OR4P4/OR5L1/OR5D16/OR4A16/OR51D1/OR51L1/OR1S2/OR7A17/OR2F2/OR4A47/OR6K3/OR56B1/OR51V1/OR8…
REACTOME_DNA_DOUBLE_STRAND_BREAK_REPAIR	REACTOME_DNA_DOUBLE_STRAND_BREAK_REPAIR	166	-0.520556	-1.34534	0.002997	0.0836394	0.0613476	5836	tags=16%, list=16%, signal=14%	H2BC9/H4C15/H2BC4/H2BU1/H4C12/H2BC11/H2BC15/H4-16/H4C8/H4C11/EYA1/H3-4/H2BC13/H2BC8/H2BC6/H2BC7/H2BC17/H4C1/H2BC3/H4C2/H2BC10/H4C5/H4C4/H2BC14/H4C6/H4C13/H4C3
REACTOME_TRANSCRIPTIONAL_REGULATION_BY_RUNX1	REACTOME_TRANSCRIPTIONAL_REGULATION_BY_RUNX1	237	-0.492399	-1.28753	0.002997	0.0836394	0.0613476	5836	tags=16%, list=16%, signal=14%	H2BC9/H4C15/H2BC4/H2BU1/H3C10/H4C12/H2BC11/H2BC15/H4-16/H2AC20/H4C8/H4C11/H2AC7/H3C8/H3C4/H2AC8/H3C13/H2BC13/H2BC8/H3C7/H3C1/H2BC6/H2BC7/H3C12/H2BC17/H3C11/H4C1/H2AC4/H2BC3/H4C2/H2BC10/H2AC14/H4C5/H4C4/H2BC14/H4C6/H4C13/H4C3
REACTOME_CHYLOMICRON_ASSEMBLY	REACTOME_CHYLOMICRON_ASSEMBLY	10	-0.829255	-1.66236	0.0032967	0.0906094	0.0664599	3511	tags=60%, list=10%, signal=54%	MTTP/APOC3/APOA1/APOB/APOA2/APOA4
REACTOME_CLASS_C_3_METABOTROPIC_GLUTAMATE_PHEROMONE_RECEPTORS_	REACTOME_CLASS_C_3_METABOTROPIC_GLUTAMATE_PHEROMONE_RECEPTORS_	39	-0.643085	-1.51977	0.0040201	0.108843	0.0798336	7686	tags=62%, list=21%, signal=49%	TAS1R1/TAS1R3/TAS2R10/TAS2R14/TAS2R9/GRM4/GRM8/TAS2R8/TAS2R20/GRM5/TAS2R42/TAS2R4/TAS2R40/TAS2R60/TAS2R41/TAS2R31/TAS2R19/TAS2R39/TAS2R46/TAS2R13/TAS2R43/TAS2R3/TAS2R50/TAS2R30
REACTOME_SIGNALING_BY_NOTCH	REACTOME_SIGNALING_BY_NOTCH	245	-0.478859	-1.25364	0.004995	0.133249	0.0977351	5836	tags=17%, list=16%, signal=14%	H2BC9/DLK1/H4C15/H2BC4/MIR302A/H2BU1/H3C10/H4C12/H2BC11/H2BC15/MIR200C/H4-16/H2AC20/H4C8/H4C11/H2AC7/H3C8/H3C4/H2AC8/H3C13/H2BC13/H2BC8/H3C7/H3C1/H2BC6/H2BC7/H3C12/H2BC17/H3C11/H4C1/H2AC4/H2BC3/H4C2/H2BC10/H2AC14/H4C5/H4C4/H2BC14/H4C6/H4C13/H4C3
REACTOME_ESR_MEDIATED_SIGNALING	REACTOME_ESR_MEDIATED_SIGNALING	219	-0.490128	-1.27944	0.00599401	0.13483	0.0988945	5836	tags=18%, list=16%, signal=15%	H2BC9/H4C15/H2BC4/H2BU1/H3C10/H4C12/H2BC11/H2BC15/H4-16/H2AC20/H4C8/H4C11/H2AC7/H3C8/H3C4/H2AC8/H3C13/H2BC13/H2BC8/H3C7/EPGN/H3C1/H2BC6/H2BC7/H3C12/H2BC17/H3C11/H4C1/H2AC4/H2BC3/H4C2/H2BC10/H2AC14/H4C5/H4C4/H2BC14/H4C6/H4C13/H4C3
KEGG_TASTE_TRANSDUCTION	KEGG_TASTE_TRANSDUCTION	51	-0.603503	-1.46459	0.00899101	0.13483	0.0988945	7686	tags=45%, list=21%, signal=36%	TAS1R1/TAS1R3/TAS2R10/TAS2R14/TAS2R9/GRM4/PRKACG/TAS2R8/TAS2R20/TAS2R42/TAS2R4/TAS2R40/TAS2R60/TAS2R41/TAS2R31/ADCY8/TAS2R19/TAS2R39/TAS2R46/TAS2R13/TAS2R43/TAS2R3/TAS2R50
BIOCARTA_RANMS_PATHWAY	BIOCARTA_RANMS_PATHWAY	10	0.636472	2.05114	0.0108696	0.13483	0.0988945	3876	tags=30%, list=11%, signal=27%	KPNB1/RCC1/KPNA2
BIOCARTA_RNA_PATHWAY	BIOCARTA_RNA_PATHWAY	10	0.666867	2.1491	0.0108696	0.13483	0.0988945	12191	tags=100%, list=33%, signal=67%	NFKB1/TP53/EIF2S1/NFKBIA/CHUK/EIF2AK2/MAP3K14/DNAJC3/RELA/EIF2S2
BIOCARTA_SET_PATHWAY	BIOCARTA_SET_PATHWAY	10	0.784818	2.52921	0.0108696	0.13483	0.0988945	5678	tags=60%, list=16%, signal=51%	GZMA/PRF1/ANP32A/SET/HMGB2/GZMB
REACTOME_DISEASES_ASSOCIATED_WITH_SURFACTANT_METABOLISM	REACTOME_DISEASES_ASSOCIATED_WITH_SURFACTANT_METABOLISM	10	0.7656	2.46728	0.0108696	0.13483	0.0988945	4151	tags=50%, list=11%, signal=44%	ABCA3/SFTPA2/CSF2RB/SLC34A2/SFTPA1
REACTOME_FGFR2B_LIGAND_BINDING_AND_ACTIVATION	REACTOME_FGFR2B_LIGAND_BINDING_AND_ACTIVATION	10	0.622423	2.00587	0.0108696	0.13483	0.0988945	4297	tags=70%, list=12%, signal=62%	FGFBP2/FGFBP1/FGFR2/FGF2/FGF10/FGF7/FGFBP3
REACTOME_INTERLEUKIN_21_SIGNALING	REACTOME_INTERLEUKIN_21_SIGNALING	10	0.756648	2.43843	0.0108696	0.13483	0.0988945	4521	tags=60%, list=12%, signal=53%	IL21/IL21R/STAT1/JAK1/STAT4/STAT3
REACTOME_MASTL_FACILITATES_MITOTIC_PROGRESSION	REACTOME_MASTL_FACILITATES_MITOTIC_PROGRESSION	10	0.596667	1.92286	0.0108696	0.13483	0.0988945	7272	tags=70%, list=20%, signal=56%	PPP2CB/ARPP19/CCNB1/PPP2CA/CDK1/ENSA/MASTL
REACTOME_MATURATION_OF_NUCLEOPROTEIN	REACTOME_MATURATION_OF_NUCLEOPROTEIN	10	0.634541	2.04492	0.0108696	0.13483	0.0988945	13373	tags=100%, list=37%, signal=63%	PARP9/PARP14/SUMO1/PARP16/UBE2I/PARP6/PARP8/PARP4/PARP10/GSK3B
REACTOME_REGULATION_OF_FOXO_TRANSCRIPTIONAL_ACTIVITY_BY_ACETYLATION	REACTOME_REGULATION_OF_FOXO_TRANSCRIPTIONAL_ACTIVITY_BY_ACETYLATION	10	0.58835	1.89606	0.0108696	0.13483	0.0988945	15062	tags=100%, list=41%, signal=59%	KAT2B/TXN/SIRT1/EP300/TXNIP/SIRT3/FOXO3/FOXO4/CREBBP/FOXO1
REACTOME_RUNX1_AND_FOXP3_CONTROL_THE_DEVELOPMENT_OF_REGULATORY_T_LYMPHOCYTES_TREGS_	REACTOME_RUNX1_AND_FOXP3_CONTROL_THE_DEVELOPMENT_OF_REGULATORY_T_LYMPHOCYTES_TREGS_	10	0.821781	2.64833	0.0108696	0.13483	0.0988945	2400	tags=50%, list=7%, signal=47%	IFNG/CR1/IL2RA/CTLA4/TNFRSF18
REACTOME_TETRAHYDROBIOPTERIN_BH4_SYNTHESIS_RECYCLING_SALVAGE_AND_REGULATION	REACTOME_TETRAHYDROBIOPTERIN_BH4_SYNTHESIS_RECYCLING_SALVAGE_AND_REGULATION	10	0.686155	2.21125	0.0108696	0.13483	0.0988945	5899	tags=60%, list=16%, signal=50%	PRKG2/HSP90AA1/GCHFR/DHFR/CALM1/GCH1
ST_INTERFERON_GAMMA_PATHWAY	ST_INTERFERON_GAMMA_PATHWAY	10	0.822111	2.64939	0.0108696	0.13483	0.0988945	3921	tags=90%, list=11%, signal=80%	REG1A/PLA2G2A/IFNG/STAT1/JAK2/PTPRU/JAK1/ELP2/IFNGR1
REACTOME_E3_UBIQUITIN_LIGASES_UBIQUITINATE_TARGET_PROTEINS	REACTOME_E3_UBIQUITIN_LIGASES_UBIQUITINATE_TARGET_PROTEINS	59	-0.571825	-1.40329	0.011988	0.13483	0.0988945	5836	tags=20%, list=16%, signal=17%	H2BC9/H2BC4/H2BC11/H2BC15/H2BC13/H2BC8/H2BC6/H2BC7/H2BC17/H2BC3/H2BC10/H2BC14
BIOCARTA_EPONFKB_PATHWAY	BIOCARTA_EPONFKB_PATHWAY	11	0.655702	2.20476	0.0120482	0.13483	0.0988945	3782	tags=55%, list=10%, signal=49%	HIF1A/JAK2/EPOR/CDKN1A/GRIN1/NFKB1
BIOCARTA_IL4_PATHWAY	BIOCARTA_IL4_PATHWAY	11	0.565584	1.90174	0.0120482	0.13483	0.0988945	15895	tags=100%, list=43%, signal=57%	JAK1/GRB2/RPS6KB1/JAK3/IRS1/SHC1/AKT1/IL4R/STAT6/IL4/IL2RG
BIOCARTA_IL5_PATHWAY	BIOCARTA_IL5_PATHWAY	11	0.565846	1.90262	0.0120482	0.13483	0.0988945	3651	tags=64%, list=10%, signal=57%	HLA-DRB5/HLA-DRA/HLA-DRB1/CD4/IL6/IL1B/IL5RA
BIOCARTA_MONOCYTE_PATHWAY	BIOCARTA_MONOCYTE_PATHWAY	11	0.887977	2.98577	0.0120482	0.13483	0.0988945	2524	tags=82%, list=7%, signal=76%	SELP/ITGAL/SELE/SELL/ITGB2/PECAM1/ICAM1/ITGAM/ITGB1
BIOCARTA_MYOSIN_PATHWAY	BIOCARTA_MYOSIN_PATHWAY	11	0.64938	2.1835	0.0120482	0.13483	0.0988945	7087	tags=55%, list=19%, signal=44%	PRKCB/ROCK1/PPP1R12B/GNAQ/PRKCA/GNA13
BIOCARTA_NPC_PATHWAY	BIOCARTA_NPC_PATHWAY	11	0.581609	1.95562	0.0120482	0.13483	0.0988945	5998	tags=55%, list=16%, signal=46%	KPNB1/RANBP2/RCC1/KPNA2/NUP210/NUP62
BIOCARTA_PTC1_PATHWAY	BIOCARTA_PTC1_PATHWAY	11	0.572257	1.92418	0.0120482	0.13483	0.0988945	15651	tags=100%, list=43%, signal=57%	MNAT1/CCNB1/XPO1/CDK1/CDK7/CDC25B/CDC25A/CDC25C/SHH/CCNH/PTCH1
BIOCARTA_RANBP2_PATHWAY	BIOCARTA_RANBP2_PATHWAY	11	0.558199	1.87691	0.0120482	0.13483	0.0988945	16165	tags=100%, list=44%, signal=56%	MDM2/RANBP2/SUMO1/HDAC1/HDAC4/PIAS1/RANGAP1/PIAS2/RAN/HDAC9/HDAC6
BIOCARTA_SRCRPTP_PATHWAY	BIOCARTA_SRCRPTP_PATHWAY	11	0.657587	2.21109	0.0120482	0.13483	0.0988945	12531	tags=100%, list=34%, signal=66%	PRKCB/GRB2/CCNB1/CDK1/PRKCA/CDC25B/PTPRA/CSK/CDC25A/CDC25C/VPS16
PID_INTEGRIN4_PATHWAY	PID_INTEGRIN4_PATHWAY	11	0.843761	2.83709	0.0120482	0.13483	0.0988945	4505	tags=91%, list=12%, signal=80%	LAMA3/LAMC2/LAMA2/LAMB1/LAMC1/LAMA5/ITGA6/LAMB2/LAMB3/ITGB4
PID_RANBP2_PATHWAY	PID_RANBP2_PATHWAY	11	0.690543	2.32191	0.0120482	0.13483	0.0988945	11326	tags=100%, list=31%, signal=69%	MDM2/RANBP2/SUMO1/XPO1/HDAC1/HDAC4/PIAS1/RANGAP1/PIAS2/RAN/UBE2I
REACTOME_ATF6_ATF6_ALPHA_ACTIVATES_CHAPERONES	REACTOME_ATF6_ATF6_ALPHA_ACTIVATES_CHAPERONES	11	0.637075	2.14212	0.0120482	0.13483	0.0988945	13281	tags=100%, list=36%, signal=64%	HSP90B1/HSPA5/CALR/NFYB/ATF4/MBTPS1/ATF6/DDIT3/MBTPS2/NFYA/NFYC
REACTOME_CLEC7A_DECTIN_1_INDUCES_NFAT_ACTIVATION	REACTOME_CLEC7A_DECTIN_1_INDUCES_NFAT_ACTIVATION	11	0.622917	2.09452	0.0120482	0.13483	0.0988945	6815	tags=73%, list=19%, signal=59%	NFATC1/ITPR1/ITPR2/PPP3CA/AHCYL1/CALM1/PPP3R1/PPP3CB
REACTOME_CONDENSATION_OF_PROMETAPHASE_CHROMOSOMES	REACTOME_CONDENSATION_OF_PROMETAPHASE_CHROMOSOMES	11	0.600741	2.01995	0.0120482	0.13483	0.0988945	6414	tags=82%, list=18%, signal=67%	NCAPG/NCAPH/SMC2/SMC4/NCAPD2/CCNB1/CSNK2A1/CDK1/CCNB2
REACTOME_DERMATAN_SULFATE_BIOSYNTHESIS	REACTOME_DERMATAN_SULFATE_BIOSYNTHESIS	11	0.781361	2.62728	0.0120482	0.13483	0.0988945	6079	tags=91%, list=17%, signal=76%	UST/CSPG4/CSPG5/BGN/NCAN/VCAN/DCN/DSE/CHST14/BCAN
REACTOME_ESTABLISHMENT_OF_SISTER_CHROMATID_COHESION	REACTOME_ESTABLISHMENT_OF_SISTER_CHROMATID_COHESION	11	0.607074	2.04125	0.0120482	0.13483	0.0988945	6897	tags=73%, list=19%, signal=59%	ESCO2/ESCO1/SMC3/SMC1A/PDS5A/WAPL/STAG1/CDCA5
REACTOME_FREE_FATTY_ACIDS_REGULATE_INSULIN_SECRETION	REACTOME_FREE_FATTY_ACIDS_REGULATE_INSULIN_SECRETION	11	0.591668	1.98945	0.0120482	0.13483	0.0988945	7233	tags=73%, list=20%, signal=58%	GNA14/PLCB2/CD36/GNA15/GNAQ/ACSL3/PLCB3/ACSL4
REACTOME_INTERLEUKIN_27_SIGNALING	REACTOME_INTERLEUKIN_27_SIGNALING	11	0.632271	2.12597	0.0120482	0.13483	0.0988945	6098	tags=64%, list=17%, signal=53%	STAT1/JAK2/IL27RA/JAK1/STAT3/CANX/CRLF1
REACTOME_INTERLEUKIN_6_SIGNALING	REACTOME_INTERLEUKIN_6_SIGNALING	11	0.723103	2.43139	0.0120482	0.13483	0.0988945	4639	tags=64%, list=13%, signal=56%	STAT1/JAK2/IL6/JAK1/SOCS3/STAT3/PTPN11
REACTOME_IRAK4_DEFICIENCY_TLR2_4_	REACTOME_IRAK4_DEFICIENCY_TLR2_4_	11	0.594716	1.9997	0.0120482	0.13483	0.0988945	6312	tags=64%, list=17%, signal=53%	BTK/LY96/CD36/TLR6/CD14/TLR1/TLR2
REACTOME_MET_ACTIVATES_RAP1_AND_RAC1	REACTOME_MET_ACTIVATES_RAP1_AND_RAC1	11	0.580161	1.95075	0.0120482	0.13483	0.0988945	15362	tags=100%, list=42%, signal=58%	CRK/GRB2/RAPGEF1/RAP1A/DOCK7/MET/CRKL/RAP1B/HGF/RAC1/GAB1
REACTOME_NOTCH4_ACTIVATION_AND_TRANSMISSION_OF_SIGNAL_TO_THE_NUCLEUS	REACTOME_NOTCH4_ACTIVATION_AND_TRANSMISSION_OF_SIGNAL_TO_THE_NUCLEUS	11	0.585494	1.96869	0.0120482	0.13483	0.0988945	15167	tags=100%, list=41%, signal=59%	JAG1/ADAM10/NOTCH4/NCSTN/PSEN1/PSENEN/DLL4/YWHAZ/APH1B/APH1A/PSEN2
REACTOME_REGULATED_PROTEOLYSIS_OF_P75NTR	REACTOME_REGULATED_PROTEOLYSIS_OF_P75NTR	11	0.585494	1.96869	0.0120482	0.13483	0.0988945	15167	tags=100%, list=41%, signal=59%	NGFR/NFKB1/NCSTN/PSEN1/PSENEN/RELA/APH1B/ADAM17/APH1A/TRAF6/PSEN2
REACTOME_REGULATION_BY_C_FLIP	REACTOME_REGULATION_BY_C_FLIP	11	0.744056	2.50184	0.0120482	0.13483	0.0988945	4744	tags=64%, list=13%, signal=55%	TNFRSF10A/TNFRSF10B/FASLG/FAS/TNFSF10/CASP8/RIPK1
REACTOME_SUMOYLATION_OF_IMMUNE_RESPONSE_PROTEINS	REACTOME_SUMOYLATION_OF_IMMUNE_RESPONSE_PROTEINS	11	0.594629	1.9994	0.0120482	0.13483	0.0988945	14833	tags=100%, list=41%, signal=59%	NFKB2/PIAS3/SUMO1/NFKBIA/TOPORS/IKBKG/PIAS4/RELA/UBE2I/IKBKE/SUMO3
REACTOME_SYNTHESIS_OF_PIPS_AT_THE_LATE_ENDOSOME_MEMBRANE	REACTOME_SYNTHESIS_OF_PIPS_AT_THE_LATE_ENDOSOME_MEMBRANE	11	0.591429	1.98864	0.0120482	0.13483	0.0988945	14950	tags=100%, list=41%, signal=59%	MTMR9/FIG4/PIK3C3/PIK3R4/MTMR4/MTMR2/PIK3C2A/MTMR7/MTM1/PIKFYVE/VAC14
REACTOME_TYPE_I_HEMIDESMOSOME_ASSEMBLY	REACTOME_TYPE_I_HEMIDESMOSOME_ASSEMBLY	11	0.749096	2.51879	0.0120482	0.13483	0.0988945	4505	tags=73%, list=12%, signal=64%	KRT14/KRT5/LAMA3/LAMC2/ITGA6/LAMB3/COL17A1/ITGB4
REACTOME_UPTAKE_AND_FUNCTION_OF_ANTHRAX_TOXINS	REACTOME_UPTAKE_AND_FUNCTION_OF_ANTHRAX_TOXINS	11	0.649595	2.18422	0.0120482	0.13483	0.0988945	5848	tags=64%, list=16%, signal=53%	ANTXR2/MAP2K1/MAP2K4/MAP2K3/FURIN/ANTXR1/CALM1
ST_STAT3_PATHWAY	ST_STAT3_PATHWAY	11	0.681466	2.29139	0.0120482	0.13483	0.0988945	4725	tags=64%, list=13%, signal=55%	REG1A/JAK2/PTPRU/IL6/JAK1/STAT3/PIAS3
WP_COMPUTATIONAL_MODEL_OF_AEROBIC_GLYCOLYSIS	WP_COMPUTATIONAL_MODEL_OF_AEROBIC_GLYCOLYSIS	11	0.628296	2.1126	0.0120482	0.13483	0.0988945	13602	tags=100%, list=37%, signal=63%	PKM/ENO1/LDHA/HK1/GPI/GAPDH/TPI1/PGK1/PFKM/ALDOA/SLC2A1
WP_NEUROINFLAMMATION	WP_NEUROINFLAMMATION	11	0.624002	2.09817	0.0120482	0.13483	0.0988945	13759	tags=100%, list=38%, signal=62%	NOS2/FOS/MTOR/NFKBIA/CHUK/MAPK8/ASCC1/RELA/JUN/MAPK14/TLR4
REACTOME_INTERLEUKIN_7_SIGNALING	REACTOME_INTERLEUKIN_7_SIGNALING	34	-0.62985	-1.47507	0.0131446	0.13483	0.0988945	2927	tags=26%, list=8%, signal=24%	H3C10/H3C8/H3C4/H3C13/H3C7/RAG2/H3C1/H3C12/H3C11
BIOCARTA_BLYMPHOCYTE_PATHWAY	BIOCARTA_BLYMPHOCYTE_PATHWAY	12	0.911762	3.19458	0.0138889	0.13483	0.0988945	1952	tags=83%, list=5%, signal=79%	CR2/HLA-DRB5/ITGAL/HLA-DRA/HLA-DRB1/CR1/ITGB2/PTPRC/ICAM1/FCGR2B
BIOCARTA_CBL_PATHWAY	BIOCARTA_CBL_PATHWAY	12	0.632134	2.21483	0.0138889	0.13483	0.0988945	6721	tags=67%, list=18%, signal=54%	PRKCB/CSF1R/GRB2/EGFR/SH3GLB1/PDGFRA/SH3KBP1/PRKCA
BIOCARTA_D4GDI_PATHWAY	BIOCARTA_D4GDI_PATHWAY	12	0.733724	2.57078	0.0138889	0.13483	0.0988945	7440	tags=75%, list=20%, signal=60%	PRF1/CASP1/PARP1/CASP3/CASP8/CASP10/GZMB/APAF1/CASP9
BIOCARTA_HES_PATHWAY	BIOCARTA_HES_PATHWAY	12	0.532697	1.86643	0.0138889	0.13483	0.0988945	17098	tags=100%, list=47%, signal=53%	NOTCH2/DLL1/HES7/WNT1/FZD1/HES1/RBPJ/HEY2/GSK3B/DVL1/HNF1A/NOTCH1
BIOCARTA_HSWI_SNF_PATHWAY	BIOCARTA_HSWI_SNF_PATHWAY	12	0.561989	1.96906	0.0138889	0.13483	0.0988945	16027	tags=100%, list=44%, signal=56%	ARID1A/GTF2A1/SMARCB1/SMARCD1/NR3C1/SMARCE1/SMARCA4/SMARCC2/SMARCC1/TBP/NF1/ACTB
BIOCARTA_MHC_PATHWAY	BIOCARTA_MHC_PATHWAY	12	0.855872	2.99875	0.0138889	0.13483	0.0988945	4672	tags=75%, list=13%, signal=65%	HLA-DRB5/HLA-DRA/HLA-DRB1/CD74/B2M/TAP1/TAP2/PSMB9/PSMB6
BIOCARTA_PRION_PATHWAY	BIOCARTA_PRION_PATHWAY	12	0.665843	2.33294	0.0138889	0.13483	0.0988945	2500	tags=50%, list=7%, signal=47%	APLP1/BCL2/HSPA5/GFAP/LAMB1/LAMC1
BIOCARTA_TCRA_PATHWAY	BIOCARTA_TCRA_PATHWAY	12	0.913185	3.19956	0.0138889	0.13483	0.0988945	2650	tags=92%, list=7%, signal=85%	HLA-DRB5/LCK/HLA-DRA/HLA-DRB1/CD247/PTPRC/CD3E/CD4/CD3G/FYN/CD3D
BIOCARTA_TCYTOTOXIC_PATHWAY	BIOCARTA_TCYTOTOXIC_PATHWAY	12	0.889637	3.11706	0.0138889	0.13483	0.0988945	3381	tags=92%, list=9%, signal=83%	CD8A/ITGAL/CD2/ITGB2/CD247/PTPRC/CD3E/ICAM1/CD3G/CD3D/CD28
BIOCARTA_THELPER_PATHWAY	BIOCARTA_THELPER_PATHWAY	12	0.888196	3.11201	0.0138889	0.13483	0.0988945	3381	tags=92%, list=9%, signal=83%	ITGAL/CD2/ITGB2/CD247/PTPRC/CD3E/ICAM1/CD4/CD3G/CD3D/CD28
REACTOME_BUTYROPHILIN_BTN_FAMILY_INTERACTIONS	REACTOME_BUTYROPHILIN_BTN_FAMILY_INTERACTIONS	12	0.756495	2.65056	0.0138889	0.13483	0.0988945	3228	tags=58%, list=9%, signal=53%	BTN1A1/CD209/XDH/BTN3A2/BTN3A1/BTN3A3/BTNL8
REACTOME_CASPASE_MEDIATED_CLEAVAGE_OF_CYTOSKELETAL_PROTEINS	REACTOME_CASPASE_MEDIATED_CLEAVAGE_OF_CYTOSKELETAL_PROTEINS	12	0.524205	1.83668	0.0138889	0.13483	0.0988945	5029	tags=67%, list=14%, signal=58%	VIM/MAPT/GSN/CASP7/CASP3/SPTAN1/CASP8/ADD1
REACTOME_CD28_DEPENDENT_VAV1_PATHWAY	REACTOME_CD28_DEPENDENT_VAV1_PATHWAY	12	0.740475	2.59443	0.0138889	0.13483	0.0988945	4732	tags=58%, list=13%, signal=51%	LCK/CD86/FYN/CD28/VAV1/GRB2/CDC42
REACTOME_ERYTHROPOIETIN_ACTIVATES_PHOSPHOINOSITIDE_3_KINASE_PI3K_	REACTOME_ERYTHROPOIETIN_ACTIVATES_PHOSPHOINOSITIDE_3_KINASE_PI3K_	12	0.557891	1.95471	0.0138889	0.13483	0.0988945	3896	tags=50%, list=11%, signal=45%	PIK3CD/JAK2/EPOR/PIK3CG/PIK3R5/LYN
REACTOME_HYALURONAN_UPTAKE_AND_DEGRADATION	REACTOME_HYALURONAN_UPTAKE_AND_DEGRADATION	12	0.52919	1.85415	0.0138889	0.13483	0.0988945	5192	tags=50%, list=14%, signal=43%	LYVE1/HYAL1/HEXA/SLC9A1/CHP1/HMMR
REACTOME_INTERLEUKIN_2_SIGNALING	REACTOME_INTERLEUKIN_2_SIGNALING	12	0.752362	2.63608	0.0138889	0.13483	0.0988945	2774	tags=42%, list=8%, signal=39%	LCK/IL2RB/PTK2B/IL2RA/JAK1
REACTOME_INTERLEUKIN_35_SIGNALLING	REACTOME_INTERLEUKIN_35_SIGNALLING	12	0.677357	2.37328	0.0138889	0.13483	0.0988945	5105	tags=67%, list=14%, signal=57%	STAT1/JAK2/IL27RA/JAK1/STAT4/IL12RB2/STAT3/CANX
REACTOME_IRF3_MEDIATED_INDUCTION_OF_TYPE_I_IFN	REACTOME_IRF3_MEDIATED_INDUCTION_OF_TYPE_I_IFN	12	0.564888	1.97922	0.0138889	0.13483	0.0988945	15921	tags=100%, list=44%, signal=56%	IFI16/NLRC3/XRCC6/STING1/TBK1/XRCC5/NLRP4/PRKDC/IRF3/DTX4/DDX41/MRE11
REACTOME_NF_KB_ACTIVATION_THROUGH_FADD_RIP_1_PATHWAY_MEDIATED_BY_CASPASE_8_AND_10	REACTOME_NF_KB_ACTIVATION_THROUGH_FADD_RIP_1_PATHWAY_MEDIATED_BY_CASPASE_8_AND_10	12	0.551131	1.93102	0.0138889	0.13483	0.0988945	16424	tags=100%, list=45%, signal=55%	IFIH1/DDX58/CASP8/RIPK1/CASP10/CHUK/TRIM25/IKBKG/FADD/MAVS/RNF135/IKBKB
REACTOME_NOTCH2_INTRACELLULAR_DOMAIN_REGULATES_TRANSCRIPTION	REACTOME_NOTCH2_INTRACELLULAR_DOMAIN_REGULATES_TRANSCRIPTION	12	0.666166	2.33407	0.0138889	0.13483	0.0988945	7295	tags=58%, list=20%, signal=47%	FCER2/MAMLD1/NOTCH2/GZMB/EP300/MAML1/MAML3
REACTOME_P2Y_RECEPTORS	REACTOME_P2Y_RECEPTORS	12	0.477532	1.67315	0.0138889	0.13483	0.0988945	19115	tags=100%, list=52%, signal=48%	P2RY10/P2RY1/P2RY14/P2RY12/P2RY13/P2RY11/LPAR4/P2RY4/P2RY6/LPAR6/GPR17/P2RY2
REACTOME_PECAM1_INTERACTIONS	REACTOME_PECAM1_INTERACTIONS	12	0.631517	2.21267	0.0138889	0.13483	0.0988945	5690	tags=67%, list=16%, signal=56%	LCK/PECAM1/FYN/LYN/PTPN11/YES1/ITGB3/ITGAV
REACTOME_PURINE_RIBONUCLEOSIDE_MONOPHOSPHATE_BIOSYNTHESIS	REACTOME_PURINE_RIBONUCLEOSIDE_MONOPHOSPHATE_BIOSYNTHESIS	12	0.522222	1.82973	0.0138889	0.13483	0.0988945	17481	tags=100%, list=48%, signal=52%	PFAS/PAICS/PPAT/ADSS1/ADSS2/GART/GMPS/IMPDH2/ATIC/ADSL/LHPP/IMPDH1
REACTOME_REDUCTION_OF_CYTOSOLIC_CA_LEVELS	REACTOME_REDUCTION_OF_CYTOSOLIC_CA_LEVELS	12	0.490769	1.71953	0.0138889	0.13483	0.0988945	18631	tags=100%, list=51%, signal=49%	ATP2B4/ATP2A3/ATP2B1/SLC8A3/ATP2A2/CALM1/ATP2B3/SLC8A1/SRI/SLC8A2/ATP2A1/ATP2B2
REACTOME_REGULATION_OF_LOCALIZATION_OF_FOXO_TRANSCRIPTION_FACTORS	REACTOME_REGULATION_OF_LOCALIZATION_OF_FOXO_TRANSCRIPTION_FACTORS	12	0.530153	1.85752	0.0138889	0.13483	0.0988945	17191	tags=100%, list=47%, signal=53%	SFN/YWHAG/AKT1/AKT3/YWHAQ/YWHAZ/FOXO3/FOXO4/FOXO6/FOXO1/YWHAB/AKT2
REACTOME_SIGNALING_BY_PDGFRA_TRANSMEMBRANE_JUXTAMEMBRANE_AND_KINASE_DOMAIN_MUTANTS	REACTOME_SIGNALING_BY_PDGFRA_TRANSMEMBRANE_JUXTAMEMBRANE_AND_KINASE_DOMAIN_MUTANTS	12	0.565982	1.98305	0.0138889	0.13483	0.0988945	15881	tags=100%, list=43%, signal=57%	STAT1/GRB2/STAT3/PIK3R1/PDGFRA/PIK3CB/SOS1/KRAS/PIK3CA/NRAS/PIK3R2/HRAS
REACTOME_TICAM1_DEPENDENT_ACTIVATION_OF_IRF3_IRF7	REACTOME_TICAM1_DEPENDENT_ACTIVATION_OF_IRF3_IRF7	12	0.486147	1.70333	0.0138889	0.13483	0.0988945	18800	tags=100%, list=51%, signal=49%	TLR3/UBB/TBK1/TRAF3/TANK/TICAM1/RPS27A/IRF3/IRF7/IKBKE/UBC/UBA52
REACTOME_TP53_REGULATES_TRANSCRIPTION_OF_CASPASE_ACTIVATORS_AND_CASPASES	REACTOME_TP53_REGULATES_TRANSCRIPTION_OF_CASPASE_ACTIVATORS_AND_CASPASES	12	0.561024	1.96568	0.0138889	0.13483	0.0988945	6707	tags=67%, list=18%, signal=54%	TP63/TP73/CASP1/NLRC4/TP53/CASP10/CRADD/APAF1
REACTOME_TP53_REGULATES_TRANSCRIPTION_OF_DEATH_RECEPTORS_AND_LIGANDS	REACTOME_TP53_REGULATES_TRANSCRIPTION_OF_DEATH_RECEPTORS_AND_LIGANDS	12	0.841687	2.94905	0.0138889	0.13483	0.0988945	2477	tags=67%, list=7%, signal=62%	TNFRSF10A/TNFRSF10B/TNFRSF10D/TNFRSF10C/TP63/FAS/TP73/IGFBP3
REACTOME_TRANSLATION_OF_REPLICASE_AND_ASSEMBLY_OF_THE_REPLICATION_TRANSCRIPTION_COMPLEX	REACTOME_TRANSLATION_OF_REPLICASE_AND_ASSEMBLY_OF_THE_REPLICATION_TRANSCRIPTION_COMPLEX	12	0.528212	1.85072	0.0138889	0.13483	0.0988945	17262	tags=100%, list=47%, signal=53%	PIK3C3/CHMP2B/CHMP6/PIK3R4/BECN1/CHMP3/MAP1LC3B/UVRAG/CHMP4A/CHMP2A/CHMP4B/CHMP4C
REACTOME_UNWINDING_OF_DNA	REACTOME_UNWINDING_OF_DNA	12	0.650275	2.27839	0.0138889	0.13483	0.0988945	12799	tags=100%, list=35%, signal=65%	MCM6/GINS3/GINS4/MCM3/MCM8/CDC45/MCM4/GINS1/GINS2/MCM5/MCM7/MCM2
REACTOME_VLDLR_INTERNALISATION_AND_DEGRADATION	REACTOME_VLDLR_INTERNALISATION_AND_DEGRADATION	12	0.501135	1.75585	0.0138889	0.13483	0.0988945	18252	tags=100%, list=50%, signal=50%	AP2B1/CLTC/PCSK9/NR1H3/VLDLR/AP2A2/NR1H2/AP2M1/AP2A1/AP2S1/MYLIP/CLTA
WP_BONE_MORPHOGENIC_PROTEIN_BMP_SIGNALLING_AND_REGULATION	WP_BONE_MORPHOGENIC_PROTEIN_BMP_SIGNALLING_AND_REGULATION	12	0.494188	1.73151	0.0138889	0.13483	0.0988945	18506	tags=100%, list=51%, signal=49%	SMAD4/SMAD1/BMP2/TOB2/BMPR1B/SMURF1/BMPR1A/TOB1/BMPR2/SMAD6/RUNX2/NOG
WP_IL10_ANTIINFLAMMATORY_SIGNALING_PATHWAY	WP_IL10_ANTIINFLAMMATORY_SIGNALING_PATHWAY	12	0.704421	2.46811	0.0138889	0.13483	0.0988945	4521	tags=75%, list=12%, signal=66%	BLVRA/STAT1/IL10RA/IL6/JAK1/STAT2/IL10/HMOX1/STAT3
WP_MAPK_AND_NFKB_SIGNALLING_PATHWAYS_INHIBITED_BY_YERSINIA_YOPJ	WP_MAPK_AND_NFKB_SIGNALLING_PATHWAYS_INHIBITED_BY_YERSINIA_YOPJ	12	0.551131	1.93102	0.0138889	0.13483	0.0988945	16424	tags=100%, list=45%, signal=55%	NFKB1/NFKBIA/MAPK1/MAP3K1/CHUK/IKBKG/MAP3K14/RAF1/TRAF6/MAP2K6/RRAS/IKBKB
WP_NANOPARTICLE_TRIGGERED_REGULATED_NECROSIS	WP_NANOPARTICLE_TRIGGERED_REGULATED_NECROSIS	12	0.535733	1.87707	0.0138889	0.13483	0.0988945	16987	tags=100%, list=46%, signal=54%	PLA2G4A/PARP1/CASP8/RIPK1/MAPK8/TNFRSF1A/TNF/TICAM1/RIPK3/FTL/FADD/TRADD
WP_RALA_DOWNSTREAM_REGULATED_GENES	WP_RALA_DOWNSTREAM_REGULATED_GENES	12	0.565982	1.98305	0.0138889	0.13483	0.0988945	15881	tags=100%, list=43%, signal=57%	RAC3/RAC2/RALBP1/CDC42/KRAS/EXOC2/YBX3/RALA/NRAS/EXOC8/RAC1/HRAS
BIOCARTA_ACE2_PATHWAY	BIOCARTA_ACE2_PATHWAY	13	0.482871	1.72415	0.0142857	0.13483	0.0988945	2575	tags=38%, list=7%, signal=36%	CMA1/AGTR1/COL4A1/COL4A2/COL4A5
BIOCARTA_ASBCELL_PATHWAY	BIOCARTA_ASBCELL_PATHWAY	13	0.816831	2.91659	0.0142857	0.13483	0.0988945	3737	tags=69%, list=10%, signal=62%	FASLG/HLA-DRB5/HLA-DRA/HLA-DRB1/FAS/CD4/IL10/CD28/CD40
BIOCARTA_CDK5_PATHWAY	BIOCARTA_CDK5_PATHWAY	13	0.48813	1.74293	0.0142857	0.13483	0.0988945	18728	tags=100%, list=51%, signal=49%	NGFR/MAP2K1/NGF/EGR1/MAPK1/CDK5R1/RAF1/KLK2/CDK5/HRAS/MAP2K2/DPM2/MAPK3
BIOCARTA_CTL_PATHWAY	BIOCARTA_CTL_PATHWAY	13	0.904219	3.22862	0.0142857	0.13483	0.0988945	2650	tags=85%, list=7%, signal=79%	FASLG/ITGAL/PRF1/ITGB2/FAS/CD247/B2M/CD3E/ICAM1/CD3G/CD3D
BIOCARTA_GHRELIN_PATHWAY	BIOCARTA_GHRELIN_PATHWAY	13	0.480978	1.71739	0.0142857	0.13483	0.0988945	2477	tags=31%, list=7%, signal=29%	IGFALS/IGF1/IGFBP5/IGFBP3
BIOCARTA_IL10_PATHWAY	BIOCARTA_IL10_PATHWAY	13	0.680206	2.42876	0.0142857	0.13483	0.0988945	4521	tags=62%, list=12%, signal=54%	BLVRA/STAT1/IL10RA/IL6/JAK1/IL10/HMOX1/STAT3
BIOCARTA_PCAF_PATHWAY	BIOCARTA_PCAF_PATHWAY	13	0.531344	1.89723	0.0142857	0.13483	0.0988945	17148	tags=100%, list=47%, signal=53%	IRF1/IRF4/NFKB1/IRF2/KAT2B/ATF2/HMGB1/RELA/CREBBP/IRF3/JUN/IRF7/IRF5
BIOCARTA_RB_PATHWAY	BIOCARTA_RB_PATHWAY	13	0.539276	1.92555	0.0142857	0.13483	0.0988945	16858	tags=100%, list=46%, signal=54%	MYT1/TP53/YWHAH/CDK1/CHEK1/CDC25B/CDK2/CDC25A/CDC25C/CDK4/WEE1/RB1/ATM
REACTOME_ACTIVATION_OF_RAC1	REACTOME_ACTIVATION_OF_RAC1	13	0.540616	1.93034	0.0142857	0.13483	0.0988945	16809	tags=100%, list=46%, signal=54%	SLIT2/PAK6/PAK5/NCK1/PAK1/SOS1/PAK2/ROBO1/SOS2/PAK3/RAC1/PAK4/NCK2
REACTOME_ADVANCED_GLYCOSYLATION_ENDPRODUCT_RECEPTOR_SIGNALING	REACTOME_ADVANCED_GLYCOSYLATION_ENDPRODUCT_RECEPTOR_SIGNALING	13	0.48813	1.74293	0.0142857	0.13483	0.0988945	18728	tags=100%, list=51%, signal=49%	SAA1/S100B/APP/MAPK1/LGALS3/DDOST/CAPZA1/CAPZA2/PRKCSH/HMGB1/AGER/S100A12/MAPK3
REACTOME_CHK1_CHK2_CDS1_MEDIATED_INACTIVATION_OF_CYCLIN_B_CDK1_COMPLEX	REACTOME_CHK1_CHK2_CDS1_MEDIATED_INACTIVATION_OF_CYCLIN_B_CDK1_COMPLEX	13	0.564521	2.01569	0.0142857	0.13483	0.0988945	15935	tags=100%, list=44%, signal=56%	YWHAE/SFN/YWHAH/YWHAG/CCNB1/CDK1/CHEK1/CHEK2/YWHAQ/YWHAZ/CDC25C/WEE1/YWHAB
REACTOME_CYTOCHROME_C_MEDIATED_APOPTOTIC_RESPONSE	REACTOME_CYTOCHROME_C_MEDIATED_APOPTOTIC_RESPONSE	13	0.48813	1.74293	0.0142857	0.13483	0.0988945	18728	tags=100%, list=51%, signal=49%	CASP7/CASP3/UACA/MAPK1/APAF1/AVEN/CASP9/CARD8/DIABLO/CYCS/APIP/XIAP/MAPK3
REACTOME_DOWNREGULATION_OF_ERBB2_ERBB3_SIGNALING	REACTOME_DOWNREGULATION_OF_ERBB2_ERBB3_SIGNALING	13	0.48616	1.7359	0.0142857	0.13483	0.0988945	18800	tags=100%, list=51%, signal=49%	USP8/UBB/AKT1/AKT3/RPS27A/RNF41/NRG2/ERBB3/UBC/NRG1/AKT2/ERBB2/UBA52
REACTOME_ERKS_ARE_INACTIVATED	REACTOME_ERKS_ARE_INACTIVATED	13	0.610232	2.17891	0.0142857	0.13483	0.0988945	799	tags=15%, list=2%, signal=15%	DUSP4/PPP2CB
REACTOME_KERATAN_SULFATE_DEGRADATION	REACTOME_KERATAN_SULFATE_DEGRADATION	13	0.520345	1.85796	0.0142857	0.13483	0.0988945	5285	tags=46%, list=14%, signal=39%	PRELP/FMOD/HEXA/GNS/LUM/ACAN
REACTOME_LOSS_OF_FUNCTION_OF_MECP2_IN_RETT_SYNDROME	REACTOME_LOSS_OF_FUNCTION_OF_MECP2_IN_RETT_SYNDROME	13	0.55875	1.99508	0.0142857	0.13483	0.0988945	16146	tags=100%, list=44%, signal=56%	NCOR1/SIN3A/CAMK4/CALM1/TBL1X/HDAC1/BDNF/HDAC3/PRKACA/NCOR2/MECP2/TBL1XR1/GPS2
REACTOME_MITOCHONDRIAL_IRON_SULFUR_CLUSTER_BIOGENESIS	REACTOME_MITOCHONDRIAL_IRON_SULFUR_CLUSTER_BIOGENESIS	13	0.517395	1.84742	0.0142857	0.13483	0.0988945	17658	tags=100%, list=48%, signal=52%	SLC25A37/FDXR/HSCB/FXN/GLRX5/ISCA1/ISCU/ISCA2/SLC25A28/FDX1/FDX2/NFS1/LYRM4
REACTOME_MITOTIC_TELOPHASE_CYTOKINESIS	REACTOME_MITOTIC_TELOPHASE_CYTOKINESIS	13	0.564821	2.01676	0.0142857	0.13483	0.0988945	15924	tags=100%, list=44%, signal=56%	SMC3/SMC1A/KIF23/PDS5A/KIF20A/WAPL/STAG1/RAD21/NIPBL/MAU2/STAG2/PLK1/PDS5B
REACTOME_NF_KB_IS_ACTIVATED_AND_SIGNALS_SURVIVAL	REACTOME_NF_KB_IS_ACTIVATED_AND_SIGNALS_SURVIVAL	13	0.48616	1.7359	0.0142857	0.13483	0.0988945	18800	tags=100%, list=51%, signal=49%	NGFR/NFKB1/NGF/UBB/NFKBIA/RPS27A/RELA/SQSTM1/TRAF6/UBC/IKBKB/IRAK1/UBA52
REACTOME_P38MAPK_EVENTS	REACTOME_P38MAPK_EVENTS	13	0.565997	2.02096	0.0142857	0.13483	0.0988945	15881	tags=100%, list=43%, signal=57%	MAPK12/MAPK11/RALB/KRAS/RALA/RALGDS/MAPKAPK2/NRAS/MAPK14/MAPK13/MAPKAPK3/SRC/HRAS
REACTOME_P75NTR_RECRUITS_SIGNALLING_COMPLEXES	REACTOME_P75NTR_RECRUITS_SIGNALLING_COMPLEXES	13	0.48616	1.7359	0.0142857	0.13483	0.0988945	18800	tags=100%, list=51%, signal=49%	NGFR/NGF/UBB/RPS27A/PRKCI/SQSTM1/MYD88/TRAF6/RIPK2/UBC/IKBKB/IRAK1/UBA52
REACTOME_PASSIVE_TRANSPORT_BY_AQUAPORINS	REACTOME_PASSIVE_TRANSPORT_BY_AQUAPORINS	13	0.567326	2.02571	0.0142857	0.13483	0.0988945	1875	tags=31%, list=5%, signal=29%	AQP5/AQP3/AQP10/AQP2
REACTOME_PURINE_SALVAGE	REACTOME_PURINE_SALVAGE	13	0.573984	2.04948	0.0142857	0.13483	0.0988945	15589	tags=100%, list=43%, signal=57%	GMPR/AMPD1/DCK/PNP/ADAL/GMPR2/ADA/HPRT1/AMPD3/ADK/DGUOK/AMPD2/APRT
REACTOME_SUPPRESSION_OF_PHAGOSOMAL_MATURATION	REACTOME_SUPPRESSION_OF_PHAGOSOMAL_MATURATION	13	0.48616	1.7359	0.0142857	0.13483	0.0988945	18800	tags=100%, list=51%, signal=49%	NOS2/KPNB1/UBB/VPS33B/RAB5A/KPNA1/RPS27A/CORO1A/RAB7A/UBC/ATP6V1H/HGS/UBA52
REACTOME_SYNTHESIS_SECRETION_AND_INACTIVATION_OF_GLUCOSE_DEPENDENT_INSULINOTROPIC_POLYPEPTIDE_GIP_	REACTOME_SYNTHESIS_SECRETION_AND_INACTIVATION_OF_GLUCOSE_DEPENDENT_INSULINOTROPIC_POLYPEPTIDE_GIP_	13	0.515722	1.84145	0.0142857	0.13483	0.0988945	4065	tags=38%, list=11%, signal=34%	GATA4/DPP4/SEC11C/PCSK1/ISL1
REACTOME_TELOMERE_C_STRAND_SYNTHESIS_INITIATION	REACTOME_TELOMERE_C_STRAND_SYNTHESIS_INITIATION	13	0.571413	2.0403	0.0142857	0.13483	0.0988945	15683	tags=100%, list=43%, signal=57%	STN1/CTC1/TINF2/TERF2IP/PRIM1/TERF1/TERF2/POLA2/PRIM2/POT1/TEN1/POLA1/ACD
REACTOME_THE_ACTIVATION_OF_ARYLSULFATASES	REACTOME_THE_ACTIVATION_OF_ARYLSULFATASES	13	0.577567	2.06227	0.0142857	0.13483	0.0988945	15458	tags=100%, list=42%, signal=58%	ARSJ/STS/ARSI/ARSB/ARSK/ARSA/ARSD/ARSH/SUMF1/ARSG/SUMF2/ARSF/ARSL
REACTOME_TNFR1_INDUCED_PROAPOPTOTIC_SIGNALING	REACTOME_TNFR1_INDUCED_PROAPOPTOTIC_SIGNALING	13	0.535747	1.91295	0.0142857	0.13483	0.0988945	16987	tags=100%, list=46%, signal=54%	TNFAIP3/CASP8/RIPK1/CYLD/TNFRSF1A/TNF/OTUD7B/TRAF2/FADD/USP4/USP2/USP21/TRADD
REACTOME_TRAFFICKING_AND_PROCESSING_OF_ENDOSOMAL_TLR	REACTOME_TRAFFICKING_AND_PROCESSING_OF_ENDOSOMAL_TLR	13	0.605	2.16023	0.0142857	0.13483	0.0988945	3518	tags=54%, list=10%, signal=49%	TLR8/CTSB/HSP90B1/TLR3/TLR7/CTSL/LGMN
REACTOME_WNT5A_DEPENDENT_INTERNALIZATION_OF_FZD2_FZD5_AND_ROR2	REACTOME_WNT5A_DEPENDENT_INTERNALIZATION_OF_FZD2_FZD5_AND_ROR2	13	0.501149	1.78941	0.0142857	0.13483	0.0988945	18252	tags=100%, list=50%, signal=50%	ROR1/ROR2/AP2B1/CLTC/FZD2/AP2A2/AP2M1/FZD5/AP2A1/CLTB/WNT5A/AP2S1/CLTA
WP_CELLTYPE_DEPENDENT_SELECTIVITY_OF_CCK2R_SIGNALING	WP_CELLTYPE_DEPENDENT_SELECTIVITY_OF_CCK2R_SIGNALING	13	0.581225	2.07534	0.0142857	0.13483	0.0988945	1959	tags=23%, list=5%, signal=22%	CCK/CNR1/GNAI1
WP_CONTROL_OF_IMMUNE_TOLERANCE_BY_VASOACTIVE_INTESTINAL_PEPTIDE	WP_CONTROL_OF_IMMUNE_TOLERANCE_BY_VASOACTIVE_INTESTINAL_PEPTIDE	13	0.56564	2.01969	0.0142857	0.13483	0.0988945	3381	tags=54%, list=9%, signal=49%	IFNG/VIP/FAS/CD86/CTLA4/IL10/CD28
WP_DEVELOPMENT_OF_PULMONARY_DENDRITIC_CELLS_AND_MACROPHAGE_SUBSETS	WP_DEVELOPMENT_OF_PULMONARY_DENDRITIC_CELLS_AND_MACROPHAGE_SUBSETS	13	0.719508	2.56909	0.0142857	0.13483	0.0988945	4521	tags=62%, list=12%, signal=54%	TPO/CSF1/IKZF1/FLT3LG/IRF4/SPI1/BATF3/STAT3
WP_OSTEOPONTIN_SIGNALING	WP_OSTEOPONTIN_SIGNALING	13	0.522287	1.86489	0.0142857	0.13483	0.0988945	6593	tags=62%, list=18%, signal=50%	MMP9/MAP2K1/PLAU/SPP1/NFKB1/ITGB3/ITGAV/MAPK1
WP_PURINE_METABOLISM	WP_PURINE_METABOLISM	13	0.522236	1.86471	0.0142857	0.13483	0.0988945	17481	tags=100%, list=48%, signal=52%	XDH/AMPD1/PNP/ADSS2/ADA/PRPS1/ITPA/ATIC/ADSL/HPRT1/DGUOK/APRT/IMPDH1
WP_SEROTONIN_AND_ANXIETYRELATED_EVENTS	WP_SEROTONIN_AND_ANXIETYRELATED_EVENTS	13	0.511703	1.8271	0.0142857	0.13483	0.0988945	5072	tags=62%, list=14%, signal=53%	NLGN1/PRKCB/ARC/HTR2A/FOS/PLEK/PPP3CA/PLCD4
BIOCARTA_CLASSIC_PATHWAY	BIOCARTA_CLASSIC_PATHWAY	14	0.53579	1.96739	0.016129	0.13483	0.0988945	3574	tags=57%, list=10%, signal=52%	C7/C4A/C3/C4B/C1QA/C1QB/C1S/C1R
BIOCARTA_ERK5_PATHWAY	BIOCARTA_ERK5_PATHWAY	14	0.488143	1.79243	0.016129	0.13483	0.0988945	18728	tags=100%, list=51%, signal=49%	PIK3CG/NTRK1/GRB2/PIK3R1/MAPK1/MAPK7/RPS6KA1/SHC1/AKT1/CREB1/PIK3CA/HRAS/PLCG1/MAPK3
BIOCARTA_LYM_PATHWAY	BIOCARTA_LYM_PATHWAY	14	0.716364	2.63045	0.016129	0.13483	0.0988945	4587	tags=79%, list=13%, signal=69%	ITGAL/SELL/ITGB2/VCAM1/PECAM1/ICAM1/CD34/ITGB1/ICAM2/ITGA4/CXCL8
BIOCARTA_PRC2_PATHWAY	BIOCARTA_PRC2_PATHWAY	14	0.588879	2.16233	0.016129	0.13483	0.0988945	15045	tags=100%, list=41%, signal=59%	SUZ12/RBBP4/HDAC1/HDAC2/RING1/EZH2/PHC1/EED/BMI1/CBX4/YY1/EZH1/RBBP7/COMMD3-BMI1
BIOCARTA_PS1_PATHWAY	BIOCARTA_PS1_PATHWAY	14	0.491261	1.80388	0.016129	0.13483	0.0988945	18614	tags=100%, list=51%, signal=49%	DLL1/WNT1/FZD1/APC/PSEN1/BTRC/RBPJ/CTNNB1/ADAM17/GSK3B/DVL1/HNF1A/NOTCH1/AXIN1
BIOCARTA_TRKA_PATHWAY	BIOCARTA_TRKA_PATHWAY	14	0.520637	1.91175	0.016129	0.13483	0.0988945	17540	tags=100%, list=48%, signal=52%	PRKCB/NTRK1/GRB2/NGF/PIK3R1/PRKCA/SOS1/SHC1/AKT1/KLK2/PIK3CA/HRAS/PLCG1/DPM2
PID_S1P_S1P4_PATHWAY	PID_S1P_S1P4_PATHWAY	14	0.488143	1.79243	0.016129	0.13483	0.0988945	18728	tags=100%, list=51%, signal=49%	GNAO1/GNAI1/CDC42/GNAI2/MAPK1/GNAI3/RHOA/GNA13/S1PR4/GNA12/GNAZ/S1PR5/PLCG1/MAPK3
PID_TCR_JNK_PATHWAY	PID_TCR_JNK_PATHWAY	14	0.542508	1.99206	0.016129	0.13483	0.0988945	4147	tags=43%, list=11%, signal=38%	MAP4K1/PRKCB/CRK/MAP2K4/GRAP2/LCP2
PID_TCR_RAS_PATHWAY	PID_TCR_RAS_PATHWAY	14	0.488143	1.79243	0.016129	0.13483	0.0988945	18728	tags=100%, list=51%, signal=49%	PTPN7/PRKCB/MAP2K1/FOS/MAPK1/PRKCA/KRAS/RAF1/NRAS/MAP3K8/BRAF/ELK1/HRAS/MAPK3
REACTOME_AKT_PHOSPHORYLATES_TARGETS_IN_THE_CYTOSOL	REACTOME_AKT_PHOSPHORYLATES_TARGETS_IN_THE_CYTOSOL	14	0.479691	1.7614	0.016129	0.13483	0.0988945	19037	tags=100%, list=52%, signal=48%	MDM2/CDKN1A/CASP9/CDKN1B/CHUK/AKT1/GSK3A/AKT3/BAD/MKRN1/GSK3B/AKT1S1/AKT2/TSC2
REACTOME_CS_DS_DEGRADATION	REACTOME_CS_DS_DEGRADATION	14	0.553579	2.03271	0.016129	0.13483	0.0988945	4317	tags=64%, list=12%, signal=57%	CSPG4/CSPG5/BGN/NCAN/HYAL1/HEXA/ARSB/VCAN/DCN
REACTOME_EARLY_PHASE_OF_HIV_LIFE_CYCLE	REACTOME_EARLY_PHASE_OF_HIV_LIFE_CYCLE	14	0.586502	2.1536	0.016129	0.13483	0.0988945	6904	tags=64%, list=19%, signal=52%	CXCR4/CCR5/CD4/XRCC6/FEN1/XRCC4/PSIP1/LIG1/XRCC5
REACTOME_ERYTHROPOIETIN_ACTIVATES_RAS	REACTOME_ERYTHROPOIETIN_ACTIVATES_RAS	14	0.470994	1.72946	0.016129	0.13483	0.0988945	19355	tags=100%, list=53%, signal=47%	JAK2/EPOR/VAV1/LYN/GRB2/RAPGEF1/SOS1/SHC1/KRAS/CRKL/NRAS/HRAS/IRS2/EPO
REACTOME_GOLGI_CISTERNAE_PERICENTRIOLAR_STACK_REORGANIZATION	REACTOME_GOLGI_CISTERNAE_PERICENTRIOLAR_STACK_REORGANIZATION	14	0.488143	1.79243	0.016129	0.13483	0.0988945	18728	tags=100%, list=51%, signal=49%	USO1/GOLGA2/CCNB1/RAB1A/CDK1/CCNB2/MAPK1/BLZF1/RAB1B/GORASP2/RAB2A/PLK1/GORASP1/MAPK3
REACTOME_INTERLEUKIN_15_SIGNALING	REACTOME_INTERLEUKIN_15_SIGNALING	14	0.629571	2.31175	0.016129	0.13483	0.0988945	7935	tags=71%, list=22%, signal=56%	IL2RB/JAK1/IL15/GRB2/STAT3/JAK3/IL15RA/SOS1/STAT5A/SHC1
REACTOME_IRAK1_RECRUITS_IKK_COMPLEX	REACTOME_IRAK1_RECRUITS_IKK_COMPLEX	14	0.486174	1.7852	0.016129	0.13483	0.0988945	18800	tags=100%, list=51%, signal=49%	UBB/UBE2N/PELI3/CHUK/PELI1/IKBKG/RPS27A/TRAF6/UBC/PELI2/IKBKB/IRAK1/UBE2V1/UBA52
REACTOME_PLATELET_ADHESION_TO_EXPOSED_COLLAGEN	REACTOME_PLATELET_ADHESION_TO_EXPOSED_COLLAGEN	14	0.579632	2.12838	0.016129	0.13483	0.0988945	3896	tags=64%, list=11%, signal=57%	ITGA10/COL1A2/VWF/COL1A1/FYN/FCER1G/ITGB1/ITGA2/LYN
REACTOME_POLYMERASE_SWITCHING	REACTOME_POLYMERASE_SWITCHING	14	0.502995	1.84697	0.016129	0.13483	0.0988945	18185	tags=100%, list=50%, signal=50%	POLD3/RFC1/RFC5/POLD4/PRIM1/PCNA/POLA2/RFC2/PRIM2/RFC4/POLA1/POLD1/RFC3/POLD2
REACTOME_PROLONGED_ERK_ACTIVATION_EVENTS	REACTOME_PROLONGED_ERK_ACTIVATION_EVENTS	14	0.488143	1.79243	0.016129	0.13483	0.0988945	18728	tags=100%, list=51%, signal=49%	MAP2K1/CRK/NTRK1/NGF/RAPGEF1/RAP1A/MAPK1/KIDINS220/CRKL/FRS2/BRAF/YWHAB/MAP2K2/MAPK3
REACTOME_REGULATION_OF_IFNG_SIGNALING	REACTOME_REGULATION_OF_IFNG_SIGNALING	14	0.687501	2.52446	0.016129	0.13483	0.0988945	5727	tags=64%, list=16%, signal=54%	IFNG/STAT1/JAK2/JAK1/SOCS3/IFNGR1/PTPN11/PTPN2/SUMO1
REACTOME_REGULATION_OF_INNATE_IMMUNE_RESPONSES_TO_CYTOSOLIC_DNA	REACTOME_REGULATION_OF_INNATE_IMMUNE_RESPONSES_TO_CYTOSOLIC_DNA	14	0.486174	1.7852	0.016129	0.13483	0.0988945	18800	tags=100%, list=51%, signal=49%	TRIM21/UBB/STING1/TRIM56/TBK1/TRIM32/RPS27A/ZBP1/NLRP4/IRF3/DTX4/UBC/DDX41/UBA52
REACTOME_RESPONSE_TO_METAL_IONS	REACTOME_RESPONSE_TO_METAL_IONS	14	0.548692	2.01477	0.016129	0.13483	0.0988945	6125	tags=71%, list=17%, signal=59%	MT1X/MT1E/MT2A/SNCB/CSRP1/MTF1/MT1M/MT1B/MT1G/MT1A
REACTOME_RUNX3_REGULATES_NOTCH_SIGNALING	REACTOME_RUNX3_REGULATES_NOTCH_SIGNALING	14	0.526982	1.93505	0.016129	0.13483	0.0988945	17308	tags=100%, list=47%, signal=53%	MAMLD1/JAG1/SNW1/KAT2B/EP300/RUNX3/MAML1/MAML3/HES1/RBPJ/CREBBP/KAT2A/NOTCH1/MAML2
REACTOME_SEMA3A_PLEXIN_REPULSION_SIGNALING_BY_INHIBITING_INTEGRIN_ADHESION	REACTOME_SEMA3A_PLEXIN_REPULSION_SIGNALING_BY_INHIBITING_INTEGRIN_ADHESION	14	0.490272	1.80025	0.016129	0.13483	0.0988945	3927	tags=36%, list=11%, signal=32%	RND1/NRP1/FYN/PLXNA4/TLN1
REACTOME_TP53_REGULATES_TRANSCRIPTION_OF_SEVERAL_ADDITIONAL_CELL_DEATH_GENES_WHOSE_SPECIFIC_ROLES_IN_P53_DEPENDENT_APOPTOSIS_REMAIN_UNCERTAIN	REACTOME_TP53_REGULATES_TRANSCRIPTION_OF_SEVERAL_ADDITIONAL_CELL_DEATH_GENES_WHOSE_SPECIFIC_ROLES_IN_P53_DEPENDENT_APOPTOSIS_REMAIN_UNCERTAIN	14	0.591723	2.17277	0.016129	0.13483	0.0988945	14941	tags=100%, list=41%, signal=59%	TP63/TP73/TP53/BCL6/TP53BP2/TP53I3/BIRC5/BCL2L14/RABGGTA/RABGGTB/PPP1R13B/NDRG1/PERP/CHM
REACTOME_TRAF6_MEDIATED_IRF7_ACTIVATION_IN_TLR7_8_OR_9_SIGNALING	REACTOME_TRAF6_MEDIATED_IRF7_ACTIVATION_IN_TLR7_8_OR_9_SIGNALING	14	0.486174	1.7852	0.016129	0.13483	0.0988945	18800	tags=100%, list=51%, signal=49%	TLR8/TLR7/UBB/UBE2N/RPS27A/TLR9/MYD88/IRF7/TRAF6/UBC/IRAK4/IRAK1/UBE2V1/UBA52
WP_CANCER_IMMUNOTHERAPY_BY_CTLA4_BLOCKADE	WP_CANCER_IMMUNOTHERAPY_BY_CTLA4_BLOCKADE	14	0.69609	2.556	0.016129	0.13483	0.0988945	6273	tags=64%, list=17%, signal=53%	HLA-DRB1/PIK3CD/CD86/CTLA4/CD28/PIK3R3/PTPN11/PPP2CA/PIK3R1
WP_OMEGA3OMEGA6_FA_SYNTHESIS	WP_OMEGA3OMEGA6_FA_SYNTHESIS	14	0.540767	1.98567	0.016129	0.13483	0.0988945	16804	tags=100%, list=46%, signal=54%	PLA2G4A/ELOVL2/PLA2G5/FADS1/ACSL3/ACSL4/FADS2/ACOX3/ACSL1/ELOVL5/ACOX1/ACOT2/PLA2G4B/PLA2G6
WP_OMEGA9_FA_SYNTHESIS	WP_OMEGA9_FA_SYNTHESIS	14	0.550012	2.01961	0.016129	0.13483	0.0988945	16466	tags=100%, list=45%, signal=55%	ELOVL3/ELOVL2/SCD5/ELOVL6/FADS1/ACSL3/ACSL4/FADS2/FASN/ACSL1/ELOVL5/SCD/ELOVL1/ACOT2
WP_THE_EFFECT_OF_PROGERIN_ON_THE_INVOLVED_GENES_IN_HUTCHINSONGILFORD_PROGERIA_SYNDROME	WP_THE_EFFECT_OF_PROGERIN_ON_THE_INVOLVED_GENES_IN_HUTCHINSONGILFORD_PROGERIA_SYNDROME	35	-0.619158	-1.45341	0.0181818	0.137403	0.100782	2927	tags=23%, list=8%, signal=21%	H3C10/H3C8/H3C4/H3C13/H3C7/H3C1/H3C12/H3C11
BIOCARTA_BCELLSURVIVAL_PATHWAY	BIOCARTA_BCELLSURVIVAL_PATHWAY	15	0.500383	1.86886	0.0185185	0.137403	0.100782	18281	tags=100%, list=50%, signal=50%	PIK3CG/ITGB1/CASP7/FOS/CASP3/PIK3R1/MTOR/CCT4/AKT1/BIRC5/DPF2/ZBTB7A/PIK3CA/XIAP/JUND
BIOCARTA_CD40_PATHWAY	BIOCARTA_CD40_PATHWAY	15	0.551176	2.05856	0.0185185	0.137403	0.100782	16424	tags=100%, list=45%, signal=55%	DUSP1/CD40/NFKB1/TNFAIP3/CD40LG/ELP1/NFKBIA/TRAF3/MAP3K1/CHUK/IKBKG/MAP3K14/RELA/TRAF6/IKBKB
BIOCARTA_ERYTH_PATHWAY	BIOCARTA_ERYTH_PATHWAY	15	0.496002	1.8525	0.0185185	0.137403	0.100782	4803	tags=53%, list=13%, signal=46%	IGF1/TGFB3/TGFB2/KITLG/IL6/CCL3/FLT3/TGFB1
BIOCARTA_GRANULOCYTES_PATHWAY	BIOCARTA_GRANULOCYTES_PATHWAY	15	0.805536	3.00856	0.0185185	0.137403	0.100782	4587	tags=73%, list=13%, signal=64%	IFNG/SELP/ITGAL/SELL/ITGB2/PECAM1/ICAM1/ITGAM/ICAM2/SELPLG/CXCL8
BIOCARTA_IL17_PATHWAY	BIOCARTA_IL17_PATHWAY	15	0.70791	2.64395	0.0185185	0.137403	0.100782	2650	tags=67%, list=7%, signal=62%	CD8A/CD2/CD247/KITLG/CD3E/CD4/CD3G/CD34/IL6/CD3D
BIOCARTA_NO2IL12_PATHWAY	BIOCARTA_NO2IL12_PATHWAY	15	0.777903	2.90536	0.0185185	0.137403	0.100782	2786	tags=80%, list=8%, signal=74%	IFNG/CCR5/CD2/CD247/NOS2/JAK2/CD3E/CD4/CD3G/IL12RB1/CD3D/STAT4
BIOCARTA_PGC1A_PATHWAY	BIOCARTA_PGC1A_PATHWAY	15	0.487094	1.81923	0.0185185	0.137403	0.100782	7352	tags=73%, list=20%, signal=59%	PPP3CC/YWHAH/PPARGC1A/PPP3CA/CALM3/CAMK4/CALM1/CAMK1G/PPP3CB/SLC2A4/CALM2
BIOCARTA_RELA_PATHWAY	BIOCARTA_RELA_PATHWAY	15	0.535777	2.00105	0.0185185	0.137403	0.100782	16987	tags=100%, list=46%, signal=54%	NFKB1/RIPK1/EP300/NFKBIA/TNFRSF1B/CHUK/TNFRSF1A/TNF/IKBKG/RELA/CREBBP/TRAF6/FADD/IKBKB/TRADD
BIOCARTA_TALL1_PATHWAY	BIOCARTA_TALL1_PATHWAY	15	0.662835	2.47559	0.0185185	0.137403	0.100782	4972	tags=47%, list=14%, signal=40%	TNFRSF13C/TNFSF13/TNFSF13B/TNFSF12-TNFSF13/TNFRSF17/NFKB1/TNFSF12
KEGG_GLYCOSAMINOGLYCAN_BIOSYNTHESIS_KERATAN_SULFATE	KEGG_GLYCOSAMINOGLYCAN_BIOSYNTHESIS_KERATAN_SULFATE	15	0.613677	2.292	0.0185185	0.137403	0.100782	4454	tags=40%, list=12%, signal=35%	CHST6/FUT8/CHST1/CHST4/B3GNT2/CHST2
PID_ARF6_DOWNSTREAM_PATHWAY	PID_ARF6_DOWNSTREAM_PATHWAY	15	0.488156	1.8232	0.0185185	0.137403	0.100782	18728	tags=100%, list=51%, signal=49%	TIAM1/PLAUR/RAB11A/ARF6/PLD2/MAPK1/RHOA/PIP5K1A/KALRN/PLD1/NME1/RAC1/RAB11FIP3/ARF1/MAPK3
REACTOME_ANCHORING_FIBRIL_FORMATION	REACTOME_ANCHORING_FIBRIL_FORMATION	15	0.743968	2.77861	0.0185185	0.137403	0.100782	4040	tags=80%, list=11%, signal=71%	TLL2/LAMA3/TLL1/COL1A2/LAMC2/COL1A1/COL4A1/COL4A2/BMP1/COL4A5/COL7A1/LAMB3
REACTOME_CGMP_EFFECTS	REACTOME_CGMP_EFFECTS	15	0.53637	2.00327	0.0185185	0.137403	0.100782	3350	tags=47%, list=9%, signal=42%	KCNMA1/PDE10A/KCNMB1/PDE2A/PRKG2/PDE1B/ITPR1
REACTOME_CONSTITUTIVE_SIGNALING_BY_EGFRVIII	REACTOME_CONSTITUTIVE_SIGNALING_BY_EGFRVIII	15	0.531975	1.98685	0.0185185	0.137403	0.100782	17126	tags=100%, list=47%, signal=53%	HSP90AA1/GRB2/EGFR/PIK3R1/SOS1/SHC1/KRAS/EGF/CBL/PIK3CA/NRAS/CDC37/GAB1/HRAS/PLCG1
REACTOME_INLB_MEDIATED_ENTRY_OF_LISTERIA_MONOCYTOGENES_INTO_HOST_CELL	REACTOME_INLB_MEDIATED_ENTRY_OF_LISTERIA_MONOCYTOGENES_INTO_HOST_CELL	15	0.486187	1.81584	0.0185185	0.137403	0.100782	18800	tags=100%, list=51%, signal=49%	GRB2/SH3GL2/UBB/SH3KBP1/STAM2/STAM/MET/EPS15/RPS27A/CBL/SH3GL1/UBC/HGS/SH3GL3/UBA52
REACTOME_MISMATCH_REPAIR	REACTOME_MISMATCH_REPAIR	15	0.503009	1.87867	0.0185185	0.137403	0.100782	18185	tags=100%, list=50%, signal=50%	RPA1/POLD3/EXO1/MSH6/RPA2/LIG1/POLD4/MSH2/PCNA/MSH3/PMS2/MLH1/POLD1/RPA3/POLD2
REACTOME_NUCLEOBASE_BIOSYNTHESIS	REACTOME_NUCLEOBASE_BIOSYNTHESIS	15	0.522265	1.95058	0.0185185	0.137403	0.100782	17481	tags=100%, list=48%, signal=52%	PFAS/PAICS/PPAT/ADSS1/ADSS2/GART/CAD/GMPS/UMPS/IMPDH2/ATIC/ADSL/DHODH/LHPP/IMPDH1
REACTOME_NUCLEOTIDE_LIKE_PURINERGIC_RECEPTORS	REACTOME_NUCLEOTIDE_LIKE_PURINERGIC_RECEPTORS	15	0.493526	1.84325	0.0185185	0.137403	0.100782	3251	tags=40%, list=9%, signal=36%	P2RY10/P2RY1/P2RY14/P2RY12/ADORA1/P2RY13
REACTOME_PHOSPHORYLATION_SITE_MUTANTS_OF_CTNNB1_ARE_NOT_TARGETED_TO_THE_PROTEASOME_BY_THE_DESTRUCTION_COMPLEX	REACTOME_PHOSPHORYLATION_SITE_MUTANTS_OF_CTNNB1_ARE_NOT_TARGETED_TO_THE_PROTEASOME_BY_THE_DESTRUCTION_COMPLEX	15	0.491275	1.83484	0.0185185	0.137403	0.100782	18614	tags=100%, list=51%, signal=49%	PPP2CB/PPP2R5E/PPP2CA/PPP2R5C/CSNK1A1/APC/PPP2R1B/PPP2R5B/PPP2R5A/CTNNB1/PPP2R5D/GSK3B/PPP2R1A/AMER1/AXIN1
REACTOME_PROCESSIVE_SYNTHESIS_ON_THE_LAGGING_STRAND	REACTOME_PROCESSIVE_SYNTHESIS_ON_THE_LAGGING_STRAND	15	0.503009	1.87867	0.0185185	0.137403	0.100782	18185	tags=100%, list=50%, signal=50%	RPA1/POLD3/FEN1/RPA2/LIG1/DNA2/POLD4/PRIM1/PCNA/POLA2/PRIM2/POLA1/POLD1/RPA3/POLD2
REACTOME_STING_MEDIATED_INDUCTION_OF_HOST_IMMUNE_RESPONSES	REACTOME_STING_MEDIATED_INDUCTION_OF_HOST_IMMUNE_RESPONSES	15	0.564934	2.10995	0.0185185	0.137403	0.100782	15921	tags=100%, list=44%, signal=56%	IFI16/NLRC3/XRCC6/CGAS/TRIM21/STING1/TBK1/XRCC5/STAT6/NLRP4/PRKDC/IRF3/DTX4/DDX41/MRE11
REACTOME_THE_NLRP3_INFLAMMASOME	REACTOME_THE_NLRP3_INFLAMMASOME	15	0.523265	1.95432	0.0185185	0.137403	0.100782	5963	tags=73%, list=16%, signal=61%	P2RX7/CASP1/PSTPIP1/NFKB2/NFKB1/NLRP3/PANX1/MEFV/APP/TXN/TXNIP
REACTOME_WNT5A_DEPENDENT_INTERNALIZATION_OF_FZD4	REACTOME_WNT5A_DEPENDENT_INTERNALIZATION_OF_FZD4	15	0.501176	1.87182	0.0185185	0.137403	0.100782	18252	tags=100%, list=50%, signal=50%	PRKCG/PRKCB/FZD4/AP2B1/CLTC/PRKCA/DVL2/ARRB2/AP2A2/AP2M1/AP2A1/CLTB/WNT5A/AP2S1/CLTA
SA_MMP_CYTOKINE_CONNECTION	SA_MMP_CYTOKINE_CONNECTION	15	0.762507	2.84786	0.0185185	0.137403	0.100782	3410	tags=53%, list=9%, signal=48%	SPN/FCGR3A/SELL/TGFB2/TNFSF8/CSF1/TNFRSF8/IL1B
WP_COVID19_ADVERSE_OUTCOME_PATHWAY	WP_COVID19_ADVERSE_OUTCOME_PATHWAY	15	0.586607	2.1909	0.0185185	0.137403	0.100782	5610	tags=60%, list=15%, signal=51%	CXCL10/IL2RA/IL6/CCL3/IL10/IL1B/CXCL8/CCL2/IL2
WP_ERK_PATHWAY_IN_HUNTINGTONS_DISEASE	WP_ERK_PATHWAY_IN_HUNTINGTONS_DISEASE	15	0.566028	2.11404	0.0185185	0.137403	0.100782	15881	tags=100%, list=43%, signal=57%	CASP7/CASP3/EGFR/MAPK1/HTT/RPS6KA5/EGF/BDNF/MAP2K7/CREB1/RAF1/NTRK2/ELK1/GRM1/HRAS
BIOCARTA_CDMAC_PATHWAY	BIOCARTA_CDMAC_PATHWAY	16	0.48817	1.92607	0.0212766	0.137403	0.100782	18728	tags=100%, list=51%, signal=49%	PRKCB/MAP2K1/FOS/NFKB1/NFKBIA/MAPK1/PRKCA/TNF/RAF1/RELA/PLCB1/JUN/CUZD1/HRAS/MYC/MAPK3
BIOCARTA_IL7_PATHWAY	BIOCARTA_IL7_PATHWAY	16	0.748876	2.95469	0.0212766	0.137403	0.100782	2774	tags=50%, list=8%, signal=46%	LCK/PTK2B/BCL2/PIK3CG/IL7R/FYN/NMI/JAK1
BIOCARTA_P53_PATHWAY	BIOCARTA_P53_PATHWAY	16	0.44928	1.77263	0.0212766	0.137403	0.100782	5554	tags=44%, list=15%, signal=37%	BCL2/MDM2/GADD45A/CDKN1A/CCND1/TP53/BAX
BIOCARTA_PITX2_PATHWAY	BIOCARTA_PITX2_PATHWAY	16	0.491288	1.93838	0.0212766	0.137403	0.100782	18614	tags=100%, list=51%, signal=49%	MED1/EP300/HDAC1/TRRAP/WNT1/FZD1/APC/LEF1/CTNNB1/KAT5/CREBBP/LDB1/GSK3B/DVL1/PITX2/AXIN1
KEGG_PANTOTHENATE_AND_COA_BIOSYNTHESIS	KEGG_PANTOTHENATE_AND_COA_BIOSYNTHESIS	16	0.48274	1.90465	0.0212766	0.137403	0.100782	5388	tags=38%, list=15%, signal=32%	VNN1/VNN2/DPYD/BCAT1/PANK2/ENPP3
PID_SMAD2_3PATHWAY	PID_SMAD2_3PATHWAY	16	0.48817	1.92607	0.0212766	0.137403	0.100782	18728	tags=100%, list=51%, signal=49%	KPNB1/SMAD4/KPNA2/SMAD2/SMAD3/MAPK1/MAP3K1/NUP214/NUP153/CTDSP1/PIAS4/PPM1A/UBE2I/CTDSP2/CTDSPL/MAPK3
REACTOME_CASPASE_ACTIVATION_VIA_DEATH_RECEPTORS_IN_THE_PRESENCE_OF_LIGAND	REACTOME_CASPASE_ACTIVATION_VIA_DEATH_RECEPTORS_IN_THE_PRESENCE_OF_LIGAND	16	0.73483	2.89927	0.0212766	0.137403	0.100782	4744	tags=62%, list=13%, signal=54%	TNFRSF10A/TNFRSF10B/FASLG/FAS/LY96/TICAM2/TNFSF10/CD14/CASP8/RIPK1
REACTOME_CRMPS_IN_SEMA3A_SIGNALING	REACTOME_CRMPS_IN_SEMA3A_SIGNALING	16	0.580761	2.29139	0.0212766	0.137403	0.100782	3240	tags=38%, list=9%, signal=34%	DPYSL2/DPYSL3/NRP1/DPYSL4/FYN/PLXNA4
REACTOME_DEFECTIVE_GALNT3_CAUSES_FAMILIAL_HYPERPHOSPHATEMIC_TUMORAL_CALCINOSIS_HFTC_	REACTOME_DEFECTIVE_GALNT3_CAUSES_FAMILIAL_HYPERPHOSPHATEMIC_TUMORAL_CALCINOSIS_HFTC_	16	0.491264	1.93828	0.0212766	0.137403	0.100782	172	tags=19%, list=0%, signal=19%	MUC5AC/MUC6/MUC5B
REACTOME_ELEVATION_OF_CYTOSOLIC_CA2_LEVELS	REACTOME_ELEVATION_OF_CYTOSOLIC_CA2_LEVELS	16	0.470527	1.85646	0.0212766	0.137403	0.100782	19373	tags=100%, list=53%, signal=47%	P2RX7/P2RX6/ITPR1/ITPR2/TRPC6/P2RX1/P2RX5/TRPC3/ORAI2/ITPR3/STIM1/P2RX4/P2RX2/TRPC7/ORAI1/P2RX3
REACTOME_FOXO_MEDIATED_TRANSCRIPTION_OF_CELL_DEATH_GENES	REACTOME_FOXO_MEDIATED_TRANSCRIPTION_OF_CELL_DEATH_GENES	16	0.472879	1.86575	0.0212766	0.137403	0.100782	19287	tags=100%, list=53%, signal=47%	FASLG/EP300/CITED2/BCL6/NFYB/BBC3/DDIT3/PINK1/BCL2L11/FOXO3/FOXO4/NFYA/CREBBP/NFYC/FOXO1/STK11
REACTOME_MAP3K8_TPL2_DEPENDENT_MAPK1_3_ACTIVATION	REACTOME_MAP3K8_TPL2_DEPENDENT_MAPK1_3_ACTIVATION	16	0.4862	1.9183	0.0212766	0.137403	0.100782	18800	tags=100%, list=51%, signal=49%	MAP2K1/MAP2K4/NFKB1/UBB/SKP1/CHUK/BTRC/FBXW11/CUL1/IKBKG/RPS27A/TNIP2/MAP3K8/UBC/IKBKB/UBA52
REACTOME_NRIF_SIGNALS_CELL_DEATH_FROM_THE_NUCLEUS	REACTOME_NRIF_SIGNALS_CELL_DEATH_FROM_THE_NUCLEUS	16	0.4862	1.9183	0.0212766	0.137403	0.100782	18800	tags=100%, list=51%, signal=49%	NGFR/NGF/UBB/NCSTN/PSEN1/MAPK8/PSENEN/RPS27A/APH1B/SQSTM1/APH1A/ITGB3BP/TRAF6/UBC/PSEN2/UBA52
REACTOME_P75NTR_SIGNALS_VIA_NF_KB	REACTOME_P75NTR_SIGNALS_VIA_NF_KB	16	0.4862	1.9183	0.0212766	0.137403	0.100782	18800	tags=100%, list=51%, signal=49%	NGFR/NFKB1/NGF/UBB/NFKBIA/RPS27A/PRKCI/RELA/SQSTM1/MYD88/TRAF6/RIPK2/UBC/IKBKB/IRAK1/UBA52
REACTOME_PROCESSING_OF_SMDT1	REACTOME_PROCESSING_OF_SMDT1	16	0.569463	2.24682	0.0212766	0.137403	0.100782	15756	tags=100%, list=43%, signal=57%	MCUB/AFG3L2/MCU/MICU1/YME1L1/PHB2/MAIP1/PMPCB/PARL/MICU2/PMPCA/MICU3/PHB/STOML2/SPG7/SMDT1
REACTOME_REGULATION_OF_GENE_EXPRESSION_IN_LATE_STAGE_BRANCHING_MORPHOGENESIS_PANCREATIC_BUD_PRECURSOR_CELLS	REACTOME_REGULATION_OF_GENE_EXPRESSION_IN_LATE_STAGE_BRANCHING_MORPHOGENESIS_PANCREATIC_BUD_PRECURSOR_CELLS	16	0.6263	2.47107	0.0212766	0.137403	0.100782	900	tags=19%, list=2%, signal=18%	ONECUT3/NEUROG3/MAMLD1
REACTOME_REGULATION_OF_KIT_SIGNALING	REACTOME_REGULATION_OF_KIT_SIGNALING	16	0.583476	2.3021	0.0212766	0.137403	0.100782	4677	tags=56%, list=13%, signal=49%	LCK/KITLG/SOCS6/FYN/KIT/SH2B3/LYN/GRB2/YES1
REACTOME_SEMA3A_PAK_DEPENDENT_AXON_REPULSION	REACTOME_SEMA3A_PAK_DEPENDENT_AXON_REPULSION	16	0.475636	1.87662	0.0212766	0.137403	0.100782	13297	tags=94%, list=36%, signal=60%	NRP1/HSP90AA1/FYN/PLXNA4/FES/SEMA3A/HSP90AB1/PAK1/PAK2/LIMK1/PLXNA1/PLXNA2/PAK3/RAC1/CFL1
REACTOME_SIGNAL_REGULATORY_PROTEIN_FAMILY_INTERACTIONS	REACTOME_SIGNAL_REGULATORY_PROTEIN_FAMILY_INTERACTIONS	16	0.62504	2.4661	0.0212766	0.137403	0.100782	4966	tags=50%, list=14%, signal=43%	SFTPA2/SIRPG/PTK2B/FYB1/GRB2/SFTPA1/PTPN11/SIRPA
REACTOME_SIGNALING_BY_ERBB2_ECD_MUTANTS	REACTOME_SIGNALING_BY_ERBB2_ECD_MUTANTS	16	0.503624	1.98705	0.0212766	0.137403	0.100782	18163	tags=100%, list=50%, signal=50%	HSP90AA1/GRB2/EGFR/PIK3R1/SOS1/SHC1/KRAS/EGF/ERBIN/PIK3CA/NRAS/CDC37/GAB1/HRAS/PLCG1/ERBB2
REACTOME_SPRY_REGULATION_OF_FGF_SIGNALING	REACTOME_SPRY_REGULATION_OF_FGF_SIGNALING	16	0.4862	1.9183	0.0212766	0.137403	0.100782	18800	tags=100%, list=51%, signal=49%	PPP2CB/GRB2/PTPN11/UBB/PPP2CA/MAPK1/RPS27A/CBL/MKNK1/SPRY2/BRAF/UBC/PPP2R1A/SRC/MAPK3/UBA52
REACTOME_SYNTHESIS_OF_PIPS_AT_THE_EARLY_ENDOSOME_MEMBRANE	REACTOME_SYNTHESIS_OF_PIPS_AT_THE_EARLY_ENDOSOME_MEMBRANE	16	0.59151	2.3338	0.0212766	0.137403	0.100782	14950	tags=100%, list=41%, signal=59%	MTMR10/FIG4/PIK3C3/PI4K2B/PIK3R4/MTMR4/INPP5F/INPP4A/MTMR12/MTMR2/PI4K2A/PIK3C2A/MTM1/PIKFYVE/INPP4B/VAC14
REACTOME_TGF_BETA_RECEPTOR_SIGNALING_IN_EMT_EPITHELIAL_TO_MESENCHYMAL_TRANSITION_	REACTOME_TGF_BETA_RECEPTOR_SIGNALING_IN_EMT_EPITHELIAL_TO_MESENCHYMAL_TRANSITION_	16	0.4862	1.9183	0.0212766	0.137403	0.100782	18800	tags=100%, list=51%, signal=49%	ARHGEF18/TGFB1/UBB/RHOA/SMURF1/FKBP1A/CGN/F11R/PARD3/TGFBR2/RPS27A/PRKCZ/TGFBR1/UBC/PARD6A/UBA52
REACTOME_TRAF6_MEDIATED_INDUCTION_OF_TAK1_COMPLEX_WITHIN_TLR4_COMPLEX	REACTOME_TRAF6_MEDIATED_INDUCTION_OF_TAK1_COMPLEX_WITHIN_TLR4_COMPLEX	16	0.482043	1.9019	0.0212766	0.137403	0.100782	18952	tags=100%, list=52%, signal=48%	LY96/TICAM2/CD14/UBB/TICAM1/TAB1/TAB2/RPS27A/MAP3K7/SARM1/TRAF6/TLR4/UBC/IRAK2/UBA52/TAB3
ST_G_ALPHA_S_PATHWAY	ST_G_ALPHA_S_PATHWAY	16	0.470992	1.8583	0.0212766	0.137403	0.100782	19356	tags=100%, list=53%, signal=47%	ASAH1/CFB/RAPGEF1/CREB5/MAPK1/TERF2IP/BFAR/CAMP/CREB1/RAPGEF3/RAF1/GAST/CREB3/BRAF/SRC/SNX13
WP_DEREGULATION_OF_RAB_AND_RAB_EFFECTOR_GENES_IN_BLADDER_CANCER	WP_DEREGULATION_OF_RAB_AND_RAB_EFFECTOR_GENES_IN_BLADDER_CANCER	16	0.687564	2.71279	0.0212766	0.137403	0.100782	4492	tags=50%, list=12%, signal=44%	RAB27B/MLPH/RAB27A/SYTL5/SYTL1/SYTL3/RPH3AL/GCC2
WP_INTERACTOME_OF_POLYCOMB_REPRESSIVE_COMPLEX_2_PRC2	WP_INTERACTOME_OF_POLYCOMB_REPRESSIVE_COMPLEX_2_PRC2	16	0.574086	2.26506	0.0212766	0.137403	0.100782	15587	tags=100%, list=43%, signal=57%	TRIM35/THRAP3/SUZ12/BCLAF1/RBBP4/MORC3/AEBP2/SETX/EZH2/EED/MTF2/ELL/EZH1/JARID2/RBBP7/STK38
WP_TCA_CYCLE_AND_DEFICIENCY_OF_PYRUVATE_DEHYDROGENASE_COMPLEX_PDHC	WP_TCA_CYCLE_AND_DEFICIENCY_OF_PYRUVATE_DEHYDROGENASE_COMPLEX_PDHC	16	0.505922	1.99612	0.0212766	0.137403	0.100782	18079	tags=100%, list=49%, signal=51%	DLST/MDH1/SUCLG2/DLD/DLAT/SDHA/IDH3A/IDH1/ACO1/ACLY/CS/OGDH/FH/PDHA1/PC/PCK1
BIOCARTA_EIF2_PATHWAY	BIOCARTA_EIF2_PATHWAY	10	0.56215	1.81162	0.0217391	0.137403	0.100782	16020	tags=100%, list=44%, signal=56%	EIF2AK3/EIF2S1/EIF2AK4/EIF2AK2/EIF5/EIF2S2/GSK3B/EIF2B5/EIF2S3/EIF2AK1
BIOCARTA_SODD_PATHWAY	BIOCARTA_SODD_PATHWAY	10	0.535704	1.7264	0.0217391	0.137403	0.100782	16987	tags=100%, list=46%, signal=54%	BIRC3/CASP8/RIPK1/TNFRSF1B/BAG4/TNFRSF1A/TNF/TRAF2/FADD/TRADD
PID_VEGF_VEGFR_PATHWAY	PID_VEGF_VEGFR_PATHWAY	10	0.548268	1.76689	0.0217391	0.137403	0.100782	4015	tags=60%, list=11%, signal=53%	NRP1/VEGFC/FLT4/KDR/NRP2/FLT1
REACTOME_AKT_PHOSPHORYLATES_TARGETS_IN_THE_NUCLEUS	REACTOME_AKT_PHOSPHORYLATES_TARGETS_IN_THE_NUCLEUS	10	0.530124	1.70842	0.0217391	0.137403	0.100782	17191	tags=100%, list=47%, signal=53%	NR4A1/AKT1/AKT3/CREB1/FOXO3/FOXO4/FOXO6/FOXO1/RPS6KB2/AKT2
REACTOME_CAMK_IV_MEDIATED_PHOSPHORYLATION_OF_CREB	REACTOME_CAMK_IV_MEDIATED_PHOSPHORYLATION_OF_CREB	10	0.580719	1.87147	0.0217391	0.137403	0.100782	15341	tags=100%, list=42%, signal=58%	CAMK2D/KPNA2/CAMK4/CALM1/CAMKK1/CAMKK2/CREB1/CAMK2G/CAMK2A/CAMK2B
REACTOME_COHESIN_LOADING_ONTO_CHROMATIN	REACTOME_COHESIN_LOADING_ONTO_CHROMATIN	10	0.564775	1.82009	0.0217391	0.137403	0.100782	15924	tags=100%, list=44%, signal=56%	SMC3/SMC1A/PDS5A/WAPL/STAG1/RAD21/NIPBL/MAU2/STAG2/PDS5B
REACTOME_HDR_THROUGH_MMEJ_ALT_NHEJ_	REACTOME_HDR_THROUGH_MMEJ_ALT_NHEJ_	10	0.564857	1.82035	0.0217391	0.137403	0.100782	15921	tags=100%, list=44%, signal=56%	RBBP8/PARP1/FEN1/PARP2/NBN/XRCC1/RAD50/LIG3/POLQ/MRE11
REACTOME_MAPK3_ERK1_ACTIVATION	REACTOME_MAPK3_ERK1_ACTIVATION	10	0.551357	1.77684	0.0217391	0.137403	0.100782	6748	tags=70%, list=18%, signal=57%	JAK2/IL6/MAP2K1/JAK1/PTPN11/CDK1/IL6R
REACTOME_MET_RECEPTOR_RECYCLING	REACTOME_MET_RECEPTOR_RECYCLING	10	0.541283	1.74438	0.0217391	0.137403	0.100782	16783	tags=100%, list=46%, signal=54%	CRK/GRB2/ARF6/MET/CRKL/HGF/RAB4A/GGA3/GAB1/RAB4B
REACTOME_NEF_MEDIATED_DOWNREGULATION_OF_MHC_CLASS_I_COMPLEX_CELL_SURFACE_EXPRESSION	REACTOME_NEF_MEDIATED_DOWNREGULATION_OF_MHC_CLASS_I_COMPLEX_CELL_SURFACE_EXPRESSION	10	0.568139	1.83093	0.0217391	0.137403	0.100782	15801	tags=100%, list=43%, signal=57%	B2M/AP1S3/AP1G1/HLA-A/AP1B1/PACS1/AP1S2/AP1S1/AP1M2/AP1M1
REACTOME_SIGNALING_BY_FGFR3_FUSIONS_IN_CANCER	REACTOME_SIGNALING_BY_FGFR3_FUSIONS_IN_CANCER	10	0.565951	1.82388	0.0217391	0.137403	0.100782	15881	tags=100%, list=43%, signal=57%	GRB2/PIK3R1/SOS1/KRAS/FRS2/PIK3CA/NRAS/FGFR3/GAB1/HRAS
REACTOME_SYNTHESIS_OF_PYROPHOSPHATES_IN_THE_CYTOSOL	REACTOME_SYNTHESIS_OF_PYROPHOSPHATES_IN_THE_CYTOSOL	10	0.539669	1.73918	0.0217391	0.137403	0.100782	16842	tags=100%, list=46%, signal=54%	NUDT11/PPIP5K1/NUDT10/IPPK/ITPK1/NUDT3/PPIP5K2/IP6K3/IP6K1/NUDT4
WP_ETHANOL_METABOLISM_RESULTING_IN_PRODUCTION_OF_ROS_BY_CYP2E1	WP_ETHANOL_METABOLISM_RESULTING_IN_PRODUCTION_OF_ROS_BY_CYP2E1	10	0.54533	1.75742	0.0217391	0.137403	0.100782	16635	tags=100%, list=45%, signal=55%	MAFF/MAP2K1/NFE2L2/PRKCQ/MAPK8/SP1/MAFK/MAFG/CYP2E1/MAP2K2
WP_INTERLEUKIN1_INDUCED_ACTIVATION_OF_NFKAPPAB	WP_INTERLEUKIN1_INDUCED_ACTIVATION_OF_NFKAPPAB	10	0.531437	1.71265	0.0217391	0.137403	0.100782	17143	tags=100%, list=47%, signal=53%	TIFA/NFKB1/UBE2N/AJUBA/SQSTM1/PRKCZ/TRAF6/IL1A/IRAK1/UBE2V1
WP_NONHOMOLOGOUS_END_JOINING	WP_NONHOMOLOGOUS_END_JOINING	10	0.522166	1.68277	0.0217391	0.137403	0.100782	17482	tags=100%, list=48%, signal=52%	WRN/XRCC6/XRCC4/XRCC5/NHEJ1/POLL/PRKDC/DCLRE1C/POLM/LIG4
BIOCARTA_BTG2_PATHWAY	BIOCARTA_BTG2_PATHWAY	11	0.515069	1.73189	0.0240964	0.139678	0.102451	17742	tags=100%, list=49%, signal=52%	CHAF1B/CCND1/TP53/BTG1/NGF/CHAF1A/FGF1/BTG2/RB1/PRMT1/HOXB9
PID_ALK2_PATHWAY	PID_ALK2_PATHWAY	11	0.536402	1.80362	0.0240964	0.139678	0.102451	16962	tags=100%, list=46%, signal=54%	SMAD4/SMAD1/SMAD9/ACVR1/SMAD5/FKBP1A/BMP7/AMH/TLX2/BMPR2/AMHR2
PID_P38_GAMMA_DELTA_PATHWAY	PID_P38_GAMMA_DELTA_PATHWAY	11	0.519746	1.74761	0.0240964	0.139678	0.102451	17571	tags=100%, list=48%, signal=52%	MAPK12/MAPT/CCND1/MAP2K3/MAP3K20/STMN1/PKN1/EEF2K/MAP2K6/MAPK13/SNTA1
REACTOME_CONSTITUTIVE_SIGNALING_BY_OVEREXPRESSED_ERBB2	REACTOME_CONSTITUTIVE_SIGNALING_BY_OVEREXPRESSED_ERBB2	11	0.503555	1.69317	0.0240964	0.139678	0.102451	18163	tags=100%, list=50%, signal=50%	HSP90AA1/GRB2/SOS1/SHC1/KRAS/PTPN12/ERBIN/NRAS/CDC37/HRAS/ERBB2
REACTOME_PHENYLALANINE_AND_TYROSINE_METABOLISM	REACTOME_PHENYLALANINE_AND_TYROSINE_METABOLISM	11	0.50381	1.69403	0.0240964	0.139678	0.102451	4822	tags=45%, list=13%, signal=39%	ASRGL1/IL4I1/TAT/HGD/GSTZ1
REACTOME_REGULATION_OF_GENE_EXPRESSION_BY_HYPOXIA_INDUCIBLE_FACTOR	REACTOME_REGULATION_OF_GENE_EXPRESSION_BY_HYPOXIA_INDUCIBLE_FACTOR	11	0.509894	1.71449	0.0240964	0.139678	0.102451	6965	tags=64%, list=19%, signal=52%	CA9/HIF1A/HIF3A/EPAS1/EP300/CITED2/HIGD1A
REACTOME_REMOVAL_OF_THE_FLAP_INTERMEDIATE_FROM_THE_C_STRAND	REACTOME_REMOVAL_OF_THE_FLAP_INTERMEDIATE_FROM_THE_C_STRAND	11	0.502954	1.69115	0.0240964	0.139678	0.102451	18185	tags=100%, list=50%, signal=50%	WRN/RPA1/POLD3/FEN1/RPA2/DNA2/POLD4/PCNA/POLD1/RPA3/POLD2
REACTOME_SIGNALING_BY_LEPTIN	REACTOME_SIGNALING_BY_LEPTIN	11	0.517996	1.74173	0.0240964	0.139678	0.102451	17635	tags=100%, list=48%, signal=52%	JAK2/SOCS3/LEP/STAT3/PTPN11/IRS1/STAT5A/STAT5B/SH2B1/LEPR/IRS2
REACTOME_SLBP_DEPENDENT_PROCESSING_OF_REPLICATION_DEPENDENT_HISTONE_PRE_MRNAS	REACTOME_SLBP_DEPENDENT_PROCESSING_OF_REPLICATION_DEPENDENT_HISTONE_PRE_MRNAS	11	0.51444	1.72977	0.0240964	0.139678	0.102451	17765	tags=100%, list=49%, signal=51%	SLBP/SNRPD3/SNRPG/ZNF473/LSM11/SNRPE/NCBP1/SNRPF/NCBP2/SNRPB/LSM10
REACTOME_VITAMIN_D_CALCIFEROL_METABOLISM	REACTOME_VITAMIN_D_CALCIFEROL_METABOLISM	11	0.506728	1.70384	0.0240964	0.139678	0.102451	18047	tags=100%, list=49%, signal=51%	GC/LGMN/SUMO2/VDR/PIAS4/CYP27B1/UBE2I/CYP24A1/CUBN/CYP2R1/LRP2
WP_FBXL10_ENHANCEMENT_OF_MAPERK_SIGNALING_IN_DIFFUSE_LARGE_BCELL_LYMPHOMA	WP_FBXL10_ENHANCEMENT_OF_MAPERK_SIGNALING_IN_DIFFUSE_LARGE_BCELL_LYMPHOMA	33	-0.604876	-1.41506	0.0252781	0.139678	0.102451	2927	tags=24%, list=8%, signal=22%	H3C10/H3C8/H3C4/H3C13/H3C7/H3C1/H3C12/H3C11
BIOCARTA_ARAP_PATHWAY	BIOCARTA_ARAP_PATHWAY	17	0.487718	1.89915	0.025641	0.139678	0.102451	18745	tags=100%, list=51%, signal=49%	ARFGAP3/CYTH4/ARAP2/CYTH1/ASAP2/GBF1/COPA/GPLD1/ARAP1/CYTH2/CYTH3/CLTB/ASAP1/ARFGAP1/ARF1/ARFGEF2/ARFGEF1
BIOCARTA_CCR5_PATHWAY	BIOCARTA_CCR5_PATHWAY	17	0.676425	2.63396	0.025641	0.139678	0.102451	5848	tags=65%, list=16%, signal=54%	CXCR4/CCR5/PTK2B/PRKCB/CXCL12/CCL4/FOS/GNAQ/CALM3/CCL2/CALM1
BIOCARTA_DC_PATHWAY	BIOCARTA_DC_PATHWAY	17	0.455094	1.77211	0.025641	0.139678	0.102451	5103	tags=59%, list=14%, signal=51%	IFNG/CD5/CD2/TLR7/ANPEP/CD7/IL10/CD40/CD33/ITGAX
BIOCARTA_GCR_PATHWAY	BIOCARTA_GCR_PATHWAY	17	0.598818	2.33176	0.025641	0.139678	0.102451	6273	tags=47%, list=17%, signal=39%	ANXA1/ADRB2/PIK3CG/HSP90AA1/NFKB1/CALM3/CALM1/PIK3R1
BIOCARTA_HCMV_PATHWAY	BIOCARTA_HCMV_PATHWAY	17	0.488183	1.90096	0.025641	0.139678	0.102451	18728	tags=100%, list=51%, signal=49%	PIK3CG/MAP2K1/NFKB1/MAP2K3/PIK3R1/MAPK1/MAP3K1/AKT1/SP1/CREB1/RELA/PIK3CA/RB1/MAPK14/MAP2K6/MAP2K2/MAPK3
BIOCARTA_LAIR_PATHWAY	BIOCARTA_LAIR_PATHWAY	17	0.594146	2.31357	0.025641	0.139678	0.102451	4587	tags=71%, list=13%, signal=62%	C7/C3/SELP/ITGAL/ITGB2/VCAM1/ICAM1/ITGB1/IL6/SELPLG/ITGA4/CXCL8
BIOCARTA_PDZS_PATHWAY	BIOCARTA_PDZS_PATHWAY	17	0.440718	1.71613	0.025641	0.139678	0.102451	6373	tags=65%, list=17%, signal=53%	NRXN3/ANK1/NCAM1/GRIN1/SPTBN1/DLG2/SPTAN1/ADD1/DLG3/DLG4/EPB41
BIOCARTA_PML_PATHWAY	BIOCARTA_PML_PATHWAY	17	0.499814	1.94624	0.025641	0.139678	0.102451	5727	tags=47%, list=16%, signal=40%	FASLG/FAS/PRAM1/PML/SP100/TP53/SIRT1/SUMO1
BIOCARTA_TEL_PATHWAY	BIOCARTA_TEL_PATHWAY	17	0.548192	2.13463	0.025641	0.139678	0.102451	6904	tags=59%, list=19%, signal=48%	TNKS/BCL2/HSP90AA1/XRCC6/TP53/TEP1/EGFR/PPP2CA/PRKCA/XRCC5
BIOCARTA_TNFR2_PATHWAY	BIOCARTA_TNFR2_PATHWAY	17	0.551206	2.14636	0.025641	0.139678	0.102451	16424	tags=100%, list=45%, signal=55%	DUSP1/NFKB1/TNFAIP3/RIPK1/ELP1/NFKBIA/TRAF3/TNFRSF1B/MAP3K1/CHUK/TANK/IKBKG/MAP3K14/RELA/TRAF2/TRAF1/IKBKB
PID_ANTHRAX_PATHWAY	PID_ANTHRAX_PATHWAY	17	0.620773	2.41725	0.025641	0.139678	0.102451	3981	tags=53%, list=11%, signal=47%	ANTXR2/VCAM1/CASP1/NLRP1/MAP2K1/IL18/MAP2K4/IL1B/MAP2K3
PID_BETA_CATENIN_DEG_PATHWAY	PID_BETA_CATENIN_DEG_PATHWAY	17	0.491301	1.9131	0.025641	0.139678	0.102451	18614	tags=100%, list=51%, signal=49%	CSNK1A1/APC/SKP1/GSK3A/DVL2/CUL1/CSNK1E/CTNNB1/CSNK1D/LRP6/GSK3B/FZD5/DVL1/AXIN2/WNT3A/DVL3/AXIN1
PID_INTEGRIN5_PATHWAY	PID_INTEGRIN5_PATHWAY	17	0.647364	2.5208	0.025641	0.139678	0.102451	4395	tags=47%, list=12%, signal=41%	FN1/VCAM1/FBN1/CCN1/PLAU/ITGB7/PLAUR/ITGA4
REACTOME_ACTIVATION_OF_IRF3_IRF7_MEDIATED_BY_TBK1_IKK_EPSILON	REACTOME_ACTIVATION_OF_IRF3_IRF7_MEDIATED_BY_TBK1_IKK_EPSILON	17	0.486214	1.89329	0.025641	0.139678	0.102451	18800	tags=100%, list=51%, signal=49%	LY96/TICAM2/CD14/PTPN11/UBB/TBK1/TRAF3/TANK/TICAM1/RPS27A/SARM1/IRF3/IRF7/IKBKE/TLR4/UBC/UBA52
REACTOME_ACYL_CHAIN_REMODELLING_OF_PI	REACTOME_ACYL_CHAIN_REMODELLING_OF_PI	17	0.455936	1.77539	0.025641	0.139678	0.102451	2307	tags=29%, list=6%, signal=28%	PLA2G2A/PLA2G2D/PLA2G4A/PLA2G5/PLA2G4D
REACTOME_BETA_CATENIN_PHOSPHORYLATION_CASCADE	REACTOME_BETA_CATENIN_PHOSPHORYLATION_CASCADE	17	0.491301	1.9131	0.025641	0.139678	0.102451	18614	tags=100%, list=51%, signal=49%	PPP2CB/PPP2R5E/PPP2CA/PPP2R5C/CSNK1A1/APC/PPP2R1B/PPP2R5B/PPP2R5A/CTNNB1/PPP2R5D/FRAT2/GSK3B/PPP2R1A/AMER1/FRAT1/AXIN1
REACTOME_DEFECTIVE_C1GALT1C1_CAUSES_TN_POLYAGGLUTINATION_SYNDROME_TNPS_	REACTOME_DEFECTIVE_C1GALT1C1_CAUSES_TN_POLYAGGLUTINATION_SYNDROME_TNPS_	17	0.494227	1.92449	0.025641	0.139678	0.102451	172	tags=18%, list=0%, signal=18%	MUC5AC/MUC6/MUC5B
REACTOME_HYALURONAN_METABOLISM	REACTOME_HYALURONAN_METABOLISM	17	0.510625	1.98835	0.025641	0.139678	0.102451	5192	tags=47%, list=14%, signal=40%	LYVE1/HAS3/CEMIP/HYAL1/HEXA/SLC9A1/CHP1/HMMR
REACTOME_METABOLISM_OF_FOLATE_AND_PTERINES	REACTOME_METABOLISM_OF_FOLATE_AND_PTERINES	17	0.523278	2.03761	0.025641	0.139678	0.102451	17445	tags=100%, list=48%, signal=52%	ALDH1L1/MTHFD2/DHFR/MTHFR/MTHFS/SHMT2/MTHFD1/FOLR2/DHFR2/SHMT1/MTHFD1L/SLC46A1/ALDH1L2/SLC25A32/FPGS/MTHFD2L/SLC19A1
REACTOME_PROTEIN_METHYLATION	REACTOME_PROTEIN_METHYLATION	17	0.442119	1.72159	0.025641	0.139678	0.102451	20412	tags=100%, list=56%, signal=44%	ETFBKMT/HSPA8/CALM1/VCPKMT/EEF1A1/EEF1AKMT2/VCP/KIN/ETFB/METTL21A/EEF2KMT/EEF2/CAMKMT/RPS2/PRMT3/EEF1AKMT1/METTL22
REACTOME_RIP_MEDIATED_NFKB_ACTIVATION_VIA_ZBP1	REACTOME_RIP_MEDIATED_NFKB_ACTIVATION_VIA_ZBP1	17	0.545079	2.12251	0.025641	0.139678	0.102451	16648	tags=100%, list=46%, signal=55%	TLR3/NFKB2/NFKB1/RIPK1/NFKBIA/DHX9/CHUK/TICAM1/IKBKG/NKIRAS1/NKIRAS2/RELA/RIPK3/ZBP1/MYD88/IKBKB/NFKBIB
REACTOME_SIGNALING_BY_CYTOSOLIC_FGFR1_FUSION_MUTANTS	REACTOME_SIGNALING_BY_CYTOSOLIC_FGFR1_FUSION_MUTANTS	17	0.500074	1.94726	0.025641	0.139678	0.102451	13092	tags=94%, list=36%, signal=60%	STAT1/MYO18A/GRB2/STAT3/LRRFIP1/CNTRL/PIK3R1/BCR/STAT5A/FGFR1OP2/STAT5B/GAB2/CPSF6/CUX1/PIK3CA/TRIM24
REACTOME_SYNTHESIS_OF_GLYCOSYLPHOSPHATIDYLINOSITOL_GPI_	REACTOME_SYNTHESIS_OF_GLYCOSYLPHOSPHATIDYLINOSITOL_GPI_	17	0.481591	1.87529	0.025641	0.139678	0.102451	18969	tags=100%, list=52%, signal=48%	PIGN/PIGB/PIGF/PIGG/PIGV/PIGW/PIGP/PIGX/PIGO/PIGL/PIGM/PIGA/PIGH/PIGC/DPM2/PIGQ/PIGZ
REACTOME_TNF_RECEPTOR_SUPERFAMILY_TNFSF_MEMBERS_MEDIATING_NON_CANONICAL_NF_KB_PATHWAY	REACTOME_TNF_RECEPTOR_SUPERFAMILY_TNFSF_MEMBERS_MEDIATING_NON_CANONICAL_NF_KB_PATHWAY	17	0.664175	2.58626	0.025641	0.139678	0.102451	6549	tags=59%, list=18%, signal=48%	BIRC3/TNFRSF13C/TNFRSF11A/TNFSF13B/LTA/LTB/CD40/TNFSF12/CD40LG/TRAF3
REACTOME_TRANSLESION_SYNTHESIS_BY_POLK	REACTOME_TRANSLESION_SYNTHESIS_BY_POLK	17	0.486214	1.89329	0.025641	0.139678	0.102451	18800	tags=100%, list=51%, signal=49%	RPA1/RFC1/RFC5/RPA2/UBB/POLK/PCNA/RFC2/RPS27A/REV1/RFC4/REV3L/MAD2L2/UBC/RPA3/RFC3/UBA52
REACTOME_VITAMIN_B5_PANTOTHENATE_METABOLISM	REACTOME_VITAMIN_B5_PANTOTHENATE_METABOLISM	17	0.443405	1.72659	0.025641	0.139678	0.102451	20365	tags=100%, list=56%, signal=44%	VNN1/VNN2/ENPP2/PANK2/ENPP3/AASDHPPT/PPCDC/PPCS/PANK4/PANK3/FASN/COASY/ENPP1/PANK1/PDZD11/SLC25A16/SLC5A6
SA_PTEN_PATHWAY	SA_PTEN_PATHWAY	17	0.488183	1.90096	0.025641	0.139678	0.102451	18728	tags=100%, list=51%, signal=49%	PTK2B/PIK3CD/GRB2/ILK/MAPK1/IPCEF1/SOS1/SHC1/AKT1/AKT3/PTEN/PDPK1/RBL2/PIK3CA/BPNT1/AKT2/MAPK3
SA_TRKA_RECEPTOR	SA_TRKA_RECEPTOR	17	0.530226	2.06467	0.025641	0.139678	0.102451	17191	tags=100%, list=47%, signal=53%	PIK3CD/NGFR/MAP2K1/CDKN1A/NTRK1/GRB2/NGF/RHOA/SOS1/SHC1/AKT1/AKT3/PIK3CA/ELK1/HRAS/MAP2K2/AKT2
WP_AMPLIFICATION_AND_EXPANSION_OF_ONCOGENIC_PATHWAYS_AS_METASTATIC_TRAITS	WP_AMPLIFICATION_AND_EXPANSION_OF_ONCOGENIC_PATHWAYS_AS_METASTATIC_TRAITS	17	0.615875	2.39818	0.025641	0.139678	0.102451	2172	tags=41%, list=6%, signal=39%	CXCR4/TNC/POSTN/VCAM1/CYTIP/JAG1/PIK3CG
WP_CANONICAL_AND_NONCANONICAL_TGFB_SIGNALING	WP_CANONICAL_AND_NONCANONICAL_TGFB_SIGNALING	17	0.611052	2.3794	0.025641	0.139678	0.102451	5802	tags=53%, list=16%, signal=45%	GREM1/BMP1/LOXL4/SMAD4/LOX/TGFB1/SMAD2/LOXL2/SMAD3
WP_CELLS_AND_MOLECULES_INVOLVED_IN_LOCAL_ACUTE_INFLAMMATORY_RESPONSE	WP_CELLS_AND_MOLECULES_INVOLVED_IN_LOCAL_ACUTE_INFLAMMATORY_RESPONSE	17	0.594146	2.31357	0.025641	0.139678	0.102451	4587	tags=71%, list=13%, signal=62%	C7/C3/SELP/ITGAL/ITGB2/VCAM1/ICAM1/ITGB1/IL6/SELPLG/ITGA4/CXCL8
WP_MAP3K1_ROLE_IN_PROMOTING_AND_BLOCKING_GONADAL_DETERMINATION	WP_MAP3K1_ROLE_IN_PROMOTING_AND_BLOCKING_GONADAL_DETERMINATION	17	0.473795	1.84493	0.025641	0.139678	0.102451	19254	tags=100%, list=53%, signal=47%	FOXL2/FGFR2/MAPK11/ROCK1/SOX9/FGF9/MAPK1/RHOA/MAP3K1/WNT4/MAP3K4/CTNNB1/GSK3B/SRY/FRAT1/AXIN1/GADD45G
WP_PLATELETMEDIATED_INTERACTIONS_WITH_VASCULAR_AND_CIRCULATING_CELLS	WP_PLATELETMEDIATED_INTERACTIONS_WITH_VASCULAR_AND_CIRCULATING_CELLS	17	0.752958	2.93197	0.025641	0.139678	0.102451	6312	tags=88%, list=17%, signal=73%	CCL5/SELP/SELE/TGFB3/TGFB2/VCAM1/TLR7/ICAM1/IL1B/SELPLG/CD40/TGFB1/CCL2/CD40LG/TLR2
WP_PROTEOGLYCAN_BIOSYNTHESIS	WP_PROTEOGLYCAN_BIOSYNTHESIS	17	0.521947	2.03243	0.025641	0.139678	0.102451	4093	tags=35%, list=11%, signal=31%	CSGALNACT1/EXTL3/CHST3/CHSY1/PAPSS2/CANT1
WP_PYRIMIDINE_METABOLISM_AND_RELATED_DISEASES	WP_PYRIMIDINE_METABOLISM_AND_RELATED_DISEASES	17	0.582023	2.26636	0.025641	0.139678	0.102451	4711	tags=53%, list=13%, signal=46%	CPS1/TYMP/TYMS/DPYD/RRM2/TK2/RRM2B/GLS2/RRM1
BIOCARTA_LECTIN_PATHWAY	BIOCARTA_LECTIN_PATHWAY	12	0.466703	1.6352	0.0277778	0.143173	0.105014	1065	tags=42%, list=3%, signal=40%	C7/C4A/C3/C4B/MASP1
BIOCARTA_41BB_PATHWAY	BIOCARTA_41BB_PATHWAY	18	0.569986	2.17749	0.0285714	0.143173	0.105014	7876	tags=67%, list=22%, signal=52%	IFNG/TNFSF9/MAP3K5/TNFRSF9/NFKB1/IL2/NFKBIA/ATF2/MAP4K5/MAP3K1/CHUK/MAPK8
BIOCARTA_CALCINEURIN_PATHWAY	BIOCARTA_CALCINEURIN_PATHWAY	18	0.558051	2.1319	0.0285714	0.143173	0.105014	7352	tags=61%, list=20%, signal=49%	NFATC1/PPP3CC/PRKCB/CDKN1A/PPP3CA/GNAQ/CALM3/CALM1/PRKCA/PPP3CB/CALM2
BIOCARTA_CARDIACEGF_PATHWAY	BIOCARTA_CARDIACEGF_PATHWAY	18	0.413108	1.57818	0.0285714	0.143173	0.105014	21473	tags=100%, list=59%, signal=41%	ADAM12/PRKCB/FOS/NFKB1/EGFR/RHOA/PRKCA/EGF/EDNRB/RELA/AGTR2/JUN/EDNRA/HRAS/EDN1/PLCG1/MYC/AGT
BIOCARTA_CHEMICAL_PATHWAY	BIOCARTA_CHEMICAL_PATHWAY	18	0.588242	2.24723	0.0285714	0.143173	0.105014	6721	tags=67%, list=18%, signal=54%	BCL2/STAT1/PRKCB/CASP7/PARP1/CASP3/TLN1/TP53/EIF2S1/BAX/APAF1/PRKCA
BIOCARTA_MCM_PATHWAY	BIOCARTA_MCM_PATHWAY	18	0.566376	2.1637	0.0285714	0.143173	0.105014	15870	tags=100%, list=43%, signal=57%	KITLG/MCM6/ORC1/MCM3/CDKN1B/MCM4/CDK2/CDC6/MCM5/ORC4/CCNE1/ORC3/ORC5/MCM7/ORC2/MCM2/ORC6/CDT1
BIOCARTA_MEF2D_PATHWAY	BIOCARTA_MEF2D_PATHWAY	18	0.65597	2.50597	0.0285714	0.143173	0.105014	7374	tags=78%, list=20%, signal=62%	NFATC1/PPP3CC/PRKCB/CAPN2/PPP3CA/CALM3/CABIN1/CALM1/EP300/HDAC1/PRKCA/PPP3CB/CALM2/HDAC2
BIOCARTA_PTEN_PATHWAY	BIOCARTA_PTEN_PATHWAY	18	0.415953	1.58905	0.0285714	0.143173	0.105014	21369	tags=100%, list=58%, signal=42%	FASLG/ITGB1/GRB2/EGFR/ILK/PIK3R1/MAPK1/CDKN1B/SOS1/SHC1/AKT1/PTEN/PDPK1/FOXO3/BCAR1/PIK3CA/MAPK3/PDK2
BIOCARTA_RAB_PATHWAY	BIOCARTA_RAB_PATHWAY	13	0.444013	1.5854	0.0285714	0.143173	0.105014	20341	tags=100%, list=56%, signal=44%	RAB27A/RAB11A/RAB3A/RAB8A/RAB1A/RAB6A/RAB5A/RAB4A/RAB7A/RAB9A/RAB2A/RAB6C/ACTA1
KEGG_PHENYLALANINE_METABOLISM	KEGG_PHENYLALANINE_METABOLISM	18	0.499467	1.90809	0.0285714	0.143173	0.105014	18316	tags=100%, list=50%, signal=50%	MAOB/AOC3/IL4I1/TAT/ALDH1A3/GOT1/ALDH3A1/HPD/PRDX6/AOC2/GOT2/MAOA/ALDH3B1/ALDH3B2/MIF/PAH/DDC/NAA80
REACTOME_ABC_TRANSPORTERS_IN_LIPID_HOMEOSTASIS	REACTOME_ABC_TRANSPORTERS_IN_LIPID_HOMEOSTASIS	18	0.414157	1.58219	0.0285714	0.143173	0.105014	2264	tags=28%, list=6%, signal=26%	ABCA12/ABCG8/ABCA3/ABCD2/ABCG5
REACTOME_ACYL_CHAIN_REMODELLING_OF_PG	REACTOME_ACYL_CHAIN_REMODELLING_OF_PG	18	0.559841	2.13874	0.0285714	0.143173	0.105014	2307	tags=39%, list=6%, signal=36%	PLA2G2A/PLA2G3/PLA2G2D/PLA2G4A/LPCAT1/PLA2G5/PLA2G4D
REACTOME_CELL_EXTRACELLULAR_MATRIX_INTERACTIONS	REACTOME_CELL_EXTRACELLULAR_MATRIX_INTERACTIONS	18	0.576151	2.20105	0.0285714	0.143173	0.105014	6413	tags=56%, list=18%, signal=46%	FLNC/ITGB1/ARHGEF6/FLNA/PXN/FERMT2/ACTN1/ILK/LIMS1/FBLIM1
REACTOME_CROSSLINKING_OF_COLLAGEN_FIBRILS	REACTOME_CROSSLINKING_OF_COLLAGEN_FIBRILS	18	0.692366	2.64501	0.0285714	0.143173	0.105014	2575	tags=56%, list=7%, signal=52%	TLL2/TLL1/PXDN/COL1A2/COL1A1/COL4A1/COL4A2/BMP1/LOXL4/COL4A5
REACTOME_DISSOLUTION_OF_FIBRIN_CLOT	REACTOME_DISSOLUTION_OF_FIBRIN_CLOT	13	0.429748	1.53447	0.0285714	0.143173	0.105014	3134	tags=46%, list=9%, signal=42%	SERPINB2/SERPINE1/SERPINB8/ANXA2/PLAU/PLAUR
REACTOME_METABOLISM_OF_ANGIOTENSINOGEN_TO_ANGIOTENSINS	REACTOME_METABOLISM_OF_ANGIOTENSINOGEN_TO_ANGIOTENSINS	18	0.450328	1.72037	0.0285714	0.143173	0.105014	2678	tags=28%, list=7%, signal=26%	CMA1/GZMH/CTSG/ANPEP/CPA3
REACTOME_PURINE_CATABOLISM	REACTOME_PURINE_CATABOLISM	18	0.47203	1.80327	0.0285714	0.143173	0.105014	19319	tags=100%, list=53%, signal=47%	NUDT18/XDH/ADPRM/NUDT9/GDA/PNP/NT5E/NT5C1A/NT5C2/NUDT16/NT5C/NT5C1B/ITPA/NUDT5/NUDT15/NUDT1/DNPH1/GPX1
REACTOME_RNA_POLYMERASE_III_CHAIN_ELONGATION	REACTOME_RNA_POLYMERASE_III_CHAIN_ELONGATION	18	0.473507	1.80892	0.0285714	0.143173	0.105014	19265	tags=100%, list=53%, signal=47%	POLR3D/POLR3G/POLR3GL/POLR3B/POLR3H/POLR3A/POLR3F/POLR2F/POLR2E/POLR3K/POLR3C/POLR1C/POLR1D/CRCP/POLR2H/POLR3E/POLR2L/POLR2K
REACTOME_RORA_ACTIVATES_GENE_EXPRESSION	REACTOME_RORA_ACTIVATES_GENE_EXPRESSION	18	0.425473	1.62541	0.0285714	0.143173	0.105014	21021	tags=100%, list=57%, signal=43%	MED1/SREBF1/EP300/TBL1X/NCOA1/PPARA/TGS1/SMARCD3/RXRA/CREBBP/HELZ2/CPT1A/NCOA6/TBL1XR1/NCOA2/CARM1/CHD9/RORA
REACTOME_TP53_REGULATES_TRANSCRIPTION_OF_GENES_INVOLVED_IN_G2_CELL_CYCLE_ARREST	REACTOME_TP53_REGULATES_TRANSCRIPTION_OF_GENES_INVOLVED_IN_G2_CELL_CYCLE_ARREST	18	0.532183	2.03307	0.0285714	0.143173	0.105014	17120	tags=100%, list=47%, signal=53%	ZNF385A/GADD45A/SFN/TP53/CCNB1/BAX/EP300/CDK1/PCNA/CDC25C/RBL2/TFDP2/AURKA/TFDP1/PRMT1/CARM1/RBL1/E2F4
WP_4HYDROXYTAMOXIFEN_DEXAMETHASONE_AND_RETINOIC_ACIDS_REGULATION_OF_P27_EXPRESSION	WP_4HYDROXYTAMOXIFEN_DEXAMETHASONE_AND_RETINOIC_ACIDS_REGULATION_OF_P27_EXPRESSION	18	0.488197	1.86503	0.0285714	0.143173	0.105014	18728	tags=100%, list=51%, signal=49%	PBK/MAP3K5/MAP2K1/MAP2K3/EIF4E/MTOR/MKNK2/MAPK1/PRKAA1/AKT1/RAF1/TSC1/MKNK1/EIF4EBP1/MAP2K6/MAP3K11/MAP2K2/MAPK3
WP_ESTROGEN_METABOLISM	WP_ESTROGEN_METABOLISM	18	0.431187	1.64724	0.0285714	0.143173	0.105014	2247	tags=39%, list=6%, signal=37%	CYP1A1/UGT2B7/CYP1B1/STS/UGT1A6/UGT1A1/SULT1E1
WP_HOMOLOGOUS_RECOMBINATION	WP_HOMOLOGOUS_RECOMBINATION	13	0.442673	1.58062	0.0285714	0.143173	0.105014	20390	tags=100%, list=56%, signal=44%	RPA1/POLD3/RAD51/NBN/POLD4/RAD50/RAD54B/POLD1/MRE11/ATM/RAD52/POLD2/BRCA2
WP_INHIBITION_OF_EXOSOME_BIOGENESIS_AND_SECRETION_BY_MANUMYCIN_A_IN_CRPC_CELLS	WP_INHIBITION_OF_EXOSOME_BIOGENESIS_AND_SECRETION_BY_MANUMYCIN_A_IN_CRPC_CELLS	18	0.486938	1.86023	0.0285714	0.143173	0.105014	18774	tags=100%, list=51%, signal=49%	RAB27A/MRAS/MAPK1/KRAS/RAB5B/PDCD6IP/RAB5A/RRAS2/RAF1/HNRNPH1/RAB5C/NRAS/BRAF/RRAS/HRAS/HGS/MAPK3/ARAF
WP_MFAP5_EFFECT_ON_PERMEABILITY_AND_MOTILITY_OF_ENDOTHELIAL_CELLS_VIA_CYTOSKELETON_REARRANGEMENT	WP_MFAP5_EFFECT_ON_PERMEABILITY_AND_MOTILITY_OF_ENDOTHELIAL_CELLS_VIA_CYTOSKELETON_REARRANGEMENT	18	0.488197	1.86503	0.0285714	0.143173	0.105014	18728	tags=100%, list=51%, signal=49%	MFAP5/MYLK/VCL/ITPR1/PXN/ACTN1/ITGB3/ITGAV/MAPK1/PRKCQ/TJP1/CREB1/MYL2/JUN/PTK2/PLCG1/LPP/MAPK3
WP_MIR5093P_ALTERATION_OF_YAP1ECM_AXIS	WP_MIR5093P_ALTERATION_OF_YAP1ECM_AXIS	18	0.450444	1.72081	0.0285714	0.143173	0.105014	2036	tags=28%, list=6%, signal=26%	FN1/COL5A1/COL3A1/COL1A1/THBS2
WP_SIMPLIFIED_DEPICTION_OF_MYD88_DISTINCT_INPUTOUTPUT_PATHWAY	WP_SIMPLIFIED_DEPICTION_OF_MYD88_DISTINCT_INPUTOUTPUT_PATHWAY	18	0.531553	2.03067	0.0285714	0.143173	0.105014	17143	tags=100%, list=47%, signal=53%	TLR8/TLR10/TLR7/TLR6/TIFA/TLR5/NFKB1/TLR1/TLR2/UBE2N/TLR9/MYD88/JUN/TRAF6/TLR4/IL1A/IRAK1/UBE2V1
WP_SREBF_AND_MIR33_IN_CHOLESTEROL_AND_LIPID_HOMEOSTASIS	WP_SREBF_AND_MIR33_IN_CHOLESTEROL_AND_LIPID_HOMEOSTASIS	18	0.415461	1.58717	0.0285714	0.143173	0.105014	21387	tags=100%, list=58%, signal=42%	HMGCS1/LDLR/PPARGC1A/SIRT1/SREBF1/MTOR/HMGCR/PRKAA1/PPARA/FASN/NR1H3/MED15/ABCA1/SCD/SREBF2/SIRT6/MIR33B/MIR33A
WP_TGFB_SIGNALING_IN_THYROID_CELLS_FOR_EPITHELIALMESENCHYMAL_TRANSITION	WP_TGFB_SIGNALING_IN_THYROID_CELLS_FOR_EPITHELIALMESENCHYMAL_TRANSITION	18	0.443992	1.69616	0.0285714	0.143173	0.105014	20344	tags=100%, list=56%, signal=44%	TNC/FN1/VIM/CDH2/SMAD4/TGFB1/SNAI2/SMAD2/SMAD3/MAPK1/AKT1/CDH1/SNAI1/CDH16/CDH6/RUNX2/MAPK3/ID1
BIOCARTA_HSP27_PATHWAY	BIOCARTA_HSP27_PATHWAY	14	0.462971	1.7	0.0322581	0.146055	0.107128	4756	tags=36%, list=13%, signal=31%	FASLG/BCL2/FAS/CASP3/HSPB2
REACTOME_DEFECTIVE_EXT2_CAUSES_EXOSTOSES_2	REACTOME_DEFECTIVE_EXT2_CAUSES_EXOSTOSES_2	14	0.447236	1.64222	0.0322581	0.146055	0.107128	2525	tags=21%, list=7%, signal=20%	GPC3/HSPG2/SDC3
REACTOME_PTK6_REGULATES_RHO_GTPASES_RAS_GTPASE_AND_MAP_KINASES	REACTOME_PTK6_REGULATES_RHO_GTPASES_RAS_GTPASE_AND_MAP_KINASES	14	0.43995	1.61547	0.0322581	0.146055	0.107128	20490	tags=100%, list=56%, signal=44%	CRK/PXN/RHOA/ARHGAP35/ELMO1/KRAS/DOCK1/RASA1/BCAR1/NRAS/RAC1/ELMO2/HRAS/PTK6
WP_SOMATIC_SEX_DETERMINATION	WP_SOMATIC_SEX_DETERMINATION	14	0.45166	1.65847	0.0322581	0.146055	0.107128	1718	tags=36%, list=5%, signal=34%	GATA4/SOX8/RSPO1/FOXL2/PTGDS
BIOCARTA_NPP1_PATHWAY	BIOCARTA_NPP1_PATHWAY	10	0.505237	1.62821	0.0326087	0.146055	0.107128	3515	tags=50%, list=10%, signal=45%	COL4A1/COL4A2/ALPL/COL4A5/SPP1
KEGG_LIMONENE_AND_PINENE_DEGRADATION	KEGG_LIMONENE_AND_PINENE_DEGRADATION	10	0.499357	1.60927	0.0326087	0.146055	0.107128	18316	tags=100%, list=50%, signal=50%	ALDH3A2/ALDH7A1/EHHADH/ALDH9A1/ECHS1/HADHA/ALDH2/YOD1/ALDH1B1/NAA80
REACTOME_ACETYLCHOLINE_REGULATES_INSULIN_SECRETION	REACTOME_ACETYLCHOLINE_REGULATES_INSULIN_SECRETION	10	0.480553	1.54867	0.0326087	0.146055	0.107128	7093	tags=60%, list=19%, signal=48%	GNA14/PLCB2/GNA15/GNAQ/PRKCA/PLCB3
REACTOME_ACTIVATION_OF_THE_AP_1_FAMILY_OF_TRANSCRIPTION_FACTORS	REACTOME_ACTIVATION_OF_THE_AP_1_FAMILY_OF_TRANSCRIPTION_FACTORS	10	0.48809	1.57295	0.0326087	0.146055	0.107128	18728	tags=100%, list=51%, signal=49%	MAPK11/FOS/MAPK1/ATF2/MAPK8/MAPK9/JUN/MAPK14/MAPK10/MAPK3
REACTOME_CASPASE_ACTIVATION_VIA_DEPENDENCE_RECEPTORS_IN_THE_ABSENCE_OF_LIGAND	REACTOME_CASPASE_ACTIVATION_VIA_DEPENDENCE_RECEPTORS_IN_THE_ABSENCE_OF_LIGAND	10	0.500467	1.61284	0.0326087	0.146055	0.107128	3521	tags=40%, list=10%, signal=36%	UNC5A/DAPK1/UNC5B/CASP3
REACTOME_FOLDING_OF_ACTIN_BY_CCT_TRIC	REACTOME_FOLDING_OF_ACTIN_BY_CCT_TRIC	10	0.519048	1.67272	0.0326087	0.146055	0.107128	17596	tags=100%, list=48%, signal=52%	CCT8/CCT2/CCT4/TCP1/CCT7/CCT5/CCT3/CCT6A/ACTB/CCT6B
REACTOME_IRAK2_MEDIATED_ACTIVATION_OF_TAK1_COMPLEX	REACTOME_IRAK2_MEDIATED_ACTIVATION_OF_TAK1_COMPLEX	10	0.481964	1.55321	0.0326087	0.146055	0.107128	18952	tags=100%, list=52%, signal=48%	UBB/TAB1/TAB2/RPS27A/MAP3K7/TRAF6/UBC/IRAK2/UBA52/TAB3
REACTOME_PROCESSING_AND_ACTIVATION_OF_SUMO	REACTOME_PROCESSING_AND_ACTIVATION_OF_SUMO	10	0.490414	1.58045	0.0326087	0.146055	0.107128	18643	tags=100%, list=51%, signal=49%	SUMO2/SUMO1/SENP1/SAE1/RWDD3/UBE2I/SENP2/UBA2/SUMO3/SENP5
REACTOME_REGULATION_OF_COMMISSURAL_AXON_PATHFINDING_BY_SLIT_AND_ROBO	REACTOME_REGULATION_OF_COMMISSURAL_AXON_PATHFINDING_BY_SLIT_AND_ROBO	10	0.518135	1.66978	0.0326087	0.146055	0.107128	2251	tags=40%, list=6%, signal=38%	SLIT3/NTN1/ROBO3/SLIT2
WP_MAMMARY_GLAND_DEVELOPMENT_PATHWAY_INVOLUTION_STAGE_4_OF_4	WP_MAMMARY_GLAND_DEVELOPMENT_PATHWAY_INVOLUTION_STAGE_4_OF_4	10	0.48694	1.56925	0.0326087	0.146055	0.107128	5554	tags=60%, list=15%, signal=51%	MMP9/SOCS3/CHI3L1/STAT3/TP53/BAX
BIOCARTA_CCR3_PATHWAY	BIOCARTA_CCR3_PATHWAY	19	0.447779	1.81398	0.0333333	0.146055	0.107128	20206	tags=100%, list=55%, signal=45%	PRKCB/MAP2K1/PPP1R12B/GNAQ/MAPK1/RHOA/PRKCA/CCL11/ROCK2/LIMK1/RAF1/MYL2/PLCB1/HRAS/GNAS/PIK3C2G/MAPK3/NOX1/CCR3
BIOCARTA_COMP_PATHWAY	BIOCARTA_COMP_PATHWAY	19	0.461741	1.87055	0.0333333	0.146055	0.107128	4695	tags=58%, list=13%, signal=50%	C7/C4A/C3/C4B/MASP1/C1QA/C1QB/C1S/C1R/C1QC/CFD
BIOCARTA_CXCR4_PATHWAY	BIOCARTA_CXCR4_PATHWAY	19	0.493938	2.00098	0.0333333	0.146055	0.107128	3782	tags=37%, list=10%, signal=33%	CXCR4/PTK2B/PRKCB/CXCL12/MAP2K1/CRK/NFKB1
BIOCARTA_ECM_PATHWAY	BIOCARTA_ECM_PATHWAY	19	0.553759	2.24332	0.0333333	0.146055	0.107128	6719	tags=58%, list=18%, signal=47%	PIK3CG/GSN/FYN/ITGB1/ROCK1/MAP2K1/TLN1/PIK3R1/DIAPH1/MAPK1/RHOA
BIOCARTA_EPO_PATHWAY	BIOCARTA_EPO_PATHWAY	19	0.471058	1.90829	0.0333333	0.146055	0.107128	19355	tags=100%, list=53%, signal=47%	JAK2/EPOR/MAP2K1/FOS/GRB2/CSNK2A1/SOS1/MAPK8/STAT5A/SHC1/STAT5B/RAF1/PTPN6/JUN/ELK1/HRAS/PLCG1/MAPK3/EPO
BIOCARTA_ERAD_PATHWAY	BIOCARTA_ERAD_PATHWAY	19	0.611774	2.47834	0.0333333	0.146055	0.107128	14211	tags=100%, list=39%, signal=61%	FBXO2/MAN1A1/EDEM1/MAN1C1/CANX/UGGT1/GANAB/MAN2B1/SKP1/SEC61A1/CUL1/MAN2A2/SAE1/MAN1A2/RBX1/MOGS/UBE2I/UBA2/MAN2C1
BIOCARTA_IGF1MTOR_PATHWAY	BIOCARTA_IGF1MTOR_PATHWAY	19	0.456605	1.84974	0.0333333	0.146055	0.107128	14952	tags=95%, list=41%, signal=56%	IGF1/EIF2S1/RPS6KB1/EIF4E/PPP2CA/PIK3R1/MTOR/AKT1/PTEN/PDPK1/EIF2S2/IGF1R/PIK3CA/GSK3B/EIF4EBP1/EIF2B5/EIF2S3/INPPL1
BIOCARTA_IL12_PATHWAY	BIOCARTA_IL12_PATHWAY	19	0.711172	2.88101	0.0333333	0.146055	0.107128	2808	tags=63%, list=8%, signal=58%	IFNG/CCR5/CD247/ETV5/JAK2/IL18R1/CD3E/CD3G/IL12RB1/CD3D/STAT4/IL18
BIOCARTA_MAL_PATHWAY	BIOCARTA_MAL_PATHWAY	19	0.444086	1.79902	0.0333333	0.146055	0.107128	20341	tags=100%, list=56%, signal=44%	ROCK1/MAP2K1/MAL/CDC42/DIAPH1/MAPK1/RHOA/MAP3K1/MAPK8/LIMK1/RAF1/RAC1/SRF/HRAS/HNF1A/MAP2K2/MAP4K2/MAPK3/ACTA1
BIOCARTA_MITOCHONDRIA_PATHWAY	BIOCARTA_MITOCHONDRIA_PATHWAY	19	0.461453	1.86938	0.0333333	0.146055	0.107128	5817	tags=42%, list=16%, signal=35%	BIRC3/BCL2/CASP7/CASP3/CASP8/BIK/BAX/BAK1
BIOCARTA_PAR1_PATHWAY	BIOCARTA_PAR1_PATHWAY	19	0.461895	1.87117	0.0333333	0.146055	0.107128	7087	tags=63%, list=19%, signal=51%	PTK2B/PRKCB/PIK3CG/ROCK1/PPP1R12B/F2R/GNAQ/F2RL3/PIK3R1/RHOA/PRKCA/GNA13
BIOCARTA_TGFB_PATHWAY	BIOCARTA_TGFB_PATHWAY	19	0.46985	1.90339	0.0333333	0.146055	0.107128	5924	tags=47%, list=16%, signal=40%	TGFB3/TGFB2/MAP2K1/SMAD4/TGFB1/SMAD2/ZFYVE9/SMAD3/EP300
BIOCARTA_TOB1_PATHWAY	BIOCARTA_TOB1_PATHWAY	19	0.754094	3.05489	0.0333333	0.146055	0.107128	5802	tags=74%, list=16%, signal=62%	IFNG/TGFB3/IL2RA/TGFB2/CD247/CD3E/CD3G/CD3D/CD28/SMAD4/TOB2/TGFB1/IL2/SMAD3
KEGG_ALPHA_LINOLENIC_ACID_METABOLISM	KEGG_ALPHA_LINOLENIC_ACID_METABOLISM	19	0.513951	2.08205	0.0333333	0.146055	0.107128	2015	tags=26%, list=6%, signal=25%	PLA2G2A/PLA2G3/PLA2G2D/PLA2G4A/PLA2G5
PID_ARF_3PATHWAY	PID_ARF_3PATHWAY	19	0.501231	2.03052	0.0333333	0.146055	0.107128	18252	tags=100%, list=50%, signal=50%	CD4/USO1/PLD2/KDELR1/GBF1/PIP5K1A/COPA/GOSR2/CYTH2/ARFIP2/RAC1/AP2M1/AP2A1/CLTB/GGA3/ASAP1/ARFGAP1/ARF1/CLTA
REACTOME_CONSTITUTIVE_SIGNALING_BY_LIGAND_RESPONSIVE_EGFR_CANCER_VARIANTS	REACTOME_CONSTITUTIVE_SIGNALING_BY_LIGAND_RESPONSIVE_EGFR_CANCER_VARIANTS	19	0.48624	1.96979	0.0333333	0.146055	0.107128	18800	tags=100%, list=51%, signal=49%	HSP90AA1/GRB2/UBB/EGFR/PIK3R1/SOS1/SHC1/KRAS/EGF/RPS27A/CBL/PIK3CA/NRAS/CDC37/UBC/GAB1/HRAS/PLCG1/UBA52
REACTOME_EPHRIN_SIGNALING	REACTOME_EPHRIN_SIGNALING	19	0.540705	2.19043	0.0333333	0.146055	0.107128	16809	tags=100%, list=46%, signal=54%	EPHB6/FYN/MYL12A/SDCBP/PAK1/EPHB4/PAK2/EFNB2/EPHB1/EPHB3/EFNB3/EPHB2/PAK3/EFNB1/RAC1/ARHGEF7/SRC/GIT1/NCK2
REACTOME_INITIATION_OF_NUCLEAR_ENVELOPE_NE_REFORMATION	REACTOME_INITIATION_OF_NUCLEAR_ENVELOPE_NE_REFORMATION	19	0.478598	1.93883	0.0333333	0.146055	0.107128	7036	tags=58%, list=19%, signal=47%	PPP2R2A/KPNB1/LMNB1/VRK2/CCNB1/VRK1/PPP2CA/CDK1/CCNB2/LMNA/TMPO
REACTOME_METABOLISM_OF_COFACTORS	REACTOME_METABOLISM_OF_COFACTORS	19	0.576978	2.33738	0.0333333	0.146055	0.107128	15483	tags=100%, list=42%, signal=58%	PRKG2/HSP90AA1/GCHFR/DHFR/COQ3/COQ2/CALM1/GCH1/PDSS2/IDH1/COQ5/AKT1/NOS3/COQ7/COQ6/SPR/PTS/COQ9/PDSS1
REACTOME_OTHER_SEMAPHORIN_INTERACTIONS	REACTOME_OTHER_SEMAPHORIN_INTERACTIONS	19	0.671127	2.71878	0.0333333	0.146055	0.107128	5311	tags=58%, list=15%, signal=50%	PLXNB3/SEMA7A/SEMA3E/PTPRC/CD72/ITGB1/PLXND1/TREM2/PLXNA4/SEMA6D/PLXNC1
REACTOME_PROCESSING_OF_INTRONLESS_PRE_MRNAS	REACTOME_PROCESSING_OF_INTRONLESS_PRE_MRNAS	19	0.416183	1.68599	0.0333333	0.146055	0.107128	21361	tags=100%, list=58%, signal=42%	CPSF2/CSTF2T/PABPN1/CSTF3/FIP1L1/WDR33/PAPOLA/CSTF2/CPSF7/CPSF3/NCBP1/NUDT21/SYMPK/CLP1/PCF11/NCBP2/CPSF4/CSTF1/CPSF1
REACTOME_PROCESSIVE_SYNTHESIS_ON_THE_C_STRAND_OF_THE_TELOMERE	REACTOME_PROCESSIVE_SYNTHESIS_ON_THE_C_STRAND_OF_THE_TELOMERE	19	0.503064	2.03795	0.0333333	0.146055	0.107128	18185	tags=100%, list=50%, signal=50%	WRN/RPA1/POLD3/BLM/FEN1/TINF2/RPA2/LIG1/DNA2/TERF2IP/POLD4/PCNA/TERF1/TERF2/POT1/POLD1/ACD/RPA3/POLD2
REACTOME_PROSTACYCLIN_SIGNALLING_THROUGH_PROSTACYCLIN_RECEPTOR	REACTOME_PROSTACYCLIN_SIGNALLING_THROUGH_PROSTACYCLIN_RECEPTOR	19	0.405584	1.64305	0.0333333	0.146055	0.107128	3467	tags=32%, list=9%, signal=29%	GNGT2/GNG7/GNG2/GNB5/GNG10/GNG11
REACTOME_RHO_GTPASES_ACTIVATE_CIT	REACTOME_RHO_GTPASES_ACTIVATE_CIT	19	0.707724	2.86704	0.0333333	0.146055	0.107128	6719	tags=68%, list=18%, signal=56%	MYH11/MYH10/MYL9/PPP1R12B/PRC1/MYH9/KIF14/RHOB/PPP1R12A/CIT/MYL12B/DLG4/RHOA
REACTOME_RHO_GTPASES_ACTIVATE_ROCKS	REACTOME_RHO_GTPASES_ACTIVATE_ROCKS	19	0.676639	2.74111	0.0333333	0.146055	0.107128	6719	tags=53%, list=18%, signal=43%	MYH11/MYH10/ROCK1/MYL9/PPP1R12B/MYH9/RHOB/PPP1R12A/MYL12B/RHOA
REACTOME_SCAVENGING_BY_CLASS_A_RECEPTORS	REACTOME_SCAVENGING_BY_CLASS_A_RECEPTORS	19	0.446102	1.80719	0.0333333	0.146055	0.107128	3072	tags=58%, list=8%, signal=53%	MARCO/HSP90B1/MASP1/COLEC12/COL3A1/COL1A2/COL1A1/COL4A1/COL4A2/MSR1/APOE
REACTOME_TICAM1_RIP1_MEDIATED_IKK_COMPLEX_RECRUITMENT	REACTOME_TICAM1_RIP1_MEDIATED_IKK_COMPLEX_RECRUITMENT	19	0.48624	1.96979	0.0333333	0.146055	0.107128	18800	tags=100%, list=51%, signal=49%	BIRC3/TLR3/RIPK1/UBB/UBE2N/UBE2D3/CHUK/BIRC2/TICAM1/UBE2D1/IKBKG/RPS27A/UBE2D2/RIPK3/TRAF6/UBC/IKBKB/UBE2V1/UBA52
REACTOME_TRANSCRIPTION_OF_E2F_TARGETS_UNDER_NEGATIVE_CONTROL_BY_DREAM_COMPLEX	REACTOME_TRANSCRIPTION_OF_E2F_TARGETS_UNDER_NEGATIVE_CONTROL_BY_DREAM_COMPLEX	19	0.427098	1.7302	0.0333333	0.146055	0.107128	20962	tags=100%, list=57%, signal=43%	RBBP4/MAX/LIN52/HDAC1/TOP2A/LIN9/PCNA/LIN54/CDC6/CDC25A/LIN37/RBL2/TFDP2/TFDP1/RBL1/E2F4/MYC/E2F5/E2F1
REACTOME_TRANSLESION_SYNTHESIS_BY_POLH	REACTOME_TRANSLESION_SYNTHESIS_BY_POLH	19	0.48624	1.96979	0.0333333	0.146055	0.107128	18800	tags=100%, list=51%, signal=49%	RPA1/POLH/RFC1/RFC5/RPA2/UBB/PCNA/RFC2/VCP/RPS27A/RFC4/RCHY1/UFD1/NPLOC4/SPRTN/UBC/RPA3/RFC3/UBA52
REACTOME_VEGFR2_MEDIATED_CELL_PROLIFERATION	REACTOME_VEGFR2_MEDIATED_CELL_PROLIFERATION	19	0.532033	2.1553	0.0333333	0.146055	0.107128	17126	tags=100%, list=47%, signal=53%	PRKCB/KDR/ITPR1/ITPR2/SPHK1/AHCYL1/CALM1/PRKCA/KRAS/RASA1/PDPK1/ITPR3/NRAS/PRKCZ/SRC/HRAS/PRKCD/VEGFA/PLCG1
SA_CASPASE_CASCADE	SA_CASPASE_CASCADE	19	0.63578	2.57559	0.0333333	0.146055	0.107128	5678	tags=58%, list=16%, signal=49%	FASLG/BIRC3/PRF1/FAS/CASP7/PARP1/CASP3/CASP8/CASP10/SREBF1/GZMB
WP_APOPTOSIS_MODULATION_BY_HSP70	WP_APOPTOSIS_MODULATION_BY_HSP70	19	0.465376	1.88527	0.0333333	0.146055	0.107128	4744	tags=37%, list=13%, signal=32%	FASLG/FAS/CASP7/CASP3/NFKB1/CASP8/RIPK1
WP_MITOCHONDRIAL_GENE_EXPRESSION	WP_MITOCHONDRIAL_GENE_EXPRESSION	19	0.455657	1.8459	0.0333333	0.146055	0.107128	19918	tags=100%, list=54%, signal=46%	PPARGC1A/PPP3CA/CAMK4/GABPA/TFAM/TFB1M/SP1/TFB2M/CREB1/PPRC1/GABPB1/PPARGC1B/MYEF2/HCFC1/NRF1/MTERF1/MTERF3/ESRRA/POLRMT
WP_NUCLEOTIDE_METABOLISM	WP_NUCLEOTIDE_METABOLISM	19	0.470429	1.90574	0.0333333	0.146055	0.107128	19378	tags=100%, list=53%, signal=47%	MTHFD2/DHFR/RRM2/RRM2B/RRM1/POLG/ADSS2/SAT1/NME2/PRPS1/ADSL/HPRT1/POLA1/OAZ1/PRPS2/POLD1/POLB/IMPDH1/SRM
WP_OVERVIEW_OF_NANOPARTICLE_EFFECTS	WP_OVERVIEW_OF_NANOPARTICLE_EFFECTS	19	0.412777	1.67219	0.0333333	0.146055	0.107128	5554	tags=58%, list=15%, signal=49%	LAMA3/PIK3CD/BCL2/FN1/COL4A1/IL6/ITGAD/HMOX1/CXCL8/PTGS1/BAX
WP_SEROTONIN_RECEPTOR_467_AND_NR3C_SIGNALING	WP_SEROTONIN_RECEPTOR_467_AND_NR3C_SIGNALING	19	0.468952	1.89976	0.0333333	0.146055	0.107128	19432	tags=100%, list=53%, signal=47%	MAP2K1/HTR6/EGR1/HTR7/RAP1A/MAPK1/RPS6KA5/ATF1/NR3C1/CREB1/HTR4/MAPKAPK2/SRF/BRAF/ELK1/GNAS/MAP2K2/MAPK3/ELK4
WP_SMALL_LIGAND_GPCRS	WP_SMALL_LIGAND_GPCRS	19	0.509294	2.06318	0.0333333	0.146055	0.107128	3614	tags=47%, list=10%, signal=43%	CNR1/PTAFR/CNR2/PTGER2/PTGDR/S1PR1/MTNR1A/S1PR2/PTGFR
WP_TP53_NETWORK	WP_TP53_NETWORK	19	0.531524	2.15324	0.0333333	0.146055	0.107128	5727	tags=63%, list=16%, signal=53%	PMAIP1/TP63/OTX2/BCL2/MDM2/TP73/GADD45A/CDKN1A/TNFSF10/TP53/BAX/SUMO1
REACTOME_ACTIVATED_NTRK2_SIGNALS_THROUGH_FRS2_AND_FRS3	REACTOME_ACTIVATED_NTRK2_SIGNALS_THROUGH_FRS2_AND_FRS3	11	0.483672	1.62632	0.0361446	0.153003	0.112224	18890	tags=100%, list=52%, signal=48%	GRB2/PTPN11/SOS1/KRAS/BDNF/FRS2/NTRK2/NRAS/FRS3/HRAS/NTF4
REACTOME_ALPHA_PROTEIN_KINASE_1_SIGNALING_PATHWAY	REACTOME_ALPHA_PROTEIN_KINASE_1_SIGNALING_PATHWAY	11	0.481977	1.62062	0.0361446	0.153003	0.112224	18952	tags=100%, list=52%, signal=48%	TIFA/UBB/ALPK1/TAB1/TAB2/RPS27A/MAP3K7/TRAF6/UBC/UBA52/TAB3
REACTOME_GP1B_IX_V_ACTIVATION_SIGNALLING	REACTOME_GP1B_IX_V_ACTIVATION_SIGNALLING	11	0.480262	1.61485	0.0361446	0.153003	0.112224	3582	tags=36%, list=10%, signal=33%	COL1A2/VWF/COL1A1/FLNA
REACTOME_METALLOTHIONEINS_BIND_METALS	REACTOME_METALLOTHIONEINS_BIND_METALS	11	0.493096	1.65801	0.0361446	0.153003	0.112224	6125	tags=64%, list=17%, signal=53%	MT1X/MT1E/MT2A/MT1M/MT1B/MT1G/MT1A
REACTOME_PEXOPHAGY	REACTOME_PEXOPHAGY	11	0.486134	1.63459	0.0361446	0.153003	0.112224	18800	tags=100%, list=51%, signal=49%	EPAS1/UBB/NBR1/RPS27A/MAP1LC3B/SQSTM1/PEX5/UBC/USP30/ATM/UBA52
REACTOME_TICAM1_TRAF6_DEPENDENT_INDUCTION_OF_TAK1_COMPLEX	REACTOME_TICAM1_TRAF6_DEPENDENT_INDUCTION_OF_TAK1_COMPLEX	11	0.481977	1.62062	0.0361446	0.153003	0.112224	18952	tags=100%, list=52%, signal=48%	TLR3/UBB/TICAM1/TAB1/TAB2/RPS27A/MAP3K7/TRAF6/UBC/UBA52/TAB3
WP_15Q112_COPY_NUMBER_VARIATION_SYNDROME	WP_15Q112_COPY_NUMBER_VARIATION_SYNDROME	11	0.483262	1.62494	0.0361446	0.153003	0.112224	18905	tags=100%, list=52%, signal=48%	NIPA1/TUBGCP4/CYFIP1/TUBGCP5/NIPA2/TUBGCP2/TUBGCP3/TUBGCP6/FMR1/GOLGA6L1/GOLGA8DP
BIOCARTA_HIF_PATHWAY	BIOCARTA_HIF_PATHWAY	15	0.471007	1.75914	0.037037	0.153003	0.112224	19355	tags=100%, list=53%, signal=47%	HIF1A/P4HB/HSP90AA1/ASPH/LDHA/EP300/ARNT/NOS3/CREB1/VHL/JUN/EDN1/COPS5/VEGFA/EPO
KEGG_GLYCOSPHINGOLIPID_BIOSYNTHESIS_GANGLIO_SERIES	KEGG_GLYCOSPHINGOLIPID_BIOSYNTHESIS_GANGLIO_SERIES	15	0.451696	1.68702	0.037037	0.153003	0.112224	20061	tags=100%, list=55%, signal=45%	B4GALNT1/ST3GAL5/HEXA/ST8SIA1/ST6GALNAC6/ST6GALNAC3/ST3GAL1/SLC33A1/HEXB/ST6GALNAC5/ST3GAL2/GLB1/B3GALT4/ST6GALNAC4/ST8SIA5
REACTOME_ACTIVATION_OF_BAD_AND_TRANSLOCATION_TO_MITOCHONDRIA_	REACTOME_ACTIVATION_OF_BAD_AND_TRANSLOCATION_TO_MITOCHONDRIA_	15	0.468316	1.74909	0.037037	0.153003	0.112224	5009	tags=40%, list=14%, signal=35%	PPP3CC/BCL2/YWHAE/SFN/YWHAH/YWHAG
BIOCARTA_ARENRF2_PATHWAY	BIOCARTA_ARENRF2_PATHWAY	20	0.391821	1.5878	0.0384615	0.153003	0.112224	17991	tags=95%, list=49%, signal=48%	PRKCB/MAFF/CRYZ/FOS/HMOX1/NFE2L2/MAPK1/PRKCA/MAPK8/CREB1/AKR7A2/MAFK/JUN/MAPK14/MAFG/HMOX2/KEAP1/POR/GSTA2
BIOCARTA_ATM_PATHWAY	BIOCARTA_ATM_PATHWAY	20	0.572603	2.32039	0.0384615	0.153003	0.112224	6900	tags=55%, list=19%, signal=45%	RBBP8/MDM2/TP73/GADD45A/CDKN1A/NFKB1/RAD51/TP53/NFKBIA/NBN/CHEK1
BIOCARTA_CSK_PATHWAY	BIOCARTA_CSK_PATHWAY	20	0.676328	2.74072	0.0384615	0.153003	0.112224	2650	tags=55%, list=7%, signal=51%	HLA-DRB5/PRKAR2B/LCK/HLA-DRA/HLA-DRB1/CD247/PTPRC/CD3E/CD4/CD3G/CD3D
BIOCARTA_CTLA4_PATHWAY	BIOCARTA_CTLA4_PATHWAY	20	0.822201	3.33185	0.0384615	0.153003	0.112224	4639	tags=80%, list=13%, signal=70%	HLA-DRB5/LCK/HLA-DRA/HLA-DRB1/CD247/CD86/ITK/CTLA4/CD3E/CD3G/CD3D/ICOSLG/CD28/GRB2/ICOS/PTPN11
BIOCARTA_NGF_PATHWAY	BIOCARTA_NGF_PATHWAY	20	0.488223	1.97845	0.0384615	0.153003	0.112224	18728	tags=100%, list=51%, signal=49%	NGFR/PIK3CG/MAP2K1/FOS/GRB2/NGF/CSNK2A1/PIK3R1/SOS1/MAPK8/SHC1/RAF1/KLK2/PIK3CA/JUN/ELK1/HRAS/PLCG1/DPM2/MAPK3
BIOCARTA_NKCELLS_PATHWAY	BIOCARTA_NKCELLS_PATHWAY	20	0.615854	2.49566	0.0384615	0.153003	0.112224	4718	tags=50%, list=13%, signal=44%	PTK2B/B2M/KLRC1/KLRD1/ITGB1/MAP2K1/IL18/VAV1/KLRC2/KLRC3
BIOCARTA_STATHMIN_PATHWAY	BIOCARTA_STATHMIN_PATHWAY	20	0.472226	1.91363	0.0384615	0.153003	0.112224	6275	tags=60%, list=17%, signal=50%	PRKAR2B/CD2/CD247/HSPA5/CD3E/CD3G/CD3D/PRKAR1A/CCNB1/CAMK4/STMN1/CDK1
REACTOME_CHONDROITIN_SULFATE_BIOSYNTHESIS	REACTOME_CHONDROITIN_SULFATE_BIOSYNTHESIS	20	0.562985	2.28142	0.0384615	0.153003	0.112224	5008	tags=65%, list=14%, signal=56%	CSGALNACT1/CHST15/CSPG4/CSPG5/CHST3/BGN/CHSY1/CHST11/NCAN/VCAN/DCN/CSGALNACT2/CHSY3
REACTOME_CLASS_I_PEROXISOMAL_MEMBRANE_PROTEIN_IMPORT	REACTOME_CLASS_I_PEROXISOMAL_MEMBRANE_PROTEIN_IMPORT	20	0.387279	1.56939	0.0384615	0.153003	0.112224	22418	tags=100%, list=61%, signal=39%	ABCD2/ALDH3A2/ACBD5/GDAP1/PEX12/ABCD3/ATAD1/PEX13/SLC25A17/PEX11B/PEX26/PXMP2/PEX14/PEX3/PEX19/ABCD1/PEX2/FIS1/PEX16/PXMP4
REACTOME_DEFECTIVE_B4GALT7_CAUSES_EDS_PROGEROID_TYPE	REACTOME_DEFECTIVE_B4GALT7_CAUSES_EDS_PROGEROID_TYPE	20	0.523687	2.12217	0.0384615	0.153003	0.112224	5140	tags=50%, list=14%, signal=43%	GPC3/HSPG2/CSPG4/CSPG5/SDC3/BGN/NCAN/VCAN/DCN/AGRN
REACTOME_FGFR2_LIGAND_BINDING_AND_ACTIVATION	REACTOME_FGFR2_LIGAND_BINDING_AND_ACTIVATION	20	0.449031	1.81963	0.0384615	0.153003	0.112224	2712	tags=40%, list=7%, signal=37%	FGFBP2/FGFBP1/FGF20/FGFR2/FGF17/FGF2/FGF10/FGF16
REACTOME_G_BETA_GAMMA_SIGNALLING_THROUGH_CDC42	REACTOME_G_BETA_GAMMA_SIGNALLING_THROUGH_CDC42	20	0.454893	1.84339	0.0384615	0.153003	0.112224	3467	tags=35%, list=9%, signal=32%	GNGT2/GNG7/GNG2/GNB5/GNG10/ARHGEF6/GNG11
REACTOME_INFLAMMASOMES	REACTOME_INFLAMMASOMES	20	0.624462	2.53054	0.0384615	0.153003	0.112224	5273	tags=70%, list=14%, signal=60%	AIM2/BCL2/P2RX7/CASP1/PSTPIP1/NLRP1/NLRC4/NFKB2/NFKB1/NLRP3/PANX1/MEFV/APP/TXN
REACTOME_LAGGING_STRAND_SYNTHESIS	REACTOME_LAGGING_STRAND_SYNTHESIS	20	0.503078	2.03865	0.0384615	0.153003	0.112224	18185	tags=100%, list=50%, signal=50%	RPA1/POLD3/RFC1/FEN1/RFC5/RPA2/LIG1/DNA2/POLD4/PRIM1/PCNA/POLA2/RFC2/PRIM2/RFC4/POLA1/POLD1/RPA3/RFC3/POLD2
REACTOME_LISTERIA_MONOCYTOGENES_ENTRY_INTO_HOST_CELLS	REACTOME_LISTERIA_MONOCYTOGENES_ENTRY_INTO_HOST_CELLS	20	0.486254	1.97047	0.0384615	0.153003	0.112224	18800	tags=100%, list=51%, signal=49%	GRB2/SH3GL2/UBB/SH3KBP1/CTNND1/STAM2/STAM/MET/CDH1/EPS15/RPS27A/CBL/CTNNB1/CBLL1/SH3GL1/UBC/SRC/HGS/SH3GL3/UBA52
REACTOME_NOTCH4_INTRACELLULAR_DOMAIN_REGULATES_TRANSCRIPTION	REACTOME_NOTCH4_INTRACELLULAR_DOMAIN_REGULATES_TRANSCRIPTION	20	0.527069	2.13587	0.0384615	0.153003	0.112224	17308	tags=100%, list=47%, signal=53%	MAMLD1/FLT4/ACTA2/SNW1/NOTCH2/NOTCH4/KAT2B/SMAD3/EP300/MAML1/MAML3/HEY1/HES1/RBPJ/HES5/HEY2/CREBBP/KAT2A/NOTCH1/MAML2
REACTOME_RECEPTOR_TYPE_TYROSINE_PROTEIN_PHOSPHATASES	REACTOME_RECEPTOR_TYPE_TYROSINE_PROTEIN_PHOSPHATASES	20	0.381819	1.54727	0.0384615	0.153003	0.112224	3300	tags=35%, list=9%, signal=32%	SLITRK6/SLITRK3/IL1RAPL2/SLITRK4/SLITRK5/SLITRK2/PPFIBP1
REACTOME_RIPK1_MEDIATED_REGULATED_NECROSIS	REACTOME_RIPK1_MEDIATED_REGULATED_NECROSIS	20	0.607392	2.46137	0.0384615	0.153003	0.112224	5191	tags=45%, list=14%, signal=39%	TNFRSF10A/TNFRSF10B/FASLG/BIRC3/FAS/TNFSF10/CASP8/RIPK1/UBB
REACTOME_SEMA4D_INDUCED_CELL_MIGRATION_AND_GROWTH_CONE_COLLAPSE	REACTOME_SEMA4D_INDUCED_CELL_MIGRATION_AND_GROWTH_CONE_COLLAPSE	20	0.551016	2.23291	0.0384615	0.153003	0.112224	3516	tags=30%, list=10%, signal=27%	MYH11/RND1/MYH10/ROCK1/MYL9/MYH9
REACTOME_SIGNALING_BY_HIPPO	REACTOME_SIGNALING_BY_HIPPO	20	0.542552	2.19861	0.0384615	0.153003	0.112224	16742	tags=100%, list=46%, signal=54%	AMOTL1/WWTR1/CASP3/YWHAE/SAV1/WWC1/LATS2/TJP1/TJP2/LATS1/MOB1A/DVL2/AMOTL2/AMOT/MOB1B/YAP1/NPHP4/YWHAB/STK4/STK3
REACTOME_SIGNALING_BY_KIT_IN_DISEASE	REACTOME_SIGNALING_BY_KIT_IN_DISEASE	20	0.62229	2.52174	0.0384615	0.153003	0.112224	4677	tags=50%, list=13%, signal=44%	LCK/STAT1/JAK2/FYN/KIT/LYN/PIK3R3/GRB2/STAT3/YES1
REACTOME_SIGNALING_BY_PDGFR_IN_DISEASE	REACTOME_SIGNALING_BY_PDGFR_IN_DISEASE	20	0.498263	2.01914	0.0384615	0.153003	0.112224	18361	tags=100%, list=50%, signal=50%	STAT1/KDR/BIN2/GRB2/STAT3/FIP1L1/PIK3R1/PDGFRA/GOLGA4/PIK3CB/SOS1/ETV6/KRAS/WDR48/STRN/PIK3CA/NRAS/PIK3R2/HRAS/KANK1
REACTOME_SIGNALLING_TO_RAS	REACTOME_SIGNALLING_TO_RAS	20	0.566106	2.29406	0.0384615	0.153003	0.112224	15881	tags=100%, list=43%, signal=57%	MAPK12/MAPK11/NTRK1/SHC3/GRB2/NGF/SHC2/RALB/SOS1/SHC1/KRAS/RALA/RALGDS/MAPKAPK2/NRAS/MAPK14/MAPK13/MAPKAPK3/SRC/HRAS
REACTOME_SYNTHESIS_SECRETION_AND_INACTIVATION_OF_GLUCAGON_LIKE_PEPTIDE_1_GLP_1_	REACTOME_SYNTHESIS_SECRETION_AND_INACTIVATION_OF_GLUCAGON_LIKE_PEPTIDE_1_GLP_1_	20	0.522661	2.11801	0.0384615	0.153003	0.112224	3568	tags=30%, list=10%, signal=27%	GNAT3/FFAR4/DPP4/SEC11C/PCSK1/LEP
REACTOME_TP53_REGULATES_TRANSCRIPTION_OF_GENES_INVOLVED_IN_CYTOCHROME_C_RELEASE	REACTOME_TP53_REGULATES_TRANSCRIPTION_OF_GENES_INVOLVED_IN_CYTOCHROME_C_RELEASE	20	0.492083	1.99409	0.0384615	0.153003	0.112224	1861	tags=25%, list=5%, signal=24%	BNIP3L/PMAIP1/TP63/TP53AIP1/TP73
WP_BMP_SIGNALING_PATHWAY_IN_EYELID_DEVELOPMENT	WP_BMP_SIGNALING_PATHWAY_IN_EYELID_DEVELOPMENT	20	0.496633	2.01253	0.0384615	0.153003	0.112224	5670	tags=45%, list=16%, signal=38%	FGFR2/SFRP1/INHBB/FGF10/TGFA/SMAD4/SMAD1/EGFR/BMP4
WP_HEMATOPOIETIC_STEM_CELL_GENE_REGULATION_BY_GABP_ALPHABETA_COMPLEX	WP_HEMATOPOIETIC_STEM_CELL_GENE_REGULATION_BY_GABP_ALPHABETA_COMPLEX	20	0.539379	2.18576	0.0384615	0.153003	0.112224	16858	tags=100%, list=46%, signal=54%	BCL2/SMAD4/MCL1/FLT3/DNMT1/GZMB/EP300/GABPA/ETV6/TERF2/SMARCA4/PTEN/FOXO3/GABPB1/CREBBP/BCL2L1/DNMT3A/ZFX/DNMT3B/ATM
WP_HYPERTROPHY_MODEL	WP_HYPERTROPHY_MODEL	20	0.430984	1.7465	0.0384615	0.153003	0.112224	3351	tags=40%, list=9%, signal=36%	IFNG/CCN1/ATF3/IL1R1/IL18/ANKRD1/ADAM10/NR4A3
WP_IMATINIB_AND_CHRONIC_MYELOID_LEUKEMIA	WP_IMATINIB_AND_CHRONIC_MYELOID_LEUKEMIA	20	0.512433	2.07656	0.0384615	0.153003	0.112224	17843	tags=100%, list=49%, signal=51%	CSF1R/GADD45A/PDGFRB/KIT/FLT1/PDGFRA/SPRED2/BCR/CDKN1B/NOP2/SKP2/PIM2/LYL1/ABL1/GAB2/FOXO3/PIM1/ABCB1/ABCG2/MYC
WP_METABOLISM_OF_SPINGOLIPIDS_IN_ER_AND_GOLGI_APPARATUS	WP_METABOLISM_OF_SPINGOLIPIDS_IN_ER_AND_GOLGI_APPARATUS	20	0.506998	2.05453	0.0384615	0.153003	0.112224	5174	tags=60%, list=14%, signal=52%	GALNT1/SGPP2/UGT8/SGMS2/KDSR/SGPP1/B4GALNT1/B3GALT1/B3GALNT1/SPHK1/UGCG/GALNT16
WP_NANOMATERIAL_INDUCED_APOPTOSIS	WP_NANOMATERIAL_INDUCED_APOPTOSIS	20	0.54585	2.21198	0.0384615	0.153003	0.112224	5817	tags=45%, list=16%, signal=38%	FASLG/PRF1/BCL2/FAS/CASP7/CASP3/CASP8/BAX/BAK1
WP_SEROTONIN_RECEPTOR_2_AND_ELKSRFGATA4_SIGNALING	WP_SEROTONIN_RECEPTOR_2_AND_ELKSRFGATA4_SIGNALING	20	0.38735	1.56968	0.0384615	0.153003	0.112224	3466	tags=30%, list=9%, signal=27%	GATA4/RASGRF1/MAP2K1/HTR2A/ITPR1/RASGRP1
REACTOME_PHYSIOLOGICAL_FACTORS	REACTOME_PHYSIOLOGICAL_FACTORS	12	0.462948	1.62205	0.0416667	0.153209	0.112376	3594	tags=42%, list=10%, signal=38%	GATA4/NPPC/WWTR1/NPR1/HIPK2
SA_PROGRAMMED_CELL_DEATH	SA_PROGRAMMED_CELL_DEATH	12	0.453493	1.58892	0.0416667	0.153209	0.112376	12595	tags=92%, list=34%, signal=60%	BCL2/BCL10/BAX/BAK1/APAF1/CES1/CASP9/BCL2L11/CASP8AP2/BAD/BCL2L1
REACTOME_PROTEIN_UBIQUITINATION	REACTOME_PROTEIN_UBIQUITINATION	79	-0.506491	-1.26794	0.041958	0.153209	0.112376	5836	tags=15%, list=16%, signal=13%	H2BC9/H2BC4/H2BC11/H2BC15/H2BC13/H2BC8/H2BC6/H2BC7/H2BC17/H2BC3/H2BC10/H2BC14
PID_NFKAPPAB_ATYPICAL_PATHWAY	PID_NFKAPPAB_ATYPICAL_PATHWAY	16	0.411499	1.62357	0.0425532	0.153209	0.112376	21531	tags=100%, list=59%, signal=41%	LCK/NFKB1/CSNK2A1/PIK3R1/NFKBIA/SYK/ARRB2/RELA/PIK3CA/CSNK2B/MAPK14/SRC/IKBKB/BCL3/CSNK2A2/REL
REACTOME_FORMATION_OF_ATP_BY_CHEMIOSMOTIC_COUPLING	REACTOME_FORMATION_OF_ATP_BY_CHEMIOSMOTIC_COUPLING	16	0.415903	1.64095	0.0425532	0.153209	0.112376	21370	tags=100%, list=58%, signal=42%	ATP5F1A/ATP5ME/ATP5F1B/ATP5PD/ATP5PF/ATP5MC3/ATP5PB/ATP5PO/ATP5F1C/ATP5MC1/ATP5MC2/ATP5MG/DMAC2L/ATP5F1E/ATP5MF/ATP5F1D
WP_NAD_METABOLISM	WP_NAD_METABOLISM	16	0.411663	1.62422	0.0425532	0.153209	0.112376	21525	tags=100%, list=59%, signal=41%	NRK/PARP1/SIRT4/SIRT1/CD38/NT5E/NMNAT1/NADK/SIRT3/NMNAT3/NAMPT/SIRT2/SIRT5/SIRT7/SIRT6/NMNAT2
BIOCARTA_P27_PATHWAY	BIOCARTA_P27_PATHWAY	13	0.427028	1.52476	0.0428571	0.153209	0.112376	20962	tags=100%, list=57%, signal=43%	SKP1/CDKN1B/CDK2/CUL1/SKP2/RBX1/CCNE1/UBE2M/NEDD8/RB1/TFDP1/CKS1B/E2F1
KEGG_CIRCADIAN_RHYTHM_MAMMAL	KEGG_CIRCADIAN_RHYTHM_MAMMAL	13	0.424457	1.51558	0.0428571	0.153209	0.112376	21056	tags=100%, list=58%, signal=42%	PER1/BHLHE40/BHLHE41/PER3/CRY1/PER2/CSNK1E/ARNTL/CRY2/CSNK1D/CLOCK/NR1D1/NPAS2
WP_BMP2WNT4FOXO1_PATHWAY_IN_HUMAN_PRIMARY_ENDOMETRIAL_STROMAL_CELL_DIFFERENTIATION	WP_BMP2WNT4FOXO1_PATHWAY_IN_HUMAN_PRIMARY_ENDOMETRIAL_STROMAL_CELL_DIFFERENTIATION	13	0.426643	1.52338	0.0428571	0.153209	0.112376	5355	tags=46%, list=15%, signal=39%	DKK1/SFRP1/SMAD1/BMP2/DCN/SMAD9
BIOCARTA_ATRBRCA_PATHWAY	BIOCARTA_ATRBRCA_PATHWAY	21	0.44277	1.85826	0.0434783	0.153209	0.112376	20390	tags=100%, list=56%, signal=44%	RAD51/TP53/RAD17/NBN/CHEK1/FANCA/FANCD2/BRCA1/FANCE/CHEK2/RAD50/FANCC/FANCF/FANCG/RAD1/RAD9A/MRE11/ATR/ATM/HUS1/BRCA2
BIOCARTA_CERAMIDE_PATHWAY	BIOCARTA_CERAMIDE_PATHWAY	21	0.488237	2.04908	0.0434783	0.153209	0.112376	18728	tags=100%, list=51%, signal=49%	BCL2/MAP2K1/MAP2K4/NFKB1/CASP8/RIPK1/BAX/MAPK1/MAP3K1/MAPK8/SMPD1/TNFRSF1A/RAF1/RELA/AIFM1/BAD/TRAF2/FADD/NSMAF/TRADD/MAPK3
BIOCARTA_IGF1_PATHWAY	BIOCARTA_IGF1_PATHWAY	21	0.488237	2.04908	0.0434783	0.153209	0.112376	18728	tags=100%, list=51%, signal=49%	IGF1/PIK3CG/MAP2K1/FOS/GRB2/PTPN11/CSNK2A1/PIK3R1/IRS1/SOS1/MAPK8/SHC1/RASA1/RAF1/IGF1R/PIK3CA/JUN/SRF/ELK1/HRAS/MAPK3
BIOCARTA_IL6_PATHWAY	BIOCARTA_IL6_PATHWAY	21	0.382391	1.60486	0.0434783	0.153209	0.112376	6748	tags=52%, list=18%, signal=43%	JAK2/IL6/MAP2K1/JAK1/FOS/GRB2/STAT3/PTPN11/JAK3/CSNK2A1/IL6R
BIOCARTA_INSULIN_PATHWAY	BIOCARTA_INSULIN_PATHWAY	21	0.488237	2.04908	0.0434783	0.153209	0.112376	18728	tags=100%, list=51%, signal=49%	PIK3CG/MAP2K1/FOS/GRB2/PTPN11/CSNK2A1/PIK3R1/SLC2A4/IRS1/SOS1/MAPK8/SHC1/RASA1/INSR/RAF1/PIK3CA/JUN/SRF/ELK1/HRAS/MAPK3
BIOCARTA_NFKB_PATHWAY	BIOCARTA_NFKB_PATHWAY	21	0.535865	2.24897	0.0434783	0.153209	0.112376	16987	tags=100%, list=46%, signal=54%	IL1R1/NFKB1/TNFAIP3/RIPK1/NFKBIA/TNFRSF1B/MAP3K1/CHUK/TNFRSF1A/TNF/IKBKG/TAB1/MAP3K14/RELA/MAP3K7/MYD88/TRAF6/FADD/IL1A/IKBKB/TRADD
BIOCARTA_NOS1_PATHWAY	BIOCARTA_NOS1_PATHWAY	21	0.366981	1.54019	0.0434783	0.153209	0.112376	6815	tags=62%, list=19%, signal=50%	PRKAR2B/PPP3CC/PRKCB/NOS1/GRIN1/GRIN2A/PRKAR1A/PPP3CA/CALM3/CALM1/DLG4/PRKCA/PPP3CB
BIOCARTA_P53HYPOXIA_PATHWAY	BIOCARTA_P53HYPOXIA_PATHWAY	21	0.510122	2.14093	0.0434783	0.153209	0.112376	17928	tags=100%, list=49%, signal=51%	HIF1A/MDM2/HSP90AA1/IGFBP3/GADD45A/RPA1/CDKN1A/FHL2/TP53/BAX/EP300/MAPK8/AKT1/DNAJB1/TAF1/NQO1/ABCB1/HIC1/NFKBIB/ATM/HSPA1A
BIOCARTA_RAC1_PATHWAY	BIOCARTA_RAC1_PATHWAY	21	0.639219	2.68274	0.0434783	0.153209	0.112376	13209	tags=100%, list=36%, signal=64%	NCF2/PIK3CG/WASF1/RALBP1/PPP1R12B/VAV1/CHN1/RPS6KB1/PIK3R1/PDGFRA/MAP3K1/PAK1/CDK5R1/LIMK1/CDK5/MYL2/PLD1/ARFIP2/PIK3CA/RAC1/TRIO
BIOCARTA_RHO_PATHWAY	BIOCARTA_RHO_PATHWAY	21	0.558735	2.34496	0.0434783	0.153209	0.112376	16151	tags=100%, list=44%, signal=56%	GSN/ROCK1/VCL/PPP1R12B/TLN1/DIAPH1/RHOA/ARHGAP1/PIP5K1A/ARHGAP6/PFN1/ARHGAP5/ARHGEF5/LIMK1/ARHGEF1/MYL2/PIP5K1B/ARHGEF11/BAIAP2/OPHN1/ARHGAP4
BIOCARTA_TH1TH2_PATHWAY	BIOCARTA_TH1TH2_PATHWAY	21	0.725603	3.04529	0.0434783	0.153209	0.112376	5853	tags=76%, list=16%, signal=64%	IFNG/HLA-DRB5/HLA-DRA/HLA-DRB1/IL2RA/CD86/IL18R1/IL12RB1/IL18/CD28/CD40/IFNGR1/IL12RB2/IL12B/IL2/CD40LG
PID_ECADHERIN_KERATINOCYTE_PATHWAY	PID_ECADHERIN_KERATINOCYTE_PATHWAY	21	0.530284	2.22555	0.0434783	0.153209	0.112376	17191	tags=100%, list=47%, signal=53%	FYN/CTNNA1/EGFR/PIK3R1/RHOA/AJUBA/CTNND1/PIP5K1A/AKT1/VASP/FMN1/CDH1/CTNNB1/ZYX/CASR/PIK3CA/RAC1/SRC/JUP/PLCG1/AKT2
PID_S1P_META_PATHWAY	PID_S1P_META_PATHWAY	21	0.659961	2.76979	0.0434783	0.153209	0.112376	5149	tags=52%, list=14%, signal=45%	GNAO1/GNAI1/S1PR1/GNA14/SGPP1/S1PR2/GNA15/SPHK1/S1PR3/GNAI2/GNAQ
PID_S1P_S1P1_PATHWAY	PID_S1P_S1P1_PATHWAY	21	0.560983	2.35439	0.0434783	0.153209	0.112376	7012	tags=71%, list=19%, signal=58%	GNAO1/GNAI1/S1PR1/KDR/PDGFRB/PLCB2/PDGFB/SPHK1/GNAI2/ITGB3/ITGAV/MAPK1/GNAI3/RHOA/PTGS2
REACTOME_BRANCHED_CHAIN_AMINO_ACID_CATABOLISM	REACTOME_BRANCHED_CHAIN_AMINO_ACID_CATABOLISM	21	0.434208	1.82233	0.0434783	0.153209	0.112376	7518	tags=67%, list=21%, signal=53%	ALDH6A1/IVD/BCKDHA/BCAT1/ACADSB/PPM1K/MCCC2/DBT/ACAT1/DLD/ECHS1/BCAT2/HIBCH/BCKDHB
REACTOME_COBALAMIN_CBL_VITAMIN_B12_TRANSPORT_AND_METABOLISM	REACTOME_COBALAMIN_CBL_VITAMIN_B12_TRANSPORT_AND_METABOLISM	21	0.427346	1.79353	0.0434783	0.153209	0.112376	2816	tags=19%, list=8%, signal=18%	PRSS1/CBLIF/TCN1/TCN2
REACTOME_CTLA4_INHIBITORY_SIGNALING	REACTOME_CTLA4_INHIBITORY_SIGNALING	21	0.604589	2.5374	0.0434783	0.153209	0.112376	6528	tags=52%, list=18%, signal=43%	LCK/PPP2CB/CD86/CTLA4/FYN/LYN/PTPN11/YES1/PPP2R5E/PPP2CA/PPP2R5C
REACTOME_ER_QUALITY_CONTROL_COMPARTMENT_ERQC_	REACTOME_ER_QUALITY_CONTROL_COMPARTMENT_ERQC_	21	0.403868	1.695	0.0434783	0.153209	0.112376	21812	tags=100%, list=60%, signal=40%	SEL1L/OS9/DERL2/EDEM1/UGGT1/UBB/EDEM3/RNF185/RNF103/RPS27A/SYVN1/MAN1B1/MARCHF6/RNF5/UBC/AMFR/EDEM2/RNF139/UBA52/UGGT2/TRIM13
REACTOME_INTERLEUKIN_37_SIGNALING	REACTOME_INTERLEUKIN_37_SIGNALING	21	0.522439	2.19263	0.0434783	0.153209	0.112376	5814	tags=57%, list=16%, signal=48%	PTPN7/PTPN5/IL18R1/CASP1/IL18BP/PTPN13/IL37/STAT3/PTPN11/PTPN2/SMAD3/TBK1
REACTOME_MITOCHONDRIAL_TRNA_AMINOACYLATION	REACTOME_MITOCHONDRIAL_TRNA_AMINOACYLATION	21	0.398534	1.67261	0.0434783	0.153209	0.112376	22007	tags=100%, list=60%, signal=40%	IARS2/HARS2/YARS2/AARS2/PPA2/SARS2/DARS2/TARS2/VARS2/WARS2/LARS2/KARS1/EARS2/NARS2/GARS1/RARS2/FARS2/MARS2/QARS1/PARS2/CARS2
REACTOME_NEF_MEDIATES_DOWN_MODULATION_OF_CELL_SURFACE_RECEPTORS_BY_RECRUITING_THEM_TO_CLATHRIN_ADAPTERS	REACTOME_NEF_MEDIATES_DOWN_MODULATION_OF_CELL_SURFACE_RECEPTORS_BY_RECRUITING_THEM_TO_CLATHRIN_ADAPTERS	21	0.513897	2.15678	0.0434783	0.153209	0.112376	17790	tags=100%, list=49%, signal=51%	LCK/CD8B/B2M/AP1S3/CD4/CD28/AP2B1/AP1G1/HLA-A/AP1B1/PACS1/AP1S2/AP2A2/AP2M1/AP2A1/AP1S1/AP1M2/AP1M1/AP2S1/ATP6V1H/ARF1
REACTOME_NEGATIVE_REGULATION_OF_MET_ACTIVITY	REACTOME_NEGATIVE_REGULATION_OF_MET_ACTIVITY	21	0.486267	2.04082	0.0434783	0.153209	0.112376	18800	tags=100%, list=51%, signal=49%	USP8/GRB2/PTPN2/SH3GL2/UBB/SH3KBP1/STAM2/STAM/MET/PTPRJ/EPS15/RPS27A/CBL/HGF/LRIG1/PTPN1/SH3GL1/UBC/HGS/SH3GL3/UBA52
REACTOME_NITRIC_OXIDE_STIMULATES_GUANYLATE_CYCLASE	REACTOME_NITRIC_OXIDE_STIMULATES_GUANYLATE_CYCLASE	21	0.551274	2.31364	0.0434783	0.153209	0.112376	4922	tags=52%, list=13%, signal=45%	KCNMA1/PDE10A/KCNMB1/PDE2A/NOS2/PRKG2/PDE1B/NOS1/ITPR1/GUCY1B1/PDE5A
REACTOME_PCNA_DEPENDENT_LONG_PATCH_BASE_EXCISION_REPAIR	REACTOME_PCNA_DEPENDENT_LONG_PATCH_BASE_EXCISION_REPAIR	21	0.503091	2.11143	0.0434783	0.153209	0.112376	18185	tags=100%, list=50%, signal=50%	RPA1/POLD3/RFC1/FEN1/RFC5/RPA2/LIG1/POLD4/APEX1/PCNA/POLE/POLE2/RFC2/POLE3/RFC4/POLE4/POLD1/RPA3/POLB/RFC3/POLD2
REACTOME_PRESYNAPTIC_FUNCTION_OF_KAINATE_RECEPTORS	REACTOME_PRESYNAPTIC_FUNCTION_OF_KAINATE_RECEPTORS	21	0.496561	2.08402	0.0434783	0.153209	0.112376	3467	tags=38%, list=9%, signal=35%	GNGT2/GNG7/GRIK3/GNG2/GNB5/GNG10/PLCB2/GNG11
REACTOME_RHO_GTPASES_ACTIVATE_PAKS	REACTOME_RHO_GTPASES_ACTIVATE_PAKS	21	0.680892	2.85764	0.0434783	0.153209	0.112376	6206	tags=52%, list=17%, signal=44%	MYH11/MYLK/MYH10/MYL9/PPP1R12B/MYH9/FLNA/CDC42/PPP1R12A/CALM1/MYL12B
REACTOME_SIGNAL_TRANSDUCTION_BY_L1	REACTOME_SIGNAL_TRANSDUCTION_BY_L1	21	0.488237	2.04908	0.0434783	0.153209	0.112376	18728	tags=100%, list=51%, signal=49%	ITGA5/NCAM1/NRP1/FGFR1/ITGB1/MAP2K1/ITGB3/EGFR/ITGAV/CSNK2A1/ITGA2B/MAPK1/PAK1/L1CAM/VAV2/RAC1/CSNK2B/MAP2K2/CSNK2A2/ITGA9/MAPK3
REACTOME_TP53_REGULATES_TRANSCRIPTION_OF_ADDITIONAL_CELL_CYCLE_GENES_WHOSE_EXACT_ROLE_IN_THE_P53_PATHWAY_REMAIN_UNCERTAIN	REACTOME_TP53_REGULATES_TRANSCRIPTION_OF_ADDITIONAL_CELL_CYCLE_GENES_WHOSE_EXACT_ROLE_IN_THE_P53_PATHWAY_REMAIN_UNCERTAIN	21	0.421673	1.76972	0.0434783	0.153209	0.112376	4552	tags=24%, list=12%, signal=21%	PLK2/CNOT7/NPM1/TNKS1BP1/TP53
REACTOME_ZBP1_DAI_MEDIATED_INDUCTION_OF_TYPE_I_IFNS	REACTOME_ZBP1_DAI_MEDIATED_INDUCTION_OF_TYPE_I_IFNS	21	0.545139	2.2879	0.0434783	0.153209	0.112376	16648	tags=100%, list=46%, signal=55%	TLR3/NFKB2/NFKB1/RIPK1/TBK1/NFKBIA/DHX9/CHUK/TICAM1/IKBKG/NKIRAS1/NKIRAS2/RELA/RIPK3/ZBP1/NLRP4/IRF3/MYD88/DTX4/IKBKB/NFKBIB
WP_15Q133_COPY_NUMBER_VARIATION_SYNDROME	WP_15Q133_COPY_NUMBER_VARIATION_SYNDROME	21	0.530696	2.22728	0.0434783	0.153209	0.112376	3470	tags=38%, list=9%, signal=35%	CHRNA7/CHRFAM7A/CCL5/KLF13/FYN/GOLGA8K/MTMR10/GOLGA8O
WP_HOSTPATHOGEN_INTERACTION_OF_HUMAN_CORONA_VIRUSES_APOPTOSIS	WP_HOSTPATHOGEN_INTERACTION_OF_HUMAN_CORONA_VIRUSES_APOPTOSIS	21	0.568623	2.38646	0.0434783	0.153209	0.112376	4447	tags=38%, list=12%, signal=33%	FASLG/BCL2/MAPK12/MAPK11/CASP7/CASP3/MCL1/CASP8
WP_PATHOGENESIS_OF_SARSCOV2_MEDIATED_BY_NSP9NSP10_COMPLEX	WP_PATHOGENESIS_OF_SARSCOV2_MEDIATED_BY_NSP9NSP10_COMPLEX	21	0.569647	2.39075	0.0434783	0.153209	0.112376	2649	tags=62%, list=7%, signal=57%	CD8A/HLA-DRB5/LCK/HLA-DRA/HLA-DRB1/CD2/CD247/CD8B/CD3E/CD4/CD3G/FYN/IL6
BIOCARTA_AKT_PATHWAY	BIOCARTA_AKT_PATHWAY	22	0.548245	2.25008	0.0454545	0.153209	0.112376	16535	tags=100%, list=45%, signal=55%	FASLG/PIK3CG/HSP90AA1/NFKB1/YWHAH/PPP2CA/PIK3R1/NFKBIA/CASP9/CHUK/AKT1/IKBKG/PDPK1/RELA/FOXO3/FOXO4/BAD/GH1/PIK3CA/FOXO1/IKBKB/GHR
BIOCARTA_CASPASE_PATHWAY	BIOCARTA_CASPASE_PATHWAY	22	0.694596	2.85073	0.0454545	0.153209	0.112376	7440	tags=68%, list=20%, signal=54%	BIRC3/PRF1/CASP1/CASP7/PARP1/CASP3/LMNB1/CASP8/CASP4/CASP10/GZMB/LMNA/APAF1/LMNB2/CASP9
BIOCARTA_EDG1_PATHWAY	BIOCARTA_EDG1_PATHWAY	22	0.510348	2.09454	0.0454545	0.153209	0.112376	6721	tags=59%, list=18%, signal=48%	ASAH1/PRKCB/S1PR1/PIK3CG/SPHK1/SPHKAP/ITGB3/ITGAV/PIK3R1/PDGFRA/MAPK1/RHOA/PRKCA
BIOCARTA_EICOSANOID_PATHWAY	BIOCARTA_EICOSANOID_PATHWAY	22	0.473643	1.9439	0.0454545	0.153209	0.112376	3614	tags=36%, list=10%, signal=33%	PLA2G4A/EPHX2/PTGER2/PTGIS/CYSLTR2/ALOX5/CYSLTR1/PTGFR
BIOCARTA_IL2_PATHWAY	BIOCARTA_IL2_PATHWAY	22	0.531645	2.18195	0.0454545	0.153209	0.112376	6158	tags=45%, list=17%, signal=38%	LCK/IL2RB/IL2RA/MAP2K1/JAK1/FOS/GRB2/IL2/JAK3/CSNK2A1
BIOCARTA_MTOR_PATHWAY	BIOCARTA_MTOR_PATHWAY	22	0.415999	1.70732	0.0454545	0.153209	0.112376	21369	tags=100%, list=58%, signal=42%	SHLD2P3/EIF3A/RPS6KB1/EIF4E/PPP2CA/PIK3R1/MTOR/EIF4G1/EIF4G2/EIF4G3/AKT1/EIF4A1/PTEN/PDPK1/EIF4A2/RHEB/TSC1/MKNK1/PIK3CA/EIF4EBP1/TSC2/PDK2
BIOCARTA_RAS_PATHWAY	BIOCARTA_RAS_PATHWAY	22	0.48825	2.00385	0.0454545	0.153209	0.112376	18728	tags=100%, list=51%, signal=49%	PIK3CG/MAP2K1/RALBP1/NFKB1/CDC42/PIK3R1/RHOA/CASP9/CHUK/AKT1/RAF1/RELA/RALA/FOXO4/RALGDS/BAD/PLD1/PIK3CA/RAC1/ELK1/HRAS/MAPK3
KEGG_BIOSYNTHESIS_OF_UNSATURATED_FATTY_ACIDS	KEGG_BIOSYNTHESIS_OF_UNSATURATED_FATTY_ACIDS	22	0.509096	2.08941	0.0454545	0.153209	0.112376	17966	tags=100%, list=49%, signal=51%	ELOVL2/SCD5/BAAT/ELOVL6/FADS1/HADHA/PECR/FADS2/HACD2/ACOX3/HSD17B12/ACOT7/ELOVL5/HACD1/SCD/YOD1/ACOX1/ACOT4/TECR/ACAA1/ACOT2/ACOT1
KEGG_GLYCOSAMINOGLYCAN_BIOSYNTHESIS_CHONDROITIN_SULFATE	KEGG_GLYCOSAMINOGLYCAN_BIOSYNTHESIS_CHONDROITIN_SULFATE	22	0.413101	1.69543	0.0454545	0.153209	0.112376	5393	tags=50%, list=15%, signal=43%	UST/CSGALNACT1/CHST15/B3GAT1/CHST3/CHSY1/CHST11/CSGALNACT2/CHSY3/DSE/CHST14
PID_NFKAPPAB_CANONICAL_PATHWAY	PID_NFKAPPAB_CANONICAL_PATHWAY	22	0.539409	2.21381	0.0454545	0.153209	0.112376	16858	tags=100%, list=46%, signal=54%	MALT1/BCL10/NFKB1/TNFAIP3/ERC1/XPO1/NFKBIA/PRKCA/UBE2D3/CHUK/CYLD/BIRC2/TNFRSF1A/TNF/IKBKG/RAN/RELA/TRAF6/RIPK2/NOD2/IKBKB/ATM
REACTOME_ACYL_CHAIN_REMODELLING_OF_PS	REACTOME_ACYL_CHAIN_REMODELLING_OF_PS	22	0.432733	1.776	0.0454545	0.153209	0.112376	2307	tags=23%, list=6%, signal=21%	PLA2G2A/PLA2G2D/PLA2G4A/PLA2G5/PLA2G4D
REACTOME_ADP_SIGNALLING_THROUGH_P2Y_PURINOCEPTOR_12	REACTOME_ADP_SIGNALLING_THROUGH_P2Y_PURINOCEPTOR_12	22	0.582527	2.39078	0.0454545	0.153209	0.112376	3467	tags=41%, list=9%, signal=37%	GNAT3/GNGT2/GNG7/GNAI1/GNG2/P2RY12/GNB5/GNG10/GNG11
REACTOME_DEFECTS_IN_VITAMIN_AND_COFACTOR_METABOLISM	REACTOME_DEFECTS_IN_VITAMIN_AND_COFACTOR_METABOLISM	22	0.412798	1.69418	0.0454545	0.153209	0.112376	21486	tags=100%, list=59%, signal=41%	CBLIF/TCN2/MMAA/MCCC2/PCCB/PCCA/MMADHC/MMUT/HLCS/ABCD4/BTD/MMACHC/LMBRD1/MTRR/MCCC1/ACACA/MTR/CUBN/PC/CD320/MMAB/AMN
REACTOME_ERK_MAPK_TARGETS	REACTOME_ERK_MAPK_TARGETS	22	0.552574	2.26785	0.0454545	0.153209	0.112376	7188	tags=59%, list=20%, signal=48%	DUSP4/PPP2CB/MAPK11/RPS6KA2/DUSP6/DUSP7/PPP2CA/MEF2C/MAPK1/MAPK7/RPS6KA1/MEF2A/RPS6KA5
REACTOME_JNK_C_JUN_KINASES_PHOSPHORYLATION_AND_ACTIVATION_MEDIATED_BY_ACTIVATED_HUMAN_TAK1	REACTOME_JNK_C_JUN_KINASES_PHOSPHORYLATION_AND_ACTIVATION_MEDIATED_BY_ACTIVATED_HUMAN_TAK1	22	0.482122	1.9787	0.0454545	0.153209	0.112376	18952	tags=100%, list=52%, signal=48%	MAP2K4/UBB/UBE2N/MAPK8/MAP2K7/MAPK9/IKBKG/TAB1/TAB2/RPS27A/MAP3K7/TRAF6/RIPK2/NOD2/UBC/IRAK2/NOD1/IRAK1/UBE2V1/MAPK10/UBA52/TAB3
REACTOME_REGULATION_OF_SIGNALING_BY_CBL	REACTOME_REGULATION_OF_SIGNALING_BY_CBL	22	0.563099	2.31104	0.0454545	0.153209	0.112376	6273	tags=59%, list=17%, signal=49%	PIK3CD/FYN/HCK/CRK/VAV1/LYN/PIK3R3/GRB2/BLNK/YES1/UBB/RAPGEF1/PIK3R1
WP_COMPLEMENT_ACTIVATION	WP_COMPLEMENT_ACTIVATION	22	0.501548	2.05843	0.0454545	0.153209	0.112376	4695	tags=59%, list=13%, signal=52%	C7/C4A/C3/C4B/MASP1/C1QA/CD55/C1QB/C1S/C8B/C1R/C1QC/CFD
WP_EXTRACELLULAR_VESICLES_IN_THE_CROSSTALK_OF_CARDIAC_CELLS	WP_EXTRACELLULAR_VESICLES_IN_THE_CROSSTALK_OF_CARDIAC_CELLS	22	0.470975	1.93295	0.0454545	0.153209	0.112376	4521	tags=45%, list=12%, signal=40%	GATA4/IGF1/MIR320A/MMP9/KDR/IL6/SORBS2/SPP1/PDLIM5/STAT3
WP_PI3KAKTMTOR_VITD3_SIGNALLING	WP_PI3KAKTMTOR_VITD3_SIGNALLING	22	0.479796	1.96916	0.0454545	0.153209	0.112376	19037	tags=100%, list=52%, signal=48%	HLA-DRA/CD86/HK3/IL10/LDHA/PFKFB4/MTOR/CD80/AKT1/VDR/RELA/RXRA/TSC1/SLC2A3/PIK3CA/GSK3B/CYP24A1/PDHA1/IL12A/PRKAA2/MYC/TSC2
WP_REGULATION_OF_APOPTOSIS_BY_PARATHYROID_HORMONERELATED_PROTEIN	WP_REGULATION_OF_APOPTOSIS_BY_PARATHYROID_HORMONERELATED_PROTEIN	22	0.441523	1.81208	0.0454545	0.153209	0.112376	20436	tags=100%, list=56%, signal=44%	BCL2/PTHLH/PIK3CG/ITGA6/MCL1/ITGB4/BCL2L2/BAX/BAK1/BCL2L13/AKT1/BCL2A1/GSK3A/BCL2L14/BCL2L15/BCL2L1/GSK3B/BCL2L12/BOK/MYC/BCL2L10/BID
WP_VITAMIN_D_IN_INFLAMMATORY_DISEASES	WP_VITAMIN_D_IN_INFLAMMATORY_DISEASES	22	0.551282	2.26254	0.0454545	0.153209	0.112376	16424	tags=100%, list=45%, signal=55%	NFATC1/IL6/SMAD4/DUSP1/NFKB1/MAP2K3/PPP3CA/SMAD3/NFKBIA/PPP3R1/MAP3K1/CHUK/NR3C1/TNF/IKBKG/VDR/RELA/RXRA/MAPK14/MAP2K6/MED14/IKBKB
BIOCARTA_GLEEVEC_PATHWAY	BIOCARTA_GLEEVEC_PATHWAY	23	0.488263	2.0962	0.047619	0.153209	0.112376	18728	tags=100%, list=51%, signal=49%	STAT1/JAK2/PIK3CG/MAP2K1/MAP2K4/FOS/GRB2/PIK3R1/BCR/MAP3K1/SOS1/MAPK8/STAT5A/AKT1/STAT5B/CRKL/RAF1/BAD/PIK3CA/JUN/HRAS/MYC/MAPK3
BIOCARTA_HER2_PATHWAY	BIOCARTA_HER2_PATHWAY	23	0.355384	1.52573	0.047619	0.153209	0.112376	23585	tags=100%, list=64%, signal=36%	PIK3CG/IL6/MAP2K1/GRB2/STAT3/EGFR/EP300/PIK3R1/MAPK1/IL6R/SOS1/IL6ST/SHC1/RAF1/PIK3CA/ERBB3/CARM1/HRAS/GRIP1/ERBB2/MAPK3/ERBB4/ESR1
BIOCARTA_NTHI_PATHWAY	BIOCARTA_NTHI_PATHWAY	23	0.551297	2.36682	0.047619	0.153209	0.112376	16424	tags=100%, list=45%, signal=55%	MAPK11/IL1B/SMAD4/DUSP1/NFKB1/MAP2K3/CXCL8/SMAD3/EP300/NFKBIA/CHUK/NR3C1/TNF/TGFBR2/MAP3K14/RELA/MAP3K7/CREBBP/MYD88/TGFBR1/MAPK14/MAP2K6/IKBKB
BIOCARTA_PTDINS_PATHWAY	BIOCARTA_PTDINS_PATHWAY	23	0.513925	2.20637	0.047619	0.153209	0.112376	17790	tags=100%, list=49%, signal=51%	BTK/JAG1/LYN/PFKP/RPS6KB1/ARHGEF2/AKT1/GSK3A/RAB5A/VAV2/PDPK1/PFKM/BAD/PRKCE/PRKCZ/RAC1/GSK3B/AP2M1/AP2A1/EEA1/PFKL/PLCG1/ARF1
KEGG_NITROGEN_METABOLISM	KEGG_NITROGEN_METABOLISM	23	0.356713	1.53143	0.047619	0.153209	0.112376	2152	tags=22%, list=6%, signal=20%	CPS1/CA8/CA9/CA7/CA2
REACTOME_ABORTIVE_ELONGATION_OF_HIV_1_TRANSCRIPT_IN_THE_ABSENCE_OF_TAT	REACTOME_ABORTIVE_ELONGATION_OF_HIV_1_TRANSCRIPT_IN_THE_ABSENCE_OF_TAT	23	0.355577	1.52656	0.047619	0.153209	0.112376	19265	tags=96%, list=53%, signal=45%	POLR2A/CTDP1/POLR2B/POLR2D/GTF2F1/POLR2F/SUPT5H/NCBP1/SUPT4H1/POLR2E/NELFA/NCBP2/POLR2C/NELFB/NELFE/GTF2F2/POLR2H/NELFCD/POLR2G/POLR2J/POLR2L/POLR2K
REACTOME_ACTIVATED_TAK1_MEDIATES_P38_MAPK_ACTIVATION	REACTOME_ACTIVATED_TAK1_MEDIATES_P38_MAPK_ACTIVATION	23	0.482135	2.06989	0.047619	0.153209	0.112376	18952	tags=100%, list=52%, signal=48%	MAPK11/MAP2K3/UBB/UBE2N/IKBKG/TAB1/TAB2/RPS27A/MAP3K7/MAPKAPK2/TRAF6/MAPK14/MAP2K6/RIPK2/NOD2/UBC/MAPKAPK3/IRAK2/NOD1/IRAK1/UBE2V1/UBA52/TAB3
REACTOME_BBSOME_MEDIATED_CARGO_TARGETING_TO_CILIUM	REACTOME_BBSOME_MEDIATED_CARGO_TARGETING_TO_CILIUM	23	0.559641	2.40264	0.047619	0.153209	0.112376	16119	tags=100%, list=44%, signal=56%	MCHR1/SSTR3/BBS7/BBS4/CCT8/CCT2/CCT4/TCP1/RAB3IP/BBS2/CCT5/MKKS/LZTFL1/TTC8/CCT3/BBS9/BBS12/SMO/BBS5/ARL6/BBS10/BBIP1/BBS1
REACTOME_DOWNREGULATION_OF_SMAD2_3_SMAD4_TRANSCRIPTIONAL_ACTIVITY	REACTOME_DOWNREGULATION_OF_SMAD2_3_SMAD4_TRANSCRIPTIONAL_ACTIVITY	23	0.367203	1.57647	0.047619	0.153209	0.112376	23153	tags=100%, list=63%, signal=37%	NCOR1/PARP1/SMAD4/UBB/TGIF1/SMAD2/SMAD3/RNF111/HDAC1/UBE2D3/NEDD4L/SKI/SMURF2/UBE2D1/RPS27A/PPM1A/USP9X/TRIM33/NCOR2/UBC/TGIF2/UBA52/SKIL
REACTOME_IKK_COMPLEX_RECRUITMENT_MEDIATED_BY_RIP1	REACTOME_IKK_COMPLEX_RECRUITMENT_MEDIATED_BY_RIP1	23	0.486293	2.08774	0.047619	0.153209	0.112376	18800	tags=100%, list=51%, signal=49%	BIRC3/LY96/TICAM2/CD14/RIPK1/UBB/UBE2N/UBE2D3/CHUK/BIRC2/TICAM1/UBE2D1/IKBKG/RPS27A/UBE2D2/RIPK3/SARM1/TRAF6/TLR4/UBC/IKBKB/UBE2V1/UBA52
REACTOME_INCRETIN_SYNTHESIS_SECRETION_AND_INACTIVATION	REACTOME_INCRETIN_SYNTHESIS_SECRETION_AND_INACTIVATION	23	0.535998	2.30114	0.047619	0.153209	0.112376	4065	tags=35%, list=11%, signal=31%	GNAT3/GATA4/FFAR4/DPP4/SEC11C/PCSK1/LEP/ISL1
REACTOME_MITOCHONDRIAL_CALCIUM_ION_TRANSPORT	REACTOME_MITOCHONDRIAL_CALCIUM_ION_TRANSPORT	23	0.569572	2.44527	0.047619	0.153209	0.112376	15756	tags=100%, list=43%, signal=57%	MCUB/AFG3L2/MCU/MICU1/YME1L1/SLC8A3/VDAC2/LETM1/SLC8B1/PHB2/MAIP1/VDAC1/VDAC3/PMPCB/PARL/MICU2/PMPCA/MICU3/AKAP1/PHB/STOML2/SPG7/SMDT1
REACTOME_MTORC1_MEDIATED_SIGNALLING	REACTOME_MTORC1_MEDIATED_SIGNALLING	23	0.377708	1.62157	0.047619	0.153209	0.112376	22769	tags=100%, list=62%, signal=38%	RPS6KB1/EIF4B/EIF4E/MTOR/EIF4G1/LAMTOR3/RPTOR/RRAGC/RHEB/EEF2K/EIF4EBP1/RRAGA/LAMTOR2/AKT1S1/LAMTOR5/YWHAB/LAMTOR1/RRAGD/SLC38A9/RPS6/RRAGB/MLST8/LAMTOR4
REACTOME_RAF_INDEPENDENT_MAPK1_3_ACTIVATION	REACTOME_RAF_INDEPENDENT_MAPK1_3_ACTIVATION	23	0.484807	2.08136	0.047619	0.153209	0.112376	4639	tags=43%, list=13%, signal=38%	DUSP4/JAK2/IL6/MAP2K1/JAK1/DUSP5/DUSP10/DUSP1/DUSP6/PTPN11
REACTOME_RESPONSE_OF_MTB_TO_PHAGOCYTOSIS	REACTOME_RESPONSE_OF_MTB_TO_PHAGOCYTOSIS	23	0.486293	2.08774	0.047619	0.153209	0.112376	18800	tags=100%, list=51%, signal=49%	CTSG/NOS2/KPNB1/ENO1/RNF213/UBB/VPS33B/MAPK1/GSK3A/SFPQ/RAB5A/DUSP16/PGK1/KPNA1/RPS27A/CORO1A/RAB7A/UBC/ATP6V1H/TRIM27/HGS/MAPK3/UBA52
REACTOME_RNA_POLYMERASE_III_TRANSCRIPTION_TERMINATION	REACTOME_RNA_POLYMERASE_III_TRANSCRIPTION_TERMINATION	23	0.473572	2.03313	0.047619	0.153209	0.112376	19265	tags=100%, list=53%, signal=47%	POLR3D/POLR3G/POLR3GL/SSB/NFIC/POLR3B/POLR3H/POLR3A/POLR3F/POLR2F/POLR2E/NFIX/POLR3K/POLR3C/NFIA/NFIB/POLR1C/POLR1D/CRCP/POLR2H/POLR3E/POLR2L/POLR2K
REACTOME_TELOMERE_EXTENSION_BY_TELOMERASE	REACTOME_TELOMERE_EXTENSION_BY_TELOMERASE	23	0.54391	2.3351	0.047619	0.153209	0.112376	16694	tags=100%, list=46%, signal=54%	WRAP53/TINF2/CCNA2/GAR1/CCNA1/TERF2IP/CDK2/NOP10/TERF1/TERF2/PPP6R3/PPP6C/NHP2/SHQ1/ANKRD28/PIF1/DKC1/POT1/RUVBL1/RTEL1/ACD/RUVBL2/TERT
REACTOME_TERMINATION_OF_O_GLYCAN_BIOSYNTHESIS	REACTOME_TERMINATION_OF_O_GLYCAN_BIOSYNTHESIS	23	0.460927	1.97884	0.047619	0.153209	0.112376	1658	tags=22%, list=5%, signal=21%	MUC5AC/MUC6/MUC5B/ST6GALNAC2/MUC16
REACTOME_THE_CANONICAL_RETINOID_CYCLE_IN_RODS_TWILIGHT_VISION_	REACTOME_THE_CANONICAL_RETINOID_CYCLE_IN_RODS_TWILIGHT_VISION_	23	0.364086	1.56309	0.047619	0.153209	0.112376	5206	tags=48%, list=14%, signal=41%	RPE65/LRAT/ABCA4/DHRS9/RBP3/STRA6/RDH5/MYO7A/HSD17B1/RDH16/HSD17B6
WP_CANCER_IMMUNOTHERAPY_BY_PD1_BLOCKADE	WP_CANCER_IMMUNOTHERAPY_BY_PD1_BLOCKADE	23	0.705715	3.02976	0.047619	0.153209	0.112376	4639	tags=65%, list=13%, signal=57%	IFNG/CD8A/PDCD1/LCK/HLA-DRB1/NFATC1/CD274/CD8B/CD3E/CD3G/PDCD1LG2/CD3D/NFKB1/STAT3/PTPN11
WP_DNA_MISMATCH_REPAIR	WP_DNA_MISMATCH_REPAIR	23	0.503119	2.15998	0.047619	0.153209	0.112376	18185	tags=100%, list=50%, signal=50%	RPA1/POLD3/EXO1/RFC1/MSH6/RFC5/RPA2/LIG1/POLD4/MSH2/PCNA/POLE/POLE2/RFC2/POLE3/PMS2/RFC4/POLE4/MLH1/POLD1/RPA3/RFC3/POLD2
WP_EBV_LMP1_SIGNALING	WP_EBV_LMP1_SIGNALING	23	0.394106	1.69197	0.047619	0.153209	0.112376	16987	tags=96%, list=46%, signal=51%	CCL5/HSP90AA1/NFKB2/NFKB1/CXCL8/MAP3K3/CCL20/PDLIM7/NFKBIA/MAPK1/CHUK/MAPK8/TNF/IKBKG/MAP3K14/RELA/MAP3K7/TRAF1/TRAF6/IKBKB/IRAK1/TRADD
WP_ESTROGEN_SIGNALING_PATHWAY	WP_ESTROGEN_SIGNALING_PATHWAY	23	0.415947	1.78574	0.047619	0.153209	0.112376	16424	tags=96%, list=45%, signal=53%	BCL2/MAP2K1/FOS/NFKB1/MAPK1/GNB1/CHUK/AKT1/SP1/GPER1/MAPK9/IKBKG/CREB1/GNGT1/PRKACA/PIK3CA/JUN/MAPK14/BRAF/ELK1/GNAS/IKBKB
WP_HIPPOYAP_SIGNALING_PATHWAY	WP_HIPPOYAP_SIGNALING_PATHWAY	23	0.426023	1.82899	0.047619	0.153209	0.112376	21003	tags=100%, list=57%, signal=43%	CXCL10/MAP4K1/MAP4K4/TNIK/SAV1/MINK1/RASSF1/LATS2/LATS1/STK38L/MST1/YY1AP1/YWHAQ/TEAD1/NF2/MAP4K3/NDRG1/TEAD3/STK3/MAP4K2/TEAD2/TEAD4/TAZ
WP_NRF2ARE_REGULATION	WP_NRF2ARE_REGULATION	23	0.35317	1.51622	0.047619	0.153209	0.112376	17991	tags=96%, list=49%, signal=49%	SLC7A11/FYN/HMOX1/YES1/NFE2L2/PRKCA/MAF/MAPK8/INSR/CUL3/GCLM/RBX1/EPHB2/PGAM5/PIK3CA/GCLC/NQO1/GSK3B/SRC/KEAP1/AIMP2/GSTA2
WP_PHOTODYNAMIC_THERAPYINDUCED_NFE2L2_NRF2_SURVIVAL_SIGNALING	WP_PHOTODYNAMIC_THERAPYINDUCED_NFE2L2_NRF2_SURVIVAL_SIGNALING	23	0.413177	1.77384	0.047619	0.153209	0.112376	17129	tags=96%, list=47%, signal=51%	MAPK12/MAPK11/FOS/HMOX1/NFE2L2/CES1/NQO2/MAPK8/GCLM/SRXN1/ABCC3/GCLC/NQO1/JUN/MAPK14/ABCG2/MAPK13/ABCC4/ABCC2/KEAP1/EPHX1/GSTP1
WP_SPHINGOLIPID_METABOLISM_GENERAL_OVERVIEW	WP_SPHINGOLIPID_METABOLISM_GENERAL_OVERVIEW	23	0.509646	2.188	0.047619	0.153209	0.112376	4873	tags=48%, list=13%, signal=41%	ASAH1/SGPP2/UGT8/SGMS2/KDSR/SGPP1/SGMS1/SPTLC2/SPHK1/UGCG/DEGS1
WP_THE_HUMAN_IMMUNE_RESPONSE_TO_TUBERCULOSIS	WP_THE_HUMAN_IMMUNE_RESPONSE_TO_TUBERCULOSIS	23	0.593016	2.54592	0.047619	0.153209	0.112376	4880	tags=48%, list=13%, signal=41%	IFIT3/STAT1/IRF1/JAK2/TAP1/MX1/JAK1/STAT2/IFI35/IFNGR1/PTPN2
WP_UNFOLDED_PROTEIN_RESPONSE	WP_UNFOLDED_PROTEIN_RESPONSE	23	0.650604	2.79316	0.047619	0.153209	0.112376	5963	tags=52%, list=16%, signal=44%	TNFRSF10B/PMAIP1/BCL2/HSPA5/IL1B/EIF2AK3/CASP8/TP53/EIF2S1/NFE2L2/ERN1/TXNIP
BIOCARTA_RANKL_PATHWAY	BIOCARTA_RANKL_PATHWAY	14	0.43768	1.60714	0.0483871	0.153209	0.112376	3782	tags=36%, list=10%, signal=32%	TNFRSF11A/FOSL1/FOS/FOSL2/NFKB1
BIOCARTA_SM_PATHWAY	BIOCARTA_SM_PATHWAY	14	0.413774	1.51936	0.0483871	0.153209	0.112376	21447	tags=100%, list=59%, signal=41%	SNRPD1/SNRPB2/SNRPD3/SNRPG/SRSF2/SNRPA1/SNRPA/SNRPE/SNRNP70/SNRPF/SNRPC/SNRPD2/SNRPB/U2AF1
REACTOME_TP53_REGULATES_TRANSCRIPTION_OF_GENES_INVOLVED_IN_G1_CELL_CYCLE_ARREST	REACTOME_TP53_REGULATES_TRANSCRIPTION_OF_GENES_INVOLVED_IN_G1_CELL_CYCLE_ARREST	14	0.42704	1.56807	0.0483871	0.153209	0.112376	20962	tags=100%, list=57%, signal=43%	ZNF385A/E2F7/CDKN1A/TP53/CCNA2/CCNA1/CDKN1B/CDK2/E2F8/CCNE1/CCNE2/ARID3A/PCBP4/E2F1
BIOCARTA_BAD_PATHWAY	BIOCARTA_BAD_PATHWAY	25	0.413438	1.78764	0.05	0.153209	0.112376	2913	tags=28%, list=8%, signal=26%	IGF1/PRKAR2B/BCL2/KITLG/CSF2RB/PIK3CG/KIT
BIOCARTA_CTCF_PATHWAY	BIOCARTA_CTCF_PATHWAY	24	0.576376	2.38572	0.05	0.153209	0.112376	6350	tags=62%, list=17%, signal=52%	CD79B/CD79A/TGFB3/TGFB2/MDM2/PIK3CG/SMAD4/SMAD1/TP53/TGFB1/RPS6KB1/CTCF/PPP2CA/PIK3R1/MTOR
BIOCARTA_EIF4_PATHWAY	BIOCARTA_EIF4_PATHWAY	24	0.415748	1.72085	0.05	0.153209	0.112376	21379	tags=100%, list=58%, signal=42%	PRKCB/RPS6KB1/EIF4E/PIK3R1/MTOR/EIF4G1/MAPK1/PRKCA/EIF4G2/IRS1/EIF4G3/AKT1/EIF4A1/PTEN/PDPK1/EIF4A2/MKNK1/PIK3CA/MAPK14/EIF4EBP1/GHR/MAPK3/PDK2/PABPC1
BIOCARTA_G2_PATHWAY	BIOCARTA_G2_PATHWAY	24	0.518508	2.1462	0.05	0.153209	0.112376	17623	tags=100%, list=48%, signal=52%	MDM2/GADD45A/CDKN1A/MYT1/TP53/YWHAH/CCNB1/EP300/CDK1/CHEK1/RPS6KA1/BRCA1/CDC25B/CHEK2/YWHAQ/CDC25A/CDC25C/WEE1/PRKDC/CDC34/PLK1/ATR/ATM/CDKN2D
BIOCARTA_HDAC_PATHWAY	BIOCARTA_HDAC_PATHWAY	25	0.416736	1.80191	0.05	0.153209	0.112376	6815	tags=52%, list=19%, signal=42%	IGF1/NFATC1/PPP3CC/PIK3CG/YWHAH/PPP3CA/CALM3/CABIN1/CALM1/CAMK1G/PIK3R1/MAPK7/PPP3CB
BIOCARTA_STRESS_PATHWAY	BIOCARTA_STRESS_PATHWAY	24	0.527893	2.18504	0.05	0.153209	0.112376	17280	tags=100%, list=47%, signal=53%	MAP2K4/NFKB1/MAP2K3/RIPK1/CRADD/NFKBIA/MAP3K1/CHUK/MAPK8/ATF1/TANK/TNFRSF1A/TNF/IKBKG/MAP3K14/RELA/CASP2/TRAF2/JUN/MAPK14/MAP2K6/IKBKB/TRADD/MAP4K2
BIOCARTA_TFF_PATHWAY	BIOCARTA_TFF_PATHWAY	24	0.574868	2.37948	0.05	0.153209	0.112376	2524	tags=21%, list=7%, signal=19%	TFF2/TFF1/MUC2/PIK3CG/ITGB1
BIOCARTA_TOLL_PATHWAY	BIOCARTA_TOLL_PATHWAY	25	0.466265	2.01606	0.05	0.153209	0.112376	19533	tags=100%, list=53%, signal=47%	TLR3/TLR7/MAP2K4/FOS/NFKB1/MAP2K3/NFKBIA/MAP3K1/CHUK/MAPK8/EIF2AK2/PPARA/IKBKG/TAB1/MAP3K14/RELA/MAP3K7/MYD88/JUN/TRAF6/MAPK14/MAP2K6/ELK1/IKBKB/PGLYRP1
BIOCARTA_TPO_PATHWAY	BIOCARTA_TPO_PATHWAY	24	0.541848	2.2428	0.05	0.153209	0.112376	4521	tags=38%, list=12%, signal=33%	THPO/STAT1/PRKCB/JAK2/PIK3CG/MAP2K1/FOS/GRB2/STAT3
BIOCARTA_VDR_PATHWAY	BIOCARTA_VDR_PATHWAY	24	0.479823	1.98607	0.05	0.153209	0.112376	19037	tags=100%, list=52%, signal=48%	NCOR1/SUPT16H/COPS2/ARID1A/BAZ1B/KAT2B/CHAF1A/MED1/EP300/HDAC1/TOP2B/NCOA1/SMARCD1/SMARCE1/SMARCA4/SMARCC2/VDR/SMARCC1/RXRA/CREBBP/ACTL6A/PRMT1/CARM1/TSC2
KEGG_PROTEIN_EXPORT	KEGG_PROTEIN_EXPORT	24	0.518399	2.14574	0.05	0.153209	0.112376	17627	tags=100%, list=48%, signal=52%	HSPA5/SEC11C/SRP54/SRP19/SRP14/SRP72/SRP68/SEC11A/SEC62/OXA1L/SPCS3/SEC63/SEC61G/SEC61A1/SPCS2/SRP9/SEC61B/SRPRA/SRPRB/SPCS1/SRP9P1/IMMP1L/IMMP2L/SEC61A2
PID_INTEGRIN_A9B1_PATHWAY	PID_INTEGRIN_A9B1_PATHWAY	25	0.581778	2.51552	0.05	0.153209	0.112376	3721	tags=44%, list=10%, signal=40%	TNC/FN1/F13A1/ADAM12/NOS2/VCAM1/VEGFC/ITGB1/SPP1/ADAM8/PXN
PID_LYMPH_ANGIOGENESIS_PATHWAY	PID_LYMPH_ANGIOGENESIS_PATHWAY	25	0.680166	2.94094	0.05	0.153209	0.112376	4395	tags=52%, list=12%, signal=46%	FN1/ITGA5/MAPK11/COL1A2/COL1A1/VEGFC/FLT4/ITGB1/CRK/ITGA2/MAP2K4/GRB2/ITGA4
PID_S1P_S1P2_PATHWAY	PID_S1P_S1P2_PATHWAY	24	0.526533	2.17941	0.05	0.153209	0.112376	7876	tags=67%, list=22%, signal=52%	GNAO1/GNAI1/CDH5/GNA14/FOS/S1PR2/GNA15/GNAI2/GNAQ/MAPK1/GNAI3/RHOA/GNA13/IRS1/PAK1/MAPK8
PID_TOLL_ENDOGENOUS_PATHWAY	PID_TOLL_ENDOGENOUS_PATHWAY	24	0.536264	2.21969	0.05	0.153209	0.112376	16974	tags=100%, list=46%, signal=54%	TLR3/S100A8/LY96/BGN/TLR6/VCAN/CD14/HSPD1/SFTPA1/TLR1/TLR2/RHOA/CHUK/TIRAP/TICAM1/IKBKG/HMGB1/MYD88/TLR4/IRAK2/IRAK4/S100A9/IKBKB/IRAK1
REACTOME_ADP_SIGNALLING_THROUGH_P2Y_PURINOCEPTOR_1	REACTOME_ADP_SIGNALLING_THROUGH_P2Y_PURINOCEPTOR_1	25	0.514997	2.22677	0.05	0.153209	0.112376	3467	tags=40%, list=9%, signal=36%	PLA2G4A/GNGT2/GNG7/GNG2/P2RY1/GNB5/GNG10/GNA14/GNA15/GNG11
REACTOME_ANTIGEN_PRESENTATION_FOLDING_ASSEMBLY_AND_PEPTIDE_LOADING_OF_CLASS_I_MHC	REACTOME_ANTIGEN_PRESENTATION_FOLDING_ASSEMBLY_AND_PEPTIDE_LOADING_OF_CLASS_I_MHC	25	0.606926	2.62426	0.05	0.153209	0.112376	5582	tags=60%, list=15%, signal=51%	PDIA3/HSPA5/B2M/TAP1/SEC24D/ERAP1/ERAP2/TAP2/HLA-E/SEC24A/CALR/SEC23A/CANX/HLA-F/HLA-C
REACTOME_CYCLIN_A_B1_B2_ASSOCIATED_EVENTS_DURING_G2_M_TRANSITION	REACTOME_CYCLIN_A_B1_B2_ASSOCIATED_EVENTS_DURING_G2_M_TRANSITION	25	0.3975	1.71873	0.05	0.153209	0.112376	17750	tags=96%, list=49%, signal=49%	PPP2R2A/PPP2CB/CCNA2/MNAT1/CCNB1/PPP2CA/XPO1/CDK1/CCNB2/CDK7/CCNA1/CDC25B/CDK2/PPP2R1B/CDC25A/CDC25C/FOXM1/WEE1/PPME1/CCNH/PPP2R1A/PLK1/LCMT1/PKMYT1
REACTOME_CYTOSOLIC_TRNA_AMINOACYLATION	REACTOME_CYTOSOLIC_TRNA_AMINOACYLATION	24	0.548986	2.27235	0.05	0.153209	0.112376	16509	tags=100%, list=45%, signal=55%	WARS1/NARS1/EPRS1/YARS1/RARS1/HARS1/LARS1/IARS1/EEF1E1/TARS1/AARS1/AIMP1/KARS1/DARS1/SARS1/CARS1/FARSB/GARS1/MARS1/FARSA/VARS1/PPA1/AIMP2/QARS1
REACTOME_DEADENYLATION_OF_MRNA	REACTOME_DEADENYLATION_OF_MRNA	25	0.415759	1.79768	0.05	0.153209	0.112376	21379	tags=100%, list=58%, signal=42%	CNOT7/TNKS1BP1/EIF4B/EIF4E/CNOT6/EIF4G1/PARN/TUT7/CNOT8/EIF4A1/PAIP1/CNOT9/CNOT2/CNOT11/CNOT1/CNOT10/CNOT4/EIF4A3/EIF4A2/CNOT3/CNOT6L/TUT4/PAN2/PAN3/PABPC1
REACTOME_DISEASES_OF_IMMUNE_SYSTEM	REACTOME_DISEASES_OF_IMMUNE_SYSTEM	24	0.550571	2.27891	0.05	0.153209	0.112376	6549	tags=58%, list=18%, signal=48%	TLR10/TLR3/BTK/LY96/CD36/TLR6/TLR5/NFKB2/NFKB1/CD14/TLR1/TLR2/NFKBIA/TRAF3
REACTOME_DISEASES_OF_PROGRAMMED_CELL_DEATH	REACTOME_DISEASES_OF_PROGRAMMED_CELL_DEATH	24	0.417064	1.7263	0.05	0.153209	0.112376	15355	tags=96%, list=42%, signal=56%	FASLG/CAST/YWHAE/CAPN2/LMNB1/C1QBP/GOLGA2/APP/LMNA/PRDX1/SOD2/CDK5R1/CDC25B/CDC25A/CDC25C/CDK5/BCL2L11/FOXO3/CAPNS1/JUN/CAPN1/PRDX2/CAPNS2
REACTOME_G_BETA_GAMMA_SIGNALLING_THROUGH_PI3KGAMMA	REACTOME_G_BETA_GAMMA_SIGNALLING_THROUGH_PI3KGAMMA	25	0.482849	2.08777	0.05	0.153209	0.112376	3467	tags=36%, list=9%, signal=33%	GNGT2/GNG7/PIK3CG/PIK3R5/GNG2/GNB5/GNG10/PIK3R6/GNG11
REACTOME_GAP_FILLING_DNA_REPAIR_SYNTHESIS_AND_LIGATION_IN_GG_NER	REACTOME_GAP_FILLING_DNA_REPAIR_SYNTHESIS_AND_LIGATION_IN_GG_NER	25	0.48632	2.10278	0.05	0.153209	0.112376	18800	tags=100%, list=51%, signal=49%	RPA1/POLD3/RFC1/RFC5/RPA2/UBB/LIG1/XRCC1/POLK/POLD4/PCNA/POLE/POLE2/RFC2/RPS27A/POLE3/RFC4/POLE4/LIG3/POLD1/UBC/RPA3/RFC3/POLD2/UBA52
REACTOME_NOTCH3_ACTIVATION_AND_TRANSMISSION_OF_SIGNAL_TO_THE_NUCLEUS	REACTOME_NOTCH3_ACTIVATION_AND_TRANSMISSION_OF_SIGNAL_TO_THE_NUCLEUS	25	0.37617	1.6265	0.05	0.153209	0.112376	22826	tags=100%, list=62%, signal=38%	NEURL1/JAG1/ADAM10/TACC3/DLL1/UBB/EGFR/MIB1/NOTCH3/NCSTN/PSEN1/EGF/PSENEN/DLL4/WWP2/RPS27A/APH1B/APH1A/YBX1/UBC/PSEN2/NEURL1B/UBA52/MIB2/JAG2
REACTOME_NOTCH3_INTRACELLULAR_DOMAIN_REGULATES_TRANSCRIPTION	REACTOME_NOTCH3_INTRACELLULAR_DOMAIN_REGULATES_TRANSCRIPTION	25	0.588118	2.54294	0.05	0.153209	0.112376	5924	tags=52%, list=16%, signal=44%	MAMLD1/FABP7/STAT1/PTCRA/IKZF1/DLGAP5/PLXND1/HEYL/SNW1/WWC1/KAT2B/NOTCH3/EP300
REACTOME_OTHER_INTERLEUKIN_SIGNALING	REACTOME_OTHER_INTERLEUKIN_SIGNALING	24	0.458568	1.89809	0.05	0.153209	0.112376	4801	tags=46%, list=13%, signal=40%	SNAP25/PTPRZ1/PRTN3/IL16/CSF1/CD4/CSF1R/JAK1/CASP3/IL32/TXLNA
REACTOME_PURINERGIC_SIGNALING_IN_LEISHMANIASIS_INFECTION	REACTOME_PURINERGIC_SIGNALING_IN_LEISHMANIASIS_INFECTION	24	0.585344	2.42284	0.05	0.153209	0.112376	5273	tags=58%, list=14%, signal=50%	CTSG/C3/P2RX7/C3AR1/CASP1/PSTPIP1/IL18/IL1B/NFKB2/NFKB1/NLRP3/MEFV/APP/TXN
REACTOME_RESOLUTION_OF_AP_SITES_VIA_THE_MULTIPLE_NUCLEOTIDE_PATCH_REPLACEMENT_PATHWAY	REACTOME_RESOLUTION_OF_AP_SITES_VIA_THE_MULTIPLE_NUCLEOTIDE_PATCH_REPLACEMENT_PATHWAY	24	0.503133	2.08255	0.05	0.153209	0.112376	18185	tags=100%, list=50%, signal=50%	RPA1/PARP1/POLD3/RFC1/FEN1/RFC5/RPA2/PARP2/LIG1/POLD4/APEX1/PARG/PCNA/POLE/POLE2/RFC2/POLE3/RFC4/POLE4/POLD1/RPA3/POLB/RFC3/POLD2
REACTOME_SEMA4D_IN_SEMAPHORIN_SIGNALING	REACTOME_SEMA4D_IN_SEMAPHORIN_SIGNALING	24	0.49332	2.04194	0.05	0.153209	0.112376	3516	tags=25%, list=10%, signal=23%	MYH11/RND1/MYH10/ROCK1/MYL9/MYH9
REACTOME_SIGNALING_BY_ERYTHROPOIETIN	REACTOME_SIGNALING_BY_ERYTHROPOIETIN	25	0.482144	2.08472	0.05	0.153209	0.112376	4110	tags=36%, list=11%, signal=32%	PIK3CD/JAK2/EPOR/PIK3CG/PIK3R5/PLCG2/VAV1/LYN/GRB2
REACTOME_THROMBOXANE_SIGNALLING_THROUGH_TP_RECEPTOR	REACTOME_THROMBOXANE_SIGNALLING_THROUGH_TP_RECEPTOR	24	0.465556	1.92702	0.05	0.153209	0.112376	3467	tags=33%, list=9%, signal=30%	GNGT2/GNG7/GNG2/GNB5/GNG10/GNA14/GNA15/GNG11
REACTOME_TRAF6_MEDIATED_NF_KB_ACTIVATION	REACTOME_TRAF6_MEDIATED_NF_KB_ACTIVATION	24	0.545183	2.25661	0.05	0.153209	0.112376	16648	tags=100%, list=46%, signal=55%	SAA1/S100B/IFIH1/NFKB2/NFKB1/DDX58/APP/NFKBIA/MAP3K1/CHUK/TRIM25/IKBKG/HMGB1/NKIRAS1/NKIRAS2/RELA/TRAF2/AGER/TRAF6/MAVS/RNF135/S100A12/IKBKB/NFKBIB
WP_ANGIOGENESIS	WP_ANGIOGENESIS	24	0.538808	2.23022	0.05	0.153209	0.112376	4015	tags=42%, list=11%, signal=37%	FGFR2/MMP9/HIF1A/FGF2/TEK/TIMP2/KDR/PDGFB/SMAD1/FLT1
WP_DIFFERENTIATION_OF_WHITE_AND_BROWN_ADIPOCYTE	WP_DIFFERENTIATION_OF_WHITE_AND_BROWN_ADIPOCYTE	25	0.423517	1.83122	0.05	0.153209	0.112376	5670	tags=56%, list=16%, signal=47%	HOXC9/ADIPOQ/HOXC8/PRDM16/PLAC8/EBF3/CIDEA/LEP/SMAD1/BMP2/HSPB7/PPARGC1A/SMAD9/BMP4
WP_HYPOTHESIZED_PATHWAYS_IN_PATHOGENESIS_OF_CARDIOVASCULAR_DISEASE	WP_HYPOTHESIZED_PATHWAYS_IN_PATHOGENESIS_OF_CARDIOVASCULAR_DISEASE	25	0.607887	2.62842	0.05	0.153209	0.112376	6593	tags=64%, list=18%, signal=52%	FBN3/AGTR1/SERPINE1/POSTN/FBN1/LTBP2/CCN2/FBN2/SMAD4/FLNA/ENG/LTBP1/SMAD2/SMAD3/ANGPT2/MAPK1
WP_IL1_AND_MEGAKARYOCYTES_IN_OBESITY	WP_IL1_AND_MEGAKARYOCYTES_IN_OBESITY	24	0.464785	1.92382	0.05	0.153209	0.112376	6312	tags=67%, list=17%, signal=55%	IFNG/MMP9/ICAM1/TIMP2/PLA2G7/IL1R1/IL18/IL1B/NFKB1/FCER1A/NLRP3/F2R/TLR1/CCL2/TIMP1/TLR2
WP_IL7_SIGNALING_PATHWAY	WP_IL7_SIGNALING_PATHWAY	25	0.48829	2.1113	0.05	0.153209	0.112376	18728	tags=100%, list=51%, signal=49%	PTK2B/IL2RA/STAT1/IL7R/FYN/MAP2K1/JAK1/CCND1/STAT3/JAK3/PIK3R1/MAPK1/CDKN1B/STAT5A/AKT1/STAT5B/BAD/BCL2L1/GSK3B/PIK3R2/IL7/IL2RG/MAP2K2/MYC/MAPK3
WP_MAMMALIAN_DISORDER_OF_SEXUAL_DEVELOPMENT	WP_MAMMALIAN_DISORDER_OF_SEXUAL_DEVELOPMENT	25	0.438531	1.89614	0.05	0.153209	0.112376	1718	tags=32%, list=5%, signal=31%	GATA4/SOX8/RSPO1/FOXL2/FGFR2/FST/MAPK11/PTGDS
WP_PHYSIOLOGICAL_AND_PATHOLOGICAL_HYPERTROPHY_OF_THE_HEART	WP_PHYSIOLOGICAL_AND_PATHOLOGICAL_HYPERTROPHY_OF_THE_HEART	25	0.428631	1.85334	0.05	0.153209	0.112376	6815	tags=48%, list=19%, signal=39%	GATA4/MAPK11/PRKCB/CAMK2D/FOS/MAP2K3/STAT3/PPP3CA/CALM1/MAPK1/RHOA/PPP3CB
WP_SIGNAL_TRANSDUCTION_OF_S1P_RECEPTOR	WP_SIGNAL_TRANSDUCTION_OF_S1P_RECEPTOR	25	0.549044	2.37399	0.05	0.153209	0.112376	4969	tags=44%, list=14%, signal=38%	ASAH1/MAPK12/MAPK4/GNAI1/S1PR1/MAPK6/PLCB2/S1PR2/SPHK1/S1PR3/GNAI2
WP_SPHINGOLIPID_METABOLISM_INTEGRATED_PATHWAY	WP_SPHINGOLIPID_METABOLISM_INTEGRATED_PATHWAY	24	0.488655	2.02263	0.05	0.153209	0.112376	4873	tags=46%, list=13%, signal=40%	ASAH1/SGPP2/UGT8/SGMS2/KDSR/SGPP1/SGMS1/SPTLC2/SPHK1/UGCG/DEGS1
REACTOME_FOXO_MEDIATED_TRANSCRIPTION_OF_CELL_CYCLE_GENES	REACTOME_FOXO_MEDIATED_TRANSCRIPTION_OF_CELL_CYCLE_GENES	17	0.41083	1.59975	0.0512821	0.156609	0.114869	5802	tags=53%, list=16%, signal=45%	CAV1/KLF4/GADD45A/CDKN1A/SMAD4/CCNG2/BTG1/SMAD2/SMAD3
WP_REGULATION_OF_WNTBCATENIN_SIGNALING_BY_SMALL_MOLECULE_COMPOUNDS	WP_REGULATION_OF_WNTBCATENIN_SIGNALING_BY_SMALL_MOLECULE_COMPOUNDS	17	0.413288	1.60932	0.0512821	0.156609	0.114869	21466	tags=100%, list=59%, signal=41%	TNKS/SFRP4/CSNK1A1/WNT1/FZD1/APC/LEF1/DKK3/LRP1/DVL2/TCF4/CTNNB1/MBOAT1/GSK3B/FZD7/AXIN1/FZD8
REACTOME_RHO_GTPASE_EFFECTORS	REACTOME_RHO_GTPASE_EFFECTORS	322	-0.434052	-1.14493	0.0529471	0.161422	0.118399	5836	tags=13%, list=16%, signal=11%	H2BC9/H4C15/H2BC4/H2BU1/H3C10/H4C12/H2BC11/H2BC15/H4-16/H2AC20/TUBA3C/H4C8/H4C11/H2AC7/NOXO1/H3C8/H3C4/H2AC8/NOX3/H3C13/H2BC13/H2BC8/H3C7/H3C1/H2BC6/H2BC7/H3C12/H2BC17/H3C11/H4C1/H2AC4/H2BC3/H4C2/H2BC10/H2AC14/H4C5/H4C4/H2BC14/H4C6/H4C13/H4C3
BIOCARTA_IL3_PATHWAY	BIOCARTA_IL3_PATHWAY	15	0.408213	1.52462	0.0555556	0.164924	0.120968	4110	tags=33%, list=11%, signal=30%	CSF2RB/JAK2/MAP2K1/FOS/GRB2
PID_CIRCADIAN_PATHWAY	PID_CIRCADIAN_PATHWAY	15	0.42448	1.58537	0.0555556	0.164924	0.120968	21056	tags=100%, list=58%, signal=42%	PER1/TIMELESS/BHLHE40/CRY1/CHEK1/WDR5/PER2/NONO/CSNK1E/ARNTL/CRY2/CLOCK/ATR/NR1D1/NPAS2
PID_THROMBIN_PAR4_PATHWAY	PID_THROMBIN_PAR4_PATHWAY	15	0.436055	1.6286	0.0555556	0.164924	0.120968	7326	tags=67%, list=20%, signal=53%	GNG2/ROCK1/GNA14/PLCB2/GNA15/GNAQ/F2RL3/RHOA/GNA13/GNB1
REACTOME_DEPOLYMERISATION_OF_THE_NUCLEAR_LAMINA	REACTOME_DEPOLYMERISATION_OF_THE_NUCLEAR_LAMINA	15	0.402625	1.50375	0.0555556	0.164924	0.120968	7036	tags=67%, list=19%, signal=54%	PRKCB/LPIN1/LMNB1/CTDNEP1/CCNB1/LPIN2/CDK1/LMNA/PRKCA/TMPO
REACTOME_SYNTHESIS_OF_PROSTAGLANDINS_PG_AND_THROMBOXANES_TX_	REACTOME_SYNTHESIS_OF_PROSTAGLANDINS_PG_AND_THROMBOXANES_TX_	15	0.417696	1.56003	0.0555556	0.164924	0.120968	5410	tags=33%, list=15%, signal=28%	PTGIS/PTGDS/HPGD/PTGS1/HPGDS
WP_BIOMARKERS_FOR_PYRIMIDINE_METABOLISM_DISORDERS	WP_BIOMARKERS_FOR_PYRIMIDINE_METABOLISM_DISORDERS	15	0.4035	1.50702	0.0555556	0.164924	0.120968	4711	tags=47%, list=13%, signal=41%	TYMP/TYMS/DPYD/RRM2/TK2/RRM2B/RRM1
WP_CODEINE_AND_MORPHINE_METABOLISM	WP_CODEINE_AND_MORPHINE_METABOLISM	15	0.412077	1.53905	0.0555556	0.164924	0.120968	1717	tags=27%, list=5%, signal=25%	UGT2B4/UGT2B7/UGT1A6/UGT1A1
WP_H19_ACTION_RBE2F1_SIGNALING_AND_CDKBETACATENIN_ACTIVITY	WP_H19_ACTION_RBE2F1_SIGNALING_AND_CDKBETACATENIN_ACTIVITY	15	0.427051	1.59498	0.0555556	0.164924	0.120968	20962	tags=100%, list=57%, signal=43%	PMAIP1/JAG1/CCND1/CSRP2/MED1/CDH1/SOX4/CTNNB1/MACROH2A1/CDK4/TULP3/RB1/H19/CDK8/E2F1
WP_REGULATION_OF_SISTER_CHROMATID_SEPARATION_AT_THE_METAPHASEANAPHASE_TRANSITION	WP_REGULATION_OF_SISTER_CHROMATID_SEPARATION_AT_THE_METAPHASEANAPHASE_TRANSITION	15	0.388229	1.44998	0.0555556	0.164924	0.120968	6499	tags=53%, list=18%, signal=44%	BUB1B/SMC3/BUB1/CENPE/SMC1A/MAD2L1/PTTG1/STAG1
REACTOME_PRE_NOTCH_PROCESSING_IN_GOLGI	REACTOME_PRE_NOTCH_PROCESSING_IN_GOLGI	18	0.386376	1.47605	0.0571429	0.164924	0.120968	17373	tags=94%, list=47%, signal=50%	MFNG/ATP2A3/SEL1L/NOTCH2/NOTCH4/ST3GAL4/FURIN/TMED2/ATP2A2/NOTCH3/RAB6A/B4GALT1/ST3GAL3/ATP2A1/ST3GAL6/NOTCH1/RFNG
WP_VITAMIN_B12_DISORDERS	WP_VITAMIN_B12_DISORDERS	13	0.412696	1.47358	0.0571429	0.164924	0.120968	21486	tags=100%, list=59%, signal=41%	CBLIF/TCN1/TCN2/MMAA/MMADHC/MMUT/MMACHC/MTRR/MTR/CUBN/CD320/MMAB/AMN
BIOCARTA_AT1R_PATHWAY	BIOCARTA_AT1R_PATHWAY	27	0.432137	1.8127	0.0588235	0.164924	0.120968	7935	tags=70%, list=22%, signal=55%	PTK2B/AGTR1/PRKCB/MAP2K1/MAP2K4/GRB2/GNAQ/CALM3/EGFR/CALM1/MAPK1/PRKCA/ATF2/CALM2/MAP3K1/PAK1/SOS1/MAPK8/SHC1
BIOCARTA_EGF_PATHWAY	BIOCARTA_EGF_PATHWAY	27	0.488317	2.04836	0.0588235	0.164924	0.120968	18728	tags=100%, list=51%, signal=49%	STAT1/PRKCB/MAP2K1/JAK1/MAP2K4/FOS/GRB2/STAT3/EGFR/CSNK2A1/PIK3R1/PRKCA/MAP3K1/SOS1/MAPK8/STAT5A/SHC1/EGF/RASA1/RAF1/PIK3CA/JUN/SRF/ELK1/HRAS/PLCG1/MAPK3
BIOCARTA_ERK_PATHWAY	BIOCARTA_ERK_PATHWAY	27	0.488317	2.04836	0.0588235	0.164924	0.120968	18728	tags=100%, list=51%, signal=49%	NGFR/ITGB1/MAP2K1/PTPRR/GRB2/STAT3/NGF/EGFR/PPP2CA/PDGFRA/MKNK2/MAPK1/RPS6KA1/RPS6KA5/SOS1/SHC1/RAF1/KLK2/MKNK1/IGF1R/ELK1/HRAS/GNAS/MAP2K2/DPM2/MYC/MAPK3
BIOCARTA_GH_PATHWAY	BIOCARTA_GH_PATHWAY	27	0.488317	2.04836	0.0588235	0.164924	0.120968	18728	tags=100%, list=51%, signal=49%	PRKCB/JAK2/PIK3CG/MAP2K1/GRB2/PIK3R1/MAPK1/PRKCA/RPS6KA1/SLC2A4/IRS1/SOS1/STAT5A/SHC1/STAT5B/INSR/RAF1/PTPN6/GH1/PIK3CA/SRF/HRAS/HNF1A/SOCS1/GHR/PLCG1/MAPK3
BIOCARTA_INFLAM_PATHWAY	BIOCARTA_INFLAM_PATHWAY	27	0.494394	2.07386	0.0588235	0.164924	0.120968	4803	tags=48%, list=13%, signal=42%	IFNG/HLA-DRB5/HLA-DRA/HLA-DRB1/TGFB3/TGFB2/CSF1/CD4/IL6/IL10/IL15/CXCL8/TGFB1
BIOCARTA_NKT_PATHWAY	BIOCARTA_NKT_PATHWAY	26	0.598843	2.50277	0.0588235	0.164924	0.120968	4803	tags=62%, list=13%, signal=53%	IFNG/CXCR4/TGFB3/CCR5/CCR7/TGFB2/IL18R1/CD4/IL12RB1/CCR1/CCL4/CCL3/CD28/IFNGR1/IL12RB2/TGFB1
BIOCARTA_PYK2_PATHWAY	BIOCARTA_PYK2_PATHWAY	27	0.488317	2.04836	0.0588235	0.164924	0.120968	18728	tags=100%, list=51%, signal=49%	PTK2B/PRKCB/MAP2K1/MAP2K4/MAP2K3/GRB2/GNAQ/CALM3/CALM1/MAPK1/PRKCA/CALM2/MAP3K1/PAK1/SOS1/MAPK8/SHC1/CRKL/RAF1/BCAR1/RAC1/JUN/MAPK14/HRAS/MAP2K2/PLCG1/MAPK3
BIOCARTA_RACCYCD_PATHWAY	BIOCARTA_RACCYCD_PATHWAY	26	0.42718	1.78533	0.0588235	0.164924	0.120968	20962	tags=100%, list=57%, signal=43%	CDKN1A/CCND1/NFKB1/PIK3R1/NFKBIA/MAPK1/RHOA/CDKN1B/CHUK/PAK1/CDK2/AKT1/IKBKG/CCNE1/RAF1/RELA/CDK4/PIK3CA/CDK6/RB1/RAC1/TFDP1/HRAS/IKBKB/MAPK3/E2F1
BIOCARTA_VEGF_PATHWAY	BIOCARTA_VEGF_PATHWAY	27	0.53215	2.23223	0.0588235	0.164924	0.120968	17126	tags=100%, list=47%, signal=53%	PRKCB/HIF1A/PIK3CG/FLT4/KDR/FLT1/EIF2S1/PIK3R1/PRKCA/ARNT/EIF2B2/SHC1/NOS3/EIF1AX/EIF1/EIF2B4/VHL/ELAVL1/EIF2S2/PIK3CA/EIF2B5/EIF2B3/EIF2S3/EIF2B1/HRAS/VEGFA/PLCG1
BIOCARTA_VIP_PATHWAY	BIOCARTA_VIP_PATHWAY	26	0.488308	2.04081	0.0588235	0.164924	0.120968	1239	tags=23%, list=3%, signal=22%	EGR3/PRKAR2B/NFATC1/PPP3CC/EGR2/VIP
PID_ALK1_PATHWAY	PID_ALK1_PATHWAY	26	0.347889	1.45395	0.0588235	0.164924	0.120968	23860	tags=100%, list=65%, signal=35%	TGFB3/CAV1/SMAD4/SMAD1/ENG/TGFB1/SMAD9/MAPK1/ACVR1/SMAD5/SMAD7/FKBP1A/INHBA/TGFBR2/ARRB2/TLX2/CSNK2B/TGFBR1/PPP1CA/BMPR2/ACVR2A/MAPK3/ACVR2B/ID1/ACVRL1/GDF2
PID_GLYPICAN_1PATHWAY	PID_GLYPICAN_1PATHWAY	27	0.643024	2.69732	0.0588235	0.164924	0.120968	5154	tags=63%, list=14%, signal=54%	PLA2G2A/BLK/LCK/TGFB3/TGFB2/FGF2/FGFR1/SLIT2/FYN/HCK/FGR/LYN/FLT1/YES1/PRNP/TGFB1/APP
PID_IL27_PATHWAY	PID_IL27_PATHWAY	26	0.690133	2.8843	0.0588235	0.164924	0.120968	4803	tags=62%, list=13%, signal=53%	IFNG/TBX21/STAT1/JAK2/IL27RA/IL12RB1/IL6/JAK1/STAT4/IL18/STAT2/IL1B/IL12RB2/STAT3/IL12B/TGFB1
PID_INTEGRIN_CS_PATHWAY	PID_INTEGRIN_CS_PATHWAY	26	0.716472	2.99438	0.0588235	0.164924	0.120968	6353	tags=85%, list=17%, signal=70%	ITGAL/ITGA10/ITGB2/ITGA5/ITGAM/ITGB1/ITGA6/ITGB7/ITGA2/ITGAD/ITGAE/ITGA11/ITGA8/ITGA4/ITGB4/ITGAX/ITGB3/ITGA7/ITGAV/ITGA3/ITGA2B/ITGA1
PID_P38_MKK3_6PATHWAY	PID_P38_MKK3_6PATHWAY	26	0.473912	1.98064	0.0588235	0.164924	0.120968	19254	tags=100%, list=53%, signal=47%	MAPK11/MAP3K6/MAP3K5/GADD45A/MAP2K3/TXN/MAP3K3/TAOK3/MAP3K1/GADD45B/TAOK2/TAB1/TAB2/MAP3K4/MAP3K7/TRAF2/RAC1/TRAF6/MAPK14/MAP2K6/MAP3K10/CAMK2B/TAOK1/CCM2/ATM/GADD45G
PID_VEGFR1_PATHWAY	PID_VEGFR1_PATHWAY	26	0.433283	1.81084	0.0588235	0.164924	0.120968	6721	tags=50%, list=18%, signal=41%	CAV1/PRKCB/NRP1/HIF1A/HSP90AA1/NRP2/FLT1/PTPN11/SHC2/PIK3R1/CD2AP/MAPK1/PRKCA
REACTOME_A_TETRASACCHARIDE_LINKER_SEQUENCE_IS_REQUIRED_FOR_GAG_SYNTHESIS	REACTOME_A_TETRASACCHARIDE_LINKER_SEQUENCE_IS_REQUIRED_FOR_GAG_SYNTHESIS	26	0.427653	1.78731	0.0588235	0.164924	0.120968	4317	tags=38%, list=12%, signal=34%	GPC3/HSPG2/CSPG4/CSPG5/B3GAT1/SDC3/BGN/NCAN/VCAN/DCN
REACTOME_ACYL_CHAIN_REMODELLING_OF_PC	REACTOME_ACYL_CHAIN_REMODELLING_OF_PC	27	0.479043	2.00946	0.0588235	0.164924	0.120968	2307	tags=26%, list=6%, signal=24%	PLA2G2A/PLA2G3/PLA2G2D/PLA2G4A/LPCAT1/PLA2G5/PLA2G4D
REACTOME_CALNEXIN_CALRETICULIN_CYCLE	REACTOME_CALNEXIN_CALRETICULIN_CYCLE	26	0.403923	1.68814	0.0588235	0.164924	0.120968	21812	tags=100%, list=60%, signal=40%	PDIA3/SEL1L/OS9/DERL2/EDEM1/CALR/CANX/UGGT1/UBB/GANAB/EDEM3/RNF185/RNF103/PRKCSH/RPS27A/SYVN1/MAN1B1/MARCHF6/RNF5/UBC/AMFR/EDEM2/RNF139/UBA52/UGGT2/TRIM13
REACTOME_CASPASE_ACTIVATION_VIA_EXTRINSIC_APOPTOTIC_SIGNALLING_PATHWAY	REACTOME_CASPASE_ACTIVATION_VIA_EXTRINSIC_APOPTOTIC_SIGNALLING_PATHWAY	26	0.638386	2.66803	0.0588235	0.164924	0.120968	4744	tags=54%, list=13%, signal=47%	TNFRSF10A/TNFRSF10B/FASLG/UNC5A/DAPK1/FAS/LY96/TICAM2/UNC5B/CASP3/TNFSF10/CD14/CASP8/RIPK1
REACTOME_CONSTITUTIVE_SIGNALING_BY_AKT1_E17K_IN_CANCER	REACTOME_CONSTITUTIVE_SIGNALING_BY_AKT1_E17K_IN_CANCER	26	0.442639	1.84994	0.0588235	0.164924	0.120968	20397	tags=100%, list=56%, signal=44%	MDM2/CDKN1A/MTOR/NR4A1/CASP9/CDKN1B/CHUK/AKT1/GSK3A/AKT3/CREB1/PDPK1/FOXO3/FOXO4/FOXO6/BAD/GSK3B/MAPKAP1/PRR5/FOXO1/AKT1S1/RPS6KB2/AKT2/RICTOR/TSC2/MLST8
REACTOME_DECTIN_2_FAMILY	REACTOME_DECTIN_2_FAMILY	26	0.552893	2.31073	0.0588235	0.164924	0.120968	4021	tags=54%, list=11%, signal=48%	MUC5AC/MUC6/MUC5B/CLEC4E/CLEC10A/CLEC4C/MUC16/FYN/FCER1G/CLEC6A/PLCG2/MUC1/LYN/MUC17
REACTOME_DOWNREGULATION_OF_TGF_BETA_RECEPTOR_SIGNALING	REACTOME_DOWNREGULATION_OF_TGF_BETA_RECEPTOR_SIGNALING	26	0.400339	1.67316	0.0588235	0.164924	0.120968	21943	tags=100%, list=60%, signal=40%	TGFB1/UBB/SMAD2/ZFYVE9/SMAD3/XPO1/MTMR4/NEDD4L/SMURF1/PPP1CC/SMAD7/STRAP/SMURF2/PPP1R15A/TGFBR2/RPS27A/USP15/UCHL5/PPP1CB/BAMBI/TGFBR1/PPP1CA/UBC/STUB1/UBA52/PMEPA1
REACTOME_FGFR2_ALTERNATIVE_SPLICING	REACTOME_FGFR2_ALTERNATIVE_SPLICING	27	0.36914	1.54845	0.0588235	0.164924	0.120968	19265	tags=96%, list=53%, signal=46%	FGFR2/POLR2A/HNRNPA1/POLR2B/HNRNPM/RBFOX2/POLR2D/HNRNPF/GTF2F1/POLR2F/NCBP1/HNRNPH1/PTBP1/TIAL1/POLR2E/TIA1/NCBP2/POLR2C/ESRP1/GTF2F2/ESRP2/POLR2H/POLR2G/POLR2J/POLR2L/POLR2K
REACTOME_INFECTION_WITH_MYCOBACTERIUM_TUBERCULOSIS	REACTOME_INFECTION_WITH_MYCOBACTERIUM_TUBERCULOSIS	27	0.525656	2.20499	0.0588235	0.164924	0.120968	3379	tags=30%, list=9%, signal=27%	CTSG/LTF/MRC1/NOS2/B2M/KPNB1/ENO1/RNF213
REACTOME_INTERLEUKIN_20_FAMILY_SIGNALING	REACTOME_INTERLEUKIN_20_FAMILY_SIGNALING	26	0.379117	1.58446	0.0588235	0.164924	0.120968	4639	tags=35%, list=13%, signal=30%	IL22RA2/STAT1/JAK2/JAK1/STAT4/SOCS3/STAT2/STAT3/PTPN11
REACTOME_INTERLEUKIN_RECEPTOR_SHC_SIGNALING	REACTOME_INTERLEUKIN_RECEPTOR_SHC_SIGNALING	27	0.41726	1.7503	0.0588235	0.164924	0.120968	4110	tags=33%, list=11%, signal=30%	IL2RB/PIK3CD/IL2RA/CSF2RB/JAK2/JAK1/IL5RA/PIK3R3/GRB2
REACTOME_PD_1_SIGNALING	REACTOME_PD_1_SIGNALING	26	0.887526	3.70928	0.0588235	0.164924	0.120968	2650	tags=81%, list=7%, signal=75%	TRAV19/HLA-DRB5/PDCD1/LCK/HLA-DQA1/HLA-DPA1/HLA-DRA/HLA-DRB1/HLA-DQB2/TRBV7-9/HLA-DQB1/HLA-DQA2/CD274/HLA-DPB1/TRAV8-4/CD247/CD3E/CD4/CD3G/PDCD1LG2/CD3D
REACTOME_POLYMERASE_SWITCHING_ON_THE_C_STRAND_OF_THE_TELOMERE	REACTOME_POLYMERASE_SWITCHING_ON_THE_C_STRAND_OF_THE_TELOMERE	26	0.50316	2.10288	0.0588235	0.164924	0.120968	18185	tags=100%, list=50%, signal=50%	STN1/CTC1/POLD3/RFC1/TINF2/RFC5/CHTF8/TERF2IP/POLD4/PRIM1/PCNA/TERF1/TERF2/POLA2/RFC2/PRIM2/RFC4/POT1/TEN1/POLA1/POLD1/ACD/RFC3/DSCC1/CHTF18/POLD2
REACTOME_POSTMITOTIC_NUCLEAR_PORE_COMPLEX_NPC_REFORMATION	REACTOME_POSTMITOTIC_NUCLEAR_PORE_COMPLEX_NPC_REFORMATION	27	0.589882	2.4744	0.0588235	0.164924	0.120968	15016	tags=100%, list=41%, signal=59%	KPNB1/RCC1/NUP188/TNPO1/SEH1L/NDC1/SUMO1/NUP62/NUP54/NUP205/NUP133/NUP37/NUP107/AHCTF1/RANGAP1/POM121/NUP35/NUP98/RAN/NUP160/NUP85/NUP43/UBE2I/NUP93/NUP58/SEC13/NUP155
REACTOME_RESOLUTION_OF_D_LOOP_STRUCTURES_THROUGH_SYNTHESIS_DEPENDENT_STRAND_ANNEALING_SDSA_	REACTOME_RESOLUTION_OF_D_LOOP_STRUCTURES_THROUGH_SYNTHESIS_DEPENDENT_STRAND_ANNEALING_SDSA_	26	0.353272	1.47645	0.0588235	0.164924	0.120968	16858	tags=92%, list=46%, signal=50%	WRN/RBBP8/TOP3A/EXO1/RAD51C/BLM/RAD51/BRIP1/NBN/DNA2/RMI1/BRCA1/RAD50/XRCC2/PALB2/KAT5/BARD1/RAD51AP1/RMI2/RAD51D/XRCC3/RTEL1/MRE11/ATM
REACTOME_SYNDECAN_INTERACTIONS	REACTOME_SYNDECAN_INTERACTIONS	27	0.736969	3.09139	0.0588235	0.164924	0.120968	5690	tags=70%, list=16%, signal=59%	COL5A3/TNC/FN1/COL5A1/COL3A1/COL1A2/COL5A2/COL1A1/FGF2/ITGB1/SDC3/ITGA6/ITGA2/ITGB4/ACTN1/TGFB1/ITGB3/THBS1/ITGAV
SIG_IL4RECEPTOR_IN_B_LYPHOCYTES	SIG_IL4RECEPTOR_IN_B_LYPHOCYTES	27	0.488317	2.04836	0.0588235	0.164924	0.120968	18728	tags=100%, list=51%, signal=49%	MAP4K1/PIK3CD/BCL2/JAK1/GRB2/JAK3/PIK3R1/MAPK1/IRS1/SOS1/SHC1/AKT1/GSK3A/AKT3/SOS2/IL4R/RAF1/PDPK1/PPP1R13B/STAT6/BAD/PIK3CA/GSK3B/SOCS1/AKT2/IRS2/MAPK3
ST_INTERLEUKIN_4_PATHWAY	ST_INTERLEUKIN_4_PATHWAY	26	0.409358	1.71085	0.0588235	0.164924	0.120968	17191	tags=96%, list=47%, signal=51%	PI3/JAK2/JAK1/GRB2/RPS6KB1/JAK3/IL13RA1/IARS1/SOS1/SHC1/AKT1/INPP5D/AKT3/SOS2/IL4R/PPP1R13B/SERPINA4/STAT6/NR0B2/PIK3CA/IL4/TYK2/SRC/IL2RG/AKT2
WP_CYTOKINES_AND_INFLAMMATORY_RESPONSE	WP_CYTOKINES_AND_INFLAMMATORY_RESPONSE	26	0.426897	1.78415	0.0588235	0.164924	0.120968	4803	tags=42%, list=13%, signal=37%	IFNG/HLA-DRA/HLA-DRB1/CSF1/CD4/IL6/IL10/IL1B/IL15/IL12B/TGFB1
WP_EICOSANOID_SYNTHESIS	WP_EICOSANOID_SYNTHESIS	26	0.372588	1.55717	0.0588235	0.164924	0.120968	2015	tags=27%, list=6%, signal=25%	PLA2G2A/ALOX15B/PLA2G4A/PTGIS/PNPLA3/PTGDS/PLA2G5
WP_EPO_RECEPTOR_SIGNALING	WP_EPO_RECEPTOR_SIGNALING	26	0.410224	1.71447	0.0588235	0.164924	0.120968	4521	tags=35%, list=12%, signal=30%	STAT1/PTPRC/JAK2/EPOR/PIK3CG/PTPRU/MAP2K1/GRB2/STAT3
WP_FGFR3_SIGNALLING_IN_CHONDROCYTE_PROLIFERATION_AND_TERMINAL_DIFFERENTIATION	WP_FGFR3_SIGNALLING_IN_CHONDROCYTE_PROLIFERATION_AND_TERMINAL_DIFFERENTIATION	27	0.371129	1.55679	0.0588235	0.164924	0.120968	6593	tags=48%, list=18%, signal=39%	PTHLH/MAPK12/MAPK11/STAT1/MAP2K1/CDKN1A/BMP2/CNP/BMP4/SOX9/FGF9/PPP2CA/MAPK1
WP_INTRACELLULAR_TRAFFICKING_PROTEINS_INVOLVED_IN_CMT_NEUROPATHY	WP_INTRACELLULAR_TRAFFICKING_PROTEINS_INVOLVED_IN_CMT_NEUROPATHY	27	0.420156	1.76245	0.0588235	0.164924	0.120968	5207	tags=37%, list=14%, signal=32%	NEFL/RAB3B/HSPB8/EGR2/PMP22/KIF1B/RAB11A/FIG4/RAB3A/LITAF
WP_INTRAFLAGELLAR_TRANSPORT_PROTEINS_BINDING_TO_DYNEIN	WP_INTRAFLAGELLAR_TRANSPORT_PROTEINS_BINDING_TO_DYNEIN	27	0.34757	1.45797	0.0588235	0.164924	0.120968	23872	tags=100%, list=65%, signal=35%	DYNC1H1/DYNC1I1/IFT81/DYNC1LI2/DYNC2LI1/DYNC1I2/IFT43/WDR19/DYNLT3/DYNC1LI1/IFT22/TCTEX1D2/DYNLL2/DYNLL1/HSPB11/IFT122/WDR60/DYNLT1/IFT27/IFT80/WDR34/WDR35/IFT140/IFT46/DYNLRB2/DYNC2H1/DYNLRB1
WP_PHOTODYNAMIC_THERAPYINDUCED_UNFOLDED_PROTEIN_RESPONSE	WP_PHOTODYNAMIC_THERAPYINDUCED_UNFOLDED_PROTEIN_RESPONSE	26	0.595457	2.48862	0.0588235	0.164924	0.120968	5785	tags=46%, list=16%, signal=39%	WARS1/HSP90B1/HSPA5/NARS1/SULT1E1/ATF3/PDIA6/EIF2AK3/EDEM1/CALR/NFE2L2/ERN1
REACTOME_BIOTIN_TRANSPORT_AND_METABOLISM	REACTOME_BIOTIN_TRANSPORT_AND_METABOLISM	11	0.443332	1.49068	0.060241	0.167603	0.122933	20365	tags=100%, list=56%, signal=44%	MCCC2/PCCB/PCCA/HLCS/BTD/MCCC1/ACACA/ACACB/PDZD11/PC/SLC5A6
REACTOME_CDC6_ASSOCIATION_WITH_THE_ORC_ORIGIN_COMPLEX	REACTOME_CDC6_ASSOCIATION_WITH_THE_ORC_ORIGIN_COMPLEX	11	0.427005	1.43578	0.060241	0.167603	0.122933	20962	tags=100%, list=57%, signal=43%	E2F2/ORC1/MCM8/CDC6/ORC4/E2F3/ORC3/ORC5/ORC2/ORC6/E2F1
REACTOME_DSCAM_INTERACTIONS	REACTOME_DSCAM_INTERACTIONS	11	0.433534	1.45773	0.060241	0.167603	0.122933	1652	tags=27%, list=5%, signal=26%	MAPK12/MAPK11/NTN1
REACTOME_MET_ACTIVATES_RAS_SIGNALING	REACTOME_MET_ACTIVATES_RAS_SIGNALING	11	0.450279	1.51403	0.060241	0.167603	0.122933	20111	tags=100%, list=55%, signal=45%	GRB2/SOS1/SHC1/KRAS/RANBP9/MET/HGF/NRAS/RANBP10/HRAS/MUC20
REACTOME_RHO_GTPASES_ACTIVATE_KTN1	REACTOME_RHO_GTPASES_ACTIVATE_KTN1	11	0.411033	1.38207	0.060241	0.167603	0.122933	21546	tags=100%, list=59%, signal=41%	KLC3/CDC42/KTN1/RHOA/KLC2/KIF5A/KIF5B/RAC1/KLC1/RHOG/KLC4
REACTOME_CHYLOMICRON_REMODELING	REACTOME_CHYLOMICRON_REMODELING	10	-0.703272	-1.40981	0.0604396	0.167898	0.123149	3073	tags=60%, list=8%, signal=55%	APOA5/APOC3/APOA1/APOB/APOA2/APOA4
BIOCARTA_EFP_PATHWAY	BIOCARTA_EFP_PATHWAY	16	0.355316	1.4019	0.0638298	0.172057	0.1262	23585	tags=100%, list=64%, signal=36%	SFN/TP53/CCNB1/CDK1/CCNB2/CDK7/TRIM25/CDK2/SMURF1/SMURF2/CDK5/CDK4/CDK6/CDK3/CDK8/ESR1
BIOCARTA_EIF_PATHWAY	BIOCARTA_EIF_PATHWAY	16	0.366886	1.44755	0.0638298	0.172057	0.1262	23162	tags=100%, list=63%, signal=37%	EIF3A/EIF2S1/EIF4E/EIF4G1/EIF4G2/EIF4G3/EIF5/EIF4A1/EIF1AX/EIF1/EIF4A2/EIF2S2/EEF2K/EIF2S3/EEF2/EIF6
BIOCARTA_SPPA_PATHWAY	BIOCARTA_SPPA_PATHWAY	16	0.391514	1.54472	0.0638298	0.172057	0.1262	6721	tags=56%, list=18%, signal=46%	PLA2G4A/PRKCB/ITGB1/MAP2K1/F2R/PTGS1/F2RL3/MAPK1/PRKCA
WP_OSTEOCLAST_SIGNALING	WP_OSTEOCLAST_SIGNALING	16	0.386473	1.52483	0.0638298	0.172057	0.1262	5147	tags=44%, list=14%, signal=38%	TNFRSF11A/GPR68/SPP1/PDGFB/TRPV5/SLC9A1/ITGB3
WP_TRYPTOPHAN_CATABOLISM_LEADING_TO_NAD_PRODUCTION	WP_TRYPTOPHAN_CATABOLISM_LEADING_TO_NAD_PRODUCTION	16	0.372051	1.46793	0.0638298	0.172057	0.1262	2697	tags=25%, list=7%, signal=23%	IDO1/NMRK2/KYNU/AADAT
REACTOME_DEFECTS_IN_COBALAMIN_B12_METABOLISM	REACTOME_DEFECTS_IN_COBALAMIN_B12_METABOLISM	14	0.412708	1.51544	0.0645161	0.172057	0.1262	21486	tags=100%, list=59%, signal=41%	CBLIF/TCN2/MMAA/MMADHC/MMUT/ABCD4/MMACHC/LMBRD1/MTRR/MTR/CUBN/CD320/MMAB/AMN
REACTOME_NEGATIVE_REGULATION_OF_TCF_DEPENDENT_SIGNALING_BY_WNT_LIGAND_ANTAGONISTS	REACTOME_NEGATIVE_REGULATION_OF_TCF_DEPENDENT_SIGNALING_BY_WNT_LIGAND_ANTAGONISTS	14	0.395801	1.45336	0.0645161	0.172057	0.1262	2687	tags=36%, list=7%, signal=33%	SFRP2/DKK1/SFRP1/WNT9A/SOST
BIOCARTA_DNAFRAGMENT_PATHWAY	BIOCARTA_DNAFRAGMENT_PATHWAY	10	0.455464	1.46781	0.0652174	0.172057	0.1262	6762	tags=60%, list=18%, signal=49%	CASP7/CASP3/HMGB2/GZMB/TOP2B/TOP2A
BIOCARTA_FREE_PATHWAY	BIOCARTA_FREE_PATHWAY	10	0.453959	1.46296	0.0652174	0.172057	0.1262	19976	tags=100%, list=55%, signal=45%	GSR/XDH/NFKB1/CXCL8/SOD1/TNF/RELA/GSS/GPX1/NOX1
REACTOME_POU5F1_OCT4_SOX2_NANOG_REPRESS_GENES_RELATED_TO_DIFFERENTIATION	REACTOME_POU5F1_OCT4_SOX2_NANOG_REPRESS_GENES_RELATED_TO_DIFFERENTIATION	10	0.458783	1.47851	0.0652174	0.172057	0.1262	2440	tags=40%, list=7%, signal=37%	SOX2/EOMES/DKK1/HHEX
BIOCARTA_G1_PATHWAY	BIOCARTA_G1_PATHWAY	28	0.376202	1.6517	0.0666667	0.172057	0.1262	6370	tags=43%, list=17%, signal=35%	TGFB3/TGFB2/CDKN2B/DHFR/CDKN1A/SMAD4/CCND1/TP53/TGFB1/SMAD3/CDK1/HDAC1
BIOCARTA_NO1_PATHWAY	BIOCARTA_NO1_PATHWAY	28	0.320919	1.40899	0.0666667	0.172057	0.1262	6102	tags=46%, list=17%, signal=39%	PRKAR2B/CHRM1/PDE2A/CAV1/HSP90AA1/FLT4/KDR/FLT1/PRKAR1A/PDE3A/CALM3/CALM1/BDKRB2
BIOCARTA_PDGF_PATHWAY	BIOCARTA_PDGF_PATHWAY	28	0.48833	2.144	0.0666667	0.172057	0.1262	18728	tags=100%, list=51%, signal=49%	STAT1/PRKCB/PIK3CG/MAP2K1/JAK1/MAP2K4/FOS/GRB2/STAT3/CSNK2A1/PIK3R1/PDGFRA/PRKCA/MAP3K1/SOS1/MAPK8/STAT5A/SHC1/RASA1/RAF1/PIK3CA/JUN/SRF/ELK1/PDGFA/HRAS/PLCG1/MAPK3
KEGG_ASTHMA	KEGG_ASTHMA	28	0.633275	2.78037	0.0666667	0.172057	0.1262	3957	tags=61%, list=11%, signal=54%	HLA-DOA/HLA-DRB5/HLA-DMA/HLA-DQA1/HLA-DPA1/HLA-DRA/HLA-DRB1/HLA-DQB1/HLA-DQA2/HLA-DOB/HLA-DPB1/HLA-DMB/FCER1G/PRG2/IL10/CD40/FCER1A
PID_IL8_CXCR1_PATHWAY	PID_IL8_CXCR1_PATHWAY	28	0.536861	2.35707	0.0666667	0.172057	0.1262	4969	tags=46%, list=14%, signal=40%	PRKCG/PRKCB/PIK3CG/GNG2/GNA14/PIK3R6/PLCB2/HCK/FGR/GNA15/LYN/CXCL8/GNAI2
PID_INTEGRIN2_PATHWAY	PID_INTEGRIN2_PATHWAY	28	0.377016	1.65528	0.0666667	0.172057	0.1262	3792	tags=43%, list=10%, signal=38%	C3/ITGAL/ITGB2/VCAM1/CCN1/ICAM1/ITGAM/PLAU/PLAUR/ITGAD/ICAM2/JAM3
PID_LIS1_PATHWAY	PID_LIS1_PATHWAY	28	0.480629	2.11019	0.0666667	0.172057	0.1262	13180	tags=93%, list=36%, signal=59%	PLA2G7/IQGAP1/YWHAE/PAFAH1B1/RELN/CLIP1/LRPAP1/NUDC/DYNC1H1/CDC42/CSNK2A1/NDEL1/RHOA/MAP1B/DCX/PAFAH1B2/CDK5R1/LRP8/ABL1/CDK5/PPP2R5D/DAB1/VLDLR/KATNA1/DYNLT1/RAC1
PID_REELIN_PATHWAY	PID_REELIN_PATHWAY	28	0.384532	1.68828	0.0666667	0.172057	0.1262	6740	tags=46%, list=18%, signal=38%	MAPT/FYN/ITGB1/PAFAH1B1/RELN/LRPAP1/GRIN2A/RAPGEF1/RAP1A/ITGA3/PIK3R1/ARHGEF2/MAP1B
PID_TCR_CALCIUM_PATHWAY	PID_TCR_CALCIUM_PATHWAY	28	0.545147	2.39345	0.0666667	0.172057	0.1262	7012	tags=61%, list=19%, signal=49%	IFNG/FASLG/NFATC1/IL2RA/FOSL1/FOS/RCAN2/BATF3/PPP3CA/CHP1/IL2/CABIN1/CD40LG/AKAP5/PPP3R1/PPP3CB/PTGS2
PID_TRAIL_PATHWAY	PID_TRAIL_PATHWAY	28	0.591359	2.59634	0.0666667	0.172057	0.1262	4984	tags=39%, list=14%, signal=34%	TNFRSF10A/TNFRSF10B/TNFRSF10D/TNFRSF10C/PIK3CD/MAP2K4/TNFSF10/PIK3R3/CASP8/RIPK1/CASP10
REACTOME_ADRENALINE_NORADRENALINE_INHIBITS_INSULIN_SECRETION	REACTOME_ADRENALINE_NORADRENALINE_INHIBITS_INSULIN_SECRETION	28	0.336224	1.47618	0.0666667	0.172057	0.1262	17269	tags=93%, list=47%, signal=49%	GNGT2/GNG7/GNAI1/GNG2/GNB5/GNG10/GNG11/ADCY5/GNAI2/CACNA2D2/GNB4/GNB1/ADRA2A/GNG8/GNB3/GNG5/GNGT1/ADRA2C/ADCY6/GNG12/CACNA1C/GNG13/CACNB3/CACNB2/GNG3/GNB2
REACTOME_EGR2_AND_SOX10_MEDIATED_INITIATION_OF_SCHWANN_CELL_MYELINATION	REACTOME_EGR2_AND_SOX10_MEDIATED_INITIATION_OF_SCHWANN_CELL_MYELINATION	28	0.608127	2.66996	0.0666667	0.172057	0.1262	2500	tags=43%, list=7%, signal=40%	ADGRG6/EGR2/PRX/MBP/POU3F1/SCD5/PMP22/WWTR1/LAMA2/DRP2/LAMB1/LAMC1
REACTOME_G_PROTEIN_ACTIVATION	REACTOME_G_PROTEIN_ACTIVATION	28	0.36941	1.62188	0.0666667	0.172057	0.1262	3467	tags=32%, list=9%, signal=29%	GNAT3/GNAO1/GNGT2/GNG7/GNAI1/GNG2/GNB5/GNG10/GNG11
REACTOME_KERATAN_SULFATE_BIOSYNTHESIS	REACTOME_KERATAN_SULFATE_BIOSYNTHESIS	28	0.56753	2.49172	0.0666667	0.172057	0.1262	5285	tags=46%, list=14%, signal=40%	CHST6/PRELP/CHST5/CHST1/B3GNT4/FMOD/B4GALT6/B3GNT2/LUM/CHST2/B4GALT5/ST3GAL4/ACAN
REACTOME_MITOPHAGY	REACTOME_MITOPHAGY	28	0.361737	1.58819	0.0666667	0.172057	0.1262	18800	tags=96%, list=51%, signal=47%	UBB/MFN2/CSNK2A1/TOMM22/FUNDC1/ATG12/VDAC1/RPS27A/MAP1LC3B/PINK1/ATG5/PGAM5/TOMM70/SQSTM1/TOMM20/MFN1/CSNK2B/TOMM40/TOMM5/TOMM7/PRKN/UBC/ULK1/SRC/MTERF3/CSNK2A2/UBA52
REACTOME_NOTCH_HLH_TRANSCRIPTION_PATHWAY	REACTOME_NOTCH_HLH_TRANSCRIPTION_PATHWAY	28	0.387118	1.69963	0.0666667	0.172057	0.1262	22427	tags=100%, list=61%, signal=39%	MAMLD1/NCOR1/SNW1/NOTCH2/NOTCH4/KAT2B/NOTCH3/TBL1X/HDAC1/MAML1/HDAC7/MAML3/HDAC2/HDAC4/RBPJ/HDAC3/HDAC9/CREBBP/NCOR2/TBL1XR1/HDAC11/HDAC8/HDAC6/KAT2A/NOTCH1/MAML2/HDAC10/HDAC5
REACTOME_PLATELET_CALCIUM_HOMEOSTASIS	REACTOME_PLATELET_CALCIUM_HOMEOSTASIS	28	0.470682	2.06651	0.0666667	0.172057	0.1262	19373	tags=100%, list=53%, signal=47%	P2RX7/ATP2B4/P2RX6/ATP2A3/ITPR1/ATP2B1/ITPR2/TRPC6/SLC8A3/P2RX1/ATP2A2/CALM1/ATP2B3/P2RX5/SLC8A1/TRPC3/ORAI2/ITPR3/STIM1/SRI/P2RX4/P2RX2/SLC8A2/ATP2A1/TRPC7/ORAI1/ATP2B2/P2RX3
REACTOME_PROCESSING_OF_CAPPED_INTRONLESS_PRE_MRNA	REACTOME_PROCESSING_OF_CAPPED_INTRONLESS_PRE_MRNA	28	0.416286	1.82769	0.0666667	0.172057	0.1262	21361	tags=100%, list=58%, signal=42%	CPSF2/CSTF2T/PABPN1/CSTF3/FIP1L1/SLBP/WDR33/PAPOLA/CSTF2/SNRPD3/SNRPG/CPSF7/ZNF473/LSM11/CPSF3/SNRPE/NCBP1/NUDT21/SYMPK/SNRPF/CLP1/PCF11/NCBP2/SNRPB/CPSF4/CSTF1/LSM10/CPSF1
REACTOME_RNA_POLYMERASE_III_TRANSCRIPTION_INITIATION_FROM_TYPE_1_PROMOTER	REACTOME_RNA_POLYMERASE_III_TRANSCRIPTION_INITIATION_FROM_TYPE_1_PROMOTER	28	0.377041	1.65538	0.0666667	0.172057	0.1262	19265	tags=96%, list=53%, signal=46%	POLR3D/POLR3G/POLR3GL/GTF3C6/GTF3C4/POLR3B/POLR3H/GTF3C1/GTF3C2/POLR3A/POLR3F/POLR2F/BDP1/BRF1/POLR2E/GTF3C3/TBP/GTF3C5/POLR3K/POLR3C/POLR1C/POLR1D/CRCP/POLR2H/POLR3E/POLR2L/POLR2K
REACTOME_RNA_POLYMERASE_III_TRANSCRIPTION_INITIATION_FROM_TYPE_3_PROMOTER	REACTOME_RNA_POLYMERASE_III_TRANSCRIPTION_INITIATION_FROM_TYPE_3_PROMOTER	28	0.473637	2.07949	0.0666667	0.172057	0.1262	19265	tags=100%, list=53%, signal=47%	POLR3D/POLR3G/POLR3GL/SNAPC1/BRF2/POLR3B/SNAPC2/POLR3H/POLR3A/POLR3F/POLR2F/BDP1/SNAPC5/SNAPC4/POLR2E/TBP/ZNF143/SNAPC3/POLR3K/POU2F1/POLR3C/POLR1C/POLR1D/CRCP/POLR2H/POLR3E/POLR2L/POLR2K
REACTOME_SULFUR_AMINO_ACID_METABOLISM	REACTOME_SULFUR_AMINO_ACID_METABOLISM	28	0.334993	1.47078	0.0666667	0.172057	0.1262	24332	tags=100%, list=67%, signal=33%	CDO1/BHMT2/SQOR/GOT1/ADI1/MTAP/CTH/MTRR/GOT2/GADL1/TXN2/ADO/MTR/ENOPH1/TST/SUOX/APIP/CBS/TSTD1/SLC25A10/ETHE1/MRI1/CBSL/MAT1A/BHMT/CSAD/MPST/AHCY
REACTOME_THE_ROLE_OF_NEF_IN_HIV_1_REPLICATION_AND_DISEASE_PATHOGENESIS	REACTOME_THE_ROLE_OF_NEF_IN_HIV_1_REPLICATION_AND_DISEASE_PATHOGENESIS	28	0.549864	2.41416	0.0666667	0.172057	0.1262	4137	tags=39%, list=11%, signal=35%	LCK/CD247/CD8B/DOCK2/B2M/AP1S3/CD4/FYN/HCK/CD28/AP2B1
REACTOME_TNFS_BIND_THEIR_PHYSIOLOGICAL_RECEPTORS	REACTOME_TNFS_BIND_THEIR_PHYSIOLOGICAL_RECEPTORS	28	0.644876	2.8313	0.0666667	0.172057	0.1262	2935	tags=54%, list=8%, signal=49%	FASLG/TNFSF9/TNFRSF13B/EDA2R/TNFSF13/TNFSF8/TNFRSF8/CD27/TNFSF13B/LTA/TNFRSF9/TNFRSF17/TNFRSF18/EDA/EDARADD
REACTOME_TRANSLATION_OF_STRUCTURAL_PROTEINS	REACTOME_TRANSLATION_OF_STRUCTURAL_PROTEINS	28	0.466057	2.04621	0.0666667	0.172057	0.1262	19542	tags=100%, list=53%, signal=47%	GALNT1/ST6GALNAC2/PARP9/PARP14/ST3GAL4/CANX/UBB/GANAB/SUMO1/ST6GALNAC3/ST3GAL1/PARP16/MGAT1/PRKCSH/RPS27A/MOGS/UBE2I/PARP6/PARP8/ST3GAL2/PARP4/PARP10/GSK3B/UBC/ST3GAL3/ST6GALNAC4/UBA52/ST6GAL1
ST_GAQ_PATHWAY	ST_GAQ_PATHWAY	28	0.33295	1.46181	0.0666667	0.172057	0.1262	18725	tags=96%, list=51%, signal=47%	ITPR1/ITPKA/NFKB2/ITPR2/NFKB1/ITPKB/PLD2/GNAQ/DAG1/CFB/NFKBIA/NFKBIL1/PLD3/PIK3CB/AKT1/AKT3/IKBKG/PDPK1/ITPR3/NFKBIE/PLD1/PITX2/TONSL/PHKA2/NFKBIB/AKT2/GRK2
ST_GRANULE_CELL_SURVIVAL_PATHWAY	ST_GRANULE_CELL_SURVIVAL_PATHWAY	28	0.469538	2.06149	0.0666667	0.172057	0.1262	6593	tags=46%, list=18%, signal=38%	ASAH1/ADCYAP1/PARP1/MAP2K4/FOS/CASP3/ITPKA/ITPKB/GNAQ/DAG1/CXCL2/CREB5/MAPK1
WP_NANOPARTICLEMEDIATED_ACTIVATION_OF_RECEPTOR_SIGNALING	WP_NANOPARTICLEMEDIATED_ACTIVATION_OF_RECEPTOR_SIGNALING	28	0.480074	2.10775	0.0666667	0.172057	0.1262	4110	tags=36%, list=11%, signal=32%	PIK3CD/FN1/MAPK12/MAPK11/COL1A1/ITGB1/MAP2K1/PXN/TLN1/GRB2
WP_TLR4_SIGNALING_AND_TOLERANCE	WP_TLR4_SIGNALING_AND_TOLERANCE	28	0.381548	1.67517	0.0666667	0.172057	0.1262	16974	tags=96%, list=46%, signal=52%	IL6/NFKB1/CXCL8/RIPK1/TBK1/NFKBIA/TRAF3/CHUK/INPP5D/TIRAP/TNF/TICAM1/IKBKG/TAB1/TAB2/MAP3K7/TRAM1/IRF3/MYD88/IRF7/TRAF6/IKBKE/TLR4/IRAK4/IRAK3/IKBKB/IRAK1
REACTOME_MITOCHONDRIAL_FATTY_ACID_BETA_OXIDATION_OF_SATURATED_FATTY_ACIDS	REACTOME_MITOCHONDRIAL_FATTY_ACID_BETA_OXIDATION_OF_SATURATED_FATTY_ACIDS	11	-0.676306	-1.37598	0.0707291	0.172057	0.1262	406	tags=18%, list=1%, signal=18%	HADH/ACSM6
BIOCARTA_FAS_PATHWAY	BIOCARTA_FAS_PATHWAY	30	0.622082	2.94338	0.0714286	0.172057	0.1262	13841	tags=100%, list=38%, signal=62%	FASLG/FAS/CASP7/PARP1/MAP2K4/CASP3/LMNB1/PTPN13/SPTAN1/CASP8/CASP10/LMNA/LMNB2/MAP3K1/PAK1/MAPK8/PAK2/DFFB/ARHGDIB/DAXX/CFLAR/DFFA/CASP6/MAP3K7/RB1/PRKDC/JUN/FADD/RIPK2/FAF1
BIOCARTA_GPCR_PATHWAY	BIOCARTA_GPCR_PATHWAY	30	0.37145	1.75751	0.0714286	0.172057	0.1262	18728	tags=97%, list=51%, signal=47%	PRKAR2B/NFATC1/PPP3CC/PRKCB/MAP2K1/FOS/PRKAR1A/PPP3CA/GNAQ/CALM3/CALM1/PRKCA/PPP3CB/CALM2/CREB1/RAF1/NFATC2/PRKAR2A/JUN/PRKACB/ADCY1/NFATC4/ELK1/NFATC3/RPS6KA3/HRAS/PLCG1/PRKAR1B/MAPK3
KEGG_O_GLYCAN_BIOSYNTHESIS	KEGG_O_GLYCAN_BIOSYNTHESIS	30	0.597001	2.82471	0.0714286	0.172057	0.1262	5174	tags=53%, list=14%, signal=46%	GALNT13/B3GNT6/GCNT3/GALNT7/GALNT5/GALNT15/GALNT1/GALNTL6/ST6GALNAC1/GALNT10/GALNT8/GALNT3/GALNT12/B4GALT5/GALNT4/GALNT16
PID_CDC42_REG_PATHWAY	PID_CDC42_REG_PATHWAY	30	0.294513	1.39348	0.0714286	0.172057	0.1262	17986	tags=93%, list=49%, signal=47%	ARHGEF6/ARHGEF25/RALBP1/CDC42/ITSN1/DOCK10/ARHGDIA/APC/BCAR3/ARHGAP1/FARP2/RACGAP1/ITSN2/DNMBP/VAV2/ARHGAP17/DOCK9/NME1/ARHGEF9/ARHGEF7/DOCK11/MCF2L/SPATA13/GIT1/NGEF/PLCG1/DOCK6/FGD1
PID_EPHRINB_REV_PATHWAY	PID_EPHRINB_REV_PATHWAY	30	0.369339	1.74752	0.0714286	0.172057	0.1262	5147	tags=40%, list=14%, signal=34%	BLK/LCK/CXCR4/TIAM1/FYN/HCK/MAP2K4/FGR/LYN/PTPN13/YES1/ITGB3
PID_IL2_STAT5_PATHWAY	PID_IL2_STAT5_PATHWAY	30	0.551814	2.6109	0.0714286	0.172057	0.1262	4686	tags=37%, list=13%, signal=32%	FASLG/LCK/IL2RB/PRF1/BCL2/IL2RA/LTA/JAK1/GRB2/PTPN11/CCNA2
PID_NECTIN_PATHWAY	PID_NECTIN_PATHWAY	30	0.436255	2.06414	0.0714286	0.172057	0.1262	16671	tags=97%, list=46%, signal=53%	PDGFRB/CRK/IQGAP1/PDGFB/TLN1/PTPRM/CDC42/CTNNA1/ITGB3/ITGAV/RAPGEF1/RAP1A/PIK3R1/PIP5K1C/NECTIN2/FARP2/PVR/F11R/NECTIN1/CDH1/RAP1B/VAV2/AFDN/CTNNB1/PIK3CA/RAC1/NECTIN3/SRC/PTK2
PID_P38_ALPHA_BETA_PATHWAY	PID_P38_ALPHA_BETA_PATHWAY	30	0.551908	2.61135	0.0714286	0.172057	0.1262	5413	tags=50%, list=15%, signal=43%	BLK/LCK/MAPK11/FYN/HCK/MAP2K4/FGR/DUSP10/DUSP1/LYN/MAP2K3/YES1/CDC42/RIPK1/MAP3K3
PID_RAS_PATHWAY	PID_RAS_PATHWAY	30	0.509317	2.40983	0.0714286	0.172057	0.1262	17962	tags=100%, list=49%, signal=51%	RASGRF1/PRKCB/RASGRP2/RASGRP3/RASGRP1/RASGRF2/GRB2/RASGRP4/PRKCA/LGALS3/RIN1/SOS1/KRAS/DAB2IP/RASAL1/PLCE1/RASA1/SOS2/PRKCE/NRAS/PRKCZ/SYNGAP1/RASA4/NF1/CAMK2B/RABGEF1/RRAS/HRAS/RASA2/LGALS1
REACTOME_ACTIVATION_OF_BH3_ONLY_PROTEINS	REACTOME_ACTIVATION_OF_BH3_ONLY_PROTEINS	30	0.482883	2.28476	0.0714286	0.172057	0.1262	5009	tags=33%, list=14%, signal=29%	PMAIP1/TP63/PPP3CC/BCL2/TP73/YWHAE/SFN/TP53/YWHAH/YWHAG
REACTOME_ACTIVATION_OF_KAINATE_RECEPTORS_UPON_GLUTAMATE_BINDING	REACTOME_ACTIVATION_OF_KAINATE_RECEPTORS_UPON_GLUTAMATE_BINDING	30	0.40484	1.9155	0.0714286	0.172057	0.1262	3467	tags=33%, list=9%, signal=30%	GRIK5/GNGT2/GNG7/GRIK3/GNG2/GRIK4/GNB5/GNG10/PLCB2/GNG11
REACTOME_ENDOSOMAL_SORTING_COMPLEX_REQUIRED_FOR_TRANSPORT_ESCRT_	REACTOME_ENDOSOMAL_SORTING_COMPLEX_REQUIRED_FOR_TRANSPORT_ESCRT_	30	0.31371	1.48432	0.0714286	0.172057	0.1262	18800	tags=93%, list=51%, signal=45%	VPS37A/VPS4B/UBB/CHMP2B/VTA1/CHMP6/VPS37B/STAM2/STAM/CHMP3/SNF8/CHMP5/RPS27A/UBAP1/CHMP4A/VPS37C/CHMP2A/VPS4A/VPS25/TSG101/UBC/VPS36/MVB12B/HGS/MVB12A/CHMP4B/CHMP4C/UBA52
REACTOME_FGFR1_MUTANT_RECEPTOR_ACTIVATION	REACTOME_FGFR1_MUTANT_RECEPTOR_ACTIVATION	30	0.375911	1.77862	0.0714286	0.172057	0.1262	4632	tags=37%, list=13%, signal=32%	FGF20/FGF17/STAT1/FGF2/FGFR1/MYO18A/ERLIN2/GRB2/STAT3/LRRFIP1/CNTRL
REACTOME_FGFR2C_LIGAND_BINDING_AND_ACTIVATION	REACTOME_FGFR2C_LIGAND_BINDING_AND_ACTIVATION	13	0.395413	1.41187	0.0714286	0.172057	0.1262	2712	tags=38%, list=7%, signal=36%	FGF20/FGFR2/FGF17/FGF2/FGF16
REACTOME_FGFR3_LIGAND_BINDING_AND_ACTIVATION	REACTOME_FGFR3_LIGAND_BINDING_AND_ACTIVATION	13	0.404646	1.44484	0.0714286	0.172057	0.1262	3812	tags=38%, list=10%, signal=34%	FGF20/FGF17/FGF2/FGF16/GALNT3
REACTOME_LAMININ_INTERACTIONS	REACTOME_LAMININ_INTERACTIONS	30	0.698488	3.30489	0.0714286	0.172057	0.1262	6353	tags=83%, list=17%, signal=69%	LAMA3/HSPG2/LAMC2/COL18A1/COL4A1/COL4A2/LAMA2/LAMB1/LAMC1/ITGB1/COL4A5/LAMA5/ITGA6/ITGA2/LAMB2/NID2/COL7A1/LAMA4/LAMB3/NID1/ITGB4/ITGA7/ITGAV/ITGA3/ITGA1
REACTOME_MET_ACTIVATES_PTK2_SIGNALING	REACTOME_MET_ACTIVATES_PTK2_SIGNALING	30	0.649994	3.07544	0.0714286	0.172057	0.1262	4040	tags=67%, list=11%, signal=59%	COL5A3/LAMA3/FN1/COL11A1/COL5A1/COL3A1/COL1A2/COL5A2/LAMC2/COL1A1/LAMA2/LAMB1/LAMC1/ITGB1/LAMA5/ITGA2/LAMB2/COL11A2/LAMA4/LAMB3
REACTOME_RECOGNITION_OF_DNA_DAMAGE_BY_PCNA_CONTAINING_REPLICATION_COMPLEX	REACTOME_RECOGNITION_OF_DNA_DAMAGE_BY_PCNA_CONTAINING_REPLICATION_COMPLEX	30	0.486387	2.30133	0.0714286	0.172057	0.1262	18800	tags=100%, list=51%, signal=49%	RPA1/POLD3/RFC1/DTL/USP1/RFC5/RPA2/UBB/POLD4/DDB1/PCNA/POLE/POLE2/RFC2/UBE2B/RPS27A/RBX1/POLE3/WDR48/RFC4/POLE4/RAD18/CUL4B/CUL4A/POLD1/UBC/RPA3/RFC3/POLD2/UBA52
REACTOME_REGULATION_OF_TP53_ACTIVITY_THROUGH_ACETYLATION	REACTOME_REGULATION_OF_TP53_ACTIVITY_THROUGH_ACETYLATION	30	0.530415	2.50965	0.0714286	0.172057	0.1262	17191	tags=100%, list=47%, signal=53%	CHD3/ING2/PML/TP53/PIP4K2A/CHD4/RBBP4/EP300/HDAC1/BRD7/MTA2/HDAC2/PIP4K2B/AKT1/PIP4K2C/AKT3/BRD1/MEAF6/BRPF1/GATAD2A/KAT6A/BRPF3/ING5/PIP4P1/MAP2K6/RBBP7/MBD3/PIN1/GATAD2B/AKT2
REACTOME_SURFACTANT_METABOLISM	REACTOME_SURFACTANT_METABOLISM	30	0.449436	2.1265	0.0714286	0.172057	0.1262	2066	tags=27%, list=6%, signal=25%	ZDHHC2/ABCA3/SFTPA2/CKAP4/CSF2RB/ADA2/SLC34A2/ADGRF5
REACTOME_SYNTHESIS_OF_ACTIVE_UBIQUITIN_ROLES_OF_E1_AND_E2_ENZYMES	REACTOME_SYNTHESIS_OF_ACTIVE_UBIQUITIN_ROLES_OF_E1_AND_E2_ENZYMES	30	0.453167	2.14416	0.0714286	0.172057	0.1262	20014	tags=100%, list=55%, signal=45%	UBE2G1/UBE2Q2/UBE2Z/UBE2H/UBB/UBE2L3/UBE2E3/UBE2K/UBA6/UBE2D1/UBE2B/USP5/RPS27A/UBE2G2/UBE2D2/UBE2S/USP9X/UBA1/UBE2E1/UBE2T/UBE2R2/USP7/CDC34/UBC/OTULIN/UBE2A/UBE2C/UBA52/UBE2W/UCHL3
REACTOME_TNFR1_INDUCED_NFKAPPAB_SIGNALING_PATHWAY	REACTOME_TNFR1_INDUCED_NFKAPPAB_SIGNALING_PATHWAY	30	0.376755	1.78261	0.0714286	0.172057	0.1262	18952	tags=97%, list=52%, signal=47%	BIRC3/TNFAIP3/RIPK1/UBB/RNF31/CHUK/CYLD/BIRC2/TNFRSF1A/TNF/IKBKG/TAB1/TAB2/RPS27A/OTUD7B/MAP3K7/TRAF2/RBCK1/TRAF1/USP4/UBC/XIAP/USP2/RACK1/IKBKB/USP21/TRADD/UBA52/TAB3
WP_CELL_MIGRATION_AND_INVASION_THROUGH_P75NTR	WP_CELL_MIGRATION_AND_INVASION_THROUGH_P75NTR	30	0.296213	1.40153	0.0714286	0.172057	0.1262	2080	tags=17%, list=6%, signal=16%	NGFR/EFNA5/MMP9/MMP2/TIAM1
WP_DOPAMINERGIC_NEUROGENESIS	WP_DOPAMINERGIC_NEUROGENESIS	30	0.360063	1.70363	0.0714286	0.172057	0.1262	3116	tags=37%, list=9%, signal=34%	SOX2/OTX2/NKX2-2/LMX1B/ASCL1/NR4A2/EN1/PITX3/RET/ALDH1A1/GLI2
WP_EDA_SIGNALLING_IN_HAIR_FOLLICLE_DEVELOPMENT	WP_EDA_SIGNALLING_IN_HAIR_FOLLICLE_DEVELOPMENT	13	0.400445	1.42984	0.0714286	0.172057	0.1262	2935	tags=38%, list=8%, signal=35%	DKK1/BMP1/LTB/EDA/EDARADD
WP_ESTROGEN_RECEPTOR_PATHWAY	WP_ESTROGEN_RECEPTOR_PATHWAY	13	0.399202	1.4254	0.0714286	0.172057	0.1262	848	tags=15%, list=2%, signal=15%	CYP1A1/CYP1B1
WP_EXTRACELLULAR_VESICLEMEDIATED_SIGNALING_IN_RECIPIENT_CELLS	WP_EXTRACELLULAR_VESICLEMEDIATED_SIGNALING_IN_RECIPIENT_CELLS	30	0.491476	2.32542	0.0714286	0.172057	0.1262	18614	tags=100%, list=51%, signal=49%	TGFB3/TGFB2/PIK3R5/TSPAN8/TGFA/SMAD4/TGFB1/EGFR/SMAD2/SMAD3/MTOR/APC/AKT1/TGFBR3/KRAS/MET/PROM1/MFGE8/TGFBR2/RAF1/HGF/CTNNB1/NRAS/TGFBR1/WNT5A/WNT3A/HRAS/DKK4/ERBB2/AXIN1
WP_GLYCEROPHOSPHOLIPID_BIOSYNTHETIC_PATHWAY	WP_GLYCEROPHOSPHOLIPID_BIOSYNTHETIC_PATHWAY	30	0.417852	1.97706	0.0714286	0.172057	0.1262	18602	tags=97%, list=51%, signal=48%	PLA2G2A/GPAT2/PIK3CD/GPAT3/PIK3CG/LPIN1/AGPS/LPIN2/GNPAT/PIK3CB/GPAT4/PIP5K1A/IPMK/PI4K2A/PTPMT1/CEPT1/GPAM/PIK3CA/CRLS1/CDS2/PEMT/GK/CHPT1/CHKB/PCYT2/CDIPT/PGS1/PTDSS1/GPD1
WP_INFLAMMATORY_RESPONSE_PATHWAY	WP_INFLAMMATORY_RESPONSE_PATHWAY	30	0.680977	3.22204	0.0714286	0.172057	0.1262	3737	tags=57%, list=10%, signal=51%	IFNG/LCK/IL2RB/IL2RA/FN1/COL3A1/COL1A2/CD86/LAMC2/COL1A1/LAMB1/LAMC1/LAMA5/LAMB2/CD28/IL5RA/CD40
WP_MATRIX_METALLOPROTEINASES	WP_MATRIX_METALLOPROTEINASES	30	0.356813	1.68826	0.0714286	0.172057	0.1262	4475	tags=37%, list=12%, signal=32%	MMP13/MMP12/MMP1/MMP9/MMP2/MMP3/TIMP2/MMP14/MMP7/MMP19/MMP28
WP_PI3KAKTMTOR_SIGNALING_PATHWAY_AND_THERAPEUTIC_OPPORTUNITIES	WP_PI3KAKTMTOR_SIGNALING_PATHWAY_AND_THERAPEUTIC_OPPORTUNITIES	30	0.479901	2.27065	0.0714286	0.172057	0.1262	19037	tags=100%, list=52%, signal=48%	PIK3CG/PIK3R3/PDK1/PIK3R1/MTOR/CDKN1B/PIK3CB/AKT1/NOS3/KRAS/RPTOR/ATG13/PTEN/FOXO3/FOXO4/GRB10/RHEB/BAD/PIK3CA/NRAS/GSK3B/EIF4EBP1/PIK3R2/FOXO1/ULK1/HRAS/TFEB/RICTOR/RB1CC1/TSC2
WP_SPHINGOLIPID_PATHWAY	WP_SPHINGOLIPID_PATHWAY	30	0.417966	1.9776	0.0714286	0.172057	0.1262	4616	tags=43%, list=13%, signal=38%	ASAH1/SGPP2/UGT8/SPTLC3/SGMS2/KDSR/B4GALT6/SGMS1/SPTLC2/SPHK1/CERT1/UGCG/SERINC1
BIOCARTA_LONGEVITY_PATHWAY	BIOCARTA_LONGEVITY_PATHWAY	15	0.364004	1.3595	0.0740741	0.172057	0.1262	16535	tags=93%, list=45%, signal=51%	IGF1/PIK3CG/PIK3R1/SOD2/SOD1/SHC1/AKT1/FOXO3/GH1/CAT/IGF1R/PIK3CA/HRAS/GHR
REACTOME_SIGNALING_BY_NOTCH1_HD_DOMAIN_MUTANTS_IN_CANCER	REACTOME_SIGNALING_BY_NOTCH1_HD_DOMAIN_MUTANTS_IN_CANCER	15	0.376067	1.40456	0.0740741	0.172057	0.1262	22826	tags=100%, list=62%, signal=38%	NEURL1/JAG1/ADAM10/DLL1/UBB/MIB1/DLL4/RPS27A/ADAM17/UBC/NEURL1B/NOTCH1/UBA52/MIB2/JAG2
BIOCARTA_ETC_PATHWAY	BIOCARTA_ETC_PATHWAY	10	0.442363	1.42559	0.076087	0.172057	0.1262	20400	tags=100%, list=56%, signal=44%	ATP5F1A/SLC25A4/GPD2/SDHD/SDHA/SDHB/NDUFA1/SDHC/UQCRC1/SLC25A6
BIOCARTA_AGR_PATHWAY	BIOCARTA_AGR_PATHWAY	33	0.312173	1.49181	0.0769231	0.172057	0.1262	5550	tags=33%, list=15%, signal=28%	LAMA3/CHRM1/LAMA2/ITGB1/ARHGEF6/PAK5/LAMA4/CDC42/AGRN/DAG1/EGFR
BIOCARTA_BARRESTIN_SRC_PATHWAY	BIOCARTA_BARRESTIN_SRC_PATHWAY	17	0.387658	1.50952	0.0769231	0.172057	0.1262	22403	tags=100%, list=61%, signal=39%	KCNA1/MAP2K1/HCK/FGR/KCNA3/MAPK1/RAF1/ARRB1/PLCB1/ADCY1/KCNA2/HRAS/GNAS/MAP2K2/GRK2/MAPK3/DNM1
BIOCARTA_BCR_PATHWAY	BIOCARTA_BCR_PATHWAY	33	0.515984	2.46578	0.0769231	0.172057	0.1262	5848	tags=42%, list=16%, signal=36%	CD79B/CD79A/NFATC1/PPP3CC/BTK/PRKCB/MAP2K1/FOS/VAV1/LYN/GRB2/PPP3CA/CALM3/CALM1
BIOCARTA_DEATH_PATHWAY	BIOCARTA_DEATH_PATHWAY	29	0.37086	1.63709	0.0769231	0.172057	0.1262	4984	tags=34%, list=14%, signal=30%	BIRC3/BCL2/CASP7/CASP3/TNFSF10/NFKB1/SPTAN1/CASP8/RIPK1/CASP10
BIOCARTA_ETS_PATHWAY	BIOCARTA_ETS_PATHWAY	17	0.387001	1.50696	0.0769231	0.172057	0.1262	22427	tags=100%, list=61%, signal=39%	CSF1/ETS1/CSF1R/FOS/SIN3A/HDAC2/ETV3/DDX20/NCOR2/JUN/ETS2/SIN3B/HRAS/RBL1/E2F4/E2F1/HDAC5
BIOCARTA_FMLP_PATHWAY	BIOCARTA_FMLP_PATHWAY	34	0.48841	2.33975	0.0769231	0.172057	0.1262	18728	tags=100%, list=51%, signal=49%	NFATC1/PPP3CC/NCF1/NCF2/MAP2K1/GNA15/NFKB1/MAP2K3/PPP3CA/CALM3/CALM1/CAMK1G/FPR1/NFKBIA/MAPK1/PPP3CB/CALM2/MAP3K1/PAK1/CAMK1/RAF1/RELA/NFATC2/PLCB1/RAC1/MAPK14/NFATC4/MAP2K6/ELK1/NFATC3/HRAS/MAP2K2/PIK3C2G/MAPK3
BIOCARTA_INTEGRIN_PATHWAY	BIOCARTA_INTEGRIN_PATHWAY	34	0.347718	1.66576	0.0769231	0.172057	0.1262	4506	tags=32%, list=12%, signal=28%	CAV1/TNS1/FYN/ITGB1/ROCK1/MAP2K1/VCL/PPP1R12B/TLN1/GRB2/ACTN1
BIOCARTA_MET_PATHWAY	BIOCARTA_MET_PATHWAY	33	0.444256	2.12301	0.0769231	0.172057	0.1262	20341	tags=100%, list=56%, signal=44%	MAP4K1/PTK2B/PIK3CG/ITGB1/MAP2K1/CRK/FOS/GRB2/STAT3/PTPN11/RAPGEF1/RAP1A/PIK3R1/MAPK1/PAK1/SOS1/MAPK8/DOCK1/MET/CRKL/RASA1/RAP1B/PTEN/RAF1/HGF/PIK3CA/JUN/ELK1/GAB1/HRAS/MAP2K2/MAPK3/ACTA1
BIOCARTA_NDKDYNAMIN_PATHWAY	BIOCARTA_NDKDYNAMIN_PATHWAY	17	0.387658	1.50952	0.0769231	0.172057	0.1262	22403	tags=100%, list=61%, signal=39%	PPP3CC/NME1-NME2/PPP3CA/CALM3/CALM1/PPP3CB/CALM2/PICALM/NME2/EPS15/SYNJ1/SYNJ2/NME1/AP2M1/AP2A1/EPN1/DNM1
BIOCARTA_TNFR1_PATHWAY	BIOCARTA_TNFR1_PATHWAY	29	0.542652	2.39544	0.0769231	0.172057	0.1262	13483	tags=97%, list=37%, signal=61%	PARP1/MAP2K4/CASP3/LMNB1/SPTAN1/CASP8/RIPK1/CRADD/LMNA/LMNB2/MADD/MAP3K1/PAK1/MAPK8/BAG4/PAK2/DFFB/ARHGDIB/TNFRSF1A/TNF/DFFA/CASP2/MAP3K7/TRAF2/RB1/PRKDC/JUN/FADD
KEGG_ETHER_LIPID_METABOLISM	KEGG_ETHER_LIPID_METABOLISM	33	0.444661	2.12494	0.0769231	0.172057	0.1262	5126	tags=39%, list=14%, signal=34%	PLA2G2A/PLA2G3/PLA2G2D/PLA2G4A/LPCAT1/PLA2G5/PAFAH2/PLA2G7/PAFAH1B1/ENPP2/AGPS/PLD2/PLA2G2E
KEGG_FRUCTOSE_AND_MANNOSE_METABOLISM	KEGG_FRUCTOSE_AND_MANNOSE_METABOLISM	34	0.307763	1.47435	0.0769231	0.172057	0.1262	17002	tags=91%, list=46%, signal=49%	HK2/SORD/GMDS/HK3/ALDOB/PFKFB3/PFKP/MPI/AKR1B10/PFKFB4/HK1/TPI1/AKR1B1/MTMR2/FPGT/PFKM/GMPPA/PFKFB1/GMPPB/PMM2/MTMR7/KHK/MTMR1/ALDOA/MTMR6/PMM1/PFKFB2/TSTA3/ALDOC/PHPT1/PFKL
KEGG_LINOLEIC_ACID_METABOLISM	KEGG_LINOLEIC_ACID_METABOLISM	29	0.373671	1.6495	0.0769231	0.172057	0.1262	2549	tags=24%, list=7%, signal=22%	PLA2G2A/PLA2G3/PLA2G2D/PLA2G4A/CYP2C9/PLA2G5/CYP2C18
KEGG_THYROID_CANCER	KEGG_THYROID_CANCER	29	0.368106	1.62494	0.0769231	0.172057	0.1262	18728	tags=97%, list=51%, signal=47%	RET/MAP2K1/NTRK1/CCND1/TP53/TPR/NCOA4/MAPK1/TPM3/TCF7L2/LEF1/CCDC6/KRAS/CDH1/CTNNB1/TCF7L1/RXRA/NRAS/RXRB/BRAF/TFG/PAX8/PPARG/HRAS/MAP2K2/TCF7/MYC/MAPK3
PID_ATM_PATHWAY	PID_ATM_PATHWAY	34	0.461851	2.21251	0.0769231	0.172057	0.1262	16858	tags=97%, list=46%, signal=52%	RBBP8/MDM2/TOP3A/SMC3/TP53BP1/BLM/SMC1A/XRCC4/RAD17/UBE2N/MDC1/NBN/FANCD2/UIMC1/BRCA1/CHEK2/RAD50/TERF2/ABL1/RNF8/CDC25A/ABRAXAS1/CTBP1/CDC25C/KAT5/TRIM28/DCLRE1C/H2AX/RAD9A/MRE11/YWHAB/COP1/ATM
PID_BARD1_PATHWAY	PID_BARD1_PATHWAY	29	0.539512	2.38158	0.0769231	0.172057	0.1262	16858	tags=100%, list=46%, signal=54%	RBBP8/NPM1/XRCC6/RAD51/TP53/UBE2L3/EWSR1/NBN/XRCC5/FANCA/UBE2D3/FANCD2/BRCA1/FANCL/CDK2/FANCE/PCNA/RAD50/FANCC/TOPBP1/CCNE1/BARD1/FANCF/FANCG/PRKDC/MRE11/CSTF1/ATR/ATM
PID_EPHA_FWDPATHWAY	PID_EPHA_FWDPATHWAY	34	0.422362	2.02334	0.0769231	0.172057	0.1262	3896	tags=47%, list=11%, signal=42%	BLK/LCK/EPHA4/EPHA7/EFNA5/ARHGEF15/PIK3CG/PIK3R5/FYN/ROCK1/PIK3R6/HCK/CRK/FGR/EPHA2/LYN
PID_EPO_PATHWAY	PID_EPO_PATHWAY	33	0.512782	2.45048	0.0769231	0.172057	0.1262	6273	tags=48%, list=17%, signal=40%	BCL2/STAT1/BTK/JAK2/EPOR/PLCG2/SOCS3/NFKB1/SH2B3/TRPC6/LYN/GRB2/PTPN11/RAPGEF1/RAP1A/PIK3R1
PID_HDAC_CLASSII_PATHWAY	PID_HDAC_CLASSII_PATHWAY	34	0.355491	1.70299	0.0769231	0.172057	0.1262	23585	tags=100%, list=64%, signal=36%	TUBB2A/HSP90AA1/GNG2/RANBP2/YWHAE/TUBA1B/CAMK4/BCOR/SUMO1/XPO1/MEF2C/BCL6/GATA2/HDAC7/GNB1/ANKRA2/HDAC4/NR3C1/RANGAP1/HDAC3/RAN/UBE2I/HDAC9/NCOR2/SRF/HDAC11/YWHAB/HDAC6/RFXANK/GRK2/HDAC10/GATA1/HDAC5/ESR1
PID_HIF2PATHWAY	PID_HIF2PATHWAY	34	0.287065	1.3752	0.0769231	0.172057	0.1262	19355	tags=94%, list=53%, signal=44%	SERPINE1/EGLN3/ETS1/MMP14/KDR/FLT1/BHLHE40/EPAS1/SIRT1/FXN/EP300/CITED2/ADORA2A/TWIST1/ARNT/HIF1AN/APEX1/SP1/EGLN1/PGK1/VHL/CREBBP/EGLN2/SLC2A1/ELK1/ABCG2/SLC11A2/EIF3E/VEGFA/ELOC/POU5F1/EPO
PID_IGF1_PATHWAY	PID_IGF1_PATHWAY	29	0.518251	2.28773	0.0769231	0.172057	0.1262	17635	tags=100%, list=48%, signal=52%	CRK/YWHAE/PXN/PRKD1/GRB2/PTPN11/RPS6KB1/PIK3R1/IRS1/SOS1/SHC1/AKT1/CRKL/YWHAZ/RAF1/PDPK1/GRB10/BAD/IGF1R/BCAR1/PIK3CA/PRKCZ/PTPN1/HRAS/RACK1/PRKCD/PTK2/NCK2/IRS2
PID_IL1_PATHWAY	PID_IL1_PATHWAY	34	0.531786	2.54754	0.0769231	0.172057	0.1262	17143	tags=100%, list=47%, signal=53%	IL1R2/CASP1/IL1R1/TICAM2/IL1RN/IL1B/NFKB1/ERC1/MAP3K3/PIK3R1/UBE2N/CHUK/MAPK8/IKBKG/TAB1/TAB2/PRKCI/RELA/MAP3K7/SQSTM1/PIK3CA/PRKCZ/MYD88/JUN/TRAF6/MAP2K6/IL1RAP/TOLLIP/IRAK4/IRAK3/IL1A/IKBKB/IRAK1/UBE2V1
PID_IL2_PI3K_PATHWAY	PID_IL2_PI3K_PATHWAY	34	0.488103	2.33827	0.0769231	0.172057	0.1262	6350	tags=50%, list=17%, signal=41%	LCK/IL2RB/BCL2/IL2RA/HSP90AA1/EIF3A/JAK1/SGMS1/NFKB1/GRB2/UGCG/PTPN11/RPS6KB1/IL2/JAK3/PIK3R1/MTOR
PID_IL8_CXCR2_PATHWAY	PID_IL8_CXCR2_PATHWAY	34	0.616875	2.95516	0.0769231	0.172057	0.1262	4969	tags=50%, list=14%, signal=43%	PRKCG/PRKCB/DOCK2/PIK3CG/GNG2/RAC2/GNA14/PIK3R6/PLCB2/HCK/FGR/GNA15/RAB11A/LYN/CXCL8/PLD2/GNAI2
PID_INTEGRIN_A4B1_PATHWAY	PID_INTEGRIN_A4B1_PATHWAY	33	0.444784	2.12553	0.0769231	0.172057	0.1262	4694	tags=48%, list=13%, signal=42%	ADAM28/PTK2B/FN1/JAM2/VCAM1/THBS2/ITGB1/CRK/SPP1/PXN/CD14/TLN1/ARF6/ITGA4/PRKAR1A/JAML
PID_MAPK_TRK_PATHWAY	PID_MAPK_TRK_PATHWAY	34	0.391865	1.87724	0.0769231	0.172057	0.1262	18728	tags=97%, list=51%, signal=47%	MAP2K1/EHD4/FOS/NTF3/MAP2K3/EGR1/RAP1A/MEF2C/MAPK1/MAPK7/RPS6KA1/RPS6KA5/CDK5R1/MAP2K5/KRAS/RAP1B/CREB1/RAF1/CDK5/RUSC1/MAPKAPK2/NRAS/SRF/MAPK14/MAP2K6/BRAF/ELK1/MAP3K2/HRAS/PRKCD/RIT1/RIT2/MAPK3
PID_NCADHERIN_PATHWAY	PID_NCADHERIN_PATHWAY	33	0.409222	1.95559	0.0769231	0.172057	0.1262	18724	tags=97%, list=51%, signal=47%	CNR1/GAP43/FGFR1/GSN/ROCK1/CDH2/PTPN11/CDC42/CTNNA1/GJA1/DCTN1/PIK3R1/RHOA/PIP5K1C/CTNND1/MAPK8/FER/CTTN/KIF5B/CTNNB1/MAPRE1/MYL2/PIK3CA/CAMK2G/RAC1/PTPN1/DAGLB/JUP/LRP5/PLCG1/AXIN1/DAGLA
PID_S1P_S1P3_PATHWAY	PID_S1P_S1P3_PATHWAY	29	0.616481	2.72135	0.0769231	0.172057	0.1262	7087	tags=69%, list=19%, signal=56%	GNAO1/CXCR4/JAK2/GNAI1/S1PR1/GNA14/PDGFRB/S1PR2/GNA15/PDGFB/FLT1/S1PR3/GNAI2/ITGB3/GNAQ/ITGAV/MAPK1/GNAI3/RHOA/GNA13
PID_SYNDECAN_2_PATHWAY	PID_SYNDECAN_2_PATHWAY	33	0.440966	2.10729	0.0769231	0.172057	0.1262	6719	tags=52%, list=18%, signal=42%	LAMA3/TNFRSF13B/FN1/ITGA5/CAV2/MMP2/EZR/ITGB1/ITGA2/CASP3/CXCL8/TGFB1/BAX/SDCBP/EPB41/MAPK1/RHOA
REACTOME_ACTIVATION_OF_MATRIX_METALLOPROTEINASES	REACTOME_ACTIVATION_OF_MATRIX_METALLOPROTEINASES	33	0.58401	2.79086	0.0769231	0.172057	0.1262	2370	tags=36%, list=6%, signal=34%	PRSS2/PRSS1/CMA1/CTSG/MMP13/MMP1/MMP9/MMP2/MMP3/COL18A1/TIMP2/MMP14
REACTOME_ACTIVATION_OF_THE_PRE_REPLICATIVE_COMPLEX	REACTOME_ACTIVATION_OF_THE_PRE_REPLICATIVE_COMPLEX	33	0.28957	1.38379	0.0769231	0.172057	0.1262	15870	tags=97%, list=43%, signal=55%	RPA1/CDC7/MCM6/MCM10/GMNN/ORC1/RPA2/MCM3/MCM8/CDC45/MCM4/CDK2/PRIM1/DBF4/POLE/POLA2/CDC6/POLE2/MCM5/ORC4/PRIM2/POLE3/ORC3/POLE4/ORC5/MCM7/ORC2/MCM2/POLA1/ORC6/RPA3/CDT1
REACTOME_ACYL_CHAIN_REMODELLING_OF_PE	REACTOME_ACYL_CHAIN_REMODELLING_OF_PE	29	0.533631	2.35562	0.0769231	0.172057	0.1262	2307	tags=28%, list=6%, signal=26%	PLA2G2A/PLA2G3/PLAAT5/PLA2G2D/PLAAT4/PLA2G4A/PLA2G5/PLA2G4D
REACTOME_CARGO_CONCENTRATION_IN_THE_ER	REACTOME_CARGO_CONCENTRATION_IN_THE_ER	33	0.345711	1.65208	0.0769231	0.172057	0.1262	5386	tags=39%, list=15%, signal=34%	F5/SERPINA1/LMAN1/SEC24D/MIA3/TGFA/SEC24A/TMED10/COL7A1/SEC23A/CTSC/TMED2/MCFD2
REACTOME_CD28_CO_STIMULATION	REACTOME_CD28_CO_STIMULATION	33	0.359544	1.71819	0.0769231	0.172057	0.1262	20397	tags=97%, list=56%, signal=43%	LCK/CD86/FYN/CD28/VAV1/GRAP2/LYN/PIK3R3/GRB2/YES1/CDC42/PIK3R1/MTOR/THEM4/PAK1/CD80/AKT1/AKT3/PAK2/MAP3K14/PDPK1/PIK3CA/PAK3/RAC1/MAPKAP1/MAP3K8/PIK3R2/PRR5/SRC/AKT2/RICTOR/MLST8
REACTOME_CRISTAE_FORMATION	REACTOME_CRISTAE_FORMATION	29	0.416051	1.83658	0.0769231	0.172057	0.1262	21370	tags=100%, list=58%, signal=42%	ATP5F1A/ATP5ME/DNAJC11/HSPA9/IMMT/ATP5F1B/ATP5PD/SAMM50/MTX2/ATP5PF/TMEM11/MICOS10/ATP5MC3/APOO/CHCHD3/ATP5PB/ATP5PO/ATP5F1C/MTX1/ATP5MC1/ATP5MC2/ATP5MG/DMAC2L/APOOL/ATP5F1E/ATP5MF/CHCHD6/MICOS13/ATP5F1D
REACTOME_DAP12_SIGNALING	REACTOME_DAP12_SIGNALING	29	0.535238	2.36272	0.0769231	0.172057	0.1262	4273	tags=45%, list=12%, signal=40%	LCK/BTK/B2M/KLRK1/KLRD1/FYN/PLCG2/TREM2/HLA-E/GRAP2/GRB2/LCP2/KLRC2
REACTOME_DOWNREGULATION_OF_ERBB2_SIGNALING	REACTOME_DOWNREGULATION_OF_ERBB2_SIGNALING	29	0.322902	1.42539	0.0769231	0.172057	0.1262	20472	tags=97%, list=56%, signal=43%	MATK/HSP90AA1/USP8/UBB/EGFR/NRG3/BTC/AKT1/CUL5/AKT3/EGF/HBEGF/PTPN12/ERBIN/RPS27A/RNF41/PTPN18/NRG2/ERBB3/CDC37/NRG4/UBC/STUB1/NRG1/AKT2/ERBB2/UBA52/ERBB4
REACTOME_DOWNSTREAM_SIGNAL_TRANSDUCTION	REACTOME_DOWNSTREAM_SIGNAL_TRANSDUCTION	29	0.415439	1.83388	0.0769231	0.172057	0.1262	17126	tags=97%, list=47%, signal=51%	STAT1/PDGFRB/CRK/PDGFB/GRB2/STAT3/PTPN11/RAPGEF1/PIK3R1/PDGFRA/NCK1/PIK3CB/SOS1/STAT5A/KRAS/STAT5B/CRKL/RASA1/STAT6/BCAR1/PIK3CA/NRAS/PIK3R2/PDGFA/SRC/HRAS/NCK2/PLCG1
REACTOME_EPHA_MEDIATED_GROWTH_CONE_COLLAPSE	REACTOME_EPHA_MEDIATED_GROWTH_CONE_COLLAPSE	29	0.385233	1.70054	0.0769231	0.172057	0.1262	3896	tags=41%, list=11%, signal=37%	MYH11/EPHA4/EPHA7/EFNA5/MYH10/FYN/ROCK1/MYL9/EPHA10/MYH9/EPHA2/LYN
REACTOME_EXPORT_OF_VIRAL_RIBONUCLEOPROTEINS_FROM_NUCLEUS	REACTOME_EXPORT_OF_VIRAL_RIBONUCLEOPROTEINS_FROM_NUCLEUS	33	0.51029	2.43857	0.0769231	0.172057	0.1262	17928	tags=100%, list=49%, signal=51%	RANBP2/NUP50/NUP88/NUP188/SEH1L/NDC1/NUP210/NUP62/NUP54/XPO1/TPR/NUP205/NUP133/POM121C/NUP37/NUP107/NUP214/NUP153/POM121/NUP35/NUP98/RAN/NUP160/NUP85/NUP43/AAAS/NUP93/NUP58/SEC13/NUP155/NUP42/RAE1/HSPA1A
REACTOME_FORMATION_OF_THE_EARLY_ELONGATION_COMPLEX	REACTOME_FORMATION_OF_THE_EARLY_ELONGATION_COMPLEX	33	0.380446	1.81807	0.0769231	0.172057	0.1262	19265	tags=97%, list=53%, signal=46%	POLR2A/GTF2H2/GTF2H3/CTDP1/GTF2H4/MNAT1/POLR2B/CDK7/POLR2D/GTF2H5/GTF2F1/POLR2F/ERCC3/SUPT5H/NCBP1/SUPT4H1/POLR2E/NELFA/GTF2H1/ERCC2/CCNH/NCBP2/POLR2C/NELFB/NELFE/GTF2F2/POLR2H/NELFCD/POLR2G/POLR2J/POLR2L/POLR2K
REACTOME_G1_S_SPECIFIC_TRANSCRIPTION	REACTOME_G1_S_SPECIFIC_TRANSCRIPTION	29	0.427215	1.88587	0.0769231	0.172057	0.1262	20962	tags=100%, list=57%, signal=43%	TYMS/DHFR/RRM2/ORC1/RBBP4/LIN52/CDK1/HDAC1/FBXO5/TK1/CCNA1/E2F6/CDC45/LIN9/PCNA/LIN54/CDC6/CDC25A/CCNE1/LIN37/RBL2/POLA1/TFDP2/TFDP1/CDT1/RBL1/E2F4/E2F5/E2F1
REACTOME_GLUCAGON_TYPE_LIGAND_RECEPTORS	REACTOME_GLUCAGON_TYPE_LIGAND_RECEPTORS	33	0.352324	1.68368	0.0769231	0.172057	0.1262	3467	tags=30%, list=9%, signal=27%	ADCYAP1R1/ADCYAP1/GNGT2/GNG7/VIP/GNG2/GNB5/GNG10/CYSLTR2/GNG11
REACTOME_KERATAN_SULFATE_KERATIN_METABOLISM	REACTOME_KERATAN_SULFATE_KERATIN_METABOLISM	34	0.546018	2.61572	0.0769231	0.172057	0.1262	5285	tags=44%, list=14%, signal=38%	CHST6/PRELP/CHST5/CHST1/B3GNT4/FMOD/B4GALT6/HEXA/GNS/B3GNT2/LUM/CHST2/B4GALT5/ST3GAL4/ACAN
REACTOME_MRNA_CAPPING	REACTOME_MRNA_CAPPING	29	0.36902	1.62898	0.0769231	0.172057	0.1262	19265	tags=97%, list=53%, signal=46%	POLR2A/RNGTT/GTF2H2/GTF2H3/GTF2H4/MNAT1/RNMT/POLR2B/CDK7/POLR2D/GTF2H5/GTF2F1/POLR2F/ERCC3/SUPT5H/NCBP1/POLR2E/GTF2H1/ERCC2/CCNH/NCBP2/POLR2C/GTF2F2/POLR2H/POLR2G/POLR2J/POLR2L/POLR2K
REACTOME_MYOGENESIS	REACTOME_MYOGENESIS	29	0.37366	1.64946	0.0769231	0.172057	0.1262	5257	tags=38%, list=14%, signal=33%	CTNNA2/MAPK12/MAPK11/BOC/CDH15/TCF12/CDH2/CDON/CDC42/CTNNA1/NEO1
REACTOME_NEGATIVE_REGULATION_OF_FGFR2_SIGNALING	REACTOME_NEGATIVE_REGULATION_OF_FGFR2_SIGNALING	34	0.272634	1.30606	0.0769231	0.172057	0.1262	5378	tags=35%, list=15%, signal=30%	PPP2CB/FGF20/FGFR2/FGF17/FGF2/FGF10/FGF16/FGF7/GRB2/PTPN11/UBB/FGF1
REACTOME_NEGATIVE_REGULATION_OF_FGFR3_SIGNALING	REACTOME_NEGATIVE_REGULATION_OF_FGFR3_SIGNALING	29	0.314958	1.39033	0.0769231	0.172057	0.1262	18800	tags=93%, list=51%, signal=45%	PPP2CB/FGF20/FGF17/FGF2/FGF16/GRB2/PTPN11/UBB/FGF1/FGF9/PPP2CA/MAPK1/FGF5/RPS27A/CBL/FRS2/MKNK1/SPRY2/FGFR3/FGF18/BRAF/UBC/PPP2R1A/FGF8/SRC/MAPK3/UBA52
REACTOME_NEGATIVE_REGULATORS_OF_DDX58_IFIH1_SIGNALING	REACTOME_NEGATIVE_REGULATORS_OF_DDX58_IFIH1_SIGNALING	34	0.48644	2.33031	0.0769231	0.172057	0.1262	18800	tags=100%, list=51%, signal=49%	RNF125/UBE2L6/IFIH1/TNFAIP3/NLRX1/DDX58/NLRC5/UBB/ISG15/TBK1/TRAF3/UBE2D3/UBA7/TRIM25/CYLD/UBE2K/ATG12/HERC5/PCBP2/UBE2D1/RPS27A/ATG5/UBE2D2/RNF216/TAX1BP1/IRF3/MAVS/IKBKE/UBC/PIN1/ITCH/RNF135/OTUD5/UBA52
REACTOME_NUCLEAR_IMPORT_OF_REV_PROTEIN	REACTOME_NUCLEAR_IMPORT_OF_REV_PROTEIN	34	0.523357	2.50716	0.0769231	0.172057	0.1262	17451	tags=100%, list=48%, signal=52%	KPNB1/RANBP2/RCC1/NPM1/NUP50/NUP88/NUP188/SEH1L/NDC1/NUP210/NUP62/NUP54/TPR/NUP205/NUP133/POM121C/NUP37/NUP107/NUP214/NUP153/POM121/NUP35/NUP98/RAN/NUP160/NUP85/NUP43/AAAS/NUP93/NUP58/SEC13/NUP155/NUP42/RAE1
REACTOME_RAF_ACTIVATION	REACTOME_RAF_ACTIVATION	34	0.487151	2.33371	0.0769231	0.172057	0.1262	18774	tags=100%, list=51%, signal=49%	PPP2CB/JAK2/CAMK2D/MAP2K1/MRAS/PPP2R5E/CALM1/PPP2CA/SHOC2/PPP2R5C/BRAP/KSR1/PPP2R1B/PPP1CC/KRAS/PPP2R5B/PPP2R5A/MARK3/RAF1/PPP2R5D/PPP1CB/NRAS/CAMK2G/BRAF/CAMK2A/MAP3K11/CAMK2B/PPP2R1A/PHB/SRC/HRAS/YWHAB/MAP2K2/ARAF
REACTOME_REGULATION_OF_TNFR1_SIGNALING	REACTOME_REGULATION_OF_TNFR1_SIGNALING	33	0.378378	1.80819	0.0769231	0.172057	0.1262	19334	tags=97%, list=53%, signal=46%	BIRC3/TNFAIP3/CASP8/RIPK1/UBB/SPPL2A/CLIP3/RNF31/MADD/CHUK/CYLD/BIRC2/TNFRSF1A/TNF/IKBKG/RPS27A/OTUD7B/TRAF2/TAX1BP1/RBCK1/TRAF1/USP4/UBC/XIAP/OTULIN/USP2/RACK1/IKBKB/USP21/TRADD/UBA52/SPPL2B
REACTOME_RESOLUTION_OF_D_LOOP_STRUCTURES	REACTOME_RESOLUTION_OF_D_LOOP_STRUCTURES	34	0.273528	1.31035	0.0769231	0.172057	0.1262	26580	tags=100%, list=73%, signal=27%	WRN/RBBP8/TOP3A/EXO1/RAD51C/BLM/RAD51/BRIP1/EME1/SLX4/NBN/DNA2/RMI1/BRCA1/RAD50/GEN1/XRCC2/PALB2/KAT5/BARD1/RAD51AP1/RMI2/RAD51D/MUS81/SPIDR/XRCC3/RTEL1/MRE11/ATM/EME2/BRCA2/SLX1B/RAD51B/SLX1A
REACTOME_SIGNAL_AMPLIFICATION	REACTOME_SIGNAL_AMPLIFICATION	33	0.586761	2.80401	0.0769231	0.172057	0.1262	3467	tags=39%, list=9%, signal=36%	GNAT3/PLA2G4A/GNGT2/GNG7/GNAI1/GNG2/P2RY1/P2RY12/GNB5/GNG10/GNA14/GNA15/GNG11
REACTOME_SIGNALING_BY_NOTCH2	REACTOME_SIGNALING_BY_NOTCH2	33	0.457514	2.18637	0.0769231	0.172057	0.1262	5924	tags=36%, list=16%, signal=31%	FCER2/CNTN1/MAMLD1/NEURL1/JAG1/ADAM10/NOTCH2/DLL1/UBB/MIB1/GZMB/EP300
REACTOME_SIGNALING_BY_WNT_IN_CANCER	REACTOME_SIGNALING_BY_WNT_IN_CANCER	33	0.369164	1.76416	0.0769231	0.172057	0.1262	23085	tags=100%, list=63%, signal=37%	TNKS/PPP2CB/DKK1/FZD4/PPP2R5E/PPP2CA/PPP2R5C/CSNK1A1/APC/TCF7L2/CTBP2/PPP2R1B/PPP2R5B/TNKS2/PPP2R5A/CTBP1/CTNNB1/PPP2R5D/DKK2/LRP6/GSK3B/KREMEN2/FZD5/FZD6/WNT3A/PPP2R1A/AMER1/RNF43/LRP5/DKK4/AXIN1/FZD8/PORCN
REACTOME_SIGNALLING_TO_ERKS	REACTOME_SIGNALLING_TO_ERKS	34	0.48841	2.33975	0.0769231	0.172057	0.1262	18728	tags=100%, list=51%, signal=49%	MAPK12/MAPK11/MAP2K1/CRK/NTRK1/SHC3/GRB2/NGF/SHC2/RAPGEF1/RAP1A/MAPK1/RALB/KIDINS220/SOS1/SHC1/KRAS/CRKL/FRS2/RALA/RALGDS/MAPKAPK2/NRAS/MAPK14/BRAF/MAPK13/MAPKAPK3/SRC/HRAS/YWHAB/MAP2K2/RIT1/RIT2/MAPK3
REACTOME_SUMOYLATION_OF_TRANSCRIPTION_FACTORS	REACTOME_SUMOYLATION_OF_TRANSCRIPTION_FACTORS	20	0.374282	1.51672	0.0769231	0.172057	0.1262	5727	tags=45%, list=16%, signal=38%	TFAP2A/FOXL2/MDM2/TP53BP1/SUMO2/TP53/PIAS3/MITF/SUMO1
REACTOME_TELOMERE_C_STRAND_LAGGING_STRAND_SYNTHESIS	REACTOME_TELOMERE_C_STRAND_LAGGING_STRAND_SYNTHESIS	34	0.50327	2.41093	0.0769231	0.172057	0.1262	18185	tags=100%, list=50%, signal=50%	WRN/RPA1/STN1/CTC1/POLD3/RFC1/BLM/FEN1/TINF2/RFC5/RPA2/CHTF8/LIG1/DNA2/TERF2IP/POLD4/PRIM1/PCNA/TERF1/TERF2/POLA2/RFC2/PRIM2/RFC4/POT1/TEN1/POLA1/POLD1/ACD/RPA3/RFC3/DSCC1/CHTF18/POLD2
REACTOME_TRAFFICKING_OF_GLUR2_CONTAINING_AMPA_RECEPTORS	REACTOME_TRAFFICKING_OF_GLUR2_CONTAINING_AMPA_RECEPTORS	17	0.389986	1.51858	0.0769231	0.172057	0.1262	17182	tags=94%, list=47%, signal=50%	PRKCG/PRKCB/GRIP2/AP2B1/PRKCA/TSPAN7/NSF/PICK1/AP2A2/AP2M1/AP2A1/GRIA4/GRIA3/AP2S1/GRIA1/GRIP1
REACTOME_TRANSCRIPTIONAL_REGULATION_BY_E2F6	REACTOME_TRANSCRIPTIONAL_REGULATION_BY_E2F6	34	0.312304	1.4961	0.0769231	0.172057	0.1262	20962	tags=97%, list=57%, signal=41%	RBBP8/RRM2/CDC7/RAD51/SUZ12/RBBP4/MAX/L3MBTL2/APAF1/CHEK1/E2F6/PCGF6/BRCA1/RYBP/EHMT1/RING1/EZH2/PHC1/EED/BMI1/MGA/RNF2/CBX5/EPC1/TFDP2/TFDP1/CBX3/RBBP7/EHMT2/PCGF2/UXT/YAF2/E2F1
SIG_CD40PATHWAYMAP	SIG_CD40PATHWAYMAP	34	0.402323	1.92734	0.0769231	0.172057	0.1262	18728	tags=97%, list=51%, signal=47%	PIK3CD/MAPK12/MAPK11/MAP2K4/DUSP1/CD40/NFKB2/NFKB1/PIK3R1/NFKBIA/TRAF3/MAPK1/NFKBIL1/MAPK8/MAP2K7/MAPK9/MAPK8IP1/IKBKG/MAPK8IP2/SYT1/NFKBIE/TRAF2/PIK3CA/TRAF6/MAPK14/MAPKAPK5/MAPK13/TONSL/GORASP1/NFKBIB/MAPK10/TRAF5/MAPK3
ST_TUMOR_NECROSIS_FACTOR_PATHWAY	ST_TUMOR_NECROSIS_FACTOR_PATHWAY	29	0.535982	2.366	0.0769231	0.172057	0.1262	16987	tags=100%, list=46%, signal=54%	BIRC3/RALBP1/MAP2K4/CASP3/NFKB2/NFKB1/TNFAIP3/CASP8/RIPK1/MAP3K3/NFKBIA/TNFRSF1B/NFKBIL1/BAG4/BIRC2/TNFRSF1A/TNF/CFLAR/IKBKG/NFKBIE/MAP3K7/TRAF2/AGFG1/JUN/FADD/NR2C2/TONSL/NFKBIB/TRADD
WP_ALPHA_6_BETA_4_SIGNALING_PATHWAY	WP_ALPHA_6_BETA_4_SIGNALING_PATHWAY	33	0.488397	2.33395	0.0769231	0.172057	0.1262	18728	tags=100%, list=51%, signal=49%	LAMA3/LAMC2/LAMA2/LAMB1/LAMC1/LAMA5/ITGA6/LAMB2/LAMB3/GRB2/ITGB4/PTPN11/PIK3R1/MTOR/MAPK1/RHOA/PRKCA/IRS1/SOS1/SHC1/AKT1/LAMA1/RAC1/MAPK14/EIF4EBP1/PIK3R2/GAB1/SRC/HRAS/PRKCD/PTK2/IRS2/MAPK3
WP_BDNFTRKB_SIGNALING	WP_BDNFTRKB_SIGNALING	33	0.479941	2.29354	0.0769231	0.172057	0.1262	19037	tags=100%, list=52%, signal=48%	ARC/PIK3CG/MAP2K1/GRIN1/TRPC6/GRB2/RPS6KB1/HOMER1/DLG4/MTOR/MAPK1/RPS6KA1/SOS1/SHC1/AKT1/KRAS/TRPC3/BDNF/CREB1/GAB2/NTRK2/RHEB/TSC1/EEF2K/MKNK1/NRAS/ADCY1/EIF4EBP1/BRAF/GAB1/HRAS/PLCG1/TSC2
WP_CANNABINOID_RECEPTOR_SIGNALING	WP_CANNABINOID_RECEPTOR_SIGNALING	29	0.478027	2.11016	0.0769231	0.172057	0.1262	1831	tags=24%, list=5%, signal=23%	CNR1/CYP1A1/PRKAR2B/CNR2/MAPK12/MAPK11/CYP2C9
WP_DISRUPTION_OF_POSTSYNAPTIC_SIGNALLING_BY_CNV	WP_DISRUPTION_OF_POSTSYNAPTIC_SIGNALLING_BY_CNV	33	0.332219	1.5876	0.0769231	0.172057	0.1262	5009	tags=39%, list=14%, signal=34%	NRXN3/NLGN1/ARC/NLGN2/DLGAP1/SHANK1/CAMK2D/GRIN1/DLG2/GRIN2A/CYFIP1/NRXN1/YWHAG
WP_FATTY_ACID_BETA_OXIDATION	WP_FATTY_ACID_BETA_OXIDATION	34	0.316539	1.51639	0.0769231	0.172057	0.1262	18759	tags=94%, list=51%, signal=46%	LPL/ACADL/CPT2/ACADM/ACADVL/HADHB/ACAT1/DLD/GPD2/ACSL3/ACADS/ECHS1/HADHA/ACSL4/LIPF/CPT1B/TPI1/CRAT/DECR1/ACSL1/LIPE/ACSL5/HADH/CPT1A/GK/ECI1/GCDH/CHKB/LIPC/SLC25A20/PNPLA2/ACSS2
WP_HOSTPATHOGEN_INTERACTION_OF_HUMAN_CORONA_VIRUSES_INTERFERON_INDUCTION	WP_HOSTPATHOGEN_INTERACTION_OF_HUMAN_CORONA_VIRUSES_INTERFERON_INDUCTION	33	0.551448	2.63525	0.0769231	0.172057	0.1262	16424	tags=100%, list=45%, signal=55%	OAS2/STAT1/OAS3/TLR7/IFIH1/JAK1/STAT2/FOS/NFKB1/DDX58/RIPK1/TBK1/OAS1/NFKBIA/TRAF3/IFNAR1/CHUK/MAPK8/EIF2AK2/TICAM1/IKBKG/IFNAR2/MAP3K7/IRF3/MYD88/JUN/TRAF6/MAVS/IKBKE/MAPK14/IRF9/TYK2/IKBKB
WP_IL9_SIGNALING_PATHWAY	WP_IL9_SIGNALING_PATHWAY	17	0.388442	1.51257	0.0769231	0.172057	0.1262	6593	tags=53%, list=18%, signal=43%	IL9R/STAT1/MAP2K1/JAK1/GRB2/STAT3/JAK3/PIK3R1/MAPK1
WP_MAPK_CASCADE	WP_MAPK_CASCADE	33	0.487138	2.32793	0.0769231	0.172057	0.1262	18774	tags=100%, list=51%, signal=49%	MAPK12/MBP/MAP2K1/MAP2K4/MAP2/MAP2K3/GRB2/RASA3/MAP3K3/MAPK1/PLCB3/MAP3K1/SOS1/KRAS/MAP2K7/LAMTOR3/SOS2/RAF1/NRAS/JUN/MAPK14/MAP2K6/MAP3K12/BRAF/ELK1/MAP3K2/RRAS/SIPA1/HRAS/MAP2K2/MAPK10/MAPK3/ARAF
WP_OLIGODENDROCYTE_SPECIFICATION_AND_DIFFERENTIATION_LEADING_TO_MYELIN_COMPONENTS_FOR_CNS	WP_OLIGODENDROCYTE_SPECIFICATION_AND_DIFFERENTIATION_LEADING_TO_MYELIN_COMPONENTS_FOR_CNS	29	0.442762	1.9545	0.0769231	0.172057	0.1262	5987	tags=59%, list=16%, signal=49%	SOX8/IGF1/NKX2-2/ASCL1/PLP1/MBP/FGF2/GLI2/IL1B/LIF/PDGFB/BMP2/MYT1/CNP/BMP4/SOX9/CXCL2
WP_OXIDATIVE_STRESS	WP_OXIDATIVE_STRESS	33	0.324327	1.54989	0.0769231	0.172057	0.1262	3993	tags=27%, list=11%, signal=24%	CYP1A1/GSR/MT1X/UGT1A6/XDH/CYBB/FOS/NFKB1/HMOX1
WP_P38_MAPK_SIGNALING_PATHWAY	WP_P38_MAPK_SIGNALING_PATHWAY	34	0.437851	2.09754	0.0769231	0.172057	0.1262	17843	tags=97%, list=49%, signal=50%	PLA2G4A/TGFB2/RASGRF1/STAT1/MAP3K5/MAP2K4/GRB2/CDC42/RIPK1/MAP3K9/MAX/ATF2/RPS6KA5/MAP3K1/HMGN1/SHC1/DAXX/CREB1/DDIT3/MEF2D/MAP3K7/TRAF2/MAPKAPK2/MKNK1/RAC1/TGFBR1/MAPK14/MAP2K6/MAPKAPK5/ELK1/HRAS/TRADD/MYC
WP_PDGFRBETA_PATHWAY	WP_PDGFRBETA_PATHWAY	29	0.488343	2.15571	0.0769231	0.172057	0.1262	18728	tags=100%, list=51%, signal=49%	STAT1/PRKCB/JAK2/MAP2K1/JAK1/PDGFRB/MAP2K4/FOS/GRB2/STAT3/PIK3R1/PRKCA/MAP3K1/SOS1/MAPK8/STAT5A/SHC1/EIF2AK2/STAT5B/RASA1/RAF1/STAT6/PIK3CA/JUN/SRF/ELK1/HRAS/PLCG1/MAPK3
WP_PRION_DISEASE_PATHWAY	WP_PRION_DISEASE_PATHWAY	33	0.591242	2.82542	0.0769231	0.172057	0.1262	4739	tags=52%, list=13%, signal=45%	BCL2/HSP90B1/NCAM1/POU2F2/PDIA3/HSPA5/PAX5/FGFR1/FYN/IRF4/SMC3/SPI1/CASP3/NFKB1/RFX5/STAT3/PRNP
WP_RESISTIN_AS_A_REGULATOR_OF_INFLAMMATION	WP_RESISTIN_AS_A_REGULATOR_OF_INFLAMMATION	33	0.40414	1.9313	0.0769231	0.172057	0.1262	18728	tags=97%, list=51%, signal=47%	PIK3CD/PIK3CG/RETN/IL6/PLCG2/PLCB2/ITPR1/NFKB1/CXCL8/IL12B/PLCD4/NFKBIA/MAPK1/PLCD3/PLCB3/PIK3CB/CHUK/AKT1/AKT3/PLCE1/TNF/IKBKG/RELA/PIK3CA/PLCB1/MAPK14/IKBKB/PLCD1/PLCG1/AKT2/IL12A/MAPK3
WP_SELECTIVE_EXPRESSION_OF_CHEMOKINE_RECEPTORS_DURING_TCELL_POLARIZATION	WP_SELECTIVE_EXPRESSION_OF_CHEMOKINE_RECEPTORS_DURING_TCELL_POLARIZATION	29	0.597686	2.63838	0.0769231	0.172057	0.1262	4803	tags=62%, list=13%, signal=54%	IFNG/CXCR4/TGFB3/CCR5/CCR2/CCR7/TGFB2/IL18R1/CD4/IL12RB1/CCR1/CCL4/CCL3/CD28/IFNGR1/IL12RB2/IL12B/TGFB1
WP_SIGNAL_TRANSDUCTION_THROUGH_IL1R	WP_SIGNAL_TRANSDUCTION_THROUGH_IL1R	33	0.393616	1.88101	0.0769231	0.172057	0.1262	18812	tags=97%, list=51%, signal=47%	TGFB3/TGFB2/IL6/IL1R1/IL1RN/IL1B/NFKB1/MAP2K3/TGFB1/NFKBIA/MAP3K1/CHUK/MAPK8/TNF/TAB1/MAP3K14/RELA/MAP3K7/MYD88/JUN/ECSIT/TRAF6/MAPK14/MAP2K6/IL1RAP/TOLLIP/IRAK2/IRAK3/IL1A/IKBKB/IRAK1/IFNA1
WP_SIGNALING_OF_HEPATOCYTE_GROWTH_FACTOR_RECEPTOR	WP_SIGNALING_OF_HEPATOCYTE_GROWTH_FACTOR_RECEPTOR	34	0.48841	2.33975	0.0769231	0.172057	0.1262	18728	tags=100%, list=51%, signal=49%	MAP4K1/PTK2B/ITGB1/MAP2K1/CRK/FOS/PXN/GRB2/STAT3/PTPN11/RAPGEF1/RAP1A/ITGA1/MAPK1/PAK1/SOS1/MAPK8/DOCK1/MET/CRKL/RASA1/RAP1B/PTEN/RAF1/HGF/PIK3CA/JUN/ELK1/GAB1/SRC/HRAS/MAP2K2/PTK2/MAPK3
WP_TCELL_RECEPTOR_AND_COSTIMULATORY_SIGNALING	WP_TCELL_RECEPTOR_AND_COSTIMULATORY_SIGNALING	29	0.674185	2.97607	0.0769231	0.172057	0.1262	6721	tags=62%, list=18%, signal=51%	CD8A/PDCD1/LCK/CD8B/ITK/CTLA4/FYN/CD28/RASGRP1/NFKB1/PPP3CA/IL2/PDK1/CALM1/NFKBIA/ZAP70/CSNK1A1/PRKCA
WP_TYPE_2_PAPILLARY_RENAL_CELL_CARCINOMA	WP_TYPE_2_PAPILLARY_RENAL_CELL_CARCINOMA	34	0.436094	2.08912	0.0769231	0.172057	0.1262	4803	tags=32%, list=13%, signal=28%	ARNT2/TGFB3/TGFB2/HIF1A/EGLN3/COL21A1/CDKN1A/TGFA/PDGFB/EPAS1/TGFB1
WP_TYPE_I_COLLAGEN_SYNTHESIS_IN_THE_CONTEXT_OF_OSTEOGENESIS_IMPERFECTA	WP_TYPE_I_COLLAGEN_SYNTHESIS_IN_THE_CONTEXT_OF_OSTEOGENESIS_IMPERFECTA	33	0.465439	2.22424	0.0769231	0.172057	0.1262	4283	tags=42%, list=12%, signal=37%	TNFRSF11A/COL1A2/CREB3L1/P4HA1/COL1A1/PPIB/BMP1/ADAMTS2/P4HB/SERPINF1/MIA3/ITPR1/LOX/PLOD1
WP_TYPE_I_INTERFERON_INDUCTION_AND_SIGNALING_DURING_SARSCOV2_INFECTION	WP_TYPE_I_INTERFERON_INDUCTION_AND_SIGNALING_DURING_SARSCOV2_INFECTION	29	0.464123	2.04879	0.0769231	0.172057	0.1262	16424	tags=97%, list=45%, signal=53%	OAS2/STAT1/OAS3/TLR7/JAK1/STAT2/FOS/NFKB1/TBK1/OAS1/NFKBIA/TRAF3/IFNAR1/CHUK/MAPK8/EIF2AK2/IKBKG/IFNAR2/MAP3K7/IRF3/MYD88/JUN/TRAF6/IKBKE/MAPK14/IRF9/TYK2/IKBKB
REACTOME_PLASMA_LIPOPROTEIN_REMODELING	REACTOME_PLASMA_LIPOPROTEIN_REMODELING	32	-0.563152	-1.31923	0.0777778	0.173755	0.127445	3680	tags=25%, list=10%, signal=23%	ANGPTL8/APOC3/APOA1/APOB/APOA2/ALB/APOA4/ANGPTL3
REACTOME_HORMONE_LIGAND_BINDING_RECEPTORS	REACTOME_HORMONE_LIGAND_BINDING_RECEPTORS	12	-0.6591	-1.36234	0.0806452	0.174759	0.128182	10864	tags=67%, list=30%, signal=47%	TSHB/TSHR/GPHA2/CGA/FSHB/GNRHR/FSHR/LHCGR
REACTOME_UCH_PROTEINASES	REACTOME_UCH_PROTEINASES	101	-0.476062	-1.20626	0.0829171	0.174759	0.128182	3760	tags=11%, list=10%, signal=10%	H2AC20/H2AC11/H2AC13/H2AC7/H2AC8/H2AC17/H2AC16/H2AC12/H2AC4/H2AC14/H2AC21
BIOCARTA_IL1R_PATHWAY	BIOCARTA_IL1R_PATHWAY	31	0.388501	1.84342	0.0833333	0.174759	0.128182	18812	tags=97%, list=51%, signal=47%	TGFB3/TGFB2/IL6/IL1R1/IL1RN/IL1B/NFKB1/MAP2K3/TGFB1/NFKBIA/MAP3K1/CHUK/MAPK8/TNF/TAB1/MAP3K14/RELA/MAP3K7/MYD88/JUN/TRAF6/MAPK14/MAP2K6/IL1RAP/IRAK2/IRAK3/IL1A/IKBKB/IRAK1/IFNA1
KEGG_ALLOGRAFT_REJECTION	KEGG_ALLOGRAFT_REJECTION	35	0.71077	3.32673	0.0833333	0.174759	0.128182	3737	tags=60%, list=10%, signal=54%	HLA-DOA/IFNG/FASLG/HLA-DRB5/HLA-DMA/HLA-DQA1/HLA-DPA1/PRF1/HLA-DRA/HLA-DRB1/HLA-DQB1/HLA-DQA2/HLA-DOB/HLA-DPB1/FAS/CD86/HLA-DMB/IL10/HLA-E/CD28/CD40
KEGG_BASE_EXCISION_REPAIR	KEGG_BASE_EXCISION_REPAIR	35	0.380988	1.7832	0.0833333	0.174759	0.128182	19351	tags=97%, list=53%, signal=46%	NEIL2/PARP1/POLD3/FEN1/TDG/PARP2/UNG/LIG1/XRCC1/POLD4/MBD4/APEX1/PARP3/PCNA/POLE/NEIL3/POLE2/SMUG1/HMGB1/POLE3/POLL/HMGB1P40/POLE4/HMGB1P1/LIG3/APEX2/PARP4/POLD1/MPG/POLB/POLD2/OGG1/NEIL1/MUTYH
KEGG_PRIMARY_IMMUNODEFICIENCY	KEGG_PRIMARY_IMMUNODEFICIENCY	35	0.555481	2.59991	0.0833333	0.174759	0.128182	4622	tags=60%, list=13%, signal=52%	AICDA/CD8A/CIITA/CD19/LCK/TNFRSF13C/CD79A/TNFRSF13B/BTK/CD8B/PTPRC/CD3E/CD4/TAP1/IL7R/CD3D/TAP2/CD40/RFX5/ICOS/BLNK
KEGG_PRION_DISEASES	KEGG_PRION_DISEASES	35	0.3829	1.79215	0.0833333	0.174759	0.128182	5554	tags=51%, list=15%, signal=44%	CCL5/C7/C1QA/NCAM1/HSPA5/C1QB/FYN/LAMC1/IL6/MAP2K1/IL1B/C8B/C1QC/PRNP/EGR1/NCAM2/PRKX/BAX
NABA_PROTEOGLYCANS	NABA_PROTEOGLYCANS	35	0.35531	1.66302	0.0833333	0.174759	0.128182	4568	tags=46%, list=12%, signal=40%	PRELP/EPYC/HSPG2/SPOCK2/HAPLN3/FMOD/BGN/PRG2/NCAN/VCAN/ESM1/SRGN/SPOCK1/LUM/DCN/SPOCK3
PID_ALPHA_SYNUCLEIN_PATHWAY	PID_ALPHA_SYNUCLEIN_PATHWAY	32	0.543205	2.57553	0.0833333	0.174759	0.128182	4798	tags=47%, list=13%, signal=41%	KLK6/BLK/MAOB/LCK/SNCA/PTK2B/FYN/PLCB2/HCK/GRK5/UCHL1/FGR/LYN/YES1/PLD2
PID_AR_NONGENOMIC_PATHWAY	PID_AR_NONGENOMIC_PATHWAY	31	0.463989	2.2016	0.0833333	0.174759	0.128182	19619	tags=100%, list=54%, signal=46%	GNAO1/GNAI1/AR/PELP1/GNG2/MAP2K1/PLCG2/PLCB2/FOS/CDC42/GNAI2/PIK3R1/MAPK1/GNAI3/PLCB3/GNB1/AKT1/GNRH1/CREB1/RAF1/GNAZ/PIK3CA/PLCB1/RAC1/SRC/HRAS/MAP2K2/PTK2/PLCG1/MAPK3/SHBG
PID_AURORA_A_PATHWAY	PID_AURORA_A_PATHWAY	31	0.548681	2.60346	0.0833333	0.174759	0.128182	16524	tags=100%, list=45%, signal=55%	MDM2/CPEB1/DLGAP5/GADD45A/TACC3/TACC1/TP53/CKAP5/NDEL1/NFKBIA/AJUBA/BRCA1/PAK1/CDC25B/AKT1/AURKB/BIRC5/RASA1/TDRD7/RAN/TPX2/CENPA/PPP2R5D/AURKAIP1/PRKACA/GSK3B/AURKA/OAZ1/ARHGEF7/FZR1/GIT1
PID_AVB3_OPN_PATHWAY	PID_AVB3_OPN_PATHWAY	31	0.46886	2.22472	0.0833333	0.174759	0.128182	7896	tags=68%, list=22%, signal=53%	PTK2B/MMP9/MMP2/GSN/PLAU/FOS/SPP1/NFKB1/CDC42/ITGB3/ILK/ITGAV/PIK3R1/NFKBIA/MAPK1/RHOA/MAP3K1/CHUK/PIP5K1A/MAPK8/CD44
PID_CD40_PATHWAY	PID_CD40_PATHWAY	31	0.512588	2.4322	0.0833333	0.174759	0.128182	17843	tags=100%, list=49%, signal=51%	BIRC3/MAPK11/MAP2K4/CD40/NFKB1/TNFAIP3/FCAMR/CD40LG/JAK3/NFKBIA/TRAF3/MAP3K1/MAPK8/STAT5A/AKT1/BIRC2/TDP2/MAPK9/MAP3K14/RELA/CBLB/TRAF2/BCL2L1/TRAF1/JUN/IL4/TRAF6/MAPK14/C4BPA/MAPK10/MYC
PID_ERBB1_RECEPTOR_PROXIMAL_PATHWAY	PID_ERBB1_RECEPTOR_PROXIMAL_PATHWAY	35	0.488424	2.28605	0.0833333	0.174759	0.128182	18728	tags=100%, list=51%, signal=49%	PIK3CD/STAT1/GNAI1/GSN/TLN1/PIK3R3/GRB2/STAT3/PTPN11/EGFR/PIK3R1/MAPK1/GNAI3/PIP5K1C/NCK1/PIK3CB/PAK1/SOS1/SHC1/KRAS/EGF/WASL/RASA1/PTPN6/PIK3CA/NRAS/PTPN1/PIK3R2/GAB1/SRC/HRAS/PTK2/NCK2/PLCG1/MAPK3
PID_HIV_NEF_PATHWAY	PID_HIV_NEF_PATHWAY	35	0.573248	2.68307	0.0833333	0.174759	0.128182	4744	tags=31%, list=13%, signal=27%	FASLG/BIRC3/BCL2/FAS/CD247/MAP3K5/CASP7/CASP3/NFKB1/CASP8/RIPK1
PID_IL12_STAT4_PATHWAY	PID_IL12_STAT4_PATHWAY	32	0.805448	3.81892	0.0833333	0.174759	0.128182	4803	tags=69%, list=13%, signal=60%	IFNG/TBX21/PRF1/HLA-DRA/IL2RA/CD247/CD86/ETV5/IRF1/IL18R1/CD3E/CD4/CD3G/IL18RAP/CD3D/STAT4/IL18/FOS/CD28/STAT3/PPP3CA/TGFB1
PID_NEPHRIN_NEPH1_PATHWAY	PID_NEPHRIN_NEPH1_PATHWAY	31	0.355765	1.68809	0.0833333	0.174759	0.128182	17532	tags=97%, list=48%, signal=50%	PIK3CD/FYN/MAP2K4/TRPC6/PIK3R3/KIRREL1/GRB2/PIK3R1/CD2AP/TJP1/NCK1/PIK3CB/MAPK8/AKT1/WASL/MAPK9/ARRB2/PRKCI/BAD/PIK3CA/PRKCZ/RAC1/JUN/F2RL2/PIK3R2/NPHS1/NCK2/PLCG1/MAPK10/PARD6A
PID_NETRIN_PATHWAY	PID_NETRIN_PATHWAY	32	0.391452	1.85601	0.0833333	0.174759	0.128182	18728	tags=97%, list=51%, signal=47%	UNC5A/DAPK1/NTN1/AGAP2/FYN/MAP2K1/UNC5B/YES1/CDC42/PITPNA/PIK3R1/MAPK1/RHOA/MAP1B/NCK1/PAK1/ELMO1/MYO10/DOCK1/WASL/UNC5C/BCAR1/PIK3CA/RAC1/TRIO/CAMK2A/SRC/MAP2K2/PTK2/PLCG1/MAPK3
PID_PI3KCI_AKT_PATHWAY	PID_PI3KCI_AKT_PATHWAY	35	0.442748	2.07227	0.0833333	0.174759	0.128182	20397	tags=100%, list=56%, signal=44%	MAP3K5/HSP90AA1/CDKN1A/YWHAE/SFN/YWHAH/YWHAG/MTOR/SLC2A4/CASP9/CDKN1B/CHUK/AKT1/GSK3A/AKT3/YWHAQ/YWHAZ/KPNA1/RAF1/PDPK1/FOXO3/FOXO4/BAD/PRKACA/BCL2L1/PRKDC/GSK3B/MAPKAP1/FOXO1/SRC/YWHAB/AKT2/TBC1D4/RICTOR/MLST8
PID_SYNDECAN_4_PATHWAY	PID_SYNDECAN_4_PATHWAY	32	0.471847	2.2372	0.0833333	0.174759	0.128182	3129	tags=44%, list=9%, signal=40%	CCL5/LAMA3/CXCR4/TNC/TNFRSF13B/FN1/ITGA5/ADAM12/MMP9/CXCL12/FGF2/FGFR1/ITGB1/TFPI
PID_WNT_NONCANONICAL_PATHWAY	PID_WNT_NONCANONICAL_PATHWAY	32	0.508223	2.40967	0.0833333	0.174759	0.128182	18003	tags=100%, list=49%, signal=51%	ROCK1/DAAM1/ROR2/FLNA/CTHRC1/YES1/CDC42/CSNK1A1/RHOA/MAPK8/DVL2/FZD2/SETDB1/MAPK9/TAB1/TAB2/ARRB2/NLK/MAP3K7/NFATC2/PRKCZ/RAC1/FZD5/FZD6/CHD7/DVL1/CAMK2A/WNT5A/PPARG/MAPK10/FZD7/DVL3
REACTOME_DISASSEMBLY_OF_THE_DESTRUCTION_COMPLEX_AND_RECRUITMENT_OF_AXIN_TO_THE_MEMBRANE	REACTOME_DISASSEMBLY_OF_THE_DESTRUCTION_COMPLEX_AND_RECRUITMENT_OF_AXIN_TO_THE_MEMBRANE	31	0.330147	1.56653	0.0833333	0.174759	0.128182	19080	tags=97%, list=52%, signal=46%	PPP2CB/CAV1/PPP2R5E/PPP2CA/PPP2R5C/CSNK1A1/WNT1/FZD1/APC/PPP2R1B/PPP2R5B/DVL2/FZD2/PPP2R5A/CTNNB1/PPP2R5D/LRP6/CSNK1G2/FRAT2/GSK3B/FZD5/DVL1/WNT3A/PPP2R1A/AMER1/LRP5/FRAT1/DVL3/AXIN1/WNT8B
REACTOME_DNA_STRAND_ELONGATION	REACTOME_DNA_STRAND_ELONGATION	32	0.503243	2.38606	0.0833333	0.174759	0.128182	18185	tags=100%, list=50%, signal=50%	RPA1/POLD3/MCM6/RFC1/FEN1/RFC5/RPA2/GINS3/LIG1/GINS4/MCM3/DNA2/MCM8/CDC45/MCM4/POLD4/PRIM1/PCNA/POLA2/GINS1/RFC2/GINS2/MCM5/PRIM2/RFC4/MCM7/MCM2/POLA1/POLD1/RPA3/RFC3/POLD2
REACTOME_G_PROTEIN_BETA_GAMMA_SIGNALLING	REACTOME_G_PROTEIN_BETA_GAMMA_SIGNALLING	32	0.51615	2.44725	0.0833333	0.174759	0.128182	3467	tags=38%, list=9%, signal=34%	GNGT2/GNG7/BTK/PIK3CG/PIK3R5/GNG2/GNB5/GNG10/ARHGEF6/PIK3R6/PLCB2/GNG11
REACTOME_GPVI_MEDIATED_ACTIVATION_CASCADE	REACTOME_GPVI_MEDIATED_ACTIVATION_CASCADE	35	0.367404	1.71962	0.0833333	0.174759	0.128182	4876	tags=49%, list=13%, signal=42%	LCK/COL1A2/COL1A1/PIK3CG/PIK3R5/FYN/FCER1G/RAC2/PLCG2/PIK3R6/VAV1/LYN/PIK3R3/LCP2/PTPN11/CDC42/PDPN
REACTOME_HS_GAG_BIOSYNTHESIS	REACTOME_HS_GAG_BIOSYNTHESIS	31	0.315785	1.49838	0.0833333	0.174759	0.128182	4323	tags=29%, list=12%, signal=26%	GPC3/HSPG2/HS3ST4/SDC3/HS3ST2/NDST4/HS3ST1/NDST1/HS6ST1
REACTOME_INTERACTION_BETWEEN_L1_AND_ANKYRINS	REACTOME_INTERACTION_BETWEEN_L1_AND_ANKYRINS	31	0.517974	2.45776	0.0833333	0.174759	0.128182	4128	tags=45%, list=11%, signal=40%	SCN2B/KCNQ2/SPTB/NRCAM/ANK1/SCN7A/ANK2/SCN1B/SCN9A/SPTA1/SPTBN4/SCN11A/SPTBN1/SPTAN1
REACTOME_INWARDLY_RECTIFYING_K_CHANNELS	REACTOME_INWARDLY_RECTIFYING_K_CHANNELS	35	0.384338	1.79888	0.0833333	0.174759	0.128182	4415	tags=43%, list=12%, signal=38%	KCNJ10/KCNJ5/GNGT2/GNG7/KCNJ11/ABCC8/GNG2/GNB5/GNG10/KCNJ3/GNG11/KCNJ8/KCNJ16/ABCC9/GABBR2
REACTOME_LYSOSOME_VESICLE_BIOGENESIS	REACTOME_LYSOSOME_VESICLE_BIOGENESIS	35	0.403067	1.88654	0.0833333	0.174759	0.128182	18252	tags=97%, list=50%, signal=49%	AP1S3/GNS/CLTC/HSPA8/SH3GL2/APP/AP4E1/VAMP2/TXNDC5/AP1G1/DNASE2/M6PR/AP1B1/AP1S2/AP4S1/VAMP7/ARRB1/CHMP2A/DNM2/AP4B1/AP4M1/CLTB/AP1S1/CTSZ/CLVS2/AP1G2/VAMP8/AP1M2/AP1M1/HGS/DNAJC6/ARF1/BLOC1S1/CLTA
REACTOME_MAPK_TARGETS_NUCLEAR_EVENTS_MEDIATED_BY_MAP_KINASES	REACTOME_MAPK_TARGETS_NUCLEAR_EVENTS_MEDIATED_BY_MAP_KINASES	31	0.48837	2.31729	0.0833333	0.174759	0.128182	18728	tags=100%, list=51%, signal=49%	DUSP4/PPP2CB/MAPK11/RPS6KA2/FOS/DUSP6/DUSP7/PPP2CA/MEF2C/MAPK1/MAPK7/ATF2/RPS6KA1/MEF2A/RPS6KA5/MAPK8/ATF1/PPP2R1B/DUSP3/MAPK9/CREB1/VRK3/PPP2R5D/MAPKAPK2/JUN/MAPK14/ELK1/RPS6KA3/PPP2R1A/MAPK10/MAPK3
REACTOME_N_GLYCAN_TRIMMING_IN_THE_ER_AND_CALNEXIN_CALRETICULIN_CYCLE	REACTOME_N_GLYCAN_TRIMMING_IN_THE_ER_AND_CALNEXIN_CALRETICULIN_CYCLE	35	0.393952	1.84388	0.0833333	0.174759	0.128182	22180	tags=100%, list=61%, signal=39%	PDIA3/PSMC1/SEL1L/OS9/DERL2/MLEC/EDEM1/CALR/CANX/UGGT1/UBB/GANAB/EDEM3/RAD23B/NGLY1/RNF185/RNF103/PRKCSH/VCP/RPS27A/MOGS/UBXN1/SYVN1/MAN1B1/MARCHF6/RNF5/UBC/AMFR/DERL1/EDEM2/RNF139/UBA52/UGGT2/TRIM13/ENGASE
REACTOME_NUCLEAR_SIGNALING_BY_ERBB4	REACTOME_NUCLEAR_SIGNALING_BY_ERBB4	32	0.287552	1.36339	0.0833333	0.174759	0.128182	26067	tags=100%, list=71%, signal=29%	CXCL12/GFAP/S100B/NCOR1/APOE/SPARC/STMN1/NRG3/NCSTN/BTC/PSEN1/STAT5A/HBEGF/PSENEN/TAB2/APH1B/ADAM17/YAP1/NRG2/MXD4/APH1A/PGR/NRG4/PSEN2/SRC/WWOX/NRG1/CSN2/ADAP1/ERBB4/ESR1/EREG
REACTOME_REGULATION_OF_GLUCOKINASE_BY_GLUCOKINASE_REGULATORY_PROTEIN	REACTOME_REGULATION_OF_GLUCOKINASE_BY_GLUCOKINASE_REGULATORY_PROTEIN	32	0.407336	1.93133	0.0833333	0.174759	0.128182	17451	tags=97%, list=48%, signal=51%	RANBP2/GCKR/NUP50/NUP88/NUP188/SEH1L/NDC1/NUP210/NUP62/NUP54/TPR/NUP205/NUP133/POM121C/NUP37/NUP107/NUP214/NUP153/POM121/NUP35/NUP98/NUP160/NUP85/NUP43/AAAS/NUP93/NUP58/SEC13/NUP155/NUP42/RAE1
REACTOME_REGULATION_OF_MECP2_EXPRESSION_AND_ACTIVITY	REACTOME_REGULATION_OF_MECP2_EXPRESSION_AND_ACTIVITY	32	0.348795	1.65376	0.0833333	0.174759	0.128182	23829	tags=100%, list=65%, signal=35%	CAMK2D/NCOR1/HIPK2/SIN3A/CAMK4/CALM1/TBL1X/HDAC1/MOV10/HTT/AGO1/HDAC2/AURKB/AGO4/HDAC3/CREB1/LBR/PRKACA/TNRC6C/NCOR2/TNRC6A/CAMK2G/MECP2/CAMK2A/TBL1XR1/CAMK2B/GPS2/TNRC6B/AGO3/AGO2/FOXG1/MIR132
REACTOME_RHO_GTPASES_ACTIVATE_IQGAPS	REACTOME_RHO_GTPASES_ACTIVATE_IQGAPS	32	0.281033	1.33248	0.0833333	0.174759	0.128182	4748	tags=34%, list=13%, signal=30%	TUBB2B/TUBB4A/TUBB2A/IQGAP2/TUBB3/TUBB8B/IQGAP1/CLIP1/TUBA1B/CDC42/CTNNA1
REACTOME_RNA_POLYMERASE_I_TRANSCRIPTION_TERMINATION	REACTOME_RNA_POLYMERASE_I_TRANSCRIPTION_TERMINATION	31	0.473676	2.24757	0.0833333	0.174759	0.128182	19265	tags=100%, list=53%, signal=47%	CAVIN1/GTF2H2/GTF2H3/GTF2H4/MNAT1/TTF1/UBTF/TAF1A/CDK7/POLR1A/GTF2H5/TAF1B/POLR1B/POLR2F/ERCC3/CD3EAP/POLR1E/POLR2E/TAF1D/TBP/GTF2H1/ERCC2/TWISTNB/CCNH/TAF1C/POLR1C/POLR1D/POLR2H/ZNRD1/POLR2L/POLR2K
REACTOME_SMAD2_SMAD3_SMAD4_HETEROTRIMER_REGULATES_TRANSCRIPTION	REACTOME_SMAD2_SMAD3_SMAD4_HETEROTRIMER_REGULATES_TRANSCRIPTION	32	0.295916	1.40305	0.0833333	0.174759	0.128182	19421	tags=97%, list=53%, signal=45%	SERPINE1/WWTR1/CDKN2B/SNW1/SMAD4/UBB/TGIF1/CCNK/SMAD2/SMAD3/RNF111/HDAC1/SP1/SMAD7/CCNC/CCNT1/RPS27A/CDK9/MEN1/TFDP2/TFDP1/JUNB/UBC/CCNT2/RBL1/E2F4/TGIF2/MYC/UBA52/CDK8/E2F5
REACTOME_SUMOYLATION_OF_SUMOYLATION_PROTEINS	REACTOME_SUMOYLATION_OF_SUMOYLATION_PROTEINS	35	0.523372	2.44962	0.0833333	0.174759	0.128182	17451	tags=100%, list=48%, signal=52%	RANBP2/NUP50/SUMO2/NUP88/NUP188/SEH1L/NDC1/SUMO1/NUP210/NUP62/NUP54/TPR/NUP205/NUP133/POM121C/NUP37/NUP107/NUP214/NUP153/POM121/NUP35/NUP98/TOPORS/NUP160/PIAS4/NUP85/NUP43/UBE2I/AAAS/NUP93/NUP58/SEC13/NUP155/NUP42/RAE1
REACTOME_TAK1_ACTIVATES_NFKB_BY_PHOSPHORYLATION_AND_ACTIVATION_OF_IKKS_COMPLEX	REACTOME_TAK1_ACTIVATES_NFKB_BY_PHOSPHORYLATION_AND_ACTIVATION_OF_IKKS_COMPLEX	32	0.482254	2.28654	0.0833333	0.174759	0.128182	18952	tags=100%, list=52%, signal=48%	SAA1/S100B/NFKB2/NFKB1/APP/UBB/UBE2N/NFKBIA/CHUK/IKBKG/TAB1/TAB2/RPS27A/HMGB1/NKIRAS1/NKIRAS2/RELA/MAP3K7/AGER/TRAF6/RIPK2/NOD2/UBC/S100A12/IRAK2/IKBKB/NOD1/NFKBIB/IRAK1/UBE2V1/UBA52/TAB3
REACTOME_TERMINATION_OF_TRANSLESION_DNA_SYNTHESIS	REACTOME_TERMINATION_OF_TRANSLESION_DNA_SYNTHESIS	32	0.486413	2.30626	0.0833333	0.174759	0.128182	18800	tags=100%, list=51%, signal=49%	UBE2L6/RPA1/POLD3/PCLAF/POLH/USP43/RFC1/RFC5/RPA2/UBB/ISG15/POLK/UBA7/POLI/POLD4/TRIM25/PCNA/POLE/POLE2/RFC2/RPS27A/USP10/POLE3/REV1/RFC4/POLE4/POLD1/UBC/RPA3/RFC3/POLD2/UBA52
REACTOME_TGF_BETA_RECEPTOR_SIGNALING_ACTIVATES_SMADS	REACTOME_TGF_BETA_RECEPTOR_SIGNALING_ACTIVATES_SMADS	32	0.400405	1.89847	0.0833333	0.174759	0.128182	21943	tags=100%, list=60%, signal=40%	SMAD4/TGFB1/FURIN/UBB/SMAD2/ZFYVE9/SMAD3/XPO1/MTMR4/NEDD4L/SMURF1/PPP1CC/SMAD7/FKBP1A/STRAP/SMURF2/PPP1R15A/TGFBR2/RPS27A/USP15/CBL/UCHL5/PPP1CB/UBE2M/BAMBI/NEDD8/TGFBR1/PPP1CA/UBC/STUB1/UBA52/PMEPA1
REACTOME_THROMBIN_SIGNALLING_THROUGH_PROTEINASE_ACTIVATED_RECEPTORS_PARS_	REACTOME_THROMBIN_SIGNALLING_THROUGH_PROTEINASE_ACTIVATED_RECEPTORS_PARS_	32	0.304943	1.44584	0.0833333	0.174759	0.128182	3467	tags=25%, list=9%, signal=23%	GNGT2/GNG7/GNG2/GNB5/GNG10/GNA14/GNA15/GNG11
SIG_REGULATION_OF_THE_ACTIN_CYTOSKELETON_BY_RHO_GTPASES	SIG_REGULATION_OF_THE_ACTIN_CYTOSKELETON_BY_RHO_GTPASES	35	0.413003	1.93305	0.0833333	0.174759	0.128182	4732	tags=37%, list=13%, signal=32%	FLNC/FSCN1/MYLK/ANGPTL2/ACTG2/PAK6/ROCK1/WASF1/PAK5/FLNA/CFL2/ACTR2/CDC42
ST_ERK1_ERK2_MAPK_PATHWAY	ST_ERK1_ERK2_MAPK_PATHWAY	32	0.400852	1.90058	0.0833333	0.174759	0.128182	18774	tags=97%, list=51%, signal=47%	DUSP4/RPS6KA2/MAP2K1/KLF6/NFKB1/GRB2/DUSP6/EIF4E/RAP1A/CREB5/TRAF3/MKNK2/MAPK1/RPS6KA1/SOS1/SHC1/ATF1/SOS2/CREB1/KAT5/BAD/EEF2K/MKNK1/CREB3/MAP3K8/BRAF/RPS6KA3/MOS/MAP2K2/MAPK3/ARAF
WP_BASE_EXCISION_REPAIR	WP_BASE_EXCISION_REPAIR	31	0.371017	1.76046	0.0833333	0.174759	0.128182	19351	tags=97%, list=53%, signal=46%	NEIL2/PARP1/POLD3/FEN1/TDG/PARP2/UNG/LIG1/XRCC1/POLD4/MBD4/APEX1/PCNA/POLE/NEIL3/POLE2/SMUG1/HMGB1/POLE3/POLL/POLE4/LIG3/PNKP/APEX2/POLD1/MPG/POLB/POLD2/OGG1/MUTYH
WP_DEVELOPMENT_AND_HETEROGENEITY_OF_THE_ILC_FAMILY	WP_DEVELOPMENT_AND_HETEROGENEITY_OF_THE_ILC_FAMILY	32	0.410522	1.94644	0.0833333	0.174759	0.128182	5383	tags=44%, list=15%, signal=37%	IFNG/TBX21/GFI1/EOMES/TOX/IL23A/ZBTB16/IL6/IL18/IL1B/IL15/IL12B/TSLP/NFIL3
WP_GASTRIC_CANCER_NETWORK_2	WP_GASTRIC_CANCER_NETWORK_2	31	0.282493	1.34041	0.0833333	0.174759	0.128182	17893	tags=94%, list=49%, signal=48%	PLAC8/RNF144B/CD48/S100A6/CEBPZ/TP53/FANCI/CHTF8/RAD17/EGFR/TOP2A/LMNB2/COL9A3/CACYBP/AHCTF1/BRIX1/LBR/CTNNB1/RFC4/MTDH/UBE2T/ATAD2/FAM91A1/OTUD5/RFC3/DSCC1/UBE2C/MYC/CHTF18
WP_INITIATION_OF_TRANSCRIPTION_AND_TRANSLATION_ELONGATION_AT_THE_HIV1_LTR	WP_INITIATION_OF_TRANSCRIPTION_AND_TRANSLATION_ELONGATION_AT_THE_HIV1_LTR	32	0.278212	1.3191	0.0833333	0.174759	0.128182	16084	tags=91%, list=44%, signal=51%	NFATC1/PPP3CC/HEXIM1/NFKB1/PPP3CA/EP300/HDAC1/NFKBIA/PPP3R1/PPP3CB/HDAC7/HDAC2/HDAC4/SP1/HDAC3/CCNT1/SUPT5H/CDK9/SUPT4H1/RELA/HDAC9/CREBBP/NFATC2/NELFA/NFATC4/NELFB/NELFE/NFATC3/HDAC8
WP_MITOCHONDRIAL_CIV_ASSEMBLY	WP_MITOCHONDRIAL_CIV_ASSEMBLY	31	0.440784	2.0915	0.0833333	0.174759	0.128182	20467	tags=100%, list=56%, signal=44%	COX10/COX16/PET117/COX15/COX7C/COX11/HIGD1A/SMIM20/COA6/COX17/PET100/COX7A2/TACO1/COX18/COX5A/TMEM177/COX20/NDUFA4/COX8A/COX6A1/COX14/COX6C/COA3/COX6B1/CMC1/SURF1/PNKD/COX19/COX4I1/COX7B/COX5B
WP_OVERVIEW_OF_LEUKOCYTEINTRINSIC_HIPPO_PATHWAY_FUNCTIONS	WP_OVERVIEW_OF_LEUKOCYTEINTRINSIC_HIPPO_PATHWAY_FUNCTIONS	35	0.42578	1.99285	0.0833333	0.174759	0.128182	21017	tags=100%, list=57%, signal=43%	CD19/ITGAL/CCR7/LPL/RASSF5/FYB1/FERMT3/RAB13/SAV1/KNSTRN/PRDM1/RAP1A/RHOA/LATS2/LATS1/MOB1A/FOXP3/STK38L/MST1/YWHAQ/TEAD1/FOXO3/FOXO4/FOXO6/YAP1/NDRG1/RAC1/MAPK14/TEAD3/FOXO1/STK3/TEAD2/TEAD4/TAZ/VMP1
WP_PHOTODYNAMIC_THERAPYINDUCED_NFKB_SURVIVAL_SIGNALING	WP_PHOTODYNAMIC_THERAPYINDUCED_NFKB_SURVIVAL_SIGNALING	35	0.600543	2.81082	0.0833333	0.174759	0.128182	5987	tags=51%, list=16%, signal=43%	BIRC3/SELE/MMP1/MMP9/VCAM1/MMP2/MMP3/ICAM1/IL6/IL1B/CCND1/NFKB2/NFKB1/CXCL8/BCL2L2/IL2/CD40LG/CXCL2
WP_PURINERGIC_SIGNALING	WP_PURINERGIC_SIGNALING	32	0.550055	2.60801	0.0833333	0.174759	0.128182	4969	tags=47%, list=14%, signal=41%	GNAT3/GNAO1/P2RY8/P2RX7/GNAI1/P2RY10/P2RY1/P2RY14/P2RY12/ADORA1/P2RX6/P2RY13/PANX1/P2RX1/GNAI2
WP_TOLLLIKE_RECEPTOR_SIGNALING_RELATED_TO_MYD88	WP_TOLLLIKE_RECEPTOR_SIGNALING_RELATED_TO_MYD88	31	0.462452	2.19431	0.0833333	0.174759	0.128182	16974	tags=97%, list=46%, signal=52%	TLR8/TLR3/TLR7/TICAM2/TLR6/TLR5/NFKB2/NFKB1/TLR1/TBK1/TLR2/TRAF3/MAPK1/CHUK/TIRAP/TICAM1/IKBKG/RELA/RELB/TLR9/IRF3/MYD88/IRF7/TRAF6/IKBKE/TLR4/TOLLIP/IRAK4/IKBKB/IRAK1
REACTOME_NOREPINEPHRINE_NEUROTRANSMITTER_RELEASE_CYCLE	REACTOME_NOREPINEPHRINE_NEUROTRANSMITTER_RELEASE_CYCLE	18	0.34423	1.31504	0.0857143	0.178925	0.131237	23991	tags=100%, list=66%, signal=34%	SNAP25/RAB3A/VAMP2/UNC13B/STXBP1/SLC18A2/PPFIA1/TSPOAP1/SYT1/MAOA/RIMS1/CPLX1/PPFIA2/PPFIA3/SLC22A2/PPFIA4/STX1A/SLC22A1
REACTOME_PI_3K_CASCADE_FGFR3	REACTOME_PI_3K_CASCADE_FGFR3	18	0.368903	1.4093	0.0857143	0.178925	0.131237	6273	tags=50%, list=17%, signal=41%	FGF20/FGF17/FGF2/FGF16/GRB2/PTPN11/FGF1/FGF9/PIK3R1
REACTOME_SHC_MEDIATED_CASCADE_FGFR3	REACTOME_SHC_MEDIATED_CASCADE_FGFR3	18	0.344593	1.31643	0.0857143	0.178925	0.131237	4110	tags=28%, list=11%, signal=25%	FGF20/FGF17/FGF2/FGF16/GRB2
WP_TRANSCRIPTION_COFACTORS_SKI_AND_SKIL_PROTEIN_PARTNERS	WP_TRANSCRIPTION_COFACTORS_SKI_AND_SKIL_PROTEIN_PARTNERS	18	0.367153	1.40262	0.0857143	0.178925	0.131237	23153	tags=100%, list=63%, signal=37%	ING2/PRMT5/SIN3A/HDAC1/LATS2/LATS1/SKI/HDAC3/TEAD1/MERTK/MECP2/TEAD3/NF1/STK3/TEAD2/TEAD4/SATB2/SKIL
REACTOME_CD209_DC_SIGN_SIGNALING	REACTOME_CD209_DC_SIGN_SIGNALING	21	0.335001	1.40597	0.0869565	0.180893	0.132681	13434	tags=90%, list=37%, signal=57%	CD209/FYN/ICAM2/NFKB1/LYN/EP300/RPS6KA5/PAK1/KRAS/PAK2/ICAM3/RAF1/RELA/RELB/CREBBP/PRKACA/NRAS/PAK3/PRKACB
REACTOME_PINK1_PRKN_MEDIATED_MITOPHAGY	REACTOME_PINK1_PRKN_MEDIATED_MITOPHAGY	21	0.344805	1.44711	0.0869565	0.180893	0.132681	23971	tags=100%, list=66%, signal=34%	UBB/MFN2/TOMM22/ATG12/VDAC1/RPS27A/MAP1LC3B/PINK1/ATG5/TOMM70/SQSTM1/TOMM20/MFN1/TOMM40/TOMM5/TOMM7/PRKN/UBC/MTERF3/UBA52/MAP1LC3A
REACTOME_VXPX_CARGO_TARGETING_TO_CILIUM	REACTOME_VXPX_CARGO_TARGETING_TO_CILIUM	21	0.338329	1.41993	0.0869565	0.180893	0.132681	17976	tags=95%, list=49%, signal=48%	RAB11A/EXOC6/ARF4/EXOC5/RAB8A/PKD2/GBF1/RAB3IP/EXOC2/EXOC7/EXOC1/EXOC8/PKD1/EXOC4/RAB11FIP3/CNGB1/ASAP1/EXOC3/RHO/CNGA4
PID_PDGFRA_PATHWAY	PID_PDGFRA_PATHWAY	22	0.367451	1.50807	0.0909091	0.188683	0.138395	6531	tags=55%, list=18%, signal=45%	IFNG/SHF/CAV1/JAK1/CRK/FOS/GRB2/ITGAV/RAPGEF1/CSNK2A1/PIK3R1/PDGFRA
REACTOME_NOTCH2_ACTIVATION_AND_TRANSMISSION_OF_SIGNAL_TO_THE_NUCLEUS	REACTOME_NOTCH2_ACTIVATION_AND_TRANSMISSION_OF_SIGNAL_TO_THE_NUCLEUS	22	0.376498	1.5452	0.0909091	0.188683	0.138395	5579	tags=36%, list=15%, signal=31%	CNTN1/NEURL1/JAG1/ADAM10/NOTCH2/DLL1/UBB/MIB1
REACTOME_PLASMA_LIPOPROTEIN_ASSEMBLY	REACTOME_PLASMA_LIPOPROTEIN_ASSEMBLY	19	-0.60494	-1.33786	0.0925926	0.191958	0.140796	3511	tags=37%, list=10%, signal=33%	PRKACG/MTTP/APOC3/APOA1/APOB/APOA2/APOA4
BIOCARTA_BARR_MAPK_PATHWAY	BIOCARTA_BARR_MAPK_PATHWAY	14	0.387626	1.42334	0.0967742	0.200169	0.146819	22403	tags=100%, list=61%, signal=39%	KCNA1/MAP2K1/KCNA3/MAPK1/RAF1/ARRB1/PLCB1/ADCY1/KCNA2/GNAS/MAP2K2/GRK2/MAPK3/DNM1
REACTOME_LYSOSPHINGOLIPID_AND_LPA_RECEPTORS	REACTOME_LYSOSPHINGOLIPID_AND_LPA_RECEPTORS	14	0.384317	1.41119	0.0967742	0.200169	0.146819	3316	tags=29%, list=9%, signal=26%	PLPPR1/LPAR3/S1PR1/S1PR2
BIOCARTA_SKP2E2F_PATHWAY	BIOCARTA_SKP2E2F_PATHWAY	10	0.426993	1.37606	0.0978261	0.201885	0.148078	20962	tags=100%, list=57%, signal=43%	CCNA1/SKP1/CDK2/CUL1/SKP2/CCNE1/RB1/TFDP1/CDC34/E2F1
WP_LEPTIN_AND_ADIPONECTIN	WP_LEPTIN_AND_ADIPONECTIN	10	0.428552	1.38108	0.0978261	0.201885	0.148078	20905	tags=100%, list=57%, signal=43%	ADIPOQ/LEP/PRKAA1/PRKAG1/ADIPOR2/ACACA/ADIPOR1/LEPR/CPT1A/PRKAB1
BIOCARTA_P38MAPK_PATHWAY	BIOCARTA_P38MAPK_PATHWAY	36	0.441961	2.06777	0.1	0.20223	0.148331	17843	tags=97%, list=49%, signal=50%	PLA2G4A/TGFB3/TGFB2/STAT1/MAP3K5/MAP2K4/GRB2/CDC42/RIPK1/HSPB2/TGFB1/MAP3K9/MAX/ATF2/RPS6KA5/MAP3K1/HMGN1/RAPGEF2/SHC1/DAXX/CREB1/DDIT3/MAP3K7/TRAF2/MAPKAPK2/MKNK1/RAC1/TGFBR1/MAPK14/MAP2K6/MAPKAPK5/ELK1/HRAS/TRADD/MYC
BIOCARTA_PROTEASOME_PATHWAY	BIOCARTA_PROTEASOME_PATHWAY	19	0.36719	1.48751	0.1	0.20223	0.148331	23152	tags=100%, list=63%, signal=37%	PSMA4/UBE3A/PSMB6/PSMA6/PSMA3/PSMA1/PSMB2/PSMB5/PSMA5/PSMA2/RPN1/PSMB7/RPN2/UBA1/PSMB1/PSMB4/UBE2A/PSMB3/PSMA7
PID_PI3K_PLC_TRK_PATHWAY	PID_PI3K_PLC_TRK_PATHWAY	36	0.382071	1.78757	0.1	0.20223	0.148331	19226	tags=97%, list=53%, signal=46%	AGAP2/NTRK1/CCND1/YWHAE/GRB2/SFN/YWHAH/NGF/EGR1/YWHAG/CAMK4/PIK3R1/SOS1/STAT5A/SHC1/AKT1/KRAS/TRPC3/YWHAQ/CREB1/YWHAZ/PDPK1/FOXO3/BAD/PIK3CA/NRAS/GSK3B/CAMK2A/GAB1/SRC/HRAS/YWHAB/PRKCD/PLCG1/EPB41L1
REACTOME_BASIGIN_INTERACTIONS	REACTOME_BASIGIN_INTERACTIONS	25	0.341077	1.47477	0.1	0.20223	0.148331	3781	tags=36%, list=10%, signal=32%	SPN/MMP1/CAV1/SLC7A11/ITGB1/ITGA6/ATP1B2/ATP1B1/SLC16A3
REACTOME_DARPP_32_EVENTS	REACTOME_DARPP_32_EVENTS	24	0.370652	1.5342	0.1	0.20223	0.148331	6815	tags=46%, list=19%, signal=37%	PRKAR2B/PPP2CB/PPP3CC/PDE4C/PRKAR1A/PDE4D/PPP3CA/CALM1/PPP2CA/PPP3R1/PPP3CB
REACTOME_NOD1_2_SIGNALING_PATHWAY	REACTOME_NOD1_2_SIGNALING_PATHWAY	36	0.482307	2.25653	0.1	0.20223	0.148331	18952	tags=100%, list=52%, signal=48%	BIRC3/MAPK12/MAPK11/CASP1/TNFAIP3/CASP8/CASP4/UBB/UBE2N/CASP9/CHUK/CYLD/BIRC2/CARD9/IKBKG/TAB1/TAB2/RPS27A/AAMP/CASP2/MAP3K7/TRAF6/MAPK14/MAP2K6/RIPK2/NOD2/UBC/MAPK13/ITCH/IRAK2/IKBKB/NOD1/IRAK1/UBE2V1/UBA52/TAB3
REACTOME_NUCLEAR_PORE_COMPLEX_NPC_DISASSEMBLY	REACTOME_NUCLEAR_PORE_COMPLEX_NPC_DISASSEMBLY	36	0.523386	2.44873	0.1	0.20223	0.148331	17451	tags=100%, list=48%, signal=52%	RANBP2/NUP50/NEK9/NUP88/NUP188/SEH1L/CCNB1/NDC1/NUP210/NUP62/NUP54/CDK1/TPR/CCNB2/NUP205/NUP133/POM121C/NUP37/NUP107/NUP214/NUP153/POM121/NUP35/NUP98/NUP160/NUP85/NUP43/AAAS/NUP93/NUP58/SEC13/NEK7/NEK6/NUP155/NUP42/RAE1
REACTOME_NUCLEOBASE_CATABOLISM	REACTOME_NUCLEOBASE_CATABOLISM	36	0.340973	1.59529	0.1	0.20223	0.148331	5272	tags=36%, list=14%, signal=31%	ENTPD4/NUDT18/ENTPD3/TYMP/DPYD/XDH/SAMHD1/ENTPD8/ADPRM/NT5M/NUDT9/ENTPD7/GDA
REACTOME_RHO_GTPASES_ACTIVATE_WASPS_AND_WAVES	REACTOME_RHO_GTPASES_ACTIVATE_WASPS_AND_WAVES	36	0.41545	1.94374	0.1	0.20223	0.148331	18728	tags=97%, list=51%, signal=47%	BTK/WAS/NCKAP1L/WIPF1/WASF1/GRB2/ACTR2/CYFIP1/CDC42/WASF2/ARPC3/MAPK1/CYFIP2/NCK1/NCKAP1/ACTR3/WIPF3/WASL/ACTG1/ABL1/BRK1/ARPC2/ABI1/ABI2/ARPC5/WIPF2/RAC1/ARPC4/ARPC1B/ARPC1A/BAIAP2/NCKIPSD/ACTB/PTK2/MAPK3
REACTOME_SIGNALING_BY_FGFR2_IIIA_TM	REACTOME_SIGNALING_BY_FGFR2_IIIA_TM	19	0.354629	1.43663	0.1	0.20223	0.148331	19265	tags=95%, list=53%, signal=45%	FGFR2/FGF2/POLR2A/FGF1/POLR2B/POLR2D/GTF2F1/POLR2F/NCBP1/POLR2E/NCBP2/POLR2C/GTF2F2/POLR2H/POLR2G/POLR2J/POLR2L/POLR2K
REACTOME_SIGNALING_BY_NTRK2_TRKB_	REACTOME_SIGNALING_BY_NTRK2_TRKB_	25	0.336726	1.45595	0.1	0.20223	0.148331	18890	tags=96%, list=52%, signal=46%	TIAM1/DOCK3/FYN/NTF3/GRB2/PTPN11/PIK3R1/CDK5R1/SOS1/SHC1/KRAS/BDNF/FRS2/CDK5/NTRK2/PIK3CA/NRAS/FRS3/RAC1/GAB1/SRC/HRAS/PLCG1/NTF4
REACTOME_SYNTHESIS_SECRETION_AND_DEACYLATION_OF_GHRELIN	REACTOME_SYNTHESIS_SECRETION_AND_DEACYLATION_OF_GHRELIN	19	0.351159	1.42257	0.1	0.20223	0.148331	3568	tags=42%, list=10%, signal=38%	BCHE/IGF1/KLF4/MBOAT4/PLA2G7/SEC11C/PCSK1/LEP
REACTOME_TRANSPORT_OF_THE_SLBP_DEPENDANT_MATURE_MRNA	REACTOME_TRANSPORT_OF_THE_SLBP_DEPENDANT_MATURE_MRNA	36	0.523386	2.44873	0.1	0.20223	0.148331	17451	tags=100%, list=48%, signal=52%	RANBP2/NUP50/NUP88/NUP188/SEH1L/EIF4E/NDC1/NUP210/NUP62/NUP54/TPR/NUP205/NUP133/SLBP/POM121C/NUP37/NUP107/NUP214/ALYREF/NUP153/POM121/NUP35/NUP98/NXF1/NUP160/NCBP1/NUP85/NUP43/AAAS/NUP93/NUP58/SEC13/NCBP2/NUP155/NUP42/RAE1
SIG_PIP3_SIGNALING_IN_B_LYMPHOCYTES	SIG_PIP3_SIGNALING_IN_B_LYMPHOCYTES	36	0.36307	1.69867	0.1	0.20223	0.148331	3896	tags=31%, list=11%, signal=27%	CD19/DAPP1/BTK/PTPRC/PIK3R5/RPS6KA2/PLCG2/ITPR1/VAV1/ITPR2/LYN
ST_G_ALPHA_I_PATHWAY	ST_G_ALPHA_I_PATHWAY	36	0.359866	1.68368	0.1	0.20223	0.148331	5616	tags=42%, list=15%, signal=35%	ASAH1/KCNJ5/RAP1GAP/PI3/PLCB2/KCNJ3/ITPR1/ITPKA/ITPR2/ITPKB/GRB2/STAT3/DAG1/EGFR/CFB
WP_HOSTPATHOGEN_INTERACTION_OF_HUMAN_CORONA_VIRUSES_AUTOPHAGY	WP_HOSTPATHOGEN_INTERACTION_OF_HUMAN_CORONA_VIRUSES_AUTOPHAGY	19	0.344786	1.39675	0.1	0.20223	0.148331	23971	tags=100%, list=66%, signal=34%	ULK2/PIK3C3/ZFYVE1/MTOR/PIK3R4/BECN1/ATG12/ATG4A/ATG16L1/ATG10/ATG13/ATG7/ATG5/ATG16L2/WIPI1/ULK1/ATG3/RB1CC1/MAP1LC3A
WP_HOSTPATHOGEN_INTERACTION_OF_HUMAN_CORONA_VIRUSES_MAPK_SIGNALING	WP_HOSTPATHOGEN_INTERACTION_OF_HUMAN_CORONA_VIRUSES_MAPK_SIGNALING	36	0.422314	1.97585	0.1	0.20223	0.148331	18728	tags=97%, list=51%, signal=47%	BCL2/BST2/MAPK12/MAPK11/RPS6KA2/MAP2K1/MAP2K4/FOS/MAP2K3/MAP3K9/EIF4E/MAPK1/ATF2/RPS6KA1/MAP3K1/MAPK8/MAP2K7/MAPK9/DDIT3/MAP3K4/RAF1/IFI27/JUN/MAPK14/MAP2K6/JUNB/MAP3K11/MAP3K10/MAPK13/RPS6KA3/MAP2K2/IFITM3/MAPK10/IFITM1/MAPK3
WP_LTF_DANGER_SIGNAL_RESPONSE_PATHWAY	WP_LTF_DANGER_SIGNAL_RESPONSE_PATHWAY	19	0.354163	1.43474	0.1	0.20223	0.148331	4587	tags=37%, list=13%, signal=32%	LTF/IL6/TREM1/IL1B/NFKB1/CD14/CXCL8
KEGG_STEROID_BIOSYNTHESIS	KEGG_STEROID_BIOSYNTHESIS	17	0.354314	1.37968	0.102564	0.205582	0.150789	23622	tags=100%, list=65%, signal=35%	FDFT1/LIPA/CEL/SOAT2/SC5D/CYP27B1/MSMO1/DHCR24/CYP51A1/SOAT1/TM7SF2/HSD17B7/LSS/DHCR7/NSDHL/SQLE/EBP
PID_SYNDECAN_3_PATHWAY	PID_SYNDECAN_3_PATHWAY	17	0.37587	1.46362	0.102564	0.205582	0.150789	5550	tags=41%, list=15%, signal=35%	MC4R/FYN/SDC3/NCAN/PTN/CXCL8/EGFR
REACTOME_ABERRANT_REGULATION_OF_MITOTIC_G1_S_TRANSITION_IN_CANCER_DUE_TO_RB1_DEFECTS	REACTOME_ABERRANT_REGULATION_OF_MITOTIC_G1_S_TRANSITION_IN_CANCER_DUE_TO_RB1_DEFECTS	17	0.368127	1.43347	0.102564	0.205582	0.150789	23117	tags=100%, list=63%, signal=37%	CDKN1A/CCND1/E2F2/CDKN1B/CDK2/E2F3/CCNE1/CDK4/CDK6/RB1/TFDP2/TFDP1/CDKN1C/CCNE2/CCND2/E2F1/CCND3
REACTOME_ACETYLCHOLINE_NEUROTRANSMITTER_RELEASE_CYCLE	REACTOME_ACETYLCHOLINE_NEUROTRANSMITTER_RELEASE_CYCLE	17	0.347065	1.35145	0.102564	0.205582	0.150789	23887	tags=100%, list=65%, signal=35%	SNAP25/RAB3A/VAMP2/UNC13B/STXBP1/PPFIA1/TSPOAP1/SLC5A7/SYT1/RIMS1/SLC18A3/CHAT/CPLX1/PPFIA2/PPFIA3/PPFIA4/STX1A
REACTOME_PLATELET_SENSITIZATION_BY_LDL	REACTOME_PLATELET_SENSITIZATION_BY_LDL	17	0.362742	1.41249	0.102564	0.205582	0.150789	6528	tags=47%, list=18%, signal=39%	PLA2G4A/PPP2CB/PECAM1/FGR/PTPN11/PPP2R5E/PPP2CA/PPP2R5C
REACTOME_REGULATION_OF_RUNX1_EXPRESSION_AND_ACTIVITY	REACTOME_REGULATION_OF_RUNX1_EXPRESSION_AND_ACTIVITY	17	0.368127	1.43347	0.102564	0.205582	0.150789	23117	tags=100%, list=63%, signal=37%	PML/CCND1/PTPN11/MOV10/AGO1/AGO4/RUNX1/CBFB/TNRC6C/CDK6/TNRC6A/CCND2/SRC/TNRC6B/AGO3/AGO2/CCND3
REACTOME_SIGNALING_BY_NTRK3_TRKC_	REACTOME_SIGNALING_BY_NTRK3_TRKC_	17	0.365693	1.42399	0.102564	0.205582	0.150789	23206	tags=100%, list=63%, signal=37%	NTF3/GRB2/BAX/PIK3R1/IRS1/SOS1/SHC1/PTPRS/KRAS/NTRK3/PIK3CA/NRAS/NELFB/SRC/HRAS/PLCG1/PTPRO
WP_MITOCHONDRIAL_LCFATTY_ACID_BETAOXIDATION	WP_MITOCHONDRIAL_LCFATTY_ACID_BETAOXIDATION	17	0.378741	1.47479	0.102564	0.205582	0.150789	22729	tags=100%, list=62%, signal=38%	ACADL/CPT2/ACADM/ACADVL/SCP2/EHHADH/ACSL3/ACADS/HADHA/ACSL4/PECR/ACSL1/HADH/CPT1A/ECI1/SLC25A20/ACSF2
REACTOME_RNA_POLYMERASE_II_TRANSCRIBES_SNRNA_GENES	REACTOME_RNA_POLYMERASE_II_TRANSCRIBES_SNRNA_GENES	80	-0.480196	-1.20352	0.106893	0.213786	0.156807	1870	tags=6%, list=5%, signal=6%	RNU1-1/RNU4ATAC/RNU4-1/RNU11/RNU5A-1
REACTOME_SIGNALING_BY_NUCLEAR_RECEPTORS	REACTOME_SIGNALING_BY_NUCLEAR_RECEPTORS	295	-0.422098	-1.11232	0.106893	0.213786	0.156807	5946	tags=15%, list=16%, signal=12%	ADH1A/H2BC9/H4C15/H2BC4/H2BU1/CRABP1/H3C10/H4C12/H2BC11/H2BC15/H4-16/H2AC20/UGT1A3/H4C8/H4C11/H2AC7/H3C8/H3C4/H2AC8/H3C13/H2BC13/H2BC8/H3C7/EPGN/H3C1/H2BC6/H2BC7/H3C12/H2BC17/H3C11/H4C1/H2AC4/H2BC3/H4C2/H2BC10/H2AC14/H4C5/H4C4/H2BC14/H4C6/H4C13/ANGPTL3/H4C3
BIOCARTA_BARRESTIN_PATHWAY	BIOCARTA_BARRESTIN_PATHWAY	12	0.387605	1.35807	0.111111	0.216726	0.158964	22403	tags=100%, list=61%, signal=39%	KCNA1/KCNA3/PPARA/ARRB1/PLCB1/ADCY1/AP2M1/AP2A1/KCNA2/GNAS/GRK2/DNM1
BIOCARTA_IL2RB_PATHWAY	BIOCARTA_IL2RB_PATHWAY	37	0.514098	2.44918	0.111111	0.216726	0.158964	4110	tags=32%, list=11%, signal=29%	FASLG/IL2RB/BCL2/IL2RA/FAS/IKZF3/PIK3CG/NMI/JAK1/SOCS3/FOS/GRB2
KEGG_GRAFT_VERSUS_HOST_DISEASE	KEGG_GRAFT_VERSUS_HOST_DISEASE	37	0.836224	3.9838	0.111111	0.216726	0.158964	3410	tags=73%, list=9%, signal=66%	KIR2DL1/KIR3DL1/KIR3DL2/HLA-DOA/IFNG/FASLG/KIR2DL3/HLA-DRB5/HLA-DMA/HLA-DQA1/HLA-DPA1/PRF1/HLA-DRA/HLA-DRB1/HLA-DQB1/HLA-DQA2/HLA-DOB/HLA-DPB1/FAS/CD86/HLA-DMB/KLRC1/KLRD1/IL6/HLA-E/CD28/IL1B
PID_FRA_PATHWAY	PID_FRA_PATHWAY	37	0.55007	2.62055	0.111111	0.216726	0.158964	5924	tags=62%, list=16%, signal=52%	LAMA3/IVL/NFATC1/MGP/MMP1/COL1A2/MMP9/MMP2/FOSL1/IL6/PLAU/PLAUR/FOSL2/LIF/CCND1/HMOX1/DCN/ITGB4/CXCL8/CCNA2/GJA1/CCL2/EP300
PID_IL23_PATHWAY	PID_IL23_PATHWAY	37	0.639914	3.04857	0.111111	0.216726	0.158964	6404	tags=70%, list=18%, signal=58%	IFNG/CXCL9/ALOX12B/STAT1/NOS2/JAK2/IL18R1/IL23A/CD3E/CD4/IL18RAP/IL12RB1/IL6/STAT4/IL18/SOCS3/IL1B/NFKB1/STAT3/IL12B/CCL2/IL2/ITGA3/PIK3R1/CXCL1/NFKBIA
REACTOME_ACTIVATION_OF_ATR_IN_RESPONSE_TO_REPLICATION_STRESS	REACTOME_ACTIVATION_OF_ATR_IN_RESPONSE_TO_REPLICATION_STRESS	37	0.38768	1.84692	0.111111	0.216726	0.158964	18770	tags=97%, list=51%, signal=47%	CLSPN/RPA1/CDC7/MCM6/MCM10/ORC1/RFC5/RPA2/RAD17/MCM3/CHEK1/MCM8/CDC45/MCM4/CDK2/DBF4/CDC6/RFC2/CDC25A/MCM5/ORC4/CDC25C/RFC4/ORC3/ORC5/RAD1/MCM7/ORC2/MCM2/ORC6/RAD9A/RPA3/RFC3/ATR/HUS1/RAD9B
REACTOME_GAP_JUNCTION_DEGRADATION	REACTOME_GAP_JUNCTION_DEGRADATION	12	0.387605	1.35807	0.111111	0.216726	0.158964	22403	tags=100%, list=61%, signal=39%	CLTC/GJA1/ACTG1/MYO6/DAB2/DNM2/AP2M1/CLTB/ACTB/CLTA/CLTCL1/DNM1
REACTOME_GENE_AND_PROTEIN_EXPRESSION_BY_JAK_STAT_SIGNALING_AFTER_INTERLEUKIN_12_STIMULATION	REACTOME_GENE_AND_PROTEIN_EXPRESSION_BY_JAK_STAT_SIGNALING_AFTER_INTERLEUKIN_12_STIMULATION	37	0.375856	1.79059	0.111111	0.216726	0.158964	5112	tags=32%, list=14%, signal=28%	IFNG/SERPINB2/LCP1/PSME2/MSN/ANXA2/STAT4/IL10/LMNB1/HSPA9/CDC42/PITPNA
REACTOME_GENERATION_OF_SECOND_MESSENGER_MOLECULES	REACTOME_GENERATION_OF_SECOND_MESSENGER_MOLECULES	37	0.80059	3.81404	0.111111	0.216726	0.158964	2829	tags=62%, list=8%, signal=57%	TRAV19/HLA-DRB5/LCK/HLA-DQA1/HLA-DPA1/HLA-DRA/HLA-DRB1/HLA-DQB2/TRBV7-9/HLA-DQB1/HLA-DQA2/HLA-DPB1/TRAV8-4/CD247/WAS/ITK/EVL/CD3E/CD4/CD3G/CD3D/PLCG2/FYB1
REACTOME_HDR_THROUGH_SINGLE_STRAND_ANNEALING_SSA_	REACTOME_HDR_THROUGH_SINGLE_STRAND_ANNEALING_SSA_	37	0.406126	1.9348	0.111111	0.216726	0.158964	18770	tags=97%, list=51%, signal=47%	WRN/RBBP8/TOP3A/RPA1/EXO1/BLM/RAD51/RFC5/BRIP1/RPA2/RAD17/NBN/DNA2/RMI1/BRCA1/RAD50/ABL1/ERCC1/RFC2/TOPBP1/RFC4/KAT5/BARD1/ERCC4/RMI2/RAD1/RHNO1/RAD9A/RPA3/MRE11/RFC3/ATR/ATM/HUS1/RAD52/RAD9B
REACTOME_INTERACTIONS_OF_REV_WITH_HOST_CELLULAR_PROTEINS	REACTOME_INTERACTIONS_OF_REV_WITH_HOST_CELLULAR_PROTEINS	37	0.5234	2.4935	0.111111	0.216726	0.158964	17451	tags=100%, list=48%, signal=52%	KPNB1/RANBP2/RCC1/NPM1/NUP50/NUP88/NUP188/SEH1L/NDC1/NUP210/NUP62/NUP54/XPO1/TPR/NUP205/NUP133/POM121C/NUP37/NUP107/NUP214/NUP153/RANGAP1/POM121/NUP35/NUP98/RANBP1/RAN/NUP160/NUP85/NUP43/AAAS/NUP93/NUP58/SEC13/NUP155/NUP42/RAE1
REACTOME_INTERACTIONS_OF_VPR_WITH_HOST_CELLULAR_PROTEINS	REACTOME_INTERACTIONS_OF_VPR_WITH_HOST_CELLULAR_PROTEINS	37	0.44269	2.10899	0.111111	0.216726	0.158964	20400	tags=100%, list=56%, signal=44%	RANBP2/NUP50/NUP88/NUP188/SLC25A4/SEH1L/PSIP1/NDC1/NUP210/NUP62/NUP54/TPR/NUP205/NUP133/POM121C/NUP37/NUP107/NUP214/NUP153/POM121/NUP35/NUP98/NUP160/KPNA1/BANF1/HMGA1/NUP85/NUP43/AAAS/NUP93/NUP58/SEC13/NUP155/NUP42/RAE1/SLC25A5/SLC25A6
REACTOME_NR1H3_NR1H2_REGULATE_GENE_EXPRESSION_LINKED_TO_CHOLESTEROL_TRANSPORT_AND_EFFLUX	REACTOME_NR1H3_NR1H2_REGULATE_GENE_EXPRESSION_LINKED_TO_CHOLESTEROL_TRANSPORT_AND_EFFLUX	37	0.338292	1.61163	0.111111	0.216726	0.158964	21517	tags=97%, list=59%, signal=40%	ABCG8/APOC1/ARL4C/ABCG5/NCOR1/APOE/KDM4A/EP300/TBL1X/KDM1A/MOV10/CETP/AGO1/NCOA1/KDM3A/KDM1B/AGO4/HDAC3/APOD/NR1H3/RXRA/APOC2/TNRC6C/ABCA1/NCOR2/TNRC6A/NR1H2/RXRB/TBL1XR1/EEPD1/GPS2/ABCG1/TNRC6B/PLTP/AGO3/AGO2
REACTOME_POTENTIAL_THERAPEUTICS_FOR_SARS	REACTOME_POTENTIAL_THERAPEUTICS_FOR_SARS	37	0.429306	2.04523	0.111111	0.216726	0.158964	20889	tags=100%, list=57%, signal=43%	PDCD1/JAK2/TLR7/S1PR1/ITGB1/ROCK1/IL1R1/JAK1/CYSLTR1/AP2B1/ITGA4/RIPK1/FURIN/TUBB/TBK1/JAK3/IL6R/HDAC2/NR3C1/FKBP1A/ROCK2/ATP1A1/IMPDH2/TLR9/AP2A2/AP2M1/AP2A1/BRD4/IL1RAP/TYK2/AP2S1/VEGFA/CRBN/IMPDH1/ACE2/COMT/SIGMAR1
REACTOME_RESOLUTION_OF_ABASIC_SITES_AP_SITES_	REACTOME_RESOLUTION_OF_ABASIC_SITES_AP_SITES_	37	0.393269	1.87355	0.111111	0.216726	0.158964	19351	tags=97%, list=53%, signal=46%	NEIL2/RPA1/PARP1/POLD3/RFC1/FEN1/TDG/RFC5/RPA2/PARP2/UNG/LIG1/XRCC1/POLD4/MBD4/APEX1/PARG/PCNA/POLE/POLE2/RFC2/SMUG1/POLE3/RFC4/POLE4/LIG3/PNKP/POLD1/RPA3/MPG/POLB/RFC3/POLD2/OGG1/NEIL1/MUTYH
REACTOME_SIGNALING_BY_FGFR1_IN_DISEASE	REACTOME_SIGNALING_BY_FGFR1_IN_DISEASE	37	0.317564	1.51289	0.111111	0.216726	0.158964	4632	tags=30%, list=13%, signal=26%	FGF20/FGF17/STAT1/FGF2/FGFR1/MYO18A/ERLIN2/GRB2/STAT3/LRRFIP1/CNTRL
ST_ADRENERGIC	ST_ADRENERGIC	37	0.382569	1.82257	0.111111	0.216726	0.158964	5616	tags=49%, list=15%, signal=41%	ASAH1/KCNJ5/PIK3CD/CCL13/GNAI1/AR/CCL16/CCL15/KCNJ3/ITPR1/GNA15/ITPKA/ITPR2/ITPKB/GNAQ/DAG1/EGFR/CFB
ST_GA13_PATHWAY	ST_GA13_PATHWAY	37	0.426698	2.03281	0.111111	0.216726	0.158964	17191	tags=97%, list=47%, signal=52%	BCL2/PI3/MAP3K5/ROCK1/MAP2K4/NFKB2/NFKB1/PRKD1/CDC42/PLD2/CFB/DLG4/NFKBIA/NFKBIL1/GNA13/MAP3K1/PLD3/PIK3CB/MAPK8/AKT1/AKT3/ROCK2/TBXA2R/IKBKG/RDX/PDPK1/SERPINA4/NFKBIE/ARHGEF11/PLD1/SRF/TONSL/PHKA2/NFKBIB/PTK2/AKT2
ST_P38_MAPK_PATHWAY	ST_P38_MAPK_PATHWAY	37	0.510744	2.4332	0.111111	0.216726	0.158964	15142	tags=97%, list=41%, signal=57%	MAPK12/MAPK11/MAP3K5/IL1R1/GADD45A/MAP2K4/DUSP10/DUSP1/NFKB1/MAP2K3/CDC42/EIF4E/CREB5/MKNK2/MAPK1/AKT1/ATF1/TAB1/CREB1/TAB2/MAP3K4/MAP3K7/EEF2K/MAPKAPK2/MKNK1/TRAF6/CREB3/SRF/MYEF2/MAPK14/MAP2K6/MAPKAPK5/MAP3K10/ELK1/MAPK13/NR2C2
WP_FACTORS_AND_PATHWAYS_AFFECTING_INSULINLIKE_GROWTH_FACTOR_IGF1AKT_SIGNALING	WP_FACTORS_AND_PATHWAYS_AFFECTING_INSULINLIKE_GROWTH_FACTOR_IGF1AKT_SIGNALING	37	0.303619	1.44645	0.111111	0.216726	0.158964	5834	tags=41%, list=16%, signal=34%	TNFSF9/IGF1/IGFBP5/PIK3CG/ITGB1/NFKB1/JKAMP/FBXO32/PPARGC1A/RPS6KB1/EIF4E/ILK/SMAD2/SMAD3/PDK1
WP_NEOVASCULARISATION_PROCESSES	WP_NEOVASCULARISATION_PROCESSES	37	0.591198	2.81649	0.111111	0.216726	0.158964	5804	tags=57%, list=16%, signal=48%	CXCR4/TGFB3/TGFB2/KITLG/MMP9/HIF1A/CXCL12/JAG1/FLT4/KDR/KIT/PDGFB/SMAD1/NFKB2/NFKB1/TGFB1/NOTCH4/SMAD9/SMAD2/SMAD3/NOTCH3
WP_PHOTODYNAMIC_THERAPYINDUCED_HIF1_SURVIVAL_SIGNALING	WP_PHOTODYNAMIC_THERAPYINDUCED_HIF1_SURVIVAL_SIGNALING	37	0.443558	2.11313	0.111111	0.216726	0.158964	5854	tags=41%, list=16%, signal=34%	BNIP3L/PMAIP1/TGFB3/SERPINE1/NOS2/HIF1A/PKM/IGFBP3/TGFA/MCL1/TP53/IGFBP2/BAX/BAK1/LDHA
WP_TYPE_II_INTERFERON_SIGNALING_IFNG	WP_TYPE_II_INTERFERON_SIGNALING_IFNG	37	0.701812	3.34346	0.111111	0.216726	0.158964	4971	tags=68%, list=14%, signal=58%	REG1A/CXCL10/IFNG/CXCL9/GBP1/CIITA/IFIT2/STAT1/NOS2/IRF1/JAK2/ICAM1/TAP1/IFI6/CYBB/JAK1/SOCS3/STAT2/IRF4/IL1B/SPI1/IFNGR1/PSMB9/PTPN11/IRF2
REACTOME_FRS_MEDIATED_FGFR3_SIGNALING	REACTOME_FRS_MEDIATED_FGFR3_SIGNALING	20	0.34392	1.39368	0.115385	0.22482	0.1649	6049	tags=40%, list=17%, signal=33%	FGF20/FGF17/FGF2/FGF16/GRB2/PTPN11/FGF1/FGF9
REACTOME_HDL_REMODELING	REACTOME_HDL_REMODELING	10	-0.66318	-1.32944	0.117582	0.228737	0.167773	3073	tags=30%, list=8%, signal=27%	APOC3/APOA1/ALB
REACTOME_MISCELLANEOUS_TRANSPORT_AND_BINDING_EVENTS	REACTOME_MISCELLANEOUS_TRANSPORT_AND_BINDING_EVENTS	26	0.335738	1.40317	0.117647	0.228737	0.167773	5193	tags=35%, list=14%, signal=30%	DMTN/ADD2/PIP/NIPA1/LRRC8C/CSN1S1/LRRC8A/ADD1/LRRC8B
BIOCARTA_CPSF_PATHWAY	BIOCARTA_CPSF_PATHWAY	10	0.416081	1.34089	0.119565	0.232218	0.170326	21361	tags=100%, list=58%, signal=42%	BCL2L2-PABPN1/CPSF2/PABPN1/CSTF3/PAPOLA/CSTF2/CPSF3/CPSF4/CSTF1/CPSF1
BIOCARTA_AKAP13_PATHWAY	BIOCARTA_AKAP13_PATHWAY	11	0.382995	1.2878	0.120482	0.233748	0.171449	1103	tags=18%, list=3%, signal=18%	PRKAR2B/LPAR3
KEGG_AMINOACYL_TRNA_BIOSYNTHESIS	KEGG_AMINOACYL_TRNA_BIOSYNTHESIS	41	0.434952	2.31534	0.125	0.235218	0.172527	13388	tags=93%, list=37%, signal=59%	WARS1/NARS1/EPRS1/MTFMT/IARS2/HARS2/YARS1/RARS1/YARS2/AARS2/HARS1/TARS3/LARS1/IARS1/SARS2/SEPSECS/TARS1/AARS1/DARS2/TARS2/VARS2/WARS2/LARS2/KARS1/DARS1/SARS1/EARS2/CARS1/NARS2/FARSB/GARS1/MARS1/RARS2/FARSA/FARS2/VARS1/PSTK/MARS2
KEGG_TRYPTOPHAN_METABOLISM	KEGG_TRYPTOPHAN_METABOLISM	40	0.353109	1.83695	0.125	0.235218	0.172527	3225	tags=25%, list=9%, signal=23%	IDO1/CYP1A1/MAOB/WARS1/CYP1B1/ALDH3A2/KYNU/IL4I1/AADAT/AOX1
KEGG_TYPE_I_DIABETES_MELLITUS	KEGG_TYPE_I_DIABETES_MELLITUS	41	0.592778	3.15549	0.125	0.235218	0.172527	5678	tags=76%, list=16%, signal=64%	HLA-DOA/IFNG/FASLG/HLA-DRB5/HLA-DMA/HLA-DQA1/HLA-DPA1/PRF1/HLA-DRA/HLA-DRB1/HLA-DQB1/HLA-DQA2/HLA-DOB/HLA-DPB1/FAS/CD86/HLA-DMB/LTA/GAD1/HLA-E/CD28/IL1B/HSPD1/PTPRN2/PTPRN/IL12B/CPE/HLA-F/HLA-C/IL2/GZMB
NABA_BASEMENT_MEMBRANES	NABA_BASEMENT_MEMBRANES	40	0.552946	2.87654	0.125	0.235218	0.172527	5214	tags=65%, list=14%, signal=56%	LAMA3/COL15A1/COL6A3/COL6A5/HSPG2/LAMC2/NTN1/COL6A1/COL18A1/COL4A1/COL4A2/LAMA2/LAMB1/NPNT/LAMC1/COL4A5/LAMA5/LAMB2/NID2/LAMA4/LAMB3/NID1/COL6A2/NTN4/AGRN/NTNG2
PID_AMB2_NEUTROPHILS_PATHWAY	PID_AMB2_NEUTROPHILS_PATHWAY	41	0.481681	2.56409	0.125	0.235218	0.172527	3927	tags=54%, list=11%, signal=48%	BLK/LCK/SELP/ITGB2/JAM2/MMP9/MMP2/ICAM1/ITGAM/FYN/ROCK1/CCN2/IL6/PLAU/HCK/PLAUR/FGR/SELPLG/NFKB1/JAM3/LYN/TLN1
PID_ECADHERIN_STABILIZATION_PATHWAY	PID_ECADHERIN_STABILIZATION_PATHWAY	41	0.482725	2.56965	0.125	0.235218	0.172527	4748	tags=24%, list=13%, signal=21%	AQP5/AQP3/LIMA1/ROCK1/VCL/EPHA2/KIFC3/ARF6/ACTN1/CTNNA1
PID_ER_NONGENOMIC_PATHWAY	PID_ER_NONGENOMIC_PATHWAY	40	0.495653	2.57849	0.125	0.235218	0.172527	5149	tags=35%, list=14%, signal=30%	GNAO1/MAPK11/MMP9/MMP2/GNAI1/MSN/PELP1/GNG2/GNA14/PLCB2/GNA15/GRB2/GNAI2/GNAQ
PID_ERBB1_INTERNALIZATION_PATHWAY	PID_ERBB1_INTERNALIZATION_PATHWAY	41	0.420408	2.23792	0.125	0.235218	0.172527	18215	tags=98%, list=50%, signal=49%	PIK3CD/USP8/PIK3R3/GRB2/CDC42/ITSN1/SH3GL2/EGFR/AMPH/PIK3R1/SH3KBP1/UBE2D3/PIK3CB/SOS1/SHC1/CHMP3/KRAS/EGF/RAB5A/EPS15/UBE2D1/SYNJ1/CBL/RAF1/STAMBP/UBE2D2/LRIG1/CBLB/ZFYVE28/PIK3CA/NRAS/SPRY2/PIK3R2/TSG101/ARHGEF7/SRC/HRAS/PTK2/HGS/EPN1
PID_IFNG_PATHWAY	PID_IFNG_PATHWAY	40	0.465948	2.42396	0.125	0.235218	0.172527	6593	tags=50%, list=18%, signal=41%	IFNG/DAPK1/STAT1/IRF1/JAK2/CASP1/CAMK2D/MAP2K1/JAK1/IL1B/IFNGR1/STAT3/PTPN11/PTPN2/RAPGEF1/RAP1A/EP300/PIK3R1/MTOR/MAPK1
REACTOME_DAP12_INTERACTIONS	REACTOME_DAP12_INTERACTIONS	40	0.58078	3.02134	0.125	0.235218	0.172527	4273	tags=48%, list=12%, signal=42%	KIR2DS4/NCR2/LCK/BTK/CD300E/B2M/KLRK1/KLRD1/FYN/SIGLEC14/PLCG2/CD300LB/TREM1/TREM2/HLA-E/GRAP2/GRB2/LCP2/KLRC2
REACTOME_DISEASES_ASSOCIATED_WITH_GLYCOSAMINOGLYCAN_METABOLISM	REACTOME_DISEASES_ASSOCIATED_WITH_GLYCOSAMINOGLYCAN_METABOLISM	41	0.547142	2.91255	0.125	0.235218	0.172527	5393	tags=49%, list=15%, signal=42%	CHST6/PRELP/GPC3/HSPG2/CSPG4/CSPG5/FMOD/SDC3/CHST3/BGN/CHSY1/NCAN/HEXA/PAPSS2/VCAN/LUM/DCN/AGRN/ACAN/CHST14
REACTOME_DUAL_INCISION_IN_GG_NER	REACTOME_DUAL_INCISION_IN_GG_NER	41	0.486533	2.58992	0.125	0.235218	0.172527	18800	tags=100%, list=51%, signal=49%	DDB2/RPA1/PARP1/POLD3/RFC1/GTF2H2/GTF2H3/GTF2H4/RFC5/RPA2/UBB/CHD1L/PARP2/POLK/POLD4/DDB1/GTF2H5/PCNA/POLE/POLE2/ERCC1/RFC2/RPS27A/ERCC3/RBX1/XPA/POLE3/RFC4/POLE4/ERCC4/ERCC5/GTF2H1/CUL4B/ERCC2/CUL4A/POLD1/UBC/RPA3/RFC3/POLD2/UBA52
REACTOME_MET_PROMOTES_CELL_MOTILITY	REACTOME_MET_PROMOTES_CELL_MOTILITY	41	0.617936	3.28941	0.125	0.235218	0.172527	4110	tags=56%, list=11%, signal=50%	COL5A3/LAMA3/FN1/COL11A1/COL5A1/COL3A1/COL1A2/COL5A2/LAMC2/COL1A1/LAMA2/LAMB1/TNS4/LAMC1/ITGB1/LAMA5/CRK/ITGA2/LAMB2/COL11A2/LAMA4/LAMB3/GRB2
REACTOME_NS1_MEDIATED_EFFECTS_ON_HOST_PATHWAYS	REACTOME_NS1_MEDIATED_EFFECTS_ON_HOST_PATHWAYS	41	0.492172	2.61994	0.125	0.235218	0.172527	18594	tags=100%, list=51%, signal=49%	KPNB1/RANBP2/NUP50/KPNA2/NUP88/NUP188/SEH1L/NDC1/PABPN1/NUP210/ISG15/NUP62/NUP54/TPR/NUP205/NUP133/POM121C/NUP37/NUP107/NUP214/EIF2AK2/NUP153/POM121/KPNA5/NUP35/NUP98/KPNA4/NUP160/KPNA1/NUP85/NUP43/AAAS/NUP93/NUP58/SEC13/NUP155/KPNA3/CPSF4/NUP42/RAE1/KPNA7
REACTOME_RNA_POLYMERASE_III_TRANSCRIPTION	REACTOME_RNA_POLYMERASE_III_TRANSCRIPTION	41	0.401588	2.13774	0.125	0.235218	0.172527	19265	tags=98%, list=53%, signal=46%	POLR3D/POLR3G/POLR3GL/GTF3C6/SNAPC1/SSB/NFIC/GTF3C4/BRF2/POLR3B/SNAPC2/POLR3H/GTF3C1/GTF3C2/POLR3A/POLR3F/POLR2F/BDP1/SNAPC5/SNAPC4/BRF1/POLR2E/NFIX/GTF3C3/TBP/ZNF143/GTF3C5/SNAPC3/POLR3K/POU2F1/POLR3C/NFIA/NFIB/POLR1C/POLR1D/CRCP/POLR2H/POLR3E/POLR2L/POLR2K
REACTOME_SIGNALING_BY_FGFR3	REACTOME_SIGNALING_BY_FGFR3	40	0.344777	1.79361	0.125	0.235218	0.172527	18800	tags=95%, list=51%, signal=46%	PPP2CB/FGF20/FGF17/FGF2/FGF16/GALNT3/GRB2/PTPN11/UBB/FGF1/FGF9/PPP2CA/PIK3R1/MAPK1/SOS1/SHC1/FGF5/KRAS/RPS27A/CBL/FRS2/MKNK1/PIK3CA/NRAS/FRS3/SPRY2/FGFR3/FGF18/BRAF/UBC/PPP2R1A/GAB1/FGF8/SRC/HRAS/PLCG1/MAPK3/UBA52
REACTOME_TRANSPORT_OF_NUCLEOSIDES_AND_FREE_PURINE_AND_PYRIMIDINE_BASES_ACROSS_THE_PLASMA_MEMBRANE	REACTOME_TRANSPORT_OF_NUCLEOSIDES_AND_FREE_PURINE_AND_PYRIMIDINE_BASES_ACROSS_THE_PLASMA_MEMBRANE	12	0.37861	1.32655	0.125	0.235218	0.172527	343	tags=17%, list=1%, signal=17%	SLC28A2/SLC28A3
ST_B_CELL_ANTIGEN_RECEPTOR	ST_B_CELL_ANTIGEN_RECEPTOR	40	0.444055	2.31007	0.125	0.235218	0.172527	7063	tags=50%, list=19%, signal=40%	CD19/PIK3CD/BTK/PI3/MAP2K1/PLCG2/ITPKA/NFKB2/VAV1/NFKB1/LYN/ITPKB/GRB2/BLNK/DAG1/PIK3R1/NFKBIA/MAPK1/NFKBIL1/BCR
ST_JNK_MAPK_PATHWAY	ST_JNK_MAPK_PATHWAY	40	0.416086	2.16457	0.125	0.235218	0.172527	15803	tags=92%, list=43%, signal=53%	DUSP4/MAP3K5/IL1R1/GADD45A/MAP2K4/DUSP10/MAP3K20/TP53/CDC42/MAP3K9/MAP3K3/DLD/MAPK7/ATF2/MAP3K1/MAP2K5/MAPK8/SHC1/AKT1/MAP2K7/MAPK9/MAP3K13/TAB1/TAB2/MAP3K4/MAP3K7/JUN/TRAF6/MYEF2/MAP3K12/MAP3K11/MAP3K10/NFATC3/NR2C2/MAP3K2/GAB1/PAPPA
WP_ATM_SIGNALING_PATHWAY	WP_ATM_SIGNALING_PATHWAY	40	0.348875	1.81492	0.125	0.235218	0.172527	17454	tags=95%, list=48%, signal=50%	MDM2/TP73/GADD45A/CDKN1A/TP53BP1/SMC1A/RAD51/TP53/RIPK1/CCNB1/CRADD/CDK1/NFKBIA/MDC1/NBN/ATF2/CHEK1/FANCD2/BRCA1/CDK2/CHEK2/RAD50/MAPK9/ABL1/IKBKG/CREB1/CDC25A/TLK1/CCNE1/CDC25C/CASP2/JUN/H2AX/RAD9A/MRE11/AP3B2/ATM/PIDD1
WP_BLADDER_CANCER	WP_BLADDER_CANCER	40	0.297508	1.5477	0.125	0.235218	0.172527	18774	tags=92%, list=51%, signal=45%	TYMP/MMP1/DAPK1/MMP9/MMP2/MDM2/MAP2K1/CDKN1A/CCND1/TP53/CXCL8/THBS1/EGFR/PIK3R1/RASSF1/MAPK1/RPS6KA5/KRAS/EGF/HBEGF/CDH1/RAF1/CDK4/NRAS/RB1/DAPK3/FGFR3/PIK3R2/BRAF/SRC/HRAS/MAP2K2/VEGFA/DAPK2/MYC/ERBB2/ARAF
WP_FIBRIN_COMPLEMENT_RECEPTOR_3_SIGNALING_PATHWAY	WP_FIBRIN_COMPLEMENT_RECEPTOR_3_SIGNALING_PATHWAY	41	0.273892	1.45799	0.125	0.235218	0.172527	3861	tags=27%, list=11%, signal=24%	CXCL10/TLR3/ITGB2/NOS2/ITGAM/RASSF5/LY96/IL6/TICAM2/NFKB1/CD14
WP_GLYCOGEN_SYNTHESIS_AND_DEGRADATION	WP_GLYCOGEN_SYNTHESIS_AND_DEGRADATION	40	0.362209	1.88429	0.125	0.235218	0.172527	6821	tags=42%, list=19%, signal=35%	PPP2R2A/PPP2CB/PYGM/HK2/PPP2R2B/HK3/GBE1/AGL/PTPA/UGP2/CALM3/PPP2R5E/GYS1/CALM1/PPP2CA/PPP2R5C/HK1
WP_IL5_SIGNALING_PATHWAY	WP_IL5_SIGNALING_PATHWAY	40	0.51017	2.65402	0.125	0.235218	0.172527	5610	tags=45%, list=15%, signal=38%	BCL2/STAT1/BTK/CSF2RB/JAK2/PIK3CG/MAPT/MAP2K1/JAK1/FOS/IL5RA/SPRED1/LYN/GRB2/STAT3/PTPN11/RPS6KB1/IL2
WP_MICROGLIA_PATHOGEN_PHAGOCYTOSIS_PATHWAY	WP_MICROGLIA_PATHOGEN_PHAGOCYTOSIS_PATHWAY	40	0.65703	3.41801	0.125	0.235218	0.172527	4571	tags=62%, list=12%, signal=55%	FCGR1A/PIK3CD/C1QA/ITGB2/NCKAP1L/NCF1/SIGLEC7/ITGAM/C1QB/NCF2/RAC3/PIK3CG/FCER1G/RAC2/CYBB/PLCG2/PIK3R6/TREM1/HCK/TREM2/VAV1/LYN/PIK3R3/PIK3C3/C1QC
WP_NEURAL_CREST_CELL_MIGRATION_DURING_DEVELOPMENT	WP_NEURAL_CREST_CELL_MIGRATION_DURING_DEVELOPMENT	40	0.553168	2.8777	0.125	0.235218	0.172527	4521	tags=38%, list=12%, signal=33%	EPHB6/PIK3CD/NGFR/MMP9/MMP2/TIAM1/PIK3CG/PIK3R5/PAK6/PIK3R6/FOS/PAK5/PIK3R3/CDH11/STAT3
WP_NUCLEOTIDEBINDING_OLIGOMERIZATION_DOMAIN_NOD_PATHWAY	WP_NUCLEOTIDEBINDING_OLIGOMERIZATION_DOMAIN_NOD_PATHWAY	41	0.411158	2.18868	0.125	0.235218	0.172527	6548	tags=51%, list=18%, signal=42%	AIM2/CARD6/NLRP2/HSP90AA1/CASP1/ACAP1/CASP7/NLRP1/NLRC4/IL18/CASP5/IL1B/NLRP3/CASP8/MEFV/NLRP7/PRDM1/DUOX2/NAIP/NFKBIA/NLRP12
WP_OXIDATIVE_DAMAGE	WP_OXIDATIVE_DAMAGE	40	0.594839	3.09448	0.125	0.235218	0.172527	6869	tags=55%, list=19%, signal=45%	CR2/C4B/BCL2/C1QA/C3AR1/C1QB/GADD45A/C1S/CDKN1A/MAP2K4/CASP3/C1R/NFKB1/C5AR1/C1QC/CDC42/MAP3K9/BAK1/TRAF3/TNFRSF1B/APAF1/C5
WP_VITAMIN_DSENSITIVE_CALCIUM_SIGNALING_IN_DEPRESSION	WP_VITAMIN_DSENSITIVE_CALCIUM_SIGNALING_IN_DEPRESSION	40	0.315828	1.64301	0.125	0.235218	0.172527	4220	tags=30%, list=12%, signal=27%	CALB1/GSR/KCNQ2/CHRM1/BCL2/PVALB/ATP2B4/ITPR1/ATP2B1/GRIN1/ITPR2/GRIN2A
KEGG_RENIN_ANGIOTENSIN_SYSTEM	KEGG_RENIN_ANGIOTENSIN_SYSTEM	17	0.338078	1.31646	0.128205	0.240999	0.176767	2678	tags=29%, list=7%, signal=27%	CMA1/CTSG/AGTR1/ANPEP/CPA3
REACTOME_SYNTHESIS_OF_PC	REACTOME_SYNTHESIS_OF_PC	28	0.298116	1.30887	0.133333	0.25038	0.183648	18686	tags=93%, list=51%, signal=45%	BCHE/ABHD3/LPCAT1/LPIN1/MFSD2A/LPIN2/CSNK2A1/PCYT1B/SLC44A2/PCYT1A/STARD7/CEPT1/SLC44A4/CHAT/SLC44A1/CSNK2B/PHOSPHO1/ACHE/PEMT/SLC44A3/CHKA/CHPT1/CHKB/CSNK2A2/PCTP/STARD10
PID_HEDGEHOG_2PATHWAY	PID_HEDGEHOG_2PATHWAY	22	0.350226	1.43738	0.136364	0.253967	0.186279	4191	tags=32%, list=11%, signal=28%	PTHLH/TGFB2/GAS1/BOC/GLI2/CDON/LRPAP1
REACTOME_CD28_DEPENDENT_PI3K_AKT_SIGNALING	REACTOME_CD28_DEPENDENT_PI3K_AKT_SIGNALING	22	0.32943	1.35203	0.136364	0.253967	0.186279	20397	tags=95%, list=56%, signal=42%	LCK/CD86/FYN/CD28/PIK3R3/PIK3R1/MTOR/THEM4/CD80/AKT1/AKT3/MAP3K14/PDPK1/PIK3CA/MAPKAP1/MAP3K8/PIK3R2/PRR5/AKT2/RICTOR/MLST8
REACTOME_CHAPERONE_MEDIATED_AUTOPHAGY	REACTOME_CHAPERONE_MEDIATED_AUTOPHAGY	22	0.315649	1.29547	0.136364	0.253967	0.186279	19560	tags=95%, list=53%, signal=44%	VIM/GFAP/HSP90AA1/HSPA8/RNASE1/UBB/ARL13B/HSP90AB1/PARK7/PCNT/EEF1A1/PLIN3/RPS27A/HBB/UBC/LAMP2/CFTR/IFT88/HDAC6/UBA52/PLIN2
REACTOME_CITRIC_ACID_CYCLE_TCA_CYCLE_	REACTOME_CITRIC_ACID_CYCLE_TCA_CYCLE_	22	0.321851	1.32092	0.136364	0.253967	0.186279	17123	tags=95%, list=47%, signal=51%	ME2/DLST/SUCLG2/DLD/SDHD/SDHA/IDH3A/IDH2/ACO2/SDHB/CS/OGDH/FH/NNT/SDHC/SUCLG1/FAHD1/IDH3B/MDH2/ME3/SUCLA2
REACTOME_HS_GAG_DEGRADATION	REACTOME_HS_GAG_DEGRADATION	22	0.32366	1.32835	0.136364	0.253967	0.186279	16206	tags=91%, list=44%, signal=51%	HPSE/GPC3/HSPG2/SDC3/AGRN/HPSE2/SDC1/GPC6/SDC2/GPC1/IDS/GPC4/GPC5/GLB1/GLB1L/SGSH/HGSNAT/GUSB/NAGLU/SDC4
REACTOME_INSERTION_OF_TAIL_ANCHORED_PROTEINS_INTO_THE_ENDOPLASMIC_RETICULUM_MEMBRANE	REACTOME_INSERTION_OF_TAIL_ANCHORED_PROTEINS_INTO_THE_ENDOPLASMIC_RETICULUM_MEMBRANE	22	0.324761	1.33287	0.136364	0.253967	0.186279	24704	tags=100%, list=68%, signal=32%	ALDH3A2/VAPA/HMOX1/PRNP/APP/VAMP2/SEC61G/GET1/SEC61B/CAMLG/OTOF/SGTA/CYB5A/BAG6/UBE2J2/SERP1/STX5/GET3/UBL4A/EMD/STX1A/GET4
WP_METHIONINE_DE_NOVO_AND_SALVAGE_PATHWAY	WP_METHIONINE_DE_NOVO_AND_SALVAGE_PATHWAY	22	0.334938	1.37464	0.136364	0.253967	0.186279	24332	tags=100%, list=67%, signal=33%	MSRA/MSRB3/IL4I1/TAT/TXN/MAT2B/AMD1/SMS/ADI1/MTAP/ODC1/MAT2A/MTR/ENOPH1/APIP/MSRB2/CHDH/MRI1/MAT1A/SRM/BHMT/AHCY
WP_PKCGAMMA_CALCIUM_SIGNALING_PATHWAY_IN_ATAXIA	WP_PKCGAMMA_CALCIUM_SIGNALING_PATHWAY_IN_ATAXIA	22	0.346296	1.42125	0.136364	0.253967	0.186279	5834	tags=41%, list=16%, signal=34%	CA8/PRKCG/GNA14/PLCB2/ITPR1/GNA15/CACNA1A/GNAQ/PDK1
BIOCARTA_FCER1_PATHWAY	BIOCARTA_FCER1_PATHWAY	39	0.553157	2.69514	0.142857	0.256831	0.18838	6815	tags=54%, list=19%, signal=44%	PLA2G4A/NFATC1/PPP3CC/BTK/PRKCB/PIK3CG/FCER1G/MAP2K1/MAP2K4/FOS/VAV1/LYN/FCER1A/GRB2/MS4A2/PPP3CA/CALM3/CALM1/PIK3R1/MAPK1/PPP3CB
BIOCARTA_IGF1R_PATHWAY	BIOCARTA_IGF1R_PATHWAY	23	0.297837	1.27867	0.142857	0.256831	0.18838	18728	tags=96%, list=51%, signal=47%	PRKAR2B/MAP2K1/GRB2/PRKAR1A/YWHAH/PIK3R1/MAPK1/RPS6KA1/IRS1/SOS1/SHC1/AKT1/RAF1/BAD/PRKAR2A/IGF1R/PIK3CA/PRKACB/ADCY1/HRAS/PRKAR1B/MAPK3
KEGG_SNARE_INTERACTIONS_IN_VESICULAR_TRANSPORT	KEGG_SNARE_INTERACTIONS_IN_VESICULAR_TRANSPORT	38	0.347264	1.64957	0.142857	0.256831	0.18838	23887	tags=100%, list=65%, signal=35%	SNAP25/STX11/SNAP23/STX12/STX8/VTI1B/STX18/SEC22B/VAMP2/GOSR1/VAMP3/SNAP29/BNIP1/BET1/VTI1A/STX7/GOSR2/STX17/VAMP5/STX6/BET1L/STX2/STX19/YKT6/VAMP7/SNAP47/STX3/STX5/VAMP8/STX4/STX10/VAMP4/VAMP1/USE1/STX16/STX1B/TSNARE1/STX1A
KEGG_SPHINGOLIPID_METABOLISM	KEGG_SPHINGOLIPID_METABOLISM	39	0.316211	1.54067	0.142857	0.256831	0.18838	4920	tags=33%, list=13%, signal=29%	ASAH1/SGPP2/UGT8/SGMS2/KDSR/B4GALT6/SGPP1/SGMS1/SPTLC2/SPHK1/UGCG/DEGS1/ARSA
PID_ATR_PATHWAY	PID_ATR_PATHWAY	38	0.394682	1.87481	0.142857	0.256831	0.18838	16927	tags=95%, list=46%, signal=51%	CLSPN/MDM2/TIPIN/PPP2R2B/RPA1/TIMELESS/RAD51/CCNA2/RFC5/RPA2/RAD17/PPP2CA/NBN/SMARCAL1/CHEK1/FANCD2/CDK2/FBXW11/CDC6/RFC2/TOPBP1/CDC25A/YWHAZ/CDC25C/RFC4/CEP164/RAD1/MCM7/MCM2/RAD9A/PPP2R1A/PLK1/YWHAB/RFC3/ATR/HUS1
PID_AURORA_B_PATHWAY	PID_AURORA_B_PATHWAY	39	0.564035	2.74814	0.142857	0.256831	0.18838	7852	tags=62%, list=21%, signal=48%	MYLK/VIM/DES/NDC80/NCAPG/NPM1/NCL/BUB1/NCAPH/TACC1/SMC2/SMC4/KIF23/KIF20A/NCAPD2/PSMA3/INCENP/STMN1/RHOA/KIF2C/CDCA8/AURKC/RACGAP1/SEPTIN1
PID_ECADHERIN_NASCENT_AJ_PATHWAY	PID_ECADHERIN_NASCENT_AJ_PATHWAY	39	0.538017	2.62138	0.142857	0.256831	0.18838	16918	tags=100%, list=46%, signal=54%	TIAM1/ITGB7/CRK/ITGAE/CCND1/IQGAP1/ARF6/CDC42/CTNNA1/WASF2/RAPGEF1/RAP1A/KLHL20/CSNK2A1/PIK3R1/RHOA/PIP5K1C/CYFIP2/TJP1/CTNND1/NCKAP1/AKT1/CDH1/RAP1B/VAV2/CTTN/AFDN/ABI1/CTNNB1/ENAH/PIK3CA/NME1/RAC1/CSNK2B/DLG1/AP1M1/SRC/JUP/CSNK2A2
PID_ERBB4_PATHWAY	PID_ERBB4_PATHWAY	38	0.305773	1.45248	0.142857	0.256831	0.18838	4110	tags=24%, list=11%, signal=21%	CBFA2T3/PIK3CD/PRL/JAK2/MDM2/FYN/NCOR1/PIK3R3/GRB2
PID_FAS_PATHWAY	PID_FAS_PATHWAY	38	0.534969	2.5412	0.142857	0.256831	0.18838	4984	tags=37%, list=14%, signal=32%	FASLG/BIRC3/PIK3CD/FAS/MAPK11/BTK/EZR/CASP3/RFC1/PIK3R3/CASP8/CLTC/RIPK1/CASP10
PID_RAC1_REG_PATHWAY	PID_RAC1_REG_PATHWAY	38	0.324434	1.54112	0.142857	0.256831	0.18838	4485	tags=26%, list=12%, signal=23%	RASGRF1/DOCK2/TIAM1/ARHGAP9/ARHGEF6/ARHGEF25/RALBP1/VAV1/RASGRF2/CHN1
PID_RET_PATHWAY	PID_RET_PATHWAY	39	0.372607	1.81545	0.142857	0.256831	0.18838	19674	tags=97%, list=54%, signal=45%	RET/CRK/GDNF/GFRA1/PXN/SHANK3/GRB2/PTPN11/RAP1A/DOK5/PIK3R1/PDLIM7/MAPK1/RHOA/PRKCA/IRS1/NCK1/SOS1/MAPK8/SHC1/RASA1/DOK1/CREB1/FRS2/GRB10/PRKACA/DOK6/BCAR1/PIK3CA/RAC1/JUN/GAB1/SRC/HRAS/PTK2/IRS2/MAPK3/DOK4
REACTOME_APOPTOTIC_CLEAVAGE_OF_CELLULAR_PROTEINS	REACTOME_APOPTOTIC_CLEAVAGE_OF_CELLULAR_PROTEINS	38	0.319727	1.51876	0.142857	0.256831	0.18838	5029	tags=37%, list=14%, signal=32%	CLSPN/VIM/MAPT/GSN/DSG2/ROCK1/CASP7/DSP/CASP3/LMNB1/SPTAN1/CASP8/ACIN1/ADD1
REACTOME_ASSOCIATION_OF_TRIC_CCT_WITH_TARGET_PROTEINS_DURING_BIOSYNTHESIS	REACTOME_ASSOCIATION_OF_TRIC_CCT_WITH_TARGET_PROTEINS_DURING_BIOSYNTHESIS	39	0.34651	1.6883	0.142857	0.256831	0.18838	18327	tags=97%, list=50%, signal=49%	FBXW10/WRAP53/KIF13A/FBXO6/SPHK1/KIFC3/STAT3/TP53/DCAF7/FBXL5/NOP56/CCT8/AP3M1/FBXO4/CCT2/CCT4/TCP1/XRN2/FBXW2/CCT7/HDAC3/LONP2/CCT5/CCNE1/CCT3/GBA/FKBP9/CCT6A/FBXW7/SKIV2L/FBXW4/USP11/FBXL3/CCNE2/CCT6B/ARFGEF2/FBXW5/FBXW9
REACTOME_DNA_DAMAGE_RECOGNITION_IN_GG_NER	REACTOME_DNA_DAMAGE_RECOGNITION_IN_GG_NER	38	0.379388	1.80216	0.142857	0.256831	0.18838	19641	tags=97%, list=54%, signal=45%	DDB2/PARP1/XPC/COPS3/COPS2/INO80C/INO80/UBB/PARP2/RAD23B/COPS4/DDB1/COPS8/RPS27A/COPS7A/RBX1/NFRKB/RAD23A/YY1/ACTR8/COPS7B/CUL4B/RUVBL1/CUL4A/CETN2/TFPT/ACTL6A/INO80B/UBC/MCRS1/ACTR5/ACTB/INO80E/COPS5/COPS6/UBA52/GPS1
REACTOME_FANCONI_ANEMIA_PATHWAY	REACTOME_FANCONI_ANEMIA_PATHWAY	39	0.273566	1.33289	0.142857	0.256831	0.18838	26580	tags=100%, list=73%, signal=27%	CENPS/RPA1/USP1/FANCI/RPA2/DCLRE1B/UBB/EME1/SLX4/FAN1/DCLRE1A/FAAP24/FANCA/FANCD2/FANCM/FANCL/FANCE/FANCC/ERCC1/RPS27A/WDR48/POLN/ERCC4/FANCF/FANCG/UBE2T/MUS81/CENPX/UBC/FAAP20/RPA3/FAAP100/ATR/FANCB/EME2/UBA52/SLX1B/ATRIP/SLX1A
REACTOME_GAP_JUNCTION_ASSEMBLY	REACTOME_GAP_JUNCTION_ASSEMBLY	38	0.300663	1.4282	0.142857	0.256831	0.18838	2620	tags=26%, list=7%, signal=24%	GJC2/GJB5/GJB6/TUBB2B/GJA3/GJA5/TUBB4A/TUBB2A/TUBB3/TUBB8B
REACTOME_MOLECULES_ASSOCIATED_WITH_ELASTIC_FIBRES	REACTOME_MOLECULES_ASSOCIATED_WITH_ELASTIC_FIBRES	38	0.563655	2.67746	0.142857	0.256831	0.18838	6024	tags=66%, list=16%, signal=55%	FBN3/TGFB3/FN1/TGFB2/MFAP5/MFAP1/FBN1/EFEMP1/LTBP2/EMILIN1/ITGB1/GDF5/FBLN5/FBN2/MFAP4/BMP2/ITGA8/EMILIN2/TGFB1/LTBP1/MFAP3/ITGB3/BMP4/ITGAV/FBLN2
REACTOME_NGF_STIMULATED_TRANSCRIPTION	REACTOME_NGF_STIMULATED_TRANSCRIPTION	39	0.514307	2.50585	0.142857	0.256831	0.18838	3298	tags=31%, list=9%, signal=28%	EGR3/EGR2/FOSB/ASCL1/ARC/F3/FOSL1/SGK1/TCF12/ID4/EGR4/FOS
REACTOME_O_GLYCOSYLATION_OF_TSR_DOMAIN_CONTAINING_PROTEINS	REACTOME_O_GLYCOSYLATION_OF_TSR_DOMAIN_CONTAINING_PROTEINS	38	0.417428	1.98286	0.142857	0.256831	0.18838	5254	tags=45%, list=14%, signal=38%	ADAMTS18/ADAMTS4/ADAMTS16/SPON1/ADAMTS1/THBS2/ADAMTS2/ADAMTSL3/SBSPON/ADAMTS19/ADAMTS3/ADAMTS8/THSD7B/ADAMTS12/THSD7A/ADAMTS9/THBS1
REACTOME_OVARIAN_TUMOR_DOMAIN_PROTEASES	REACTOME_OVARIAN_TUMOR_DOMAIN_PROTEASES	38	0.36109	1.71525	0.142857	0.256831	0.18838	20391	tags=97%, list=56%, signal=43%	TNIP3/IFIH1/TNFAIP3/DDX58/TP53/RIPK1/TNIP1/UBB/CDK1/TRAF3/RHOA/APC/TRIM25/ZRANB1/OTUB2/UBE2D1/IKBKG/VCP/RPS27A/RNF128/OTUD7B/PTEN/OTUD7A/TNIP2/OTUD3/TRAF6/MAVS/RIPK2/NOD2/YOD1/UBC/RNF135/OTUD5/NOD1/OTUB1/UBA52/VCPIP1
REACTOME_PI_3K_CASCADE_FGFR2	REACTOME_PI_3K_CASCADE_FGFR2	23	0.306203	1.31458	0.142857	0.256831	0.18838	4639	tags=39%, list=13%, signal=34%	FGF20/FGFR2/FGF17/FGF2/FGF10/FGF16/FGF7/GRB2/PTPN11
REACTOME_PLATELET_AGGREGATION_PLUG_FORMATION_	REACTOME_PLATELET_AGGREGATION_PLUG_FORMATION_	38	0.305449	1.45094	0.142857	0.256831	0.18838	4110	tags=29%, list=11%, signal=26%	FN1/THPO/COL1A2/VWF/COL1A1/APBB1IP/RASGRP2/CRK/RASGRP1/TLN1/GRB2
REACTOME_SMOOTH_MUSCLE_CONTRACTION	REACTOME_SMOOTH_MUSCLE_CONTRACTION	38	0.467283	2.21968	0.142857	0.256831	0.18838	6353	tags=66%, list=17%, signal=54%	MYH11/ANXA1/LMOD1/TRIM72/MYLK/DYSF/SORBS3/ACTG2/CALD1/ANXA2/TPM1/MYL9/VCL/ACTA2/PXN/TLN1/TPM4/GUCY1B1/MYL12A/ANXA6/TPM2/CALM1/GUCY1A1/MYL12B/ITGA1
REACTOME_SUMOYLATION_OF_UBIQUITINYLATION_PROTEINS	REACTOME_SUMOYLATION_OF_UBIQUITINYLATION_PROTEINS	39	0.523429	2.5503	0.142857	0.256831	0.18838	17451	tags=100%, list=48%, signal=52%	MDM2/RANBP2/PML/NUP50/NUP88/NUP188/SEH1L/NDC1/SUMO1/NUP210/NUP62/NUP54/TPR/NUP205/NUP133/POM121C/NUP37/NUP107/NUP214/PIAS1/NUP153/POM121/NUP35/NUP98/PIAS2/NUP160/PIAS4/NUP85/VHL/NUP43/UBE2I/AAAS/NUP93/NUP58/SEC13/NUP155/TRIM27/NUP42/RAE1
REACTOME_SYNTHESIS_OF_PA	REACTOME_SYNTHESIS_OF_PA	39	0.471338	2.29649	0.142857	0.256831	0.18838	2307	tags=28%, list=6%, signal=26%	PLA2G2A/PLA2G2D/AGPAT5/GPAT2/PLA2G4A/GPAT3/AGPAT4/LPCAT1/PLA2G5/LIPH/PLA2G4D
REACTOME_TRANSLESION_SYNTHESIS_BY_Y_FAMILY_DNA_POLYMERASES_BYPASSES_LESIONS_ON_DNA_TEMPLATE	REACTOME_TRANSLESION_SYNTHESIS_BY_Y_FAMILY_DNA_POLYMERASES_BYPASSES_LESIONS_ON_DNA_TEMPLATE	39	0.486506	2.3704	0.142857	0.256831	0.18838	18800	tags=100%, list=51%, signal=49%	UBE2L6/RPA1/POLD3/PCLAF/POLH/USP43/RFC1/RFC5/RPA2/UBB/ISG15/POLK/UBA7/POLI/POLD4/TRIM25/PCNA/POLE/POLE2/RFC2/VCP/RPS27A/USP10/POLE3/REV1/RFC4/POLE4/RCHY1/UFD1/REV3L/NPLOC4/MAD2L2/SPRTN/POLD1/UBC/RPA3/RFC3/POLD2/UBA52
ST_GA12_PATHWAY	ST_GA12_PATHWAY	23	0.328933	1.41217	0.142857	0.256831	0.18838	16671	tags=96%, list=46%, signal=52%	BTK/F2RL1/VAV1/PLD2/CFB/F2RL3/DLG4/MAPK1/MAPK7/TEC/PLD3/MAP2K5/MAPK8/RASAL1/RAF1/EPHB2/PLD1/JUN/MYEF2/F2RL2/SRC/PTK2
ST_PHOSPHOINOSITIDE_3_KINASE_PATHWAY	ST_PHOSPHOINOSITIDE_3_KINASE_PATHWAY	38	0.321928	1.52922	0.142857	0.256831	0.18838	17191	tags=95%, list=47%, signal=50%	DAPP1/CD55/BTK/RPS6KA2/YWHAE/GRB2/SFN/YWHAH/YWHAG/RPS6KB1/IARS1/TEC/RPS6KA1/SOS1/SHC1/AKT1/INPP5D/GSK3A/AKT3/YWHAQ/SOS2/YWHAZ/PTEN/PDPK1/PPP1R13B/CYTH3/BAD/PIK3CA/A1BG/GSK3B/EXOSC1/FOXO1/RPS6KA3/YWHAB/S100A9/AKT2
WP_AMYOTROPHIC_LATERAL_SCLEROSIS_ALS	WP_AMYOTROPHIC_LATERAL_SCLEROSIS_ALS	38	0.470823	2.2365	0.142857	0.256831	0.18838	4738	tags=34%, list=13%, signal=30%	NEFL/PRPH/NEFM/PPP3CC/BCL2/NEFH/MAP3K5/CASP1/NOS1/CASP3/ALS2/TP53/PPP3CA
WP_G13_SIGNALING_PATHWAY	WP_G13_SIGNALING_PATHWAY	39	0.290928	1.41749	0.142857	0.256831	0.18838	7517	tags=49%, list=21%, signal=39%	PIK3CD/WAS/IQGAP2/ROCK1/IQGAP1/RHPN2/CFL2/CYFIP1/PIP4K2A/CDC42/RPS6KB1/CIT/CALM1/DIAPH1/RHOA/GNA13/SH3RF1/CALM2/PIK3CB
WP_GDNFRET_SIGNALLING_AXIS	WP_GDNFRET_SIGNALLING_AXIS	23	0.282388	1.21234	0.142857	0.256831	0.18838	3684	tags=26%, list=10%, signal=23%	LHX1/GREM1/SLIT2/RET/GDNF/GFRA1
WP_GENES_CONTROLLING_RENAL_NEPHROGENESIS	WP_GENES_CONTROLLING_RENAL_NEPHROGENESIS	38	0.434	2.06158	0.142857	0.256831	0.18838	4245	tags=50%, list=12%, signal=44%	FOXD1/CXCR4/LHX1/FGFR2/SIX1/LMX1B/CXCL12/SLIT2/KDR/ITGB1/RET/PDGFRB/CD36/LAMB2/GDNF/PDGFB/KIRREL1/ITGA8/NOTCH2
WP_INTERACTIONS_BETWEEN_IMMUNE_CELLS_AND_MICRORNAS_IN_TUMOR_MICROENVIRONMENT	WP_INTERACTIONS_BETWEEN_IMMUNE_CELLS_AND_MICRORNAS_IN_TUMOR_MICROENVIRONMENT	39	0.355014	1.72973	0.142857	0.256831	0.18838	1889	tags=31%, list=5%, signal=29%	CXCL10/CCL5/PDCD1/IL2RB/TLR8/TGFB3/CD274/IL2RA/TGFB2/CD86/CTLA4/TLR7
WP_MELATONIN_METABOLISM_AND_EFFECTS	WP_MELATONIN_METABOLISM_AND_EFFECTS	38	0.272503	1.29444	0.142857	0.256831	0.18838	6721	tags=42%, list=18%, signal=34%	CYP1A1/CYP1B1/PER1/ECE1/APOE/MTNR1A/ADRB1/NFKB1/MAP2/MIR126/SIRT1/CALM1/PER3/AANAT/CRY1/PRKCA
WP_PDGF_PATHWAY	WP_PDGF_PATHWAY	39	0.488477	2.38	0.142857	0.256831	0.18838	18728	tags=100%, list=51%, signal=49%	PLA2G4A/STAT1/TIAM1/MAP2K1/JAK1/PDGFRB/MAP2K4/FOS/PDGFB/VAV1/NFKB1/GRB2/STAT3/PTPN11/CDC42/PIK3R1/NFKBIA/MAPK1/RHOA/MAP3K1/CHUK/PAK1/SOS1/MAPK8/SHC1/WASL/RASA1/VAV2/RAF1/ARFIP2/RAC1/JUN/SRF/ELK1/PDGFA/SRC/HRAS/PLCG1/MAPK3
WP_CYSTEINE_AND_METHIONINE_CATABOLISM	WP_CYSTEINE_AND_METHIONINE_CATABOLISM	15	0.334874	1.25071	0.148148	0.26608	0.195163	24332	tags=100%, list=67%, signal=33%	CDO1/SQOR/GOT1/CTH/GCLC/MTR/SUOX/CBS/ETHE1/GSS/MAT1A/BHMT/CSAD/MPST/AHCY
WP_ID_SIGNALING_PATHWAY	WP_ID_SIGNALING_PATHWAY	16	0.316584	1.24908	0.148936	0.267231	0.196007	25001	tags=100%, list=68%, signal=32%	PAX5/ELK3/SREBF1/ID2/PAX2/CDK2/CCNE1/ID3/RBL2/RB1/ELK1/PAX8/RBL1/ELK4/ID1/MYOD1
KEGG_GLYCOSYLPHOSPHATIDYLINOSITOL_GPI_ANCHOR_BIOSYNTHESIS	KEGG_GLYCOSYLPHOSPHATIDYLINOSITOL_GPI_ANCHOR_BIOSYNTHESIS	24	0.338266	1.40014	0.15	0.268343	0.196823	18969	tags=96%, list=52%, signal=46%	PIGN/PIGB/PIGF/PIGS/GPLD1/PIGG/PIGV/PIGK/PIGW/PIGP/PIGX/PIGO/PIGL/PIGM/PIGA/PIGH/PIGC/DPM2/PGAP1/PIGU/PIGT/PIGQ/PIGZ
REACTOME_CHOLESTEROL_BIOSYNTHESIS	REACTOME_CHOLESTEROL_BIOSYNTHESIS	25	0.318085	1.37535	0.15	0.268343	0.196823	24949	tags=100%, list=68%, signal=32%	FDFT1/HMGCS1/HMGCR/FDPS/LBR/GGPS1/SC5D/PMVK/MSMO1/IDI1/DHCR24/ACAT2/CYP51A1/MVK/TM7SF2/HSD17B7/PLPP6/ARV1/LSS/DHCR7/NSDHL/IDI2/SQLE/EBP/MVD
REACTOME_DOWNSTREAM_SIGNALING_OF_ACTIVATED_FGFR3	REACTOME_DOWNSTREAM_SIGNALING_OF_ACTIVATED_FGFR3	25	0.311896	1.34859	0.15	0.268343	0.196823	17126	tags=92%, list=47%, signal=49%	FGF20/FGF17/FGF2/FGF16/GRB2/PTPN11/FGF1/FGF9/PIK3R1/SOS1/SHC1/FGF5/KRAS/FRS2/PIK3CA/NRAS/FRS3/FGFR3/FGF18/GAB1/FGF8/HRAS/PLCG1
KEGG_ONE_CARBON_POOL_BY_FOLATE	KEGG_ONE_CARBON_POOL_BY_FOLATE	17	0.332998	1.29668	0.153846	0.273337	0.200486	4895	tags=53%, list=13%, signal=46%	ALDH1L1/TYMS/MTHFD2/DHFR/MTHFR/MTFMT/MTHFS/SHMT2/MTHFD1
KEGG_RNA_POLYMERASE	KEGG_RNA_POLYMERASE	29	0.284162	1.25438	0.153846	0.273337	0.200486	26190	tags=100%, list=72%, signal=28%	POLR3D/POLR2A/POLR3G/POLR3GL/POLR2B/POLR1A/POLR2D/POLR3B/POLR3H/POLR3A/POLR1B/POLR3F/POLR2F/POLR1E/POLR2E/POLR2C/POLR3K/POLR3C/POLR1C/POLR1D/POLR2H/ZNRD1/POLR2G/POLR2J/POLR2L/POLR2K/POLR2J3/POLR2J2/POLR2I
REACTOME_DISEASES_ASSOCIATED_WITH_N_GLYCOSYLATION_OF_PROTEINS	REACTOME_DISEASES_ASSOCIATED_WITH_N_GLYCOSYLATION_OF_PROTEINS	17	0.335029	1.30458	0.153846	0.273337	0.200486	24327	tags=100%, list=67%, signal=34%	MPDU1/ALG6/MGAT2/B4GALT1/DPAGT1/ALG2/ALG9/MOGS/RFT1/ALG8/MAN1B1/ALG1/ALG12/ALG14/ALG11/ALG13/ALG3
REACTOME_INTERCONVERSION_OF_NUCLEOTIDE_DI_AND_TRIPHOSPHATES	REACTOME_INTERCONVERSION_OF_NUCLEOTIDE_DI_AND_TRIPHOSPHATES	29	0.298008	1.3155	0.153846	0.273337	0.200486	25684	tags=100%, list=70%, signal=30%	GSR/TYMS/AK7/RRM2/RRM2B/AK6/TXNRD1/RRM1/TXN/CMPK1/GLRX/DUT/NME2/AK2/DCTD/CTPS1/AK1/DTYMK/NME1/CTPS2/NME4/AK4/AK9/NME3/AK5/DCTPP1/GUK1/NUDT13/AK8
REACTOME_UPTAKE_AND_ACTIONS_OF_BACTERIAL_TOXINS	REACTOME_UPTAKE_AND_ACTIONS_OF_BACTERIAL_TOXINS	29	0.29879	1.31896	0.153846	0.273337	0.200486	5934	tags=41%, list=16%, signal=35%	SV2B/SNAP25/ANTXR2/HSP90AA1/MAP2K1/MAP2K4/MAP2K3/TXNRD1/FURIN/ANTXR1/CALM1/SV2A
WP_ACE_INHIBITOR_PATHWAY	WP_ACE_INHIBITOR_PATHWAY	17	0.326838	1.27269	0.153846	0.273337	0.200486	1554	tags=24%, list=4%, signal=23%	CMA1/CTSG/AGTR1/NR3C2
WP_NOTCH1_REGULATION_OF_HUMAN_ENDOTHELIAL_CELL_CALCIFICATION	WP_NOTCH1_REGULATION_OF_HUMAN_ENDOTHELIAL_CELL_CALCIFICATION	17	0.331369	1.29033	0.153846	0.273337	0.200486	4598	tags=35%, list=13%, signal=31%	GJA5/MGP/JAG1/ALPL/DLL1/CALU
REACTOME_SIGNALING_BY_WNT	REACTOME_SIGNALING_BY_WNT	328	-0.412744	-1.08861	0.154845	0.274843	0.201591	5836	tags=13%, list=16%, signal=11%	H2BC9/WNT8A/H4C15/H2BC4/H2BU1/H3C10/H4C12/H2BC11/H2BC15/H4-16/H2AC20/H4C8/H4C11/H2AC7/H3-4/H3C8/WIF1/H3C4/H2AC8/H3C13/H2BC13/H2BC8/H3C7/H3C1/H2BC6/H2BC7/H3C12/H2BC17/H3C11/H4C1/H2AC4/RSPO4/H2BC3/H4C2/H2BC10/H2AC14/H4C5/H4C4/H2BC14/H4C6/H4C13/H4C3
REACTOME_ALPHA_LINOLENIC_OMEGA3_AND_LINOLEIC_OMEGA6_ACID_METABOLISM	REACTOME_ALPHA_LINOLENIC_OMEGA3_AND_LINOLEIC_OMEGA6_ACID_METABOLISM	13	0.364058	1.29991	0.157143	0.278648	0.204382	16169	tags=92%, list=44%, signal=52%	ELOVL3/ELOVL2/SCP2/HSD17B4/FADS1/FADS2/ACSL1/ELOVL5/ABCD1/ACOX1/ELOVL1/ACAA1
REACTOME_ADENYLATE_CYCLASE_INHIBITORY_PATHWAY	REACTOME_ADENYLATE_CYCLASE_INHIBITORY_PATHWAY	14	0.361014	1.32562	0.16129	0.285445	0.209367	5019	tags=43%, list=14%, signal=37%	GNAT3/GNAI1/ADCY2/ADCY5/GNAI2/ADCY7
REACTOME_DEGRADATION_OF_CYSTEINE_AND_HOMOCYSTEINE	REACTOME_DEGRADATION_OF_CYSTEINE_AND_HOMOCYSTEINE	14	0.365772	1.34309	0.16129	0.285445	0.209367	23202	tags=100%, list=63%, signal=37%	CDO1/SQOR/CTH/GOT2/GADL1/TXN2/ADO/TST/SUOX/TSTD1/SLC25A10/ETHE1/CSAD/MPST
WP_METABOLIC_PATHWAY_OF_LDL_HDL_AND_TG_INCLUDING_DISEASES	WP_METABOLIC_PATHWAY_OF_LDL_HDL_AND_TG_INCLUDING_DISEASES	16	-0.582124	-1.25715	0.165445	0.292512	0.214551	3511	tags=25%, list=10%, signal=23%	MTTP/APOA1/APOB/APOA2
BIOCARTA_ACTINY_PATHWAY	BIOCARTA_ACTINY_PATHWAY	12	0.36712	1.28629	0.166667	0.293528	0.215296	23152	tags=100%, list=63%, signal=37%	WASF1/NTRK1/WASF2/NCK1/NCKAP1/WASL/ABI2/PIR/RAC1/ACTA1/WASF3/PSMA7
BIOCARTA_CELL2CELL_PATHWAY	BIOCARTA_CELL2CELL_PATHWAY	12	0.366148	1.28289	0.166667	0.293528	0.215296	4748	tags=42%, list=13%, signal=36%	CTNNA2/PECAM1/VCL/ACTN1/CTNNA1
KEGG_ALANINE_ASPARTATE_AND_GLUTAMATE_METABOLISM	KEGG_ALANINE_ASPARTATE_AND_GLUTAMATE_METABOLISM	32	0.265302	1.25789	0.166667	0.293528	0.215296	5353	tags=34%, list=15%, signal=29%	CPS1/GFPT2/ASPA/IL4I1/GAD1/ASS1/GLS2/PPAT/GOT1/GLUL/ADSS1
WP_IL17_SIGNALING_PATHWAY	WP_IL17_SIGNALING_PATHWAY	32	0.248885	1.18005	0.166667	0.293528	0.215296	27480	tags=100%, list=75%, signal=25%	JAK2/JAK1/NFKB1/TRAF3IP2/STAT3/TRAF3/MAPK1/IL17RA/AKT1/SP1/IL17C/IKBKG/MAP3K14/IL17RD/RELA/MAP3K7/PIK3CA/GSK3B/TRAF6/IL17RC/IL17A/IKBKB/NFKBIB/CEBPD/MAPK3/IL17B/IL25/IL17RB/IL17RE/IL17F/CEBPB/IL17D
WP_AUTOSOMAL_RECESSIVE_OSTEOPETROSIS_PATHWAYS	WP_AUTOSOMAL_RECESSIVE_OSTEOPETROSIS_PATHWAYS	11	0.367876	1.23696	0.168675	0.296776	0.217678	23124	tags=100%, list=63%, signal=37%	TNFRSF11A/NFKB1/SNX10/OSTM1/PLEKHM1/TCIRG1/RAB7A/TRAF6/TNFSF11/IKBKB/CLCN7
