# Supplementary material for: Identification of CHMP7 as a promising immunobiomarker for immunotherapy and chemotherapy and impact on prognosis of colorectal cancer patients
Source: Front Cell Dev Biol. 2023 Aug 30;11:1211843. doi: 10.3389/fcell.2023.1211843 (PMC10499328; doi:10.3389/fcell.2023.1211843)
Supplement: Supplementary file 3 [file DataSheet2.ZIP › Fig7A.xlsx]

## Sheet: Sheet1
Type	ID	StromalScore	ImmuneScore	ESTIMATEScore	exp
TCGA-GBM(N=152)	TCGA-19-1787-01	-527.678	704.282	176.604	4.2921
TCGA-GBM(N=152)	TCGA-06-5412-01	493.129	1797.78	2290.91	4.7501
TCGA-GBM(N=152)	TCGA-16-0846-01	-421.358	1037.89	616.533	4.1178
TCGA-GBM(N=152)	TCGA-12-5299-01	-486.051	592.903	106.852	4.8788
TCGA-GBM(N=152)	TCGA-06-2561-01	-403.989	1153.71	749.722	4.6877
TCGA-GBM(N=152)	TCGA-06-0132-01	394.793	1657.21	2052	4.1203
TCGA-GBM(N=152)	TCGA-26-5136-01	-233.586	1049.74	816.159	4.3177
TCGA-GBM(N=152)	TCGA-27-2521-01	-1051.36	-403.154	-1454.52	5.1215
TCGA-GBM(N=152)	TCGA-19-2629-01	-488.948	820.63	331.682	5.076
TCGA-GBM(N=152)	TCGA-06-0238-01	-302.206	946.563	644.358	3.9012
TCGA-GBM(N=152)	TCGA-06-0749-01	-508.832	1021.5	512.671	4.3227
TCGA-GBM(N=152)	TCGA-06-0174-01	-922.98	-126.04	-1049.02	5.0427
TCGA-GBM(N=152)	TCGA-06-5414-01	-474.632	1121.45	646.821	5.1502
TCGA-GBM(N=152)	TCGA-28-5207-01	-204.198	348.236	144.038	5.1416
TCGA-GBM(N=152)	TCGA-06-5410-01	678.015	2408.58	3086.59	4.4463
TCGA-GBM(N=152)	TCGA-06-0747-01	-1287.27	-179.548	-1466.82	4.5736
TCGA-GBM(N=152)	TCGA-28-2513-01	320.29	1521.84	1842.13	4.1019
TCGA-GBM(N=152)	TCGA-76-4927-01	1.29986	757.108	758.408	5.1002
TCGA-GBM(N=152)	TCGA-06-0645-01	378.972	1774.7	2153.67	4.7426
TCGA-GBM(N=152)	TCGA-06-2565-01	-886.687	188.95	-697.736	5.1732
TCGA-GBM(N=152)	TCGA-06-0130-01	1010.18	2399.14	3409.33	4.5311
TCGA-GBM(N=152)	TCGA-06-0750-01	126.226	931.086	1057.31	4.38
TCGA-GBM(N=152)	TCGA-27-1831-01	65.6675	1074.28	1139.95	3.4277
TCGA-GBM(N=152)	TCGA-06-5416-01	-1301.26	-571.774	-1873.04	5.5116
TCGA-GBM(N=152)	TCGA-06-0141-01	300.795	1692.65	1993.44	3.7625
TCGA-GBM(N=152)	TCGA-06-0125-01	-819.132	-221.959	-1041.09	5.2095
TCGA-GBM(N=152)	TCGA-76-4925-01	-1063.5	-363.49	-1426.99	5.1355
TCGA-GBM(N=152)	TCGA-76-4932-01	-965.797	341.785	-624.012	5.1792
TCGA-GBM(N=152)	TCGA-06-0743-01	-570.432	493.992	-76.4394	4.2304
TCGA-GBM(N=152)	TCGA-14-1034-01	-301.71	1045.1	743.388	4.6381
TCGA-GBM(N=152)	TCGA-06-0184-01	20.2308	1439.17	1459.4	4.3306
TCGA-GBM(N=152)	TCGA-12-3652-01	-1162.37	-38.1949	-1200.57	4.664
TCGA-GBM(N=152)	TCGA-26-5132-01	-614.809	351.695	-263.114	4.7225
TCGA-GBM(N=152)	TCGA-32-1970-01	-834.501	71.6527	-762.849	5.0365
TCGA-GBM(N=152)	TCGA-06-0219-01	-472.266	758.822	286.556	3.2112
TCGA-GBM(N=152)	TCGA-14-0787-01	-778.143	701.783	-76.3597	4.7898
TCGA-GBM(N=152)	TCGA-06-0190-01	444.997	1294.38	1739.37	4.6189
TCGA-GBM(N=152)	TCGA-26-5135-01	-260.238	664.14	403.902	4.8885
TCGA-GBM(N=152)	TCGA-76-4931-01	-1221.54	-208.974	-1430.51	5.381
TCGA-GBM(N=152)	TCGA-41-3915-01	160.751	1130.33	1291.08	3.7507
TCGA-GBM(N=152)	TCGA-06-0649-01	199.935	1279.77	1479.71	4.4874
TCGA-GBM(N=152)	TCGA-12-0618-01	-1144.67	-456.925	-1601.59	5.2862
TCGA-GBM(N=152)	TCGA-27-2524-01	-253.334	792.562	539.229	3.755
TCGA-GBM(N=152)	TCGA-28-1753-01	318.35	1301.03	1619.38	5.1347
TCGA-GBM(N=152)	TCGA-12-5295-01	-466.482	1110.87	644.392	4.6899
TCGA-GBM(N=152)	TCGA-27-2523-01	-1111.83	-60.5532	-1172.39	5.318
TCGA-GBM(N=152)	TCGA-06-2569-01	-261.53	-1106.82	-1368.35	5.3002
TCGA-GBM(N=152)	TCGA-27-1830-01	-10.5827	844.545	833.962	5.0229
TCGA-GBM(N=152)	TCGA-06-2559-01	-632.267	310.1	-322.167	4.996
TCGA-GBM(N=152)	TCGA-27-2526-01	-761.245	891.235	129.99	4.2571
TCGA-GBM(N=152)	TCGA-06-5856-01	-314.396	542.092	227.696	5.3299
TCGA-GBM(N=152)	TCGA-26-1442-01	-970.71	-59.318	-1030.03	4.8136
TCGA-GBM(N=152)	TCGA-06-5418-01	-481.915	872.508	390.594	4.7629
TCGA-GBM(N=152)	TCGA-26-5139-01	-479.165	529.024	49.8588	4.1772
TCGA-GBM(N=152)	TCGA-06-5417-01	-1087.59	-320.244	-1407.83	5.6756
TCGA-GBM(N=152)	TCGA-26-5134-01	-882.496	113.148	-769.347	2.2753
TCGA-GBM(N=152)	TCGA-06-5413-01	147.673	1003.28	1150.96	4.9113
TCGA-GBM(N=152)	TCGA-76-4929-01	-670.865	254.372	-416.493	5.6433
TCGA-GBM(N=152)	TCGA-06-0646-01	-213.498	1066.99	853.493	5.009
TCGA-GBM(N=152)	TCGA-12-3650-01	-897.049	312.176	-584.873	4.864
TCGA-GBM(N=152)	TCGA-19-2620-01	-552.127	294.242	-257.885	4.2335
TCGA-GBM(N=152)	TCGA-28-5213-01	563.231	1877.76	2440.99	4.5952
TCGA-GBM(N=152)	TCGA-06-0138-01	102.175	1145.79	1247.96	3.8239
TCGA-GBM(N=152)	TCGA-06-5415-01	-838.396	-78.3258	-916.722	4.8997
TCGA-GBM(N=152)	TCGA-06-0139-01	1050.34	2619.68	3670.01	4.0739
TCGA-GBM(N=152)	TCGA-02-0047-01	-134.577	853.385	718.808	5.1384
TCGA-GBM(N=152)	TCGA-14-0789-01	-71.1731	1450.07	1378.9	5.0339
TCGA-GBM(N=152)	TCGA-12-0616-01	-708.238	593.541	-114.697	4.6154
TCGA-GBM(N=152)	TCGA-32-1982-01	53.4479	1242.93	1296.38	4.1595
TCGA-GBM(N=152)	TCGA-28-5220-01	-633.592	677.443	43.8511	4.579
TCGA-GBM(N=152)	TCGA-14-0817-01	-33.1763	1487.08	1453.9	4.4634
TCGA-GBM(N=152)	TCGA-12-1597-01	-715.909	321.134	-394.775	4.5236
TCGA-GBM(N=152)	TCGA-06-2570-01	-559.639	839.928	280.289	4.284
TCGA-GBM(N=152)	TCGA-06-0211-01	-449.365	652.269	202.903	4.98443
TCGA-GBM(N=152)	TCGA-02-2483-01	-533.435	543.15	9.7151	5.2215
TCGA-GBM(N=152)	TCGA-06-0156-01	-263.332	1043.85	780.522	4.74151
TCGA-GBM(N=152)	TCGA-27-1837-01	-703.1	555.809	-147.292	4.7991
TCGA-GBM(N=152)	TCGA-28-5204-01	-756.406	401.604	-354.802	4.656
TCGA-GBM(N=152)	TCGA-32-5222-01	-350.086	1112.71	762.622	4.3082
TCGA-GBM(N=152)	TCGA-28-5209-01	-799.238	-95.0523	-894.29	5.2529
TCGA-GBM(N=152)	TCGA-27-2519-01	-52.1632	1286.31	1234.14	4.7645
TCGA-GBM(N=152)	TCGA-14-0790-01	-1019.66	-503.25	-1522.9	4.5988
TCGA-GBM(N=152)	TCGA-12-0821-01	-723.489	-158.153	-881.642	5.2231
TCGA-GBM(N=152)	TCGA-19-2619-01	-712.506	-109.617	-822.123	5.1595
TCGA-GBM(N=152)	TCGA-27-1835-01	-1026.31	-529.841	-1556.15	4.6071
TCGA-GBM(N=152)	TCGA-12-0619-01	-271.255	1180.22	908.97	4.8605
TCGA-GBM(N=152)	TCGA-06-0168-01	119.926	1169.12	1289.05	4.4595
TCGA-GBM(N=152)	TCGA-27-2528-01	-429.962	-433.81	-863.772	4.9336
TCGA-GBM(N=152)	TCGA-28-5215-01	129.387	805.277	934.664	5.7716
TCGA-GBM(N=152)	TCGA-28-5218-01	991.003	1620.87	2611.87	6.2302
TCGA-GBM(N=152)	TCGA-14-1825-01	-1125.18	-216.375	-1341.55	5.3516
TCGA-GBM(N=152)	TCGA-06-0129-01	-935.947	960.346	24.3984	5.1954
TCGA-GBM(N=152)	TCGA-06-5859-01	-410.198	912.817	502.618	5.2612
TCGA-GBM(N=152)	TCGA-28-1747-01	-663.905	1043.04	379.132	4.774
TCGA-GBM(N=152)	TCGA-28-2499-01	-747.9	417.622	-330.278	4.854
TCGA-GBM(N=152)	TCGA-32-1980-01	130.427	1248.81	1379.24	4.6142
TCGA-GBM(N=152)	TCGA-06-2564-01	-437.074	741.651	304.576	4.9928
TCGA-GBM(N=152)	TCGA-06-5408-01	-723.32	159.241	-564.08	5.2832
TCGA-GBM(N=152)	TCGA-27-1832-01	-1.85475	1299.29	1297.44	4.3002
TCGA-GBM(N=152)	TCGA-14-1829-01	135.828	1104.08	1239.91	2.9857
TCGA-GBM(N=152)	TCGA-32-2615-01	-228.549	886.981	658.432	4.6288
TCGA-GBM(N=152)	TCGA-06-0158-01	-549.542	758.486	208.945	4.8876
TCGA-GBM(N=152)	TCGA-28-5216-01	-334.154	447.057	112.904	4.7777
TCGA-GBM(N=152)	TCGA-41-2572-01	-526.609	532.073	5.46344	4.4938
TCGA-GBM(N=152)	TCGA-02-0055-01	1002	1539.48	2541.47	4.8274
TCGA-GBM(N=152)	TCGA-32-2634-01	-886.715	-268.876	-1155.59	5.1764
TCGA-GBM(N=152)	TCGA-06-5411-01	-449.117	438.866	-10.2515	5.0648
TCGA-GBM(N=152)	TCGA-06-0744-01	-830.435	131.692	-698.743	4.1368
TCGA-GBM(N=152)	TCGA-76-4928-01	-316.037	889.665	573.628	5.1111
TCGA-GBM(N=152)	TCGA-06-0644-01	494.823	1169.31	1664.13	5.0321
TCGA-GBM(N=152)	TCGA-14-0871-01	-745.632	-985.117	-1730.75	4.5644
TCGA-GBM(N=152)	TCGA-08-0386-01	-796.358	-321.307	-1117.67	5.1851
TCGA-GBM(N=152)	TCGA-32-2632-01	-104.665	1316.75	1212.08	4.847
TCGA-GBM(N=152)	TCGA-06-0882-01	-168.786	1184.61	1015.83	4.6253
TCGA-GBM(N=152)	TCGA-41-4097-01	231.253	956.391	1187.64	5
TCGA-GBM(N=152)	TCGA-16-1045-01	397.81	1647.31	2045.12	4.9937
TCGA-GBM(N=152)	TCGA-19-2625-01	-772.043	192.018	-580.024	4.4463
TCGA-GBM(N=152)	TCGA-27-1834-01	-392.526	1033.67	641.144	5.2111
TCGA-GBM(N=152)	TCGA-41-2571-01	-1036.47	-13.6821	-1050.15	4.7372
TCGA-GBM(N=152)	TCGA-19-4065-01	60.6562	1472.99	1533.65	4.1684
TCGA-GBM(N=152)	TCGA-14-0781-01	230.423	1092.89	1323.31	4.4713
TCGA-GBM(N=152)	TCGA-06-0157-01	-278.704	588.158	309.454	4.5608
TCGA-GBM(N=152)	TCGA-12-3653-01	-889.464	578.161	-311.304	5.3548
TCGA-GBM(N=152)	TCGA-76-4926-01	-875.222	46.6697	-828.553	4.853
TCGA-GBM(N=152)	TCGA-26-5133-01	-1007.27	-444.27	-1451.54	5.2338
TCGA-GBM(N=152)	TCGA-06-2562-01	-205	713.464	508.464	4.9108
TCGA-GBM(N=152)	TCGA-41-5651-01	-1130.99	-622.417	-1753.41	5.2453
TCGA-GBM(N=152)	TCGA-06-0210-01	-382.138	1213.41	831.273	4.5066
TCGA-GBM(N=152)	TCGA-19-2624-01	-1442.9	-783.591	-2226.49	4.7263
TCGA-GBM(N=152)	TCGA-19-5960-01	-1422.61	-820.109	-2242.72	4.9677
TCGA-GBM(N=152)	TCGA-06-0686-01	-677.757	236.385	-441.372	5.0286
TCGA-GBM(N=152)	TCGA-06-2563-01	-619.842	329.8	-290.042	4.677
TCGA-GBM(N=152)	TCGA-15-1444-01	-368.368	878.778	510.41	4.8223
TCGA-GBM(N=152)	TCGA-32-4213-01	331.873	1414.6	1746.47	3.3105
TCGA-GBM(N=152)	TCGA-15-0742-01	-1132.69	-173.729	-1306.42	5.0479
TCGA-GBM(N=152)	TCGA-06-0187-01	-472.568	759.984	287.416	4.9137
TCGA-GBM(N=152)	TCGA-19-1390-01	-1364.07	-360.528	-1724.6	5.5958
TCGA-GBM(N=152)	TCGA-06-2557-01	-165.944	1659.55	1493.61	5.0427
TCGA-GBM(N=152)	TCGA-06-0878-01	-205.374	1012.55	807.178	4.7523
TCGA-GBM(N=152)	TCGA-06-2567-01	-289.868	1068.88	779.016	5.0237
TCGA-GBM(N=152)	TCGA-32-2616-01	-698.444	450.915	-247.529	4.9117
TCGA-GBM(N=152)	TCGA-28-5208-01	-317.242	594.3	277.058	5.0036
TCGA-GBM(N=152)	TCGA-28-2514-01	-835.413	-6.74237	-842.156	4.9552
TCGA-GBM(N=152)	TCGA-06-1804-01	-655.229	78.4365	-576.792	5.5907
TCGA-GBM(N=152)	TCGA-14-2554-01	-243.223	1001.66	758.442	4.0994
TCGA-GBM(N=152)	TCGA-02-2485-01	-810.744	-52.9236	-863.667	4.9704
TCGA-GBM(N=152)	TCGA-06-5858-01	-308.346	633.868	325.522	5.0828
TCGA-GBM(N=152)	TCGA-06-0178-01	-459.382	817.467	358.086	3.4868
TCGA-GBM(N=152)	TCGA-14-1823-01	-104.462	1386	1281.54	3.5149
TCGA-GBM(N=152)	TCGA-28-2509-01	-787.258	566.341	-220.917	4.5534
TCGA-GBM(N=152)	TCGA-06-2558-01	-341.553	429.051	87.4985	4.8699
TCGA-GBM(N=152)	TCGA-06-0745-01	-314.438	820.666	506.228	4.5342
TCGA-GBMLGG(N=656)	TCGA-19-1787-01	-527.678	704.282	176.604	4.2921
TCGA-GBMLGG(N=656)	TCGA-S9-A7J2-01	-1609.72	-987.03	-2596.75	5.3078
TCGA-GBMLGG(N=656)	TCGA-E1-A7YI-01	-1511.8	-526.778	-2038.58	5.8948
TCGA-GBMLGG(N=656)	TCGA-06-5412-01	493.129	1797.78	2290.91	4.7501
TCGA-GBMLGG(N=656)	TCGA-DU-7302-01	-1576.8	-1074.91	-2651.72	5.1148
TCGA-GBMLGG(N=656)	TCGA-DU-A7TI-01	-942.756	466.658	-476.097	5.1355
TCGA-GBMLGG(N=656)	TCGA-16-0846-01	-421.358	1037.89	616.533	4.1178
TCGA-GBMLGG(N=656)	TCGA-12-5299-01	-486.051	592.903	106.852	4.8788
TCGA-GBMLGG(N=656)	TCGA-P5-A5EX-01	-236.757	1154.92	918.167	4.691
TCGA-GBMLGG(N=656)	TCGA-HT-8563-01	410.287	2096.3	2506.59	5.1938
TCGA-GBMLGG(N=656)	TCGA-06-2561-01	-403.989	1153.71	749.722	4.6877
TCGA-GBMLGG(N=656)	TCGA-DU-7012-01	383.216	1621.77	2004.99	4.8069
TCGA-GBMLGG(N=656)	TCGA-E1-5322-01	-867.423	559.689	-307.735	5.2969
TCGA-GBMLGG(N=656)	TCGA-HT-8558-01	-1386.95	-1289.59	-2676.54	5.1136
TCGA-GBMLGG(N=656)	TCGA-S9-A6U8-01	-953.799	237.576	-716.223	5.2188
TCGA-GBMLGG(N=656)	TCGA-CS-5393-01	-1011.61	295.109	-716.499	4.7819
TCGA-GBMLGG(N=656)	TCGA-HT-7854-01	-461.478	656.41	194.931	4.6742
TCGA-GBMLGG(N=656)	TCGA-HT-7874-01	-1335.03	-998.996	-2334.03	5.0605
TCGA-GBMLGG(N=656)	TCGA-RY-A845-01	-1341.63	-392.76	-1734.39	5.3045
TCGA-GBMLGG(N=656)	TCGA-06-0132-01	394.793	1657.21	2052	4.1203
TCGA-GBMLGG(N=656)	TCGA-HT-7616-01	-538.414	878.925	340.511	5.2506
TCGA-GBMLGG(N=656)	TCGA-KT-A7W1-01	-1297.94	-350.381	-1648.32	5.1469
TCGA-GBMLGG(N=656)	TCGA-P5-A5F2-01	-1435.77	-885.065	-2320.84	4.7148
TCGA-GBMLGG(N=656)	TCGA-26-5136-01	-233.586	1049.74	816.159	4.3177
TCGA-GBMLGG(N=656)	TCGA-27-2521-01	-1051.36	-403.154	-1454.52	5.1215
TCGA-GBMLGG(N=656)	TCGA-19-2629-01	-488.948	820.63	331.682	5.076
TCGA-GBMLGG(N=656)	TCGA-06-0238-01	-302.206	946.563	644.358	3.9012
TCGA-GBMLGG(N=656)	TCGA-06-0749-01	-508.832	1021.5	512.671	4.3227
TCGA-GBMLGG(N=656)	TCGA-CS-5396-01	-1024.87	-356.875	-1381.74	5.2265
TCGA-GBMLGG(N=656)	TCGA-HT-7680-01	-472.291	574.671	102.38	4.8679
TCGA-GBMLGG(N=656)	TCGA-S9-A7IS-01	-1523.29	-466.381	-1989.68	5.4634
TCGA-GBMLGG(N=656)	TCGA-06-0174-01	-922.98	-126.04	-1049.02	5.0427
TCGA-GBMLGG(N=656)	TCGA-HW-7486-01	-1040.03	-178.699	-1218.73	4.8151
TCGA-GBMLGG(N=656)	TCGA-P5-A5F1-01	-829.992	127.942	-702.051	4.5717
TCGA-GBMLGG(N=656)	TCGA-DU-7011-01	-172.014	779.06	607.046	4.3869
TCGA-GBMLGG(N=656)	TCGA-06-5414-01	-474.632	1121.45	646.821	5.1502
TCGA-GBMLGG(N=656)	TCGA-P5-A77X-01	-1648.51	-1159.31	-2807.82	4.427
TCGA-GBMLGG(N=656)	TCGA-28-5207-01	-204.198	348.236	144.038	5.1416
TCGA-GBMLGG(N=656)	TCGA-VM-A8CA-01	-775.292	63.0519	-712.24	4.5663
TCGA-GBMLGG(N=656)	TCGA-DU-7015-01	-827.778	739.356	-88.4211	5.0282
TCGA-GBMLGG(N=656)	TCGA-TM-A7C5-01	-1564.72	-804.783	-2369.5	4.865
TCGA-GBMLGG(N=656)	TCGA-DU-8162-01	-925.726	-620.503	-1546.23	4.9612
TCGA-GBMLGG(N=656)	TCGA-TM-A84O-01	-1179.96	-336.553	-1516.52	4.5154
TCGA-GBMLGG(N=656)	TCGA-06-5410-01	678.015	2408.58	3086.59	4.4463
TCGA-GBMLGG(N=656)	TCGA-06-0747-01	-1287.27	-179.548	-1466.82	4.5736
TCGA-GBMLGG(N=656)	TCGA-FG-A60K-01	-1524.12	-378.185	-1902.31	4.991
TCGA-GBMLGG(N=656)	TCGA-S9-A7R3-01	-948.632	122.489	-826.143	4.9644
TCGA-GBMLGG(N=656)	TCGA-TQ-A7RN-01	-1573.58	-823.125	-2396.7	5.248
TCGA-GBMLGG(N=656)	TCGA-28-2513-01	320.29	1521.84	1842.13	4.1019
TCGA-GBMLGG(N=656)	TCGA-DU-A6S6-01	-1690.24	-1389.67	-3079.91	5.3782
TCGA-GBMLGG(N=656)	TCGA-S9-A7R2-01	-508.52	881.624	373.104	4.4006
TCGA-GBMLGG(N=656)	TCGA-P5-A735-01	-1503.18	-349.465	-1852.65	5.0943
TCGA-GBMLGG(N=656)	TCGA-76-4927-01	1.29986	757.108	758.408	5.1002
TCGA-GBMLGG(N=656)	TCGA-HT-7691-01	-328.211	612.644	284.433	4.8585
TCGA-GBMLGG(N=656)	TCGA-FG-A6J1-01	-1060.32	53.4659	-1006.86	4.3002
TCGA-GBMLGG(N=656)	TCGA-DU-6402-01	-385.352	801.969	416.617	5.1831
TCGA-GBMLGG(N=656)	TCGA-HT-8104-01	-854.347	-232.926	-1087.27	5.1784
TCGA-GBMLGG(N=656)	TCGA-FN-7833-01	-322.9	1187.77	864.87	5.0896
TCGA-GBMLGG(N=656)	TCGA-HT-7473-01	-351.653	1240.61	888.961	4.7442
TCGA-GBMLGG(N=656)	TCGA-06-0645-01	378.972	1774.7	2153.67	4.7426
TCGA-GBMLGG(N=656)	TCGA-06-2565-01	-886.687	188.95	-697.736	5.1732
TCGA-GBMLGG(N=656)	TCGA-HT-8019-01	-1343.47	-1307.35	-2650.82	4.4304
TCGA-GBMLGG(N=656)	TCGA-06-0130-01	1010.18	2399.14	3409.33	4.5311
TCGA-GBMLGG(N=656)	TCGA-06-0750-01	126.226	931.086	1057.31	4.38
TCGA-GBMLGG(N=656)	TCGA-DB-A4XF-01	-1001.31	-176.605	-1177.91	4.836
TCGA-GBMLGG(N=656)	TCGA-HT-A5RA-01	-656.53	207.664	-448.866	4.9093
TCGA-GBMLGG(N=656)	TCGA-E1-A7YL-01	-416.613	877.179	460.565	4.2795
TCGA-GBMLGG(N=656)	TCGA-27-1831-01	65.6675	1074.28	1139.95	3.4277
TCGA-GBMLGG(N=656)	TCGA-HT-A61B-01	-556.02	1209.09	653.073	4.8758
TCGA-GBMLGG(N=656)	TCGA-TM-A7CA-01	-1530.43	-706.265	-2236.69	5.4689
TCGA-GBMLGG(N=656)	TCGA-06-5416-01	-1301.26	-571.774	-1873.04	5.5116
TCGA-GBMLGG(N=656)	TCGA-HT-7684-01	-812.871	377.344	-435.527	3.9041
TCGA-GBMLGG(N=656)	TCGA-HW-8322-01	-1435.34	-481.692	-1917.03	5.2649
TCGA-GBMLGG(N=656)	TCGA-S9-A6U9-01	-463.507	716.923	253.417	4.7285
TCGA-GBMLGG(N=656)	TCGA-HT-7676-01	-923.843	603.465	-320.378	4.6657
TCGA-GBMLGG(N=656)	TCGA-HT-7469-01	-1296.76	-540.192	-1836.95	5.5027
TCGA-GBMLGG(N=656)	TCGA-DH-A7UU-01	-1320.7	-425.795	-1746.49	5.1182
TCGA-GBMLGG(N=656)	TCGA-HT-7873-01	-1159.96	-193.608	-1353.57	4.9996
TCGA-GBMLGG(N=656)	TCGA-HW-A5KK-01	-447.676	987.031	539.355	4.47
TCGA-GBMLGG(N=656)	TCGA-DB-A64P-01	-1123.66	-285.469	-1409.13	4.748
TCGA-GBMLGG(N=656)	TCGA-HT-7478-01	-292.978	1367.08	1074.1	4.7603
TCGA-GBMLGG(N=656)	TCGA-S9-A6TX-01	-1350.41	-521.964	-1872.38	4.9289
TCGA-GBMLGG(N=656)	TCGA-RY-A83Z-01	-1531.62	-47.3093	-1578.93	5.1252
TCGA-GBMLGG(N=656)	TCGA-FG-6688-01	-585.677	716.577	130.9	4.2204
TCGA-GBMLGG(N=656)	TCGA-06-0141-01	300.795	1692.65	1993.44	3.7625
TCGA-GBMLGG(N=656)	TCGA-06-0125-01	-819.132	-221.959	-1041.09	5.2095
TCGA-GBMLGG(N=656)	TCGA-FG-A4MT-01	-1368.41	-442.746	-1811.16	5.0884
TCGA-GBMLGG(N=656)	TCGA-76-4925-01	-1063.5	-363.49	-1426.99	5.1355
TCGA-GBMLGG(N=656)	TCGA-FG-A6IZ-01	-1457.42	-265.776	-1723.2	4.6347
TCGA-GBMLGG(N=656)	TCGA-HT-8113-01	-1531.06	-1177.49	-2708.56	4.9477
TCGA-GBMLGG(N=656)	TCGA-DH-A7UT-01	-1242.43	65.5389	-1176.89	4.8105
TCGA-GBMLGG(N=656)	TCGA-76-4932-01	-965.797	341.785	-624.012	5.1792
TCGA-GBMLGG(N=656)	TCGA-EZ-7264-01	-1638.36	-1172.38	-2810.74	5.0444
TCGA-GBMLGG(N=656)	TCGA-TQ-A7RF-01	-1366.24	-220.283	-1586.53	5.3009
TCGA-GBMLGG(N=656)	TCGA-DB-5274-01	-755.019	322.017	-433.002	4.0748
TCGA-GBMLGG(N=656)	TCGA-S9-A7R8-01	-1059.89	235.595	-824.296	5.1792
TCGA-GBMLGG(N=656)	TCGA-FG-7641-01	-1724.65	-1375.6	-3100.24	5.2146
TCGA-GBMLGG(N=656)	TCGA-HW-7495-01	-1381.36	-1032.78	-2414.13	5.1486
TCGA-GBMLGG(N=656)	TCGA-CS-6669-01	-1433.97	-1437.01	-2870.98	4.511
TCGA-GBMLGG(N=656)	TCGA-HT-7481-01	-1370.62	-890.086	-2260.7	4.6611
TCGA-GBMLGG(N=656)	TCGA-DU-8163-01	-806.676	534.666	-272.01	5.1534
TCGA-GBMLGG(N=656)	TCGA-S9-A6WD-01	-1659.47	-887.425	-2546.9	4.9787
TCGA-GBMLGG(N=656)	TCGA-CS-4942-01	-755.341	921.649	166.309	5.3324
TCGA-GBMLGG(N=656)	TCGA-HT-8110-01	-351.807	1419.65	1067.84	3.7432
TCGA-GBMLGG(N=656)	TCGA-HT-8106-01	236.527	2620.48	2857.01	5.1339
TCGA-GBMLGG(N=656)	TCGA-QH-A6CW-01	-1109.43	150.28	-959.152	4.8365
TCGA-GBMLGG(N=656)	TCGA-RY-A840-01	-1691.23	-771.982	-2463.22	5.2001
TCGA-GBMLGG(N=656)	TCGA-06-0743-01	-570.432	493.992	-76.4394	4.2304
TCGA-GBMLGG(N=656)	TCGA-HW-8319-01	-1309.74	-643.74	-1953.48	5.2103
TCGA-GBMLGG(N=656)	TCGA-HT-7482-01	-713.564	386.435	-327.129	5.2947
TCGA-GBMLGG(N=656)	TCGA-DU-5870-01	-1021.27	-239.945	-1261.22	5.1077
TCGA-GBMLGG(N=656)	TCGA-E1-5304-01	-1912.77	-1280.68	-3193.45	5.6041
TCGA-GBMLGG(N=656)	TCGA-TM-A84S-01	-1210.96	-250.234	-1461.19	4.796
TCGA-GBMLGG(N=656)	TCGA-CS-4943-01	-1106.14	-162.515	-1268.65	4.4404
TCGA-GBMLGG(N=656)	TCGA-E1-A7Z3-01	-902.94	-150.346	-1053.29	4.8095
TCGA-GBMLGG(N=656)	TCGA-14-1034-01	-301.71	1045.1	743.388	4.6381
TCGA-GBMLGG(N=656)	TCGA-06-0184-01	20.2308	1439.17	1459.4	4.3306
TCGA-GBMLGG(N=656)	TCGA-12-3652-01	-1162.37	-38.1949	-1200.57	4.664
TCGA-GBMLGG(N=656)	TCGA-FG-8182-01	-997.606	182.913	-814.693	5.4835
TCGA-GBMLGG(N=656)	TCGA-26-5132-01	-614.809	351.695	-263.114	4.7225
TCGA-GBMLGG(N=656)	TCGA-DU-A5TW-01	-1410.26	-487.364	-1897.63	5.1048
TCGA-GBMLGG(N=656)	TCGA-TQ-A7RP-01	-690.927	-166.861	-857.788	4.5386
TCGA-GBMLGG(N=656)	TCGA-HT-7689-01	-1139.68	-72.3938	-1212.07	5.064
TCGA-GBMLGG(N=656)	TCGA-FG-7638-01	-1294.64	-627.768	-1922.41	4.6065
TCGA-GBMLGG(N=656)	TCGA-32-1970-01	-834.501	71.6527	-762.849	5.0365
TCGA-GBMLGG(N=656)	TCGA-P5-A5EV-01	-1215.98	-128.306	-1344.29	5.1019
TCGA-GBMLGG(N=656)	TCGA-HT-7476-01	-576.686	-334.253	-910.94	4.7496
TCGA-GBMLGG(N=656)	TCGA-TQ-A7RG-01	-1237.66	-261.883	-1499.54	5.1441
TCGA-GBMLGG(N=656)	TCGA-TM-A84F-01	-532.755	1320.74	787.99	4.7088
TCGA-GBMLGG(N=656)	TCGA-FG-8181-01	-1069.38	-934.887	-2004.27	4.8033
TCGA-GBMLGG(N=656)	TCGA-DU-A7T6-01	-1133.65	-735.409	-1869.06	5.6568
TCGA-GBMLGG(N=656)	TCGA-DB-A4XC-01	-1108.93	144.695	-964.238	4.9132
TCGA-GBMLGG(N=656)	TCGA-06-0219-01	-472.266	758.822	286.556	3.2112
TCGA-GBMLGG(N=656)	TCGA-14-0787-01	-778.143	701.783	-76.3597	4.7898
TCGA-GBMLGG(N=656)	TCGA-S9-A6U2-01	-1116.07	-363.819	-1479.89	5.2895
TCGA-GBMLGG(N=656)	TCGA-DB-A75M-01	-1122.3	-37.8396	-1160.13	4.8115
TCGA-GBMLGG(N=656)	TCGA-HT-8012-01	-1384.13	-592.818	-1976.95	5.2138
TCGA-GBMLGG(N=656)	TCGA-S9-A7QW-01	-1695.72	-933.668	-2629.39	5.1752
TCGA-GBMLGG(N=656)	TCGA-P5-A733-01	-1315.12	-656.896	-1972.01	4.2204
TCGA-GBMLGG(N=656)	TCGA-E1-A7Z4-01	-1253.41	302.062	-951.353	4.9556
TCGA-GBMLGG(N=656)	TCGA-FG-8185-01	-1364.7	-453.24	-1817.94	4.8289
TCGA-GBMLGG(N=656)	TCGA-FG-A4MW-01	-1092.01	-320.297	-1412.31	4.722
TCGA-GBMLGG(N=656)	TCGA-HW-8320-01	-1077.28	-43.7623	-1121.04	5.2285
TCGA-GBMLGG(N=656)	TCGA-DU-5849-01	-1342.57	-545.935	-1888.51	5.2721
TCGA-GBMLGG(N=656)	TCGA-06-0190-01	444.997	1294.38	1739.37	4.6189
TCGA-GBMLGG(N=656)	TCGA-DB-5273-01	-515.425	516.955	1.53016	4.7798
TCGA-GBMLGG(N=656)	TCGA-R8-A6MO-01	-1339.02	-171.221	-1510.24	4.889
TCGA-GBMLGG(N=656)	TCGA-CS-6670-01	-1414.39	-932.621	-2347.02	4.8788
TCGA-GBMLGG(N=656)	TCGA-DU-5854-01	-339.95	580.995	241.045	4.8856
TCGA-GBMLGG(N=656)	TCGA-S9-A6WL-01	-951.436	-828.31	-1779.75	5.2906
TCGA-GBMLGG(N=656)	TCGA-S9-A6TV-01	-362.612	1043.48	680.869	5.1555
TCGA-GBMLGG(N=656)	TCGA-26-5135-01	-260.238	664.14	403.902	4.8885
TCGA-GBMLGG(N=656)	TCGA-S9-A6WE-01	-1367.24	-544.927	-1912.17	5.306
TCGA-GBMLGG(N=656)	TCGA-76-4931-01	-1221.54	-208.974	-1430.51	5.381
TCGA-GBMLGG(N=656)	TCGA-QH-A6XA-01	-1127.19	-231.029	-1358.21	4.5687
TCGA-GBMLGG(N=656)	TCGA-DU-6393-01	-1718.56	-1057.03	-2775.59	5.76
TCGA-GBMLGG(N=656)	TCGA-41-3915-01	160.751	1130.33	1291.08	3.7507
TCGA-GBMLGG(N=656)	TCGA-VM-A8C9-01	-236.903	1215.24	978.34	4.4628
TCGA-GBMLGG(N=656)	TCGA-06-0649-01	199.935	1279.77	1479.71	4.4874
TCGA-GBMLGG(N=656)	TCGA-DU-5853-01	-859.551	576.757	-282.794	4.9084
TCGA-GBMLGG(N=656)	TCGA-12-0618-01	-1144.67	-456.925	-1601.59	5.2862
TCGA-GBMLGG(N=656)	TCGA-FG-5962-01	-1309.8	-769.445	-2079.24	5.1748
TCGA-GBMLGG(N=656)	TCGA-27-2524-01	-253.334	792.562	539.229	3.755
TCGA-GBMLGG(N=656)	TCGA-QH-A65S-01	-1102.97	111.876	-991.097	4.2173
TCGA-GBMLGG(N=656)	TCGA-F6-A8O4-01	-1548.98	-943.677	-2492.66	5.0709
TCGA-GBMLGG(N=656)	TCGA-28-1753-01	318.35	1301.03	1619.38	5.1347
TCGA-GBMLGG(N=656)	TCGA-QH-A870-01	-1446.85	-591.924	-2038.78	5.1498
TCGA-GBMLGG(N=656)	TCGA-S9-A7R1-01	-1526.84	-1022.52	-2549.36	4.9065
TCGA-GBMLGG(N=656)	TCGA-TQ-A7RH-01	-914.325	304.494	-609.831	5.5466
TCGA-GBMLGG(N=656)	TCGA-12-5295-01	-466.482	1110.87	644.392	4.6899
TCGA-GBMLGG(N=656)	TCGA-E1-A7YQ-01	-45.5485	1318.03	1272.48	4.8131
TCGA-GBMLGG(N=656)	TCGA-27-2523-01	-1111.83	-60.5532	-1172.39	5.318
TCGA-GBMLGG(N=656)	TCGA-HT-8107-01	-1218.48	-1099.46	-2317.94	4.9203
TCGA-GBMLGG(N=656)	TCGA-P5-A72W-01	-1346.87	-320.018	-1666.88	4.7898
TCGA-GBMLGG(N=656)	TCGA-DB-A64L-01	-1432.65	-225.467	-1658.12	4.8954
TCGA-GBMLGG(N=656)	TCGA-HW-7493-01	-515.946	156.528	-359.418	4.7231
TCGA-GBMLGG(N=656)	TCGA-TM-A84R-01	-1426.31	-1280.79	-2707.09	5.1607
TCGA-GBMLGG(N=656)	TCGA-HT-A74L-01	-1298.28	-204.732	-1503.02	5.1728
TCGA-GBMLGG(N=656)	TCGA-HT-7477-01	-1224.16	-447.137	-1671.3	5.5189
TCGA-GBMLGG(N=656)	TCGA-FG-A87Q-01	-205.581	899.283	693.702	4.6719
TCGA-GBMLGG(N=656)	TCGA-FG-A70Z-01	-267.095	446.556	179.461	4.9458
TCGA-GBMLGG(N=656)	TCGA-FG-A4MU-01	-472.305	738.098	265.794	5.0326
TCGA-GBMLGG(N=656)	TCGA-DB-A4XB-01	-1430.39	-474.255	-1904.65	5.5435
TCGA-GBMLGG(N=656)	TCGA-WY-A85D-01	-1205.21	23.3896	-1181.82	4.847
TCGA-GBMLGG(N=656)	TCGA-DU-A5TR-01	-380.586	1547.9	1167.32	4.0773
TCGA-GBMLGG(N=656)	TCGA-CS-4941-01	-622.083	836.896	214.813	5.3184
TCGA-GBMLGG(N=656)	TCGA-HT-A615-01	-1012.31	438.534	-573.775	4.8495
TCGA-GBMLGG(N=656)	TCGA-06-2569-01	-261.53	-1106.82	-1368.35	5.3002
TCGA-GBMLGG(N=656)	TCGA-HT-A5RB-01	-1458.01	-1060.09	-2518.1	4.9496
TCGA-GBMLGG(N=656)	TCGA-E1-A7YN-01	176.33	1885.43	2061.76	4.7929
TCGA-GBMLGG(N=656)	TCGA-27-1830-01	-10.5827	844.545	833.962	5.0229
TCGA-GBMLGG(N=656)	TCGA-QH-A6XC-01	-1084.5	-236.242	-1320.74	4.6474
TCGA-GBMLGG(N=656)	TCGA-06-2559-01	-632.267	310.1	-322.167	4.996
TCGA-GBMLGG(N=656)	TCGA-S9-A6WN-01	-519.619	921.794	402.175	5.1635
TCGA-GBMLGG(N=656)	TCGA-P5-A72X-01	-928.357	-380.897	-1309.25	4.8465
TCGA-GBMLGG(N=656)	TCGA-WY-A858-01	-357.492	923.729	566.237	4.0575
TCGA-GBMLGG(N=656)	TCGA-DU-7014-01	-1000.22	-119.302	-1119.52	4.8069
TCGA-GBMLGG(N=656)	TCGA-27-2526-01	-761.245	891.235	129.99	4.2571
TCGA-GBMLGG(N=656)	TCGA-VM-A8CF-01	-646.162	895.457	249.294	5.0418
TCGA-GBMLGG(N=656)	TCGA-06-5856-01	-314.396	542.092	227.696	5.3299
TCGA-GBMLGG(N=656)	TCGA-26-1442-01	-970.71	-59.318	-1030.03	4.8136
TCGA-GBMLGG(N=656)	TCGA-CS-4938-01	-939.295	-142.958	-1082.25	4.8167
TCGA-GBMLGG(N=656)	TCGA-DU-8166-01	-1080.87	-127.955	-1208.82	5.4732
TCGA-GBMLGG(N=656)	TCGA-DU-7300-01	-994.324	-419.921	-1414.25	4.847
TCGA-GBMLGG(N=656)	TCGA-DU-7292-01	-1121.37	-791.011	-1912.38	4.837
TCGA-GBMLGG(N=656)	TCGA-DB-A75P-01	-894.794	-258.791	-1153.58	4.4523
TCGA-GBMLGG(N=656)	TCGA-06-5418-01	-481.915	872.508	390.594	4.7629
TCGA-GBMLGG(N=656)	TCGA-FG-6691-01	-543.047	821.063	278.016	4.7725
TCGA-GBMLGG(N=656)	TCGA-26-5139-01	-479.165	529.024	49.8588	4.1772
TCGA-GBMLGG(N=656)	TCGA-06-5417-01	-1087.59	-320.244	-1407.83	5.6756
TCGA-GBMLGG(N=656)	TCGA-DB-5279-01	-1239.93	-495.318	-1735.25	5.0562
TCGA-GBMLGG(N=656)	TCGA-S9-A6WI-01	-1303.15	-1171.95	-2475.1	4.9426
TCGA-GBMLGG(N=656)	TCGA-DB-A64S-01	-565.868	676.546	110.678	4.664
TCGA-GBMLGG(N=656)	TCGA-FG-6692-01	-909.681	312.207	-597.474	4.6949
TCGA-GBMLGG(N=656)	TCGA-HW-7489-01	-1223.42	-617.908	-1841.32	5.0286
TCGA-GBMLGG(N=656)	TCGA-26-5134-01	-882.496	113.148	-769.347	2.2753
TCGA-GBMLGG(N=656)	TCGA-HT-8114-01	-436.834	783.564	346.73	4.8744
TCGA-GBMLGG(N=656)	TCGA-TM-A84H-01	-1561.87	-686.15	-2248.02	5.1776
TCGA-GBMLGG(N=656)	TCGA-DB-A64V-01	-704.951	731.88	26.9289	4.2921
TCGA-GBMLGG(N=656)	TCGA-DU-7019-01	-729.716	17.2003	-712.516	4.9402
TCGA-GBMLGG(N=656)	TCGA-S9-A7R4-01	-406.04	270.768	-135.272	5.0023
TCGA-GBMLGG(N=656)	TCGA-S9-A7J3-01	-1394.19	-335.699	-1729.89	5.2281
TCGA-GBMLGG(N=656)	TCGA-TM-A84L-01	-801.54	305.657	-495.883	4.7856
TCGA-GBMLGG(N=656)	TCGA-E1-A7YH-01	-1297.55	-100.187	-1397.74	4.9964
TCGA-GBMLGG(N=656)	TCGA-06-5413-01	147.673	1003.28	1150.96	4.9113
TCGA-GBMLGG(N=656)	TCGA-76-4929-01	-670.865	254.372	-416.493	5.6433
TCGA-GBMLGG(N=656)	TCGA-06-0646-01	-213.498	1066.99	853.493	5.009
TCGA-GBMLGG(N=656)	TCGA-QH-A65Z-01	-1589.69	-753.078	-2342.76	4.7866
TCGA-GBMLGG(N=656)	TCGA-DU-A7TD-01	-563.082	938.818	375.736	5.1883
TCGA-GBMLGG(N=656)	TCGA-DU-5871-01	-1111.76	174.205	-937.55	5.1579
TCGA-GBMLGG(N=656)	TCGA-HW-A5KL-01	-1193.35	-65.3205	-1258.67	4.5211
TCGA-GBMLGG(N=656)	TCGA-RY-A83X-01	-1565.1	-931.711	-2496.81	5.235
TCGA-GBMLGG(N=656)	TCGA-HT-7687-01	-1198.22	-335.371	-1533.6	5.3038
TCGA-GBMLGG(N=656)	TCGA-HT-A4DV-01	-1255.47	-345.071	-1600.54	4.5085
TCGA-GBMLGG(N=656)	TCGA-WY-A85A-01	-1423.71	-254.332	-1678.04	4.9069
TCGA-GBMLGG(N=656)	TCGA-12-3650-01	-897.049	312.176	-584.873	4.864
TCGA-GBMLGG(N=656)	TCGA-19-2620-01	-552.127	294.242	-257.885	4.2335
TCGA-GBMLGG(N=656)	TCGA-DB-5281-01	-932.46	-511.567	-1444.03	5.599
TCGA-GBMLGG(N=656)	TCGA-E1-A7YK-01	-502.202	1128.75	626.544	4.7581
TCGA-GBMLGG(N=656)	TCGA-28-5213-01	563.231	1877.76	2440.99	4.5952
TCGA-GBMLGG(N=656)	TCGA-DU-A7TA-01	-786.362	390.784	-395.578	5.8659
TCGA-GBMLGG(N=656)	TCGA-CS-5395-01	-1023.91	-663.746	-1687.65	5.0726
TCGA-GBMLGG(N=656)	TCGA-DH-A7UR-01	-1363.95	-1026.37	-2390.32	5.3565
TCGA-GBMLGG(N=656)	TCGA-DU-6400-01	-1562.72	-721.859	-2284.58	5.3111
TCGA-GBMLGG(N=656)	TCGA-06-0138-01	102.175	1145.79	1247.96	3.8239
TCGA-GBMLGG(N=656)	TCGA-HT-A5R5-01	-665.199	558.105	-107.093	4.8939
TCGA-GBMLGG(N=656)	TCGA-HT-8018-01	-105.11	479.53	374.42	5.2601
TCGA-GBMLGG(N=656)	TCGA-FG-A713-01	-1315.15	-1161.07	-2476.22	4.7104
TCGA-GBMLGG(N=656)	TCGA-S9-A6WP-01	-1198.21	131.138	-1067.07	5.0798
TCGA-GBMLGG(N=656)	TCGA-S9-A6U5-01	-1227.48	339.967	-887.51	4.656
TCGA-GBMLGG(N=656)	TCGA-E1-A7YO-01	-1472.47	-1041.79	-2514.25	5.1926
TCGA-GBMLGG(N=656)	TCGA-FG-A710-01	-884.192	609.466	-274.726	4.8028
TCGA-GBMLGG(N=656)	TCGA-QH-A6X8-01	-1500.91	-516.014	-2016.92	5.1081
TCGA-GBMLGG(N=656)	TCGA-06-5415-01	-838.396	-78.3258	-916.722	4.8997
TCGA-GBMLGG(N=656)	TCGA-HT-7610-01	-1297.66	-915.822	-2213.48	5.082
TCGA-GBMLGG(N=656)	TCGA-HT-7875-01	-1545.09	-1153.91	-2698.99	5.1635
TCGA-GBMLGG(N=656)	TCGA-DU-A6S3-01	-1649.51	-1185.85	-2835.36	4.4297
TCGA-GBMLGG(N=656)	TCGA-R8-A6MK-01	-1501.09	-524.442	-2025.53	4.734
TCGA-GBMLGG(N=656)	TCGA-P5-A5F0-01	-1834.34	-1363.81	-3198.15	5.1469
TCGA-GBMLGG(N=656)	TCGA-06-0139-01	1050.34	2619.68	3670.01	4.0739
TCGA-GBMLGG(N=656)	TCGA-02-0047-01	-134.577	853.385	718.808	5.1384
TCGA-GBMLGG(N=656)	TCGA-S9-A6TS-01	-1149.4	-53.9864	-1203.38	4.7038
TCGA-GBMLGG(N=656)	TCGA-S9-A6TW-01	-1008.44	-386.498	-1394.94	4.2343
TCGA-GBMLGG(N=656)	TCGA-E1-5303-01	-595.53	933.656	338.126	4.7856
TCGA-GBMLGG(N=656)	TCGA-DU-7299-01	-1195.78	-12.4839	-1208.26	5.1416
TCGA-GBMLGG(N=656)	TCGA-DH-5140-01	-1082.71	-605.353	-1688.06	5.6436
TCGA-GBMLGG(N=656)	TCGA-S9-A7QX-01	-1303.57	144.083	-1159.49	4.773
TCGA-GBMLGG(N=656)	TCGA-DU-6408-01	-1142.56	37.3341	-1105.23	5.1891
TCGA-GBMLGG(N=656)	TCGA-14-0789-01	-71.1731	1450.07	1378.9	5.0339
TCGA-GBMLGG(N=656)	TCGA-FG-5964-01	-1015.32	373.589	-641.727	4.5211
TCGA-GBMLGG(N=656)	TCGA-DB-A64Q-01	-1556.95	-670.301	-2227.26	5.0171
TCGA-GBMLGG(N=656)	TCGA-S9-A6WH-01	-1615.9	-789.913	-2405.82	5.4098
TCGA-GBMLGG(N=656)	TCGA-12-0616-01	-708.238	593.541	-114.697	4.6154
TCGA-GBMLGG(N=656)	TCGA-DU-A6S8-01	-1565.51	-849.198	-2414.71	5.0717
TCGA-GBMLGG(N=656)	TCGA-HT-7858-01	-818.388	746.053	-72.3346	4.8866
TCGA-GBMLGG(N=656)	TCGA-32-1982-01	53.4479	1242.93	1296.38	4.1595
TCGA-GBMLGG(N=656)	TCGA-HT-7860-01	-555.159	620.87	65.7104	5.1429
TCGA-GBMLGG(N=656)	TCGA-DU-7006-01	-402.859	963.051	560.192	4.9098
TCGA-GBMLGG(N=656)	TCGA-DU-7009-01	-1593.08	-1183.81	-2776.89	4.9764
TCGA-GBMLGG(N=656)	TCGA-DU-7010-01	-941.829	-477.094	-1418.92	5.1169
TCGA-GBMLGG(N=656)	TCGA-QH-A6X3-01	-1250.37	-316.426	-1566.8	4.6433
TCGA-GBMLGG(N=656)	TCGA-DU-8164-01	-1586.97	-1150.47	-2737.44	5.2533
TCGA-GBMLGG(N=656)	TCGA-DU-7018-01	-1535.68	-1145.86	-2681.54	5.067
TCGA-GBMLGG(N=656)	TCGA-R8-A73M-01	-1689.17	-904.887	-2594.06	5.0282
TCGA-GBMLGG(N=656)	TCGA-DB-A75L-01	-1174.57	-190.535	-1365.1	4.7939
TCGA-GBMLGG(N=656)	TCGA-RY-A843-01	-1309.55	-412.17	-1721.72	4.582
TCGA-GBMLGG(N=656)	TCGA-HT-7693-01	-976.944	551.284	-425.66	5.1132
TCGA-GBMLGG(N=656)	TCGA-DU-A76L-01	9.12173	757.572	766.693	5.2858
TCGA-GBMLGG(N=656)	TCGA-28-5220-01	-633.592	677.443	43.8511	4.579
TCGA-GBMLGG(N=656)	TCGA-HT-7472-01	-729.137	460.973	-268.164	4.9594
TCGA-GBMLGG(N=656)	TCGA-14-0817-01	-33.1763	1487.08	1453.9	4.4634
TCGA-GBMLGG(N=656)	TCGA-12-1597-01	-715.909	321.134	-394.775	4.5236
TCGA-GBMLGG(N=656)	TCGA-06-2570-01	-559.639	839.928	280.289	4.284
TCGA-GBMLGG(N=656)	TCGA-TQ-A8XE-01	-1431.28	-329.997	-1761.28	5.3198
TCGA-GBMLGG(N=656)	TCGA-HT-A616-01	-1238.47	-808.769	-2047.24	4.6514
TCGA-GBMLGG(N=656)	TCGA-FG-A4MY-01	-1239	-316.053	-1555.05	4.6136
TCGA-GBMLGG(N=656)	TCGA-HT-7681-01	-1126.9	-310.962	-1437.86	5.2075
TCGA-GBMLGG(N=656)	TCGA-DU-A6S2-01	-1581.22	-1001.18	-2582.4	4.783
TCGA-GBMLGG(N=656)	TCGA-P5-A5EW-01	-1042.56	-90.2541	-1132.81	5.24
TCGA-GBMLGG(N=656)	TCGA-DU-7309-01	-960.021	-441.209	-1401.23	4.7192
TCGA-GBMLGG(N=656)	TCGA-FG-A87N-01	-1467.06	-476.896	-1943.96	5.7466
TCGA-GBMLGG(N=656)	TCGA-DB-A4XH-01	-1445.01	-1139.92	-2584.93	4.3951
TCGA-GBMLGG(N=656)	TCGA-HT-7485-01	-1056.13	-159.713	-1215.84	4.9156
TCGA-GBMLGG(N=656)	TCGA-06-0211-01	-449.365	652.269	202.903	4.98443
TCGA-GBMLGG(N=656)	TCGA-VV-A86M-01	-1149.33	254.717	-894.609	4.9964
TCGA-GBMLGG(N=656)	TCGA-HT-7468-01	-1365.71	-577.194	-1942.9	5.1482
TCGA-GBMLGG(N=656)	TCGA-02-2483-01	-533.435	543.15	9.7151	5.2215
TCGA-GBMLGG(N=656)	TCGA-HT-7677-01	-1372.07	-718.251	-2090.32	5.3576
TCGA-GBMLGG(N=656)	TCGA-VW-A7QS-01	-1517.67	-863.606	-2381.27	5.2426
TCGA-GBMLGG(N=656)	TCGA-DU-A5TY-01	-229.013	1272.43	1043.42	4.5173
TCGA-GBMLGG(N=656)	TCGA-HT-8109-01	-1145.31	-513.667	-1658.98	4.8161
TCGA-GBMLGG(N=656)	TCGA-06-0156-01	-263.332	1043.85	780.522	4.74151
TCGA-GBMLGG(N=656)	TCGA-S9-A6TZ-01	-922.66	25.2724	-897.387	5.1907
TCGA-GBMLGG(N=656)	TCGA-HT-7606-01	-1476.56	-544.385	-2020.95	5.7916
TCGA-GBMLGG(N=656)	TCGA-DH-5142-01	-538.043	1114.95	576.903	5.0224
TCGA-GBMLGG(N=656)	TCGA-DU-7294-01	-1396.94	-796.574	-2193.51	4.9435
TCGA-GBMLGG(N=656)	TCGA-HT-7479-01	-590.844	350.088	-240.756	5.1086
TCGA-GBMLGG(N=656)	TCGA-DB-5275-01	-1375.66	-326.347	-1702.01	5.5886
TCGA-GBMLGG(N=656)	TCGA-TM-A7C4-01	-1474.36	-1080.94	-2555.3	4.8228
TCGA-GBMLGG(N=656)	TCGA-27-1837-01	-703.1	555.809	-147.292	4.7991
TCGA-GBMLGG(N=656)	TCGA-DU-5872-01	-723.015	339.532	-383.484	4.863
TCGA-GBMLGG(N=656)	TCGA-FG-8186-01	-926.637	372.51	-554.127	5.1065
TCGA-GBMLGG(N=656)	TCGA-TM-A84I-01	-1371.48	-305.716	-1677.2	5.5379
TCGA-GBMLGG(N=656)	TCGA-S9-A6U6-01	-1278.74	-368.812	-1647.55	5.1792
TCGA-GBMLGG(N=656)	TCGA-E1-5305-01	-1042.69	-206.657	-1249.35	4.8395
TCGA-GBMLGG(N=656)	TCGA-DU-6395-01	-1091.12	-75.0844	-1166.2	5.0157
TCGA-GBMLGG(N=656)	TCGA-28-5204-01	-756.406	401.604	-354.802	4.656
TCGA-GBMLGG(N=656)	TCGA-TM-A84T-01	-1183.53	-125.023	-1308.56	4.8575
TCGA-GBMLGG(N=656)	TCGA-HT-7879-01	-971.597	-92.6455	-1064.24	5.2009
TCGA-GBMLGG(N=656)	TCGA-S9-A7IZ-01	-1041.83	25.4086	-1016.42	4.8987
TCGA-GBMLGG(N=656)	TCGA-HT-7602-01	-981.145	32.9683	-948.177	4.3292
TCGA-GBMLGG(N=656)	TCGA-32-5222-01	-350.086	1112.71	762.622	4.3082
TCGA-GBMLGG(N=656)	TCGA-DU-A7TJ-01	-921.541	122.865	-798.676	4.479
TCGA-GBMLGG(N=656)	TCGA-28-5209-01	-799.238	-95.0523	-894.29	5.2529
TCGA-GBMLGG(N=656)	TCGA-P5-A77W-01	-1657.27	-1002.41	-2659.68	4.6877
TCGA-GBMLGG(N=656)	TCGA-27-2519-01	-52.1632	1286.31	1234.14	4.7645
TCGA-GBMLGG(N=656)	TCGA-CS-6186-01	-1189.78	-292.458	-1482.23	5.193
TCGA-GBMLGG(N=656)	TCGA-DU-7008-01	-1549.17	-810.135	-2359.31	5.5515
TCGA-GBMLGG(N=656)	TCGA-14-0790-01	-1019.66	-503.25	-1522.9	4.5988
TCGA-GBMLGG(N=656)	TCGA-HT-7688-01	-1446.37	-1063.12	-2509.49	5.2642
TCGA-GBMLGG(N=656)	TCGA-DU-A7T8-01	-700.473	304.512	-395.961	5.2529
TCGA-GBMLGG(N=656)	TCGA-DB-A64U-01	-1389.29	-690.127	-2079.41	4.7777
TCGA-GBMLGG(N=656)	TCGA-HT-A61C-01	-804.589	323.642	-480.947	5.2559
TCGA-GBMLGG(N=656)	TCGA-12-0821-01	-723.489	-158.153	-881.642	5.2231
TCGA-GBMLGG(N=656)	TCGA-19-2619-01	-712.506	-109.617	-822.123	5.1595
TCGA-GBMLGG(N=656)	TCGA-F6-A8O3-01	-1801.32	-1205.13	-3006.45	5.5167
TCGA-GBMLGG(N=656)	TCGA-DB-A64O-01	-804.812	-142.895	-947.707	4.6628
TCGA-GBMLGG(N=656)	TCGA-R8-A6ML-01	-1712.76	-864.72	-2577.48	4.9346
TCGA-GBMLGG(N=656)	TCGA-DU-A5TT-01	-798.412	-71.96	-870.372	4.4542
TCGA-GBMLGG(N=656)	TCGA-27-1835-01	-1026.31	-529.841	-1556.15	4.6071
TCGA-GBMLGG(N=656)	TCGA-HT-8111-01	-940.299	431.411	-508.888	4.8238
TCGA-GBMLGG(N=656)	TCGA-S9-A7QZ-01	-1696.49	-1232.11	-2928.61	5.1227
TCGA-GBMLGG(N=656)	TCGA-12-0619-01	-271.255	1180.22	908.97	4.8605
TCGA-GBMLGG(N=656)	TCGA-06-0168-01	119.926	1169.12	1289.05	4.4595
TCGA-GBMLGG(N=656)	TCGA-IK-7675-01	-1348.28	-832.608	-2180.89	5.0781
TCGA-GBMLGG(N=656)	TCGA-TQ-A7RW-01	-781.513	677.381	-104.132	5.0674
TCGA-GBMLGG(N=656)	TCGA-TQ-A7RU-01	-1558.25	-894.167	-2452.42	5.5179
TCGA-GBMLGG(N=656)	TCGA-27-2528-01	-429.962	-433.81	-863.772	4.9336
TCGA-GBMLGG(N=656)	TCGA-HT-7470-01	-1108.96	-534.137	-1643.1	4.7767
TCGA-GBMLGG(N=656)	TCGA-HT-8108-01	-1024.18	558.792	-465.386	4.8238
TCGA-GBMLGG(N=656)	TCGA-DB-A4XE-01	-1403.8	-474.239	-1878.04	5.3234
TCGA-GBMLGG(N=656)	TCGA-HT-A4DS-01	-908.709	757.387	-151.322	4.0488
TCGA-GBMLGG(N=656)	TCGA-E1-A7YU-01	-1313.96	-402.578	-1716.53	4.6566
TCGA-GBMLGG(N=656)	TCGA-DU-8158-01	-334.378	834.583	500.205	4.9165
TCGA-GBMLGG(N=656)	TCGA-HT-7474-01	-1254.77	-744.967	-1999.74	4.8182
TCGA-GBMLGG(N=656)	TCGA-DH-5143-01	-926.578	-34.0869	-960.665	5.0786
TCGA-GBMLGG(N=656)	TCGA-TQ-A7RJ-01	-1128.96	93.8758	-1035.08	5.1322
TCGA-GBMLGG(N=656)	TCGA-TM-A84J-01	-1211.2	-901.355	-2112.55	5.6865
TCGA-GBMLGG(N=656)	TCGA-E1-A7YD-01	-1162.81	-283.463	-1446.27	4.7767
TCGA-GBMLGG(N=656)	TCGA-S9-A7QY-01	-1586.98	-849.04	-2436.02	4.6966
TCGA-GBMLGG(N=656)	TCGA-P5-A731-01	-758.774	-169.712	-928.486	4.7882
TCGA-GBMLGG(N=656)	TCGA-E1-A7YE-01	-388.572	966.992	578.419	5.3031
TCGA-GBMLGG(N=656)	TCGA-HW-8321-01	-1021.43	-95.6707	-1117.1	5.2273
TCGA-GBMLGG(N=656)	TCGA-HT-8010-01	-1040.49	-481.486	-1521.97	4.3378
TCGA-GBMLGG(N=656)	TCGA-DB-5270-01	-616.831	-75.1637	-691.995	5.2476
TCGA-GBMLGG(N=656)	TCGA-HT-A5R9-01	-1420.77	-910.689	-2331.46	4.976
TCGA-GBMLGG(N=656)	TCGA-KT-A74X-01	-1532.62	-374.583	-1907.2	4.7005
TCGA-GBMLGG(N=656)	TCGA-HT-A74K-01	-733.288	20.1564	-713.132	4.5249
TCGA-GBMLGG(N=656)	TCGA-WY-A85C-01	-1267.89	-195.398	-1463.28	4.9496
TCGA-GBMLGG(N=656)	TCGA-FG-8188-01	-970.744	-111.79	-1082.53	4.8182
TCGA-GBMLGG(N=656)	TCGA-DU-A6S7-01	-1129.86	161.837	-968.025	5.3685
TCGA-GBMLGG(N=656)	TCGA-HT-7855-01	-1309.42	-312.589	-1622	5.1997
TCGA-GBMLGG(N=656)	TCGA-HT-8015-01	-764.146	-123.603	-887.749	4.9801
TCGA-GBMLGG(N=656)	TCGA-DB-A75O-01	-1017.64	574.576	-443.063	4.5699
TCGA-GBMLGG(N=656)	TCGA-S9-A6TY-01	-1834.08	-1363.8	-3197.88	5.1946
TCGA-GBMLGG(N=656)	TCGA-DU-A7TB-01	-1338.93	-747.107	-2086.04	4.4881
TCGA-GBMLGG(N=656)	TCGA-HT-7604-01	-1228.22	-542.874	-1771.09	5.1056
TCGA-GBMLGG(N=656)	TCGA-HT-7884-01	-1407.09	-839.33	-2246.42	4.8822
TCGA-GBMLGG(N=656)	TCGA-28-5215-01	129.387	805.277	934.664	5.7716
TCGA-GBMLGG(N=656)	TCGA-QH-A6CY-01	-1433.7	-768.8	-2202.5	4.7698
TCGA-GBMLGG(N=656)	TCGA-S9-A6WM-01	-784.472	-315.73	-1100.2	4.6106
TCGA-GBMLGG(N=656)	TCGA-CS-6667-01	-1100.96	-177.226	-1278.19	4.6247
TCGA-GBMLGG(N=656)	TCGA-28-5218-01	991.003	1620.87	2611.87	6.2302
TCGA-GBMLGG(N=656)	TCGA-QH-A6CV-01	-834.166	508.253	-325.913	4.4628
TCGA-GBMLGG(N=656)	TCGA-VM-A8CE-01	-1209.34	-556.639	-1765.98	5.018
TCGA-GBMLGG(N=656)	TCGA-DB-A64X-01	-1312.5	-463.886	-1776.39	3.7582
TCGA-GBMLGG(N=656)	TCGA-P5-A72U-01	79.7528	702.635	782.388	4.3779
TCGA-GBMLGG(N=656)	TCGA-DB-A75K-01	-963.684	210.852	-752.833	5.2434
TCGA-GBMLGG(N=656)	TCGA-DU-6410-01	-1753.08	-1501.42	-3254.5	5.1388
TCGA-GBMLGG(N=656)	TCGA-14-1825-01	-1125.18	-216.375	-1341.55	5.3516
TCGA-GBMLGG(N=656)	TCGA-E1-5307-01	-1261.45	-126.691	-1388.14	5.3385
TCGA-GBMLGG(N=656)	TCGA-S9-A7IY-01	-1071.59	350.149	-721.44	4.7421
TCGA-GBMLGG(N=656)	TCGA-P5-A781-01	-1316.9	-663.789	-1980.69	4.6927
TCGA-GBMLGG(N=656)	TCGA-DU-6405-01	-1170.47	-13.7337	-1184.21	5.4347
TCGA-GBMLGG(N=656)	TCGA-06-0129-01	-935.947	960.346	24.3984	5.1954
TCGA-GBMLGG(N=656)	TCGA-DU-5852-01	-505.817	443.741	-62.0754	5.1465
TCGA-GBMLGG(N=656)	TCGA-FG-A6J3-01	-291.69	1121.75	830.057	4.6376
TCGA-GBMLGG(N=656)	TCGA-CS-5397-01	-637.558	45.5648	-591.993	5.0985
TCGA-GBMLGG(N=656)	TCGA-FG-A70Y-01	-897.786	271.336	-626.45	4.8505
TCGA-GBMLGG(N=656)	TCGA-FG-7643-01	-987.775	-621.799	-1609.57	4.6142
TCGA-GBMLGG(N=656)	TCGA-06-5859-01	-410.198	912.817	502.618	5.2612
TCGA-GBMLGG(N=656)	TCGA-TM-A84C-01	-698.826	316.769	-382.057	5.1152
TCGA-GBMLGG(N=656)	TCGA-WY-A85E-01	-1644.01	-833.903	-2477.91	4.9778
TCGA-GBMLGG(N=656)	TCGA-28-1747-01	-663.905	1043.04	379.132	4.774
TCGA-GBMLGG(N=656)	TCGA-28-2499-01	-747.9	417.622	-330.278	4.854
TCGA-GBMLGG(N=656)	TCGA-HW-A5KM-01	-188.997	1888.23	1699.23	4.8837
TCGA-GBMLGG(N=656)	TCGA-32-1980-01	130.427	1248.81	1379.24	4.6142
TCGA-GBMLGG(N=656)	TCGA-DU-7298-01	-1194.21	-125.92	-1320.13	5.4767
TCGA-GBMLGG(N=656)	TCGA-FG-7637-01	-1234.21	-724.859	-1959.07	5.1408
TCGA-GBMLGG(N=656)	TCGA-QH-A65R-01	-1428.28	-705.192	-2133.47	4.722
TCGA-GBMLGG(N=656)	TCGA-FG-A60J-01	-1023.82	-47.2115	-1071.04	5.0313
TCGA-GBMLGG(N=656)	TCGA-FG-8189-01	-1503.46	-1492.02	-2995.48	5.4216
TCGA-GBMLGG(N=656)	TCGA-P5-A5EY-01	-994.708	-329.876	-1324.58	4.2563
TCGA-GBMLGG(N=656)	TCGA-06-2564-01	-437.074	741.651	304.576	4.9928
TCGA-GBMLGG(N=656)	TCGA-06-5408-01	-723.32	159.241	-564.08	5.2832
TCGA-GBMLGG(N=656)	TCGA-27-1832-01	-1.85475	1299.29	1297.44	4.3002
TCGA-GBMLGG(N=656)	TCGA-14-1829-01	135.828	1104.08	1239.91	2.9857
TCGA-GBMLGG(N=656)	TCGA-QH-A6X5-01	-1380.21	-543.101	-1923.32	4.2803
TCGA-GBMLGG(N=656)	TCGA-32-2615-01	-228.549	886.981	658.432	4.6288
TCGA-GBMLGG(N=656)	TCGA-06-0158-01	-549.542	758.486	208.945	4.8876
TCGA-GBMLGG(N=656)	TCGA-HT-7605-01	-1241.23	-782.469	-2023.7	4.8033
TCGA-GBMLGG(N=656)	TCGA-DU-6394-01	-1410.88	-517.991	-1928.87	5.6539
TCGA-GBMLGG(N=656)	TCGA-S9-A6WO-01	-1175.21	277.546	-897.663	5.4202
TCGA-GBMLGG(N=656)	TCGA-28-5216-01	-334.154	447.057	112.904	4.7777
TCGA-GBMLGG(N=656)	TCGA-WY-A859-01	-1590.42	-1203.8	-2794.22	5.3388
TCGA-GBMLGG(N=656)	TCGA-WY-A85B-01	-921.244	501.211	-420.033	5.2381
TCGA-GBMLGG(N=656)	TCGA-S9-A6UB-01	-1812.4	-1159.07	-2971.46	5.4542
TCGA-GBMLGG(N=656)	TCGA-41-2572-01	-526.609	532.073	5.46344	4.4938
TCGA-GBMLGG(N=656)	TCGA-DU-7290-01	-276.806	1154.09	877.281	4.7121
TCGA-GBMLGG(N=656)	TCGA-P5-A5F6-01	-805.306	-383.908	-1189.21	3.8827
TCGA-GBMLGG(N=656)	TCGA-DU-6407-01	-1152.91	-330.014	-1482.93	5.855
TCGA-GBMLGG(N=656)	TCGA-02-0055-01	1002	1539.48	2541.47	4.8274
TCGA-GBMLGG(N=656)	TCGA-HT-7601-01	-182.571	1316.33	1133.76	4.9374
TCGA-GBMLGG(N=656)	TCGA-32-2634-01	-886.715	-268.876	-1155.59	5.1764
TCGA-GBMLGG(N=656)	TCGA-DU-6403-01	-997.706	380.433	-617.273	5.1551
TCGA-GBMLGG(N=656)	TCGA-DB-A4XG-01	-1817	-1387.25	-3204.26	5.5395
TCGA-GBMLGG(N=656)	TCGA-DB-A64R-01	-1565.28	-1086.84	-2652.12	5.064
TCGA-GBMLGG(N=656)	TCGA-HW-7487-01	-1548.11	-1003.09	-2551.2	4.9603
TCGA-GBMLGG(N=656)	TCGA-S9-A7J1-01	-1244.83	-464.556	-1709.38	4.976
TCGA-GBMLGG(N=656)	TCGA-FG-6689-01	-1039.71	162.486	-877.22	4.6253
TCGA-GBMLGG(N=656)	TCGA-HT-8011-01	-1338.48	-481.063	-1819.55	5.3975
TCGA-GBMLGG(N=656)	TCGA-E1-A7YJ-01	-979.422	612.041	-367.381	4.7861
TCGA-GBMLGG(N=656)	TCGA-06-5411-01	-449.117	438.866	-10.2515	5.0648
TCGA-GBMLGG(N=656)	TCGA-DB-5277-01	-1278.38	-713.942	-1992.33	4.686
TCGA-GBMLGG(N=656)	TCGA-HT-7690-01	-471.666	707.849	236.183	5.4764
TCGA-GBMLGG(N=656)	TCGA-TM-A84M-01	-1801.9	-1087.66	-2889.56	5.6634
TCGA-GBMLGG(N=656)	TCGA-HT-8105-01	-1392.45	-509.927	-1902.37	5.0747
TCGA-GBMLGG(N=656)	TCGA-06-0744-01	-830.435	131.692	-698.743	4.1368
TCGA-GBMLGG(N=656)	TCGA-76-4928-01	-316.037	889.665	573.628	5.1111
TCGA-GBMLGG(N=656)	TCGA-06-0644-01	494.823	1169.31	1664.13	5.0321
TCGA-GBMLGG(N=656)	TCGA-E1-A7YY-01	-1212	-866.596	-2078.6	5.3608
TCGA-GBMLGG(N=656)	TCGA-HT-A619-01	-1689.58	-1066.83	-2756.4	5.2936
TCGA-GBMLGG(N=656)	TCGA-E1-5318-01	-981.267	-566.645	-1547.91	5.302
TCGA-GBMLGG(N=656)	TCGA-P5-A737-01	-1461.34	-565.504	-2026.85	4.7383
TCGA-GBMLGG(N=656)	TCGA-14-0871-01	-745.632	-985.117	-1730.75	4.5644
TCGA-GBMLGG(N=656)	TCGA-RY-A83Y-01	-1351.12	-67.161	-1418.28	4.8525
TCGA-GBMLGG(N=656)	TCGA-08-0386-01	-796.358	-321.307	-1117.67	5.1851
TCGA-GBMLGG(N=656)	TCGA-HT-8564-01	-936.354	-199.297	-1135.65	4.7555
TCGA-GBMLGG(N=656)	TCGA-HT-7686-01	-525.298	1187.05	661.747	5.044
TCGA-GBMLGG(N=656)	TCGA-E1-A7YM-01	-1296.54	-372.988	-1669.53	4.232
TCGA-GBMLGG(N=656)	TCGA-DU-7301-01	-590.188	421.667	-168.521	5.0374
TCGA-GBMLGG(N=656)	TCGA-S9-A6UA-01	127.15	1474.81	1601.96	4.9796
TCGA-GBMLGG(N=656)	TCGA-32-2632-01	-104.665	1316.75	1212.08	4.847
TCGA-GBMLGG(N=656)	TCGA-TM-A84G-01	-1789.08	-1251	-3040.08	5.5979
TCGA-GBMLGG(N=656)	TCGA-VV-A829-01	-1180.08	-22.9441	-1203.03	5.3978
TCGA-GBMLGG(N=656)	TCGA-DH-A66B-01	-816.879	776.141	-40.738	4.6399
TCGA-GBMLGG(N=656)	TCGA-HT-A5R7-01	-1293.75	-630.8	-1924.55	4.9156
TCGA-GBMLGG(N=656)	TCGA-CS-5394-01	-1708.89	-1179.86	-2888.75	5.2423
TCGA-GBMLGG(N=656)	TCGA-HT-A61A-01	-1287.98	-976.871	-2264.85	4.8704
TCGA-GBMLGG(N=656)	TCGA-HT-7877-01	-1418.47	-840.054	-2258.52	4.9778
TCGA-GBMLGG(N=656)	TCGA-HT-A618-01	-653.16	1203.06	549.904	4.5286
TCGA-GBMLGG(N=656)	TCGA-06-0882-01	-168.786	1184.61	1015.83	4.6253
TCGA-GBMLGG(N=656)	TCGA-DU-6542-01	-850.541	428.305	-422.236	5.275
TCGA-GBMLGG(N=656)	TCGA-41-4097-01	231.253	956.391	1187.64	5
TCGA-GBMLGG(N=656)	TCGA-QH-A6CS-01	-718.992	78.9889	-640.003	4.7517
TCGA-GBMLGG(N=656)	TCGA-W9-A837-01	-1567.48	-1041.27	-2608.75	5.0401
TCGA-GBMLGG(N=656)	TCGA-16-1045-01	397.81	1647.31	2045.12	4.9937
TCGA-GBMLGG(N=656)	TCGA-DU-7306-01	-897.647	-50.0824	-947.729	4.8807
TCGA-GBMLGG(N=656)	TCGA-VM-A8CH-01	-1010.84	239.491	-771.352	4.8822
TCGA-GBMLGG(N=656)	TCGA-QH-A6X9-01	-1397.38	-655.54	-2052.92	5.0462
TCGA-GBMLGG(N=656)	TCGA-E1-5311-01	-1503.87	-1049.62	-2553.49	5.3537
TCGA-GBMLGG(N=656)	TCGA-S9-A6U0-01	-1.17732	1105.77	1104.59	4.7442
TCGA-GBMLGG(N=656)	TCGA-QH-A6CZ-01	-1534.74	-1061.58	-2596.32	4.9397
TCGA-GBMLGG(N=656)	TCGA-HT-7611-01	-860.686	118.195	-742.491	5.1736
TCGA-GBMLGG(N=656)	TCGA-19-2625-01	-772.043	192.018	-580.024	4.4463
TCGA-GBMLGG(N=656)	TCGA-WH-A86K-01	-1155.45	-175.924	-1331.37	4.3227
TCGA-GBMLGG(N=656)	TCGA-DH-5141-01	-1155.09	-387.38	-1542.47	4.8207
TCGA-GBMLGG(N=656)	TCGA-FG-A60L-01	-788.69	535.794	-252.895	4.2965
TCGA-GBMLGG(N=656)	TCGA-DB-5280-01	-1075.34	-507.732	-1583.07	5.3872
TCGA-GBMLGG(N=656)	TCGA-S9-A7IX-01	-533.233	450.996	-82.2367	5.1899
TCGA-GBMLGG(N=656)	TCGA-HT-A5RC-01	-819.691	190.705	-628.986	4.7913
TCGA-GBMLGG(N=656)	TCGA-FG-5965-01	-997.47	188.921	-808.549	5.248
TCGA-GBMLGG(N=656)	TCGA-FG-7634-01	-365.785	477.724	111.938	5.4542
TCGA-GBMLGG(N=656)	TCGA-S9-A6TU-01	-867.728	344.727	-523.001	4.741
TCGA-GBMLGG(N=656)	TCGA-27-1834-01	-392.526	1033.67	641.144	5.2111
TCGA-GBMLGG(N=656)	TCGA-DU-7007-01	-191.444	626.393	434.95	5.3165
TCGA-GBMLGG(N=656)	TCGA-HW-7490-01	-942.177	76.3245	-865.853	4.6882
TCGA-GBMLGG(N=656)	TCGA-TM-A7C3-01	-1135.49	-637.62	-1773.11	4.2304
TCGA-GBMLGG(N=656)	TCGA-CS-6668-01	-1839	-1125.05	-2964.05	5.4503
TCGA-GBMLGG(N=656)	TCGA-S9-A6WG-01	74.0663	778.554	852.62	4.5318
TCGA-GBMLGG(N=656)	TCGA-DU-8165-01	-229.43	647.377	417.947	5.1098
TCGA-GBMLGG(N=656)	TCGA-HT-7692-01	-1404.14	-440.745	-1844.89	4.1612
TCGA-GBMLGG(N=656)	TCGA-TQ-A7RM-01	-1592.85	-1234.34	-2827.19	5.7195
TCGA-GBMLGG(N=656)	TCGA-HT-7607-01	-1083.35	-627.278	-1710.62	4.7302
TCGA-GBMLGG(N=656)	TCGA-HT-7880-01	-1230.29	-634.297	-1864.59	4.7253
TCGA-GBMLGG(N=656)	TCGA-DU-8161-01	-266.043	1021.4	755.354	5.0418
TCGA-GBMLGG(N=656)	TCGA-HT-7467-01	-1191.8	-744.108	-1935.91	4.7225
TCGA-GBMLGG(N=656)	TCGA-VM-A8CD-01	-730.848	388.92	-341.927	4.8929
TCGA-GBMLGG(N=656)	TCGA-DU-6401-01	-728.371	-53.6847	-782.056	5.0211
TCGA-GBMLGG(N=656)	TCGA-DU-6396-01	-313.015	1506.99	1193.98	5.3737
TCGA-GBMLGG(N=656)	TCGA-HT-A74H-01	-413.476	377.145	-36.3301	3.8044
TCGA-GBMLGG(N=656)	TCGA-41-2571-01	-1036.47	-13.6821	-1050.15	4.7372
TCGA-GBMLGG(N=656)	TCGA-19-4065-01	60.6562	1472.99	1533.65	4.1684
TCGA-GBMLGG(N=656)	TCGA-14-0781-01	230.423	1092.89	1323.31	4.4713
TCGA-GBMLGG(N=656)	TCGA-HT-7483-01	-944.407	-556.912	-1501.32	4.845
TCGA-GBMLGG(N=656)	TCGA-HT-7620-01	-1322.83	-278.146	-1600.97	4.3569
TCGA-GBMLGG(N=656)	TCGA-HT-7480-01	-1491.54	-992.283	-2483.82	4.9915
TCGA-GBMLGG(N=656)	TCGA-06-0157-01	-278.704	588.158	309.454	4.5608
TCGA-GBMLGG(N=656)	TCGA-S9-A7J0-01	-1746.84	-772.212	-2519.05	5.3162
TCGA-GBMLGG(N=656)	TCGA-12-3653-01	-889.464	578.161	-311.304	5.3548
TCGA-GBMLGG(N=656)	TCGA-P5-A736-01	-473.57	886.725	413.154	4.5224
TCGA-GBMLGG(N=656)	TCGA-TM-A84Q-01	-860.347	470.571	-389.776	5.4343
TCGA-GBMLGG(N=656)	TCGA-76-4926-01	-875.222	46.6697	-828.553	4.853
TCGA-GBMLGG(N=656)	TCGA-26-5133-01	-1007.27	-444.27	-1451.54	5.2338
TCGA-GBMLGG(N=656)	TCGA-06-2562-01	-205	713.464	508.464	4.9108
TCGA-GBMLGG(N=656)	TCGA-RY-A847-01	-975.291	107.004	-868.287	4.5243
TCGA-GBMLGG(N=656)	TCGA-E1-A7YV-01	-1591.01	-970.127	-2561.14	4.5754
TCGA-GBMLGG(N=656)	TCGA-TQ-A7RQ-01	-1765.76	-1393.08	-3158.84	5.8677
TCGA-GBMLGG(N=656)	TCGA-FG-8191-01	-852.589	242.45	-610.14	4.6456
TCGA-GBMLGG(N=656)	TCGA-E1-A7YW-01	-1240.34	-101.763	-1342.1	5.1563
TCGA-GBMLGG(N=656)	TCGA-DB-5278-01	-1132.45	-659.891	-1792.34	5.1215
TCGA-GBMLGG(N=656)	TCGA-E1-A7YS-01	-1895.99	-1039.9	-2935.89	5.6433
TCGA-GBMLGG(N=656)	TCGA-HT-7695-01	-1377.8	-1015.32	-2393.12	5.2146
TCGA-GBMLGG(N=656)	TCGA-DU-A7TC-01	-1471.97	-789.286	-2261.25	4.6018
TCGA-GBMLGG(N=656)	TCGA-HW-7491-01	-1485.36	-863.389	-2348.75	5.4572
TCGA-GBMLGG(N=656)	TCGA-DB-A4X9-01	-1467.33	-458.306	-1925.63	4.9336
TCGA-GBMLGG(N=656)	TCGA-HT-A614-01	-1279.1	-283.93	-1563.03	5.1289
TCGA-GBMLGG(N=656)	TCGA-TQ-A7RI-01	-1424.33	-377.729	-1802.05	5.2411
TCGA-GBMLGG(N=656)	TCGA-CS-6188-01	-677.041	358.506	-318.535	4.8485
TCGA-GBMLGG(N=656)	TCGA-QH-A86X-01	-1524.84	-697.896	-2222.74	5.0905
TCGA-GBMLGG(N=656)	TCGA-DU-A76R-01	-1085.82	-685.078	-1770.9	5.1144
TCGA-GBMLGG(N=656)	TCGA-DH-5144-01	-1544.02	-704.198	-2248.22	5.0242
TCGA-GBMLGG(N=656)	TCGA-DU-8168-01	-1778.3	-1053.18	-2831.48	5.8266
TCGA-GBMLGG(N=656)	TCGA-VM-A8C8-01	-1065.27	6.62022	-1058.65	5.2126
TCGA-GBMLGG(N=656)	TCGA-HT-7882-01	1478.71	1959	3437.71	5.0242
TCGA-GBMLGG(N=656)	TCGA-DU-6399-01	-800.631	324.256	-476.375	5.1989
TCGA-GBMLGG(N=656)	TCGA-S9-A7R7-01	-70.9526	1033.66	962.704	5.1482
TCGA-GBMLGG(N=656)	TCGA-41-5651-01	-1130.99	-622.417	-1753.41	5.2453
TCGA-GBMLGG(N=656)	TCGA-E1-A7Z2-01	-1353.6	-905.865	-2259.46	4.6433
TCGA-GBMLGG(N=656)	TCGA-DU-A5TP-01	-731.531	1256.51	524.983	5.1764
TCGA-GBMLGG(N=656)	TCGA-06-0210-01	-382.138	1213.41	831.273	4.5066
TCGA-GBMLGG(N=656)	TCGA-FG-8187-01	-1127.77	-348.126	-1475.89	4.6142
TCGA-GBMLGG(N=656)	TCGA-19-2624-01	-1442.9	-783.591	-2226.49	4.7263
TCGA-GBMLGG(N=656)	TCGA-IK-8125-01	-1279.44	-595.998	-1875.44	4.8182
TCGA-GBMLGG(N=656)	TCGA-19-5960-01	-1422.61	-820.109	-2242.72	4.9677
TCGA-GBMLGG(N=656)	TCGA-CS-6666-01	-784.805	-56.3479	-841.153	5.407
TCGA-GBMLGG(N=656)	TCGA-06-0686-01	-677.757	236.385	-441.372	5.0286
TCGA-GBMLGG(N=656)	TCGA-TM-A7CF-01	-1579.09	-1028.07	-2607.16	4.6502
TCGA-GBMLGG(N=656)	TCGA-DH-A7US-01	-1441.46	-544.793	-1986.25	5.1543
TCGA-GBMLGG(N=656)	TCGA-DU-7013-01	-988.084	96.2425	-891.842	5.5342
TCGA-GBMLGG(N=656)	TCGA-E1-A7Z6-01	-1144.79	-245.903	-1390.7	4.9755
TCGA-GBMLGG(N=656)	TCGA-HT-7857-01	685.529	2128.89	2814.42	4.6294
TCGA-GBMLGG(N=656)	TCGA-E1-5319-01	-1058.56	-270.868	-1329.43	4.9658
TCGA-GBMLGG(N=656)	TCGA-DU-A5TS-01	-1222.27	-172.284	-1394.56	4.0216
TCGA-GBMLGG(N=656)	TCGA-HT-7856-01	-1297.47	-1045.15	-2342.62	4.9792
TCGA-GBMLGG(N=656)	TCGA-DU-6392-01	-559.322	214.983	-344.338	5.9241
TCGA-GBMLGG(N=656)	TCGA-QH-A6CU-01	-909.914	95.6301	-814.284	4.2212
TCGA-GBMLGG(N=656)	TCGA-DU-6404-01	-919.542	-361.05	-1280.59	5.0614
TCGA-GBMLGG(N=656)	TCGA-VW-A8FI-01	-1029.95	323.25	-706.696	4.0144
TCGA-GBMLGG(N=656)	TCGA-P5-A5EZ-01	-942.707	238.773	-703.933	4.2818
TCGA-GBMLGG(N=656)	TCGA-S9-A89Z-01	-577.355	758.267	180.912	5.8276
TCGA-GBMLGG(N=656)	TCGA-FG-5963-01	-416.837	1079.3	662.463	5
TCGA-GBMLGG(N=656)	TCGA-S9-A7IQ-01	-1566.74	-1454.44	-3021.17	5.3349
TCGA-GBMLGG(N=656)	TCGA-S9-A89V-01	-967.985	-3.02397	-971.009	5.634
TCGA-GBMLGG(N=656)	TCGA-DB-A64W-01	-1885.99	-1655.92	-3541.91	5.1152
TCGA-GBMLGG(N=656)	TCGA-FG-A4MX-01	-1411.26	-230.862	-1642.12	3.7909
TCGA-GBMLGG(N=656)	TCGA-P5-A72Z-01	-1713.87	-1077.45	-2791.32	5.3855
TCGA-GBMLGG(N=656)	TCGA-06-2563-01	-619.842	329.8	-290.042	4.677
TCGA-GBMLGG(N=656)	TCGA-S9-A6U1-01	-1145.84	-160.742	-1306.58	5.5135
TCGA-GBMLGG(N=656)	TCGA-15-1444-01	-368.368	878.778	510.41	4.8223
TCGA-GBMLGG(N=656)	TCGA-32-4213-01	331.873	1414.6	1746.47	3.3105
TCGA-GBMLGG(N=656)	TCGA-HT-7881-01	-1542.71	-1229.19	-2771.91	4.8575
TCGA-GBMLGG(N=656)	TCGA-15-0742-01	-1132.69	-173.729	-1306.42	5.0479
TCGA-GBMLGG(N=656)	TCGA-06-0187-01	-472.568	759.984	287.416	4.9137
TCGA-GBMLGG(N=656)	TCGA-19-1390-01	-1364.07	-360.528	-1724.6	5.5958
TCGA-GBMLGG(N=656)	TCGA-QH-A65V-01	-1309.47	-279.863	-1589.33	4.5583
TCGA-GBMLGG(N=656)	TCGA-DU-A7TG-01	-1021.57	-502.198	-1523.77	4.9769
TCGA-GBMLGG(N=656)	TCGA-TQ-A7RV-01	-1466.48	-637.086	-2103.57	5.2009
TCGA-GBMLGG(N=656)	TCGA-DU-5874-01	-1614.83	-1112.37	-2727.21	5.8684
TCGA-GBMLGG(N=656)	TCGA-QH-A6X4-01	-1750.12	-689.67	-2439.79	4.865
TCGA-GBMLGG(N=656)	TCGA-VM-A8CB-01	-1736.23	-850.294	-2586.52	5.5479
TCGA-GBMLGG(N=656)	TCGA-DH-A66F-01	-1465.62	-667.492	-2133.11	4.8625
TCGA-GBMLGG(N=656)	TCGA-HT-7694-01	-1506.7	-1157.97	-2664.67	5.0717
TCGA-GBMLGG(N=656)	TCGA-HT-7471-01	-759.994	366.032	-393.963	5.3534
TCGA-GBMLGG(N=656)	TCGA-HT-7608-01	-981.265	-231.173	-1212.44	4.591
TCGA-GBMLGG(N=656)	TCGA-CS-6290-01	-538.304	1186.77	648.467	4.588
TCGA-GBMLGG(N=656)	TCGA-DB-A4XD-01	-1335.35	-463.954	-1799.31	5.2536
TCGA-GBMLGG(N=656)	TCGA-TQ-A7RK-01	-1526.98	-663.795	-2190.78	5.022
TCGA-GBMLGG(N=656)	TCGA-HT-7475-01	-1621.4	-1057.75	-2679.16	5.0099
TCGA-GBMLGG(N=656)	TCGA-TQ-A7RO-01	-1570.67	-760.595	-2331.27	5.3541
TCGA-GBMLGG(N=656)	TCGA-HT-7902-01	-1265.03	-384.762	-1649.79	4.9045
TCGA-GBMLGG(N=656)	TCGA-FG-A711-01	-1585.52	-476.669	-2062.18	4.7523
TCGA-GBMLGG(N=656)	TCGA-06-2557-01	-165.944	1659.55	1493.61	5.0427
TCGA-GBMLGG(N=656)	TCGA-DB-5276-01	-474.055	525.542	51.4873	4.9189
TCGA-GBMLGG(N=656)	TCGA-P5-A730-01	-1231.17	-708.83	-1940	4.7772
TCGA-GBMLGG(N=656)	TCGA-HT-A74O-01	-642.548	934.666	292.118	4.4745
TCGA-GBMLGG(N=656)	TCGA-HT-A74J-01	-1342.88	-198.889	-1541.77	5.3555
TCGA-GBMLGG(N=656)	TCGA-DU-5855-01	-896.93	458.894	-438.036	5.0939
TCGA-GBMLGG(N=656)	TCGA-06-0878-01	-205.374	1012.55	807.178	4.7523
TCGA-GBMLGG(N=656)	TCGA-DH-A669-01	-1228.15	-51.3728	-1279.52	5.1922
TCGA-GBMLGG(N=656)	TCGA-HT-A617-01	-310.84	737.747	426.907	4.421
TCGA-GBMLGG(N=656)	TCGA-06-2567-01	-289.868	1068.88	779.016	5.0237
TCGA-GBMLGG(N=656)	TCGA-32-2616-01	-698.444	450.915	-247.529	4.9117
TCGA-GBMLGG(N=656)	TCGA-28-5208-01	-317.242	594.3	277.058	5.0036
TCGA-GBMLGG(N=656)	TCGA-28-2514-01	-835.413	-6.74237	-842.156	4.9552
TCGA-GBMLGG(N=656)	TCGA-06-1804-01	-655.229	78.4365	-576.792	5.5907
TCGA-GBMLGG(N=656)	TCGA-QH-A6CX-01	-801.704	348.845	-452.859	4.3484
TCGA-GBMLGG(N=656)	TCGA-14-2554-01	-243.223	1001.66	758.442	4.0994
TCGA-GBMLGG(N=656)	TCGA-P5-A5F4-01	-1438.78	-1012	-2450.78	5.0739
TCGA-GBMLGG(N=656)	TCGA-DU-A5TU-01	-689.916	833.552	143.636	4.857
TCGA-GBMLGG(N=656)	TCGA-DU-A76K-01	-1282.95	-1229.83	-2512.78	4.5675
TCGA-GBMLGG(N=656)	TCGA-HT-7609-01	-1081.64	150.68	-930.962	4.6381
TCGA-GBMLGG(N=656)	TCGA-TQ-A7RR-01	-1089.01	21.6788	-1067.33	5.0519
TCGA-GBMLGG(N=656)	TCGA-DH-A66D-01	-972.653	352.776	-619.877	5.4835
TCGA-GBMLGG(N=656)	TCGA-DH-A7UV-01	-1188.01	-9.19775	-1197.2	4.6821
TCGA-GBMLGG(N=656)	TCGA-02-2485-01	-810.744	-52.9236	-863.667	4.9704
TCGA-GBMLGG(N=656)	TCGA-06-5858-01	-308.346	633.868	325.522	5.0828
TCGA-GBMLGG(N=656)	TCGA-FG-6690-01	-978.949	254.485	-724.465	5.0063
TCGA-GBMLGG(N=656)	TCGA-DB-A4XA-01	-1039.29	-75.2535	-1114.54	4.5754
TCGA-GBMLGG(N=656)	TCGA-DU-8167-01	-576.994	407.565	-169.429	4.855
TCGA-GBMLGG(N=656)	TCGA-QH-A65X-01	-1056.82	-141.955	-1198.78	4.8694
TCGA-GBMLGG(N=656)	TCGA-06-0178-01	-459.382	817.467	358.086	3.4868
TCGA-GBMLGG(N=656)	TCGA-P5-A780-01	-848.954	20.5793	-828.375	4.5808
TCGA-GBMLGG(N=656)	TCGA-E1-5302-01	-789.109	450.245	-338.864	5.2638
TCGA-GBMLGG(N=656)	TCGA-14-1823-01	-104.462	1386	1281.54	3.5149
TCGA-GBMLGG(N=656)	TCGA-HW-A5KJ-01	-1569.22	-789.616	-2358.84	4.1161
TCGA-GBMLGG(N=656)	TCGA-FG-7636-01	-1365.76	-301.313	-1667.08	4.8043
TCGA-GBMLGG(N=656)	TCGA-DU-5847-01	-477.342	858.433	381.091	5.1583
TCGA-GBMLGG(N=656)	TCGA-28-2509-01	-787.258	566.341	-220.917	4.5534
TCGA-GBMLGG(N=656)	TCGA-DU-6406-01	-966.952	122.692	-844.261	5.4696
TCGA-GBMLGG(N=656)	TCGA-06-2558-01	-341.553	429.051	87.4985	4.8699
TCGA-GBMLGG(N=656)	TCGA-06-0745-01	-314.438	820.666	506.228	4.5342
TCGA-GBMLGG(N=656)	TCGA-TM-A84B-01	-1082.49	-762.811	-1845.31	5.4473
TCGA-GBMLGG(N=656)	TCGA-DU-A76O-01	-1012.77	728.069	-284.706	4.8319
TCGA-GBMLGG(N=656)	TCGA-CS-4944-01	-881.426	120.198	-761.228	4.6502
TCGA-GBMLGG(N=656)	TCGA-HT-7603-01	-1409.26	-974.751	-2384.02	4.8783
TCGA-LGG(N=504)	TCGA-S9-A7J2-01	-1609.72	-987.03	-2596.75	5.3078
TCGA-LGG(N=504)	TCGA-E1-A7YI-01	-1511.8	-526.778	-2038.58	5.8948
TCGA-LGG(N=504)	TCGA-DU-7302-01	-1576.8	-1074.91	-2651.72	5.1148
TCGA-LGG(N=504)	TCGA-DU-A7TI-01	-942.756	466.658	-476.097	5.1355
TCGA-LGG(N=504)	TCGA-P5-A5EX-01	-236.757	1154.92	918.167	4.691
TCGA-LGG(N=504)	TCGA-HT-8563-01	410.287	2096.3	2506.59	5.1938
TCGA-LGG(N=504)	TCGA-DU-7012-01	383.216	1621.77	2004.99	4.8069
TCGA-LGG(N=504)	TCGA-E1-5322-01	-867.423	559.689	-307.735	5.2969
TCGA-LGG(N=504)	TCGA-HT-8558-01	-1386.95	-1289.59	-2676.54	5.1136
TCGA-LGG(N=504)	TCGA-S9-A6U8-01	-953.799	237.576	-716.223	5.2188
TCGA-LGG(N=504)	TCGA-CS-5393-01	-1011.61	295.109	-716.499	4.7819
TCGA-LGG(N=504)	TCGA-HT-7854-01	-461.478	656.41	194.931	4.6742
TCGA-LGG(N=504)	TCGA-HT-7874-01	-1335.03	-998.996	-2334.03	5.0605
TCGA-LGG(N=504)	TCGA-RY-A845-01	-1341.63	-392.76	-1734.39	5.3045
TCGA-LGG(N=504)	TCGA-HT-7616-01	-538.414	878.925	340.511	5.2506
TCGA-LGG(N=504)	TCGA-KT-A7W1-01	-1297.94	-350.381	-1648.32	5.1469
TCGA-LGG(N=504)	TCGA-P5-A5F2-01	-1435.77	-885.065	-2320.84	4.7148
TCGA-LGG(N=504)	TCGA-CS-5396-01	-1024.87	-356.875	-1381.74	5.2265
TCGA-LGG(N=504)	TCGA-HT-7680-01	-472.291	574.671	102.38	4.8679
TCGA-LGG(N=504)	TCGA-S9-A7IS-01	-1523.29	-466.381	-1989.68	5.4634
TCGA-LGG(N=504)	TCGA-HW-7486-01	-1040.03	-178.699	-1218.73	4.8151
TCGA-LGG(N=504)	TCGA-P5-A5F1-01	-829.992	127.942	-702.051	4.5717
TCGA-LGG(N=504)	TCGA-DU-7011-01	-172.014	779.06	607.046	4.3869
TCGA-LGG(N=504)	TCGA-P5-A77X-01	-1648.51	-1159.31	-2807.82	4.427
TCGA-LGG(N=504)	TCGA-VM-A8CA-01	-775.292	63.0519	-712.24	4.5663
TCGA-LGG(N=504)	TCGA-DU-7015-01	-827.778	739.356	-88.4211	5.0282
TCGA-LGG(N=504)	TCGA-TM-A7C5-01	-1564.72	-804.783	-2369.5	4.865
TCGA-LGG(N=504)	TCGA-DU-8162-01	-925.726	-620.503	-1546.23	4.9612
TCGA-LGG(N=504)	TCGA-TM-A84O-01	-1179.96	-336.553	-1516.52	4.5154
TCGA-LGG(N=504)	TCGA-FG-A60K-01	-1524.12	-378.185	-1902.31	4.991
TCGA-LGG(N=504)	TCGA-S9-A7R3-01	-948.632	122.489	-826.143	4.9644
TCGA-LGG(N=504)	TCGA-TQ-A7RN-01	-1573.58	-823.125	-2396.7	5.248
TCGA-LGG(N=504)	TCGA-DU-A6S6-01	-1690.24	-1389.67	-3079.91	5.3782
TCGA-LGG(N=504)	TCGA-S9-A7R2-01	-508.52	881.624	373.104	4.4006
TCGA-LGG(N=504)	TCGA-P5-A735-01	-1503.18	-349.465	-1852.65	5.0943
TCGA-LGG(N=504)	TCGA-HT-7691-01	-328.211	612.644	284.433	4.8585
TCGA-LGG(N=504)	TCGA-FG-A6J1-01	-1060.32	53.4659	-1006.86	4.3002
TCGA-LGG(N=504)	TCGA-DU-6402-01	-385.352	801.969	416.617	5.1831
TCGA-LGG(N=504)	TCGA-HT-8104-01	-854.347	-232.926	-1087.27	5.1784
TCGA-LGG(N=504)	TCGA-FN-7833-01	-322.9	1187.77	864.87	5.0896
TCGA-LGG(N=504)	TCGA-HT-7473-01	-351.653	1240.61	888.961	4.7442
TCGA-LGG(N=504)	TCGA-HT-8019-01	-1343.47	-1307.35	-2650.82	4.4304
TCGA-LGG(N=504)	TCGA-DB-A4XF-01	-1001.31	-176.605	-1177.91	4.836
TCGA-LGG(N=504)	TCGA-HT-A5RA-01	-656.53	207.664	-448.866	4.9093
TCGA-LGG(N=504)	TCGA-E1-A7YL-01	-416.613	877.179	460.565	4.2795
TCGA-LGG(N=504)	TCGA-HT-A61B-01	-556.02	1209.09	653.073	4.8758
TCGA-LGG(N=504)	TCGA-TM-A7CA-01	-1530.43	-706.265	-2236.69	5.4689
TCGA-LGG(N=504)	TCGA-HT-7684-01	-812.871	377.344	-435.527	3.9041
TCGA-LGG(N=504)	TCGA-HW-8322-01	-1435.34	-481.692	-1917.03	5.2649
TCGA-LGG(N=504)	TCGA-S9-A6U9-01	-463.507	716.923	253.417	4.7285
TCGA-LGG(N=504)	TCGA-HT-7676-01	-923.843	603.465	-320.378	4.6657
TCGA-LGG(N=504)	TCGA-HT-7469-01	-1296.76	-540.192	-1836.95	5.5027
TCGA-LGG(N=504)	TCGA-DH-A7UU-01	-1320.7	-425.795	-1746.49	5.1182
TCGA-LGG(N=504)	TCGA-HT-7873-01	-1159.96	-193.608	-1353.57	4.9996
TCGA-LGG(N=504)	TCGA-HW-A5KK-01	-447.676	987.031	539.355	4.47
TCGA-LGG(N=504)	TCGA-DB-A64P-01	-1123.66	-285.469	-1409.13	4.748
TCGA-LGG(N=504)	TCGA-HT-7478-01	-292.978	1367.08	1074.1	4.7603
TCGA-LGG(N=504)	TCGA-S9-A6TX-01	-1350.41	-521.964	-1872.38	4.9289
TCGA-LGG(N=504)	TCGA-RY-A83Z-01	-1531.62	-47.3093	-1578.93	5.1252
TCGA-LGG(N=504)	TCGA-FG-6688-01	-585.677	716.577	130.9	4.2204
TCGA-LGG(N=504)	TCGA-FG-A4MT-01	-1368.41	-442.746	-1811.16	5.0884
TCGA-LGG(N=504)	TCGA-FG-A6IZ-01	-1457.42	-265.776	-1723.2	4.6347
TCGA-LGG(N=504)	TCGA-HT-8113-01	-1531.06	-1177.49	-2708.56	4.9477
TCGA-LGG(N=504)	TCGA-DH-A7UT-01	-1242.43	65.5389	-1176.89	4.8105
TCGA-LGG(N=504)	TCGA-EZ-7264-01	-1638.36	-1172.38	-2810.74	5.0444
TCGA-LGG(N=504)	TCGA-TQ-A7RF-01	-1366.24	-220.283	-1586.53	5.3009
TCGA-LGG(N=504)	TCGA-DB-5274-01	-755.019	322.017	-433.002	4.0748
TCGA-LGG(N=504)	TCGA-S9-A7R8-01	-1059.89	235.595	-824.296	5.1792
TCGA-LGG(N=504)	TCGA-FG-7641-01	-1724.65	-1375.6	-3100.24	5.2146
TCGA-LGG(N=504)	TCGA-HW-7495-01	-1381.36	-1032.78	-2414.13	5.1486
TCGA-LGG(N=504)	TCGA-CS-6669-01	-1433.97	-1437.01	-2870.98	4.511
TCGA-LGG(N=504)	TCGA-HT-7481-01	-1370.62	-890.086	-2260.7	4.6611
TCGA-LGG(N=504)	TCGA-DU-8163-01	-806.676	534.666	-272.01	5.1534
TCGA-LGG(N=504)	TCGA-S9-A6WD-01	-1659.47	-887.425	-2546.9	4.9787
TCGA-LGG(N=504)	TCGA-CS-4942-01	-755.341	921.649	166.309	5.3324
TCGA-LGG(N=504)	TCGA-HT-8110-01	-351.807	1419.65	1067.84	3.7432
TCGA-LGG(N=504)	TCGA-HT-8106-01	236.527	2620.48	2857.01	5.1339
TCGA-LGG(N=504)	TCGA-QH-A6CW-01	-1109.43	150.28	-959.152	4.8365
TCGA-LGG(N=504)	TCGA-RY-A840-01	-1691.23	-771.982	-2463.22	5.2001
TCGA-LGG(N=504)	TCGA-HW-8319-01	-1309.74	-643.74	-1953.48	5.2103
TCGA-LGG(N=504)	TCGA-HT-7482-01	-713.564	386.435	-327.129	5.2947
TCGA-LGG(N=504)	TCGA-DU-5870-01	-1021.27	-239.945	-1261.22	5.1077
TCGA-LGG(N=504)	TCGA-E1-5304-01	-1912.77	-1280.68	-3193.45	5.6041
TCGA-LGG(N=504)	TCGA-TM-A84S-01	-1210.96	-250.234	-1461.19	4.796
TCGA-LGG(N=504)	TCGA-CS-4943-01	-1106.14	-162.515	-1268.65	4.4404
TCGA-LGG(N=504)	TCGA-E1-A7Z3-01	-902.94	-150.346	-1053.29	4.8095
TCGA-LGG(N=504)	TCGA-FG-8182-01	-997.606	182.913	-814.693	5.4835
TCGA-LGG(N=504)	TCGA-DU-A5TW-01	-1410.26	-487.364	-1897.63	5.1048
TCGA-LGG(N=504)	TCGA-TQ-A7RP-01	-690.927	-166.861	-857.788	4.5386
TCGA-LGG(N=504)	TCGA-HT-7689-01	-1139.68	-72.3938	-1212.07	5.064
TCGA-LGG(N=504)	TCGA-FG-7638-01	-1294.64	-627.768	-1922.41	4.6065
TCGA-LGG(N=504)	TCGA-P5-A5EV-01	-1215.98	-128.306	-1344.29	5.1019
TCGA-LGG(N=504)	TCGA-HT-7476-01	-576.686	-334.253	-910.94	4.7496
TCGA-LGG(N=504)	TCGA-TQ-A7RG-01	-1237.66	-261.883	-1499.54	5.1441
TCGA-LGG(N=504)	TCGA-TM-A84F-01	-532.755	1320.74	787.99	4.7088
TCGA-LGG(N=504)	TCGA-FG-8181-01	-1069.38	-934.887	-2004.27	4.8033
TCGA-LGG(N=504)	TCGA-DU-A7T6-01	-1133.65	-735.409	-1869.06	5.6568
TCGA-LGG(N=504)	TCGA-DB-A4XC-01	-1108.93	144.695	-964.238	4.9132
TCGA-LGG(N=504)	TCGA-S9-A6U2-01	-1116.07	-363.819	-1479.89	5.2895
TCGA-LGG(N=504)	TCGA-DB-A75M-01	-1122.3	-37.8396	-1160.13	4.8115
TCGA-LGG(N=504)	TCGA-HT-8012-01	-1384.13	-592.818	-1976.95	5.2138
TCGA-LGG(N=504)	TCGA-S9-A7QW-01	-1695.72	-933.668	-2629.39	5.1752
TCGA-LGG(N=504)	TCGA-P5-A733-01	-1315.12	-656.896	-1972.01	4.2204
TCGA-LGG(N=504)	TCGA-E1-A7Z4-01	-1253.41	302.062	-951.353	4.9556
TCGA-LGG(N=504)	TCGA-FG-8185-01	-1364.7	-453.24	-1817.94	4.8289
TCGA-LGG(N=504)	TCGA-FG-A4MW-01	-1092.01	-320.297	-1412.31	4.722
TCGA-LGG(N=504)	TCGA-HW-8320-01	-1077.28	-43.7623	-1121.04	5.2285
TCGA-LGG(N=504)	TCGA-DU-5849-01	-1342.57	-545.935	-1888.51	5.2721
TCGA-LGG(N=504)	TCGA-DB-5273-01	-515.425	516.955	1.53016	4.7798
TCGA-LGG(N=504)	TCGA-R8-A6MO-01	-1339.02	-171.221	-1510.24	4.889
TCGA-LGG(N=504)	TCGA-CS-6670-01	-1414.39	-932.621	-2347.02	4.8788
TCGA-LGG(N=504)	TCGA-DU-5854-01	-339.95	580.995	241.045	4.8856
TCGA-LGG(N=504)	TCGA-S9-A6WL-01	-951.436	-828.31	-1779.75	5.2906
TCGA-LGG(N=504)	TCGA-S9-A6TV-01	-362.612	1043.48	680.869	5.1555
TCGA-LGG(N=504)	TCGA-S9-A6WE-01	-1367.24	-544.927	-1912.17	5.306
TCGA-LGG(N=504)	TCGA-QH-A6XA-01	-1127.19	-231.029	-1358.21	4.5687
TCGA-LGG(N=504)	TCGA-DU-6393-01	-1718.56	-1057.03	-2775.59	5.76
TCGA-LGG(N=504)	TCGA-VM-A8C9-01	-236.903	1215.24	978.34	4.4628
TCGA-LGG(N=504)	TCGA-DU-5853-01	-859.551	576.757	-282.794	4.9084
TCGA-LGG(N=504)	TCGA-FG-5962-01	-1309.8	-769.445	-2079.24	5.1748
TCGA-LGG(N=504)	TCGA-QH-A65S-01	-1102.97	111.876	-991.097	4.2173
TCGA-LGG(N=504)	TCGA-F6-A8O4-01	-1548.98	-943.677	-2492.66	5.0709
TCGA-LGG(N=504)	TCGA-QH-A870-01	-1446.85	-591.924	-2038.78	5.1498
TCGA-LGG(N=504)	TCGA-S9-A7R1-01	-1526.84	-1022.52	-2549.36	4.9065
TCGA-LGG(N=504)	TCGA-TQ-A7RH-01	-914.325	304.494	-609.831	5.5466
TCGA-LGG(N=504)	TCGA-E1-A7YQ-01	-45.5485	1318.03	1272.48	4.8131
TCGA-LGG(N=504)	TCGA-HT-8107-01	-1218.48	-1099.46	-2317.94	4.9203
TCGA-LGG(N=504)	TCGA-P5-A72W-01	-1346.87	-320.018	-1666.88	4.7898
TCGA-LGG(N=504)	TCGA-DB-A64L-01	-1432.65	-225.467	-1658.12	4.8954
TCGA-LGG(N=504)	TCGA-HW-7493-01	-515.946	156.528	-359.418	4.7231
TCGA-LGG(N=504)	TCGA-TM-A84R-01	-1426.31	-1280.79	-2707.09	5.1607
TCGA-LGG(N=504)	TCGA-HT-A74L-01	-1298.28	-204.732	-1503.02	5.1728
TCGA-LGG(N=504)	TCGA-HT-7477-01	-1224.16	-447.137	-1671.3	5.5189
TCGA-LGG(N=504)	TCGA-FG-A87Q-01	-205.581	899.283	693.702	4.6719
TCGA-LGG(N=504)	TCGA-FG-A70Z-01	-267.095	446.556	179.461	4.9458
TCGA-LGG(N=504)	TCGA-FG-A4MU-01	-472.305	738.098	265.794	5.0326
TCGA-LGG(N=504)	TCGA-DB-A4XB-01	-1430.39	-474.255	-1904.65	5.5435
TCGA-LGG(N=504)	TCGA-WY-A85D-01	-1205.21	23.3896	-1181.82	4.847
TCGA-LGG(N=504)	TCGA-DU-A5TR-01	-380.586	1547.9	1167.32	4.0773
TCGA-LGG(N=504)	TCGA-CS-4941-01	-622.083	836.896	214.813	5.3184
TCGA-LGG(N=504)	TCGA-HT-A615-01	-1012.31	438.534	-573.775	4.8495
TCGA-LGG(N=504)	TCGA-HT-A5RB-01	-1458.01	-1060.09	-2518.1	4.9496
TCGA-LGG(N=504)	TCGA-E1-A7YN-01	176.33	1885.43	2061.76	4.7929
TCGA-LGG(N=504)	TCGA-QH-A6XC-01	-1084.5	-236.242	-1320.74	4.6474
TCGA-LGG(N=504)	TCGA-S9-A6WN-01	-519.619	921.794	402.175	5.1635
TCGA-LGG(N=504)	TCGA-P5-A72X-01	-928.357	-380.897	-1309.25	4.8465
TCGA-LGG(N=504)	TCGA-WY-A858-01	-357.492	923.729	566.237	4.0575
TCGA-LGG(N=504)	TCGA-DU-7014-01	-1000.22	-119.302	-1119.52	4.8069
TCGA-LGG(N=504)	TCGA-VM-A8CF-01	-646.162	895.457	249.294	5.0418
TCGA-LGG(N=504)	TCGA-CS-4938-01	-939.295	-142.958	-1082.25	4.8167
TCGA-LGG(N=504)	TCGA-DU-8166-01	-1080.87	-127.955	-1208.82	5.4732
TCGA-LGG(N=504)	TCGA-DU-7300-01	-994.324	-419.921	-1414.25	4.847
TCGA-LGG(N=504)	TCGA-DU-7292-01	-1121.37	-791.011	-1912.38	4.837
TCGA-LGG(N=504)	TCGA-DB-A75P-01	-894.794	-258.791	-1153.58	4.4523
TCGA-LGG(N=504)	TCGA-FG-6691-01	-543.047	821.063	278.016	4.7725
TCGA-LGG(N=504)	TCGA-DB-5279-01	-1239.93	-495.318	-1735.25	5.0562
TCGA-LGG(N=504)	TCGA-S9-A6WI-01	-1303.15	-1171.95	-2475.1	4.9426
TCGA-LGG(N=504)	TCGA-DB-A64S-01	-565.868	676.546	110.678	4.664
TCGA-LGG(N=504)	TCGA-FG-6692-01	-909.681	312.207	-597.474	4.6949
TCGA-LGG(N=504)	TCGA-HW-7489-01	-1223.42	-617.908	-1841.32	5.0286
TCGA-LGG(N=504)	TCGA-HT-8114-01	-436.834	783.564	346.73	4.8744
TCGA-LGG(N=504)	TCGA-TM-A84H-01	-1561.87	-686.15	-2248.02	5.1776
TCGA-LGG(N=504)	TCGA-DB-A64V-01	-704.951	731.88	26.9289	4.2921
TCGA-LGG(N=504)	TCGA-DU-7019-01	-729.716	17.2003	-712.516	4.9402
TCGA-LGG(N=504)	TCGA-S9-A7R4-01	-406.04	270.768	-135.272	5.0023
TCGA-LGG(N=504)	TCGA-S9-A7J3-01	-1394.19	-335.699	-1729.89	5.2281
TCGA-LGG(N=504)	TCGA-TM-A84L-01	-801.54	305.657	-495.883	4.7856
TCGA-LGG(N=504)	TCGA-E1-A7YH-01	-1297.55	-100.187	-1397.74	4.9964
TCGA-LGG(N=504)	TCGA-QH-A65Z-01	-1589.69	-753.078	-2342.76	4.7866
TCGA-LGG(N=504)	TCGA-DU-A7TD-01	-563.082	938.818	375.736	5.1883
TCGA-LGG(N=504)	TCGA-DU-5871-01	-1111.76	174.205	-937.55	5.1579
TCGA-LGG(N=504)	TCGA-HW-A5KL-01	-1193.35	-65.3205	-1258.67	4.5211
TCGA-LGG(N=504)	TCGA-RY-A83X-01	-1565.1	-931.711	-2496.81	5.235
TCGA-LGG(N=504)	TCGA-HT-7687-01	-1198.22	-335.371	-1533.6	5.3038
TCGA-LGG(N=504)	TCGA-HT-A4DV-01	-1255.47	-345.071	-1600.54	4.5085
TCGA-LGG(N=504)	TCGA-WY-A85A-01	-1423.71	-254.332	-1678.04	4.9069
TCGA-LGG(N=504)	TCGA-DB-5281-01	-932.46	-511.567	-1444.03	5.599
TCGA-LGG(N=504)	TCGA-E1-A7YK-01	-502.202	1128.75	626.544	4.7581
TCGA-LGG(N=504)	TCGA-DU-A7TA-01	-786.362	390.784	-395.578	5.8659
TCGA-LGG(N=504)	TCGA-CS-5395-01	-1023.91	-663.746	-1687.65	5.0726
TCGA-LGG(N=504)	TCGA-DH-A7UR-01	-1363.95	-1026.37	-2390.32	5.3565
TCGA-LGG(N=504)	TCGA-DU-6400-01	-1562.72	-721.859	-2284.58	5.3111
TCGA-LGG(N=504)	TCGA-HT-A5R5-01	-665.199	558.105	-107.093	4.8939
TCGA-LGG(N=504)	TCGA-HT-8018-01	-105.11	479.53	374.42	5.2601
TCGA-LGG(N=504)	TCGA-FG-A713-01	-1315.15	-1161.07	-2476.22	4.7104
TCGA-LGG(N=504)	TCGA-S9-A6WP-01	-1198.21	131.138	-1067.07	5.0798
TCGA-LGG(N=504)	TCGA-S9-A6U5-01	-1227.48	339.967	-887.51	4.656
TCGA-LGG(N=504)	TCGA-E1-A7YO-01	-1472.47	-1041.79	-2514.25	5.1926
TCGA-LGG(N=504)	TCGA-FG-A710-01	-884.192	609.466	-274.726	4.8028
TCGA-LGG(N=504)	TCGA-QH-A6X8-01	-1500.91	-516.014	-2016.92	5.1081
TCGA-LGG(N=504)	TCGA-HT-7610-01	-1297.66	-915.822	-2213.48	5.082
TCGA-LGG(N=504)	TCGA-HT-7875-01	-1545.09	-1153.91	-2698.99	5.1635
TCGA-LGG(N=504)	TCGA-DU-A6S3-01	-1649.51	-1185.85	-2835.36	4.4297
TCGA-LGG(N=504)	TCGA-R8-A6MK-01	-1501.09	-524.442	-2025.53	4.734
TCGA-LGG(N=504)	TCGA-P5-A5F0-01	-1834.34	-1363.81	-3198.15	5.1469
TCGA-LGG(N=504)	TCGA-S9-A6TS-01	-1149.4	-53.9864	-1203.38	4.7038
TCGA-LGG(N=504)	TCGA-S9-A6TW-01	-1008.44	-386.498	-1394.94	4.2343
TCGA-LGG(N=504)	TCGA-E1-5303-01	-595.53	933.656	338.126	4.7856
TCGA-LGG(N=504)	TCGA-DU-7299-01	-1195.78	-12.4839	-1208.26	5.1416
TCGA-LGG(N=504)	TCGA-DH-5140-01	-1082.71	-605.353	-1688.06	5.6436
TCGA-LGG(N=504)	TCGA-S9-A7QX-01	-1303.57	144.083	-1159.49	4.773
TCGA-LGG(N=504)	TCGA-DU-6408-01	-1142.56	37.3341	-1105.23	5.1891
TCGA-LGG(N=504)	TCGA-FG-5964-01	-1015.32	373.589	-641.727	4.5211
TCGA-LGG(N=504)	TCGA-DB-A64Q-01	-1556.95	-670.301	-2227.26	5.0171
TCGA-LGG(N=504)	TCGA-S9-A6WH-01	-1615.9	-789.913	-2405.82	5.4098
TCGA-LGG(N=504)	TCGA-DU-A6S8-01	-1565.51	-849.198	-2414.71	5.0717
TCGA-LGG(N=504)	TCGA-HT-7858-01	-818.388	746.053	-72.3346	4.8866
TCGA-LGG(N=504)	TCGA-HT-7860-01	-555.159	620.87	65.7104	5.1429
TCGA-LGG(N=504)	TCGA-DU-7006-01	-402.859	963.051	560.192	4.9098
TCGA-LGG(N=504)	TCGA-DU-7009-01	-1593.08	-1183.81	-2776.89	4.9764
TCGA-LGG(N=504)	TCGA-DU-7010-01	-941.829	-477.094	-1418.92	5.1169
TCGA-LGG(N=504)	TCGA-QH-A6X3-01	-1250.37	-316.426	-1566.8	4.6433
TCGA-LGG(N=504)	TCGA-DU-8164-01	-1586.97	-1150.47	-2737.44	5.2533
TCGA-LGG(N=504)	TCGA-DU-7018-01	-1535.68	-1145.86	-2681.54	5.067
TCGA-LGG(N=504)	TCGA-R8-A73M-01	-1689.17	-904.887	-2594.06	5.0282
TCGA-LGG(N=504)	TCGA-DB-A75L-01	-1174.57	-190.535	-1365.1	4.7939
TCGA-LGG(N=504)	TCGA-RY-A843-01	-1309.55	-412.17	-1721.72	4.582
TCGA-LGG(N=504)	TCGA-HT-7693-01	-976.944	551.284	-425.66	5.1132
TCGA-LGG(N=504)	TCGA-DU-A76L-01	9.12173	757.572	766.693	5.2858
TCGA-LGG(N=504)	TCGA-HT-7472-01	-729.137	460.973	-268.164	4.9594
TCGA-LGG(N=504)	TCGA-TQ-A8XE-01	-1431.28	-329.997	-1761.28	5.3198
TCGA-LGG(N=504)	TCGA-HT-A616-01	-1238.47	-808.769	-2047.24	4.6514
TCGA-LGG(N=504)	TCGA-FG-A4MY-01	-1239	-316.053	-1555.05	4.6136
TCGA-LGG(N=504)	TCGA-HT-7681-01	-1126.9	-310.962	-1437.86	5.2075
TCGA-LGG(N=504)	TCGA-DU-A6S2-01	-1581.22	-1001.18	-2582.4	4.783
TCGA-LGG(N=504)	TCGA-P5-A5EW-01	-1042.56	-90.2541	-1132.81	5.24
TCGA-LGG(N=504)	TCGA-DU-7309-01	-960.021	-441.209	-1401.23	4.7192
TCGA-LGG(N=504)	TCGA-FG-A87N-01	-1467.06	-476.896	-1943.96	5.7466
TCGA-LGG(N=504)	TCGA-DB-A4XH-01	-1445.01	-1139.92	-2584.93	4.3951
TCGA-LGG(N=504)	TCGA-HT-7485-01	-1056.13	-159.713	-1215.84	4.9156
TCGA-LGG(N=504)	TCGA-VV-A86M-01	-1149.33	254.717	-894.609	4.9964
TCGA-LGG(N=504)	TCGA-HT-7468-01	-1365.71	-577.194	-1942.9	5.1482
TCGA-LGG(N=504)	TCGA-HT-7677-01	-1372.07	-718.251	-2090.32	5.3576
TCGA-LGG(N=504)	TCGA-VW-A7QS-01	-1517.67	-863.606	-2381.27	5.2426
TCGA-LGG(N=504)	TCGA-DU-A5TY-01	-229.013	1272.43	1043.42	4.5173
TCGA-LGG(N=504)	TCGA-HT-8109-01	-1145.31	-513.667	-1658.98	4.8161
TCGA-LGG(N=504)	TCGA-S9-A6TZ-01	-922.66	25.2724	-897.387	5.1907
TCGA-LGG(N=504)	TCGA-HT-7606-01	-1476.56	-544.385	-2020.95	5.7916
TCGA-LGG(N=504)	TCGA-DH-5142-01	-538.043	1114.95	576.903	5.0224
TCGA-LGG(N=504)	TCGA-DU-7294-01	-1396.94	-796.574	-2193.51	4.9435
TCGA-LGG(N=504)	TCGA-HT-7479-01	-590.844	350.088	-240.756	5.1086
TCGA-LGG(N=504)	TCGA-DB-5275-01	-1375.66	-326.347	-1702.01	5.5886
TCGA-LGG(N=504)	TCGA-TM-A7C4-01	-1474.36	-1080.94	-2555.3	4.8228
TCGA-LGG(N=504)	TCGA-DU-5872-01	-723.015	339.532	-383.484	4.863
TCGA-LGG(N=504)	TCGA-FG-8186-01	-926.637	372.51	-554.127	5.1065
TCGA-LGG(N=504)	TCGA-TM-A84I-01	-1371.48	-305.716	-1677.2	5.5379
TCGA-LGG(N=504)	TCGA-S9-A6U6-01	-1278.74	-368.812	-1647.55	5.1792
TCGA-LGG(N=504)	TCGA-E1-5305-01	-1042.69	-206.657	-1249.35	4.8395
TCGA-LGG(N=504)	TCGA-DU-6395-01	-1091.12	-75.0844	-1166.2	5.0157
TCGA-LGG(N=504)	TCGA-TM-A84T-01	-1183.53	-125.023	-1308.56	4.8575
TCGA-LGG(N=504)	TCGA-HT-7879-01	-971.597	-92.6455	-1064.24	5.2009
TCGA-LGG(N=504)	TCGA-S9-A7IZ-01	-1041.83	25.4086	-1016.42	4.8987
TCGA-LGG(N=504)	TCGA-HT-7602-01	-981.145	32.9683	-948.177	4.3292
TCGA-LGG(N=504)	TCGA-DU-A7TJ-01	-921.541	122.865	-798.676	4.479
TCGA-LGG(N=504)	TCGA-P5-A77W-01	-1657.27	-1002.41	-2659.68	4.6877
TCGA-LGG(N=504)	TCGA-CS-6186-01	-1189.78	-292.458	-1482.23	5.193
TCGA-LGG(N=504)	TCGA-DU-7008-01	-1549.17	-810.135	-2359.31	5.5515
TCGA-LGG(N=504)	TCGA-HT-7688-01	-1446.37	-1063.12	-2509.49	5.2642
TCGA-LGG(N=504)	TCGA-DU-A7T8-01	-700.473	304.512	-395.961	5.2529
TCGA-LGG(N=504)	TCGA-DB-A64U-01	-1389.29	-690.127	-2079.41	4.7777
TCGA-LGG(N=504)	TCGA-HT-A61C-01	-804.589	323.642	-480.947	5.2559
TCGA-LGG(N=504)	TCGA-F6-A8O3-01	-1801.32	-1205.13	-3006.45	5.5167
TCGA-LGG(N=504)	TCGA-DB-A64O-01	-804.812	-142.895	-947.707	4.6628
TCGA-LGG(N=504)	TCGA-R8-A6ML-01	-1712.76	-864.72	-2577.48	4.9346
TCGA-LGG(N=504)	TCGA-DU-A5TT-01	-798.412	-71.96	-870.372	4.4542
TCGA-LGG(N=504)	TCGA-HT-8111-01	-940.299	431.411	-508.888	4.8238
TCGA-LGG(N=504)	TCGA-S9-A7QZ-01	-1696.49	-1232.11	-2928.61	5.1227
TCGA-LGG(N=504)	TCGA-IK-7675-01	-1348.28	-832.608	-2180.89	5.0781
TCGA-LGG(N=504)	TCGA-TQ-A7RW-01	-781.513	677.381	-104.132	5.0674
TCGA-LGG(N=504)	TCGA-TQ-A7RU-01	-1558.25	-894.167	-2452.42	5.5179
TCGA-LGG(N=504)	TCGA-HT-7470-01	-1108.96	-534.137	-1643.1	4.7767
TCGA-LGG(N=504)	TCGA-HT-8108-01	-1024.18	558.792	-465.386	4.8238
TCGA-LGG(N=504)	TCGA-DB-A4XE-01	-1403.8	-474.239	-1878.04	5.3234
TCGA-LGG(N=504)	TCGA-HT-A4DS-01	-908.709	757.387	-151.322	4.0488
TCGA-LGG(N=504)	TCGA-E1-A7YU-01	-1313.96	-402.578	-1716.53	4.6566
TCGA-LGG(N=504)	TCGA-DU-8158-01	-334.378	834.583	500.205	4.9165
TCGA-LGG(N=504)	TCGA-HT-7474-01	-1254.77	-744.967	-1999.74	4.8182
TCGA-LGG(N=504)	TCGA-DH-5143-01	-926.578	-34.0869	-960.665	5.0786
TCGA-LGG(N=504)	TCGA-TQ-A7RJ-01	-1128.96	93.8758	-1035.08	5.1322
TCGA-LGG(N=504)	TCGA-TM-A84J-01	-1211.2	-901.355	-2112.55	5.6865
TCGA-LGG(N=504)	TCGA-E1-A7YD-01	-1162.81	-283.463	-1446.27	4.7767
TCGA-LGG(N=504)	TCGA-S9-A7QY-01	-1586.98	-849.04	-2436.02	4.6966
TCGA-LGG(N=504)	TCGA-P5-A731-01	-758.774	-169.712	-928.486	4.7882
TCGA-LGG(N=504)	TCGA-E1-A7YE-01	-388.572	966.992	578.419	5.3031
TCGA-LGG(N=504)	TCGA-HW-8321-01	-1021.43	-95.6707	-1117.1	5.2273
TCGA-LGG(N=504)	TCGA-HT-8010-01	-1040.49	-481.486	-1521.97	4.3378
TCGA-LGG(N=504)	TCGA-DB-5270-01	-616.831	-75.1637	-691.995	5.2476
TCGA-LGG(N=504)	TCGA-HT-A5R9-01	-1420.77	-910.689	-2331.46	4.976
TCGA-LGG(N=504)	TCGA-KT-A74X-01	-1532.62	-374.583	-1907.2	4.7005
TCGA-LGG(N=504)	TCGA-HT-A74K-01	-733.288	20.1564	-713.132	4.5249
TCGA-LGG(N=504)	TCGA-WY-A85C-01	-1267.89	-195.398	-1463.28	4.9496
TCGA-LGG(N=504)	TCGA-FG-8188-01	-970.744	-111.79	-1082.53	4.8182
TCGA-LGG(N=504)	TCGA-DU-A6S7-01	-1129.86	161.837	-968.025	5.3685
TCGA-LGG(N=504)	TCGA-HT-7855-01	-1309.42	-312.589	-1622	5.1997
TCGA-LGG(N=504)	TCGA-HT-8015-01	-764.146	-123.603	-887.749	4.9801
TCGA-LGG(N=504)	TCGA-DB-A75O-01	-1017.64	574.576	-443.063	4.5699
TCGA-LGG(N=504)	TCGA-S9-A6TY-01	-1834.08	-1363.8	-3197.88	5.1946
TCGA-LGG(N=504)	TCGA-DU-A7TB-01	-1338.93	-747.107	-2086.04	4.4881
TCGA-LGG(N=504)	TCGA-HT-7604-01	-1228.22	-542.874	-1771.09	5.1056
TCGA-LGG(N=504)	TCGA-HT-7884-01	-1407.09	-839.33	-2246.42	4.8822
TCGA-LGG(N=504)	TCGA-QH-A6CY-01	-1433.7	-768.8	-2202.5	4.7698
TCGA-LGG(N=504)	TCGA-S9-A6WM-01	-784.472	-315.73	-1100.2	4.6106
TCGA-LGG(N=504)	TCGA-CS-6667-01	-1100.96	-177.226	-1278.19	4.6247
TCGA-LGG(N=504)	TCGA-QH-A6CV-01	-834.166	508.253	-325.913	4.4628
TCGA-LGG(N=504)	TCGA-VM-A8CE-01	-1209.34	-556.639	-1765.98	5.018
TCGA-LGG(N=504)	TCGA-DB-A64X-01	-1312.5	-463.886	-1776.39	3.7582
TCGA-LGG(N=504)	TCGA-P5-A72U-01	79.7528	702.635	782.388	4.3779
TCGA-LGG(N=504)	TCGA-DB-A75K-01	-963.684	210.852	-752.833	5.2434
TCGA-LGG(N=504)	TCGA-DU-6410-01	-1753.08	-1501.42	-3254.5	5.1388
TCGA-LGG(N=504)	TCGA-E1-5307-01	-1261.45	-126.691	-1388.14	5.3385
TCGA-LGG(N=504)	TCGA-S9-A7IY-01	-1071.59	350.149	-721.44	4.7421
TCGA-LGG(N=504)	TCGA-P5-A781-01	-1316.9	-663.789	-1980.69	4.6927
TCGA-LGG(N=504)	TCGA-DU-6405-01	-1170.47	-13.7337	-1184.21	5.4347
TCGA-LGG(N=504)	TCGA-DU-5852-01	-505.817	443.741	-62.0754	5.1465
TCGA-LGG(N=504)	TCGA-FG-A6J3-01	-291.69	1121.75	830.057	4.6376
TCGA-LGG(N=504)	TCGA-CS-5397-01	-637.558	45.5648	-591.993	5.0985
TCGA-LGG(N=504)	TCGA-FG-A70Y-01	-897.786	271.336	-626.45	4.8505
TCGA-LGG(N=504)	TCGA-FG-7643-01	-987.775	-621.799	-1609.57	4.6142
TCGA-LGG(N=504)	TCGA-TM-A84C-01	-698.826	316.769	-382.057	5.1152
TCGA-LGG(N=504)	TCGA-WY-A85E-01	-1644.01	-833.903	-2477.91	4.9778
TCGA-LGG(N=504)	TCGA-HW-A5KM-01	-188.997	1888.23	1699.23	4.8837
TCGA-LGG(N=504)	TCGA-DU-7298-01	-1194.21	-125.92	-1320.13	5.4767
TCGA-LGG(N=504)	TCGA-FG-7637-01	-1234.21	-724.859	-1959.07	5.1408
TCGA-LGG(N=504)	TCGA-QH-A65R-01	-1428.28	-705.192	-2133.47	4.722
TCGA-LGG(N=504)	TCGA-FG-A60J-01	-1023.82	-47.2115	-1071.04	5.0313
TCGA-LGG(N=504)	TCGA-FG-8189-01	-1503.46	-1492.02	-2995.48	5.4216
TCGA-LGG(N=504)	TCGA-P5-A5EY-01	-994.708	-329.876	-1324.58	4.2563
TCGA-LGG(N=504)	TCGA-QH-A6X5-01	-1380.21	-543.101	-1923.32	4.2803
TCGA-LGG(N=504)	TCGA-HT-7605-01	-1241.23	-782.469	-2023.7	4.8033
TCGA-LGG(N=504)	TCGA-DU-6394-01	-1410.88	-517.991	-1928.87	5.6539
TCGA-LGG(N=504)	TCGA-S9-A6WO-01	-1175.21	277.546	-897.663	5.4202
TCGA-LGG(N=504)	TCGA-WY-A859-01	-1590.42	-1203.8	-2794.22	5.3388
TCGA-LGG(N=504)	TCGA-WY-A85B-01	-921.244	501.211	-420.033	5.2381
TCGA-LGG(N=504)	TCGA-S9-A6UB-01	-1812.4	-1159.07	-2971.46	5.4542
TCGA-LGG(N=504)	TCGA-DU-7290-01	-276.806	1154.09	877.281	4.7121
TCGA-LGG(N=504)	TCGA-P5-A5F6-01	-805.306	-383.908	-1189.21	3.8827
TCGA-LGG(N=504)	TCGA-DU-6407-01	-1152.91	-330.014	-1482.93	5.855
TCGA-LGG(N=504)	TCGA-HT-7601-01	-182.571	1316.33	1133.76	4.9374
TCGA-LGG(N=504)	TCGA-DU-6403-01	-997.706	380.433	-617.273	5.1551
TCGA-LGG(N=504)	TCGA-DB-A4XG-01	-1817	-1387.25	-3204.26	5.5395
TCGA-LGG(N=504)	TCGA-DB-A64R-01	-1565.28	-1086.84	-2652.12	5.064
TCGA-LGG(N=504)	TCGA-HW-7487-01	-1548.11	-1003.09	-2551.2	4.9603
TCGA-LGG(N=504)	TCGA-S9-A7J1-01	-1244.83	-464.556	-1709.38	4.976
TCGA-LGG(N=504)	TCGA-FG-6689-01	-1039.71	162.486	-877.22	4.6253
TCGA-LGG(N=504)	TCGA-HT-8011-01	-1338.48	-481.063	-1819.55	5.3975
TCGA-LGG(N=504)	TCGA-E1-A7YJ-01	-979.422	612.041	-367.381	4.7861
TCGA-LGG(N=504)	TCGA-DB-5277-01	-1278.38	-713.942	-1992.33	4.686
TCGA-LGG(N=504)	TCGA-HT-7690-01	-471.666	707.849	236.183	5.4764
TCGA-LGG(N=504)	TCGA-TM-A84M-01	-1801.9	-1087.66	-2889.56	5.6634
TCGA-LGG(N=504)	TCGA-HT-8105-01	-1392.45	-509.927	-1902.37	5.0747
TCGA-LGG(N=504)	TCGA-E1-A7YY-01	-1212	-866.596	-2078.6	5.3608
TCGA-LGG(N=504)	TCGA-HT-A619-01	-1689.58	-1066.83	-2756.4	5.2936
TCGA-LGG(N=504)	TCGA-E1-5318-01	-981.267	-566.645	-1547.91	5.302
TCGA-LGG(N=504)	TCGA-P5-A737-01	-1461.34	-565.504	-2026.85	4.7383
TCGA-LGG(N=504)	TCGA-RY-A83Y-01	-1351.12	-67.161	-1418.28	4.8525
TCGA-LGG(N=504)	TCGA-HT-8564-01	-936.354	-199.297	-1135.65	4.7555
TCGA-LGG(N=504)	TCGA-HT-7686-01	-525.298	1187.05	661.747	5.044
TCGA-LGG(N=504)	TCGA-E1-A7YM-01	-1296.54	-372.988	-1669.53	4.232
TCGA-LGG(N=504)	TCGA-DU-7301-01	-590.188	421.667	-168.521	5.0374
TCGA-LGG(N=504)	TCGA-S9-A6UA-01	127.15	1474.81	1601.96	4.9796
TCGA-LGG(N=504)	TCGA-TM-A84G-01	-1789.08	-1251	-3040.08	5.5979
TCGA-LGG(N=504)	TCGA-VV-A829-01	-1180.08	-22.9441	-1203.03	5.3978
TCGA-LGG(N=504)	TCGA-DH-A66B-01	-816.879	776.141	-40.738	4.6399
TCGA-LGG(N=504)	TCGA-HT-A5R7-01	-1293.75	-630.8	-1924.55	4.9156
TCGA-LGG(N=504)	TCGA-CS-5394-01	-1708.89	-1179.86	-2888.75	5.2423
TCGA-LGG(N=504)	TCGA-HT-A61A-01	-1287.98	-976.871	-2264.85	4.8704
TCGA-LGG(N=504)	TCGA-HT-7877-01	-1418.47	-840.054	-2258.52	4.9778
TCGA-LGG(N=504)	TCGA-HT-A618-01	-653.16	1203.06	549.904	4.5286
TCGA-LGG(N=504)	TCGA-DU-6542-01	-850.541	428.305	-422.236	5.275
TCGA-LGG(N=504)	TCGA-QH-A6CS-01	-718.992	78.9889	-640.003	4.7517
TCGA-LGG(N=504)	TCGA-W9-A837-01	-1567.48	-1041.27	-2608.75	5.0401
TCGA-LGG(N=504)	TCGA-DU-7306-01	-897.647	-50.0824	-947.729	4.8807
TCGA-LGG(N=504)	TCGA-VM-A8CH-01	-1010.84	239.491	-771.352	4.8822
TCGA-LGG(N=504)	TCGA-QH-A6X9-01	-1397.38	-655.54	-2052.92	5.0462
TCGA-LGG(N=504)	TCGA-E1-5311-01	-1503.87	-1049.62	-2553.49	5.3537
TCGA-LGG(N=504)	TCGA-S9-A6U0-01	-1.17732	1105.77	1104.59	4.7442
TCGA-LGG(N=504)	TCGA-QH-A6CZ-01	-1534.74	-1061.58	-2596.32	4.9397
TCGA-LGG(N=504)	TCGA-HT-7611-01	-860.686	118.195	-742.491	5.1736
TCGA-LGG(N=504)	TCGA-WH-A86K-01	-1155.45	-175.924	-1331.37	4.3227
TCGA-LGG(N=504)	TCGA-DH-5141-01	-1155.09	-387.38	-1542.47	4.8207
TCGA-LGG(N=504)	TCGA-FG-A60L-01	-788.69	535.794	-252.895	4.2965
TCGA-LGG(N=504)	TCGA-DB-5280-01	-1075.34	-507.732	-1583.07	5.3872
TCGA-LGG(N=504)	TCGA-S9-A7IX-01	-533.233	450.996	-82.2367	5.1899
TCGA-LGG(N=504)	TCGA-HT-A5RC-01	-819.691	190.705	-628.986	4.7913
TCGA-LGG(N=504)	TCGA-FG-5965-01	-997.47	188.921	-808.549	5.248
TCGA-LGG(N=504)	TCGA-FG-7634-01	-365.785	477.724	111.938	5.4542
TCGA-LGG(N=504)	TCGA-S9-A6TU-01	-867.728	344.727	-523.001	4.741
TCGA-LGG(N=504)	TCGA-DU-7007-01	-191.444	626.393	434.95	5.3165
TCGA-LGG(N=504)	TCGA-HW-7490-01	-942.177	76.3245	-865.853	4.6882
TCGA-LGG(N=504)	TCGA-TM-A7C3-01	-1135.49	-637.62	-1773.11	4.2304
TCGA-LGG(N=504)	TCGA-CS-6668-01	-1839	-1125.05	-2964.05	5.4503
TCGA-LGG(N=504)	TCGA-S9-A6WG-01	74.0663	778.554	852.62	4.5318
TCGA-LGG(N=504)	TCGA-DU-8165-01	-229.43	647.377	417.947	5.1098
TCGA-LGG(N=504)	TCGA-HT-7692-01	-1404.14	-440.745	-1844.89	4.1612
TCGA-LGG(N=504)	TCGA-TQ-A7RM-01	-1592.85	-1234.34	-2827.19	5.7195
TCGA-LGG(N=504)	TCGA-HT-7607-01	-1083.35	-627.278	-1710.62	4.7302
TCGA-LGG(N=504)	TCGA-HT-7880-01	-1230.29	-634.297	-1864.59	4.7253
TCGA-LGG(N=504)	TCGA-DU-8161-01	-266.043	1021.4	755.354	5.0418
TCGA-LGG(N=504)	TCGA-HT-7467-01	-1191.8	-744.108	-1935.91	4.7225
TCGA-LGG(N=504)	TCGA-VM-A8CD-01	-730.848	388.92	-341.927	4.8929
TCGA-LGG(N=504)	TCGA-DU-6401-01	-728.371	-53.6847	-782.056	5.0211
TCGA-LGG(N=504)	TCGA-DU-6396-01	-313.015	1506.99	1193.98	5.3737
TCGA-LGG(N=504)	TCGA-HT-A74H-01	-413.476	377.145	-36.3301	3.8044
TCGA-LGG(N=504)	TCGA-HT-7483-01	-944.407	-556.912	-1501.32	4.845
TCGA-LGG(N=504)	TCGA-HT-7620-01	-1322.83	-278.146	-1600.97	4.3569
TCGA-LGG(N=504)	TCGA-HT-7480-01	-1491.54	-992.283	-2483.82	4.9915
TCGA-LGG(N=504)	TCGA-S9-A7J0-01	-1746.84	-772.212	-2519.05	5.3162
TCGA-LGG(N=504)	TCGA-P5-A736-01	-473.57	886.725	413.154	4.5224
TCGA-LGG(N=504)	TCGA-TM-A84Q-01	-860.347	470.571	-389.776	5.4343
TCGA-LGG(N=504)	TCGA-RY-A847-01	-975.291	107.004	-868.287	4.5243
TCGA-LGG(N=504)	TCGA-E1-A7YV-01	-1591.01	-970.127	-2561.14	4.5754
TCGA-LGG(N=504)	TCGA-TQ-A7RQ-01	-1765.76	-1393.08	-3158.84	5.8677
TCGA-LGG(N=504)	TCGA-FG-8191-01	-852.589	242.45	-610.14	4.6456
TCGA-LGG(N=504)	TCGA-E1-A7YW-01	-1240.34	-101.763	-1342.1	5.1563
TCGA-LGG(N=504)	TCGA-DB-5278-01	-1132.45	-659.891	-1792.34	5.1215
TCGA-LGG(N=504)	TCGA-E1-A7YS-01	-1895.99	-1039.9	-2935.89	5.6433
TCGA-LGG(N=504)	TCGA-HT-7695-01	-1377.8	-1015.32	-2393.12	5.2146
TCGA-LGG(N=504)	TCGA-DU-A7TC-01	-1471.97	-789.286	-2261.25	4.6018
TCGA-LGG(N=504)	TCGA-HW-7491-01	-1485.36	-863.389	-2348.75	5.4572
TCGA-LGG(N=504)	TCGA-DB-A4X9-01	-1467.33	-458.306	-1925.63	4.9336
TCGA-LGG(N=504)	TCGA-HT-A614-01	-1279.1	-283.93	-1563.03	5.1289
TCGA-LGG(N=504)	TCGA-TQ-A7RI-01	-1424.33	-377.729	-1802.05	5.2411
TCGA-LGG(N=504)	TCGA-CS-6188-01	-677.041	358.506	-318.535	4.8485
TCGA-LGG(N=504)	TCGA-QH-A86X-01	-1524.84	-697.896	-2222.74	5.0905
TCGA-LGG(N=504)	TCGA-DU-A76R-01	-1085.82	-685.078	-1770.9	5.1144
TCGA-LGG(N=504)	TCGA-DH-5144-01	-1544.02	-704.198	-2248.22	5.0242
TCGA-LGG(N=504)	TCGA-DU-8168-01	-1778.3	-1053.18	-2831.48	5.8266
TCGA-LGG(N=504)	TCGA-VM-A8C8-01	-1065.27	6.62022	-1058.65	5.2126
TCGA-LGG(N=504)	TCGA-HT-7882-01	1478.71	1959	3437.71	5.0242
TCGA-LGG(N=504)	TCGA-DU-6399-01	-800.631	324.256	-476.375	5.1989
TCGA-LGG(N=504)	TCGA-S9-A7R7-01	-70.9526	1033.66	962.704	5.1482
TCGA-LGG(N=504)	TCGA-E1-A7Z2-01	-1353.6	-905.865	-2259.46	4.6433
TCGA-LGG(N=504)	TCGA-DU-A5TP-01	-731.531	1256.51	524.983	5.1764
TCGA-LGG(N=504)	TCGA-FG-8187-01	-1127.77	-348.126	-1475.89	4.6142
TCGA-LGG(N=504)	TCGA-IK-8125-01	-1279.44	-595.998	-1875.44	4.8182
TCGA-LGG(N=504)	TCGA-CS-6666-01	-784.805	-56.3479	-841.153	5.407
TCGA-LGG(N=504)	TCGA-TM-A7CF-01	-1579.09	-1028.07	-2607.16	4.6502
TCGA-LGG(N=504)	TCGA-DH-A7US-01	-1441.46	-544.793	-1986.25	5.1543
TCGA-LGG(N=504)	TCGA-DU-7013-01	-988.084	96.2425	-891.842	5.5342
TCGA-LGG(N=504)	TCGA-E1-A7Z6-01	-1144.79	-245.903	-1390.7	4.9755
TCGA-LGG(N=504)	TCGA-HT-7857-01	685.529	2128.89	2814.42	4.6294
TCGA-LGG(N=504)	TCGA-E1-5319-01	-1058.56	-270.868	-1329.43	4.9658
TCGA-LGG(N=504)	TCGA-DU-A5TS-01	-1222.27	-172.284	-1394.56	4.0216
TCGA-LGG(N=504)	TCGA-HT-7856-01	-1297.47	-1045.15	-2342.62	4.9792
TCGA-LGG(N=504)	TCGA-DU-6392-01	-559.322	214.983	-344.338	5.9241
TCGA-LGG(N=504)	TCGA-QH-A6CU-01	-909.914	95.6301	-814.284	4.2212
TCGA-LGG(N=504)	TCGA-DU-6404-01	-919.542	-361.05	-1280.59	5.0614
TCGA-LGG(N=504)	TCGA-VW-A8FI-01	-1029.95	323.25	-706.696	4.0144
TCGA-LGG(N=504)	TCGA-P5-A5EZ-01	-942.707	238.773	-703.933	4.2818
TCGA-LGG(N=504)	TCGA-S9-A89Z-01	-577.355	758.267	180.912	5.8276
TCGA-LGG(N=504)	TCGA-FG-5963-01	-416.837	1079.3	662.463	5
TCGA-LGG(N=504)	TCGA-S9-A7IQ-01	-1566.74	-1454.44	-3021.17	5.3349
TCGA-LGG(N=504)	TCGA-S9-A89V-01	-967.985	-3.02397	-971.009	5.634
TCGA-LGG(N=504)	TCGA-DB-A64W-01	-1885.99	-1655.92	-3541.91	5.1152
TCGA-LGG(N=504)	TCGA-FG-A4MX-01	-1411.26	-230.862	-1642.12	3.7909
TCGA-LGG(N=504)	TCGA-P5-A72Z-01	-1713.87	-1077.45	-2791.32	5.3855
TCGA-LGG(N=504)	TCGA-S9-A6U1-01	-1145.84	-160.742	-1306.58	5.5135
TCGA-LGG(N=504)	TCGA-HT-7881-01	-1542.71	-1229.19	-2771.91	4.8575
TCGA-LGG(N=504)	TCGA-QH-A65V-01	-1309.47	-279.863	-1589.33	4.5583
TCGA-LGG(N=504)	TCGA-DU-A7TG-01	-1021.57	-502.198	-1523.77	4.9769
TCGA-LGG(N=504)	TCGA-TQ-A7RV-01	-1466.48	-637.086	-2103.57	5.2009
TCGA-LGG(N=504)	TCGA-DU-5874-01	-1614.83	-1112.37	-2727.21	5.8684
TCGA-LGG(N=504)	TCGA-QH-A6X4-01	-1750.12	-689.67	-2439.79	4.865
TCGA-LGG(N=504)	TCGA-VM-A8CB-01	-1736.23	-850.294	-2586.52	5.5479
TCGA-LGG(N=504)	TCGA-DH-A66F-01	-1465.62	-667.492	-2133.11	4.8625
TCGA-LGG(N=504)	TCGA-HT-7694-01	-1506.7	-1157.97	-2664.67	5.0717
TCGA-LGG(N=504)	TCGA-HT-7471-01	-759.994	366.032	-393.963	5.3534
TCGA-LGG(N=504)	TCGA-HT-7608-01	-981.265	-231.173	-1212.44	4.591
TCGA-LGG(N=504)	TCGA-CS-6290-01	-538.304	1186.77	648.467	4.588
TCGA-LGG(N=504)	TCGA-DB-A4XD-01	-1335.35	-463.954	-1799.31	5.2536
TCGA-LGG(N=504)	TCGA-TQ-A7RK-01	-1526.98	-663.795	-2190.78	5.022
TCGA-LGG(N=504)	TCGA-HT-7475-01	-1621.4	-1057.75	-2679.16	5.0099
TCGA-LGG(N=504)	TCGA-TQ-A7RO-01	-1570.67	-760.595	-2331.27	5.3541
TCGA-LGG(N=504)	TCGA-HT-7902-01	-1265.03	-384.762	-1649.79	4.9045
TCGA-LGG(N=504)	TCGA-FG-A711-01	-1585.52	-476.669	-2062.18	4.7523
TCGA-LGG(N=504)	TCGA-DB-5276-01	-474.055	525.542	51.4873	4.9189
TCGA-LGG(N=504)	TCGA-P5-A730-01	-1231.17	-708.83	-1940	4.7772
TCGA-LGG(N=504)	TCGA-HT-A74O-01	-642.548	934.666	292.118	4.4745
TCGA-LGG(N=504)	TCGA-HT-A74J-01	-1342.88	-198.889	-1541.77	5.3555
TCGA-LGG(N=504)	TCGA-DU-5855-01	-896.93	458.894	-438.036	5.0939
TCGA-LGG(N=504)	TCGA-DH-A669-01	-1228.15	-51.3728	-1279.52	5.1922
TCGA-LGG(N=504)	TCGA-HT-A617-01	-310.84	737.747	426.907	4.421
TCGA-LGG(N=504)	TCGA-QH-A6CX-01	-801.704	348.845	-452.859	4.3484
TCGA-LGG(N=504)	TCGA-P5-A5F4-01	-1438.78	-1012	-2450.78	5.0739
TCGA-LGG(N=504)	TCGA-DU-A5TU-01	-689.916	833.552	143.636	4.857
TCGA-LGG(N=504)	TCGA-DU-A76K-01	-1282.95	-1229.83	-2512.78	4.5675
TCGA-LGG(N=504)	TCGA-HT-7609-01	-1081.64	150.68	-930.962	4.6381
TCGA-LGG(N=504)	TCGA-TQ-A7RR-01	-1089.01	21.6788	-1067.33	5.0519
TCGA-LGG(N=504)	TCGA-DH-A66D-01	-972.653	352.776	-619.877	5.4835
TCGA-LGG(N=504)	TCGA-DH-A7UV-01	-1188.01	-9.19775	-1197.2	4.6821
TCGA-LGG(N=504)	TCGA-FG-6690-01	-978.949	254.485	-724.465	5.0063
TCGA-LGG(N=504)	TCGA-DB-A4XA-01	-1039.29	-75.2535	-1114.54	4.5754
TCGA-LGG(N=504)	TCGA-DU-8167-01	-576.994	407.565	-169.429	4.855
TCGA-LGG(N=504)	TCGA-QH-A65X-01	-1056.82	-141.955	-1198.78	4.8694
TCGA-LGG(N=504)	TCGA-P5-A780-01	-848.954	20.5793	-828.375	4.5808
TCGA-LGG(N=504)	TCGA-E1-5302-01	-789.109	450.245	-338.864	5.2638
TCGA-LGG(N=504)	TCGA-HW-A5KJ-01	-1569.22	-789.616	-2358.84	4.1161
TCGA-LGG(N=504)	TCGA-FG-7636-01	-1365.76	-301.313	-1667.08	4.8043
TCGA-LGG(N=504)	TCGA-DU-5847-01	-477.342	858.433	381.091	5.1583
TCGA-LGG(N=504)	TCGA-DU-6406-01	-966.952	122.692	-844.261	5.4696
TCGA-LGG(N=504)	TCGA-TM-A84B-01	-1082.49	-762.811	-1845.31	5.4473
TCGA-LGG(N=504)	TCGA-DU-A76O-01	-1012.77	728.069	-284.706	4.8319
TCGA-LGG(N=504)	TCGA-CS-4944-01	-881.426	120.198	-761.228	4.6502
TCGA-LGG(N=504)	TCGA-HT-7603-01	-1409.26	-974.751	-2384.02	4.8783
TCGA-UCEC(N=178)	TCGA-B5-A5OE-01	-1516.42	-512.633	-2029.05	4.0091
TCGA-UCEC(N=178)	TCGA-AX-A3G6-01	-1669.32	173.761	-1495.56	5.0989
TCGA-UCEC(N=178)	TCGA-AJ-A3BI-01	-941.288	966.382	25.0933	4.3992
TCGA-UCEC(N=178)	TCGA-EY-A72D-01	-1253.28	-748.222	-2001.5	3.5111
TCGA-UCEC(N=178)	TCGA-SL-A6JA-01	-1937.79	-685.966	-2623.76	4.6955
TCGA-UCEC(N=178)	TCGA-A5-AB3J-01	98.9388	571.357	670.296	4.4693
TCGA-UCEC(N=178)	TCGA-PG-A917-01	-856.108	935.96	79.8527	4.6804
TCGA-UCEC(N=178)	TCGA-5B-A90C-01	-1280.61	-636.752	-1917.36	3.47
TCGA-UCEC(N=178)	TCGA-4E-A92E-01	-820.688	742.73	-77.9577	5.2506
TCGA-UCEC(N=178)	TCGA-B5-A0K9-01	-1206.21	468.601	-737.609	4.7698
TCGA-UCEC(N=178)	TCGA-AJ-A3NF-01	216.797	886.06	1102.86	4.1875
TCGA-UCEC(N=178)	TCGA-DF-A2L0-01	-650.668	865.888	215.22	3.9765
TCGA-UCEC(N=178)	TCGA-AX-A3G3-01	-488.236	1576.56	1088.33	3.0978
TCGA-UCEC(N=178)	TCGA-JU-AAVI-01	-834.553	1360.5	525.946	3.5149
TCGA-UCEC(N=178)	TCGA-AJ-A3QS-01	-1086.94	813.203	-273.74	3.4007
TCGA-UCEC(N=178)	TCGA-A5-A2K7-01	-862.218	140.058	-722.159	4.6323
TCGA-UCEC(N=178)	TCGA-K6-A3WQ-01	-1101.26	-361.356	-1462.62	3.2647
TCGA-UCEC(N=178)	TCGA-AJ-A3BK-01	-826.992	1066.03	239.037	4.7804
TCGA-UCEC(N=178)	TCGA-EY-A549-01	-1510.13	-2.4045	-1512.53	4.4861
TCGA-UCEC(N=178)	TCGA-AX-A1C7-01	-1245.08	-359.195	-1604.27	3.0145
TCGA-UCEC(N=178)	TCGA-QS-A5YR-01	-578.077	1003.6	425.519	4.1676
TCGA-UCEC(N=178)	TCGA-KP-A3W0-01	-694.086	714.555	20.4686	3.5766
TCGA-UCEC(N=178)	TCGA-KP-A3W1-01	-219.984	1811.72	1591.74	3.3003
TCGA-UCEC(N=178)	TCGA-D1-A2G0-01	-1734.48	390.478	-1344	5.0713
TCGA-UCEC(N=178)	TCGA-D1-A3JP-01	-729.54	1054.8	325.262	4.9156
TCGA-UCEC(N=178)	TCGA-BK-A13B-01	-1250.68	255.431	-995.248	4.2721
TCGA-UCEC(N=178)	TCGA-AP-A3K1-01	-887.188	-217.954	-1105.14	3.5473
TCGA-UCEC(N=178)	TCGA-B5-A3FC-01	-264.22	1157.53	893.31	4.5028
TCGA-UCEC(N=178)	TCGA-EO-A3KX-01	-1594.54	-673.339	-2267.88	4.2025
TCGA-UCEC(N=178)	TCGA-BK-A26L-01	-285.053	-445.274	-730.327	2.77737
TCGA-UCEC(N=178)	TCGA-B5-A3FB-01	-1534.19	2.60978	-1531.58	5.142
TCGA-UCEC(N=178)	TCGA-B5-A0JN-01	-1436.15	-834.442	-2270.6	3.8719
TCGA-UCEC(N=178)	TCGA-FI-A3PV-01	-1660.82	-901.96	-2562.78	2.8661
TCGA-UCEC(N=178)	TCGA-AJ-A3BG-01	-1784.68	-166.728	-1951.41	5.0108
TCGA-UCEC(N=178)	TCGA-EY-A2OO-01	-1353.75	-615.427	-1969.18	5.1815
TCGA-UCEC(N=178)	TCGA-B5-A5OD-01	-948.956	744.389	-204.567	3.0774
TCGA-UCEC(N=178)	TCGA-AJ-A3NC-01	-1343.81	20.366	-1323.44	4.1748
TCGA-UCEC(N=178)	TCGA-B5-A1MW-01	-1732.68	-921.858	-2654.53	6.1721
TCGA-UCEC(N=178)	TCGA-SJ-A6ZI-01	-833.407	1330.21	496.799	4.9681
TCGA-UCEC(N=178)	TCGA-A5-A3LP-01	-1281.59	171.928	-1109.66	4.9208
TCGA-UCEC(N=178)	TCGA-EY-A1GP-01	-527.849	137.37	-390.479	5.2506
TCGA-UCEC(N=178)	TCGA-A5-A7WJ-01	-2275	-846.832	-3121.83	5.1169
TCGA-UCEC(N=178)	TCGA-B5-A3FA-01	-1363.6	-101.586	-1465.19	4.9905
TCGA-UCEC(N=178)	TCGA-DF-A2KN-01	-521.749	1430.78	909.027	4.8395
TCGA-UCEC(N=178)	TCGA-H5-A2HR-01	-1099.46	596.397	-503.065	3.0411
TCGA-UCEC(N=178)	TCGA-BK-A4ZD-01	-1244.7	-1078.05	-2322.74	5.2495
TCGA-UCEC(N=178)	TCGA-DF-A2KY-01	-902.372	981.314	78.9414	5.1946
TCGA-UCEC(N=178)	TCGA-DI-A2QY-01	-1267.81	-634.016	-1901.83	3.3938
TCGA-UCEC(N=178)	TCGA-5S-A9Q8-01	-1233.49	-152.102	-1385.59	3.7635
TCGA-UCEC(N=178)	TCGA-2E-A9G8-01	-1636.18	187.377	-1448.81	3.2389
TCGA-UCEC(N=178)	TCGA-AJ-A8CW-01	-974.081	102.251	-871.83	5.3082
TCGA-UCEC(N=178)	TCGA-AJ-A3OJ-01	-701.408	602.488	-98.9203	4.5473
TCGA-UCEC(N=178)	TCGA-AJ-A3EJ-01	-266.112	429.264	163.152	4.7485
TCGA-UCEC(N=178)	TCGA-AX-A2HH-01	-1829.24	-1335.88	-3165.12	5.0304
TCGA-UCEC(N=178)	TCGA-AJ-A3IA-01	-122.73	528.927	406.198	4.6966
TCGA-UCEC(N=178)	TCGA-D1-A3DG-01	-1637.12	-810.983	-2448.1	5.1526
TCGA-UCEC(N=178)	TCGA-EO-A1Y7-01	-1720.1	-15.5325	-1735.63	3.5596
TCGA-UCEC(N=178)	TCGA-AJ-A3NG-01	-1250.33	-977.978	-2228.31	5.7764
TCGA-UCEC(N=178)	TCGA-EY-A1GO-01	-1755.49	-999.5	-2754.99	4.855
TCGA-UCEC(N=178)	TCGA-PG-A914-01	-1296.1	279.729	-1016.37	3.867
TCGA-UCEC(N=178)	TCGA-A5-A1OH-01	-749.348	-1358.72	-2108.07	3.6691
TCGA-UCEC(N=178)	TCGA-EY-A1GL-01	-934.363	-427.205	-1361.57	4.3399
TCGA-UCEC(N=178)	TCGA-A5-A2K4-01	-746.874	-58.6227	-805.497	4.5448
TCGA-UCEC(N=178)	TCGA-AJ-A2QM-01	-1527.33	-873.669	-2401	5.1891
TCGA-UCEC(N=178)	TCGA-E6-A2P9-01	-1631.57	210.448	-1421.13	4.6468
TCGA-UCEC(N=178)	TCGA-EY-A4KR-01	-537.064	1277.64	740.575	4.3313
TCGA-UCEC(N=178)	TCGA-DI-A1BU-01	-986.529	136.706	-849.824	4.6583
TCGA-UCEC(N=178)	TCGA-KP-A3W4-01	-398.715	106.065	-292.649	4.0189
TCGA-UCEC(N=178)	TCGA-QF-A5YT-01	-1100.29	-459.823	-1560.12	4.4122
TCGA-UCEC(N=178)	TCGA-EY-A210-01	-1063.42	1211.5	148.073	4.4397
TCGA-UCEC(N=178)	TCGA-AX-A3G9-01	-1634.14	-908.422	-2542.56	3.8925
TCGA-UCEC(N=178)	TCGA-QS-A744-01	-1143.14	-1351.76	-2494.9	5.5097
TCGA-UCEC(N=178)	TCGA-EY-A2ON-01	-1172.2	190.762	-981.434	3.8013
TCGA-UCEC(N=178)	TCGA-AX-A3GB-01	-665.168	630.329	-34.8398	3.8769
TCGA-UCEC(N=178)	TCGA-DI-A2QT-01	-1353.25	-272.776	-1626.03	3.2189
TCGA-UCEC(N=178)	TCGA-AJ-A2QO-01	-1337.53	-198.468	-1536	4.7302
TCGA-UCEC(N=178)	TCGA-AJ-A3BD-01	-1275.46	699.167	-576.288	4.3499
TCGA-UCEC(N=178)	TCGA-KP-A3W3-01	-650.729	657.457	6.72789	4.3392
TCGA-UCEC(N=178)	TCGA-AJ-A3NH-01	-1263.27	-957.057	-2220.33	5.0614
TCGA-UCEC(N=178)	TCGA-AX-A2IN-01	-49.4167	460.005	410.589	4.9256
TCGA-UCEC(N=178)	TCGA-A5-A3LO-01	-1319.03	-275.529	-1594.56	5.2289
TCGA-UCEC(N=178)	TCGA-AX-A3FZ-01	-1039.92	-1148.7	-2188.62	4.981
TCGA-UCEC(N=178)	TCGA-BS-A0V7-01	378.525	1635.35	2013.88	3.8591
TCGA-UCEC(N=178)	TCGA-EO-A3AU-01	-909.817	519.324	-390.492	5.3096
TCGA-UCEC(N=178)	TCGA-EO-A22Y-01	-1048.61	-476.898	-1525.5	5.2994
TCGA-UCEC(N=178)	TCGA-SJ-A6ZJ-01	-838.623	-43.1246	-881.748	4.0824
TCGA-UCEC(N=178)	TCGA-EY-A547-01	-1706.48	-461.695	-2168.18	2.9637
TCGA-UCEC(N=178)	TCGA-AJ-A3TW-01	-1038.46	1366.44	327.984	3.154
TCGA-UCEC(N=178)	TCGA-DF-A2KR-01	-1688.58	423.538	-1265.05	2.753
TCGA-UCEC(N=178)	TCGA-AX-A3G4-01	-267.707	-592.335	-860.042	3.6669
TCGA-UCEC(N=178)	TCGA-D1-A3DH-01	-1714.2	-906.586	-2620.78	3.3717
TCGA-UCEC(N=178)	TCGA-EY-A3L3-01	-1839.95	-1035.15	-2875.1	5.0282
TCGA-UCEC(N=178)	TCGA-AX-A3FX-01	-805.885	295.702	-510.183	3.4358
TCGA-UCEC(N=178)	TCGA-AJ-A3EL-01	-468.464	823.161	354.697	4.6815
TCGA-UCEC(N=178)	TCGA-BK-A6W3-01	-950.583	805.894	-144.689	5.0072
TCGA-UCEC(N=178)	TCGA-AJ-A3NE-01	-1066.02	487.053	-578.971	5.3744
TCGA-UCEC(N=178)	TCGA-AX-A3G7-01	-969.166	563.864	-405.302	3.3163
TCGA-UCEC(N=178)	TCGA-EO-A3KU-01	-1521.88	-300.403	-1822.28	4.4582
TCGA-UCEC(N=178)	TCGA-QS-A5YQ-01	-915.099	848.122	-66.9772	3.9089
TCGA-UCEC(N=178)	TCGA-AJ-A3OL-01	-1894.16	-1216.74	-3110.9	5.426
TCGA-UCEC(N=178)	TCGA-B5-A3FD-01	-793.663	-172.991	-966.655	4.5129
TCGA-UCEC(N=178)	TCGA-EO-A22X-01	-389.515	400.636	11.1209	3.981
TCGA-UCEC(N=178)	TCGA-AX-A3FS-01	-942.154	-56.5626	-998.717	4.9865
TCGA-UCEC(N=178)	TCGA-A5-A2K3-01	84.5652	3054.48	3139.04	3.3703
TCGA-UCEC(N=178)	TCGA-EO-A3L0-01	-943.432	-407.997	-1351.43	5.6642
TCGA-UCEC(N=178)	TCGA-EY-A54A-01	-633.132	634.569	1.43634	4.5442
TCGA-UCEC(N=178)	TCGA-AJ-A3I9-01	-1351.49	-610.537	-1962.03	4.2358
TCGA-UCEC(N=178)	TCGA-AX-A3FW-01	-1754.98	-609.706	-2364.68	3.3017
TCGA-UCEC(N=178)	TCGA-E6-A2P8-01	-401.648	1049.04	647.387	4.9782
TCGA-UCEC(N=178)	TCGA-KP-A3VZ-01	-1827.44	-1027.31	-2854.75	3.6646
TCGA-UCEC(N=178)	TCGA-EO-A3B0-01	-484.04	352.032	-132.008	5.5066
TCGA-UCEC(N=178)	TCGA-BK-A56F-01	-562.969	69.8068	-493.162	4.2095
TCGA-UCEC(N=178)	TCGA-DF-A2KZ-01	-432.231	660.175	227.943	4.6012
TCGA-UCEC(N=178)	TCGA-PG-A915-01	-1613.63	-707.196	-2320.82	4.2227
TCGA-UCEC(N=178)	TCGA-DF-A2KV-01	-1226.07	899.682	-326.391	4.4874
TCGA-UCEC(N=178)	TCGA-BG-A3PP-01	-513.394	-454.576	-967.97	3.6463
TCGA-UCEC(N=178)	TCGA-AJ-A23N-01	1.38972	368.329	369.719	4.0331
TCGA-UCEC(N=178)	TCGA-A5-A2K2-01	-1913.43	-500.129	-2413.56	4.5167
TCGA-UCEC(N=178)	TCGA-E6-A8L9-01	-361.916	526.931	165.015	4.6776
TCGA-UCEC(N=178)	TCGA-AJ-A3BF-01	-1340.03	-367.816	-1707.85	5.0189
TCGA-UCEC(N=178)	TCGA-EO-A3AY-01	-797.056	1086.15	289.097	4.3206
TCGA-UCEC(N=178)	TCGA-AX-A3G1-01	-1003.65	996.713	-6.93853	4.2973
TCGA-UCEC(N=178)	TCGA-AJ-A6NU-01	-885.519	812.824	-72.695	5.2694
TCGA-UCEC(N=178)	TCGA-EO-A3B1-01	-490.185	965.034	474.849	3.8033
TCGA-UCEC(N=178)	TCGA-AX-A2H4-01	-342.412	2044.98	1702.57	3.4464
TCGA-UCEC(N=178)	TCGA-EY-A548-01	-861.009	365.347	-495.662	3.7846
TCGA-UCEC(N=178)	TCGA-EO-A22U-01	-1466.36	-360.2	-1826.56	4.5583
TCGA-UCEC(N=178)	TCGA-AJ-A8CT-01	-378.536	1595.4	1216.87	3.8116
TCGA-UCEC(N=178)	TCGA-AJ-A3EK-01	-517.754	838.934	321.18	4.588
TCGA-UCEC(N=178)	TCGA-D1-A3JQ-01	-839.785	69.6446	-770.141	3.5572
TCGA-UCEC(N=178)	TCGA-PG-A5BC-01	-774.863	-734.553	-1509.42	3.5262
TCGA-UCEC(N=178)	TCGA-KJ-A3U4-01	-1389.13	611.324	-777.81	4.9547
TCGA-UCEC(N=178)	TCGA-EY-A5W2-01	-896.623	477.836	-418.787	4.2033
TCGA-UCEC(N=178)	TCGA-PG-A6IB-01	-475.963	1748.93	1272.96	4.8187
TCGA-UCEC(N=178)	TCGA-BK-A6W4-01	-419.378	-3.62643	-423.004	4.7587
TCGA-UCEC(N=178)	TCGA-QS-A8F1-01	-822.641	-83.9981	-906.639	2.7314
TCGA-UCEC(N=178)	TCGA-AX-A3FT-01	-606.905	1849.92	1243.01	4.4588
TCGA-UCEC(N=178)	TCGA-EY-A2OQ-01	-1004.74	-139.039	-1143.78	3.1393
TCGA-UCEC(N=178)	TCGA-QF-A5YS-01	-1569.54	281.151	-1288.39	4.1875
TCGA-UCEC(N=178)	TCGA-EO-A3AS-01	-813.193	110.072	-703.122	3.616
TCGA-UCEC(N=178)	TCGA-SL-A6J9-01	-944.896	1757.6	812.709	4.3869
TCGA-UCEC(N=178)	TCGA-BK-A139-01	-630.085	625.809	-4.27655	2.376
TCGA-UCEC(N=178)	TCGA-AJ-A5DW-01	-776.725	-282.424	-1059.15	4.7866
TCGA-UCEC(N=178)	TCGA-B5-A3FH-01	-1441.42	156.464	-1284.95	4.5261
TCGA-UCEC(N=178)	TCGA-EY-A3QX-01	-1275.88	214.457	-1061.42	3.9691
TCGA-UCEC(N=178)	TCGA-AX-A3GI-01	-2013.45	-992.048	-3005.5	4.7307
TCGA-UCEC(N=178)	TCGA-EY-A1GX-01	-2035.42	-1263.42	-3298.85	5.0558
TCGA-UCEC(N=178)	TCGA-D1-A3DA-01	-1360.38	-153.613	-1513.99	4.6949
TCGA-UCEC(N=178)	TCGA-AJ-A3EM-01	-1416.48	-1303	-2719.48	4.6177
TCGA-UCEC(N=178)	TCGA-BK-A0CC-01	-484.684	-267.127	-751.811	2.99749
TCGA-UCEC(N=178)	TCGA-B5-A5OC-01	35.2122	1598.02	1633.23	4.5268
TCGA-UCEC(N=178)	TCGA-A5-A2K5-01	-779.155	551.15	-228.006	4.4745
TCGA-UCEC(N=178)	TCGA-B5-A1MS-01	-1510.33	-805.823	-2316.15	3.6804
TCGA-UCEC(N=178)	TCGA-AJ-A8CV-01	-913.692	732.296	-181.397	4.5028
TCGA-UCEC(N=178)	TCGA-AP-A5FX-01	-1283.51	477.378	-806.136	4.1563
TCGA-UCEC(N=178)	TCGA-EO-A3AV-01	-703.278	1637.11	933.833	4.6023
TCGA-UCEC(N=178)	TCGA-EY-A2OP-01	-1870.12	-510.891	-2381.01	5.1465
TCGA-UCEC(N=178)	TCGA-B5-A3F9-01	-762.728	328.581	-434.147	4.5167
TCGA-UCEC(N=178)	TCGA-AJ-A3OK-01	479.584	1237.54	1717.13	3.3619
TCGA-UCEC(N=178)	TCGA-BG-A0MK-01	-883.558	79.8052	-803.753	4.4588
TCGA-UCEC(N=178)	TCGA-A5-A7WK-01	-1420.16	-502.432	-1922.6	3.9682
TCGA-UCEC(N=178)	TCGA-AX-A05W-01	-1138.11	1002.55	-135.553	2.7314
TCGA-UCEC(N=178)	TCGA-PG-A916-01	-1228.62	-9.23668	-1237.86	4.425
TCGA-UCEC(N=178)	TCGA-BK-A0CA-01	-1086.67	-108.012	-1194.68	2.79202
TCGA-UCEC(N=178)	TCGA-BS-A0V4-01	-812.76	360.738	-452.022	3.9194
TCGA-UCEC(N=178)	TCGA-DF-A2KU-01	-606.052	1716.93	1110.88	4.6888
TCGA-UCEC(N=178)	TCGA-AJ-A5DV-01	-1359.75	522.615	-837.136	4.2048
TCGA-UCEC(N=178)	TCGA-AX-A3G8-01	-1775.44	-432.926	-2208.36	3.7432
TCGA-UCEC(N=178)	TCGA-BG-A3EW-01	-1447.32	-463.445	-1910.77	5.4693
TCGA-UCEC(N=178)	TCGA-EO-A3KW-01	-1136.38	569.324	-567.051	4.4483
TCGA-UCEC(N=178)	TCGA-B5-A0JR-01	-846.223	452.745	-393.478	3.7825
TCGA-UCEC(N=178)	TCGA-FI-A3PX-01	-1633.17	-779.406	-2412.58	4.048
TCGA-UCEC(N=178)	TCGA-DI-A1C3-01	48.7138	1239.6	1288.31	3.8935
TCGA-UCEC(N=178)	TCGA-PG-A7D5-01	-1231.12	-645.356	-1876.48	3.7269
TCGA-UCEC(N=178)	TCGA-EO-A3AZ-01	-169.363	2010.03	1840.67	4.4317
TCGA-UCEC(N=178)	TCGA-B5-A11R-01	-1357.1	44.322	-1312.77	4.7682
TCGA-UCEC(N=178)	TCGA-B5-A3S1-01	-1089.61	54.3863	-1035.22	4.5028
TCGA-UCEC(N=178)	TCGA-FI-A2EY-01	-1561.22	-611.288	-2172.51	1.3791
TARGET-LAML(N=142)	TARGET-20-PANGDN-09	-749.803	3239.51	2489.71	1.884
TARGET-LAML(N=142)	TARGET-20-PARXMP-09	-1852.01	2331.28	479.268	3.1079
TARGET-LAML(N=142)	TARGET-20-PATDHA-09	-1167.78	2447.57	1279.78	0.0718
TARGET-LAML(N=142)	TARGET-20-PATJHJ-09	-1053.43	3271.28	2217.85	2.6693
TARGET-LAML(N=142)	TARGET-20-PANLLX-09	-1782.65	2526.76	744.111	3.6994
TARGET-LAML(N=142)	TARGET-21-PASYWA-09	-1247.75	2528.45	1280.7	2.685
TARGET-LAML(N=142)	TARGET-20-PARBFJ-09	-1077.56	3313.5	2235.93	2.167
TARGET-LAML(N=142)	TARGET-20-PASJTM-09	-1331.74	2876.23	1544.49	3.0688
TARGET-LAML(N=142)	TARGET-20-PASPKE-09	-1510.2	2240.61	730.406	1.692
TARGET-LAML(N=142)	TARGET-21-PATKWH-09	-1283.63	2244.28	960.653	4.2111
TARGET-LAML(N=142)	TARGET-20-PASGWH-09	-1734.73	2383.04	648.309	1.949
TARGET-LAML(N=142)	TARGET-21-PAMYMA-09	-1051.14	3119.28	2068.14	3.7783
TARGET-LAML(N=142)	TARGET-20-PADYIR-09	-1275.4	3368.43	2093.03	6.3987
TARGET-LAML(N=142)	TARGET-20-PARBRA-09	-1196.27	3123.78	1927.5	1.642
TARGET-LAML(N=142)	TARGET-21-PARZIA-09	-1165.39	2375.2	1209.81	2.9205
TARGET-LAML(N=142)	TARGET-20-PANLJN-09	-1716.23	2321.65	605.423	0.9716
TARGET-LAML(N=142)	TARGET-20-PANBZH-09	-1101.27	2825.57	1724.3	-0.1993
TARGET-LAML(N=142)	TARGET-20-PARZUU-09	-1206.02	2400.48	1194.46	3.4984
TARGET-LAML(N=142)	TARGET-20-PAKIYW-09	-882.652	3619.14	2736.49	1.5316
TARGET-LAML(N=142)	TARGET-20-PASHBI-09	-1374.04	2270.61	896.566	1.196
TARGET-LAML(N=142)	TARGET-21-PASTZK-09	-1276.57	2708.02	1431.46	3.1797
TARGET-LAML(N=142)	TARGET-20-PASWPT-09	-1224.79	2594.26	1369.47	3.3661
TARGET-LAML(N=142)	TARGET-20-PARUUB-09	-736.059	2877.53	2141.47	3.1228
TARGET-LAML(N=142)	TARGET-20-PARYGA-09	-1065.64	3264.2	2198.56	-0.1828
TARGET-LAML(N=142)	TARGET-20-PARAJX-09	-1445.68	2119.29	673.607	1.1512
TARGET-LAML(N=142)	TARGET-21-PASFJJ-09	-1463.14	2432.58	969.44	2.376
TARGET-LAML(N=142)	TARGET-20-PAMYAS-09	-1362.95	2425.53	1062.57	1.2333
TARGET-LAML(N=142)	TARGET-20-PASWLN-09	-1863.17	1804.24	-58.9371	1.4281
TARGET-LAML(N=142)	TARGET-20-PAPVCN-09	-808.611	3108.79	2300.18	0.3346
TARGET-LAML(N=142)	TARGET-21-PARLSL-09	-1293.02	3081.02	1788	4.3896
TARGET-LAML(N=142)	TARGET-20-PANKFZ-09	-712.2	3073.38	2361.18	0.9419
TARGET-LAML(N=142)	TARGET-21-PANZLR-09	-1427.52	2495.06	1067.54	3.3869
TARGET-LAML(N=142)	TARGET-20-PAKIWK-09	-1123.99	3037.13	1913.14	3.8973
TARGET-LAML(N=142)	TARGET-20-PAKVGI-09	-1190.32	2355.86	1165.54	1.8484
TARGET-LAML(N=142)	TARGET-20-PARUTH-09	-1198.9	2717.49	1518.59	0.2277
TARGET-LAML(N=142)	TARGET-20-PAEIKD-09	-1250.64	3440.89	2190.25	5
TARGET-LAML(N=142)	TARGET-20-PANWHP-09	-947.788	3046.1	2098.32	-1.1811
TARGET-LAML(N=142)	TARGET-20-PASIBG-09	-935.766	3257.13	2321.36	2.7249
TARGET-LAML(N=142)	TARGET-20-PAKERZ-09	-1854.96	1580.44	-274.518	2.0946
TARGET-LAML(N=142)	TARGET-20-PASVVS-09	-1209.39	3162.74	1953.35	2.7826
TARGET-LAML(N=142)	TARGET-20-PASGMZ-09	-1508.92	3018.43	1509.51	1.884
TARGET-LAML(N=142)	TARGET-20-PANFMG-09	-1643.85	2650.99	1007.14	2.5437
TARGET-LAML(N=142)	TARGET-20-PAPBEJ-09	-1847.61	1826.98	-20.6349	2.0979
TARGET-LAML(N=142)	TARGET-21-PASVJS-09	-694.721	3024.78	2330.06	4.7624
TARGET-LAML(N=142)	TARGET-20-PASVYA-09	-788.392	3653.83	2865.43	3.831
TARGET-LAML(N=142)	TARGET-21-PASYEJ-09	-1749.8	2289.63	539.824	4.5497
TARGET-LAML(N=142)	TARGET-20-PANLKB-09	-1787.76	2812.65	1024.89	0.4761
TARGET-LAML(N=142)	TARGET-20-PABLDZ-09	-1361.07	2994.29	1633.22	0.0158
TARGET-LAML(N=142)	TARGET-20-PARPWL-09	-773.124	3605.57	2832.44	2.1114
TARGET-LAML(N=142)	TARGET-20-PADZCG-09	-863.834	3172.05	2308.22	2.4198
TARGET-LAML(N=142)	TARGET-20-PASPTM-09	-1778.11	2076.71	298.601	1.105
TARGET-LAML(N=142)	TARGET-20-PANINI-09	-1659.15	2408.66	749.51	0.6699
TARGET-LAML(N=142)	TARGET-20-PANPKN-09	-999.144	3321.67	2322.53	1.6512
TARGET-LAML(N=142)	TARGET-20-PAMYGX-09	-1620.31	2275.02	654.716	3.7378
TARGET-LAML(N=142)	TARGET-20-PARFAL-09	-1560.23	2545.72	985.49	3.1685
TARGET-LAML(N=142)	TARGET-20-PARBIU-09	-1594.26	2578.01	983.747	2.6138
TARGET-LAML(N=142)	TARGET-20-PAPWYK-09	-763.666	3367.39	2603.72	1.2696
TARGET-LAML(N=142)	TARGET-20-PANLIZ-09	-1388.01	2348.15	960.141	1.8957
TARGET-LAML(N=142)	TARGET-20-PANTPW-09	-752.398	3253.7	2501.3	0.0014
TARGET-LAML(N=142)	TARGET-20-PAPWHS-09	-801.995	2955.19	2153.19	0.2154
TARGET-LAML(N=142)	TARGET-20-PARMZF-09	-1130.56	2911.13	1780.57	0.3573
TARGET-LAML(N=142)	TARGET-20-PASCCS-09	-1800.22	2093.78	293.563	1.8918
TARGET-LAML(N=142)	TARGET-20-PARZWH-09	-1638.74	2583.49	944.748	1.3679
TARGET-LAML(N=142)	TARGET-21-PANVPB-09	-1479.53	2109.01	629.486	3.7149
TARGET-LAML(N=142)	TARGET-20-PARCUK-09	-1651.3	2322.91	671.612	0.8568
TARGET-LAML(N=142)	TARGET-20-PASIEJ-09	-1745.17	2187.96	442.791	1.7141
TARGET-LAML(N=142)	TARGET-20-PASXYG-09	-1540.13	2490.65	950.518	1.5563
TARGET-LAML(N=142)	TARGET-20-PARUNX-09	-1328.12	2761.05	1432.93	1.7786
TARGET-LAML(N=142)	TARGET-20-PAPXRJ-09	-1224.97	2750.13	1525.16	2.5536
TARGET-LAML(N=142)	TARGET-20-PAPVZK-09	-973.678	3165.33	2191.65	0.0014
TARGET-LAML(N=142)	TARGET-20-PARWDZ-09	-1232.66	3261.95	2029.28	3.4817
TARGET-LAML(N=142)	TARGET-20-PARDDY-09	-1864.75	1461.55	-403.202	1.2934
TARGET-LAML(N=142)	TARGET-20-PANCSC-09	-1530.36	2353.31	822.947	0.6239
TARGET-LAML(N=142)	TARGET-21-PATAIJ-09	-1140.42	3352.22	2211.81	5.0691
TARGET-LAML(N=142)	TARGET-20-PASBHI-09	-1382.5	2282.97	900.473	1.1184
TARGET-LAML(N=142)	TARGET-20-PANUUA-09	-929.187	3160.53	2231.34	0.8164
TARGET-LAML(N=142)	TARGET-20-PARKCX-09	-1025.32	3413.59	2388.27	3.0199
TARGET-LAML(N=142)	TARGET-20-PANLXM-09	-1515.09	2008.6	493.514	2.3077
TARGET-LAML(N=142)	TARGET-20-PARYVW-09	-1790.22	2252.15	461.93	2.0912
TARGET-LAML(N=142)	TARGET-20-PARTAL-09	-670.408	3493.41	2823	2.1894
TARGET-LAML(N=142)	TARGET-20-PARPDS-09	-1485.99	2757.44	1271.45	4.0601
TARGET-LAML(N=142)	TARGET-20-PANLIR-09	-743.885	3204.03	2460.14	1.7575
TARGET-LAML(N=142)	TARGET-20-PAPXWI-09	-934.56	3101.49	2166.93	0.7233
TARGET-LAML(N=142)	TARGET-20-PAEAKL-09	-1110.47	2813.31	1702.83	2.828
TARGET-LAML(N=142)	TARGET-21-PASLZE-09	-1112.3	2588.15	1475.85	3.4661
TARGET-LAML(N=142)	TARGET-20-PASYJI-09	-971.268	3109.14	2137.87	0.679
TARGET-LAML(N=142)	TARGET-21-PATJMY-09	-1498.87	2488.21	989.335	4.2235
TARGET-LAML(N=142)	TARGET-20-PAECCE-09	-1272.43	3096.7	1824.27	2.685
TARGET-LAML(N=142)	TARGET-20-PASVYL-09	-1389.5	2573.36	1183.86	2.9148
TARGET-LAML(N=142)	TARGET-21-PATISD-09	-1223.49	2481.65	1258.16	3.1733
TARGET-LAML(N=142)	TARGET-20-PASFEW-09	-1831.43	1902.2	70.7627	3.0825
TARGET-LAML(N=142)	TARGET-20-PATDNN-09	-1325.06	3126.17	1801.11	1.8683
TARGET-LAML(N=142)	TARGET-20-PASPGA-09	-1560.59	2315.99	755.4	1.7141
TARGET-LAML(N=142)	TARGET-20-PARDMG-09	-872.325	3346.7	2474.37	2.2113
TARGET-LAML(N=142)	TARGET-20-PARHVK-09	-1792.94	1862.81	69.8719	1.6649
TARGET-LAML(N=142)	TARGET-20-PASWPD-09	-1436.27	2900.29	1464.02	5.2777
TARGET-LAML(N=142)	TARGET-20-PANVGE-09	-710.771	3287.35	2576.58	0.434
TARGET-LAML(N=142)	TARGET-20-PANDER-09	-1063.93	2544.86	1480.92	-0.3383
TARGET-LAML(N=142)	TARGET-20-PARUBT-09	-1160.65	2873.46	1712.8	-1.685
TARGET-LAML(N=142)	TARGET-20-PAKTCX-09	-1361.53	2850.77	1489.25	1.0151
TARGET-LAML(N=142)	TARGET-20-PAEFGR-09	-1258.38	2695.66	1437.28	2.9469
TARGET-LAML(N=142)	TARGET-20-PAKLPD-09	-1221.91	3056.75	1834.84	2.6556
TARGET-LAML(N=142)	TARGET-20-PARXBT-09	-1173.93	3086.54	1912.61	2.1047
TARGET-LAML(N=142)	TARGET-20-PANGTF-09	-1278.72	3021.73	1743.01	2.3926
TARGET-LAML(N=142)	TARGET-20-PANKNB-09	-1435.25	3055.11	1619.86	1.8604
TARGET-LAML(N=142)	TARGET-20-PASBPK-09	-1243.54	3211.99	1968.45	2.8321
TARGET-LAML(N=142)	TARGET-21-PASNKZ-09	-1255.28	3180.54	1925.26	5.2694
TARGET-LAML(N=142)	TARGET-20-PAPAWN-09	-790.512	3283.14	2492.63	1.0293
TARGET-LAML(N=142)	TARGET-20-PARENB-09	-1385.45	2234.66	849.21	2.694
TARGET-LAML(N=142)	TARGET-20-PARANT-09	-1409.46	2834.76	1425.3	1.7141
TARGET-LAML(N=142)	TARGET-20-PANNHB-09	-1421.91	2388.05	966.141	2.6185
TARGET-LAML(N=142)	TARGET-20-PANPTM-09	-985.953	3195.76	2209.81	1.2023
TARGET-LAML(N=142)	TARGET-20-PASWAJ-09	-1217.66	2744.85	1527.19	0.5955
TARGET-LAML(N=142)	TARGET-20-PASZLJ-09	-1397.15	2448.14	1050.99	2.7508
TARGET-LAML(N=142)	TARGET-20-PAPWIU-09	-1470.13	2761.02	1290.89	0.044
TARGET-LAML(N=142)	TARGET-20-PASWAT-09	-1453.3	2722.56	1269.26	0.679
TARGET-LAML(N=142)	TARGET-20-PASCFW-09	-1612.19	2332.86	720.664	2.7249
TARGET-LAML(N=142)	TARGET-20-PANSBH-09	-1622.34	2584.84	962.505	3.3235
TARGET-LAML(N=142)	TARGET-20-PASPLU-09	-895.517	3399.95	2504.43	3.2572
TARGET-LAML(N=142)	TARGET-20-PATIAK-09	-852.286	3080.07	2227.78	1.6093
TARGET-LAML(N=142)	TARGET-20-PASTTW-09	-1336.1	2902.66	1566.56	4.034
TARGET-LAML(N=142)	TARGET-20-PANZKA-09	-1770.95	2520.89	749.941	-0.0725
TARGET-LAML(N=142)	TARGET-20-PANUTB-09	-1256.64	2706.36	1449.72	1.5064
TARGET-LAML(N=142)	TARGET-20-PASFLM-09	-1710.32	1859.61	149.293	0.5955
TARGET-LAML(N=142)	TARGET-20-PANTNA-09	-1239.69	2603.23	1363.55	0.3346
TARGET-LAML(N=142)	TARGET-20-PANGJY-09	-1336.27	2659.06	1322.79	2.3479
TARGET-LAML(N=142)	TARGET-20-PARXNG-09	-783.313	3038.52	2255.21	1.9822
TARGET-LAML(N=142)	TARGET-20-PARCZL-09	-1498.09	2332.05	833.966	2.6533
TARGET-LAML(N=142)	TARGET-20-PANAEV-09	-1161.11	3149.13	1988.02	2.0569
TARGET-LAML(N=142)	TARGET-20-PASHYZ-09	-1165.47	2584.46	1418.99	1.4756
TARGET-LAML(N=142)	TARGET-20-PARUWX-09	-1671.33	2776.47	1105.14	1.2394
TARGET-LAML(N=142)	TARGET-21-PATHIU-09	-1555	2398.23	843.227	3.9938
TARGET-LAML(N=142)	TARGET-20-PALGKX-09	-915.401	2803.52	1888.12	0.2998
TARGET-LAML(N=142)	TARGET-20-PASSSI-09	-1583.87	2795.5	1211.63	2.6302
TARGET-LAML(N=142)	TARGET-20-PAMVKZ-09	-1102.81	2641.33	1538.52	2.2019
TARGET-LAML(N=142)	TARGET-20-PARJCR-09	-1460.68	2572.37	1111.69	2.3251
TARGET-LAML(N=142)	TARGET-20-PASMGW-09	-945.172	3233.97	2288.8	1.1577
TARGET-LAML(N=142)	TARGET-20-PAEERJ-09	-1279.2	2693.56	1414.36	2.7227
TARGET-LAML(N=142)	TARGET-20-PANKKE-09	-900.517	3100.72	2200.21	1.0779
TARGET-LAML(N=142)	TARGET-20-PANDIX-09	-1225.6	2949.9	1724.3	2.299
TARGET-LAML(N=142)	TARGET-20-PANHYK-09	-1324.11	2818.4	1494.29	3.5839
TARGET-LAML(N=142)	TARGET-20-PANSJB-09	-1114.18	2958.81	1844.63	0.2029
TCGA-BRCA(N=1077)	TCGA-C8-A1HL-01	398.634	320.574	719.208	3.1669
TCGA-BRCA(N=1077)	TCGA-EW-A2FS-01	-139.92	657.711	517.79	3.66
TCGA-BRCA(N=1077)	TCGA-B6-A402-01	-650.965	-376.682	-1027.65	3.3605
TCGA-BRCA(N=1077)	TCGA-A2-A3XX-01	-247.181	709.642	462.461	4.5161
TCGA-BRCA(N=1077)	TCGA-Z7-A8R5-01	345.745	1463.93	1809.68	4.5988
TCGA-BRCA(N=1077)	TCGA-D8-A1JU-01	1524.75	962.759	2487.51	5.1732
TCGA-BRCA(N=1077)	TCGA-B6-A0RL-01	-2168.68	-846.078	-3014.76	4.248
TCGA-BRCA(N=1077)	TCGA-E9-A3HO-01	-416.452	730.126	313.674	4.3702
TCGA-BRCA(N=1077)	TCGA-BH-A0B0-01	915.647	1190.83	2106.47	4.6376
TCGA-BRCA(N=1077)	TCGA-D8-A1XJ-01	-20.9959	-12.3791	-33.375	3.7846
TCGA-BRCA(N=1077)	TCGA-AC-A2FK-01	36.8994	534.568	571.468	5.1256
TCGA-BRCA(N=1077)	TCGA-E9-A1R4-01	260.052	1571.89	1831.94	5.3653
TCGA-BRCA(N=1077)	TCGA-LL-A740-01	648.124	589.149	1237.27	5.2586
TCGA-BRCA(N=1077)	TCGA-BH-A0BZ-01	952.247	1689.55	2641.8	5.4706
TCGA-BRCA(N=1077)	TCGA-EW-A423-01	-390.297	894.371	504.074	4.9122
TCGA-BRCA(N=1077)	TCGA-C8-A3M8-01	-118.692	-264.243	-382.935	4.7214
TCGA-BRCA(N=1077)	TCGA-BH-A28O-01	801.182	487.204	1288.39	4.7307
TCGA-BRCA(N=1077)	TCGA-A7-A4SC-01	419.35	575.555	994.905	5.0854
TCGA-BRCA(N=1077)	TCGA-E9-A24A-01	752.11	1092.53	1844.64	5.337
TCGA-BRCA(N=1077)	TCGA-AC-A6IV-01	1398.59	1739.93	3138.52	4.9552
TCGA-BRCA(N=1077)	TCGA-D8-A1JB-01	361.813	1826.39	2188.21	4.6456
TCGA-BRCA(N=1077)	TCGA-E9-A1N4-01	664.324	1351.81	2016.13	5.0462
TCGA-BRCA(N=1077)	TCGA-C8-A12X-01	-169.048	270.849	101.8	3.0127
TCGA-BRCA(N=1077)	TCGA-A7-A13D-01	-370.475	-449.288	-819.763	2.82737
TCGA-BRCA(N=1077)	TCGA-A8-A07W-01	48.2997	495.211	543.511	4.2899
TCGA-BRCA(N=1077)	TCGA-AN-A0FN-01	1816.9	2013.17	3830.07	4.7709
TCGA-BRCA(N=1077)	TCGA-E2-A1L6-01	126.721	348.985	475.706	4.232
TCGA-BRCA(N=1077)	TCGA-GM-A2DA-01	760.113	1483.01	2243.12	3.9421
TCGA-BRCA(N=1077)	TCGA-A7-A0CH-01	33.5588	-72.2492	-38.6905	4.918
TCGA-BRCA(N=1077)	TCGA-E9-A2JS-01	-96.0112	-2.87303	-98.8842	4.6583
TCGA-BRCA(N=1077)	TCGA-A2-A1G6-01	204.192	519.806	723.998	4.6804
TCGA-BRCA(N=1077)	TCGA-E2-A15P-01	-21.2829	-131.628	-152.911	5.0505
TCGA-BRCA(N=1077)	TCGA-B6-A0WV-01	-957.421	-967.545	-1924.97	4.4397
TCGA-BRCA(N=1077)	TCGA-A8-A07S-01	-128.924	141.721	12.7971	4.0824
TCGA-BRCA(N=1077)	TCGA-PL-A8LZ-01	773.801	1894.56	2668.36	4.9755
TCGA-BRCA(N=1077)	TCGA-GM-A2DD-01	904.171	2132.49	3036.66	3.9118
TCGA-BRCA(N=1077)	TCGA-BH-A6R9-01	1795.98	1845.06	3641.04	4.9677
TCGA-BRCA(N=1077)	TCGA-XX-A89A-01	1465.87	1602.05	3067.92	4.9079
TCGA-BRCA(N=1077)	TCGA-D8-A141-01	1292.67	2090.59	3383.26	5.3726
TCGA-BRCA(N=1077)	TCGA-UU-A93S-01	-999.02	296.38	-702.64	3.7389
TCGA-BRCA(N=1077)	TCGA-AO-A128-01	325.976	2996.19	3322.17	4.9208
TCGA-BRCA(N=1077)	TCGA-EW-A2FV-01	314.864	940.252	1255.12	4.4803
TCGA-BRCA(N=1077)	TCGA-GM-A3XG-01	-426.132	-237.004	-663.136	4.6804
TCGA-BRCA(N=1077)	TCGA-B6-A0I9-01	-622.007	254.383	-367.624	5.0126
TCGA-BRCA(N=1077)	TCGA-E2-A1L9-01	1048.39	797.961	1846.35	4.6491
TCGA-BRCA(N=1077)	TCGA-AR-A1AP-01	255.135	765.549	1020.68	4.5417
TCGA-BRCA(N=1077)	TCGA-BH-A0H5-01	496.815	3040.35	3537.17	5.318
TCGA-BRCA(N=1077)	TCGA-OK-A5Q2-01	396.345	1302.23	1698.58	5.383
TCGA-BRCA(N=1077)	TCGA-BH-A0E6-01	-298.807	766.576	467.769	3.6289
TCGA-BRCA(N=1077)	TCGA-D8-A1JA-01	407.462	165.709	573.171	5.3965
TCGA-BRCA(N=1077)	TCGA-BH-A0BW-01	-44.0287	1717.99	1673.96	4.7751
TCGA-BRCA(N=1077)	TCGA-AO-A0JG-01	308.412	1191.37	1499.78	4.9031
TCGA-BRCA(N=1077)	TCGA-LL-A442-01	-616.994	498.1	-118.894	5.7562
TCGA-BRCA(N=1077)	TCGA-B6-A0WZ-01	-301.426	-309.352	-610.778	4.018
TCGA-BRCA(N=1077)	TCGA-C8-A135-01	364.92	749.192	1114.11	4.6491
TCGA-BRCA(N=1077)	TCGA-AC-A2FE-01	792.824	1956.55	2749.37	5.6773
TCGA-BRCA(N=1077)	TCGA-BH-A0E2-01	421.398	303.243	724.641	4.0756
TCGA-BRCA(N=1077)	TCGA-BH-A0BJ-01	598.944	628.699	1227.64	5.1301
TCGA-BRCA(N=1077)	TCGA-BH-A203-01	38.2433	960.452	998.696	4.533
TCGA-BRCA(N=1077)	TCGA-BH-A0C7-01	-142.593	293.305	150.712	4.7835
TCGA-BRCA(N=1077)	TCGA-AR-A1AR-01	732.795	1754.47	2487.27	4.6242
TCGA-BRCA(N=1077)	TCGA-D8-A13Z-01	266.689	1092.7	1359.39	4.2884
TCGA-BRCA(N=1077)	TCGA-A7-A6VX-01	219.117	105.115	324.232	4.4562
TCGA-BRCA(N=1077)	TCGA-AR-A1AT-01	169.603	1597.6	1767.21	4.2396
TCGA-BRCA(N=1077)	TCGA-A2-A0CU-01	-38.4523	-197.059	-235.511	4.5104
TCGA-BRCA(N=1077)	TCGA-BH-A0AZ-01	1399.44	615.649	2015.09	4.2111
TCGA-BRCA(N=1077)	TCGA-B6-A0IB-01	-914.347	-726.462	-1640.81	5.2706
TCGA-BRCA(N=1077)	TCGA-A2-A1G1-01	578.646	1324.33	1902.98	4.9575
TCGA-BRCA(N=1077)	TCGA-AC-A4ZE-01	-364.649	-82.7961	-447.445	5.0781
TCGA-BRCA(N=1077)	TCGA-B6-A0RS-01	46.2601	1001.16	1047.42	3.9626
TCGA-BRCA(N=1077)	TCGA-AR-A24H-01	-458.54	568.082	109.542	4.4771
TCGA-BRCA(N=1077)	TCGA-A8-A099-01	-66.1	183.453	117.353	5.0679
TCGA-BRCA(N=1077)	TCGA-C8-A8HQ-01	694.258	1011.57	1705.83	4.944
TCGA-BRCA(N=1077)	TCGA-AC-A23H-01	-120.84	-228.752	-349.593	4.0348
TCGA-BRCA(N=1077)	TCGA-A8-A09R-01	423.953	916.814	1340.77	4.9303
TCGA-BRCA(N=1077)	TCGA-EW-A6SC-01	683.127	702.031	1385.16	5.1672
TCGA-BRCA(N=1077)	TCGA-BH-A0HU-01	-581.192	-34.3221	-615.514	3.5486
TCGA-BRCA(N=1077)	TCGA-D8-A1XC-01	-1167.85	-351.569	-1519.42	5.0627
TCGA-BRCA(N=1077)	TCGA-EW-A1P0-01	-123.027	269.83	146.803	4.0748
TCGA-BRCA(N=1077)	TCGA-E2-A15M-01	1340.02	1930.31	3270.33	4.4906
TCGA-BRCA(N=1077)	TCGA-E2-A1II-01	-216.471	2409.2	2192.73	4.5398
TCGA-BRCA(N=1077)	TCGA-S3-AA14-01	450.229	-126.391	323.838	4.1011
TCGA-BRCA(N=1077)	TCGA-A8-A09B-01	135.806	72.1403	207.946	5.426
TCGA-BRCA(N=1077)	TCGA-AR-A5QP-01	253.765	344.376	598.141	5.3013
TCGA-BRCA(N=1077)	TCGA-E9-A6HE-01	461.303	764.431	1225.73	4.5349
TCGA-BRCA(N=1077)	TCGA-EW-A1P1-01	1354.73	1386.86	2741.59	4.5898
TCGA-BRCA(N=1077)	TCGA-E2-A573-01	-316.596	1751.19	1434.6	4.0943
TCGA-BRCA(N=1077)	TCGA-A2-A0EV-01	611.177	962.254	1573.43	4.0001
TCGA-BRCA(N=1077)	TCGA-E9-A1RG-01	8.56897	627.28	635.849	4.3278
TCGA-BRCA(N=1077)	TCGA-A2-A25B-01	300.353	530.44	830.793	4.5868
TCGA-BRCA(N=1077)	TCGA-AO-A03R-01	-176.566	1129.04	952.469	3.2511
TCGA-BRCA(N=1077)	TCGA-A2-A0ER-01	-482.603	101.558	-381.045	3.9865
TCGA-BRCA(N=1077)	TCGA-OL-A66K-01	338.194	-8.95624	329.237	5.096
TCGA-BRCA(N=1077)	TCGA-BH-A0B8-01	-126.44	-16.8368	-143.277	4.3249
TCGA-BRCA(N=1077)	TCGA-BH-A0BA-01	161.876	397.158	559.034	5.431
TCGA-BRCA(N=1077)	TCGA-S3-AA10-01	-24.1931	2174.15	2149.96	5.1899
TCGA-BRCA(N=1077)	TCGA-A8-A08J-01	379.99	427.626	807.616	3.9728
TCGA-BRCA(N=1077)	TCGA-LD-A66U-01	404.467	1285.52	1689.99	4.6674
TCGA-BRCA(N=1077)	TCGA-A8-A0A9-01	204.672	365.056	569.727	5.6488
TCGA-BRCA(N=1077)	TCGA-AC-A3TN-01	-140.726	105.069	-35.6569	4.0357
TCGA-BRCA(N=1077)	TCGA-BH-A0BM-01	421.352	174.129	595.481	3.9956
TCGA-BRCA(N=1077)	TCGA-A2-A04T-01	-518.311	1069.3	550.991	3.9838
TCGA-BRCA(N=1077)	TCGA-OL-A5S0-01	465.473	1143.77	1609.25	3.6883
TCGA-BRCA(N=1077)	TCGA-E2-A14R-01	-595.857	1275.03	679.168	3.8095
TCGA-BRCA(N=1077)	TCGA-AN-A0XW-01	1250.55	1703.32	2953.87	4.9924
TCGA-BRCA(N=1077)	TCGA-A8-A07J-01	1385.34	1418.6	2803.94	5.2529
TCGA-BRCA(N=1077)	TCGA-A2-A0SX-01	488.297	1901.25	2389.55	4.3227
TCGA-BRCA(N=1077)	TCGA-A7-A26G-01	1269.32	1297.77	2567.08	4.1392
TCGA-BRCA(N=1077)	TCGA-BH-A2L8-01	634.316	1943.4	2577.72	5.1002
TCGA-BRCA(N=1077)	TCGA-BH-A0B6-01	712.488	2496.74	3209.23	4.5748
TCGA-BRCA(N=1077)	TCGA-BH-A0BS-01	-684.877	-139.085	-823.962	5.0255
TCGA-BRCA(N=1077)	TCGA-EW-A1P7-01	854.256	2565.47	3419.73	5.4578
TCGA-BRCA(N=1077)	TCGA-AN-A0AJ-01	38.388	1294.07	1332.46	3.7773
TCGA-BRCA(N=1077)	TCGA-B6-A0IC-01	-1705.45	-492.489	-2197.94	5.3937
TCGA-BRCA(N=1077)	TCGA-OL-A66L-01	639.028	1230.85	1869.87	4.4693
TCGA-BRCA(N=1077)	TCGA-BH-A0DO-01	-201.019	-139.625	-340.644	4.6634
TCGA-BRCA(N=1077)	TCGA-E2-A14N-01	-890.719	731.345	-159.374	3.3856
TCGA-BRCA(N=1077)	TCGA-LL-A73Y-01	392.881	1013.35	1406.23	4.576
TCGA-BRCA(N=1077)	TCGA-GM-A2DF-01	284.357	1559.67	1844.03	3.3911
TCGA-BRCA(N=1077)	TCGA-BH-A0BG-01	-205.928	1460.15	1254.22	4.5748
TCGA-BRCA(N=1077)	TCGA-A8-A06Z-01	-869.673	-185.768	-1055.44	3.7656
TCGA-BRCA(N=1077)	TCGA-AR-A24W-01	379.268	-247.431	131.837	4.7825
TCGA-BRCA(N=1077)	TCGA-AN-A0AT-01	-794.263	369.509	-424.754	4.2142
TCGA-BRCA(N=1077)	TCGA-LL-A5YL-01	214.16	1092.25	1306.41	4.756
TCGA-BRCA(N=1077)	TCGA-BH-A201-01	550.916	-22.5558	528.36	4.4913
TCGA-BRCA(N=1077)	TCGA-GM-A2DL-01	872.231	690.709	1562.94	4.9122
TCGA-BRCA(N=1077)	TCGA-E2-A14U-01	-801.809	-155.309	-957.118	4.8218
TCGA-BRCA(N=1077)	TCGA-D8-A1XS-01	485.481	341.451	826.932	4.7038
TCGA-BRCA(N=1077)	TCGA-AR-A5QM-01	580.806	991.559	1572.36	4.6456
TCGA-BRCA(N=1077)	TCGA-A1-A0SB-01	-582.976	-1084.96	-1667.93	4.9486
TCGA-BRCA(N=1077)	TCGA-EW-A1P5-01	-155.608	898.51	742.902	5.5395
TCGA-BRCA(N=1077)	TCGA-BH-A1FN-01	27.4291	76.1068	103.536	4.0506
TCGA-BRCA(N=1077)	TCGA-E9-A3X8-01	683.126	1423.92	2107.04	4.4196
TCGA-BRCA(N=1077)	TCGA-A1-A0SJ-01	247.389	179.472	426.861	4.857
TCGA-BRCA(N=1077)	TCGA-BH-A18I-01	1076.84	1129.22	2206.06	4.2142
TCGA-BRCA(N=1077)	TCGA-AN-A0FY-01	129.917	-91.8899	38.027	3.7486
TCGA-BRCA(N=1077)	TCGA-A8-A09E-01	-484.57	-267.717	-752.286	5.5826
TCGA-BRCA(N=1077)	TCGA-D8-A27V-01	378.637	4.32722	382.964	5.497
TCGA-BRCA(N=1077)	TCGA-AO-A03U-01	710.273	1886.83	2597.11	4.5173
TCGA-BRCA(N=1077)	TCGA-B6-A400-01	68.8539	870.199	939.053	4.9055
TCGA-BRCA(N=1077)	TCGA-E2-A14Y-01	-829.537	-45.3682	-874.906	3.0876
TCGA-BRCA(N=1077)	TCGA-A8-A06Y-01	-1035.49	-518.887	-1554.38	5.0095
TCGA-BRCA(N=1077)	TCGA-AN-A041-01	466.505	152.194	618.699	5.318
TCGA-BRCA(N=1077)	TCGA-B6-A409-01	-393.619	358.38	-35.2389	3.9156
TCGA-BRCA(N=1077)	TCGA-E9-A1R2-01	35.1166	399.717	434.833	4.5681
TCGA-BRCA(N=1077)	TCGA-A7-A0CJ-01	-657.223	-31.609	-688.832	4.4397
TCGA-BRCA(N=1077)	TCGA-3C-AALI-01	-62.6219	1026.67	964.051	5.8112
TCGA-BRCA(N=1077)	TCGA-A2-A4S2-01	289.687	1248.05	1537.73	5.406
TCGA-BRCA(N=1077)	TCGA-BH-A0H0-01	-722.259	-245.049	-967.308	3.9089
TCGA-BRCA(N=1077)	TCGA-LL-A5YO-01	405.371	2698.09	3103.46	4.3463
TCGA-BRCA(N=1077)	TCGA-AN-A0FW-01	112.364	161.024	273.388	5.079
TCGA-BRCA(N=1077)	TCGA-AC-A6IX-01	796.414	896.341	1692.75	5.3516
TCGA-BRCA(N=1077)	TCGA-E2-A1B0-01	285.048	668.554	953.602	3.9599
TCGA-BRCA(N=1077)	TCGA-E2-A156-01	-953.885	-390.401	-1344.29	5.6471
TCGA-BRCA(N=1077)	TCGA-D8-A1JP-01	886.114	787.674	1673.79	4.3562
TCGA-BRCA(N=1077)	TCGA-AR-A2LE-01	-194.065	127.978	-66.0862	3.6463
TCGA-BRCA(N=1077)	TCGA-BH-A0HK-01	455.747	484.638	940.385	3.222
TCGA-BRCA(N=1077)	TCGA-AC-A7VC-01	682.769	556.905	1239.67	4.6894
TCGA-BRCA(N=1077)	TCGA-AR-A250-01	950.062	875.031	1825.09	4.435
TCGA-BRCA(N=1077)	TCGA-D8-A1JG-01	441.823	1218.41	1660.23	4.0679
TCGA-BRCA(N=1077)	TCGA-C8-A134-01	-365.481	1041.79	676.306	4.4751
TCGA-BRCA(N=1077)	TCGA-AN-A0FX-01	-48.4167	-192.846	-241.263	4.3758
TCGA-BRCA(N=1077)	TCGA-A8-A0AB-01	-521.657	-804.292	-1325.95	5.6534
TCGA-BRCA(N=1077)	TCGA-GM-A3XN-01	907.518	971.002	1878.52	4.5028
TCGA-BRCA(N=1077)	TCGA-C8-A275-01	105.376	1673.93	1779.3	4.964
TCGA-BRCA(N=1077)	TCGA-BH-A1F8-01	-18.4976	35.9588	17.4612	4.2781
TCGA-BRCA(N=1077)	TCGA-D8-A1JK-01	564.463	1536.05	2100.52	3.4277
TCGA-BRCA(N=1077)	TCGA-A2-A0YJ-01	-883.778	-335.38	-1219.16	3.6359
TCGA-BRCA(N=1077)	TCGA-A8-A08X-01	726.045	1250.54	1976.59	3.3278
TCGA-BRCA(N=1077)	TCGA-AR-A2LN-01	1103.54	817.852	1921.4	5.1891
TCGA-BRCA(N=1077)	TCGA-E9-A1R6-01	-137.565	-147.469	-285.033	6.0029
TCGA-BRCA(N=1077)	TCGA-AO-A0J4-01	-139.068	1268.09	1129.02	4.1449
TCGA-BRCA(N=1077)	TCGA-A8-A09A-01	530.597	451.366	981.963	5.3653
TCGA-BRCA(N=1077)	TCGA-A8-A08O-01	123.851	-447.794	-323.943	5.4539
TCGA-BRCA(N=1077)	TCGA-A2-A4RY-01	491.401	712.569	1203.97	4.839
TCGA-BRCA(N=1077)	TCGA-A2-A0SY-01	901.962	1153.96	2055.92	4.748
TCGA-BRCA(N=1077)	TCGA-AC-A8OP-01	131.547	295.616	427.163	3.9663
TCGA-BRCA(N=1077)	TCGA-EW-A1PA-01	-32.9961	276.087	243.091	4.2009
TCGA-BRCA(N=1077)	TCGA-D8-A3Z5-01	-383.722	-80.7147	-464.437	5.1823
TCGA-BRCA(N=1077)	TCGA-AO-A126-01	822.902	501.214	1324.12	3.186
TCGA-BRCA(N=1077)	TCGA-AO-A0J6-01	-931.577	1218.72	287.144	4.1302
TCGA-BRCA(N=1077)	TCGA-EW-A6SB-01	-631.779	2121.78	1490	2.6232
TCGA-BRCA(N=1077)	TCGA-E9-A54X-01	-1872.31	-1048.14	-2920.45	5.0436
TCGA-BRCA(N=1077)	TCGA-AO-A0JB-01	77.9977	562.96	640.957	2.3193
TCGA-BRCA(N=1077)	TCGA-AC-A3W5-01	1130.53	1684.89	2815.42	4.2862
TCGA-BRCA(N=1077)	TCGA-A7-A13G-01	-83.855	-222.315	-306.17	3.63772
TCGA-BRCA(N=1077)	TCGA-AR-A1AS-01	-167.622	55.4126	-112.209	4.0366
TCGA-BRCA(N=1077)	TCGA-C8-A1HJ-01	-614.114	10.0023	-604.112	3.7028
TCGA-BRCA(N=1077)	TCGA-D8-A1Y1-01	791.748	593.57	1385.32	6.3033
TCGA-BRCA(N=1077)	TCGA-B6-A0IE-01	-171.359	-137.421	-308.779	4.178
TCGA-BRCA(N=1077)	TCGA-BH-A0DD-01	-367.904	41.5446	-326.36	5.4226
TCGA-BRCA(N=1077)	TCGA-A2-A0YT-01	-485.6	74.2751	-411.325	4.5868
TCGA-BRCA(N=1077)	TCGA-A2-A0EN-01	1248.64	2038.56	3287.2	4.5079
TCGA-BRCA(N=1077)	TCGA-E2-A10C-01	-67.3418	1169.71	1102.37	3.8541
TCGA-BRCA(N=1077)	TCGA-A2-A25F-01	1769.62	3320.63	5090.25	5.0674
TCGA-BRCA(N=1077)	TCGA-A8-A08L-01	-194.689	1003.31	808.623	4.7666
TCGA-BRCA(N=1077)	TCGA-A7-A3RF-01	-528	-493.518	-1021.52	4.8515
TCGA-BRCA(N=1077)	TCGA-A2-A0D4-01	-613.218	-527.86	-1141.08	4.404
TCGA-BRCA(N=1077)	TCGA-EW-A1IW-01	285.266	467.956	753.222	5.5847
TCGA-BRCA(N=1077)	TCGA-B6-A0IQ-01	-887.518	346.837	-540.681	3.9299
TCGA-BRCA(N=1077)	TCGA-BH-A1EW-01	103.485	872.763	976.248	4.4588
TCGA-BRCA(N=1077)	TCGA-BH-A1FG-01	-333.789	61.4321	-272.356	3.1095
TCGA-BRCA(N=1077)	TCGA-AR-A0TS-01	263.382	2111.47	2374.85	4.9982
TCGA-BRCA(N=1077)	TCGA-A8-A06X-01	-65.6919	481.926	416.234	4.2973
TCGA-BRCA(N=1077)	TCGA-D8-A140-01	-43.194	622.096	578.902	4.4983
TCGA-BRCA(N=1077)	TCGA-A2-A0CZ-01	1197.14	1066.68	2263.82	4.3646
TCGA-BRCA(N=1077)	TCGA-AN-A0XS-01	838.054	1088.18	1926.23	4.9327
TCGA-BRCA(N=1077)	TCGA-B6-A3ZX-01	-72.3246	2446.92	2374.6	5.5457
TCGA-BRCA(N=1077)	TCGA-A2-A04Q-01	649.562	2639.03	3288.59	4.1036
TCGA-BRCA(N=1077)	TCGA-GM-A5PV-01	-795.999	485.502	-310.496	3.9412
TCGA-BRCA(N=1077)	TCGA-A8-A076-01	513.577	535.022	1048.6	5.0427
TCGA-BRCA(N=1077)	TCGA-WT-AB41-01	45.0899	2105.89	2150.98	4.0748
TCGA-BRCA(N=1077)	TCGA-BH-A0BV-01	628.448	1002.27	1630.72	4.6212
TCGA-BRCA(N=1077)	TCGA-AC-A5XS-01	518.619	1503.76	2022.38	4.7635
TCGA-BRCA(N=1077)	TCGA-E2-A109-01	-44.512	153.523	109.011	3.9819
TCGA-BRCA(N=1077)	TCGA-BH-A1FL-01	-194.991	-150.481	-345.472	5.3459
TCGA-BRCA(N=1077)	TCGA-E9-A1NI-01	423.707	133.144	556.851	4.2987
TCGA-BRCA(N=1077)	TCGA-A8-A07R-01	-896.908	-210.228	-1107.14	3.5706
TCGA-BRCA(N=1077)	TCGA-AN-A03Y-01	-250.909	489.026	238.117	3.7794
TCGA-BRCA(N=1077)	TCGA-E9-A5FL-01	16.2445	480.208	496.453	2.667
TCGA-BRCA(N=1077)	TCGA-BH-A1FH-01	1374.53	355.985	1730.52	4.8141
TCGA-BRCA(N=1077)	TCGA-E2-A572-01	-766.468	116.313	-650.155	4.3435
TCGA-BRCA(N=1077)	TCGA-LD-A74U-01	781.747	936.685	1718.43	5.0734
TCGA-BRCA(N=1077)	TCGA-JL-A3YW-01	1236.92	1555.06	2791.97	3.8391
TCGA-BRCA(N=1077)	TCGA-AN-A0XN-01	1448.55	1198.45	2646.99	4.1086
TCGA-BRCA(N=1077)	TCGA-A1-A0SK-01	-1610.68	-1299.75	-2910.44	3.5766
TCGA-BRCA(N=1077)	TCGA-PE-A5DC-01	-302.7	95.8796	-206.82	4.096
TCGA-BRCA(N=1077)	TCGA-BH-A0AU-01	384.324	488.746	873.07	5.783
TCGA-BRCA(N=1077)	TCGA-AR-A1AQ-01	143.298	1846.89	1990.19	5.0206
TCGA-BRCA(N=1077)	TCGA-GM-A2DB-01	-746.885	909.758	162.874	4.0773
TCGA-BRCA(N=1077)	TCGA-E9-A244-01	-267.266	-60.1072	-327.373	3.1045
TCGA-BRCA(N=1077)	TCGA-A2-A3XV-01	-12.6196	427.13	414.51	4.1708
TCGA-BRCA(N=1077)	TCGA-AN-A04A-01	631.876	173.678	805.554	4.3562
TCGA-BRCA(N=1077)	TCGA-E2-A14O-01	-377.786	118.89	-258.896	5.076
TCGA-BRCA(N=1077)	TCGA-A7-A0D9-01	-195.267	-444.004	-639.272	4.2803
TCGA-BRCA(N=1077)	TCGA-GM-A3XL-01	-796.645	1324.44	527.797	3.7539
TCGA-BRCA(N=1077)	TCGA-AO-A0JJ-01	1039.45	1594.81	2634.26	4.764
TCGA-BRCA(N=1077)	TCGA-E9-A1RE-01	-391.305	-430.669	-821.974	4.7635
TCGA-BRCA(N=1077)	TCGA-A2-A3XT-01	-43.4352	1552.46	1509.03	4.5802
TCGA-BRCA(N=1077)	TCGA-AN-A046-01	580.828	1386.93	1967.76	4.5596
TCGA-BRCA(N=1077)	TCGA-AO-A0JF-01	1341.03	1137.45	2478.48	5.0466
TCGA-BRCA(N=1077)	TCGA-A2-A0T0-01	92.2249	444.696	536.921	3.837
TCGA-BRCA(N=1077)	TCGA-A8-A07P-01	224.227	435.113	659.34	4.7307
TCGA-BRCA(N=1077)	TCGA-A7-A3J0-01	-914.978	351.005	-563.974	5.7669
TCGA-BRCA(N=1077)	TCGA-E9-A54Y-01	-1237.96	96.9726	-1140.99	2.909
TCGA-BRCA(N=1077)	TCGA-LL-A5YN-01	26.8332	2222.86	2249.69	4.3499
TCGA-BRCA(N=1077)	TCGA-C8-A26Y-01	-927.734	433.649	-494.085	4.8645
TCGA-BRCA(N=1077)	TCGA-A7-A26F-01	813.736	1214.52	2028.25	3.59347
TCGA-BRCA(N=1077)	TCGA-BH-A1EV-01	177.877	-220.434	-42.557	5.076
TCGA-BRCA(N=1077)	TCGA-AO-A03V-01	-311.41	-53.1521	-364.562	4.5015
TCGA-BRCA(N=1077)	TCGA-OL-A5RX-01	-40.3487	511.624	471.275	4.7242
TCGA-BRCA(N=1077)	TCGA-AO-A125-01	-1607.18	-476.386	-2083.57	3.9127
TCGA-BRCA(N=1077)	TCGA-E2-A15E-01	-141.918	-460.191	-602.109	4.3758
TCGA-BRCA(N=1077)	TCGA-E2-A15D-01	237.238	325.38	562.618	5.6594
TCGA-BRCA(N=1077)	TCGA-A7-A13F-01	-177.302	161.375	-15.9268	5.6622
TCGA-BRCA(N=1077)	TCGA-D8-A1J9-01	460.545	449.522	910.067	4.9658
TCGA-BRCA(N=1077)	TCGA-AO-A0J9-01	1108.71	1626.94	2735.66	3.1062
TCGA-BRCA(N=1077)	TCGA-C8-A12M-01	-561.061	-61.7336	-622.795	4.0627
TCGA-BRCA(N=1077)	TCGA-C8-A26V-01	-242.992	279.05	36.0578	5.5104
TCGA-BRCA(N=1077)	TCGA-BH-A1FM-01	448.542	-50.9376	397.604	3.7804
TCGA-BRCA(N=1077)	TCGA-D8-A1XK-01	-695.569	896.187	200.618	5.7187
TCGA-BRCA(N=1077)	TCGA-BH-A0HF-01	779.977	974.847	1754.82	4.2212
TCGA-BRCA(N=1077)	TCGA-A7-A4SA-01	478.284	1551.6	2029.89	4.3162
TCGA-BRCA(N=1077)	TCGA-E2-A15S-01	-1098.02	-852.503	-1950.52	4.1128
TCGA-BRCA(N=1077)	TCGA-A8-A09T-01	233.167	323.255	556.422	4.1128
TCGA-BRCA(N=1077)	TCGA-D8-A1X9-01	547.917	673.086	1221	4.594
TCGA-BRCA(N=1077)	TCGA-A8-A09C-01	-139.152	-372.818	-511.971	5.0449
TCGA-BRCA(N=1077)	TCGA-D8-A1XG-01	-346.248	-127.378	-473.626	5.1938
TCGA-BRCA(N=1077)	TCGA-GM-A2DK-01	557.063	805.888	1362.95	4.1523
TCGA-BRCA(N=1077)	TCGA-BH-A1FC-01	-372.476	1425.8	1053.32	3.6983
TCGA-BRCA(N=1077)	TCGA-AC-A3YJ-01	-472.209	695.971	223.762	4.6554
TCGA-BRCA(N=1077)	TCGA-A7-A0DC-01	-1088.47	-1036.5	-2124.97	3.16661
TCGA-BRCA(N=1077)	TCGA-AC-A23C-01	411.92	813.861	1225.78	5.2346
TCGA-BRCA(N=1077)	TCGA-D8-A1XM-01	850.423	1133.34	1983.76	4.8355
TCGA-BRCA(N=1077)	TCGA-BH-A1EU-01	1150.11	1776.5	2926.61	5.2449
TCGA-BRCA(N=1077)	TCGA-PE-A5DD-01	381.011	762.93	1143.94	4.7453
TCGA-BRCA(N=1077)	TCGA-WT-AB44-01	390.471	460.639	851.11	3.8085
TCGA-BRCA(N=1077)	TCGA-C8-A8HR-01	1123.38	1419.32	2542.71	4.5349
TCGA-BRCA(N=1077)	TCGA-A2-A0YG-01	-527.513	-11.5352	-539.048	5.7107
TCGA-BRCA(N=1077)	TCGA-B6-A0IG-01	-387.587	-56.0398	-443.627	4.1852
TCGA-BRCA(N=1077)	TCGA-EW-A6SA-01	-1089.26	-1010.13	-2099.39	4.4575
TCGA-BRCA(N=1077)	TCGA-A2-A0T7-01	424.384	403.421	827.805	4.9074
TCGA-BRCA(N=1077)	TCGA-E2-A10B-01	260.057	373.452	633.509	4.9026
TCGA-BRCA(N=1077)	TCGA-D8-A1XA-01	-88.6512	210.783	122.132	5.7374
TCGA-BRCA(N=1077)	TCGA-AR-A1AJ-01	880.908	2535.52	3416.43	4.447
TCGA-BRCA(N=1077)	TCGA-BH-A0W4-01	186.041	-277.767	-91.7261	5.2404
TCGA-BRCA(N=1077)	TCGA-D8-A1JD-01	741.212	691.987	1433.2	4.6253
TCGA-BRCA(N=1077)	TCGA-AR-A1AY-01	-468.58	-33.4446	-502.025	5.8169
TCGA-BRCA(N=1077)	TCGA-D8-A1XV-01	-860.438	-477.397	-1337.84	4.1954
TCGA-BRCA(N=1077)	TCGA-AR-A0TU-01	-911.418	1043.8	132.383	4.2936
TCGA-BRCA(N=1077)	TCGA-A8-A093-01	350.508	-365.519	-15.0112	5.3488
TCGA-BRCA(N=1077)	TCGA-D8-A1JN-01	-1123.67	72.5495	-1051.12	5.0833
TCGA-BRCA(N=1077)	TCGA-AC-A2FG-01	12.5485	110.654	123.202	4.9658
TCGA-BRCA(N=1077)	TCGA-E2-A15R-01	-819.179	-949.752	-1768.93	4.5742
TCGA-BRCA(N=1077)	TCGA-AR-A24P-01	581.834	300.469	882.304	4.8156
TCGA-BRCA(N=1077)	TCGA-AR-A1AU-01	199.348	72.0463	271.394	4.8983
TCGA-BRCA(N=1077)	TCGA-E9-A1NG-01	1535.52	1205.87	2741.39	5.498
TCGA-BRCA(N=1077)	TCGA-AC-A6NO-01	-398.365	-234.438	-632.803	5.1615
TCGA-BRCA(N=1077)	TCGA-AN-A0FZ-01	-124.552	-365.794	-490.346	3.7877
TCGA-BRCA(N=1077)	TCGA-AN-A0FL-01	-845.311	-292.225	-1137.54	3.6793
TCGA-BRCA(N=1077)	TCGA-A2-A0YD-01	1139.27	1109.84	2249.12	5.2747
TCGA-BRCA(N=1077)	TCGA-EW-A1J2-01	883.454	898.373	1781.83	5.0562
TCGA-BRCA(N=1077)	TCGA-C8-A12N-01	774.527	667.439	1441.97	3.9337
TCGA-BRCA(N=1077)	TCGA-A2-A0CV-01	602.67	904.504	1507.17	4.9313
TCGA-BRCA(N=1077)	TCGA-A8-A0A1-01	833.167	1650.26	2483.42	5.0644
TCGA-BRCA(N=1077)	TCGA-EW-A1IZ-01	-37.6966	2330.71	2293.01	4.7071
TCGA-BRCA(N=1077)	TCGA-A8-A08Z-01	1192.11	1099.98	2292.1	4.8263
TCGA-BRCA(N=1077)	TCGA-E2-A15T-01	-962.549	-584.899	-1547.45	4.9704
TCGA-BRCA(N=1077)	TCGA-AR-A2LL-01	-50.5707	635.161	584.59	4.7576
TCGA-BRCA(N=1077)	TCGA-BH-A0BC-01	762.197	1417.59	2179.79	4.7104
TCGA-BRCA(N=1077)	TCGA-AR-A0TV-01	-464.112	1187.62	723.504	4.3364
TCGA-BRCA(N=1077)	TCGA-E2-A154-01	20.6424	-367.899	-347.256	5.374
TCGA-BRCA(N=1077)	TCGA-AC-A3OD-01	381.192	1894.55	2275.74	3.37027
TCGA-BRCA(N=1077)	TCGA-AR-A1AX-01	578.727	2154.27	2733	5.0501
TCGA-BRCA(N=1077)	TCGA-GM-A4E0-01	1277.85	1829.94	3107.79	4.0532
TCGA-BRCA(N=1077)	TCGA-AO-A124-01	-1030.89	117.525	-913.361	3.4477
TCGA-BRCA(N=1077)	TCGA-S3-A6ZF-01	-56.6928	717.752	661.059	4.6994
TCGA-BRCA(N=1077)	TCGA-A8-A09D-01	1154.37	915.71	2070.08	4.6393
TCGA-BRCA(N=1077)	TCGA-GM-A5PX-01	693.922	470.16	1164.08	4.717
TCGA-BRCA(N=1077)	TCGA-AN-A0XO-01	-48.0472	-673.457	-721.505	4.4027
TCGA-BRCA(N=1077)	TCGA-A2-A4S3-01	-296.772	908.072	611.301	4.3786
TCGA-BRCA(N=1077)	TCGA-A2-A0D1-01	-589.845	-399.397	-989.241	6.1412
TCGA-BRCA(N=1077)	TCGA-AO-A0J3-01	-1146.85	-467.112	-1613.97	3.5547
TCGA-BRCA(N=1077)	TCGA-A7-A6VV-01	586.86	871.051	1457.91	4.6753
TCGA-BRCA(N=1077)	TCGA-A2-A0ST-01	302.212	2977.68	3279.89	4.4621
TCGA-BRCA(N=1077)	TCGA-A2-A25A-01	1095.06	1012.41	2107.47	4.9256
TCGA-BRCA(N=1077)	TCGA-C8-A1HK-01	-580.018	81.1291	-498.889	5.2836
TCGA-BRCA(N=1077)	TCGA-AR-A0TR-01	-1339.95	-150.446	-1490.39	5.2943
TCGA-BRCA(N=1077)	TCGA-E9-A1R3-01	641.043	887.779	1528.82	5.2506
TCGA-BRCA(N=1077)	TCGA-E2-A1LG-01	-1150.76	180.357	-970.398	2.2693
TCGA-BRCA(N=1077)	TCGA-A7-A6VW-01	-297.003	718.852	421.849	4.7877
TCGA-BRCA(N=1077)	TCGA-E2-A1LK-01	-1260.25	105.52	-1154.73	4.2025
TCGA-BRCA(N=1077)	TCGA-B6-A0RT-01	568.187	3100.79	3668.98	5.2969
TCGA-BRCA(N=1077)	TCGA-BH-A0HB-01	185.249	1126.95	1312.2	4.1161
TCGA-BRCA(N=1077)	TCGA-C8-A3M7-01	501.014	533.543	1034.56	4.449
TCGA-BRCA(N=1077)	TCGA-A2-A25E-01	-159.301	-90.6696	-249.971	4.1318
TCGA-BRCA(N=1077)	TCGA-A8-A07C-01	-199.023	729.263	530.239	4.4074
TCGA-BRCA(N=1077)	TCGA-D8-A73W-01	575.325	917.305	1492.63	5.3972
TCGA-BRCA(N=1077)	TCGA-E9-A245-01	-506.876	-329.351	-836.227	5.2739
TCGA-BRCA(N=1077)	TCGA-B6-A0X0-01	-1002.52	-316.008	-1318.53	4.0892
TCGA-BRCA(N=1077)	TCGA-BH-A42V-01	476.17	849.441	1325.61	4.3191
TCGA-BRCA(N=1077)	TCGA-AR-A2LM-01	842.359	465.125	1307.48	5.2627
TCGA-BRCA(N=1077)	TCGA-A8-A06Q-01	-1159.76	-477.903	-1637.66	2.9674
TCGA-BRCA(N=1077)	TCGA-E9-A1R0-01	408.111	524.148	932.259	5.2491
TCGA-BRCA(N=1077)	TCGA-BH-A0DZ-01	933.941	987.245	1921.19	4.7762
TCGA-BRCA(N=1077)	TCGA-AN-A0XP-01	184.275	-14.8218	169.454	5.0858
TCGA-BRCA(N=1077)	TCGA-EW-A6S9-01	278.865	56.1207	334.985	5.5072
TCGA-BRCA(N=1077)	TCGA-E2-A1IN-01	792.393	50.056	842.449	3.9079
TCGA-BRCA(N=1077)	TCGA-E2-A1L7-01	6.13174	1341.78	1347.91	4.4384
TCGA-BRCA(N=1077)	TCGA-AR-A5QQ-01	169.918	2097.84	2267.75	4.2297
TCGA-BRCA(N=1077)	TCGA-A8-A095-01	-90.6895	216.142	125.452	5.067
TCGA-BRCA(N=1077)	TCGA-BH-A0EA-01	587.659	433.759	1021.42	5.0644
TCGA-BRCA(N=1077)	TCGA-BH-AB28-01	141.577	867.338	1008.91	4.6029
TCGA-BRCA(N=1077)	TCGA-E2-A15A-01	261.828	821.407	1083.23	4.7209
TCGA-BRCA(N=1077)	TCGA-E9-A2JT-01	669.131	3141.54	3810.67	5.7908
TCGA-BRCA(N=1077)	TCGA-BH-A0HQ-01	320.735	10.5475	331.282	5.2021
TCGA-BRCA(N=1077)	TCGA-E2-A3DX-01	1241.6	1878.09	3119.69	4.9695
TCGA-BRCA(N=1077)	TCGA-B6-A0I2-01	-512.472	1886.55	1374.07	2.9319
TCGA-BRCA(N=1077)	TCGA-EW-A1PF-01	761.455	640.494	1401.95	4.9074
TCGA-BRCA(N=1077)	TCGA-D8-A73X-01	350.879	231.569	582.448	4.8525
TCGA-BRCA(N=1077)	TCGA-A8-A084-01	-155.719	-144.578	-300.297	4.5663
TCGA-BRCA(N=1077)	TCGA-AC-A62V-01	30.4517	168.866	199.318	5.6585
TCGA-BRCA(N=1077)	TCGA-AR-A252-01	898.746	2422.43	3321.17	5.0777
TCGA-BRCA(N=1077)	TCGA-AR-A24L-01	678.738	10.3188	689.057	4.5976
TCGA-BRCA(N=1077)	TCGA-AN-A0XR-01	-469.207	-316.756	-785.962	5.2365
TCGA-BRCA(N=1077)	TCGA-BH-A18V-01	353.588	1168.02	1521.6	4.1716
TCGA-BRCA(N=1077)	TCGA-BH-A0BQ-01	800.325	975.972	1776.3	4.5211
[truncated: 11,109 more rows]
