# Supplementary material for: Identification of CHMP7 as a promising immunobiomarker for immunotherapy and chemotherapy and impact on prognosis of colorectal cancer patients
Source: Front Cell Dev Biol. 2023 Aug 30;11:1211843. doi: 10.3389/fcell.2023.1211843 (PMC10499328; doi:10.3389/fcell.2023.1211843)
Supplement: Supplementary file 3 [file DataSheet2.ZIP › Fig7B-Immune Checkpoint.txt]

				Inhibitory	Inhibitory	Inhibitory	Inhibitory	Inhibitory	Inhibitory	Inhibitory	Inhibitory	Inhibitory	Inhibitory	Inhibitory	Inhibitory	Inhibitory	Inhibitory	Inhibitory	Inhibitory	Inhibitory	Inhibitory	Inhibitory	Inhibitory	Inhibitory	Inhibitory	Inhibitory	Stimulaotry	Stimulaotry	Stimulaotry	Stimulaotry	Stimulaotry	Stimulaotry	Stimulaotry	Stimulaotry	Stimulaotry	Stimulaotry	Stimulaotry	Stimulaotry	Stimulaotry	Stimulaotry	Stimulaotry	Stimulaotry	Stimulaotry	Stimulaotry	Stimulaotry	Stimulaotry	Stimulaotry	Stimulaotry	Stimulaotry
				ADORA2A	ARG1	BTLA	CD274	CD276	CTLA4	EDNRB	HAVCR2	IDO1	IL10	IL13	IL4	KIR2DL1	KIR2DL3	LAG3	PDCD1	SLAMF7	TGFB1	TIGIT	VEGFA	VEGFB	C10orf54	VTCN1	GZMA	BTN3A1	BTN3A2	CCL5	CD27	CD28	CD40	CD40LG	CD70	CD80	CX3CL1	CXCL10	CXCL9	ENTPD1	HMGB1	ICAM1	ICOS	ICOSLG	IFNA1	IFNA2	IFNG	IL1A	IL1B
GBM	Tumor	TCGA-19-1787-01	4.292100	1.000700000	-0.7108000	-1.780900000	1.57090000	7.033700	-1.354800000	6.3565000	4.98740000	0.00140000	-0.199300000	-3.3076000	-9.965800	-9.965800	-9.965800	2.11140000	-1.39210000	-0.13450000	5.6404000	-1.55220000	5.523900	7.407300	5.5555000	-0.2845000	0.9642000	3.284100	5.087500	3.2420000	0.537000000	-2.17790000	3.8680000	-2.46590000	-2.46590000	-0.320100000	5.4337000	4.7088000	0.8488000	4.206400	8.295800	3.6635000	-2.46590000	2.43320000	-9.965800	-9.965800	-5.011600000	-0.02770000	2.20510000
GBM	Tumor	TCGA-06-5412-01	4.750100	1.766000000	-1.1172000	-4.293400000	4.11610000	6.851400	-1.117200000	4.3931000	5.58200000	0.57630000	2.201900000	-4.2934000	-2.932400	-2.634900	-1.937900	-1.59510000	-1.43050000	-0.32010000	6.0921000	-0.91320000	7.183900	7.290400	6.6671000	-2.3147000	2.4144000	4.116100	4.897300	2.7784000	0.164800000	-2.17790000	4.0549000	-2.54790000	-0.61930000	-0.886300000	4.5173000	4.0340000	2.1988000	5.182300	8.158100	3.7888000	-3.17140000	3.02870000	-9.965800	-9.965800	-5.011600000	0.68800000	6.00700000
GBM	Tumor	TCGA-16-0846-01	4.117800	1.390100000	-9.9658000	-3.171400000	1.74890000	5.896300	-0.808400000	7.2027000	5.15630000	1.27560000	0.085400000	-1.7322000	-2.932400	-4.293400	-9.965800	3.50090000	-0.51250000	1.41740000	5.2939000	-0.19930000	4.077300	6.756500	6.5790000	-0.1665000	2.8199000	5.096400	6.222500	4.3133000	0.465700000	-2.05290000	2.7095000	-1.93790000	-3.62590000	-0.554300000	6.0966000	6.5620000	1.6920000	3.506000	8.107200	3.8085000	-1.88360000	4.36880000	-9.965800	-9.965800	-2.634900000	-0.35660000	4.33990000
GBM	Tumor	TCGA-12-5299-01	4.878800	-0.267100000	-4.2934000	-5.573500000	2.17340000	6.586300	-3.307600000	5.9623000	4.39990000	2.90320000	1.214700000	-9.9658000	-3.307600	-9.965800	-5.573500	-1.93790000	-2.46590000	-2.82620000	5.0917000	-4.29340000	8.722700	7.480600	5.2983000	-6.5064000	-1.8836000	4.377900	5.507500	1.6140000	-2.052900000	-2.17790000	2.0742000	-5.57350000	-2.31470000	-2.727400000	5.0308000	6.4833000	0.9642000	3.726900	8.712000	5.2983000	-6.50640000	0.66080000	-9.965800	-9.965800	-9.965800000	0.08540000	3.41560000
GBM	Tumor	TCGA-06-2561-01	4.687700	0.971600000	-2.8262000	-2.727400000	1.33400000	6.345900	-0.413100000	5.0584000	4.95890000	-3.30760000	-0.533200000	-2.6349000	-9.965800	-9.965800	-9.965800	-0.13450000	-0.96860000	-1.05590000	5.2208000	-0.75880000	6.627200	7.224900	6.0124000	-5.5735000	2.0844000	3.626600	4.383400	3.1588000	0.783200000	-2.38840000	3.4020000	-3.62590000	-0.57560000	-2.114000000	4.9093000	4.1203000	-1.3921000	4.755500	8.506700	3.5730000	-2.38840000	2.13780000	-3.307600	-9.965800	-5.011600000	-0.11870000	3.52870000
GBM	Tumor	TCGA-06-0132-01	4.120300	1.287500000	-1.2142000	-1.732200000	0.47610000	5.451200	-2.114000000	4.9317000	5.93290000	1.24550000	2.411700000	-9.9658000	-2.244700	-9.965800	-9.965800	-0.91320000	-1.78090000	-0.53320000	5.3519000	-2.17790000	5.552800	7.192700	6.7292000	-3.8160000	1.5514000	4.028700	3.894400	4.0295000	0.537000000	-0.91320000	2.7139000	-1.99420000	-0.02770000	-2.114000000	4.6352000	4.0593000	2.3926000	4.260100	7.741800	4.3611000	-3.45800000	3.07230000	-9.965800	-9.965800	-9.965800000	0.32310000	3.83300000
GBM	Tumor	TCGA-26-5136-01	4.317700	1.384600000	-0.7588000	-2.114000000	0.97890000	5.503400	-1.181100000	5.4246000	5.18510000	0.40160000	0.288100000	-9.9658000	-1.392100	-9.965800	-9.965800	2.20510000	-0.88630000	0.62390000	5.3896000	0.44470000	7.464800	7.662200	4.7022000	-2.9324000	2.9875000	4.714800	6.256500	4.1994000	1.043300000	-3.30760000	3.6254000	-3.17140000	0.53700000	-1.248100000	4.3992000	5.4013000	1.6374000	4.231200	9.887000	3.0446000	-1.63940000	1.43350000	-9.965800	-9.965800	-1.937900000	0.96420000	4.57170000
GBM	Tumor	TCGA-27-2521-01	5.121500	1.144700000	-4.6082000	-2.826200000	-2.11400000	6.500800	-5.011600000	7.0638000	2.81990000	-9.96580000	-0.886300000	-2.1779000	-2.465900	-9.965800	-9.965800	-0.11870000	-4.29340000	-1.63940000	4.7544000	-2.54790000	6.906800	7.634100	4.8885000	-0.0130000	-2.2447000	2.989300	3.332100	0.6608000	-1.883600000	-3.81600000	2.1734000	-5.01160000	-2.82620000	-3.046900000	4.3702000	-0.5332000	-1.6394000	3.583900	9.008300	2.6647000	-6.50640000	-0.57560000	-9.965800	-9.965800	-9.965800000	-2.17790000	-0.04250000
GBM	Tumor	TCGA-19-2629-01	5.076000	1.050300000	-9.9658000	-3.816000000	-0.24980000	6.480000	-1.732200000	7.0637000	5.29100000	-0.23280000	0.164800000	-2.9324000	-9.965800	-9.965800	-9.965800	0.79160000	-1.83140000	-0.57560000	5.7517000	-1.31830000	4.576000	7.368000	6.7900000	-0.3383000	1.0222000	4.519200	5.434000	3.4156000	-0.199300000	-2.72740000	2.5263000	-3.81600000	-2.17790000	-2.547900000	6.4770000	3.2466000	0.3573000	4.048800	8.543800	2.0810000	-3.81600000	2.44650000	-9.965800	-9.965800	-9.965800000	-1.83140000	3.04460000
GBM	Tumor	TCGA-06-0238-01	3.901200	0.215400000	-2.1779000	-1.469900000	-0.59730000	5.643600	-1.780900000	5.4851000	4.94720000	-0.53320000	1.395600000	-2.7274000	-9.965800	-4.608200	-5.573500	0.07180000	1.25760000	-0.39400000	4.6554000	-1.21420000	5.435300	6.581700	5.2032000	-0.1828000	2.0289000	3.548600	4.168400	2.3366000	-0.118700000	-1.99420000	2.8034000	-3.30760000	-0.10310000	-0.554300000	3.9431000	4.6142000	0.7058000	4.171600	8.898500	2.6670000	-2.72740000	1.95270000	-9.965800	-9.965800	-3.171400000	-0.05740000	3.53240000
GBM	Tumor	TCGA-06-0749-01	4.322700	0.919100000	-0.8084000	-4.293400000	0.37960000	5.765800	-2.244700000	5.4327000	5.22850000	-3.62590000	0.978900000	-5.5735000	-2.388400	-9.965800	-9.965800	0.35730000	-1.28280000	-0.78340000	5.7864000	-2.38840000	3.947800	8.088400	6.2048000	-4.2934000	0.1776000	3.232800	3.759300	2.6371000	-0.758800000	-4.29340000	2.6232000	-3.04690000	-0.45210000	-1.510500000	4.3709000	2.3677000	-2.7274000	3.732400	7.822400	2.6533000	-4.03500000	1.70090000	-3.171400	-9.965800	-9.965800000	0.88830000	1.93020000
GBM	Tumor	TCGA-06-0174-01	5.042700	1.585400000	-2.4659000	-4.035000000	-0.78340000	6.888400	-3.458000000	6.2599000	4.08160000	-2.24470000	-0.150400000	-4.2934000	-9.965800	-4.293400	-4.293400	0.24000000	-2.82620000	-1.55220000	5.2315000	-5.01160000	9.588300	7.167500	4.9603000	-1.5105000	-1.2481000	3.782500	3.936500	1.3109000	-1.639400000	-1.99420000	2.9432000	-9.96580000	-0.99710000	-2.114000000	4.5142000	1.2209000	-1.7809000	4.301700	9.284100	2.4144000	-5.01160000	1.01510000	-9.965800	-9.965800	-9.965800000	-1.08620000	1.37910000
GBM	Tumor	TCGA-06-5414-01	5.150200	1.551400000	-0.7588000	-2.114000000	2.06730000	6.705400	-1.780900000	5.2358000	4.89240000	1.91110000	-0.512500000	-4.2934000	-0.512500	-9.965800	-5.573500	-1.73220000	-1.83140000	-1.24810000	6.3579000	-2.93240000	7.301900	7.121600	5.7642000	-5.0116000	0.6790000	4.963100	5.857000	2.5683000	-0.597300000	-1.02620000	2.9637000	-2.93240000	1.37350000	-1.883600000	5.7436000	4.7421000	1.0151000	4.507900	8.792400	5.6035000	-3.62590000	3.24050000	-9.965800	-9.965800	-9.965800000	-0.41310000	3.85210000
GBM	Tumor	TCGA-28-5207-01	5.141600	2.516300000	-1.1488000	-0.886300000	0.66080000	5.720000	-0.833900000	6.3745000	4.63060000	-2.72740000	-0.808400000	-9.9658000	-9.965800	-3.171400	-4.035000	-1.14880000	-2.11400000	-0.47190000	5.0180000	0.17760000	6.849100	6.378200	7.0930000	-2.9324000	1.3340000	4.278100	4.946300	2.8402000	0.455200000	-2.54790000	3.2127000	-4.29340000	0.03000000	-2.826200000	5.5488000	2.5112000	1.8564000	4.791900	9.250400	2.5011000	-2.31470000	1.24550000	-9.965800	-9.965800	-9.965800000	-1.43050000	2.84020000
GBM	Tumor	TCGA-06-5410-01	4.446300	1.536600000	-2.3147000	-2.177900000	1.33400000	6.555700	-0.199300000	3.4237000	6.37240000	0.50690000	3.767800000	-5.5735000	-9.965800	-4.293400	-4.608200	-1.18110000	-0.73460000	0.29980000	6.1131000	-2.93240000	5.868700	7.007100	7.2492000	-3.6259000	1.8564000	3.914700	4.588600	4.5148000	0.099000000	-0.73460000	4.1376000	-3.45800000	1.10500000	-0.199300000	4.0287000	2.2513000	-0.0425000	5.126800	8.032400	5.4751000	-2.63490000	2.59960000	-9.965800	-9.965800	-9.965800000	1.99310000	5.69160000
GBM	Tumor	TCGA-06-0747-01	4.573600	2.254300000	-3.1714000	-3.307600000	0.41250000	7.549500	-1.595100000	6.5351000	3.19390000	2.08780000	-0.687300000	-1.4699000	-9.965800	-9.965800	-9.965800	0.01580000	-1.73220000	-3.17140000	5.0981000	-5.01160000	6.994300	6.965300	4.6159000	-6.5064000	-2.3147000	3.887600	4.549100	0.4125000	-0.619300000	-4.29340000	1.3846000	-9.96580000	-2.63490000	-4.293400000	4.9946000	2.0810000	0.3231000	3.184400	9.270800	3.0533000	-5.57350000	0.21540000	-2.052900	-9.965800	-9.965800000	-1.18110000	3.97370000
GBM	Tumor	TCGA-28-2513-01	4.101900	1.475600000	-2.2447000	-0.710800000	1.91490000	7.146600	-1.392100000	6.0949000	5.26680000	5.63750000	0.808200000	-4.6082000	-2.177900	-5.011600	-5.573500	-0.33830000	-0.75880000	-0.49210000	6.0007000	-1.18110000	7.576700	7.001300	6.4838000	-2.8262000	1.5902000	4.093500	4.691000	2.6984000	0.537000000	-1.99420000	3.6520000	-2.05290000	2.41170000	-1.883600000	5.1190000	6.9863000	3.2572000	4.887600	8.299700	4.8958000	-1.83140000	1.59980000	-9.965800	-9.965800	-9.965800000	0.11240000	2.45180000
GBM	Tumor	TCGA-76-4927-01	5.100200	1.628100000	-4.6082000	-1.937900000	0.45520000	7.048700	-1.780900000	6.9279000	5.17400000	-1.68500000	0.112400000	-2.5479000	-9.965800	-9.965800	-9.965800	-2.17790000	-1.88360000	-0.02770000	5.7490000	-1.99420000	7.725700	7.331300	5.7931000	-2.7274000	0.6608000	3.683800	3.582700	2.5900000	-0.118700000	-3.30760000	3.9901000	-3.81600000	-2.24470000	-1.883600000	4.9764000	2.8280000	0.8164000	5.176400	8.869700	5.2806000	-5.57350000	3.19240000	-9.965800	-9.965800	-9.965800000	-0.73460000	2.27530000
GBM	Tumor	TCGA-06-0645-01	4.742600	1.655800000	-1.1811000	-3.171400000	1.81190000	6.590800	-1.282800000	5.0930000	6.06350000	0.19030000	3.467400000	-2.1779000	-2.244700	-9.965800	-9.965800	0.36850000	-0.96860000	0.25220000	6.3023000	-2.17790000	8.532000	7.054300	6.3592000	-4.0350000	1.1447000	4.256300	5.169200	3.0602000	-0.232800000	-0.45210000	4.0401000	-4.29340000	2.02890000	-0.471900000	5.6346000	4.7746000	0.9862000	4.689900	8.330600	6.3662000	-2.93240000	3.06020000	-9.965800	-9.965800	-9.965800000	1.88790000	5.83670000
GBM	Tumor	TCGA-06-2565-01	5.173200	2.490800000	-0.6643000	-1.994200000	0.71460000	7.367900	-1.685000000	6.9103000	3.82790000	-0.61930000	0.401600000	-0.3201000	0.138800	-4.293400	-9.965800	2.03600000	-2.54790000	1.89570000	5.5460000	-2.82620000	8.691500	6.770600	4.7730000	-2.6349000	1.1833000	5.060100	5.306000	2.5087000	-0.413100000	-2.05290000	3.0376000	-1.28280000	2.72050000	-0.413100000	5.0657000	4.6358000	1.8957000	4.826900	9.239500	3.1844000	-3.04690000	1.02930000	-9.965800	-9.965800	-3.458000000	-0.35660000	3.12450000
GBM	Tumor	TCGA-06-0130-01	4.531100	1.470400000	-9.9658000	-0.166500000	3.40200000	7.788100	0.633200000	2.0040000	5.86220000	3.53490000	2.805500000	-5.5735000	-9.965800	-9.965800	-2.244700	3.37870000	0.55680000	3.87690000	7.4678000	1.55630000	5.458500	7.464900	6.2317000	-0.2328000	4.9313000	5.263400	5.993000	5.5990000	3.583900000	0.33460000	4.9482000	-0.53320000	5.41480000	0.576300000	3.3633000	7.7361000	6.4524000	4.910800	7.828100	5.8463000	0.44470000	2.65100000	-9.965800	-9.965800	0.030000000	0.36850000	4.61300000
GBM	Tumor	TCGA-06-0750-01	4.380000	0.816400000	-2.4659000	-0.913200000	1.40110000	6.803200	-1.732200000	3.8239000	3.99470000	4.27810000	0.872600000	-3.4580000	-2.465900	-3.816000	-3.458000	-0.28450000	-1.59510000	-1.11720000	5.4545000	-2.93240000	7.830700	8.027200	5.0379000	-3.8160000	1.2333000	4.434400	5.452600	2.8760000	-0.687300000	-1.24810000	3.5374000	-5.01160000	-2.54790000	-2.826200000	5.0357000	6.3022000	2.3280000	3.621900	8.009200	5.4816000	-4.60820000	3.98190000	-9.965800	-9.965800	-9.965800000	-0.16650000	3.73020000
GBM	Tumor	TCGA-27-1831-01	3.427700	-0.042500000	-2.7274000	-0.997100000	3.08250000	5.166000	-2.547900000	6.2728000	4.36110000	1.04330000	1.305100000	-2.7274000	0.015800	-9.965800	-5.573500	-1.11720000	-3.04690000	0.03000000	3.3966000	-1.78090000	5.536100	6.980300	4.2103000	-5.0116000	3.2973000	4.546000	4.549700	2.6510000	-0.997100000	-4.03500000	2.0535000	-1.88360000	-1.43050000	-3.046900000	3.1604000	6.0273000	1.1316000	3.906000	8.567900	3.0145000	-4.29340000	-0.57560000	-9.965800	-9.965800	-4.293400000	-0.66430000	2.03600000
GBM	Tumor	TCGA-06-5416-01	5.511600	1.952700000	-5.0116000	-1.510500000	-0.04250000	6.010400	-1.831400000	3.6370000	1.65120000	-1.39210000	-0.734600000	-1.6394000	-9.965800	-9.965800	-9.965800	1.17060000	-1.99420000	-0.94060000	4.2533000	-2.31470000	7.294800	6.878900	3.3993000	-1.9379000	-0.2498000	4.134300	4.142500	1.8762000	-0.432500000	-4.03500000	3.2049000	-4.29340000	1.23940000	-2.826200000	3.7783000	2.2019000	0.3460000	3.094400	8.243500	1.1770000	-3.81600000	-0.41310000	-9.965800	-9.965800	-3.046900000	-2.38840000	1.65120000
GBM	Tumor	TCGA-06-0141-01	3.762500	0.164800000	-0.4325000	-2.177900000	1.35110000	5.997800	-0.413100000	5.2025000	5.35760000	3.43980000	2.791000000	-1.2481000	-9.965800	-3.171400	-4.293400	0.08540000	-1.88360000	-0.26710000	5.3245000	-1.73220000	6.419400	7.368300	5.8861000	-4.2934000	2.5363000	3.735600	4.259300	3.2766000	0.390700000	-1.14880000	4.6023000	-3.62590000	2.77630000	-2.052900000	3.2915000	3.6566000	-0.0277000	4.121100	7.930700	4.5280000	-2.72740000	1.59020000	-9.965800	-9.965800	-5.573500000	-0.75880000	2.92810000
GBM	Tumor	TCGA-06-0125-01	5.209500	1.828200000	-3.3076000	-2.114000000	0.91910000	6.962200	-3.307600000	6.0459000	3.44770000	-0.64160000	-1.937900000	-1.2828000	-2.177900	-9.965800	-5.573500	0.08540000	-2.72740000	-2.31470000	5.4591000	-0.94060000	10.166600	6.892600	4.7143000	-2.7274000	-1.7322000	4.009100	4.266900	-0.1345000	-1.469900000	-4.03500000	2.3788000	-5.57350000	-1.59510000	-1.994200000	5.9301000	3.3264000	-0.4719000	4.119400	9.082400	4.0935000	-9.96580000	1.53660000	-9.965800	-9.965800	-9.965800000	-1.88360000	1.80780000
GBM	Tumor	TCGA-76-4925-01	5.135500	0.202900000	-2.3884000	-2.826200000	1.47560000	7.140100	-3.625900000	7.2856000	3.18130000	-2.46590000	-1.086200000	-2.4659000	-9.965800	-9.965800	-9.965800	-0.55430000	-6.50640000	-1.93790000	4.4476000	-3.30760000	9.640500	7.981100	3.0791000	-3.8160000	-1.1172000	3.768800	4.565000	1.5266000	-1.026200000	-2.63490000	2.1509000	-5.01160000	-3.17140000	-3.458000000	3.9892000	2.4144000	0.0580000	3.734500	9.385600	5.5540000	-4.29340000	0.15190000	-9.965800	-9.965800	-9.965800000	-0.02770000	3.06190000
GBM	Tumor	TCGA-76-4932-01	5.179200	1.091500000	-3.0469000	-3.458000000	1.76170000	6.704600	-9.965800000	6.6340000	3.70720000	-1.18110000	-1.248100000	-4.2934000	0.202900	-5.011600	-5.573500	-1.68500000	-4.29340000	-2.17790000	5.4473000	-3.62590000	9.306700	7.552700	5.3982000	-2.6349000	-2.1779000	4.338500	5.323400	1.0503000	-1.552200000	-6.50640000	2.1213000	-9.96580000	-2.54790000	-4.035000000	5.4060000	2.1862000	-0.3752000	4.099400	8.859800	4.1078000	-5.01160000	0.46570000	-9.965800	-9.965800	-9.965800000	-0.83390000	3.21890000
GBM	Tumor	TCGA-28-2510-01	4.954700	1.828200000	-2.3147000	-5.573500000	1.02220000	6.174100	-1.469900000	4.4919000	3.73780000	-3.17140000	-0.267100000	-1.6850000	-9.965800	-9.965800	-9.965800	-1.39210000	-2.63490000	-1.83140000	4.7866000	-3.17140000	7.584000	7.034300	6.0374000	-3.8160000	0.3231000	3.441100	3.260200	1.5854000	-1.392100000	-1.68500000	2.5388000	-3.81600000	-2.31470000	-2.826200000	5.7293000	1.0983000	-1.8314000	3.981000	8.347300	3.9856000	-5.57350000	2.96550000	-9.965800	-9.965800	-9.965800000	-1.43050000	3.07910000
GBM	Tumor	TCGA-06-0743-01	4.230400	2.342300000	-1.0262000	-3.625900000	0.66990000	6.135300	-1.937900000	6.5812000	3.61720000	-0.26710000	-0.284500000	-1.0262000	0.585900	-4.035000	-4.608200	0.34600000	-1.83140000	-1.05590000	5.6702000	-1.46990000	6.881900	7.428900	5.0229000	-4.0350000	1.8036000	3.292900	3.788800	2.6647000	0.015800000	-3.30760000	2.6348000	-1.99420000	0.85680000	-2.052900000	4.6118000	3.3061000	1.0222000	3.279600	8.359900	3.6148000	-2.82620000	2.09790000	-9.965800	-9.965800	-3.307600000	-0.28450000	3.48810000
GBM	Tumor	TCGA-14-1034-01	4.638100	1.233300000	0.0854000	-4.608200000	3.20340000	6.833300	-1.639400000	5.1498000	4.71320000	-4.03500000	0.288100000	-9.9658000	-9.965800	-9.965800	-5.011600	-1.39210000	-2.63490000	-0.99710000	5.9043000	-4.29340000	7.271200	7.297800	6.5322000	-2.9324000	1.6045000	4.096900	4.171600	2.3898000	-1.117200000	-3.04690000	2.6185000	-2.05290000	0.66990000	-5.573500000	4.5650000	2.9820000	-0.0277000	4.546600	8.201100	4.6312000	-3.45800000	3.11450000	-9.965800	-9.965800	-9.965800000	-0.37520000	3.30760000
GBM	Tumor	TCGA-06-0184-01	4.330600	0.880500000	-0.3383000	-3.171400000	1.22090000	6.116300	-1.685000000	4.1103000	5.68710000	-1.39210000	1.433500000	-3.1714000	-3.307600	-4.608200	-3.171400	-0.24980000	-0.94060000	-1.63940000	6.6138000	-1.99420000	6.034800	7.556200	6.8560000	-3.6259000	0.4761000	4.015300	4.947700	2.3592000	0.177600000	-1.88360000	3.0376000	-3.62590000	0.36850000	-0.886300000	4.0977000	2.3077000	-0.9686000	4.843000	7.776800	3.2450000	-4.60820000	3.98290000	-9.965800	-9.965800	-9.965800000	-0.15040000	2.67380000
GBM	Tumor	TCGA-12-3652-01	4.664000	0.444700000	-3.6259000	-3.816000000	-0.24980000	6.329000	-3.816000000	4.7945000	1.64660000	0.27620000	-2.727400000	-5.5735000	-0.013000	-9.965800	-9.965800	-0.68730000	-2.11400000	-2.46590000	4.2803000	-3.81600000	8.491800	7.444700	4.1994000	-6.5064000	-0.3940000	4.767200	4.859000	1.7532000	-0.997100000	-3.81600000	1.0363000	-4.60820000	0.24000000	-4.293400000	3.7625000	4.7597000	-1.3548000	2.580400	8.039600	3.1145000	-5.57350000	-0.04250000	-9.965800	-9.965800	-9.965800000	-0.64160000	-0.85990000
GBM	Tumor	TCGA-26-5132-01	4.722500	1.876200000	-2.1140000	-3.307600000	1.12500000	6.622400	-0.997100000	5.7038000	3.81570000	-1.18110000	-0.492100000	-2.3147000	-1.181100	-5.011600	-4.293400	0.63320000	-0.80840000	-0.64160000	5.8069000	-1.35480000	9.617600	7.921600	5.4067000	-2.9324000	1.1117000	4.272800	5.383000	2.8402000	0.669900000	-0.75880000	3.1062000	-2.54790000	-2.93240000	-1.780900000	4.4189000	2.9802000	1.9302000	4.217300	8.254100	3.8340000	-1.83140000	1.33970000	-9.965800	-9.965800	-3.458000000	-1.78090000	1.56120000
GBM	Tumor	TCGA-32-1970-01	5.036500	2.304800000	-0.6643000	-9.965800000	0.93430000	5.564700	-2.388400000	5.9096000	3.93460000	-0.33830000	-2.244700000	-3.1714000	-9.965800	-3.816000	-2.465900	-0.04250000	-1.63940000	-2.72740000	4.8978000	-2.63490000	5.761800	7.183200	6.0418000	-2.9324000	0.1124000	5.323400	6.314900	1.9034000	-0.452100000	-3.04690000	1.6558000	-5.57350000	-0.64160000	-4.035000000	4.8141000	3.6230000	0.4233000	3.945000	8.195600	3.7603000	-5.01160000	3.31770000	-9.965800	-9.965800	-5.011600000	-1.59510000	1.58060000
GBM	Tumor	TCGA-06-0219-01	3.211200	-0.057400000	-2.9324000	-3.171400000	-0.26710000	5.721700	-5.011600000	4.8856000	4.90260000	0.94190000	1.816000000	-3.4580000	-2.826200	-5.573500	-9.965800	-0.45210000	-5.01160000	0.03000000	4.5699000	-6.50640000	7.598600	7.248100	3.8983000	-4.2934000	1.0847000	3.947800	3.815700	2.2082000	-1.469900000	-3.04690000	2.3677000	-5.01160000	0.50690000	-1.831400000	2.5756000	6.0153000	-0.1031000	3.916600	7.721100	1.9601000	-9.96580000	1.55630000	-5.011600	-9.965800	-5.573500000	0.84080000	2.51120000
GBM	Tumor	TCGA-14-0787-01	4.789800	0.872600000	-2.4659000	-5.573500000	2.49850000	7.407200	-2.634900000	5.4686000	4.35480000	-0.01300000	-0.182800000	-3.4580000	1.316700	-9.965800	-9.965800	-1.08620000	-2.17790000	-0.99710000	5.9876000	-3.04690000	7.456200	7.951600	4.9346000	-4.2934000	0.3231000	4.257100	4.794500	2.2206000	-1.552200000	-3.30760000	2.7572000	-3.04690000	-0.78340000	-2.114000000	5.1111000	4.6972000	1.6140000	3.985600	8.181000	5.5367000	-3.62590000	3.59470000	-9.965800	-9.965800	-2.826200000	-0.75880000	3.01810000
GBM	Tumor	TCGA-06-0190-01	4.618900	0.949300000	-0.2498000	-1.469900000	1.87220000	6.909800	-1.086200000	5.1563000	4.96490000	2.16700000	3.127800000	-3.0469000	-1.994200	-9.965800	-9.965800	0.99350000	0.35730000	0.00140000	6.8197000	-0.85990000	9.051300	6.517300	5.9575000	-2.9324000	2.7401000	4.078200	3.899300	4.0532000	1.799500000	-0.49210000	3.5935000	-2.24470000	4.94490000	-0.664300000	5.3999000	2.5756000	1.5115000	4.589200	8.489000	5.4192000	-1.88360000	2.58280000	-9.965800	-9.965800	-5.011600000	1.17060000	5.25250000
GBM	Tumor	TCGA-26-5135-01	4.888500	3.415600000	-1.6850000	-6.506400000	0.63320000	7.501900	-9.965800000	4.9065000	4.67640000	-1.68500000	-0.356600000	-9.9658000	-9.965800	-4.608200	-9.965800	0.11240000	-1.83140000	-1.02620000	6.4109000	-0.71080000	8.434000	7.644700	5.6608000	-3.4580000	0.1776000	3.688300	4.776700	2.2237000	-0.166500000	-1.99420000	4.2639000	-4.29340000	-1.05590000	-0.833900000	5.5056000	3.9636000	0.6699000	4.867500	8.233100	4.2289000	-5.57350000	2.12800000	-9.965800	-9.965800	-9.965800000	0.25220000	4.69830000
GBM	Tumor	TCGA-76-4931-01	5.381000	2.154100000	-2.2447000	-2.465900000	1.31670000	7.287500	-2.465900000	6.8084000	3.70940000	-3.30760000	-0.338300000	-3.3076000	-0.687300	-9.965800	-4.293400	-0.61930000	-1.63940000	-1.63940000	5.1090000	-2.63490000	9.126000	7.574000	4.7312000	-2.7274000	-0.9132000	4.518000	4.775600	3.3787000	-0.375200000	-3.62590000	2.4883000	-4.29340000	-2.05290000	-1.552200000	5.9461000	1.4441000	-0.0277000	3.992000	9.277000	3.8827000	-9.96580000	1.02220000	-3.816000	-9.965800	-3.816000000	-0.15040000	2.96000000
GBM	Tumor	TCGA-41-3915-01	3.750700	0.749300000	-0.2498000	-2.634900000	0.09900000	6.194600	-1.937900000	4.8719000	4.33060000	-2.05290000	1.444100000	-2.7274000	-1.595100	-5.011600	-4.608200	0.20290000	-0.96860000	-0.41310000	5.6200000	-2.05290000	8.951400	6.893000	5.6071000	-1.4699000	1.8683000	4.057500	3.548600	3.3478000	0.791600000	-1.39210000	3.0252000	-4.03500000	-0.88630000	-2.052900000	3.9552000	1.2934000	0.2762000	4.144900	7.686700	4.5123000	-2.05290000	1.80780000	-9.965800	-9.965800	-3.046900000	0.42330000	1.90340000
GBM	Tumor	TCGA-06-0649-01	4.487400	0.956800000	-2.3147000	-0.913200000	-0.59730000	5.461400	-0.452100000	5.8785000	5.06870000	-0.83390000	1.696400000	-3.0469000	-2.052900	-3.816000	-5.573500	0.53700000	-0.75880000	0.29980000	5.4317000	-0.91320000	6.158300	7.041100	6.5130000	-3.1714000	2.2452000	4.228100	5.234200	2.8779000	1.189700000	-0.99710000	2.9875000	-1.73220000	1.79950000	-2.114000000	4.9883000	2.4544000	-0.0130000	4.041000	7.953300	3.7950000	-2.24470000	1.66950000	-9.965800	-9.965800	-9.965800000	0.40160000	2.71390000
GBM	Tumor	TCGA-12-0618-01	5.286200	1.590200000	-1.4699000	-1.780900000	-0.66430000	6.039200	-2.177900000	6.4965000	3.30760000	-4.03500000	-1.780900000	-2.5479000	-9.965800	-9.965800	-5.573500	0.49670000	-2.31470000	-0.75880000	4.4243000	-2.93240000	10.158600	7.693100	4.5516000	-1.2481000	-2.7274000	4.007300	3.742100	1.0642000	-0.734600000	-2.31470000	1.5514000	-5.57350000	-4.60820000	-1.883600000	4.3046000	1.9034000	-1.6394000	3.171700	8.753700	3.4224000	-6.50640000	1.83630000	-9.965800	-9.965800	-9.965800000	-0.75880000	1.29340000
GBM	Tumor	TCGA-27-2524-01	3.755000	1.637400000	-4.2934000	-5.573500000	0.92680000	6.776500	-4.608200000	3.4830000	4.60290000	-0.39400000	0.547000000	-4.0350000	0.071800	-9.965800	-9.965800	-1.43050000	-2.93240000	-2.24470000	5.6471000	-4.29340000	8.104100	7.247300	4.4390000	-5.5735000	0.9568000	2.776300	3.037600	3.2870000	-0.997100000	-2.17790000	3.3076000	-5.01160000	4.33060000	-1.282800000	5.3220000	3.5803000	-1.8314000	3.824900	8.562400	5.8941000	-5.01160000	3.51870000	-9.965800	-9.965800	-9.965800000	1.64200000	5.52740000
GBM	Tumor	TCGA-28-1753-01	5.134700	1.860400000	-1.7322000	-1.469900000	0.93430000	7.049000	-0.452100000	6.7494000	5.04920000	1.79540000	1.131600000	-2.4659000	-9.965800	-3.816000	-4.293400	0.84880000	-0.75880000	2.43860000	5.8143000	-0.75880000	8.152200	7.124800	5.1950000	-1.8836000	2.1180000	4.448300	5.540400	3.8054000	1.125000000	0.94190000	3.7138000	-1.51050000	1.43880000	-0.057400000	4.9910000	4.3285000	2.6255000	5.082800	9.005900	4.3406000	-2.46590000	2.69180000	-9.965800	-9.965800	-3.816000000	-2.46590000	2.27530000
GBM	Tumor	TCGA-12-5295-01	4.689900	-0.267100000	-2.9324000	-3.816000000	0.42330000	5.482200	-1.055900000	6.1920000	4.65080000	1.73600000	0.547000000	-9.9658000	-1.685000	-9.965800	-5.573500	-1.18110000	-1.59510000	-1.21420000	5.1019000	-2.72740000	3.106200	7.519400	6.4762000	-9.9658000	1.7995000	3.320600	3.948700	3.3032000	0.605000000	-0.26710000	1.8604000	-2.38840000	-1.11720000	-2.826200000	3.4477000	6.8674000	1.1382000	3.692800	7.923400	2.4544000	-3.04690000	0.76640000	-9.965800	-9.965800	-9.965800000	-4.03500000	-0.91320000
GBM	Tumor	TCGA-27-2523-01	5.318000	1.131600000	-4.6082000	-3.816000000	3.63010000	7.080300	-4.035000000	6.9356000	3.76990000	-1.24810000	0.227700000	-3.6259000	-1.148800	-9.965800	-4.608200	0.45520000	-2.93240000	-0.88630000	5.4486000	-4.60820000	8.640600	7.598100	4.2450000	-2.3147000	0.4125000	4.097700	4.690500	1.5115000	-0.687300000	-3.30760000	3.0446000	-2.72740000	-2.38840000	-2.727400000	5.6651000	2.3953000	0.7146000	3.833000	9.583500	2.3620000	-6.50640000	0.15190000	-9.965800	-9.965800	-9.965800000	-1.11720000	2.35640000
GBM	Tumor	TCGA-06-2569-01	5.300200	2.488300000	-1.1172000	-4.293400000	-0.85990000	7.379600	-1.181100000	2.7657000	0.66990000	-1.59510000	-3.046900000	-5.0116000	-4.035000	-9.965800	-9.965800	2.54370000	-5.01160000	-4.03500000	2.1766000	-4.60820000	5.489300	6.926500	3.2405000	-2.7274000	1.9490000	3.346400	2.091200	0.2642000	-0.554300000	-2.05290000	1.2394000	-5.57350000	-9.96580000	-6.506400000	2.5756000	0.0718000	-5.5735000	4.140000	8.563800	1.5854000	-9.96580000	-0.49210000	-9.965800	-9.965800	-9.965800000	-9.96580000	-1.68500000
GBM	Tumor	TCGA-27-1830-01	5.022900	1.202300000	-1.0559000	-1.937900000	0.79160000	6.775700	-1.055900000	5.7677000	4.58560000	-2.17790000	2.039500000	-0.7346000	-9.965800	-3.816000	-5.573500	1.40110000	-0.45210000	-0.59730000	5.5763000	-1.21420000	8.703300	6.807100	6.0007000	-0.4325000	2.4753000	5.142900	4.937900	3.6691000	-0.302200000	-3.45800000	2.8482000	-1.88360000	-0.13450000	-3.046900000	4.9846000	2.5780000	0.3907000	4.197000	8.293300	4.7367000	-2.93240000	2.52130000	-9.965800	-9.965800	-9.965800000	0.72330000	5.63260000
GBM	Tumor	TCGA-06-2559-01	4.996000	1.884000000	-1.7809000	-1.282800000	2.57800000	7.225500	-1.354800000	5.1720000	4.38890000	-2.24470000	0.547000000	-2.7274000	-9.965800	-9.965800	-9.965800	1.18970000	-0.51250000	-0.71080000	4.8360000	-3.81600000	10.297000	7.310300	5.1555000	-3.4580000	-0.0877000	4.410100	4.798100	1.5758000	-0.710800000	0.25220000	2.7336000	-3.30760000	-1.73220000	-0.471900000	4.5657000	3.4830000	0.3573000	4.899200	9.439100	4.0653000	-4.29340000	2.72270000	-9.965800	-4.608200	-9.965800000	0.04400000	3.55350000
GBM	Tumor	TCGA-27-2526-01	4.257100	0.537000000	-2.7274000	-3.046900000	0.59550000	4.912700	-0.664300000	5.9725000	3.76350000	0.22770000	-1.732200000	-4.6082000	-9.965800	-9.965800	-5.573500	-0.07250000	-0.35660000	0.09900000	4.7549000	-1.78090000	4.882700	7.682400	5.4611000	-5.5735000	3.3492000	4.107800	5.117300	4.6860000	1.131600000	-2.38840000	2.6161000	-2.46590000	-0.53320000	-1.937900000	4.7555000	5.4611000	3.3321000	3.691600	8.817100	2.9784000	-1.46990000	-1.73220000	-9.965800	-9.965800	-2.826200000	-2.63490000	0.65170000
GBM	Tumor	TCGA-06-5856-01	5.329900	2.046500000	-2.3147000	-0.968600000	1.88400000	6.889100	-2.177900000	6.0781000	4.70770000	-2.46590000	0.202900000	-2.1140000	-2.932400	-3.458000	-3.046900	0.74070000	-1.51050000	-0.35660000	5.0423000	-1.24810000	8.154700	6.943100	5.1672000	-2.3884000	1.3109000	4.061900	4.481600	1.8201000	-1.055900000	-1.08620000	3.2236000	-5.57350000	-1.35480000	-1.595100000	5.1835000	3.6136000	-0.6193000	5.005900	8.559700	3.0774000	-5.01160000	0.96420000	-9.965800	-9.965800	3.623000000	-1.24810000	3.11120000
GBM	Tumor	TCGA-26-1442-01	4.813600	2.124700000	-3.3076000	-2.244700000	0.12570000	5.406000	-1.595100000	7.2831000	3.40480000	-9.96580000	-1.392100000	-1.1172000	-9.965800	-9.965800	-9.965800	0.46570000	-4.60820000	-3.62590000	4.6888000	-2.38840000	5.173600	7.272900	6.1324000	-1.3548000	-2.7274000	4.275100	4.908900	0.2762000	-0.199300000	-3.30760000	2.1957000	-5.57350000	-3.81600000	-4.293400000	7.6246000	-0.6193000	-1.0862000	3.577900	8.487300	2.4144000	-5.01160000	1.20850000	-9.965800	-9.965800	-5.011600000	-0.73460000	2.00040000
GBM	Tumor	TCGA-06-5418-01	4.762900	0.527100000	-0.3566000	-3.625900000	1.60930000	6.504200	-3.625900000	6.0339000	4.63520000	-2.38840000	1.251600000	-4.2934000	-9.965800	-9.965800	-9.965800	-1.88360000	-3.45800000	-1.51050000	5.5638000	-3.81600000	10.176200	7.429000	5.1177000	-3.8160000	-1.2142000	4.261600	3.720400	1.1960000	-0.512500000	-2.72740000	2.5731000	-4.60820000	0.25220000	-1.732200000	4.1788000	2.9432000	-4.0350000	4.248000	8.761800	4.3321000	-4.60820000	1.36230000	-9.965800	-9.965800	-5.011600000	0.79990000	3.68270000
GBM	Tumor	TCGA-26-5139-01	4.177200	1.395600000	-1.8314000	-2.314700000	1.68750000	6.979500	-2.244700000	5.1351000	4.71590000	-0.41310000	0.379600000	-5.0116000	0.240000	-9.965800	-5.011600	-1.88360000	-2.93240000	-1.18110000	4.9426000	-1.63940000	9.551300	7.141100	5.6329000	-4.6082000	0.2998000	4.154700	5.298300	3.0825000	-0.471900000	-2.63490000	2.9911000	-3.30760000	-0.26710000	-2.465900000	6.1418000	4.6171000	0.0854000	4.380700	8.983700	5.9593000	-4.29340000	1.55140000	-9.965800	-9.965800	-9.965800000	1.02220000	4.23810000
GBM	Tumor	TCGA-06-5417-01	5.675600	0.190300000	-2.5479000	-0.783400000	-0.43250000	5.342400	-9.965800000	6.6153000	2.91280000	-9.96580000	-2.727400000	-2.4659000	-9.965800	-9.965800	-9.965800	-1.05590000	-2.93240000	-9.96580000	3.6950000	-2.31470000	7.059700	7.131700	5.1518000	-1.6394000	-1.6850000	4.768800	4.800700	-0.9406000	-2.932400000	-5.01160000	1.3956000	-9.96580000	-9.96580000	-2.388400000	5.4128000	0.1388000	-2.1779000	3.861100	8.016000	1.2756000	-9.96580000	-0.83390000	-9.965800	-9.965800	-9.965800000	0.04400000	-0.01300000
GBM	Tumor	TCGA-26-5134-01	2.275300	-1.552200000	-9.9658000	-5.573500000	-2.93240000	3.665700	-9.965800000	2.4753000	1.37910000	-1.88360000	-3.625900000	-4.6082000	-9.965800	-9.965800	-5.573500	-1.14880000	-4.29340000	-2.63490000	2.3508000	-3.17140000	6.613300	4.702700	1.5854000	-4.0350000	-1.3183000	1.356700	2.137800	-0.5332000	-3.625900000	-1.59510000	0.4016000	-6.50640000	1.91110000	-4.293400000	1.9822000	1.3511000	0.3907000	0.688000	6.351000	-0.0130000	-9.96580000	-0.66430000	-9.965800	-9.965800	-5.573500000	-3.30760000	-0.07250000
GBM	Tumor	TCGA-06-5413-01	4.911300	1.718500000	-1.5951000	-0.512500000	0.08540000	6.777200	-1.148800000	6.1215000	4.88170000	0.19030000	2.897400000	-3.1714000	-1.552200	-5.573500	-5.573500	-0.23280000	-0.85990000	0.31150000	5.1334000	-1.18110000	6.191800	7.092100	5.6398000	-1.8836000	3.0181000	4.582000	5.193000	3.4622000	1.007900000	-0.78340000	4.0713000	-3.45800000	-0.55430000	-1.552200000	5.1040000	4.6071000	0.9493000	5.213800	9.583900	3.6405000	-1.99420000	1.38460000	-9.965800	-9.965800	-4.035000000	0.44470000	3.61950000
GBM	Tumor	TCGA-76-4929-01	5.643300	0.605000000	-3.8160000	-2.314700000	0.46570000	6.128700	-2.314700000	4.9482000	4.34130000	-2.17790000	0.190300000	-5.0116000	-9.965800	-5.011600	-5.011600	0.42330000	-2.46590000	-1.51050000	4.8915000	-2.82620000	8.392600	7.241100	5.9780000	-1.7809000	-0.9132000	5.026000	6.004700	3.8401000	-1.430500000	-1.43050000	2.8361000	-4.29340000	-0.57560000	-3.046900000	5.0781000	3.3717000	-2.0529000	3.386900	7.788600	3.5633000	-5.57350000	1.20230000	-9.965800	-9.965800	-4.608200000	0.11240000	2.74870000
GBM	Tumor	TCGA-06-0646-01	5.009000	1.590200000	-2.0529000	-2.547900000	1.48080000	6.595300	-3.458000000	6.0928000	5.57630000	-0.16650000	1.367900000	-2.5479000	-3.625900	-9.965800	-9.965800	1.14470000	-2.11400000	-0.35660000	5.5778000	-0.32010000	9.994800	7.401900	5.5088000	-2.2447000	0.8246000	4.529900	4.531100	2.3106000	0.030000000	-3.30760000	3.5387000	-2.46590000	-0.64160000	0.164800000	5.2392000	4.4861000	0.5763000	4.328500	8.350100	6.6193000	-4.03500000	3.10450000	-9.965800	-9.965800	-4.035000000	1.53160000	6.69630000
GBM	Tumor	TCGA-12-3650-01	4.864000	0.949300000	-2.0529000	-5.011600000	-0.75880000	6.252300	-1.318300000	5.6471000	4.42160000	-1.21420000	-0.575600000	-4.6082000	-9.965800	-9.965800	-9.965800	-1.35480000	-0.39400000	-0.88630000	5.3417000	-1.93790000	6.861800	7.589300	5.5614000	-2.3884000	-1.3183000	3.400700	3.779400	2.0638000	-0.413100000	-1.78090000	2.7910000	0.25220000	-1.11720000	-1.639400000	4.5808000	1.8282000	0.5763000	4.572300	9.223100	2.1670000	-3.62590000	1.66950000	-9.965800	-9.965800	-9.965800000	-3.30760000	-0.37520000
GBM	Tumor	TCGA-19-2620-01	4.233500	0.423300000	-1.5951000	-4.293400000	1.60450000	6.251000	-2.932400000	6.5684000	3.76140000	-4.03500000	-0.687300000	-3.1714000	-9.965800	-9.965800	-3.816000	0.09900000	-4.03500000	-2.31470000	5.1334000	-4.29340000	7.874200	6.712600	5.9334000	-5.5735000	-2.3147000	3.521200	3.885700	1.6281000	-1.831400000	-3.45800000	1.5316000	-9.96580000	1.60450000	-2.388400000	6.1928000	1.0711000	-3.0469000	3.217400	8.640900	4.0100000	-5.57350000	2.50360000	-9.965800	-9.965800	-9.965800000	-0.55430000	1.33400000
GBM	Tumor	TCGA-28-5213-01	4.595200	1.214700000	-0.2159000	-0.641600000	-0.37520000	5.841200	-0.199300000	4.2064000	5.85450000	1.06420000	2.924300000	-9.9658000	-0.533200	-9.965800	-9.965800	-1.35480000	-1.31830000	1.02220000	4.8069000	-0.53320000	6.470700	6.966100	6.3521000	-4.0350000	2.7161000	4.774600	4.950000	5.2273000	0.705800000	0.22770000	3.2692000	-1.68500000	1.84040000	-0.471900000	4.4758000	3.9251000	0.0014000	5.132600	8.613500	4.6177000	-2.11400000	3.64050000	-9.965800	-9.965800	-9.965800000	1.56120000	4.63700000
GBM	Tumor	TCGA-06-0138-01	3.823900	1.036300000	-1.8836000	-2.177900000	0.50690000	6.125200	-3.307600000	6.3236000	4.62710000	-1.46990000	2.114700000	-3.6259000	-9.965800	-4.608200	-9.965800	0.39070000	-0.96860000	-0.21590000	5.2840000	-1.11720000	8.047700	7.110500	5.7926000	-3.4580000	1.6830000	3.823900	4.478400	2.5707000	-0.284500000	-1.55220000	3.1955000	-2.72740000	-1.99420000	-1.639400000	4.1433000	4.3590000	0.7748000	4.524300	8.136700	3.7836000	-3.30760000	1.82010000	-9.965800	-9.965800	-9.965800000	0.68800000	4.53420000
GBM	Tumor	TCGA-06-5415-01	4.899700	1.496200000	-4.6082000	-3.046900000	0.74070000	6.223100	-2.114000000	6.7118000	3.56690000	-0.19930000	-0.471900000	-4.0350000	-2.547900	-6.506400	-6.506400	-0.08770000	-1.02620000	-0.53320000	4.8269000	-1.73220000	6.025100	7.279100	5.3288000	-3.3076000	2.2452000	4.672500	4.999100	3.3828000	0.085400000	-1.39210000	2.4934000	-5.01160000	-1.73220000	-1.510500000	4.8279000	3.7940000	0.7493000	3.970000	9.159400	3.1540000	-2.46590000	2.55610000	-9.965800	-9.965800	-5.573500000	-0.39400000	1.82010000
GBM	Tumor	TCGA-06-0139-01	4.073900	1.774400000	-0.1187000	-1.685000000	1.71850000	6.226700	-0.710800000	4.0901000	6.79090000	1.66490000	4.156300000	-3.1714000	-2.314700	-9.965800	-2.932400	0.81640000	-0.49210000	1.69640000	6.0624000	-0.26710000	6.733100	6.885600	6.7005000	-3.4580000	4.0653000	4.554700	4.795500	3.9783000	1.740300000	0.74930000	4.3625000	-2.05290000	1.68300000	-0.710800000	2.6325000	5.6671000	4.6882000	5.247600	7.356100	4.5602000	-0.64160000	1.91490000	-9.965800	-9.965800	-1.510500000	1.05730000	4.67420000
GBM	Tumor	TCGA-02-0047-01	5.138400	1.022200000	-5.0116000	-1.639400000	-0.13450000	6.916700	-1.026200000	7.7158000	4.33280000	-2.05290000	0.506900000	-4.0350000	-9.965800	-9.965800	-5.011600	0.21540000	-1.68500000	0.29980000	5.6619000	-0.24980000	8.059200	7.131200	6.6981000	-2.1779000	-0.9406000	4.674200	5.129700	1.7828000	-1.831400000	0.00140000	3.7464000	-9.96580000	-1.55220000	-2.114000000	6.3000000	3.1701000	0.2522000	4.615900	8.629300	4.0867000	-9.96580000	2.07420000	-9.965800	-9.965800	-9.965800000	-0.13450000	3.33790000
GBM	Tumor	TCGA-14-0789-01	5.033900	1.214700000	-2.1140000	-3.816000000	3.49970000	7.130000	-0.471900000	3.7867000	5.23540000	-0.43250000	1.922600000	-9.9658000	-9.965800	-9.965800	-5.011600	-0.51250000	-1.51050000	-1.39210000	6.6093000	-1.73220000	9.733300	7.053400	5.8733000	-9.9658000	0.8647000	4.992800	6.464800	2.8341000	0.190300000	-0.04250000	3.1045000	-2.54790000	1.03630000	-0.758800000	5.3484000	1.8957000	0.6050000	4.441000	8.330200	6.4585000	-1.83140000	2.90320000	-9.965800	-9.965800	-3.625900000	2.42790000	6.19260000
GBM	Tumor	TCGA-12-0616-01	4.615400	1.356700000	-3.0469000	-3.458000000	-1.31830000	6.309100	-0.808400000	4.6770000	4.11110000	0.67900000	0.138800000	-3.6259000	-9.965800	-9.965800	-9.965800	0.76640000	0.05800000	-0.24980000	5.0189000	-2.46590000	5.388600	6.507500	5.4884000	-1.9942000	2.0395000	3.855100	4.464100	3.6219000	0.978900000	-1.35480000	1.5902000	-3.81600000	2.23910000	-2.177900000	4.1515000	3.9920000	2.4008000	3.058500	8.974900	2.6043000	-1.99420000	0.57630000	-9.965800	-9.965800	-4.608200000	-3.30760000	0.91150000
GBM	Tumor	TCGA-32-1982-01	4.159500	1.757500000	-1.0559000	-2.634900000	1.66040000	6.031500	-0.641600000	5.4595000	4.96490000	0.83270000	1.816000000	-2.1779000	1.322500	-1.994200	-3.625900	0.31150000	-1.24810000	0.17760000	5.9528000	-1.18110000	8.702200	7.072900	6.7516000	-2.2447000	3.1669000	4.627100	5.228500	4.1547000	1.029300000	-1.59510000	4.0679000	-0.64160000	-1.05590000	-2.727400000	4.7730000	3.9213000	2.0707000	5.011300	8.521300	2.8916000	-2.46590000	2.00040000	-9.965800	-9.965800	-2.547900000	0.34600000	4.80900000
GBM	Tumor	TCGA-28-5220-01	4.579000	0.264200000	-9.9658000	-1.994200000	0.16480000	5.649900	-2.314700000	7.5711000	4.93830000	0.35730000	-0.182800000	-9.9658000	-0.783400	-5.011600	-9.965800	-1.63940000	-3.04690000	-0.13450000	4.3242000	-1.73220000	2.761500	7.876600	5.7845000	-3.6259000	1.8762000	3.987400	4.741500	2.1476000	-0.027700000	-5.01160000	2.0254000	-3.17140000	-4.29340000	-2.244700000	4.7613000	5.0370000	1.4911000	4.406700	9.099200	1.1050000	-6.50640000	-0.08770000	-9.965800	-5.011600	-9.965800000	-0.30220000	1.67400000
GBM	Tumor	TCGA-14-0817-01	4.463400	1.395600000	0.0990000	-4.608200000	0.34600000	5.818700	-2.052900000	4.3256000	5.44330000	1.40110000	2.395300000	-3.8160000	-0.087700	-5.011600	-3.625900	-0.55430000	-1.59510000	0.20290000	5.5650000	-2.54790000	5.803500	6.621000	5.9352000	-3.1714000	2.2175000	4.270600	4.554000	3.3278000	0.058000000	-1.24810000	3.6600000	-2.31470000	-0.85990000	-0.492100000	3.7919000	6.2211000	0.9642000	4.611200	8.260800	4.2721000	-3.30760000	0.95680000	-9.965800	-9.965800	-9.965800000	1.58540000	5.26190000
GBM	Tumor	TCGA-12-1597-01	4.523600	0.585900000	-9.9658000	-3.458000000	-1.43050000	5.648800	-2.114000000	4.8822000	3.87880000	-4.03500000	0.455200000	-5.5735000	-9.965800	-9.965800	-5.573500	-2.31470000	-2.11400000	-2.46590000	4.3944000	-6.50640000	7.699400	7.189900	6.0798000	-2.3147000	-1.0862000	3.364700	3.585100	0.5666000	-1.780900000	-4.29340000	1.7360000	-4.03500000	-2.54790000	-2.727400000	3.8915000	1.4756000	-1.5522000	3.438400	8.311500	1.7744000	-6.50640000	1.70970000	-9.965800	-9.965800	-9.965800000	-3.62590000	-0.01300000
GBM	Tumor	TCGA-06-2570-01	4.284000	2.541300000	-2.0529000	-3.816000000	0.16480000	6.209300	-2.634900000	6.8864000	5.10610000	-2.54790000	0.401600000	-1.5951000	-9.965800	-4.608200	-3.816000	0.15190000	-4.03500000	0.28810000	5.7005000	-3.62590000	8.593900	6.878900	6.4212000	-0.5756000	0.0440000	4.851500	4.830400	1.2576000	-1.282800000	-1.11720000	3.3450000	-9.96580000	-2.54790000	-1.510500000	4.8064000	3.5073000	0.5271000	4.770900	8.768600	4.0278000	-6.50640000	2.40350000	-9.965800	-9.965800	-9.965800000	0.26420000	4.10530000
GBM	Tumor	TCGA-06-0211-01	4.984427	2.391229210	-1.6170725	-2.878311570	0.97891847	7.037339	-0.997124170	6.5625220	4.46244594	0.08542812	-0.710736600	-4.6081986	-1.101593	-3.717844	-5.011578	-1.51043391	-2.72736695	-0.56488934	6.1082504	-1.96576819	8.268882	7.167511	5.4798489	-2.7759711	-0.7225907	4.322712	4.898501	2.7422475	-0.249844630	-1.26531466	3.1716725	-3.81604719	0.78741190	-1.132887230	5.4498956	3.1883886	0.5220759	4.835709	8.697524	4.9432263	-2.31469917	2.37736755	-9.965800	-9.965800	-5.965796430	-0.54369756	3.36400319
GBM	Tumor	TCGA-02-2483-01	5.221500	1.275600000	-2.0529000	-4.035000000	-1.55220000	6.940200	-2.727400000	4.5534000	4.28700000	-1.78090000	0.071800000	-4.6082000	-9.965800	-3.816000	-3.458000	1.06420000	-1.88360000	0.05800000	5.0968000	-3.04690000	6.415800	7.475700	5.4932000	-1.7322000	1.0293000	3.696100	4.370900	2.4649000	-0.641600000	-1.46990000	2.7401000	-4.60820000	1.00070000	-2.547900000	4.3155000	2.1734000	0.7233000	3.654300	9.008200	2.8260000	-4.29340000	2.26930000	-9.965800	-9.965800	-3.816000000	-2.31470000	2.51880000
GBM	Tumor	TCGA-06-0156-01	4.741510	1.147947300	0.8286360	-2.634909600	0.65165240	6.648970	-0.320121700	5.7573266	4.65541380	-0.53320400	1.789097000	-2.4659469	-3.046926	-9.965800	-6.506385	0.49674910	-0.91320700	0.30568080	5.3944019	-0.66428780	9.369765	7.408833	5.7250842	0.1839679	2.5425377	4.615368	5.123993	5.1035548	0.941900000	-1.53116670	2.9552879	-3.38084100	1.17374970	-0.771037200	4.7420531	4.2612372	1.4573099	4.493204	8.099174	5.5348492	-1.66201980	2.14438540	-9.965800	-9.965800	-5.011542000	3.07567830	4.90379660
GBM	Tumor	TCGA-27-1837-01	4.799100	1.807800000	-4.0350000	-2.388400000	2.44920000	7.184500	-9.965800000	7.0258000	4.84900000	4.80790000	-0.267100000	-1.6394000	-0.968600	-9.965800	-9.965800	0.78320000	-3.04690000	-1.68500000	5.8205000	-4.29340000	6.546100	7.178400	5.7334000	-3.1714000	0.5170000	4.967700	6.137900	1.5266000	-0.134500000	-5.01160000	3.1426000	-3.30760000	-1.73220000	-1.994200000	6.1989000	4.7496000	3.5621000	4.311900	8.668600	3.8630000	-4.03500000	1.55630000	-9.965800	-9.965800	-3.816000000	0.42330000	3.23890000
GBM	Tumor	TCGA-28-5204-01	4.656000	1.157700000	-3.4580000	-4.035000000	2.19570000	6.857600	-2.388400000	6.4212000	4.55770000	0.41250000	0.112400000	-9.9658000	0.896100	-3.307600	-3.625900	0.73210000	-1.24810000	-0.04250000	5.3712000	-2.93240000	6.731200	7.631500	5.7900000	-3.1714000	1.2756000	4.753900	5.554300	2.8096000	-0.150400000	-3.04690000	3.0568000	-3.04690000	0.39070000	-1.469900000	4.5826000	7.0291000	1.5612000	4.802200	9.382200	3.1876000	-4.29340000	2.44920000	-9.965800	-9.965800	-9.965800000	-0.75880000	2.54130000
GBM	Tumor	TCGA-32-5222-01	4.308200	0.537000000	-0.0574000	-2.932400000	1.37910000	6.317800	-2.727400000	6.0687000	5.43730000	3.29150000	0.276200000	-3.6259000	-1.248100	-5.573500	-9.965800	-1.46990000	-2.46590000	-1.55220000	5.0926000	-3.45800000	7.543300	6.730800	4.9575000	-3.3076000	0.8961000	4.229700	4.444300	1.7141000	-1.214200000	-1.55220000	2.4465000	-4.29340000	-1.55220000	-1.639400000	3.6428000	6.2565000	1.6140000	4.828900	9.280800	2.5731000	-4.60820000	0.43400000	-9.965800	-9.965800	-9.965800000	0.75790000	3.78040000
GBM	Tumor	TCGA-28-5209-01	5.252900	1.536600000	-9.9658000	-2.465900000	0.67900000	7.712500	-2.727400000	7.3884000	3.44240000	3.02170000	-1.214200000	-3.6259000	-0.687300	-4.035000	-3.458000	-1.31830000	-3.04690000	-1.39210000	5.3310000	-3.62590000	9.040000	7.368800	4.6949000	-3.6259000	0.1257000	4.492600	5.368500	0.7999000	-2.314700000	-2.46590000	3.0961000	-3.62590000	-4.29340000	-1.994200000	5.7178000	5.4360000	0.2029000	4.395800	9.371400	3.5136000	-6.50640000	1.36790000	-9.965800	-9.965800	-9.965800000	-1.55220000	2.72490000
GBM	Tumor	TCGA-27-2519-01	4.764500	1.744600000	-3.0469000	-1.214200000	2.24210000	5.725500	-0.940600000	5.0769000	4.78460000	0.90380000	0.964200000	-9.9658000	-9.965800	-3.307600	-4.293400	-0.15040000	-1.93790000	-0.61930000	4.9218000	-1.43050000	6.676100	7.415400	6.1637000	-2.8262000	2.3337000	4.034000	6.123100	3.1491000	0.455200000	-1.21420000	3.1685000	-3.17140000	0.60500000	-0.734600000	4.8915000	4.5485000	1.3846000	4.304600	7.809900	6.2493000	-3.30760000	2.85420000	-9.965800	-9.965800	-5.011600000	0.37960000	3.46610000
GBM	Tumor	TCGA-14-0790-01	4.598800	1.646600000	-0.5125000	-2.465900000	-0.85990000	7.050200	-3.625900000	7.4981000	1.87620000	0.75790000	-2.634900000	-1.8836000	-1.552200	-9.965800	-9.965800	-0.11870000	-5.57350000	-0.96860000	3.9901000	-2.24470000	5.727900	7.154800	3.8289000	-2.9324000	0.6608000	5.100200	5.719500	2.2051000	-1.937900000	-3.45800000	1.3283000	-2.46590000	-4.03500000	-1.831400000	5.2442000	3.8228000	3.3506000	3.741000	9.038800	3.3192000	-2.93240000	-0.83390000	-2.932400	-9.965800	-9.965800000	-2.63490000	0.35730000
GBM	Tumor	TCGA-12-0821-01	5.223100	0.978900000	-0.8863000	-0.432500000	-1.46990000	6.910600	-5.011600000	6.5240000	3.47780000	-9.96580000	-1.181100000	-3.8160000	-0.166500	-9.965800	-9.965800	-0.13450000	-1.88360000	-1.59510000	4.6566000	-1.46990000	8.707200	7.538400	4.5417000	-2.8262000	0.4552000	4.120300	5.059700	1.7912000	-0.664300000	-2.54790000	3.0270000	-5.57350000	-3.04690000	-2.727400000	4.5299000	1.6374000	0.0990000	4.476400	9.131800	3.6428000	-5.01160000	-0.10310000	-9.965800	-9.965800	-9.965800000	-0.57560000	1.40110000
GBM	Tumor	TCGA-19-2619-01	5.159500	2.260300000	-0.7108000	-6.506400000	0.78320000	6.982300	-2.388400000	6.1837000	3.05500000	-3.45800000	-0.641600000	-9.9658000	-2.114000	-4.608200	-4.608200	-0.47190000	-3.45800000	-3.62590000	5.7154000	-1.68500000	9.368700	7.350600	4.9251000	-2.8262000	-1.2481000	4.250300	5.347700	2.1114000	-1.937900000	-4.03500000	2.2237000	-9.96580000	0.54700000	-3.171400000	6.4484000	3.7105000	-1.5951000	4.654800	9.045700	4.4536000	-4.60820000	1.18970000	-9.965800	-9.965800	-9.965800000	0.29980000	3.11790000
GBM	Tumor	TCGA-27-1835-01	4.607100	1.844400000	-0.9406000	-1.055900000	3.49710000	5.789500	-3.625900000	7.7682000	1.26960000	-2.54790000	-5.011600000	-0.8599000	-0.057400	-4.293400	-5.011600	-1.39210000	-4.60820000	-2.17790000	5.3837000	-3.45800000	7.429000	7.864800	3.5161000	-1.7322000	0.2522000	3.320600	4.324900	2.3649000	-1.181100000	-3.81600000	2.6371000	-3.04690000	-4.29340000	-3.816000000	4.4203000	5.0777000	0.5859000	3.713800	8.643200	1.9859000	-4.29340000	0.55680000	-2.826200	-9.965800	-4.608200000	-4.03500000	-0.75880000
GBM	Tumor	TCGA-12-0619-01	4.860500	1.000700000	-0.0574000	-4.293400000	1.96010000	6.637100	0.740700000	5.4115000	5.02460000	0.12570000	2.657900000	-3.4580000	-2.244700	-2.826200	-2.826200	2.13780000	0.15190000	-0.66430000	5.8758000	-1.63940000	8.605100	6.764400	6.2614000	-0.7834000	1.0363000	4.433000	5.970600	2.8720000	0.824600000	-3.17140000	2.4883000	-5.57350000	1.59020000	-1.181100000	3.7127000	3.6657000	1.0151000	4.385500	8.455700	4.8309000	-2.93240000	2.73140000	-9.965800	-9.965800	-9.965800000	0.74070000	3.96820000
GBM	Tumor	TCGA-06-0168-01	4.459500	1.422800000	-2.3147000	-1.595100000	0.81640000	6.522300	-0.808400000	5.0951000	5.10900000	0.51700000	1.138200000	-2.2447000	-0.182800	-1.883600	-9.965800	0.19030000	-1.08620000	-0.26710000	5.9656000	-0.64160000	6.430100	7.487900	6.4041000	-9.9658000	1.8242000	3.642800	5.080700	3.0181000	-0.452100000	-4.03500000	3.4530000	-9.96580000	0.46570000	-1.214200000	4.8895000	4.8485000	1.0847000	4.257100	7.640000	4.9098000	-9.96580000	2.70290000	-9.965800	-9.965800	-9.965800000	0.25220000	3.30900000
GBM	Tumor	TCGA-27-2528-01	4.933600	1.245500000	-4.6082000	-2.177900000	1.94520000	6.794300	-5.573500000	6.3586000	2.39530000	-4.60820000	0.379600000	-4.2934000	0.311500	-5.011600	-9.965800	-2.11400000	-4.03500000	-2.46590000	5.5589000	-5.57350000	8.090900	7.231700	3.9929000	-5.0116000	-1.3183000	3.588700	4.579000	1.4441000	-2.634900000	-2.24470000	2.9262000	-9.96580000	-3.04690000	-3.816000000	5.4050000	1.7360000	-0.0130000	4.314000	9.222800	3.3350000	-9.96580000	1.44410000	-4.035000	-9.965800	-9.965800000	-1.55220000	2.90900000
GBM	Tumor	TCGA-28-5215-01	5.771600	1.345400000	-2.5479000	-3.171400000	0.57630000	6.833800	-0.859900000	3.7539000	4.91890000	0.27620000	1.731600000	-2.9324000	-9.965800	-9.965800	-9.965800	0.21540000	-0.21590000	0.79990000	5.4453000	-0.88630000	6.837300	7.042700	6.2828000	-1.3548000	2.0604000	4.295100	5.410400	3.1162000	1.043300000	-0.33830000	2.9839000	-3.62590000	2.16060000	-1.354800000	5.4006000	3.2944000	1.0779000	4.420300	8.395600	4.6742000	-3.45800000	2.77420000	-9.965800	-9.965800	-4.035000000	-0.32010000	4.59880000
GBM	Tumor	TCGA-28-5218-01	6.230200	1.930200000	-1.7809000	-2.314700000	-1.83140000	8.172100	6.364900000	3.1062000	4.09520000	0.75790000	2.485700000	-2.7274000	-9.965800	-5.011600	-5.011600	0.57630000	0.61450000	1.89570000	6.5790000	0.43400000	3.933700	6.748100	5.5299000	0.1519000	4.3660000	3.619500	4.269900	6.1266000	3.492000000	0.40160000	4.3576000	-1.08620000	0.37960000	-1.937900000	5.4790000	8.2677000	2.2268000	4.694400	8.560300	5.4077000	0.00140000	4.33560000	-9.965800	-9.965800	-2.244700000	-1.88360000	2.08100000
GBM	Tumor	TCGA-14-1825-01	5.351600	1.245500000	-1.1488000	-0.619300000	0.36850000	6.391600	-9.965800000	6.1254000	3.70500000	-9.96580000	-3.625900000	-3.6259000	-9.965800	-9.965800	-9.965800	-1.99420000	-0.91320000	-0.26710000	4.6860000	-3.17140000	8.012900	7.493900	5.3187000	-0.2159000	-1.6850000	3.539900	3.919400	1.0573000	-9.965800000	-4.29340000	3.0234000	-9.96580000	-1.73220000	-2.388400000	3.6793000	1.4281000	-1.1811000	4.299500	9.230500	2.4144000	-3.30760000	2.09120000	-9.965800	-9.965800	-9.965800000	-0.64160000	1.56610000
GBM	Tumor	TCGA-06-0129-01	5.195400	2.074200000	-2.4659000	-3.625900000	1.64200000	6.124600	-0.013000000	6.1930000	5.94680000	-1.14880000	0.880500000	0.7407000	-9.965800	-9.965800	-9.965800	3.38000000	-1.51050000	1.89960000	5.8357000	-2.17790000	4.657700	7.006600	6.4575000	0.2881000	1.0573000	6.037800	5.474100	1.8524000	-0.182800000	-2.63490000	2.8076000	-4.03500000	-3.45800000	0.623900000	4.1804000	4.6479000	0.5666000	4.853500	9.405500	3.1393000	-1.93790000	2.20510000	-9.965800	-9.965800	-9.965800000	0.92680000	4.65250000
GBM	Tumor	TCGA-06-5859-01	5.261200	0.964200000	-3.3076000	-0.471900000	0.63320000	5.600200	1.623400000	5.7811000	4.83950000	-1.68500000	2.874000000	-4.2934000	-9.965800	-9.965800	-9.965800	-0.30220000	-1.24810000	-1.02620000	5.3692000	-2.46590000	4.957000	6.849100	7.4511000	-3.0469000	1.7954000	4.749600	6.376300	3.3675000	0.696900000	-0.73460000	1.3051000	-0.80840000	-1.99420000	-0.940600000	3.8075000	4.4562000	1.2023000	3.984700	8.541700	2.4544000	-2.31470000	1.89570000	-9.965800	-9.965800	-5.011600000	-0.39400000	3.99920000
GBM	Tumor	TCGA-28-1747-01	4.774000	0.856800000	-2.9324000	-1.883600000	1.39010000	6.571100	-1.883600000	7.7325000	5.77190000	2.87990000	-1.883600000	-4.2934000	-9.965800	-9.965800	-9.965800	1.24550000	-1.24810000	0.52710000	5.6097000	-2.38840000	4.652500	7.539000	5.9203000	-3.0469000	1.9034000	5.095500	4.936900	3.5827000	0.151900000	-2.38840000	2.7139000	-1.43050000	-0.91320000	-0.413100000	4.4829000	6.4216000	2.2723000	4.789300	9.110900	2.8096000	-3.30760000	2.00760000	-9.965800	-9.965800	-9.965800000	-0.35660000	2.54620000
GBM	Tumor	TCGA-28-2499-01	4.854000	1.287500000	-3.8160000	0.015800000	2.24520000	5.983900	-2.547900000	4.9463000	3.88470000	-0.15040000	-1.117200000	-3.8160000	-9.965800	-9.965800	-9.965800	-0.28450000	-0.88630000	-1.39210000	4.7236000	-2.05290000	8.146400	7.630200	5.8128000	-5.0116000	0.7407000	5.749800	6.242400	2.3135000	-0.833900000	-3.81600000	2.8280000	-4.60820000	-1.51050000	-0.833900000	4.5392000	4.2601000	-0.1504000	3.824900	7.705500	4.0207000	-5.57350000	-0.05740000	-9.965800	-9.965800	-9.965800000	-2.46590000	1.94900000
GBM	Tumor	TCGA-32-1980-01	4.614200	2.260300000	-3.8160000	-3.171400000	1.07790000	6.190600	-1.732200000	4.4829000	5.12560000	-0.55430000	0.896100000	-3.3076000	-9.965800	-4.608200	-3.458000	-0.01300000	-1.46990000	0.34600000	5.4446000	-1.83140000	7.424400	7.246700	6.5820000	-3.6259000	2.9469000	3.859100	3.843100	3.4020000	0.379600000	-1.08620000	4.2646000	-0.78340000	-0.88630000	-2.465900000	5.4582000	4.3140000	2.3760000	4.476400	8.016100	5.2691000	-2.17790000	2.42250000	-9.965800	-5.011600	-2.727400000	0.27620000	3.96820000
GBM	Tumor	TCGA-06-2564-01	4.992800	2.417100000	-0.3201000	-3.625900000	2.51880000	7.094800	-3.458000000	6.6607000	5.65280000	-1.51050000	1.098300000	-3.3076000	-2.244700	-9.965800	-9.965800	-0.73460000	-1.55220000	-0.51250000	5.8565000	-3.30760000	8.457300	7.444100	5.2423000	-3.3076000	0.2642000	4.658300	5.452900	2.3308000	-1.055900000	-0.96860000	2.9637000	-3.17140000	-1.39210000	-1.732200000	5.0215000	2.6348000	-1.8836000	5.287700	9.139100	3.8983000	-4.03500000	4.79760000	-9.965800	-9.965800	-4.035000000	1.28750000	3.10450000
GBM	Tumor	TCGA-06-5408-01	5.283200	0.896100000	-2.1779000	-3.625900000	1.65120000	7.161200	-4.608200000	6.0721000	3.69830000	-1.28280000	-0.375200000	-4.0350000	-1.026200	-5.011600	-5.573500	-0.53320000	-3.17140000	-1.18110000	5.0623000	-3.62590000	9.143800	7.692000	5.0242000	-4.0350000	-0.7834000	5.209100	5.248700	1.8444000	-0.619300000	-3.45800000	2.6940000	-5.57350000	0.73210000	-1.148800000	5.3653000	4.7767000	-0.9406000	3.473900	9.101000	4.7383000	-4.60820000	1.56610000	-2.727400	-9.965800	-9.965800000	-0.26710000	3.60060000
GBM	Tumor	TCGA-27-1832-01	4.300200	0.465700000	-9.9658000	-1.214200000	1.51650000	6.688500	0.576300000	3.1669000	4.56440000	-0.73460000	-0.452100000	-3.6259000	-9.965800	-3.816000	-9.965800	0.72330000	-0.68730000	-0.55430000	5.6080000	-1.59510000	7.104000	7.438300	6.0257000	0.2522000	3.3787000	3.002000	2.797200	3.9947000	1.379100000	-3.04690000	4.2350000	-2.11400000	4.47320000	-2.244700000	3.8769000	3.1409000	1.3511000	3.270700	8.387100	6.1619000	-2.54790000	0.45520000	-9.965800	-9.965800	-3.816000000	0.28810000	3.29590000
GBM	Tumor	TCGA-14-1829-01	2.985700	0.264200000	-2.7274000	0.783200000	0.24000000	4.667900	-1.595100000	4.7448000	4.73070000	-0.55430000	1.449400000	-2.8262000	-1.117200	-5.573500	-9.965800	-1.18110000	-2.17790000	0.33460000	3.4984000	-2.38840000	6.317200	6.493000	5.5258000	-5.0116000	2.4225000	4.351300	4.015300	1.7617000	-0.103100000	-1.99420000	2.4753000	-3.45800000	0.50690000	-2.634900000	2.7594000	3.7773000	-0.6873000	4.251000	8.542800	2.1047000	-2.46590000	-1.14880000	-9.965800	-9.965800	-5.573500000	0.26420000	2.20510000
GBM	Tumor	TCGA-32-2615-01	4.628800	1.362300000	-2.4659000	-3.458000000	2.45440000	6.898700	-1.117200000	4.8929000	4.46670000	-0.51250000	0.015800000	-2.4659000	-1.214200	-9.965800	-4.608200	0.63320000	-0.53320000	-0.49210000	5.5308000	-0.78340000	9.840400	7.115700	6.1439000	-4.2934000	2.0395000	5.501200	6.181700	3.0927000	0.791600000	-1.83140000	2.7401000	-2.82620000	3.21890000	-0.554300000	6.9767000	5.1173000	1.5950000	3.857100	8.610800	6.0288000	-2.11400000	2.64180000	-4.608200	-9.965800	-3.816000000	-0.26710000	4.10780000
GBM	Tumor	TCGA-06-0158-01	4.887600	1.651200000	-0.2845000	-3.458000000	1.40650000	6.861200	-1.469900000	6.3688000	5.20720000	-1.11720000	1.125000000	-2.6349000	-1.469900	-9.965800	-5.573500	-0.21590000	-0.11870000	-0.59730000	6.4207000	-1.63940000	8.769800	7.316200	5.9155000	-9.9658000	0.5859000	4.628800	4.950500	2.3981000	-0.103100000	-2.46590000	3.2929000	-1.99420000	-0.45210000	-0.710800000	6.2948000	3.4331000	0.3573000	4.830400	8.168100	5.1182000	-3.04690000	2.42790000	-9.965800	-9.965800	-9.965800000	1.17060000	4.41150000
GBM	Tumor	TCGA-28-5216-01	4.777700	1.438800000	-5.0116000	-3.171400000	0.03000000	6.940900	-4.293400000	4.8340000	4.24800000	-1.14880000	0.816400000	-3.3076000	-0.808400	-9.965800	-9.965800	-1.68500000	-1.08620000	-0.59730000	5.0811000	-3.45800000	9.273900	7.260300	5.2936000	-0.9971000	-0.0725000	4.213400	5.550000	1.8242000	-2.114000000	-2.17790000	2.5804000	-4.29340000	-1.88360000	-1.430500000	5.5632000	2.2872000	-0.5125000	3.551000	8.298700	3.7486000	-9.96580000	3.12120000	-9.965800	-9.965800	-9.965800000	0.44470000	4.20880000
GBM	Tumor	TCGA-41-2572-01	4.493800	1.941500000	-2.1140000	-1.392100000	1.83630000	6.695200	-2.465900000	5.9411000	3.76670000	3.89250000	-0.471900000	-3.1714000	-1.181100	-9.965800	-9.965800	-0.05740000	-3.62590000	-3.04690000	5.6528000	-1.18110000	8.164300	7.930900	5.1235000	-5.5735000	0.5170000	4.713200	2.565800	2.5828000	0.585900000	-2.93240000	2.6715000	-4.60820000	-2.24470000	-3.171400000	4.8390000	6.5823000	0.2154000	3.904100	8.503000	4.4621000	-4.60820000	1.23330000	-9.965800	-9.965800	-9.965800000	-1.73220000	1.73160000
GBM	Tumor	TCGA-02-0055-01	4.827400	0.465700000	-1.2142000	-0.940600000	4.76400000	7.191100	-0.687300000	3.3076000	4.86650000	0.78320000	3.306100000	-3.0469000	-9.965800	-9.965800	-4.035000	0.07180000	-0.57560000	-0.53320000	6.3333000	-0.75880000	7.786100	7.408800	5.8174000	-2.7274000	2.8178000	4.510400	5.219600	3.6370000	0.264200000	-2.24470000	4.8837000	-3.81600000	6.35280000	0.138800000	4.7099000	3.9728000	0.5763000	3.476500	7.660300	5.9519000	-3.17140000	1.00070000	-9.965800	-9.965800	-4.293400000	0.24000000	4.13020000
GBM	Tumor	TCGA-32-2634-01	5.176400	1.887900000	-3.8160000	-2.244700000	-0.11870000	6.761800	-2.388400000	4.9175000	3.53870000	-2.63490000	-0.687300000	-2.9324000	-2.388400	-9.965800	-5.573500	0.81640000	-0.35660000	-0.83390000	5.4806000	-4.03500000	8.605100	7.203000	4.8778000	-0.2328000	-1.0862000	3.527400	1.651200	0.9642000	-1.639400000	-1.35480000	2.7742000	-9.96580000	1.98220000	-1.937900000	5.1752000	3.0774000	-0.9132000	4.131800	8.099200	5.3338000	-5.57350000	1.80780000	-9.965800	-9.965800	-9.965800000	-1.05590000	2.41440000
GBM	Tumor	TCGA-06-5411-01	5.064800	0.723300000	-0.5332000	-3.171400000	0.79990000	6.171900	-2.388400000	4.5173000	4.87730000	-3.30760000	0.455200000	-3.3076000	-9.965800	-9.965800	-9.965800	0.47610000	-2.11400000	-0.88630000	4.5098000	-4.03500000	5.823800	7.030300	5.7145000	-2.9324000	-0.2328000	4.000100	3.946800	2.0040000	-0.997100000	-1.99420000	3.2572000	-4.03500000	0.24000000	-1.469900000	5.2817000	2.4544000	0.5859000	4.549700	8.727200	3.4881000	-4.03500000	2.60190000	-9.965800	-9.965800	-9.965800000	0.17760000	2.83410000
GBM	Tumor	TCGA-06-0744-01	4.136800	2.801400000	-4.6082000	-5.573500000	-1.35480000	6.102500	-6.506400000	6.3384000	3.45300000	-3.45800000	-0.267100000	-3.1714000	-3.307600	-5.573500	-4.293400	0.76640000	-2.54790000	-1.21420000	5.2821000	-2.93240000	7.465800	7.197300	4.8520000	-1.6850000	0.5069000	3.111200	3.686100	1.7575000	-1.595100000	-3.17140000	2.8442000	-5.01160000	-2.31470000	-2.052900000	4.8939000	3.0127000	-0.0877000	3.386900	8.788400	3.1717000	-5.57350000	0.55680000	-9.965800	-9.965800	-9.965800000	-0.96860000	2.10800000
GBM	Tumor	TCGA-76-4928-01	5.111100	0.623900000	-1.8314000	-3.816000000	3.30470000	7.838300	-2.388400000	4.3827000	4.68540000	-1.83140000	0.099000000	-9.9658000	-2.547900	-9.965800	-9.965800	-1.68500000	-2.46590000	-1.39210000	5.8849000	-2.31470000	7.832500	7.006600	5.6165000	-4.6082000	1.0573000	3.757100	5.170800	2.3394000	-0.199300000	-1.51050000	2.5924000	-4.29340000	0.15190000	-3.625900000	4.3841000	0.6145000	-1.2142000	4.251800	8.588600	4.2773000	-3.04690000	1.75750000	-9.965800	-9.965800	-9.965800000	-0.04250000	2.63020000
GBM	Tumor	TCGA-06-0644-01	5.032100	1.071100000	-9.9658000	-3.458000000	3.24200000	8.656000	-0.734600000	5.1052000	4.67190000	1.09150000	0.848800000	-9.9658000	-3.046900	-9.965800	-9.965800	-0.43250000	-0.66430000	-0.30220000	6.8415000	-0.39400000	7.462500	7.548400	4.9505000	-3.3076000	2.5511000	4.003700	5.047500	3.5022000	1.125000000	-0.78340000	4.3002000	-1.93790000	5.32450000	-1.026200000	5.6133000	3.0145000	1.6649000	4.159500	7.983300	6.2428000	-1.18110000	2.31060000	-9.965800	-9.965800	-5.011600000	0.27620000	3.50860000
GBM	Tumor	TCGA-14-0871-01	4.564400	1.245500000	-3.0469000	-9.965800000	-0.99710000	6.412800	-2.388400000	1.1184000	-0.02770000	-0.47190000	-0.664300000	-9.9658000	-9.965800	-3.171400	-9.965800	0.31150000	-1.59510000	-1.78090000	4.0722000	-9.96580000	5.532000	6.296300	1.9859000	-3.8160000	-2.2447000	4.164400	4.135100	0.8082000	-1.780900000	-1.88360000	0.5666000	-9.96580000	-9.96580000	-9.965800000	1.9749000	2.3164000	0.7321000	1.740300	8.525000	2.7993000	-9.96580000	-1.93790000	-9.965800	-9.965800	-9.965800000	-3.62590000	1.37350000
GBM	Tumor	TCGA-08-0386-01	5.185100	1.895700000	0.4447000	-2.826200000	1.19600000	6.328600	-1.937900000	6.7879000	3.39380000	-1.31830000	-1.392100000	-3.6259000	-2.826200	-9.965800	-9.965800	-0.45210000	-2.82620000	-2.31470000	5.5379000	-1.28280000	9.162700	7.471100	5.1322000	-3.1714000	-1.7809000	3.780400	5.039200	-1.1172000	-2.932400000	-3.30760000	2.5828000	-9.96580000	-2.82620000	-2.634900000	5.1437000	0.3460000	-2.4659000	4.230400	8.795400	4.3499000	-9.96580000	1.68750000	-9.965800	-9.965800	-9.965800000	-0.35660000	2.68730000
GBM	Tumor	TCGA-32-2632-01	4.847000	1.536600000	-0.8863000	-1.354800000	0.76640000	6.602300	-0.356600000	5.1676000	5.06530000	0.00140000	1.395600000	-3.3076000	-1.055900	-3.816000	-4.608200	1.08470000	-0.30220000	0.88050000	5.9846000	-0.01300000	4.241900	6.741300	6.7598000	-3.4580000	2.4359000	4.241200	4.851000	4.2803000	2.304800000	-0.73460000	3.1344000	-1.99420000	0.84880000	-1.937900000	5.5750000	5.2161000	1.7912000	4.499000	8.547300	4.2743000	-0.91320000	3.39110000	-9.965800	-9.965800	-3.046900000	-0.64160000	2.89940000
GBM	Tumor	TCGA-06-0882-01	4.625300	1.561200000	-3.8160000	-3.458000000	0.29980000	6.662900	-1.780900000	5.9855000	5.38860000	-1.35480000	1.753200000	-9.9658000	-2.932400	-9.965800	-9.965800	-0.78340000	-1.83140000	-0.94060000	5.7154000	-2.38840000	6.277400	7.636200	6.1404000	-3.8160000	0.9568000	4.011800	4.902100	2.2543000	-0.215900000	-1.31830000	4.4223000	-1.73220000	1.37910000	-2.388400000	4.8084000	3.4556000	0.1388000	4.531100	8.585800	6.4261000	-3.81600000	2.50610000	-3.625900	-4.035000	-4.035000000	0.52710000	3.83500000
GBM	Tumor	TCGA-41-4097-01	5.000000	1.952700000	-1.4305000	-1.937900000	2.25430000	7.575400	-1.117200000	4.7253000	4.62470000	-0.55430000	0.783200000	-2.1140000	-9.965800	-9.965800	-9.965800	-0.18280000	-0.32010000	-0.71080000	5.8545000	-0.75880000	7.985800	7.241800	6.4436000	-3.4580000	2.6510000	4.104400	4.845500	3.6961000	1.637400000	-0.66430000	4.6154000	-1.46990000	4.42030000	-1.552200000	5.0734000	2.4225000	0.6608000	4.186700	7.397000	5.2555000	-1.55220000	1.74890000	-9.965800	-9.965800	-2.826200000	0.92680000	3.63120000
GBM	Tumor	TCGA-16-1045-01	4.993700	1.778600000	-1.4699000	-0.833900000	1.09830000	6.338800	-0.664300000	4.8885000	5.60620000	0.65170000	3.106200000	-9.9658000	-9.965800	-4.035000	-3.458000	0.00140000	-1.73220000	0.50690000	5.6496000	-1.11720000	8.546000	7.329900	6.5836000	-2.7274000	2.1606000	5.316500	6.240000	3.1955000	1.111700000	-1.55220000	3.7313000	-1.78090000	-0.88630000	-1.552200000	4.5832000	3.6950000	2.9319000	5.266400	8.127100	4.2196000	-1.99420000	3.89830000	-9.965800	-9.965800	-4.608200000	-0.78340000	2.90520000
GBM	Tumor	TCGA-19-2625-01	4.446300	0.642500000	-1.5522000	-1.639400000	0.96420000	7.684600	-5.011600000	3.5498000	2.86410000	-2.46590000	-0.619300000	-2.0529000	-0.968600	-9.965800	-9.965800	0.03000000	-3.30760000	-2.46590000	4.8660000	-4.60820000	9.732200	7.757400	4.4377000	-3.4580000	-1.4305000	2.722700	3.654300	1.2516000	-1.510500000	-4.29340000	1.4120000	-9.96580000	-3.81600000	-2.547900000	3.9384000	2.1213000	-1.7809000	2.186200	7.442700	5.4816000	-5.57350000	0.29980000	-4.608200	-9.965800	-9.965800000	-0.04250000	1.04330000
GBM	Tumor	TCGA-27-1834-01	5.211100	1.604500000	-3.6259000	-1.086200000	2.34790000	6.175900	-0.512500000	5.8961000	5.30640000	0.39070000	0.240000000	-5.0116000	-9.965800	-9.965800	-5.011600	1.05730000	-0.68730000	0.35730000	5.6727000	2.42250000	5.424300	7.749700	6.5934000	-0.9406000	3.0305000	4.832400	5.701900	3.5199000	0.299800000	-1.83140000	3.6359000	-0.59730000	-1.68500000	-0.087700000	5.3107000	5.8674000	2.1114000	4.750100	7.934500	4.3075000	-2.11400000	2.43590000	-9.965800	-9.965800	-2.826200000	1.68750000	4.04710000
GBM	Tumor	TCGA-41-2571-01	4.737200	1.245500000	-5.5735000	-4.608200000	-1.99420000	5.944900	-4.035000000	3.2205000	3.62540000	-3.04690000	-1.086200000	-2.9324000	-9.965800	-9.965800	-9.965800	-1.35480000	-2.31470000	-2.38840000	4.1579000	-3.30760000	9.091300	6.801900	4.1796000	-1.9942000	-2.1140000	2.403500	2.137800	0.6608000	-2.177900000	-2.82620000	1.3454000	-9.96580000	-2.82620000	-4.293400000	2.8240000	-0.9132000	-4.2934000	2.157400	6.598000	1.7273000	-9.96580000	1.56610000	-9.965800	-9.965800	-9.965800000	-0.83390000	2.89740000
GBM	Tumor	TCGA-19-4065-01	4.168400	-0.302200000	-3.1714000	-2.244700000	3.09270000	7.045400	-2.727400000	4.3364000	5.29720000	-0.04250000	1.551400000	-3.8160000	-2.547900	-5.573500	-9.965800	0.07180000	-2.11400000	0.58590000	5.1478000	-1.43050000	8.770000	6.682200	5.0837000	-2.3884000	1.6187000	4.179600	5.418200	3.3591000	0.556800000	-0.55430000	3.1377000	-3.04690000	1.15120000	0.252200000	3.4129000	4.9477000	1.4174000	4.473900	8.221900	4.9194000	-3.17140000	1.61400000	-9.965800	-5.011600	-5.573500000	0.84080000	3.98560000
GBM	Tumor	TCGA-14-0781-01	4.471300	1.718500000	-1.4305000	-4.035000000	3.44900000	7.389500	-2.114000000	5.4851000	4.38340000	-2.82620000	1.151200000	-5.5735000	-2.465900	-9.965800	-9.965800	-0.53320000	-2.11400000	-2.24470000	6.0215000	-2.93240000	8.677000	7.424300	5.8977000	-5.5735000	0.5666000	3.971900	5.248700	1.9340000	-0.619300000	-3.17140000	3.2282000	-2.46590000	3.92130000	-2.727400000	5.4450000	2.5137000	-4.0350000	4.714300	8.056100	7.0938000	-3.62590000	2.35080000	-9.965800	-9.965800	-5.011600000	2.29900000	4.13430000
GBM	Tumor	TCGA-06-0157-01	4.560800	2.472700000	-2.7274000	-2.634900000	-0.32010000	6.937500	-2.826200000	7.7188000	4.32780000	-0.24980000	1.275600000	-9.9658000	-1.510500	-5.573500	-9.965800	0.25220000	-2.11400000	0.36850000	5.9315000	-2.17790000	7.077300	7.374400	5.3975000	-2.4659000	1.9968000	4.366700	4.300200	3.0825000	0.311500000	-0.73460000	2.9984000	-1.59510000	-2.54790000	-2.634900000	4.7861000	3.0393000	0.2400000	4.635800	8.228200	3.2796000	-3.45800000	1.09830000	-9.965800	-9.965800	-9.965800000	-0.85990000	3.38000000
GBM	Tumor	TCGA-12-3653-01	5.354800	1.531600000	-2.3147000	-1.354800000	2.45970000	6.702900	-4.035000000	7.3576000	3.87390000	1.78700000	-1.831400000	-2.8262000	-9.965800	-9.965800	-9.965800	1.41740000	-1.78090000	-1.14880000	5.0401000	-2.93240000	5.821700	7.566700	5.4360000	-3.6259000	0.2642000	7.260500	7.292500	1.9786000	-0.432500000	-1.83140000	2.5610000	-3.30760000	-3.81600000	0.125700000	4.7225000	6.8627000	1.4228000	3.923200	8.449600	4.5079000	-2.93240000	1.98950000	-9.965800	-9.965800	-9.965800000	-1.78090000	2.99480000
GBM	Tumor	TCGA-76-4926-01	4.853000	0.856800000	0.1776000	-0.808400000	1.02220000	6.415700	-2.388400000	6.4940000	3.44900000	1.31090000	-0.320100000	-3.3076000	-9.965800	-9.965800	-9.965800	-1.02620000	-4.03500000	-2.82620000	4.4317000	-1.55220000	7.125900	7.248400	5.7538000	-6.5064000	-1.2142000	4.110300	5.126400	1.1641000	-0.710800000	-2.63490000	1.8160000	-4.03500000	1.03630000	-2.244700000	4.4476000	4.3786000	0.5568000	3.881800	8.969200	3.6680000	-4.60820000	1.62810000	-9.965800	-9.965800	-9.965800000	-0.88630000	1.15120000
GBM	Tumor	TCGA-26-5133-01	5.233800	1.131600000	-3.6259000	-2.547900000	1.13160000	6.910400	-4.293400000	5.7151000	2.59480000	-1.93790000	-0.833900000	-4.2934000	-9.965800	-9.965800	-3.816000	-0.04250000	-2.17790000	-1.99420000	5.2552000	-3.17140000	6.773900	7.417900	4.4562000	-1.0862000	-1.5522000	3.734500	3.983800	0.8408000	-0.940600000	-3.45800000	1.8160000	-4.03500000	1.02930000	-4.035000000	5.3165000	1.4065000	-2.1140000	3.162000	7.587700	0.8164000	-6.50640000	1.80360000	-9.965800	-9.965800	-9.965800000	-3.62590000	0.03000000
GBM	Tumor	TCGA-06-2562-01	4.910800	1.157700000	-3.1714000	-6.506400000	4.69330000	8.422600	-1.552200000	5.9743000	4.89440000	-3.62590000	0.240000000	-4.2934000	-9.965800	-9.965800	-9.965800	-0.78340000	-2.38840000	-1.05590000	6.2267000	-6.50640000	9.584500	7.165800	5.2157000	-3.1714000	-0.5756000	3.886600	4.983700	1.2085000	-0.913200000	-2.46590000	3.6657000	-5.57350000	-0.57560000	-1.026200000	5.7304000	2.3280000	-0.5973000	4.975500	8.754500	6.3686000	-5.01160000	2.57800000	-9.965800	-9.965800	-5.011600000	2.03250000	5.88780000
GBM	Tumor	TCGA-41-5651-01	5.245300	1.824200000	-2.8262000	-4.608200000	-1.83140000	5.324500	-3.171400000	5.0401000	3.11290000	-1.99420000	-1.248100000	-2.6349000	-9.965800	-9.965800	-9.965800	-0.71080000	-1.63940000	-1.05590000	4.0410000	-5.01160000	8.420900	6.763800	4.5503000	-1.0559000	0.6608000	3.895400	3.824900	1.5165000	-1.469900000	-3.45800000	2.3135000	-5.01160000	-2.11400000	-3.625900000	5.2438000	1.1316000	-0.8863000	3.757100	9.215900	3.7432000	-5.57350000	1.70090000	-9.965800	-9.965800	-4.608200000	-2.54790000	1.10500000
GBM	Tumor	TCGA-06-0210-01	4.506600	0.368500000	0.0300000	-2.826200000	1.84040000	7.331600	-1.780900000	4.5964000	5.17000000	-1.78090000	0.434000000	-2.5479000	-3.171400	-9.965800	-9.965800	-0.55430000	-1.99420000	-0.80840000	5.6725000	-2.17790000	10.493300	7.752000	5.6340000	-4.2934000	1.0847000	4.160400	4.931700	2.0776000	-0.664300000	-3.45800000	2.9784000	-2.72740000	0.77480000	-0.452100000	4.1343000	1.5266000	-1.2481000	3.725900	8.192600	4.4290000	-3.62590000	1.40110000	-9.965800	-9.965800	-9.965800000	2.01470000	3.98380000
GBM	Tumor	TCGA-19-2624-01	4.726300	2.011100000	-3.6259000	-2.177900000	-0.43250000	6.616500	-1.117200000	6.4756000	2.83810000	-1.31830000	-2.388400000	-0.8084000	-2.114000	-9.965800	-9.965800	1.68750000	-2.05290000	-2.82620000	4.0977000	-2.63490000	8.622600	7.691300	3.7335000	-0.9686000	-0.8084000	3.359100	3.575400	1.0079000	-0.356600000	-3.04690000	2.0111000	-5.57350000	-2.38840000	-3.625900000	5.0972000	2.3337000	-0.6416000	3.212700	9.462500	2.5561000	-6.50640000	1.39010000	-2.052900	-5.011600	-9.965800000	-2.31470000	1.71410000
GBM	Tumor	TCGA-19-5960-01	4.967700	1.379100000	-9.9658000	-2.547900000	1.97120000	6.957600	-0.808400000	6.8914000	3.29440000	-2.31470000	-2.634900000	-1.7809000	-1.282800	-5.011600	-9.965800	0.54700000	-1.02620000	-0.26710000	3.7324000	-0.68730000	4.600000	5.906200	5.3331000	-3.1714000	0.4016000	3.941200	4.534900	1.9073000	-0.394000000	-3.04690000	0.9343000	-3.30760000	-3.45800000	-1.214200000	4.4496000	2.3193000	0.7493000	3.215800	9.274000	1.9340000	-2.46590000	1.90340000	-9.965800	-9.965800	-3.307600000	-1.93790000	2.37040000
GBM	Tumor	TCGA-06-0686-01	5.028600	1.556300000	-1.9942000	-3.171400000	-1.05590000	6.606000	-2.826200000	5.4676000	3.85510000	-2.38840000	-0.859900000	-9.9658000	-9.965800	-9.965800	-9.965800	0.54700000	-0.61930000	-0.02770000	5.7431000	-3.45800000	9.174900	7.504200	5.4983000	-0.0574000	-0.6873000	3.528700	4.110300	1.2756000	-1.354800000	-2.31470000	3.3577000	-9.96580000	-0.96860000	-0.512500000	4.7677000	1.5064000	-1.2828000	4.153900	8.847800	4.1128000	-5.01160000	1.59980000	-9.965800	-9.965800	-3.046900000	-1.31830000	2.79100000
GBM	Tumor	TCGA-06-2563-01	4.677000	2.531300000	-0.7346000	-1.994200000	2.36490000	7.329200	-1.248100000	6.2802000	4.21030000	2.78050000	-0.150400000	-1.9942000	-2.177900	-9.965800	-3.171400	-0.11870000	-2.11400000	-0.32010000	5.4845000	-1.35480000	7.249500	7.540300	4.8294000	-4.0350000	1.6093000	5.095500	5.662200	2.6533000	-0.833900000	-2.38840000	3.6474000	-2.72740000	-2.93240000	-2.177900000	5.1599000	6.7657000	2.9167000	4.942600	8.830300	4.1788000	-4.29340000	1.79950000	-9.965800	-9.965800	-3.046900000	0.22770000	2.96550000
GBM	Tumor	TCGA-15-1444-01	4.822300	1.687500000	-2.1140000	-0.641600000	1.25160000	5.778800	-2.388400000	8.2659000	5.58860000	-2.54790000	1.077900000	-2.3147000	-9.965800	-5.011600	-9.965800	0.41250000	-2.17790000	-1.93790000	5.8194000	-2.72740000	5.093900	7.723700	6.8841000	-0.9971000	-0.7588000	4.911300	5.519800	1.6604000	-1.282800000	-3.17140000	2.5462000	-3.30760000	-3.04690000	-0.687300000	4.9519000	2.1213000	-1.1488000	5.030800	8.472000	2.6441000	-6.50640000	2.35080000	-9.965800	-9.965800	-9.965800000	1.36230000	5.40640000
GBM	Tumor	TCGA-32-4213-01	3.310500	0.240000000	-3.6259000	-5.573500000	-1.02620000	5.549700	-3.171400000	3.5035000	3.16200000	1.13160000	-0.284500000	-5.5735000	-1.430500	-9.965800	-9.965800	-1.24810000	-3.62590000	-1.24810000	4.3917000	-2.82620000	5.108600	6.034800	4.9346000	-4.2934000	0.4016000	3.350600	4.044500	2.2299000	-0.320100000	-2.93240000	2.7336000	-3.30760000	-1.05590000	-2.388400000	3.8095000	5.5895000	2.7763000	3.531200	6.794400	2.6019000	-3.81600000	1.25160000	-9.965800	-9.965800	-3.625900000	-2.93240000	0.08540000
GBM	Tumor	TCGA-15-0742-01	5.047900	1.251600000	-2.4659000	-6.506400000	0.75790000	7.138100	-1.994200000	4.3751000	2.93190000	-1.73220000	-1.248100000	-1.7809000	-1.148800	-5.573500	-5.573500	0.50690000	-2.31470000	-1.83140000	5.0837000	-3.62590000	8.493900	8.241100	4.1547000	-3.4580000	-0.8084000	3.935600	3.426400	1.3901000	-0.808400000	-4.03500000	2.4701000	-5.57350000	-3.45800000	-3.171400000	5.4087000	2.6693000	-1.2481000	3.546100	8.247100	3.3364000	-9.96580000	1.88790000	-3.458000	-9.965800	-9.965800000	-2.24470000	1.19600000
GBM	Tumor	TCGA-06-0187-01	4.913700	1.714100000	-2.2447000	-2.244700000	1.22090000	6.945200	-2.314700000	6.5690000	4.24650000	-1.02620000	0.455200000	-3.3076000	-0.249800	-5.573500	-4.608200	-0.91320000	-2.93240000	-1.59510000	5.3699000	-3.30760000	8.743400	7.533600	5.8822000	-3.6259000	-0.2498000	4.962100	5.784300	2.8137000	-2.634900000	-1.68500000	2.5731000	-5.57350000	-0.83390000	-1.055900000	6.1991000	5.1268000	-0.6193000	4.450900	8.167600	5.8250000	-9.96580000	0.96420000	-9.965800	-9.965800	-4.035000000	1.59020000	5.26310000
GBM	Tumor	TCGA-19-1390-01	5.595800	1.860400000	-1.2828000	-4.293400000	-0.18280000	6.537800	-2.465900000	6.2213000	3.76990000	-1.08620000	-1.552200000	-3.8160000	-9.965800	-9.965800	-9.965800	1.06420000	-2.24470000	-1.43050000	4.5596000	-3.81600000	10.738200	7.143500	4.6433000	-1.5105000	-3.4580000	4.712100	4.832900	0.0580000	-1.318300000	-1.31830000	1.2455000	-5.57350000	1.75750000	-1.639400000	5.1132000	3.6148000	0.1519000	2.946900	9.585200	3.6983000	-5.01160000	1.92260000	-9.965800	-5.011600	-2.465900000	-0.96860000	3.11450000
GBM	Tumor	TCGA-06-2557-01	5.042700	1.880100000	-2.3147000	-0.758800000	0.50690000	6.290000	0.099000000	6.5178000	5.81200000	2.10800000	1.926400000	-3.1714000	-3.046900	-4.293400	-5.573500	1.82820000	0.59550000	2.80340000	5.8863000	0.47610000	5.185900	7.686600	6.7107000	-3.0469000	3.3521000	5.297200	5.597000	4.5392000	2.430600000	-0.16650000	3.8925000	-0.59730000	-0.39400000	-0.492100000	4.3198000	5.4539000	3.5060000	4.926500	8.745700	4.1178000	-0.73460000	3.00560000	-9.965800	-9.965800	-2.244700000	-0.10310000	3.58870000
GBM	Tumor	TCGA-06-0878-01	4.752300	1.945200000	-9.9658000	-2.388400000	1.64200000	7.862500	-0.710800000	6.6671000	5.00050000	2.34230000	0.288100000	-1.6850000	-0.013000	-9.965800	-9.965800	0.26420000	-0.68730000	-0.96860000	5.7200000	-0.85990000	9.904000	7.458200	5.5053000	-3.8160000	1.2209000	4.821800	5.965600	4.2381000	-0.940600000	-0.57560000	3.3717000	-2.82620000	0.56660000	-1.510500000	5.8138000	4.8177000	0.9568000	4.473900	9.034200	6.6403000	-2.93240000	2.72700000	-9.965800	-9.965800	-9.965800000	1.18970000	5.83950000
GBM	Tumor	TCGA-06-2567-01	5.023700	1.753200000	0.1776000	0.030000000	1.97120000	6.094300	-1.469900000	5.7931000	5.28430000	0.91150000	1.740300000	-2.2447000	-9.965800	-1.248100	-1.086200	-0.11870000	-2.72740000	0.00140000	5.6708000	-0.23280000	7.383800	7.578700	6.4308000	-1.9942000	2.8422000	5.024200	5.715900	3.9673000	0.401600000	-2.54790000	4.2833000	-2.93240000	0.49670000	-1.282800000	4.5510000	5.6183000	1.2085000	4.603500	8.193300	4.3392000	-3.30760000	2.14760000	-9.965800	-9.965800	-9.965800000	1.83630000	4.54540000
GBM	Tumor	TCGA-32-2616-01	4.911700	1.196000000	-1.6394000	-3.171400000	1.58060000	6.616500	-1.469900000	5.0304000	4.30680000	-2.82620000	0.323100000	-3.6259000	-3.307600	-5.573500	-9.965800	0.52710000	-1.14880000	0.91910000	5.5823000	0.13880000	8.417600	8.327400	4.4250000	-1.3183000	0.9038000	4.397900	5.587400	2.4544000	-0.267100000	-1.46990000	2.5388000	-2.05290000	-2.63490000	-2.314700000	4.7751000	4.5602000	-0.8339000	4.386200	7.266000	4.9208000	-4.29340000	2.35080000	-9.965800	-9.965800	-9.965800000	-0.53320000	2.42790000
GBM	Tumor	TCGA-28-5208-01	5.003600	1.465200000	-4.0350000	-1.780900000	0.15190000	7.093400	-1.994200000	6.9612000	4.71810000	-0.28450000	0.252200000	-3.1714000	-9.965800	-5.011600	-5.573500	-0.35660000	-2.72740000	0.15190000	5.4307000	-2.54790000	5.144900	6.841000	5.0900000	-0.3940000	1.0915000	4.188300	4.832900	2.0183000	-0.833900000	-2.46590000	3.6018000	-4.03500000	1.68750000	-2.052900000	4.8207000	3.8002000	1.0363000	4.551600	9.540400	3.3563000	-4.29340000	1.25760000	-9.965800	-9.965800	-9.965800000	-0.73460000	1.88400000
GBM	Tumor	TCGA-28-2514-01	4.955200	3.068800000	-1.2481000	-2.052900000	1.59500000	6.694500	-3.307600000	5.9484000	3.95710000	-0.23280000	-1.148800000	-2.0529000	-9.965800	-5.011600	-3.046900	-1.46990000	-1.78090000	-1.68500000	5.0361000	-3.81600000	7.729100	6.883000	5.6708000	-3.8160000	-0.7346000	4.770400	5.928200	1.2394000	-2.547900000	-2.24470000	1.9034000	-9.96580000	-1.46990000	-1.552200000	5.7247000	4.4906000	1.3956000	4.342800	8.728200	4.7110000	-9.96580000	1.66950000	-9.965800	-9.965800	-5.011600000	-0.66430000	1.91880000
GBM	Tumor	TCGA-06-1804-01	5.590700	2.573100000	1.1897000	-6.506400000	0.58590000	6.275200	-1.685000000	7.4543000	3.80750000	-0.73460000	-0.134500000	-2.7274000	-9.965800	-4.293400	-9.965800	-1.05590000	-2.11400000	-1.43050000	5.5361000	0.62390000	7.618500	7.305300	5.8523000	-4.0350000	0.3115000	4.660000	5.334200	1.0363000	0.556800000	-4.03500000	2.8442000	-3.81600000	-2.38840000	-1.318300000	4.3220000	2.8681000	4.4719000	3.992900	7.935300	2.0742000	-5.01160000	2.25730000	-4.293400	-9.965800	-9.965800000	-0.57560000	2.88380000
GBM	Tumor	TCGA-14-2554-01	4.099400	0.732100000	-2.9324000	-0.013000000	0.59550000	5.763400	-1.883600000	6.0505000	4.40740000	-1.59510000	1.196000000	-9.9658000	-9.965800	-9.965800	-9.965800	-2.93240000	-2.46590000	-1.59510000	4.4443000	-3.62590000	6.441300	6.572900	5.9378000	-4.0350000	1.2271000	3.046300	3.442400	2.4090000	-0.320100000	-2.93240000	2.3953000	-3.30760000	0.89610000	-2.634900000	4.4732000	3.8411000	-1.0559000	3.939300	8.785200	4.1852000	-3.62590000	1.26960000	-9.965800	-9.965800	-3.458000000	0.44470000	3.86300000
GBM	Tumor	TCGA-02-2485-01	4.970400	1.787000000	-3.0469000	-1.732200000	1.21470000	6.908600	0.164800000	7.3437000	3.63930000	0.78320000	-0.072500000	-1.9942000	-9.965800	-3.816000	-4.293400	1.73600000	-0.07250000	0.05800000	4.6894000	-2.05290000	6.808900	6.806500	4.9874000	-2.1779000	1.3956000	4.720300	5.697100	3.4170000	-0.471900000	-2.54790000	2.2990000	-2.17790000	-1.93790000	0.015800000	4.3958000	6.3282000	2.2633000	3.898300	9.056500	3.6184000	-1.31830000	0.55680000	-9.965800	-9.965800	-2.727400000	-1.05590000	3.72480000
GBM	Tumor	TCGA-06-5858-01	5.082800	1.316700000	-3.8160000	-4.035000000	1.09830000	7.290400	-2.465900000	7.2739000	5.14570000	0.60500000	-1.282800000	-3.4580000	-1.994200	-5.573500	-9.965800	0.48650000	-2.93240000	-1.08620000	5.5015000	-1.83140000	9.272100	7.667300	5.5759000	-1.0559000	-0.7834000	4.292900	6.160100	1.6830000	-0.859900000	-2.24470000	3.0995000	-3.45800000	-9.96580000	-0.808400000	5.0479000	3.4331000	1.2333000	5.314700	8.896200	3.5424000	-4.60820000	1.93400000	-2.932400	-9.965800	-9.965800000	0.33460000	3.77830000
GBM	Tumor	TCGA-06-0178-01	3.486800	0.099000000	-5.5735000	-9.965800000	-1.99420000	5.230800	-3.307600000	4.8115000	4.69210000	-1.78090000	1.683000000	-3.1714000	-2.547900	-9.965800	-5.573500	0.91910000	-3.81600000	0.05800000	4.4996000	-2.05290000	2.954400	6.251400	4.6617000	-2.4659000	0.8883000	3.631200	2.776300	2.0076000	-0.338300000	-1.73220000	2.5948000	-5.57350000	-1.99420000	-2.314700000	3.8541000	3.3364000	0.1519000	4.287700	7.614500	1.6512000	-3.81600000	-0.21590000	-9.965800	-9.965800	-9.965800000	0.43400000	2.75080000
GBM	Tumor	TCGA-14-1823-01	3.514900	-0.087700000	-3.8160000	-1.883600000	0.27620000	5.938500	-1.780900000	5.4450000	5.16390000	0.15190000	1.655800000	-9.9658000	-2.826200	-4.035000	-9.965800	-1.43050000	-3.81600000	-0.28450000	3.9892000	-2.46590000	6.451700	6.744400	5.8304000	-3.8160000	2.0844000	3.697200	5.068300	2.5363000	-1.026200000	-2.93240000	2.6670000	-2.82620000	-0.59730000	-3.171400000	4.1780000	3.9261000	1.0503000	3.964500	8.264700	4.6888000	-1.83140000	0.86470000	-9.965800	-9.965800	-9.965800000	1.25760000	4.90120000
GBM	Tumor	TCGA-28-2509-01	4.553400	-0.320100000	-3.4580000	-2.826200000	1.61400000	7.153700	-1.282800000	3.8866000	4.44170000	-3.04690000	-1.732200000	-3.4580000	-9.965800	-3.307600	-3.625900	-0.41310000	-1.18110000	-0.15040000	5.4030000	-1.02620000	9.000100	7.290900	4.9695000	-3.4580000	0.2762000	3.124500	4.498300	2.0289000	-1.248100000	-2.63490000	1.3679000	-5.57350000	3.26170000	-2.177900000	4.7767000	1.2756000	-1.0862000	3.363300	8.058800	4.6543000	-4.60820000	1.61870000	-9.965800	-9.965800	-5.011600000	-0.10310000	2.23600000
GBM	Tumor	TCGA-06-2558-01	4.869900	2.543700000	-1.9942000	-2.177900000	0.31150000	5.660500	-1.552200000	5.6308000	4.56810000	-3.81600000	0.688000000	-3.6259000	-9.965800	-3.458000	-9.965800	-0.49210000	-3.04690000	0.13880000	5.2188000	-2.63490000	8.343100	6.949100	5.6465000	-0.7346000	1.5514000	4.635200	4.708800	2.0535000	-1.469900000	-1.31830000	3.5149000	-3.30760000	-3.45800000	-2.634900000	4.6077000	1.1250000	-2.1779000	5.256700	8.569300	2.8562000	-4.60820000	2.55610000	-9.965800	-9.965800	-4.035000000	0.48650000	3.93560000
GBM	Tumor	TCGA-06-0745-01	4.534200	1.807800000	-1.0559000	-4.293400000	-1.11720000	6.921100	-4.035000000	5.5292000	4.19390000	-0.91320000	1.118400000	-3.3076000	-3.625900	-4.608200	-4.608200	-0.64160000	-2.11400000	-0.61930000	6.1445000	-4.29340000	8.385500	8.211200	5.3100000	-3.8160000	0.5859000	4.246500	5.397500	2.2113000	-0.072500000	-2.54790000	3.5399000	-3.04690000	-0.45210000	-2.547900000	4.7533000	3.4765000	1.1770000	4.076500	8.424400	2.9637000	-4.03500000	1.34540000	-9.965800	-9.965800	-9.965800000	-0.41310000	3.87690000
GBMLGG	Tumor	TCGA-19-1787-01	4.292100	1.000700000	-0.7108000	-1.780900000	1.57090000	7.033700	-1.354800000	6.3565000	4.98740000	0.00140000	-0.199300000	-3.3076000	-9.965800	-9.965800	-9.965800	2.11140000	-1.39210000	-0.13450000	5.6404000	-1.55220000	5.523900	7.407300	5.5555000	-0.2845000	0.9642000	3.284100	5.087500	3.2420000	0.537000000	-2.17790000	3.8680000	-2.46590000	-2.46590000	-0.320100000	5.4337000	4.7088000	0.8488000	4.206400	8.295800	3.6635000	-2.46590000	2.43320000	-9.965800	-9.965800	-5.011600000	-0.02770000	2.20510000
GBMLGG	Tumor	TCGA-S9-A7J2-01	5.307800	1.848400000	-5.5735000	-4.035000000	-0.83390000	5.276500	-9.965800000	7.4370000	2.28720000	-3.62590000	-2.465900000	-2.3884000	-9.965800	-5.011600	-9.965800	-0.02770000	-5.01160000	-4.29340000	4.9050000	-2.46590000	5.137100	7.596100	4.9561000	-2.9324000	-2.7274000	4.118600	3.777300	-1.6850000	-0.452100000	-3.62590000	0.9343000	-9.96580000	-3.81600000	-6.506400000	6.5509000	-3.1714000	-3.8160000	3.519900	8.846600	1.7954000	-9.96580000	-1.18110000	-9.965800	-9.965800	-9.965800000	-1.46990000	3.77620000
GBMLGG	Tumor	TCGA-E1-A7YI-01	5.894800	2.475300000	-4.2934000	-3.625900000	-2.05290000	6.523600	-1.595100000	3.8847000	3.36050000	-3.62590000	-1.392100000	-5.5735000	-9.965800	-9.965800	-9.965800	1.96750000	-2.17790000	-3.30760000	5.7767000	-5.01160000	6.564400	7.508000	5.6171000	-0.8339000	-2.1140000	5.291300	5.741000	0.6880000	-0.087700000	-2.63490000	1.2815000	-3.45800000	0.64250000	-2.826200000	5.5426000	1.2756000	-0.9406000	3.303200	9.995800	2.1247000	-3.81600000	2.92240000	-9.965800	-9.965800	-9.965800000	-6.50640000	-0.88630000
GBMLGG	Tumor	TCGA-06-5412-01	4.750100	1.766000000	-1.1172000	-4.293400000	4.11610000	6.851400	-1.117200000	4.3931000	5.58200000	0.57630000	2.201900000	-4.2934000	-2.932400	-2.634900	-1.937900	-1.59510000	-1.43050000	-0.32010000	6.0921000	-0.91320000	7.183900	7.290400	6.6671000	-2.3147000	2.4144000	4.116100	4.897300	2.7784000	0.164800000	-2.17790000	4.0549000	-2.54790000	-0.61930000	-0.886300000	4.5173000	4.0340000	2.1988000	5.182300	8.158100	3.7888000	-3.17140000	3.02870000	-9.965800	-9.965800	-5.011600000	0.68800000	6.00700000
GBMLGG	Tumor	TCGA-DU-7302-01	5.114800	1.428100000	-1.2142000	-4.035000000	0.27620000	5.022000	-3.458000000	6.1428000	2.68950000	-5.57350000	-3.046900000	-3.4580000	-9.965800	-9.965800	-9.965800	-1.99420000	-6.50640000	-3.62590000	3.5682000	-3.17140000	4.599400	6.342200	5.4640000	-2.6349000	-2.2447000	4.773500	3.475200	-0.9132000	-1.214200000	-6.50640000	1.7009000	-9.96580000	-9.96580000	-3.307600000	6.4801000	-0.8339000	-1.1488000	3.412900	8.810600	1.8524000	-6.50640000	0.59550000	-9.965800	-9.965800	-9.965800000	-2.17790000	0.61450000
GBMLGG	Tumor	TCGA-DU-A7TI-01	5.135500	1.556300000	-0.5125000	-2.547900000	1.95640000	5.183100	-0.968600000	8.3675000	4.97460000	-1.93790000	0.705800000	-1.8836000	-9.965800	-9.965800	-9.965800	1.59020000	0.21540000	-1.24810000	5.5990000	-2.17790000	5.451600	6.738500	6.1138000	-1.2828000	-2.4659000	4.760300	5.073000	1.2696000	0.264200000	-5.57350000	2.4171000	-4.60820000	-1.55220000	-0.284500000	6.0284000	4.3442000	-1.7809000	4.115300	8.652700	4.6502000	-3.17140000	2.09460000	-3.816000	-9.965800	-5.011600000	1.68300000	6.52300000
GBMLGG	Tumor	TCGA-16-0846-01	4.117800	1.390100000	-9.9658000	-3.171400000	1.74890000	5.896300	-0.808400000	7.2027000	5.15630000	1.27560000	0.085400000	-1.7322000	-2.932400	-4.293400	-9.965800	3.50090000	-0.51250000	1.41740000	5.2939000	-0.19930000	4.077300	6.756500	6.5790000	-0.1665000	2.8199000	5.096400	6.222500	4.3133000	0.465700000	-2.05290000	2.7095000	-1.93790000	-3.62590000	-0.554300000	6.0966000	6.5620000	1.6920000	3.506000	8.107200	3.8085000	-1.88360000	4.36880000	-9.965800	-9.965800	-2.634900000	-0.35660000	4.33990000
GBMLGG	Tumor	TCGA-12-5299-01	4.878800	-0.267100000	-4.2934000	-5.573500000	2.17340000	6.586300	-3.307600000	5.9623000	4.39990000	2.90320000	1.214700000	-9.9658000	-3.307600	-9.965800	-5.573500	-1.93790000	-2.46590000	-2.82620000	5.0917000	-4.29340000	8.722700	7.480600	5.2983000	-6.5064000	-1.8836000	4.377900	5.507500	1.6140000	-2.052900000	-2.17790000	2.0742000	-5.57350000	-2.31470000	-2.727400000	5.0308000	6.4833000	0.9642000	3.726900	8.712000	5.2983000	-6.50640000	0.66080000	-9.965800	-9.965800	-9.965800000	0.08540000	3.41560000
GBMLGG	Tumor	TCGA-P5-A5EX-01	4.691000	1.967500000	-2.9324000	-3.171400000	4.41010000	6.055500	-0.968600000	3.9318000	4.03660000	-1.02620000	-0.432500000	-3.8160000	-9.965800	-9.965800	-5.573500	0.08540000	-0.88630000	1.68750000	5.1094000	-0.32010000	7.348600	7.613100	6.1363000	-4.2934000	3.2297000	4.370900	5.265700	4.2743000	2.254300000	-1.51050000	2.7910000	-1.55220000	0.80820000	-1.552200000	5.7822000	3.3090000	1.3956000	3.473900	8.317400	5.4023000	-2.54790000	1.91880000	-9.965800	-9.965800	-3.171400000	-0.41310000	3.30760000
GBMLGG	Tumor	TCGA-HT-8563-01	5.193800	1.506400000	-2.7274000	-1.685000000	3.44900000	7.855600	0.099000000	5.6876000	6.25340000	7.49840000	3.028700000	-3.1714000	-9.965800	-3.046900	-0.997100	0.61450000	0.58590000	1.46520000	5.6918000	0.42330000	5.949100	7.274200	6.9351000	-0.9406000	3.7550000	7.425800	8.378400	4.8635000	2.556100000	0.11240000	4.0833000	-1.02620000	-0.99710000	-0.452100000	5.8692000	5.4565000	5.0361000	5.079000	7.793500	6.1463000	-0.47190000	2.81990000	-9.965800	-9.965800	-2.244700000	0.04400000	2.48830000
GBMLGG	Tumor	TCGA-06-2561-01	4.687700	0.971600000	-2.8262000	-2.727400000	1.33400000	6.345900	-0.413100000	5.0584000	4.95890000	-3.30760000	-0.533200000	-2.6349000	-9.965800	-9.965800	-9.965800	-0.13450000	-0.96860000	-1.05590000	5.2208000	-0.75880000	6.627200	7.224900	6.0124000	-5.5735000	2.0844000	3.626600	4.383400	3.1588000	0.783200000	-2.38840000	3.4020000	-3.62590000	-0.57560000	-2.114000000	4.9093000	4.1203000	-1.3921000	4.755500	8.506700	3.5730000	-2.38840000	2.13780000	-3.307600	-9.965800	-5.011600000	-0.11870000	3.52870000
GBMLGG	Tumor	TCGA-DU-7012-01	4.806900	1.705300000	-2.9324000	0.705800000	2.68050000	6.252700	1.345400000	7.4415000	5.40910000	1.92640000	1.390100000	-3.3076000	-9.965800	-5.573500	-4.608200	0.75790000	-0.49210000	2.58520000	5.2377000	2.12800000	4.482900	7.045800	6.6739000	-2.3147000	3.4477000	4.558300	5.730100	4.9946000	2.154100000	0.50690000	3.6497000	-0.21590000	-2.05290000	0.227700000	4.1620000	5.6585000	5.2442000	4.968100	8.444900	4.6456000	0.86470000	2.22060000	-9.965800	-9.965800	-1.469900000	2.28420000	4.99960000
GBMLGG	Tumor	TCGA-E1-5322-01	5.296900	0.633200000	-3.0469000	-2.634900000	-0.55430000	5.979800	-3.307600000	7.5319000	4.38760000	-4.03500000	-1.552200000	-5.0116000	-9.965800	-9.965800	-9.965800	-0.73460000	-1.63940000	-3.81600000	5.1807000	-3.30760000	3.751800	7.338600	6.6337000	-0.5973000	-5.0116000	3.830000	4.372300	0.1903000	-1.831400000	-2.72740000	1.8879000	-6.50640000	-3.45800000	-2.826200000	5.9076000	0.7146000	-4.0350000	4.036600	8.877900	2.9319000	-6.50640000	1.10500000	-9.965800	-9.965800	-9.965800000	-0.75880000	3.96910000
GBMLGG	Tumor	TCGA-HT-8558-01	5.113600	1.541500000	-2.3884000	-5.573500000	-0.05740000	3.463500	-3.816000000	4.3590000	2.35080000	-5.57350000	-5.573500000	-2.6349000	-9.965800	-9.965800	-9.965800	-1.68500000	-4.60820000	-3.30760000	3.0825000	-3.81600000	3.588700	6.305300	5.1227000	-4.2934000	-4.6082000	2.067300	0.919100	-1.5951000	-1.282800000	-6.50640000	1.4808000	-5.57350000	-4.60820000	-6.506400000	6.7609000	-2.9324000	-5.5735000	2.543700	8.351100	0.8082000	-5.57350000	4.16600000	-9.965800	-3.625900	-9.965800000	-2.72740000	1.00790000
GBMLGG	Tumor	TCGA-S9-A6U8-01	5.218800	1.872200000	-3.4580000	-2.314700000	0.72330000	5.341700	-2.114000000	7.8382000	4.92030000	-9.96580000	-0.833900000	-2.3147000	-9.965800	-9.965800	-9.965800	-0.28450000	-6.50640000	-4.03500000	5.9444000	-1.46990000	3.634700	7.369100	6.5756000	-1.8314000	-2.9324000	2.989300	3.150700	-0.1031000	-0.492100000	-4.29340000	1.9822000	-5.57350000	-4.03500000	-6.506400000	5.2698000	-0.7834000	-2.7274000	4.429000	8.904800	2.4144000	-6.50640000	2.30480000	-9.965800	-9.965800	-9.965800000	-1.39210000	2.07420000
GBMLGG	Tumor	TCGA-CS-5393-01	4.781900	1.305100000	-2.4659000	-4.608200000	-0.02770000	4.940700	-2.465900000	5.4790000	4.29360000	-9.96580000	-0.199300000	-3.6259000	-9.965800	-4.293400	-5.573500	-1.39210000	-9.96580000	-5.01160000	5.0009000	-4.60820000	2.985700	6.532200	7.0994000	-2.2447000	-3.8160000	2.641800	2.716100	-1.1172000	-2.244700000	-5.57350000	1.9377000	-5.57350000	-4.03500000	-5.573500000	4.3958000	-3.8160000	-5.0116000	3.976500	8.513100	1.5316000	-5.57350000	1.53660000	-9.965800	-5.573500	-9.965800000	-0.96860000	1.50130000
GBMLGG	Tumor	TCGA-HT-7854-01	4.674200	-0.134500000	-0.7346000	-3.307600000	1.27560000	4.693800	-2.634900000	7.5630000	4.71980000	-9.96580000	0.434000000	-3.0469000	-9.965800	-9.965800	-9.965800	-1.11720000	-1.21420000	-2.31470000	5.5817000	-2.72740000	5.436300	6.970200	7.2669000	-5.0116000	-0.8339000	3.555900	4.328500	1.3679000	-2.052900000	-3.17140000	2.8681000	-3.04690000	-2.31470000	-1.354800000	6.9904000	1.8036000	-1.1488000	4.196200	8.773600	5.3562000	-6.50640000	3.07400000	-9.965800	-9.965800	-9.965800000	2.62780000	6.04790000
GBMLGG	Tumor	TCGA-HT-7874-01	5.060500	1.239400000	-1.5522000	-3.816000000	0.08540000	4.101100	-3.458000000	6.0400000	2.14440000	-9.96580000	-3.625900000	-4.0350000	-9.965800	-9.965800	-9.965800	-1.14880000	-6.50640000	-4.29340000	2.9224000	-0.51250000	3.879800	6.374500	6.2283000	-3.8160000	-2.5479000	3.291500	3.269200	-0.4131000	-1.469900000	-9.96580000	1.9149000	-5.57350000	-5.01160000	-5.573500000	5.9814000	-2.3147000	-2.9324000	3.264700	8.430300	1.5465000	-6.50640000	2.79100000	-9.965800	-9.965800	-9.965800000	-1.93790000	2.36770000
GBMLGG	Tumor	TCGA-RY-A845-01	5.304500	1.556300000	-3.3076000	-3.816000000	-0.11870000	4.932200	-1.883600000	7.9547000	3.50980000	-2.17790000	-3.307600000	-2.7274000	-4.035000	-5.573500	-9.965800	-0.88630000	-4.60820000	-5.01160000	4.7725000	-2.31470000	3.243500	7.322300	6.6967000	0.0718000	-2.8262000	4.374400	5.252100	-0.9406000	-1.282800000	-9.96580000	1.0915000	-9.96580000	-5.01160000	-4.608200000	5.8927000	-1.8314000	-6.5064000	3.759300	8.964000	1.7489000	-9.96580000	1.42810000	-9.965800	-5.011600	-9.965800000	-2.63490000	1.52160000
GBMLGG	Tumor	TCGA-06-0132-01	4.120300	1.287500000	-1.2142000	-1.732200000	0.47610000	5.451200	-2.114000000	4.9317000	5.93290000	1.24550000	2.411700000	-9.9658000	-2.244700	-9.965800	-9.965800	-0.91320000	-1.78090000	-0.53320000	5.3519000	-2.17790000	5.552800	7.192700	6.7292000	-3.8160000	1.5514000	4.028700	3.894400	4.0295000	0.537000000	-0.91320000	2.7139000	-1.99420000	-0.02770000	-2.114000000	4.6352000	4.0593000	2.3926000	4.260100	7.741800	4.3611000	-3.45800000	3.07230000	-9.965800	-9.965800	-9.965800000	0.32310000	3.83300000
GBMLGG	Tumor	TCGA-HT-7616-01	5.250600	1.782800000	-1.9942000	-0.687300000	1.09830000	5.104400	0.288100000	4.9951000	3.18600000	1.72290000	2.807600000	-9.9658000	-9.965800	-5.573500	-4.293400	3.72690000	-0.43250000	2.67380000	3.4791000	0.80820000	5.436300	6.427600	6.0756000	-2.4659000	3.2796000	5.160300	5.797000	4.4970000	2.870100000	-0.26710000	2.8522000	-0.88630000	-1.43050000	-0.619300000	4.6491000	2.8301000	4.4608000	3.879800	8.182900	2.7249000	-0.59730000	0.08540000	-9.965800	-9.965800	-5.011600000	-3.81600000	1.02220000
GBMLGG	Tumor	TCGA-KT-A7W1-01	5.146900	2.275300000	-9.9658000	-3.046900000	1.50130000	7.259600	-1.937900000	7.7517000	2.74870000	3.92800000	-2.177900000	-0.0877000	-1.354800	-9.965800	-9.965800	-0.28450000	-0.73460000	-1.78090000	5.2877000	-2.31470000	6.206000	7.167700	4.6023000	-3.3076000	1.3340000	5.238100	5.302700	2.8422000	-0.267100000	-2.93240000	1.4600000	-2.17790000	-2.82620000	-2.727400000	5.0532000	6.7554000	1.2516000	3.843100	9.372600	3.9801000	-2.93240000	2.07760000	-3.816000	-3.625900	-5.011600000	-3.62590000	2.14110000
GBMLGG	Tumor	TCGA-P5-A5F2-01	4.714800	0.919100000	-5.5735000	-5.573500000	0.24000000	4.404700	-5.573500000	5.9021000	2.05690000	-5.57350000	-1.430500000	-4.2934000	-9.965800	-5.011600	-9.965800	-1.24810000	-5.57350000	-4.03500000	3.8228000	-3.62590000	4.607700	7.377500	6.1916000	-2.9324000	-3.4580000	3.273700	4.271400	-0.9686000	-1.117200000	-9.96580000	0.7058000	-9.96580000	-9.96580000	-6.506400000	5.3555000	-4.0350000	-3.4580000	2.858200	8.494100	1.4228000	-5.01160000	0.49670000	-9.965800	-9.965800	-9.965800000	-1.11720000	3.54490000
GBMLGG	Tumor	TCGA-26-5136-01	4.317700	1.384600000	-0.7588000	-2.114000000	0.97890000	5.503400	-1.181100000	5.4246000	5.18510000	0.40160000	0.288100000	-9.9658000	-1.392100	-9.965800	-9.965800	2.20510000	-0.88630000	0.62390000	5.3896000	0.44470000	7.464800	7.662200	4.7022000	-2.9324000	2.9875000	4.714800	6.256500	4.1994000	1.043300000	-3.30760000	3.6254000	-3.17140000	0.53700000	-1.248100000	4.3992000	5.4013000	1.6374000	4.231200	9.887000	3.0446000	-1.63940000	1.43350000	-9.965800	-9.965800	-1.937900000	0.96420000	4.57170000
GBMLGG	Tumor	TCGA-27-2521-01	5.121500	1.144700000	-4.6082000	-2.826200000	-2.11400000	6.500800	-5.011600000	7.0638000	2.81990000	-9.96580000	-0.886300000	-2.1779000	-2.465900	-9.965800	-9.965800	-0.11870000	-4.29340000	-1.63940000	4.7544000	-2.54790000	6.906800	7.634100	4.8885000	-0.0130000	-2.2447000	2.989300	3.332100	0.6608000	-1.883600000	-3.81600000	2.1734000	-5.01160000	-2.82620000	-3.046900000	4.3702000	-0.5332000	-1.6394000	3.583900	9.008300	2.6647000	-6.50640000	-0.57560000	-9.965800	-9.965800	-9.965800000	-2.17790000	-0.04250000
GBMLGG	Tumor	TCGA-19-2629-01	5.076000	1.050300000	-9.9658000	-3.816000000	-0.24980000	6.480000	-1.732200000	7.0637000	5.29100000	-0.23280000	0.164800000	-2.9324000	-9.965800	-9.965800	-9.965800	0.79160000	-1.83140000	-0.57560000	5.7517000	-1.31830000	4.576000	7.368000	6.7900000	-0.3383000	1.0222000	4.519200	5.434000	3.4156000	-0.199300000	-2.72740000	2.5263000	-3.81600000	-2.17790000	-2.547900000	6.4770000	3.2466000	0.3573000	4.048800	8.543800	2.0810000	-3.81600000	2.44650000	-9.965800	-9.965800	-9.965800000	-1.83140000	3.04460000
GBMLGG	Tumor	TCGA-06-0238-01	3.901200	0.215400000	-2.1779000	-1.469900000	-0.59730000	5.643600	-1.780900000	5.4851000	4.94720000	-0.53320000	1.395600000	-2.7274000	-9.965800	-4.608200	-5.573500	0.07180000	1.25760000	-0.39400000	4.6554000	-1.21420000	5.435300	6.581700	5.2032000	-0.1828000	2.0289000	3.548600	4.168400	2.3366000	-0.118700000	-1.99420000	2.8034000	-3.30760000	-0.10310000	-0.554300000	3.9431000	4.6142000	0.7058000	4.171600	8.898500	2.6670000	-2.72740000	1.95270000	-9.965800	-9.965800	-3.171400000	-0.05740000	3.53240000
GBMLGG	Tumor	TCGA-06-0749-01	4.322700	0.919100000	-0.8084000	-4.293400000	0.37960000	5.765800	-2.244700000	5.4327000	5.22850000	-3.62590000	0.978900000	-5.5735000	-2.388400	-9.965800	-9.965800	0.35730000	-1.28280000	-0.78340000	5.7864000	-2.38840000	3.947800	8.088400	6.2048000	-4.2934000	0.1776000	3.232800	3.759300	2.6371000	-0.758800000	-4.29340000	2.6232000	-3.04690000	-0.45210000	-1.510500000	4.3709000	2.3677000	-2.7274000	3.732400	7.822400	2.6533000	-4.03500000	1.70090000	-3.171400	-9.965800	-9.965800000	0.88830000	1.93020000
GBMLGG	Tumor	TCGA-CS-5396-01	5.226500	0.911500000	-3.4580000	-5.573500000	-0.59730000	4.952800	-2.826200000	4.7247000	2.54130000	-1.88360000	-0.356600000	-3.8160000	-9.965800	-5.573500	-4.608200	-0.59730000	-2.63490000	-0.73460000	3.5224000	-1.73220000	5.745000	8.103400	4.8243000	-2.5479000	-0.5543000	4.480300	4.486100	1.5165000	0.252200000	-1.18110000	1.2209000	-4.03500000	-3.81600000	-2.634900000	4.8535000	-0.5973000	0.0854000	3.359100	8.695700	2.8994000	-5.01160000	0.21540000	-9.965800	-5.011600	-9.965800000	-6.50640000	-1.68500000
GBMLGG	Tumor	TCGA-HT-7680-01	4.867900	-0.968600000	0.0718000	-1.994200000	0.61450000	4.615400	-2.465900000	6.8192000	4.14740000	-2.17790000	-0.375200000	-9.9658000	-9.965800	-9.965800	-5.011600	-3.30760000	-2.11400000	-0.49210000	4.5305000	-0.88630000	3.966300	6.932300	7.2907000	-9.9658000	-1.4305000	3.977400	4.090100	1.8484000	-0.734600000	-4.29340000	3.3307000	-4.29340000	-9.96580000	-3.625900000	4.9175000	-1.1488000	-3.3076000	4.034000	8.796600	3.2662000	-4.60820000	-0.05740000	-9.965800	-9.965800	-4.293400000	1.45470000	7.14510000
GBMLGG	Tumor	TCGA-S9-A7IS-01	5.463400	2.427900000	-4.6082000	-6.506400000	-0.85990000	7.123700	-4.035000000	4.0584000	3.53490000	-2.93240000	-2.114000000	-1.9379000	-9.965800	-9.965800	-9.965800	1.20230000	-2.05290000	-2.72740000	4.7016000	-5.01160000	7.692800	7.408900	5.1227000	-1.5951000	-0.5332000	4.537400	4.688800	1.3283000	-0.575600000	-4.60820000	1.8996000	-5.01160000	3.14420000	-2.052900000	5.0717000	1.6695000	-1.2142000	3.495800	9.322200	1.9149000	-4.03500000	2.48310000	-9.965800	-9.965800	-9.965800000	-0.78340000	2.48830000
GBMLGG	Tumor	TCGA-06-0174-01	5.042700	1.585400000	-2.4659000	-4.035000000	-0.78340000	6.888400	-3.458000000	6.2599000	4.08160000	-2.24470000	-0.150400000	-4.2934000	-9.965800	-4.293400	-4.293400	0.24000000	-2.82620000	-1.55220000	5.2315000	-5.01160000	9.588300	7.167500	4.9603000	-1.5105000	-1.2481000	3.782500	3.936500	1.3109000	-1.639400000	-1.99420000	2.9432000	-9.96580000	-0.99710000	-2.114000000	4.5142000	1.2209000	-1.7809000	4.301700	9.284100	2.4144000	-5.01160000	1.01510000	-9.965800	-9.965800	-9.965800000	-1.08620000	1.37910000
GBMLGG	Tumor	TCGA-HW-7486-01	4.815100	1.036300000	-4.6082000	-4.608200000	-0.13450000	4.789800	-2.634900000	7.2584000	3.97920000	-9.96580000	-0.808400000	-9.9658000	-9.965800	-9.965800	-5.011600	-1.14880000	-5.01160000	-3.17140000	4.0567000	-0.59730000	2.711700	6.600200	6.0378000	-1.6850000	-2.1779000	4.033100	4.504000	0.7664000	-1.148800000	-4.03500000	1.8201000	-9.96580000	-5.01160000	-3.458000000	5.5392000	0.8488000	-2.3884000	3.603000	8.827700	1.5902000	-6.50640000	4.07220000	-9.965800	-9.965800	-9.965800000	-1.68500000	0.08540000
GBMLGG	Tumor	TCGA-P5-A5F1-01	4.571700	2.108000000	-3.1714000	-2.388400000	-0.43250000	4.495100	-2.388400000	8.2824000	3.10110000	-2.54790000	-0.833900000	-4.2934000	-9.965800	-5.573500	-9.965800	-0.35660000	-3.45800000	-1.39210000	4.7192000	-2.54790000	4.313300	8.219400	6.3856000	-3.3076000	0.4761000	3.048100	4.145800	2.2753000	-1.318300000	-5.01160000	1.6512000	-4.60820000	-1.99420000	-2.634900000	5.2634000	1.1184000	-0.1665000	3.276600	8.668900	2.5731000	-4.60820000	0.94930000	-9.965800	-9.965800	-9.965800000	-2.38840000	2.03250000
GBMLGG	Tumor	TCGA-DU-7011-01	4.386900	1.811900000	-4.6082000	-0.533200000	0.28810000	4.697700	-1.732200000	8.6238000	4.42770000	-2.05290000	0.311500000	-4.0350000	-9.965800	-5.011600	-9.965800	-1.93790000	-4.03500000	-1.21420000	4.3449000	-1.35480000	3.407500	6.800500	6.3889000	-2.6349000	-1.1172000	3.453000	3.928900	1.0642000	-1.430500000	-3.04690000	2.6418000	-4.60820000	-5.57350000	-3.046900000	5.6761000	1.9490000	1.6649000	4.103600	8.531500	2.6940000	-5.57350000	1.28150000	-9.965800	-9.965800	-9.965800000	0.34600000	3.91560000
GBMLGG	Tumor	TCGA-06-5414-01	5.150200	1.551400000	-0.7588000	-2.114000000	2.06730000	6.705400	-1.780900000	5.2358000	4.89240000	1.91110000	-0.512500000	-4.2934000	-0.512500	-9.965800	-5.573500	-1.73220000	-1.83140000	-1.24810000	6.3579000	-2.93240000	7.301900	7.121600	5.7642000	-5.0116000	0.6790000	4.963100	5.857000	2.5683000	-0.597300000	-1.02620000	2.9637000	-2.93240000	1.37350000	-1.883600000	5.7436000	4.7421000	1.0151000	4.507900	8.792400	5.6035000	-3.62590000	3.24050000	-9.965800	-9.965800	-9.965800000	-0.41310000	3.85210000
GBMLGG	Tumor	TCGA-P5-A77X-01	4.427000	1.646600000	-3.4580000	-6.506400000	-0.68730000	4.185200	-1.248100000	6.2466000	1.48590000	-9.96580000	-2.727400000	-4.0350000	-9.965800	-5.573500	-9.965800	-0.85990000	-5.01160000	-3.45800000	2.5924000	-1.51050000	4.847500	6.791000	4.3841000	-4.6082000	-1.3921000	3.965400	4.200100	-0.9132000	-0.734600000	-5.57350000	0.7233000	-4.60820000	-5.01160000	-9.965800000	4.9346000	-3.4580000	-4.6082000	3.018100	8.775300	0.0990000	-9.96580000	0.67900000	-9.965800	-9.965800	-9.965800000	-2.63490000	-1.14880000
GBMLGG	Tumor	TCGA-28-5207-01	5.141600	2.516300000	-1.1488000	-0.886300000	0.66080000	5.720000	-0.833900000	6.3745000	4.63060000	-2.72740000	-0.808400000	-9.9658000	-9.965800	-3.171400	-4.035000	-1.14880000	-2.11400000	-0.47190000	5.0180000	0.17760000	6.849100	6.378200	7.0930000	-2.9324000	1.3340000	4.278100	4.946300	2.8402000	0.455200000	-2.54790000	3.2127000	-4.29340000	0.03000000	-2.826200000	5.5488000	2.5112000	1.8564000	4.791900	9.250400	2.5011000	-2.31470000	1.24550000	-9.965800	-9.965800	-9.965800000	-1.43050000	2.84020000
GBMLGG	Tumor	TCGA-VM-A8CA-01	4.566300	2.236000000	-2.3147000	-5.011600000	0.25220000	4.135100	-3.816000000	5.0260000	2.94690000	-9.96580000	-3.458000000	-9.9658000	-9.965800	-4.035000	-4.608200	-1.11720000	-6.50640000	-3.45800000	4.7458000	-1.46990000	2.457100	7.728100	6.4233000	-3.8160000	0.2522000	2.623200	3.453000	1.1833000	-1.685000000	-4.29340000	2.4225000	-5.57350000	-2.93240000	-4.608200000	5.2980000	-0.2159000	-6.5064000	2.832100	8.325400	2.4008000	-9.96580000	0.66990000	-9.965800	-9.965800	-5.573500000	-0.64160000	4.09260000
GBMLGG	Tumor	TCGA-DU-7015-01	5.028200	0.964200000	-2.4659000	-3.625900000	0.43400000	5.031300	-3.625900000	8.0194000	5.03130000	-1.31830000	0.346000000	-3.8160000	-9.965800	-4.608200	-9.965800	-1.08620000	-3.45800000	0.99350000	4.5342000	-2.17790000	3.231300	6.577100	6.7415000	-2.2447000	0.8726000	4.068800	4.882200	2.0638000	0.896100000	-3.81600000	2.8462000	-3.81600000	-3.62590000	-3.816000000	5.3576000	1.4065000	1.4600000	4.521700	8.926000	3.0145000	-4.29340000	0.35730000	-9.965800	-9.965800	-9.965800000	-0.61930000	1.75750000
GBMLGG	Tumor	TCGA-TM-A7C5-01	4.865000	1.196000000	-2.9324000	-5.573500000	-2.11400000	4.148200	-3.625900000	4.4310000	1.30510000	-3.45800000	-2.826200000	-9.9658000	-9.965800	-5.573500	-5.573500	-0.94060000	-3.81600000	-0.85990000	2.3898000	-3.30760000	4.927900	6.493600	4.4203000	-1.8836000	-2.2447000	3.267700	2.757200	0.7233000	-2.177900000	-4.29340000	0.8164000	-4.60820000	-9.96580000	-9.965800000	5.3331000	-1.2481000	-1.6394000	2.815800	8.702200	0.5470000	-5.01160000	-0.19930000	-9.965800	-9.965800	-9.965800000	-3.45800000	3.51740000
GBMLGG	Tumor	TCGA-DU-8162-01	4.961200	1.322500000	-1.0862000	-4.608200000	1.15770000	4.621800	-2.052900000	6.0547000	3.21120000	-4.29340000	-1.639400000	-3.6259000	-9.965800	-5.573500	-9.965800	-2.46590000	-4.29340000	-3.30760000	3.9204000	-3.62590000	4.996000	6.474900	5.1708000	-3.8160000	-2.3147000	3.165300	2.826000	0.1257000	-1.595100000	-3.45800000	1.6281000	-4.60820000	-9.96580000	-4.293400000	5.8212000	-0.7346000	-2.5479000	3.546100	8.421700	2.7227000	-9.96580000	3.42770000	-5.573500	-9.965800	-9.965800000	1.00070000	5.23460000
GBMLGG	Tumor	TCGA-TM-A84O-01	4.515400	1.993100000	-9.9658000	-6.506400000	-1.24810000	5.170800	-3.458000000	6.3627000	3.05680000	-9.96580000	-0.940600000	-4.6082000	-2.244700	-9.965800	-5.573500	-0.33830000	-4.29340000	-0.39400000	4.3800000	0.03000000	5.061000	7.617700	4.6439000	-1.7322000	-0.1665000	4.193100	4.447000	1.5661000	0.537000000	-3.81600000	2.0810000	-3.81600000	-1.83140000	-3.458000000	6.6558000	0.2881000	-2.5479000	3.537400	8.822100	2.8720000	-6.50640000	0.28810000	-9.965800	-9.965800	-9.965800000	-1.59510000	0.58590000
GBMLGG	Tumor	TCGA-06-5410-01	4.446300	1.536600000	-2.3147000	-2.177900000	1.33400000	6.555700	-0.199300000	3.4237000	6.37240000	0.50690000	3.767800000	-5.5735000	-9.965800	-4.293400	-4.608200	-1.18110000	-0.73460000	0.29980000	6.1131000	-2.93240000	5.868700	7.007100	7.2492000	-3.6259000	1.8564000	3.914700	4.588600	4.5148000	0.099000000	-0.73460000	4.1376000	-3.45800000	1.10500000	-0.199300000	4.0287000	2.2513000	-0.0425000	5.126800	8.032400	5.4751000	-2.63490000	2.59960000	-9.965800	-9.965800	-9.965800000	1.99310000	5.69160000
GBMLGG	Tumor	TCGA-06-0747-01	4.573600	2.254300000	-3.1714000	-3.307600000	0.41250000	7.549500	-1.595100000	6.5351000	3.19390000	2.08780000	-0.687300000	-1.4699000	-9.965800	-9.965800	-9.965800	0.01580000	-1.73220000	-3.17140000	5.0981000	-5.01160000	6.994300	6.965300	4.6159000	-6.5064000	-2.3147000	3.887600	4.549100	0.4125000	-0.619300000	-4.29340000	1.3846000	-9.96580000	-2.63490000	-4.293400000	4.9946000	2.0810000	0.3231000	3.184400	9.270800	3.0533000	-5.57350000	0.21540000	-2.052900	-9.965800	-9.965800000	-1.18110000	3.97370000
GBMLGG	Tumor	TCGA-FG-A60K-01	4.991000	1.454700000	-2.6349000	-5.573500000	-1.43050000	5.142500	-2.634900000	7.4166000	3.42100000	-3.17140000	-1.430500000	-2.5479000	-9.965800	-5.573500	-9.965800	-1.28280000	-4.60820000	-2.38840000	4.1211000	-1.18110000	4.736700	6.977700	5.9234000	-3.0469000	-1.9379000	3.713800	3.970000	0.6332000	-0.886300000	-3.81600000	1.0915000	-9.96580000	-9.96580000	-4.293400000	6.1115000	-0.2159000	-5.0116000	3.799200	8.943000	0.6880000	-6.50640000	2.30190000	-9.965800	-5.011600	-9.965800000	-5.01160000	-0.83390000
GBMLGG	Tumor	TCGA-S9-A7R3-01	4.964400	1.454700000	-2.2447000	-0.808400000	0.69690000	4.713800	-2.727400000	7.3442000	3.91180000	-9.96580000	-0.940600000	-3.6259000	-9.965800	-9.965800	-9.965800	-0.08770000	-5.57350000	-4.29340000	5.0484000	-1.39210000	3.779400	7.524500	6.8262000	-1.3921000	-0.7834000	4.021600	3.672500	0.5568000	-1.469900000	-5.01160000	1.2455000	-4.60820000	-9.96580000	-4.293400000	4.1587000	-1.7322000	-2.6349000	3.923200	8.695600	1.8604000	-9.96580000	0.42330000	-4.608200	-9.965800	-5.011600000	-2.54790000	2.11800000
GBMLGG	Tumor	TCGA-TQ-A7RN-01	5.248000	1.422800000	-2.0529000	-3.171400000	-1.14880000	5.030800	-3.816000000	7.2104000	2.32220000	-9.96580000	-3.046900000	-2.0529000	-9.965800	-5.573500	-9.965800	-0.30220000	-4.03500000	-4.03500000	4.1203000	-1.28280000	4.225800	7.490000	5.6230000	-2.3147000	-5.0116000	4.491300	4.409500	-1.5522000	-0.710800000	-4.29340000	0.7664000	-9.96580000	-9.96580000	-4.035000000	6.7714000	-1.7322000	-1.7809000	3.124500	8.778200	0.9191000	-9.96580000	0.90380000	-9.965800	-9.965800	-9.965800000	-3.17140000	2.70070000
GBMLGG	Tumor	TCGA-28-2513-01	4.101900	1.475600000	-2.2447000	-0.710800000	1.91490000	7.146600	-1.392100000	6.0949000	5.26680000	5.63750000	0.808200000	-4.6082000	-2.177900	-5.011600	-5.573500	-0.33830000	-0.75880000	-0.49210000	6.0007000	-1.18110000	7.576700	7.001300	6.4838000	-2.8262000	1.5902000	4.093500	4.691000	2.6984000	0.537000000	-1.99420000	3.6520000	-2.05290000	2.41170000	-1.883600000	5.1190000	6.9863000	3.2572000	4.887600	8.299700	4.8958000	-1.83140000	1.59980000	-9.965800	-9.965800	-9.965800000	0.11240000	2.45180000
GBMLGG	Tumor	TCGA-DU-A6S6-01	5.378200	2.128000000	-3.8160000	-5.573500000	-1.05590000	4.930800	-3.307600000	6.3707000	1.08470000	-3.30760000	-1.780900000	-2.9324000	-9.965800	-5.573500	-5.573500	-0.80840000	-5.57350000	-4.03500000	3.9327000	-2.46590000	4.471300	7.026000	5.3772000	-0.3201000	-2.9324000	3.842100	3.683800	-1.3921000	-0.859900000	-4.03500000	0.9419000	-9.96580000	-3.45800000	-9.965800000	6.5264000	-2.6349000	-5.5735000	2.767900	8.829300	1.1641000	-9.96580000	0.17760000	-9.965800	-9.965800	-9.965800000	-2.31470000	1.92260000
GBMLGG	Tumor	TCGA-S9-A7R2-01	4.400600	0.651700000	0.0014000	0.138800000	0.80820000	4.691000	-0.320100000	5.0484000	5.02910000	-3.17140000	-0.886300000	-5.5735000	-9.965800	-9.965800	-9.965800	-0.01300000	-1.93790000	-0.91320000	5.4125000	-0.33830000	1.993100	7.328700	6.6841000	-3.1714000	2.1988000	3.435800	4.533600	4.1820000	0.537000000	-3.17140000	2.2872000	-2.31470000	-4.60820000	-5.011600000	4.2877000	1.3846000	-0.3566000	3.914700	8.465500	3.4661000	-3.62590000	3.04280000	-9.965800	-5.011600	-9.965800000	-0.33830000	1.04330000
GBMLGG	Tumor	TCGA-P5-A735-01	5.094300	2.137800000	-3.1714000	-4.293400000	-0.85990000	5.426600	-1.430500000	7.0337000	3.43180000	-9.96580000	-1.148800000	-2.2447000	-2.727400	-9.965800	-9.965800	-0.68730000	-4.60820000	-3.81600000	5.0295000	-2.63490000	3.165300	7.479800	6.2026000	-2.3147000	-4.2934000	2.963700	3.575400	-2.1140000	-1.026200000	-9.96580000	1.2696000	-9.96580000	-9.96580000	-6.506400000	6.1467000	-3.8160000	-4.6082000	3.129400	9.125000	0.7146000	-9.96580000	2.13450000	-9.965800	-9.965800	-9.965800000	-2.17790000	-0.08770000
GBMLGG	Tumor	TCGA-76-4927-01	5.100200	1.628100000	-4.6082000	-1.937900000	0.45520000	7.048700	-1.780900000	6.9279000	5.17400000	-1.68500000	0.112400000	-2.5479000	-9.965800	-9.965800	-9.965800	-2.17790000	-1.88360000	-0.02770000	5.7490000	-1.99420000	7.725700	7.331300	5.7931000	-2.7274000	0.6608000	3.683800	3.582700	2.5900000	-0.118700000	-3.30760000	3.9901000	-3.81600000	-2.24470000	-1.883600000	4.9764000	2.8280000	0.8164000	5.176400	8.869700	5.2806000	-5.57350000	3.19240000	-9.965800	-9.965800	-9.965800000	-0.73460000	2.27530000
GBMLGG	Tumor	TCGA-HT-7691-01	4.858500	0.669900000	-2.2447000	-4.035000000	0.84880000	4.674700	-2.547900000	6.5181000	4.23730000	-0.57560000	0.740700000	-5.5735000	-9.965800	-9.965800	-9.965800	-2.24470000	-0.15040000	-2.82620000	4.8704000	-1.18110000	4.324200	7.881900	7.8419000	-4.2934000	-0.4921000	3.873900	4.054900	1.5064000	-1.510500000	-3.81600000	3.0910000	-2.63490000	-1.08620000	-1.780900000	4.4450000	-0.9686000	-1.9942000	3.894400	8.646400	3.6916000	-4.29340000	3.13930000	-9.965800	-9.965800	-5.573500000	1.29340000	6.36630000
GBMLGG	Tumor	TCGA-FG-A6J1-01	4.300200	2.053500000	-2.6349000	-4.035000000	-1.55220000	5.302700	-1.430500000	5.2791000	2.73570000	-2.82620000	-3.458000000	-3.6259000	-9.965800	-9.965800	-9.965800	0.64250000	-2.24470000	-3.81600000	4.5398000	-1.93790000	2.618500	8.024300	5.9910000	-2.4659000	-0.3752000	2.154100	3.508600	1.7097000	-0.492100000	-4.60820000	1.1382000	-6.50640000	-5.01160000	-5.011600000	5.3352000	-1.5522000	-4.0350000	2.918600	8.085900	1.4120000	-4.60820000	1.33400000	-9.965800	-9.965800	-9.965800000	-2.24470000	1.86040000
GBMLGG	Tumor	TCGA-DU-6402-01	5.183100	1.144700000	-3.1714000	-3.046900000	3.64050000	7.789700	-2.052900000	5.8919000	3.99650000	0.03000000	-0.664300000	-6.5064000	-3.458000	-9.965800	-4.608200	0.01580000	-0.21590000	-0.73460000	5.9388000	-1.39210000	7.185700	7.147900	5.5059000	-4.0350000	2.6395000	3.608900	5.042300	3.9440000	1.856400000	-1.93790000	2.5876000	-1.39210000	4.35410000	-3.625900000	5.7512000	2.9450000	2.0147000	4.187500	8.551600	4.9251000	-2.05290000	2.14110000	-9.965800	-9.965800	-3.625900000	-0.05740000	2.27830000
GBMLGG	Tumor	TCGA-HT-8104-01	5.178400	2.322200000	-2.3884000	-1.685000000	1.78280000	6.385300	-2.465900000	7.7798000	4.25480000	0.19030000	-1.055900000	-4.6082000	-1.181100	-9.965800	-5.573500	-2.31470000	-2.93240000	-1.83140000	4.8069000	-2.05290000	5.752200	6.476900	5.6654000	-1.6850000	0.3573000	4.635800	5.684000	2.3251000	-1.318300000	-3.62590000	2.0289000	-3.45800000	0.31150000	-2.244700000	6.4816000	4.0304000	1.8119000	4.418300	9.403200	4.6753000	-4.60820000	2.35360000	-9.965800	-9.965800	-4.293400000	0.21540000	2.78260000
GBMLGG	Tumor	TCGA-FN-7833-01	5.089600	1.412000000	-5.5735000	-0.267100000	2.33940000	5.662500	-0.859900000	7.5576000	5.11480000	-1.59510000	2.454400000	-1.8314000	-2.932400	-9.965800	-4.608200	1.95270000	-0.78340000	-1.93790000	5.3147000	-2.82620000	4.625900	7.063300	6.9954000	-2.5479000	-0.8339000	5.044400	4.757600	2.1147000	-1.392100000	-1.93790000	3.1311000	-5.57350000	-3.17140000	0.633200000	5.8402000	4.7549000	-1.5951000	4.164400	8.881600	3.6849000	-4.03500000	-0.23280000	-9.965800	-9.965800	-9.965800000	0.55680000	6.05550000
GBMLGG	Tumor	TCGA-HT-7473-01	4.744200	1.077900000	-1.7809000	1.196000000	1.19600000	5.278800	-1.318300000	8.7887000	5.22500000	-2.72740000	1.310900000	-5.5735000	-9.965800	-9.965800	-9.965800	-0.73460000	-1.46990000	0.60500000	5.3709000	-1.02620000	3.587500	6.884100	7.0519000	-2.2447000	1.2147000	4.158700	5.909300	2.7249000	0.227700000	-2.46590000	2.3451000	-3.45800000	-5.01160000	-2.547900000	5.4624000	2.3508000	-0.7588000	4.416900	8.967700	4.2048000	-2.93240000	1.68300000	-9.965800	-9.965800	-9.965800000	0.26420000	2.21750000
GBMLGG	Tumor	TCGA-06-0645-01	4.742600	1.655800000	-1.1811000	-3.171400000	1.81190000	6.590800	-1.282800000	5.0930000	6.06350000	0.19030000	3.467400000	-2.1779000	-2.244700	-9.965800	-9.965800	0.36850000	-0.96860000	0.25220000	6.3023000	-2.17790000	8.532000	7.054300	6.3592000	-4.0350000	1.1447000	4.256300	5.169200	3.0602000	-0.232800000	-0.45210000	4.0401000	-4.29340000	2.02890000	-0.471900000	5.6346000	4.7746000	0.9862000	4.689900	8.330600	6.3662000	-2.93240000	3.06020000	-9.965800	-9.965800	-9.965800000	1.88790000	5.83670000
GBMLGG	Tumor	TCGA-06-2565-01	5.173200	2.490800000	-0.6643000	-1.994200000	0.71460000	7.367900	-1.685000000	6.9103000	3.82790000	-0.61930000	0.401600000	-0.3201000	0.138800	-4.293400	-9.965800	2.03600000	-2.54790000	1.89570000	5.5460000	-2.82620000	8.691500	6.770600	4.7730000	-2.6349000	1.1833000	5.060100	5.306000	2.5087000	-0.413100000	-2.05290000	3.0376000	-1.28280000	2.72050000	-0.413100000	5.0657000	4.6358000	1.8957000	4.826900	9.239500	3.1844000	-3.04690000	1.02930000	-9.965800	-9.965800	-3.458000000	-0.35660000	3.12450000
GBMLGG	Tumor	TCGA-HT-8019-01	4.430400	1.485900000	-2.2447000	-6.506400000	-0.41310000	3.336400	-2.932400000	4.3292000	1.37910000	-9.96580000	-6.506400000	-2.0529000	-9.965800	-9.965800	-9.965800	-1.35480000	-3.04690000	-5.57350000	2.6940000	-3.81600000	3.682700	6.616300	5.3352000	-3.4580000	-1.9379000	1.856400	1.491100	-2.1140000	-1.055900000	-4.60820000	1.5998000	-9.96580000	-9.96580000	-5.573500000	6.1819000	-2.3884000	-5.0116000	2.480500	7.533600	-0.0725000	-6.50640000	1.17060000	-4.293400	-9.965800	-5.573500000	-3.17140000	0.48650000
GBMLGG	Tumor	TCGA-06-0130-01	4.531100	1.470400000	-9.9658000	-0.166500000	3.40200000	7.788100	0.633200000	2.0040000	5.86220000	3.53490000	2.805500000	-5.5735000	-9.965800	-9.965800	-2.244700	3.37870000	0.55680000	3.87690000	7.4678000	1.55630000	5.458500	7.464900	6.2317000	-0.2328000	4.9313000	5.263400	5.993000	5.5990000	3.583900000	0.33460000	4.9482000	-0.53320000	5.41480000	0.576300000	3.3633000	7.7361000	6.4524000	4.910800	7.828100	5.8463000	0.44470000	2.65100000	-9.965800	-9.965800	0.030000000	0.36850000	4.61300000
GBMLGG	Tumor	TCGA-06-0750-01	4.380000	0.816400000	-2.4659000	-0.913200000	1.40110000	6.803200	-1.732200000	3.8239000	3.99470000	4.27810000	0.872600000	-3.4580000	-2.465900	-3.816000	-3.458000	-0.28450000	-1.59510000	-1.11720000	5.4545000	-2.93240000	7.830700	8.027200	5.0379000	-3.8160000	1.2333000	4.434400	5.452600	2.8760000	-0.687300000	-1.24810000	3.5374000	-5.01160000	-2.54790000	-2.826200000	5.0357000	6.3022000	2.3280000	3.621900	8.009200	5.4816000	-4.60820000	3.98190000	-9.965800	-9.965800	-9.965800000	-0.16650000	3.73020000
GBMLGG	Tumor	TCGA-DB-A4XF-01	4.836000	1.084700000	-3.8160000	-2.634900000	1.02930000	5.071300	-4.293400000	7.0947000	3.37310000	-4.03500000	-3.046900000	-3.4580000	-9.965800	-9.965800	-9.965800	-1.43050000	-3.81600000	-4.60820000	4.5485000	-2.38840000	3.243500	7.122800	6.2283000	-0.9971000	-0.9971000	4.374400	5.079400	-0.1993000	-1.469900000	-6.50640000	1.2636000	-4.60820000	-9.96580000	-9.965800000	6.0734000	-2.0529000	-1.3921000	3.190800	8.904600	2.0535000	-5.01160000	0.73210000	-3.816000	-9.965800	-9.965800000	-5.57350000	-0.71080000
GBMLGG	Tumor	TCGA-HT-A5RA-01	4.909300	2.330800000	-1.4699000	-1.732200000	0.33460000	6.824800	-1.883600000	7.4080000	3.41020000	2.34790000	-3.171400000	-1.0862000	-0.413100	-3.458000	-9.965800	0.47610000	-2.17790000	-0.02770000	4.9093000	-2.17790000	8.898000	6.883100	5.6168000	-4.0350000	1.4065000	4.802200	5.805300	3.5706000	-0.320100000	-3.81600000	3.1458000	-3.17140000	-9.96580000	-1.354800000	7.5023000	7.3964000	5.0077000	4.470600	9.177600	4.3155000	-2.46590000	2.99840000	-9.965800	-9.965800	-2.465900000	-0.15040000	2.12470000
GBMLGG	Tumor	TCGA-E1-A7YL-01	4.279500	1.480800000	-4.6082000	-2.465900000	0.71460000	6.161100	0.585900000	4.4861000	4.57110000	-2.05290000	0.660800000	-2.8262000	-9.965800	-5.573500	-5.573500	1.33400000	0.49670000	-0.66430000	5.0401000	-0.78340000	9.745900	7.360100	5.9656000	-5.0116000	2.0289000	4.580800	5.397800	3.4868000	1.623400000	-1.88360000	1.8801000	-2.82620000	-0.21590000	-3.171400000	5.0171000	2.1280000	1.9712000	3.252600	8.199100	4.5386000	-2.54790000	1.71850000	-9.965800	-5.573500	-5.573500000	-0.71080000	0.55680000
GBMLGG	Tumor	TCGA-27-1831-01	3.427700	-0.042500000	-2.7274000	-0.997100000	3.08250000	5.166000	-2.547900000	6.2728000	4.36110000	1.04330000	1.305100000	-2.7274000	0.015800	-9.965800	-5.573500	-1.11720000	-3.04690000	0.03000000	3.3966000	-1.78090000	5.536100	6.980300	4.2103000	-5.0116000	3.2973000	4.546000	4.549700	2.6510000	-0.997100000	-4.03500000	2.0535000	-1.88360000	-1.43050000	-3.046900000	3.1604000	6.0273000	1.1316000	3.906000	8.567900	3.0145000	-4.29340000	-0.57560000	-9.965800	-9.965800	-4.293400000	-0.66430000	2.03600000
GBMLGG	Tumor	TCGA-HT-A61B-01	4.875800	2.074200000	-4.2934000	-1.392100000	-0.78340000	5.972000	-1.937900000	5.7260000	5.57020000	-0.19930000	0.476100000	0.6425000	-3.816000	-9.965800	-9.965800	1.92260000	-2.31470000	-0.47190000	5.5160000	-1.83140000	4.146600	6.438600	7.4571000	-1.4699000	0.4967000	4.111900	4.874400	1.6512000	-1.430500000	-2.63490000	3.0411000	-3.81600000	-3.17140000	-1.469900000	5.0229000	2.8877000	-1.9379000	3.835000	8.505900	2.6464000	-5.57350000	0.85680000	-9.965800	-9.965800	-9.965800000	-1.35480000	3.48430000
GBMLGG	Tumor	TCGA-TM-A7CA-01	5.468900	2.021800000	-3.1714000	-3.625900000	-0.91320000	5.254000	-9.965800000	7.2385000	3.06540000	-9.96580000	-0.554300000	-3.1714000	-9.965800	-9.965800	-9.965800	0.28810000	-5.01160000	-9.96580000	4.7709000	-3.04690000	3.477800	7.004600	5.6085000	-2.5479000	-3.6259000	3.313400	3.173300	-0.8863000	-0.997100000	-4.03500000	1.2209000	-5.57350000	-9.96580000	-5.573500000	5.5479000	-3.0469000	-4.0350000	3.392500	8.868900	0.4967000	-9.96580000	1.10500000	-9.965800	-5.011600	-9.965800000	-2.93240000	0.04400000
GBMLGG	Tumor	TCGA-06-5416-01	5.511600	1.952700000	-5.0116000	-1.510500000	-0.04250000	6.010400	-1.831400000	3.6370000	1.65120000	-1.39210000	-0.734600000	-1.6394000	-9.965800	-9.965800	-9.965800	1.17060000	-1.99420000	-0.94060000	4.2533000	-2.31470000	7.294800	6.878900	3.3993000	-1.9379000	-0.2498000	4.134300	4.142500	1.8762000	-0.432500000	-4.03500000	3.2049000	-4.29340000	1.23940000	-2.826200000	3.7783000	2.2019000	0.3460000	3.094400	8.243500	1.1770000	-3.81600000	-0.41310000	-9.965800	-9.965800	-3.046900000	-2.38840000	1.65120000
GBMLGG	Tumor	TCGA-HT-7684-01	3.904100	0.517000000	-3.3076000	-4.035000000	-0.96860000	4.150600	-6.506400000	5.0824000	3.35060000	-9.96580000	-2.388400000	-9.9658000	-9.965800	-6.506400	-6.506400	-2.05290000	-2.24470000	-5.57350000	4.4223000	-5.01160000	4.448300	8.113700	6.3237000	-4.2934000	-3.4580000	1.422800	2.339400	0.0990000	-1.780900000	-5.57350000	1.9377000	-9.96580000	-2.54790000	-9.965800000	5.8627000	-3.1714000	-3.8160000	2.056900	8.007900	4.4861000	-9.96580000	0.31150000	-9.965800	-5.573500	-9.965800000	-3.17140000	1.70970000
GBMLGG	Tumor	TCGA-HW-8322-01	5.264900	1.000700000	-1.7322000	-1.883600000	-1.46990000	5.269400	-3.046900000	6.5192000	2.47790000	-1.08620000	-3.046900000	-2.3147000	-9.965800	-5.573500	-9.965800	0.49670000	-3.30760000	1.39560000	3.4856000	0.66080000	2.637100	6.079200	5.1190000	-0.1993000	-0.1187000	3.228200	3.114500	0.9642000	-0.687300000	-2.31470000	1.2636000	-4.29340000	-5.01160000	-3.171400000	5.3259000	-0.1187000	-1.0262000	3.523700	9.356600	1.8762000	-5.01160000	1.05030000	-9.965800	-9.965800	-9.965800000	-5.57350000	0.94930000
GBMLGG	Tumor	TCGA-S9-A6U9-01	4.728500	1.824200000	-4.2934000	-2.932400000	-0.28450000	5.058800	-3.307600000	7.0948000	4.28840000	-5.57350000	-1.831400000	-2.9324000	-9.965800	-5.573500	-9.965800	0.36850000	0.45520000	-3.04690000	5.9270000	-1.78090000	3.906000	7.313900	7.5937000	-3.3076000	-0.4921000	2.485700	3.112900	1.5465000	-1.055900000	-3.17140000	2.1444000	-3.62590000	-3.81600000	-3.307600000	5.1231000	-1.6850000	-0.9686000	3.961700	8.739800	3.4817000	-5.57350000	1.64660000	-9.965800	-9.965800	-9.965800000	-0.15040000	4.46670000
GBMLGG	Tumor	TCGA-HT-7676-01	4.665700	1.367900000	-5.5735000	-1.937900000	-0.16650000	5.414500	-2.634900000	7.7650000	4.87390000	-4.60820000	-0.118700000	-2.3884000	-9.965800	-9.965800	-9.965800	-0.94060000	-3.62590000	-3.45800000	5.1482000	-2.38840000	3.309000	7.046000	6.7552000	-0.9686000	-1.7809000	4.036600	4.806900	0.9716000	-1.639400000	-5.57350000	2.5188000	-6.50640000	-9.96580000	-3.625900000	4.8207000	-1.7809000	-3.8160000	4.058400	9.124400	2.1894000	-5.01160000	2.06380000	-9.965800	-9.965800	-9.965800000	-1.02620000	1.39010000
GBMLGG	Tumor	TCGA-HT-7469-01	5.502700	2.689500000	-9.9658000	-5.011600000	0.05800000	7.105900	-2.547900000	7.2007000	3.80230000	-3.45800000	-3.307600000	-2.8262000	-1.937900	-5.573500	-4.608200	0.81640000	-2.82620000	-3.30760000	4.7143000	-1.59510000	6.262900	7.036700	5.3118000	-3.4580000	-2.0529000	5.384800	4.525500	-0.2671000	-1.181100000	-6.50640000	1.2147000	-5.01160000	-3.81600000	-2.727400000	4.1652000	0.1648000	-1.1811000	3.918500	9.444100	1.3397000	-6.50640000	0.44470000	-9.965800	-9.965800	-9.965800000	-1.59510000	1.71410000
GBMLGG	Tumor	TCGA-DH-A7UU-01	5.118200	2.134500000	-4.0350000	-2.114000000	-0.57560000	5.258200	-3.816000000	7.3533000	3.29150000	-9.96580000	-1.392100000	-0.7834000	-9.965800	-9.965800	-9.965800	0.75790000	-5.01160000	-4.29340000	5.1359000	-3.62590000	5.826100	7.101400	6.2354000	0.5170000	-4.6082000	3.357700	3.992900	-0.7588000	-1.318300000	-4.29340000	1.6140000	-9.96580000	-4.60820000	-3.458000000	5.4327000	-2.0529000	-2.0529000	3.555900	8.494600	1.4859000	-6.50640000	1.46520000	-9.965800	-9.965800	-9.965800000	-0.91320000	3.30170000
GBMLGG	Tumor	TCGA-HT-7873-01	4.999600	1.832300000	-0.8863000	-1.181100000	0.32310000	5.502100	-1.685000000	7.6042000	4.26690000	-9.96580000	-1.639400000	-2.7274000	-9.965800	-9.965800	-9.965800	0.71460000	-4.60820000	-5.57350000	5.1014000	-2.46590000	4.903100	6.856400	6.6618000	-3.1714000	-9.9658000	3.511100	3.025200	-0.6416000	-0.267100000	-5.57350000	1.6093000	-9.96580000	-9.96580000	-5.573500000	5.5018000	-2.6349000	-9.9658000	4.135900	9.096700	1.9564000	-9.96580000	1.92640000	-9.965800	-5.011600	-9.965800000	-0.19930000	0.57630000
GBMLGG	Tumor	TCGA-HW-A5KK-01	4.470000	0.714600000	-3.0469000	-1.148800000	1.29920000	5.649600	-2.244700000	5.1273000	5.32120000	-3.62590000	0.506900000	-9.9658000	-9.965800	-9.965800	-9.965800	0.79160000	-0.47190000	-1.21420000	5.8490000	-1.88360000	4.633500	7.732100	6.7703000	-2.4659000	0.8883000	3.999200	4.444300	2.8641000	0.252200000	-3.45800000	2.7336000	-0.94060000	-4.60820000	-2.634900000	5.3541000	-0.1828000	-2.0529000	4.169200	8.163100	4.6118000	-3.45800000	4.06960000	-9.965800	-3.171400	-5.573500000	1.92260000	5.77450000
GBMLGG	Tumor	TCGA-DB-A64P-01	4.748000	1.438800000	-4.6082000	-9.965800000	-0.85990000	4.988300	-1.639400000	6.9480000	2.66470000	-0.78340000	-0.641600000	-3.0469000	-9.965800	-9.965800	-9.965800	-0.80840000	-2.54790000	-1.46990000	3.8700000	-2.24470000	4.099400	7.004700	5.6756000	-1.8836000	-0.8339000	3.794000	1.091500	0.7916000	-1.883600000	-3.81600000	1.5661000	-9.96580000	-4.60820000	-3.046900000	6.5753000	0.0990000	-0.1187000	3.211200	8.944700	1.8078000	-6.50640000	0.84880000	-4.608200	-9.965800	-9.965800000	-2.17790000	1.87220000
GBMLGG	Tumor	TCGA-HT-7478-01	4.760300	1.541500000	-1.3183000	-1.510500000	0.32310000	5.707100	-1.148800000	7.2654000	5.38480000	-1.55220000	0.547000000	-3.8160000	-9.965800	-2.826200	-5.011600	-0.18280000	-0.94060000	0.55680000	5.2354000	-1.11720000	3.150700	6.739600	6.8178000	-2.3884000	2.1378000	5.432000	6.197300	3.7909000	-0.808400000	-2.05290000	2.7615000	-2.11400000	-3.17140000	-3.171400000	6.1295000	3.0740000	0.7146000	4.620600	8.712500	4.0118000	-3.45800000	3.09950000	-9.965800	-5.573500	-4.035000000	0.13880000	4.55650000
GBMLGG	Tumor	TCGA-S9-A6TX-01	4.928900	1.328300000	-9.9658000	-3.307600000	-1.59510000	4.383400	-4.035000000	4.8861000	2.16060000	-2.38840000	-3.458000000	-3.1714000	-2.634900	-9.965800	-5.011600	-1.68500000	-3.62590000	-3.17140000	3.6254000	-1.55220000	4.569900	7.443800	5.7030000	-4.2934000	-4.0350000	3.554700	3.693900	-0.4325000	-1.086200000	-4.60820000	0.8961000	-6.50640000	-9.96580000	-3.816000000	5.2873000	-4.0350000	-3.1714000	2.722700	8.782900	0.6608000	-9.96580000	1.98950000	-9.965800	-9.965800	-9.965800000	-5.57350000	-2.93240000
GBMLGG	Tumor	TCGA-RY-A83Z-01	5.125200	1.774400000	-2.7274000	-4.035000000	-3.45800000	5.994100	-2.547900000	5.7913000	3.41830000	-9.96580000	-3.625900000	-4.6082000	-9.965800	-9.965800	-9.965800	1.29340000	-9.96580000	-5.01160000	4.6994000	-4.03500000	2.384300	7.992700	5.8500000	0.9115000	-3.8160000	3.014500	3.257200	0.3907000	-0.913200000	-6.50640000	1.2992000	-9.96580000	-5.01160000	-5.011600000	5.5223000	-5.5735000	-6.5064000	2.641800	8.531000	1.0503000	-5.57350000	0.75790000	-9.965800	-9.965800	-9.965800000	-2.63490000	0.24000000
GBMLGG	Tumor	TCGA-FG-6688-01	4.220400	0.276200000	-1.8314000	-0.913200000	0.73210000	5.256700	-2.388400000	5.1027000	4.74960000	-2.63490000	-2.465900000	-3.8160000	-2.314700	-9.965800	-9.965800	-1.39210000	-2.17790000	-1.88360000	5.2679000	-2.38840000	4.346300	7.294800	6.5454000	-4.2934000	-0.8863000	3.817700	4.996400	2.1013000	-1.510500000	-4.29340000	1.6281000	-3.81600000	-4.03500000	-3.625900000	5.4013000	1.7617000	-1.3921000	3.722600	8.111600	4.0541000	-6.50640000	3.49450000	-9.965800	-9.965800	-9.965800000	-0.59730000	1.29340000
GBMLGG	Tumor	TCGA-06-0141-01	3.762500	0.164800000	-0.4325000	-2.177900000	1.35110000	5.997800	-0.413100000	5.2025000	5.35760000	3.43980000	2.791000000	-1.2481000	-9.965800	-3.171400	-4.293400	0.08540000	-1.88360000	-0.26710000	5.3245000	-1.73220000	6.419400	7.368300	5.8861000	-4.2934000	2.5363000	3.735600	4.259300	3.2766000	0.390700000	-1.14880000	4.6023000	-3.62590000	2.77630000	-2.052900000	3.2915000	3.6566000	-0.0277000	4.121100	7.930700	4.5280000	-2.72740000	1.59020000	-9.965800	-9.965800	-5.573500000	-0.75880000	2.92810000
GBMLGG	Tumor	TCGA-06-0125-01	5.209500	1.828200000	-3.3076000	-2.114000000	0.91910000	6.962200	-3.307600000	6.0459000	3.44770000	-0.64160000	-1.937900000	-1.2828000	-2.177900	-9.965800	-5.573500	0.08540000	-2.72740000	-2.31470000	5.4591000	-0.94060000	10.166600	6.892600	4.7143000	-2.7274000	-1.7322000	4.009100	4.266900	-0.1345000	-1.469900000	-4.03500000	2.3788000	-5.57350000	-1.59510000	-1.994200000	5.9301000	3.3264000	-0.4719000	4.119400	9.082400	4.0935000	-9.96580000	1.53660000	-9.965800	-9.965800	-9.965800000	-1.88360000	1.80780000
GBMLGG	Tumor	TCGA-FG-A4MT-01	5.088400	1.433500000	-9.9658000	-6.506400000	-0.78340000	5.653700	-9.965800000	5.2698000	3.13440000	-9.96580000	-3.458000000	-3.8160000	-9.965800	-9.965800	-9.965800	-1.14880000	-2.63490000	-5.57350000	4.1867000	-9.96580000	5.290600	7.296000	5.6605000	-1.1811000	-9.9658000	3.435800	4.068800	-1.7809000	-2.244700000	-5.57350000	1.0779000	-9.96580000	-9.96580000	-9.965800000	4.7682000	-4.6082000	-3.6259000	3.155600	8.584700	0.6425000	-9.96580000	-0.37520000	-9.965800	-9.965800	-9.965800000	-9.96580000	-1.08620000
GBMLGG	Tumor	TCGA-76-4925-01	5.135500	0.202900000	-2.3884000	-2.826200000	1.47560000	7.140100	-3.625900000	7.2856000	3.18130000	-2.46590000	-1.086200000	-2.4659000	-9.965800	-9.965800	-9.965800	-0.55430000	-6.50640000	-1.93790000	4.4476000	-3.30760000	9.640500	7.981100	3.0791000	-3.8160000	-1.1172000	3.768800	4.565000	1.5266000	-1.026200000	-2.63490000	2.1509000	-5.01160000	-3.17140000	-3.458000000	3.9892000	2.4144000	0.0580000	3.734500	9.385600	5.5540000	-4.29340000	0.15190000	-9.965800	-9.965800	-9.965800000	-0.02770000	3.06190000
GBMLGG	Tumor	TCGA-FG-A6IZ-01	4.634700	1.575800000	-9.9658000	-6.506400000	-2.31470000	5.269400	-3.458000000	3.7667000	2.29600000	-1.93790000	-3.816000000	-3.8160000	-9.965800	-9.965800	-5.011600	0.19030000	-3.17140000	-2.11400000	3.5596000	-1.99420000	2.211300	8.108600	5.2192000	-2.3884000	-1.3921000	3.007400	5.178000	0.5271000	-0.057400000	-5.57350000	0.6880000	-9.96580000	-5.01160000	-6.506400000	5.1672000	-1.7809000	-2.5479000	2.644100	7.395500	0.9493000	-5.01160000	0.94930000	-9.965800	-9.965800	-9.965800000	-9.96580000	-2.11400000
GBMLGG	Tumor	TCGA-HT-8113-01	4.947700	0.971600000	-1.3921000	-2.727400000	0.21540000	3.634700	-3.625900000	6.2271000	1.24550000	-9.96580000	-2.547900000	-2.1140000	-9.965800	-5.011600	-4.608200	-0.73460000	-4.60820000	-2.93240000	2.8760000	-2.93240000	3.844100	6.444500	5.6918000	-4.2934000	-0.9132000	2.893600	2.641800	1.8242000	-0.886300000	-3.30760000	1.1447000	-3.45800000	-4.60820000	-6.506400000	6.2182000	0.5666000	-5.0116000	2.793100	8.112300	1.7053000	-6.50640000	2.14760000	-9.965800	-9.965800	-9.965800000	-1.21420000	2.71610000
GBMLGG	Tumor	TCGA-DH-A7UT-01	4.810500	1.275600000	-4.2934000	-3.625900000	-0.73460000	4.981000	-3.625900000	5.5305000	3.71600000	-9.96580000	-0.267100000	-1.8836000	-2.114000	-9.965800	-9.965800	-0.59730000	-3.30760000	-4.29340000	5.5148000	-3.81600000	3.845100	6.960200	6.3031000	-0.6643000	-3.0469000	3.459600	3.225100	-2.9324000	-1.181100000	-9.96580000	1.7053000	-9.96580000	-9.96580000	-4.293400000	7.1818000	-3.4580000	-5.0116000	3.155600	8.248300	2.0218000	-9.96580000	2.58760000	-9.965800	-9.965800	-4.035000000	-0.15040000	2.70730000
GBMLGG	Tumor	TCGA-76-4932-01	5.179200	1.091500000	-3.0469000	-3.458000000	1.76170000	6.704600	-9.965800000	6.6340000	3.70720000	-1.18110000	-1.248100000	-4.2934000	0.202900	-5.011600	-5.573500	-1.68500000	-4.29340000	-2.17790000	5.4473000	-3.62590000	9.306700	7.552700	5.3982000	-2.6349000	-2.1779000	4.338500	5.323400	1.0503000	-1.552200000	-6.50640000	2.1213000	-9.96580000	-2.54790000	-4.035000000	5.4060000	2.1862000	-0.3752000	4.099400	8.859800	4.1078000	-5.01160000	0.46570000	-9.965800	-9.965800	-9.965800000	-0.83390000	3.21890000
GBMLGG	Tumor	TCGA-EZ-7264-01	5.044400	1.091500000	-3.0469000	-3.625900000	-1.59510000	5.212200	-4.035000000	5.8849000	1.76600000	-9.96580000	-5.011600000	-2.9324000	-9.965800	-6.506400	-9.965800	-0.51250000	-3.04690000	-2.46590000	2.9071000	-1.99420000	3.586300	6.246400	4.4667000	-3.1714000	-2.1140000	4.279500	3.831000	-0.8339000	-0.664300000	-3.04690000	0.5170000	-9.96580000	-9.96580000	-3.816000000	4.9603000	-1.9942000	-4.0350000	2.958100	8.832700	1.1706000	-9.96580000	-0.39400000	-9.965800	-9.965800	-9.965800000	-2.63490000	0.77480000
GBMLGG	Tumor	TCGA-TQ-A7RF-01	5.300900	1.669500000	-9.9658000	-4.293400000	0.74930000	5.297200	-3.816000000	7.1223000	3.13600000	-9.96580000	-1.282800000	-2.5479000	-9.965800	-9.965800	-9.965800	-0.99710000	-2.93240000	-3.30760000	5.4976000	-3.17140000	4.605300	8.190700	5.6963000	-0.2498000	-1.2481000	3.834000	4.378600	0.6699000	-1.026200000	-4.29340000	1.3846000	-5.57350000	-3.04690000	-3.458000000	5.3248000	-1.5951000	-3.3076000	3.397900	8.979100	2.9674000	-9.96580000	0.13880000	-9.965800	-9.965800	-9.965800000	-1.46990000	2.92430000
GBMLGG	Tumor	TCGA-28-2510-01	4.954700	1.828200000	-2.3147000	-5.573500000	1.02220000	6.174100	-1.469900000	4.4919000	3.73780000	-3.17140000	-0.267100000	-1.6850000	-9.965800	-9.965800	-9.965800	-1.39210000	-2.63490000	-1.83140000	4.7866000	-3.17140000	7.584000	7.034300	6.0374000	-3.8160000	0.3231000	3.441100	3.260200	1.5854000	-1.392100000	-1.68500000	2.5388000	-3.81600000	-2.31470000	-2.826200000	5.7293000	1.0983000	-1.8314000	3.981000	8.347300	3.9856000	-5.57350000	2.96550000	-9.965800	-9.965800	-9.965800000	-1.43050000	3.07910000
GBMLGG	Tumor	TCGA-DB-5274-01	4.074800	0.824600000	-9.9658000	-2.826200000	-2.38840000	4.663400	-0.913200000	2.8740000	2.46230000	-0.83390000	-0.940600000	-5.0116000	-9.965800	-9.965800	-9.965800	0.17760000	-4.60820000	-1.55220000	3.1327000	-1.68500000	2.763600	7.758600	4.1859000	-2.3884000	0.7916000	2.050000	3.708300	2.0742000	-0.471900000	-2.63490000	0.7664000	-9.96580000	-2.82620000	-4.608200000	3.9543000	-0.5756000	-0.5973000	2.398100	7.825300	0.0990000	-6.50640000	0.62390000	-2.177900	-9.965800	-9.965800000	-4.03500000	1.86430000
GBMLGG	Tumor	TCGA-S9-A7R8-01	5.179200	1.604500000	-9.9658000	-2.547900000	-0.59730000	5.170400	-1.510500000	5.7189000	4.06700000	-5.57350000	0.547000000	-1.9942000	-9.965800	-9.965800	-9.965800	0.12570000	-3.45800000	-4.60820000	5.1748000	-2.17790000	4.200100	7.033200	6.1950000	-0.2845000	-3.4580000	5.028600	5.088800	-1.8314000	-1.086200000	-3.81600000	1.5216000	-9.96580000	-4.29340000	-3.307600000	4.8263000	-2.9324000	-6.5064000	4.151500	8.940300	1.5165000	-4.60820000	2.01470000	-9.965800	-9.965800	-9.965800000	-5.57350000	-0.28450000
GBMLGG	Tumor	TCGA-FG-7641-01	5.214600	0.651700000	-2.3147000	-4.608200000	-0.10310000	4.425700	-3.171400000	6.5129000	1.63740000	-9.96580000	-2.052900000	-2.2447000	-9.965800	-9.965800	-9.965800	-1.55220000	-5.57350000	-5.01160000	2.8661000	-0.80840000	4.344900	6.713400	4.7809000	-2.0529000	-3.4580000	4.243400	4.337800	-1.8836000	-1.780900000	-6.50640000	0.2522000	-9.96580000	-4.60820000	-9.965800000	5.8994000	-4.0350000	-4.2934000	3.002000	8.552600	0.5568000	-9.96580000	1.48080000	-9.965800	-3.816000	-9.965800000	-3.30760000	-0.55430000
GBMLGG	Tumor	TCGA-HW-7495-01	5.148600	1.000700000	-3.0469000	-1.994200000	-0.47190000	4.347700	-2.547900000	7.4055000	2.46230000	-9.96580000	-2.244700000	-3.3076000	-9.965800	-9.965800	-9.965800	-1.83140000	-5.01160000	-3.45800000	3.4251000	0.13880000	4.330600	6.749100	6.3447000	-2.1779000	-9.9658000	3.711600	3.107900	-1.4699000	-1.430500000	-9.96580000	1.3623000	-5.57350000	-9.96580000	-4.293400000	6.2531000	-4.0350000	-3.1714000	2.992900	8.720800	1.2147000	-6.50640000	2.97290000	-9.965800	-5.011600	-9.965800000	-3.81600000	0.91910000
GBMLGG	Tumor	TCGA-CS-6669-01	4.511000	0.623900000	-1.7809000	-4.608200000	-1.35480000	3.243500	-4.608200000	4.7560000	1.47560000	-9.96580000	-3.307600000	-3.0469000	-9.965800	-9.965800	-9.965800	-4.60820000	-5.57350000	-9.96580000	2.6670000	-5.01160000	3.672500	6.162900	5.9220000	-4.6082000	-5.0116000	1.208500	-1.392100	-1.3183000	-1.510500000	-6.50640000	1.5415000	-5.57350000	-9.96580000	-6.506400000	6.7211000	-2.1779000	-9.9658000	2.296000	7.584800	0.2998000	-6.50640000	1.89180000	-9.965800	-9.965800	-9.965800000	-2.93240000	-1.11720000
GBMLGG	Tumor	TCGA-HT-7481-01	4.661100	1.257600000	-3.0469000	-2.388400000	-1.31830000	4.765600	-2.634900000	6.2103000	2.32220000	-9.96580000	-3.816000000	-9.9658000	-9.965800	-9.965800	-9.965800	-1.59510000	-4.03500000	-5.01160000	3.3278000	-0.18280000	4.157100	6.546100	6.0034000	-1.5105000	-2.0529000	3.795000	0.856800	0.4233000	-1.392100000	-3.81600000	1.0503000	-9.96580000	-9.96580000	-9.965800000	5.1322000	-2.3147000	-3.1714000	2.961800	8.920600	0.9038000	-6.50640000	2.50870000	-9.965800	-5.011600	-9.965800000	-3.30760000	0.63320000
GBMLGG	Tumor	TCGA-DU-8163-01	5.153400	1.887900000	-4.6082000	-0.512500000	0.63320000	5.371900	-0.968600000	7.5939000	4.72960000	-4.29340000	-0.118700000	-2.8262000	-9.965800	-9.965800	-5.573500	-0.41310000	-2.63490000	-2.31470000	5.2676000	-1.43050000	3.451700	6.780700	6.9101000	-0.5756000	0.9038000	3.955200	3.568200	1.6830000	-0.533200000	-3.04690000	2.7487000	-0.61930000	-9.96580000	-3.307600000	5.7819000	-0.4521000	-2.1140000	4.745300	8.910700	2.5388000	-2.63490000	2.68280000	-9.965800	-9.965800	-9.965800000	-0.64160000	2.99840000
GBMLGG	Tumor	TCGA-S9-A6WD-01	4.978700	0.903800000	-3.4580000	-5.573500000	0.07180000	3.708300	-5.011600000	6.0575000	2.37320000	-3.62590000	-5.011600000	-1.8836000	-9.965800	-9.965800	-5.011600	-1.11720000	-3.17140000	-3.45800000	3.5633000	-1.28280000	3.682700	7.086200	5.1416000	-1.5522000	-1.8836000	3.429100	3.943100	-0.0725000	0.058000000	-3.45800000	1.2992000	-4.29340000	2.08100000	-9.965800000	4.9388000	-0.3566000	-3.1714000	3.160400	8.417900	2.2633000	-6.50640000	1.11170000	-9.965800	-9.965800	-9.965800000	-4.60820000	-1.08620000
GBMLGG	Tumor	TCGA-CS-4942-01	5.332400	4.725800000	-4.2934000	-1.510500000	0.60500000	5.340200	-0.940600000	8.7910000	5.67670000	-0.99710000	-0.554300000	-9.9658000	-9.965800	-9.965800	-9.965800	0.05800000	-2.11400000	-0.47190000	5.4797000	-1.46990000	3.284100	7.297700	7.0257000	-3.4580000	-0.6643000	5.206800	6.866400	2.4252000	-0.940600000	-4.60820000	2.2237000	-3.62590000	-4.03500000	-2.314700000	5.4430000	1.8404000	-1.8314000	4.736100	8.827500	2.5828000	-5.01160000	2.17980000	-9.965800	-9.965800	-5.573500000	-1.08620000	1.26960000
GBMLGG	Tumor	TCGA-HT-8110-01	3.743200	0.455200000	0.0580000	0.757900000	1.65580000	5.545100	-1.354800000	8.6228000	5.69660000	-0.94060000	0.465700000	-4.0350000	-9.965800	-5.011600	-9.965800	-0.59730000	-0.49210000	-0.10310000	5.2947000	0.57630000	4.768200	7.264800	6.6135000	-2.9324000	1.6420000	4.900200	6.332000	2.6647000	-0.302200000	-2.38840000	2.8602000	-2.46590000	-3.81600000	-0.940600000	5.2784000	4.1302000	2.4675000	4.969500	8.641300	3.3856000	-3.45800000	2.65560000	-9.965800	-9.965800	-5.573500000	0.05800000	2.46490000
GBMLGG	Tumor	TCGA-HT-8106-01	5.133900	2.611400000	-1.2828000	2.128000000	1.15770000	5.774000	2.483100000	5.2196000	6.10560000	3.21580000	1.660400000	-4.0350000	-9.965800	-5.573500	-5.011600	1.40110000	2.38980000	2.74440000	5.9507000	2.72270000	4.140900	7.240100	7.7691000	-3.0469000	4.7415000	6.251700	6.816200	6.5875000	4.936400000	2.00040000	3.7160000	1.51150000	-0.19930000	-0.394000000	5.4179000	4.2810000	5.4223000	4.688200	8.485500	4.4842000	1.96750000	3.34500000	-9.965800	-9.965800	-1.318300000	-1.51050000	3.10620000
GBMLGG	Tumor	TCGA-QH-A6CW-01	4.836500	2.025400000	-5.5735000	-3.458000000	-0.78340000	5.830100	-3.458000000	6.6712000	3.78360000	-4.29340000	-2.932400000	-1.7809000	-9.965800	-9.965800	-9.965800	1.21470000	-0.66430000	-4.60820000	5.7782000	-2.17790000	5.491200	6.813200	7.5963000	-1.9942000	-1.3921000	2.081000	3.080800	0.3346000	-0.859900000	-4.60820000	1.8078000	-2.05290000	-9.96580000	-2.052900000	5.3893000	-3.0469000	-4.6082000	3.238900	8.956800	3.1011000	-6.50640000	1.72290000	-9.965800	-9.965800	-9.965800000	-1.46990000	5.41650000
GBMLGG	Tumor	TCGA-RY-A840-01	5.200100	1.628100000	-4.0350000	-5.573500000	-1.88360000	4.916000	-6.506400000	7.4355000	0.82460000	-9.96580000	-4.293400000	-4.6082000	-9.965800	-5.573500	-9.965800	-0.37520000	-9.96580000	-4.29340000	3.2251000	-1.93790000	3.223600	7.815400	3.8973000	-2.2447000	-3.3076000	2.844200	2.978400	-0.4719000	-0.413100000	-5.57350000	-0.3940000	-5.57350000	-9.96580000	-5.573500000	6.4108000	-3.3076000	-4.2934000	2.946900	8.730800	0.0990000	-9.96580000	-1.39210000	-9.965800	-9.965800	-9.965800000	-9.96580000	-1.68500000
GBMLGG	Tumor	TCGA-06-0743-01	4.230400	2.342300000	-1.0262000	-3.625900000	0.66990000	6.135300	-1.937900000	6.5812000	3.61720000	-0.26710000	-0.284500000	-1.0262000	0.585900	-4.035000	-4.608200	0.34600000	-1.83140000	-1.05590000	5.6702000	-1.46990000	6.881900	7.428900	5.0229000	-4.0350000	1.8036000	3.292900	3.788800	2.6647000	0.015800000	-3.30760000	2.6348000	-1.99420000	0.85680000	-2.052900000	4.6118000	3.3061000	1.0222000	3.279600	8.359900	3.6148000	-2.82620000	2.09790000	-9.965800	-9.965800	-3.307600000	-0.28450000	3.48810000
GBMLGG	Tumor	TCGA-HW-8319-01	5.210300	1.891800000	-2.0529000	-2.314700000	0.76640000	5.273600	-3.046900000	9.0638000	3.63590000	-5.57350000	-0.375200000	-5.5735000	-9.965800	-5.573500	-5.011600	-0.57560000	-5.01160000	-4.60820000	4.4660000	-1.88360000	4.811000	6.879700	6.2517000	-1.2828000	-2.5479000	4.376500	4.722000	-1.2142000	-2.114000000	-5.01160000	1.7009000	-9.96580000	-3.81600000	-4.608200000	5.8914000	-1.7809000	-3.8160000	4.324200	9.009600	2.9013000	-6.50640000	0.89610000	-9.965800	-5.011600	-9.965800000	1.94900000	5.57200000
GBMLGG	Tumor	TCGA-HT-7482-01	5.294700	0.642500000	-3.4580000	-1.883600000	0.70580000	5.111500	-2.244700000	7.0402000	4.85700000	-5.57350000	-0.356600000	-3.4580000	-9.965800	-9.965800	-9.965800	-1.63940000	-5.01160000	-4.60820000	4.7777000	-2.93240000	4.169200	7.002900	6.3872000	-2.9324000	-1.5951000	3.228200	3.716000	0.2029000	-2.052900000	-3.45800000	2.4171000	-5.01160000	-9.96580000	-4.608200000	5.3705000	-1.8314000	-5.0116000	4.295100	8.442200	3.1045000	-6.50640000	2.16060000	-9.965800	-5.573500	-9.965800000	0.09900000	4.03750000
GBMLGG	Tumor	TCGA-DU-5870-01	5.107700	1.460000000	-3.1714000	-1.883600000	-1.14880000	5.226500	-1.639400000	8.3123000	3.52870000	-9.96580000	-4.293400000	-2.7274000	-9.965800	-9.965800	-9.965800	-1.83140000	-0.99710000	-2.17790000	4.4040000	1.22090000	4.454200	7.128200	6.2612000	-1.8314000	-1.3921000	4.204800	4.418900	1.1250000	-1.831400000	-3.45800000	1.7141000	-4.03500000	-4.60820000	-4.608200000	5.1958000	-1.5105000	-2.1140000	3.732400	8.750900	1.2756000	-4.60820000	1.22090000	-9.965800	-9.965800	-5.573500000	-4.29340000	-0.53320000
GBMLGG	Tumor	TCGA-E1-5304-01	5.604100	1.105000000	-9.9658000	-4.035000000	-3.81600000	6.846800	-5.011600000	6.4222000	1.91880000	-9.96580000	-4.608200000	-9.9658000	-9.965800	-9.965800	-9.965800	-0.49210000	-2.46590000	-2.46590000	3.1829000	-4.29340000	3.957100	7.075100	4.2921000	2.0776000	-3.8160000	4.227400	4.399200	-0.7588000	-1.732200000	-9.96580000	0.2154000	-9.96580000	-9.96580000	-6.506400000	5.0387000	-0.5973000	-0.0877000	2.996600	9.627100	0.1388000	-9.96580000	-0.47190000	-9.965800	-9.965800	-9.965800000	-3.62590000	-0.94060000
GBMLGG	Tumor	TCGA-TM-A84S-01	4.796000	1.131600000	-4.2934000	-3.816000000	0.01580000	4.779300	-3.625900000	7.0646000	3.25110000	-9.96580000	-2.727400000	-2.3147000	-4.035000	-5.573500	-9.965800	-0.73460000	-2.46590000	-1.14880000	4.5898000	0.56660000	4.058400	7.520400	6.0266000	-1.3183000	-0.7588000	4.347000	4.779800	1.1316000	-0.641600000	-5.57350000	1.1184000	-5.57350000	-9.96580000	-4.608200000	5.3413000	-1.2481000	-1.0559000	3.354900	8.333400	2.2482000	-9.96580000	1.05730000	-4.608200	-9.965800	-9.965800000	-1.88360000	0.41250000
GBMLGG	Tumor	TCGA-CS-4943-01	4.440400	1.183300000	-5.0116000	-6.506400000	-1.35480000	5.339200	-4.035000000	7.3220000	3.71160000	-2.54790000	-1.055900000	-9.9658000	-9.965800	-9.965800	-9.965800	-1.24810000	-2.82620000	-1.99420000	4.4588000	-4.29340000	3.859100	6.749300	5.7030000	-1.8314000	-1.0862000	2.472700	2.933800	0.2522000	-1.732200000	-4.03500000	2.0289000	-6.50640000	-5.01160000	-3.307600000	5.4912000	-0.4521000	-1.4699000	3.228200	9.274500	1.7316000	-6.50640000	0.37960000	-9.965800	-9.965800	-9.965800000	-0.47190000	3.57180000
GBMLGG	Tumor	TCGA-E1-A7Z3-01	4.809500	2.000400000	-3.1714000	-9.965800000	0.24000000	4.791300	-1.831400000	6.6253000	3.25410000	-9.96580000	-2.114000000	-2.8262000	-9.965800	-9.965800	-9.965800	-2.31470000	-6.50640000	-5.01160000	4.8997000	-1.78090000	5.491200	7.235000	6.7103000	-2.6349000	-2.6349000	3.041100	4.007300	-0.2845000	-1.552200000	-4.60820000	1.8604000	-9.96580000	-3.04690000	-3.307600000	5.9538000	-1.6850000	-2.4659000	3.824900	7.913500	2.6232000	-6.50640000	1.94900000	-2.052900	-9.965800	-9.965800000	-1.78090000	1.94520000
GBMLGG	Tumor	TCGA-14-1034-01	4.638100	1.233300000	0.0854000	-4.608200000	3.20340000	6.833300	-1.639400000	5.1498000	4.71320000	-4.03500000	0.288100000	-9.9658000	-9.965800	-9.965800	-5.011600	-1.39210000	-2.63490000	-0.99710000	5.9043000	-4.29340000	7.271200	7.297800	6.5322000	-2.9324000	1.6045000	4.096900	4.171600	2.3898000	-1.117200000	-3.04690000	2.6185000	-2.05290000	0.66990000	-5.573500000	4.5650000	2.9820000	-0.0277000	4.546600	8.201100	4.6312000	-3.45800000	3.11450000	-9.965800	-9.965800	-9.965800000	-0.37520000	3.30760000
GBMLGG	Tumor	TCGA-06-0184-01	4.330600	0.880500000	-0.3383000	-3.171400000	1.22090000	6.116300	-1.685000000	4.1103000	5.68710000	-1.39210000	1.433500000	-3.1714000	-3.307600	-4.608200	-3.171400	-0.24980000	-0.94060000	-1.63940000	6.6138000	-1.99420000	6.034800	7.556200	6.8560000	-3.6259000	0.4761000	4.015300	4.947700	2.3592000	0.177600000	-1.88360000	3.0376000	-3.62590000	0.36850000	-0.886300000	4.0977000	2.3077000	-0.9686000	4.843000	7.776800	3.2450000	-4.60820000	3.98290000	-9.965800	-9.965800	-9.965800000	-0.15040000	2.67380000
GBMLGG	Tumor	TCGA-12-3652-01	4.664000	0.444700000	-3.6259000	-3.816000000	-0.24980000	6.329000	-3.816000000	4.7945000	1.64660000	0.27620000	-2.727400000	-5.5735000	-0.013000	-9.965800	-9.965800	-0.68730000	-2.11400000	-2.46590000	4.2803000	-3.81600000	8.491800	7.444700	4.1994000	-6.5064000	-0.3940000	4.767200	4.859000	1.7532000	-0.997100000	-3.81600000	1.0363000	-4.60820000	0.24000000	-4.293400000	3.7625000	4.7597000	-1.3548000	2.580400	8.039600	3.1145000	-5.57350000	-0.04250000	-9.965800	-9.965800	-9.965800000	-0.64160000	-0.85990000
GBMLGG	Tumor	TCGA-FG-8182-01	5.483500	2.039500000	-9.9658000	-4.608200000	0.25220000	5.211100	-2.727400000	7.2556000	4.73770000	-9.96580000	-1.685000000	-4.0350000	-9.965800	-9.965800	-9.965800	0.22770000	-4.60820000	-6.50640000	5.2661000	-3.62590000	4.151500	6.735700	7.0280000	-1.5522000	-1.4305000	3.613600	3.468700	0.4340000	-1.318300000	-6.50640000	1.7954000	-9.96580000	-9.96580000	-4.608200000	5.2300000	-3.3076000	-3.8160000	4.354100	9.080000	1.7995000	-5.57350000	2.20820000	-9.965800	-4.293400	-9.965800000	0.89610000	5.69020000
GBMLGG	Tumor	TCGA-26-5132-01	4.722500	1.876200000	-2.1140000	-3.307600000	1.12500000	6.622400	-0.997100000	5.7038000	3.81570000	-1.18110000	-0.492100000	-2.3147000	-1.181100	-5.011600	-4.293400	0.63320000	-0.80840000	-0.64160000	5.8069000	-1.35480000	9.617600	7.921600	5.4067000	-2.9324000	1.1117000	4.272800	5.383000	2.8402000	0.669900000	-0.75880000	3.1062000	-2.54790000	-2.93240000	-1.780900000	4.4189000	2.9802000	1.9302000	4.217300	8.254100	3.8340000	-1.83140000	1.33970000	-9.965800	-9.965800	-3.458000000	-1.78090000	1.56120000
GBMLGG	Tumor	TCGA-DU-A5TW-01	5.104800	2.488300000	-3.1714000	-4.293400000	-0.32010000	4.789800	-5.573500000	7.5000000	3.10280000	-9.96580000	-2.388400000	-2.2447000	-9.965800	-9.965800	-9.965800	0.44470000	-4.03500000	-3.81600000	4.7263000	-2.72740000	3.635900	7.653100	6.0162000	0.2400000	-3.6259000	3.007400	4.019800	-2.2447000	-1.994200000	-2.17790000	0.8408000	-9.96580000	-9.96580000	-4.293400000	5.4483000	-2.3147000	-4.2934000	3.290000	8.797500	2.3564000	-9.96580000	0.25220000	-9.965800	-9.965800	-9.965800000	-3.45800000	0.19030000
GBMLGG	Tumor	TCGA-TQ-A7RP-01	4.538600	1.356700000	-1.3548000	-2.177900000	-0.15040000	4.433700	-4.035000000	6.5853000	3.16850000	-3.62590000	-2.634900000	-3.4580000	-2.826200	-9.965800	-9.965800	-0.83390000	-1.14880000	-2.72740000	5.3020000	-0.99710000	5.578400	7.996800	6.3600000	-3.8160000	-0.2498000	3.486800	3.190800	2.0946000	0.227700000	-5.01160000	1.1184000	-3.04690000	-3.45800000	-3.816000000	3.8198000	-0.7108000	-1.2142000	3.165300	7.909400	2.5634000	-5.57350000	2.96370000	-9.965800	-4.608200	-9.965800000	-2.11400000	2.01110000
GBMLGG	Tumor	TCGA-HT-7689-01	5.064000	0.749300000	-2.8262000	-2.826200000	0.37960000	5.303800	-2.727400000	6.8986000	3.99380000	-9.96580000	-0.997100000	-2.8262000	-9.965800	-9.965800	-9.965800	-1.83140000	-5.57350000	-4.60820000	4.8744000	-2.46590000	3.598200	6.856900	5.8729000	-0.7588000	-2.3147000	4.147400	4.697700	0.6239000	-1.318300000	-5.01160000	1.5612000	-5.01160000	-4.03500000	-5.573500000	5.4732000	2.4063000	-2.8262000	3.782500	8.530500	2.5948000	-4.29340000	2.87010000	-9.965800	-9.965800	-9.965800000	-1.63940000	0.39070000
GBMLGG	Tumor	TCGA-FG-7638-01	4.606500	0.993500000	-4.0350000	-4.608200000	-1.08620000	4.543600	-1.994200000	7.9897000	1.99310000	-5.57350000	-3.046900000	-5.5735000	-9.965800	-5.011600	-5.573500	-2.11400000	-6.50640000	-2.93240000	3.1876000	-0.45210000	3.950600	7.264100	5.1040000	-3.6259000	-0.8863000	3.610100	4.300200	0.9419000	-1.282800000	-6.50640000	0.6880000	-4.60820000	-5.01160000	-9.965800000	6.4194000	0.2154000	-0.6193000	3.147500	8.577700	1.1447000	-9.96580000	0.68800000	-9.965800	-9.965800	-9.965800000	-3.17140000	-1.08620000
GBMLGG	Tumor	TCGA-32-1970-01	5.036500	2.304800000	-0.6643000	-9.965800000	0.93430000	5.564700	-2.388400000	5.9096000	3.93460000	-0.33830000	-2.244700000	-3.1714000	-9.965800	-3.816000	-2.465900	-0.04250000	-1.63940000	-2.72740000	4.8978000	-2.63490000	5.761800	7.183200	6.0418000	-2.9324000	0.1124000	5.323400	6.314900	1.9034000	-0.452100000	-3.04690000	1.6558000	-5.57350000	-0.64160000	-4.035000000	4.8141000	3.6230000	0.4233000	3.945000	8.195600	3.7603000	-5.01160000	3.31770000	-9.965800	-9.965800	-5.011600000	-1.59510000	1.58060000
GBMLGG	Tumor	TCGA-P5-A5EV-01	5.101900	1.930200000	-9.9658000	-2.932400000	-0.33830000	5.205600	-3.307600000	7.2186000	3.37870000	-5.01160000	-1.685000000	-4.2934000	-9.965800	-2.826200	-5.573500	-1.24810000	-5.01160000	-1.35480000	4.7280000	-1.68500000	4.332800	8.220800	6.2169000	-1.4699000	0.0440000	3.936500	4.162800	1.9895000	-1.086200000	-5.01160000	1.7744000	-9.96580000	-4.60820000	-9.965800000	5.7250000	0.4552000	2.3077000	3.565700	8.683300	1.4388000	-6.50640000	0.35730000	-9.965800	-9.965800	-5.573500000	-1.99420000	0.52710000
GBMLGG	Tumor	TCGA-HT-7476-01	4.749600	1.609300000	-3.3076000	-2.547900000	-0.64160000	4.270600	-2.052900000	6.1314000	2.69400000	-4.03500000	-2.114000000	-3.3076000	-9.965800	-5.011600	-9.965800	-0.53320000	-4.60820000	-3.04690000	4.4523000	-2.54790000	4.217300	6.688300	5.6708000	-2.4659000	-0.5543000	1.526600	1.131600	0.8961000	-0.940600000	-4.60820000	1.7489000	-4.29340000	-9.96580000	-3.625900000	5.5355000	0.0580000	-0.8599000	3.470000	8.565600	2.1147000	-5.01160000	1.32250000	-9.965800	-9.965800	-9.965800000	-2.46590000	1.96010000
GBMLGG	Tumor	TCGA-TQ-A7RG-01	5.144100	1.208500000	-1.6850000	-4.035000000	-0.75880000	5.206000	-3.307600000	7.2563000	3.26470000	-2.31470000	-1.831400000	-2.8262000	-9.965800	-9.965800	-9.965800	-0.05740000	-2.93240000	-0.47190000	4.7587000	-1.08620000	4.448300	7.330300	5.7112000	-2.3884000	-0.4325000	3.533700	3.746400	1.3109000	-0.619300000	-1.88360000	1.2271000	-3.81600000	-3.30760000	-9.965800000	5.6918000	-0.3383000	-1.3548000	3.599400	8.874600	2.0111000	-5.57350000	0.31150000	-9.965800	-9.965800	-9.965800000	-4.03500000	1.62810000
GBMLGG	Tumor	TCGA-TM-A84F-01	4.708800	2.141100000	-4.0350000	-3.458000000	1.21470000	5.295800	0.766400000	6.1027000	4.89050000	2.69400000	1.379100000	-2.0529000	-2.052900	-5.011600	-9.965800	1.69200000	0.08540000	1.47560000	5.4260000	0.19030000	3.526200	7.227000	7.3541000	-1.1488000	3.1653000	4.457500	5.300200	4.4556000	1.263600000	-0.96860000	3.4791000	-1.83140000	-1.18110000	-1.026200000	5.9658000	6.4854000	4.1036000	3.658900	7.986500	4.1294000	-0.41310000	2.34230000	-9.965800	-9.965800	-0.758800000	1.59500000	5.87210000
GBMLGG	Tumor	TCGA-FG-8181-01	4.803300	1.714100000	-2.3147000	-6.506400000	-0.21590000	3.724800	-2.932400000	4.3285000	2.04650000	-3.81600000	-2.314700000	-3.6259000	-9.965800	-5.011600	-9.965800	-1.51050000	-3.17140000	-3.62590000	3.0706000	-3.45800000	4.359700	6.204600	5.6691000	-2.4659000	-1.1811000	2.526300	2.753000	0.5069000	-1.780900000	-3.30760000	1.9638000	-9.96580000	-5.01160000	-4.035000000	6.8459000	1.3454000	-2.7274000	2.772100	7.832600	3.4674000	-4.03500000	0.39070000	-9.965800	-9.965800	-5.573500000	-2.17790000	3.28700000
GBMLGG	Tumor	TCGA-DU-A7T6-01	5.656800	1.651200000	-4.2934000	-4.293400000	-2.05290000	5.208300	-2.826200000	3.6125000	1.76170000	-3.04690000	-2.727400000	-4.0350000	-9.965800	-9.965800	-6.506400	0.09900000	-3.62590000	-2.38840000	4.0109000	-0.99710000	4.915600	7.300000	4.4816000	-1.1811000	-0.4719000	3.555900	2.236000	1.0779000	0.633200000	-4.60820000	2.1313000	-3.62590000	-1.88360000	-4.608200000	5.6548000	0.8082000	-0.4719000	3.455600	8.845100	1.4652000	-6.50640000	1.42280000	-9.965800	-9.965800	-9.965800000	-4.03500000	-0.11870000
GBMLGG	Tumor	TCGA-DB-A4XC-01	4.913200	2.118000000	-1.7809000	-1.392100000	-0.88630000	4.874400	-1.214200000	7.7038000	4.17880000	-9.96580000	-0.619300000	-0.7588000	-9.965800	-9.965800	-9.965800	0.91910000	-3.17140000	-3.62590000	4.9213000	-1.11720000	3.679300	6.716000	6.5898000	-0.7588000	-1.5522000	3.986500	4.422300	1.1706000	-1.595100000	-3.81600000	1.3567000	-5.01160000	-3.81600000	-9.965800000	5.3590000	0.0580000	-2.1140000	3.951500	8.849600	2.4252000	-4.60820000	1.31670000	-9.965800	-9.965800	-9.965800000	-1.93790000	0.48650000
GBMLGG	Tumor	TCGA-06-0219-01	3.211200	-0.057400000	-2.9324000	-3.171400000	-0.26710000	5.721700	-5.011600000	4.8856000	4.90260000	0.94190000	1.816000000	-3.4580000	-2.826200	-5.573500	-9.965800	-0.45210000	-5.01160000	0.03000000	4.5699000	-6.50640000	7.598600	7.248100	3.8983000	-4.2934000	1.0847000	3.947800	3.815700	2.2082000	-1.469900000	-3.04690000	2.3677000	-5.01160000	0.50690000	-1.831400000	2.5756000	6.0153000	-0.1031000	3.916600	7.721100	1.9601000	-9.96580000	1.55630000	-5.011600	-9.965800	-5.573500000	0.84080000	2.51120000
GBMLGG	Tumor	TCGA-14-0787-01	4.789800	0.872600000	-2.4659000	-5.573500000	2.49850000	7.407200	-2.634900000	5.4686000	4.35480000	-0.01300000	-0.182800000	-3.4580000	1.316700	-9.965800	-9.965800	-1.08620000	-2.17790000	-0.99710000	5.9876000	-3.04690000	7.456200	7.951600	4.9346000	-4.2934000	0.3231000	4.257100	4.794500	2.2206000	-1.552200000	-3.30760000	2.7572000	-3.04690000	-0.78340000	-2.114000000	5.1111000	4.6972000	1.6140000	3.985600	8.181000	5.5367000	-3.62590000	3.59470000	-9.965800	-9.965800	-2.826200000	-0.75880000	3.01810000
GBMLGG	Tumor	TCGA-S9-A6U2-01	5.289500	1.782800000	-3.4580000	-6.506400000	-0.41310000	4.514200	-2.388400000	8.4661000	3.56940000	-9.96580000	-1.685000000	-5.0116000	-9.965800	-9.965800	-5.573500	-1.51050000	-3.45800000	-2.54790000	4.5173000	1.82010000	4.906500	7.210300	5.7488000	-3.8160000	-1.2142000	4.504000	4.038300	0.1519000	-0.687300000	-3.81600000	1.7786000	-5.57350000	-9.96580000	-4.035000000	5.7263000	-1.1488000	-2.1140000	4.022500	8.869400	1.5165000	-6.50640000	1.00790000	-9.965800	-9.965800	-9.965800000	-1.63940000	3.66570000
GBMLGG	Tumor	TCGA-DB-A75M-01	4.811500	2.128000000	-2.5479000	-2.932400000	-1.31830000	5.201700	-3.625900000	7.9424000	3.13600000	-5.57350000	-1.883600000	-2.7274000	-4.035000	-9.965800	-9.965800	-0.99710000	-5.01160000	-2.72740000	5.3151000	-1.51050000	4.368800	7.425400	7.0202000	-1.2142000	-1.4699000	3.137700	3.757100	0.7321000	-0.997100000	-4.60820000	1.7870000	-5.01160000	-9.96580000	-9.965800000	6.1279000	-2.2447000	-3.3076000	2.641800	8.876100	2.3135000	-5.57350000	0.47610000	-9.965800	-9.965800	-9.965800000	-2.11400000	-0.11870000
GBMLGG	Tumor	TCGA-HT-8012-01	5.213800	2.021800000	-2.1779000	-5.011600000	-0.68730000	4.175600	-2.547900000	5.5802000	2.81990000	-5.57350000	-1.181100000	-1.5105000	-9.965800	-9.965800	-9.965800	-0.04250000	-4.03500000	-1.93790000	4.0462000	-1.43050000	4.001900	6.692500	5.8258000	-3.1714000	-2.7274000	4.555300	2.974700	-0.3940000	-0.968600000	-1.88360000	1.2756000	-4.60820000	-5.01160000	-4.608200000	5.7458000	-3.8160000	-3.6259000	3.152300	8.620600	2.1830000	-9.96580000	0.32310000	-4.293400	-4.293400	-9.965800000	-3.62590000	1.46520000
GBMLGG	Tumor	TCGA-S9-A7QW-01	5.175200	1.379100000	-9.9658000	-9.965800000	-2.31470000	5.011300	-4.608200000	7.7080000	2.31930000	-9.96580000	-4.608200000	-2.9324000	-9.965800	-9.965800	-9.965800	-0.75880000	-3.62590000	-9.96580000	4.2609000	-3.62590000	3.101100	7.324100	4.8679000	-1.1172000	-3.8160000	3.442400	3.613600	-1.4305000	-1.282800000	-9.96580000	0.2762000	-5.57350000	-4.60820000	-5.573500000	6.2321000	-2.9324000	-5.0116000	3.187600	9.042600	0.1903000	-6.50640000	0.33460000	-9.965800	-9.965800	-9.965800000	-0.83390000	2.91090000
GBMLGG	Tumor	TCGA-P5-A733-01	4.220400	0.832700000	-3.1714000	-4.293400000	-0.21590000	3.124500	-4.293400000	7.0729000	0.97160000	-9.96580000	-3.816000000	-5.5735000	-9.965800	-9.965800	-9.965800	-2.46590000	-9.96580000	-4.29340000	3.3814000	-2.46590000	3.853100	7.240700	5.1031000	-2.2447000	-3.3076000	2.438600	3.242000	-1.3183000	-3.171400000	-5.57350000	0.7233000	-6.50640000	-9.96580000	-9.965800000	4.8490000	-3.4580000	-6.5064000	2.868100	8.351200	1.4756000	-6.50640000	-0.43250000	-9.965800	-9.965800	-9.965800000	-2.31470000	1.90340000
GBMLGG	Tumor	TCGA-E1-A7Z4-01	4.955600	1.220900000	-4.0350000	-1.510500000	-0.47190000	4.454900	-5.011600000	7.9626000	4.17240000	-1.78090000	-0.103100000	-5.5735000	-9.965800	-9.965800	-9.965800	-1.93790000	-3.30760000	-1.73220000	5.5555000	-2.93240000	2.989300	8.042500	6.4603000	-2.6349000	-2.5479000	2.963700	3.815700	-1.0262000	-0.833900000	-3.45800000	2.4779000	-9.96580000	-9.96580000	-3.046900000	4.8253000	-0.2498000	-1.8314000	3.838000	8.981400	2.3308000	-6.50640000	0.73210000	-9.965800	-9.965800	-9.965800000	-0.64160000	2.32220000
GBMLGG	Tumor	TCGA-FG-8185-01	4.828900	2.050000000	-3.8160000	-3.046900000	-1.35480000	4.742100	-3.046900000	7.1671000	2.01830000	-4.29340000	-2.547900000	-2.6349000	-9.965800	-9.965800	-9.965800	0.40160000	-2.31470000	-5.57350000	4.3513000	-4.60820000	4.542300	6.623400	5.4667000	-1.8836000	-3.8160000	3.270700	4.552800	-1.0262000	-1.994200000	-5.01160000	1.0503000	-6.50640000	-9.96580000	-5.011600000	6.0751000	-2.3884000	-3.6259000	3.129400	8.848600	1.6558000	-6.50640000	0.93430000	-9.965800	-9.965800	-9.965800000	-0.71080000	4.05930000
GBMLGG	Tumor	TCGA-FG-A4MW-01	4.722000	1.683000000	-1.5522000	-9.965800000	-0.71080000	5.100200	-4.293400000	6.6946000	3.02170000	-1.68500000	-5.011600000	-1.7809000	-3.307600	-9.965800	-9.965800	-0.96860000	-4.29340000	-4.03500000	4.7735000	-3.30760000	5.365700	7.439800	5.7877000	-1.5951000	-3.0469000	3.937400	4.809500	0.8246000	-1.780900000	-4.60820000	1.4065000	-9.96580000	-1.08620000	-1.732200000	6.3990000	2.4960000	0.4657000	3.068800	8.567500	2.3704000	-5.01160000	2.93190000	-9.965800	-9.965800	-9.965800000	-2.54790000	-0.23280000
GBMLGG	Tumor	TCGA-HW-8320-01	5.228500	1.678500000	-3.1714000	-1.994200000	0.27620000	5.362200	-2.727400000	8.3864000	3.72040000	-5.57350000	-0.783400000	-2.8262000	-4.035000	-9.965800	-5.573500	-0.10310000	-0.80840000	-4.60820000	4.9364000	-3.04690000	4.695500	6.525600	6.0911000	-1.5522000	-3.8160000	3.072300	4.044500	-0.0425000	-1.595100000	-4.03500000	1.5514000	-5.57350000	-9.96580000	-4.608200000	6.6878000	-0.5332000	-2.1140000	3.809500	8.778000	2.6579000	-9.96580000	0.74070000	-9.965800	-9.965800	-5.573500000	0.76640000	6.05340000
GBMLGG	Tumor	TCGA-DU-5849-01	5.272100	1.556300000	-4.6082000	-4.608200000	-0.47190000	4.678700	-3.046900000	6.7335000	2.56580000	-4.03500000	-1.469900000	-3.1714000	-9.965800	-9.965800	-9.965800	-1.31830000	-3.30760000	0.01580000	3.6289000	-2.54790000	3.763500	6.902900	5.1330000	-2.6349000	-0.1504000	3.549800	4.192300	1.3679000	-0.783400000	-3.17140000	1.7744000	-5.01160000	-5.01160000	-4.608200000	6.1681000	0.5470000	-2.9324000	2.795100	8.654500	2.6850000	-5.57350000	2.27230000	-9.965800	-9.965800	-9.965800000	-1.14880000	2.26630000
GBMLGG	Tumor	TCGA-06-0190-01	4.618900	0.949300000	-0.2498000	-1.469900000	1.87220000	6.909800	-1.086200000	5.1563000	4.96490000	2.16700000	3.127800000	-3.0469000	-1.994200	-9.965800	-9.965800	0.99350000	0.35730000	0.00140000	6.8197000	-0.85990000	9.051300	6.517300	5.9575000	-2.9324000	2.7401000	4.078200	3.899300	4.0532000	1.799500000	-0.49210000	3.5935000	-2.24470000	4.94490000	-0.664300000	5.3999000	2.5756000	1.5115000	4.589200	8.489000	5.4192000	-1.88360000	2.58280000	-9.965800	-9.965800	-5.011600000	1.17060000	5.25250000
GBMLGG	Tumor	TCGA-DB-5273-01	4.779800	1.131600000	-4.6082000	-3.046900000	0.03000000	5.511900	-5.011600000	7.8505000	4.69550000	-2.17790000	0.537000000	-9.9658000	-9.965800	-9.965800	-5.011600	-0.33830000	-3.45800000	-2.82620000	5.0985000	-2.82620000	3.404800	6.874300	6.6036000	-2.5479000	-0.1665000	3.580300	4.726300	1.1447000	-1.354800000	-4.29340000	2.7205000	-5.57350000	-9.96580000	-5.573500000	6.2333000	0.3685000	0.3460000	4.028700	8.845400	2.9655000	-6.50640000	2.82800000	-9.965800	-9.965800	-9.965800000	0.43400000	3.99560000
GBMLGG	Tumor	TCGA-R8-A6MO-01	4.889000	1.884000000	-9.9658000	-5.011600000	-1.46990000	4.509100	-2.314700000	3.6612000	3.03760000	-3.81600000	-3.625900000	-1.8836000	-9.965800	-9.965800	-9.965800	-0.71080000	-2.54790000	-1.78090000	5.1148000	-2.82620000	5.707400	7.148100	6.1385000	-3.4580000	-0.4521000	4.318400	3.426400	1.6604000	-0.182800000	-5.57350000	1.7403000	-6.50640000	-5.01160000	-4.035000000	4.9388000	-2.6349000	-2.5479000	3.014500	8.590200	0.7664000	-5.57350000	1.30510000	-9.965800	-5.573500	-4.608200000	-9.96580000	-0.88630000
GBMLGG	Tumor	TCGA-CS-6670-01	4.878800	1.170600000	-9.9658000	-6.506400000	-1.21420000	4.520500	-9.965800000	5.7706000	0.78320000	-9.96580000	-2.114000000	-3.4580000	-9.965800	-5.573500	-9.965800	-1.46990000	-5.01160000	-9.96580000	3.5337000	-1.59510000	3.184400	6.822700	6.5248000	-2.1140000	-9.9658000	2.750800	3.134400	-0.8084000	-1.883600000	-9.96580000	0.6699000	-9.96580000	-3.04690000	-4.608200000	5.5311000	-1.0559000	-3.8160000	2.556100	8.362100	1.7009000	-9.96580000	-0.15040000	-5.011600	-9.965800	-9.965800000	-0.16650000	5.16760000
GBMLGG	Tumor	TCGA-DU-5854-01	4.885600	1.770200000	-3.3076000	-3.046900000	0.80820000	5.689300	-4.035000000	6.4421000	5.10560000	-2.31470000	-1.883600000	-3.0469000	-9.965800	-9.965800	-4.293400	-1.88360000	-2.05290000	-1.28280000	5.6259000	-1.46990000	5.430000	7.114900	6.1252000	-3.0469000	1.1050000	4.531100	4.067000	3.2405000	0.138800000	-2.63490000	3.3856000	-1.59510000	-3.81600000	-3.307600000	5.3965000	0.8805000	-0.6873000	4.499600	8.835900	3.1475000	-3.45800000	4.42630000	-9.965800	-9.965800	-5.573500000	-1.39210000	-0.01300000
GBMLGG	Tumor	TCGA-S9-A6WL-01	5.290600	2.336600000	-4.0350000	-2.727400000	0.01580000	4.831400	-2.388400000	6.3443000	2.38980000	-4.03500000	-2.932400000	-3.4580000	-9.965800	-9.965800	-9.965800	-1.08620000	-3.81600000	-3.17140000	4.1994000	-1.08620000	5.193000	6.688500	5.0440000	-2.6349000	-2.5479000	3.374500	3.769900	-0.4325000	-0.267100000	-1.51050000	1.4065000	-9.96580000	-4.60820000	-6.506400000	5.9734000	-1.7322000	-2.1140000	3.859100	8.442500	2.6940000	-6.50640000	1.09150000	-9.965800	-9.965800	-9.965800000	-4.29340000	-1.83140000
GBMLGG	Tumor	TCGA-S9-A6TV-01	5.155500	2.101300000	-4.2934000	-3.625900000	3.14090000	6.701800	-2.826200000	5.9458000	4.67590000	4.59880000	0.956800000	-1.5522000	-9.965800	-2.932400	-2.465900	0.80820000	-3.04690000	0.50690000	5.2902000	-1.63940000	8.168300	7.821200	6.0481000	-1.5105000	2.7270000	5.661700	6.810200	1.6875000	-0.394000000	-2.05290000	2.7095000	-3.81600000	-1.28280000	-0.886300000	6.6518000	4.6888000	0.9642000	3.617200	9.410700	5.9308000	-4.03500000	2.43590000	-9.965800	-9.965800	-4.035000000	-0.02770000	3.82180000
GBMLGG	Tumor	TCGA-26-5135-01	4.888500	3.415600000	-1.6850000	-6.506400000	0.63320000	7.501900	-9.965800000	4.9065000	4.67640000	-1.68500000	-0.356600000	-9.9658000	-9.965800	-4.608200	-9.965800	0.11240000	-1.83140000	-1.02620000	6.4109000	-0.71080000	8.434000	7.644700	5.6608000	-3.4580000	0.1776000	3.688300	4.776700	2.2237000	-0.166500000	-1.99420000	4.2639000	-4.29340000	-1.05590000	-0.833900000	5.5056000	3.9636000	0.6699000	4.867500	8.233100	4.2289000	-5.57350000	2.12800000	-9.965800	-9.965800	-9.965800000	0.25220000	4.69830000
GBMLGG	Tumor	TCGA-S9-A6WE-01	5.306000	1.824200000	-4.2934000	-3.625900000	-1.35480000	5.067400	-9.965800000	6.0110000	2.58520000	-9.96580000	-2.114000000	-2.8262000	-9.965800	-9.965800	-9.965800	-1.08620000	-1.78090000	-2.24470000	3.8044000	-3.04690000	4.788700	7.022500	5.9374000	-1.5105000	-1.7322000	3.869000	3.683800	0.3685000	-1.392100000	-3.17140000	0.6145000	-5.57350000	-9.96580000	-9.965800000	5.3345000	-1.4305000	-3.0469000	3.389700	8.902700	1.0642000	-9.96580000	0.08540000	-9.965800	-9.965800	-9.965800000	-2.93240000	-0.59730000
GBMLGG	Tumor	TCGA-76-4931-01	5.381000	2.154100000	-2.2447000	-2.465900000	1.31670000	7.287500	-2.465900000	6.8084000	3.70940000	-3.30760000	-0.338300000	-3.3076000	-0.687300	-9.965800	-4.293400	-0.61930000	-1.63940000	-1.63940000	5.1090000	-2.63490000	9.126000	7.574000	4.7312000	-2.7274000	-0.9132000	4.518000	4.775600	3.3787000	-0.375200000	-3.62590000	2.4883000	-4.29340000	-2.05290000	-1.552200000	5.9461000	1.4441000	-0.0277000	3.992000	9.277000	3.8827000	-9.96580000	1.02220000	-3.816000	-9.965800	-3.816000000	-0.15040000	2.96000000
GBMLGG	Tumor	TCGA-QH-A6XA-01	4.568700	1.263600000	-3.6259000	-5.573500000	-0.28450000	5.095100	-3.458000000	7.4835000	3.64970000	-5.01160000	-5.573500000	-3.0469000	-9.965800	-9.965800	-9.965800	-0.33830000	-5.01160000	-6.50640000	4.8314000	-1.59510000	4.266100	7.053800	6.2692000	-2.0529000	-3.1714000	2.791000	3.349200	-0.3940000	-1.780900000	-4.29340000	1.2576000	-9.96580000	-9.96580000	-4.293400000	5.4516000	-5.0116000	-3.3076000	3.827900	8.968100	1.6558000	-9.96580000	1.76170000	-9.965800	-9.965800	-9.965800000	0.56660000	5.07940000
GBMLGG	Tumor	TCGA-DU-6393-01	5.760000	2.220600000	-2.9324000	-4.293400000	-1.73220000	3.990100	-4.035000000	4.0055000	1.27560000	-3.45800000	-3.458000000	-4.0350000	-9.965800	-6.506400	-9.965800	-0.16650000	-4.29340000	-3.62590000	3.0393000	-3.04690000	4.891500	6.973000	5.0361000	-1.2828000	-2.2447000	4.572300	4.976400	-0.7588000	-1.181100000	-9.96580000	0.4125000	-5.57350000	0.40160000	-6.506400000	4.6871000	-2.3884000	-1.8836000	3.002000	8.831600	1.1117000	-6.50640000	-0.45210000	-9.965800	-4.608200	-4.293400000	-5.57350000	0.07180000
GBMLGG	Tumor	TCGA-41-3915-01	3.750700	0.749300000	-0.2498000	-2.634900000	0.09900000	6.194600	-1.937900000	4.8719000	4.33060000	-2.05290000	1.444100000	-2.7274000	-1.595100	-5.011600	-4.608200	0.20290000	-0.96860000	-0.41310000	5.6200000	-2.05290000	8.951400	6.893000	5.6071000	-1.4699000	1.8683000	4.057500	3.548600	3.3478000	0.791600000	-1.39210000	3.0252000	-4.03500000	-0.88630000	-2.052900000	3.9552000	1.2934000	0.2762000	4.144900	7.686700	4.5123000	-2.05290000	1.80780000	-9.965800	-9.965800	-3.046900000	0.42330000	1.90340000
GBMLGG	Tumor	TCGA-VM-A8C9-01	4.462800	1.362300000	-5.5735000	-3.816000000	-0.28450000	5.696600	-3.307600000	3.3379000	4.55030000	-2.11400000	-1.354800000	-3.4580000	-9.965800	-5.573500	-9.965800	0.16480000	-2.72740000	-1.59510000	6.6758000	-4.03500000	1.664900	8.307400	7.2086000	-3.6259000	1.9527000	3.139300	4.087500	4.1400000	0.816400000	-3.45800000	2.4675000	-3.17140000	-9.96580000	-9.965800000	5.3198000	-0.4131000	-2.4659000	3.220500	7.531300	4.4257000	-4.29340000	1.94150000	-9.965800	-9.965800	-5.573500000	-3.30760000	0.13880000
GBMLGG	Tumor	TCGA-06-0649-01	4.487400	0.956800000	-2.3147000	-0.913200000	-0.59730000	5.461400	-0.452100000	5.8785000	5.06870000	-0.83390000	1.696400000	-3.0469000	-2.052900	-3.816000	-5.573500	0.53700000	-0.75880000	0.29980000	5.4317000	-0.91320000	6.158300	7.041100	6.5130000	-3.1714000	2.2452000	4.228100	5.234200	2.8779000	1.189700000	-0.99710000	2.9875000	-1.73220000	1.79950000	-2.114000000	4.9883000	2.4544000	-0.0130000	4.041000	7.953300	3.7950000	-2.24470000	1.66950000	-9.965800	-9.965800	-9.965800000	0.40160000	2.71390000
GBMLGG	Tumor	TCGA-DU-5853-01	4.908400	1.696400000	-4.0350000	-1.318300000	0.29980000	5.119400	-0.619300000	8.1620000	4.37580000	1.13820000	-2.547900000	-2.4659000	-9.965800	-9.965800	-9.965800	-0.33830000	-1.43050000	0.47610000	4.7960000	-1.31830000	2.870100	7.052500	6.6076000	-1.4699000	0.8883000	3.832000	4.635200	2.7951000	0.412500000	-2.11400000	2.0742000	-1.43050000	-9.96580000	-3.307600000	5.8380000	-0.5332000	1.5266000	4.008200	8.915300	1.9786000	-2.05290000	0.80820000	-9.965800	-9.965800	-9.965800000	0.71460000	5.39200000
GBMLGG	Tumor	TCGA-12-0618-01	5.286200	1.590200000	-1.4699000	-1.780900000	-0.66430000	6.039200	-2.177900000	6.4965000	3.30760000	-4.03500000	-1.780900000	-2.5479000	-9.965800	-9.965800	-5.573500	0.49670000	-2.31470000	-0.75880000	4.4243000	-2.93240000	10.158600	7.693100	4.5516000	-1.2481000	-2.7274000	4.007300	3.742100	1.0642000	-0.734600000	-2.31470000	1.5514000	-5.57350000	-4.60820000	-1.883600000	4.3046000	1.9034000	-1.6394000	3.171700	8.753700	3.4224000	-6.50640000	1.83630000	-9.965800	-9.965800	-9.965800000	-0.75880000	1.29340000
GBMLGG	Tumor	TCGA-FG-5962-01	5.174800	1.480800000	-1.4305000	-4.608200000	0.32310000	4.332800	-3.816000000	5.5395000	2.59240000	-5.01160000	-2.114000000	-3.6259000	-9.965800	-4.293400	-5.573500	-0.10310000	-4.03500000	-3.45800000	3.7678000	0.96420000	4.102700	7.120300	6.0815000	-1.7322000	-1.0862000	3.691600	4.475800	1.2394000	-0.432500000	-4.29340000	1.5563000	-5.57350000	-9.96580000	-4.608200000	6.3094000	0.5069000	-1.4699000	3.046300	8.221100	1.8918000	-9.96580000	0.68800000	-2.932400	-5.573500	-5.573500000	-2.54790000	3.55960000
GBMLGG	Tumor	TCGA-27-2524-01	3.755000	1.637400000	-4.2934000	-5.573500000	0.92680000	6.776500	-4.608200000	3.4830000	4.60290000	-0.39400000	0.547000000	-4.0350000	0.071800	-9.965800	-9.965800	-1.43050000	-2.93240000	-2.24470000	5.6471000	-4.29340000	8.104100	7.247300	4.4390000	-5.5735000	0.9568000	2.776300	3.037600	3.2870000	-0.997100000	-2.17790000	3.3076000	-5.01160000	4.33060000	-1.282800000	5.3220000	3.5803000	-1.8314000	3.824900	8.562400	5.8941000	-5.01160000	3.51870000	-9.965800	-9.965800	-9.965800000	1.64200000	5.52740000
GBMLGG	Tumor	TCGA-QH-A65S-01	4.217300	1.105000000	-3.0469000	-3.307600000	-0.33830000	4.374400	-2.314700000	6.3707000	4.09180000	-3.45800000	-0.783400000	-3.0469000	-9.965800	-9.965800	-9.965800	-0.94060000	-9.96580000	-2.82620000	4.5910000	-1.93790000	2.680500	7.816200	6.4497000	-1.4305000	-3.4580000	3.092700	4.208000	0.5763000	-2.052900000	-5.01160000	1.4335000	-9.96580000	-3.45800000	-9.965800000	5.6445000	-3.0469000	-3.6259000	3.337900	8.793400	1.7229000	-9.96580000	1.59980000	-9.965800	-9.965800	-5.011600000	-3.04690000	-1.35480000
GBMLGG	Tumor	TCGA-F6-A8O4-01	5.070900	1.373500000	-2.3884000	-3.171400000	-1.02620000	4.949600	-2.114000000	8.6196000	1.77860000	-4.03500000	-3.625900000	-2.8262000	-9.965800	-9.965800	-6.506400	-0.64160000	-5.57350000	-3.45800000	4.0189000	-2.38840000	3.439800	7.568000	5.1899000	-2.7274000	-1.3183000	3.569400	3.495800	0.4016000	-1.780900000	-3.30760000	0.6790000	-6.50640000	-9.96580000	-3.625900000	5.4453000	-2.8262000	-5.0116000	2.862200	8.878600	0.1776000	-6.50640000	0.41250000	-9.965800	-9.965800	-9.965800000	-3.04690000	2.85620000
GBMLGG	Tumor	TCGA-28-1753-01	5.134700	1.860400000	-1.7322000	-1.469900000	0.93430000	7.049000	-0.452100000	6.7494000	5.04920000	1.79540000	1.131600000	-2.4659000	-9.965800	-3.816000	-4.293400	0.84880000	-0.75880000	2.43860000	5.8143000	-0.75880000	8.152200	7.124800	5.1950000	-1.8836000	2.1180000	4.448300	5.540400	3.8054000	1.125000000	0.94190000	3.7138000	-1.51050000	1.43880000	-0.057400000	4.9910000	4.3285000	2.6255000	5.082800	9.005900	4.3406000	-2.46590000	2.69180000	-9.965800	-9.965800	-3.816000000	-2.46590000	2.27530000
GBMLGG	Tumor	TCGA-QH-A870-01	5.149800	1.245500000	-5.5735000	-2.114000000	0.61450000	4.547300	-5.573500000	8.5098000	3.03400000	-9.96580000	-2.314700000	-3.8160000	-9.965800	-9.965800	-9.965800	-2.82620000	-2.72740000	-4.03500000	4.6206000	-0.94060000	4.927000	8.050200	5.6888000	-4.6082000	-2.2447000	4.098500	4.939300	-0.7108000	-1.994200000	-6.50640000	1.9188000	-9.96580000	-4.60820000	-3.816000000	4.8248000	-2.2447000	-4.0350000	3.601800	8.874900	2.3423000	-9.96580000	-0.41310000	-9.965800	-9.965800	-9.965800000	-2.17790000	1.17060000
GBMLGG	Tumor	TCGA-S9-A7R1-01	4.906500	0.872600000	-1.3921000	-4.293400000	-0.53320000	4.541100	-3.171400000	5.2384000	1.01510000	-2.54790000	-3.625900000	-1.7809000	-9.965800	-5.011600	-5.573500	-0.57560000	-1.99420000	-3.04690000	3.2944000	-2.05290000	3.094400	6.611500	4.9946000	-1.6850000	-3.0469000	2.928100	2.290100	-0.5973000	-1.318300000	-4.03500000	0.6517000	-5.57350000	-9.96580000	-4.293400000	5.4357000	0.0718000	-1.6850000	2.731400	8.587600	3.9626000	-6.50640000	-0.23280000	-9.965800	-9.965800	-9.965800000	-2.93240000	3.18130000
GBMLGG	Tumor	TCGA-TQ-A7RH-01	5.546600	2.201900000	-3.4580000	-2.114000000	0.69690000	5.433000	-3.458000000	6.2533000	4.20640000	-9.96580000	-0.413100000	-2.1140000	-2.465900	-9.965800	-5.011600	0.88830000	-1.31830000	-1.24810000	5.2476000	-2.63490000	4.573000	7.677100	6.0800000	-0.9132000	-0.3201000	3.975500	3.414300	0.6790000	-0.512500000	-4.03500000	2.1509000	-4.29340000	-5.01160000	-5.011600000	4.7464000	0.5271000	-3.6259000	3.991000	8.247100	3.0074000	-5.57350000	1.26360000	-9.965800	-9.965800	-3.458000000	-1.35480000	2.51880000
GBMLGG	Tumor	TCGA-12-5295-01	4.689900	-0.267100000	-2.9324000	-3.816000000	0.42330000	5.482200	-1.055900000	6.1920000	4.65080000	1.73600000	0.547000000	-9.9658000	-1.685000	-9.965800	-5.573500	-1.18110000	-1.59510000	-1.21420000	5.1019000	-2.72740000	3.106200	7.519400	6.4762000	-9.9658000	1.7995000	3.320600	3.948700	3.3032000	0.605000000	-0.26710000	1.8604000	-2.38840000	-1.11720000	-2.826200000	3.4477000	6.8674000	1.1382000	3.692800	7.923400	2.4544000	-3.04690000	0.76640000	-9.965800	-9.965800	-9.965800000	-4.03500000	-0.91320000
GBMLGG	Tumor	TCGA-E1-A7YQ-01	4.813100	2.167000000	-2.1779000	-2.727400000	1.83630000	5.792600	-0.232800000	4.2335000	5.18110000	1.13820000	-0.042500000	-2.1779000	-9.965800	-2.727400	-2.388400	0.84080000	-0.32010000	-0.71080000	6.0811000	-1.28280000	7.686700	7.494700	6.8989000	-4.2934000	2.2051000	4.761900	5.414800	2.9802000	0.125700000	-2.82620000	4.6770000	-1.63940000	-3.17140000	-0.284500000	4.4608000	5.2211000	3.0740000	4.547300	8.096900	2.9984000	-3.81600000	2.44650000	-9.965800	-9.965800	-9.965800000	-0.78340000	3.66350000
GBMLGG	Tumor	TCGA-27-2523-01	5.318000	1.131600000	-4.6082000	-3.816000000	3.63010000	7.080300	-4.035000000	6.9356000	3.76990000	-1.24810000	0.227700000	-3.6259000	-1.148800	-9.965800	-4.608200	0.45520000	-2.93240000	-0.88630000	5.4486000	-4.60820000	8.640600	7.598100	4.2450000	-2.3147000	0.4125000	4.097700	4.690500	1.5115000	-0.687300000	-3.30760000	3.0446000	-2.72740000	-2.38840000	-2.727400000	5.6651000	2.3953000	0.7146000	3.833000	9.583500	2.3620000	-6.50640000	0.15190000	-9.965800	-9.965800	-9.965800000	-1.11720000	2.35640000
GBMLGG	Tumor	TCGA-HT-8107-01	4.920300	1.406500000	-1.8314000	-3.046900000	0.93430000	3.494500	-2.932400000	4.3889000	2.14760000	-3.81600000	-4.035000000	-2.8262000	-9.965800	-9.965800	-5.573500	-0.33830000	-5.01160000	-4.03500000	3.0110000	-3.62590000	4.290600	6.446300	5.3470000	-4.6082000	-2.6349000	2.170200	2.304800	-0.4719000	-2.177900000	-3.45800000	1.8643000	-9.96580000	-9.96580000	-3.307600000	6.3607000	0.6517000	-3.4580000	2.713900	7.815300	2.4117000	-9.96580000	2.96740000	-2.388400	-3.816000	-5.573500000	0.00140000	5.18510000
GBMLGG	Tumor	TCGA-P5-A5ET-01	5.025500	2.248200000	-4.6082000	-5.573500000	-1.24810000	5.130600	-3.458000000	7.7590000	2.35920000	-5.57350000	-1.318300000	-3.3076000	-9.965800	-9.965800	-9.965800	-0.96860000	-5.01160000	-3.04690000	4.5675000	-2.82620000	4.172400	7.305500	5.1478000	-2.0529000	-1.9942000	3.778300	3.722600	0.1903000	-0.734600000	-5.57350000	1.3956000	-4.29340000	-4.60820000	-3.458000000	6.3873000	-1.8314000	-4.0350000	3.249600	8.938700	0.8883000	-6.50640000	1.63270000	-9.965800	-9.965800	-5.573500000	-2.63490000	0.03000000
GBMLGG	Tumor	TCGA-P5-A72W-01	4.789800	1.465200000	-4.6082000	-1.994200000	-1.46990000	5.113200	-4.035000000	6.8755000	2.43860000	-9.96580000	-1.552200000	-9.9658000	-9.965800	-9.965800	-5.011600	-1.46990000	-3.62590000	-9.96580000	4.9598000	-3.81600000	2.313500	8.108800	4.8920000	-2.4659000	-1.9379000	2.941300	4.356200	-0.6193000	-1.883600000	-4.60820000	0.9268000	-5.57350000	-9.96580000	-5.011600000	5.8770000	-2.1140000	-4.0350000	2.744400	8.475900	1.4859000	-9.96580000	1.15770000	-9.965800	-9.965800	-9.965800000	-2.63490000	-0.75880000
GBMLGG	Tumor	TCGA-DB-A64L-01	4.895400	1.345400000	-1.0862000	-3.307600000	0.04400000	4.058400	-3.171400000	5.2552000	2.55360000	-2.93240000	-1.181100000	-2.6349000	-9.965800	-9.965800	-9.965800	-0.61930000	-1.63940000	-1.39210000	3.4277000	-1.35480000	3.908900	6.706300	5.8902000	-9.9658000	1.2992000	4.354800	4.383400	2.6114000	0.085400000	-2.54790000	1.4335000	-4.29340000	-9.96580000	-1.937900000	5.5123000	0.6332000	0.0440000	2.528800	8.077900	1.6830000	-5.57350000	0.31150000	-9.965800	-9.965800	-5.011600000	-1.39210000	3.93740000
GBMLGG	Tumor	TCGA-HW-7493-01	4.723100	1.275600000	-4.0350000	-0.375200000	0.86470000	4.643900	-1.732200000	8.6618000	3.97280000	-3.62590000	0.832700000	-9.9658000	-9.965800	-9.965800	-5.573500	-1.93790000	-3.30760000	-0.53320000	4.6697000	-0.64160000	3.668000	7.050000	6.0892000	-2.9324000	1.2333000	3.443700	3.998300	2.2360000	-0.641600000	-2.24470000	1.9226000	-5.57350000	-9.96580000	-4.293400000	5.5289000	2.0707000	0.2154000	4.106100	8.763800	3.6172000	-9.96580000	1.65580000	-3.625900	-9.965800	-9.965800000	1.70530000	5.96160000
GBMLGG	Tumor	TCGA-TM-A84R-01	5.160700	1.949000000	-1.9379000	-5.573500000	0.22770000	3.806400	-1.510500000	5.1867000	1.66490000	-9.96580000	-2.932400000	-2.1140000	-9.965800	-9.965800	-5.573500	-1.63940000	-4.03500000	-3.81600000	3.0740000	-3.62590000	4.244200	6.770400	5.4266000	-3.1714000	-2.1779000	3.132700	3.179700	-0.1031000	-0.710800000	-4.60820000	1.2696000	-9.96580000	-4.60820000	-9.965800000	6.2899000	-2.3884000	-4.0350000	2.750800	8.007900	1.3679000	-9.96580000	2.75080000	-9.965800	-9.965800	-9.965800000	-3.04690000	-0.35660000
GBMLGG	Tumor	TCGA-HT-A74L-01	5.172800	0.949300000	-3.0469000	-2.932400000	-0.07250000	4.783000	-3.816000000	6.5000000	3.38420000	-4.29340000	-2.634900000	-2.9324000	-9.965800	-9.965800	-9.965800	-1.14880000	-3.17140000	-6.50640000	4.4945000	-2.24470000	5.211100	6.681000	6.4160000	-0.0725000	-5.0116000	4.147400	4.210300	-0.9132000	-1.469900000	-5.01160000	1.0079000	-9.96580000	-2.93240000	-5.573500000	4.1318000	-2.3884000	-2.9324000	3.559600	9.238000	1.2333000	-9.96580000	0.37960000	-9.965800	-9.965800	-9.965800000	-1.21420000	1.13820000
GBMLGG	Tumor	TCGA-HT-7477-01	5.518900	2.698400000	-3.8160000	-3.307600000	-0.66430000	5.161900	-1.318300000	6.9123000	3.50730000	-3.04690000	-1.883600000	-0.9132000	-9.965800	-9.965800	-9.965800	1.60450000	-2.54790000	-2.54790000	4.3931000	-3.30760000	6.168100	7.628800	5.3338000	-1.1811000	-1.0559000	4.174800	4.580200	1.0711000	-1.595100000	-4.29340000	2.1345000	-9.96580000	-2.93240000	-1.595100000	6.5154000	2.4279000	-0.6643000	3.435800	8.979500	2.7249000	-4.29340000	1.97860000	-4.293400	-9.965800	-9.965800000	-2.11400000	2.03950000
GBMLGG	Tumor	TCGA-FG-A87Q-01	4.671900	1.907300000	-0.1993000	-1.595100000	2.41980000	5.318000	-3.458000000	5.7602000	5.39580000	0.07180000	-1.780900000	-2.0529000	-9.965800	-9.965800	-5.573500	-0.51250000	-2.11400000	-1.99420000	5.7320000	-1.55220000	5.324800	7.657400	6.8693000	-2.7274000	1.0711000	4.837500	5.528900	1.8363000	0.346000000	-6.50640000	2.2206000	-3.17140000	-3.04690000	-3.307600000	5.1684000	7.1165000	3.3952000	4.008200	8.131400	4.0028000	-3.04690000	3.58870000	-9.965800	-4.035000	-2.826200000	-0.71080000	2.63480000
GBMLGG	Tumor	TCGA-FG-A70Z-01	4.945800	2.223700000	-5.0116000	-0.057400000	0.15190000	5.636400	-0.413100000	6.6379000	4.41760000	-0.55430000	-1.148800000	-4.6082000	-9.965800	-5.011600	-3.625900	-0.64160000	-1.73220000	-2.11400000	5.2315000	-1.83140000	4.830900	7.531700	6.1954000	-2.4659000	0.9115000	3.915600	5.240400	1.7273000	-0.356600000	-3.04690000	2.7292000	-2.54790000	-1.39210000	-2.727400000	5.7978000	3.8611000	2.2268000	4.012700	8.187700	3.2752000	-3.45800000	2.41170000	-9.965800	-5.573500	-9.965800000	-1.14880000	2.45440000
GBMLGG	Tumor	TCGA-FG-A4MU-01	5.032600	1.637400000	-1.7809000	-1.831400000	1.56610000	6.895600	-1.469900000	6.0828000	4.55890000	1.85640000	0.783200000	-2.0529000	-3.625900	-5.011600	-5.573500	-0.41310000	-0.71080000	-0.66430000	5.5907000	-1.31830000	10.084100	6.909800	5.8334000	-1.5105000	0.6425000	4.406700	5.420900	1.9264000	-1.318300000	-3.17140000	3.0876000	-1.83140000	-2.82620000	-1.318300000	4.9279000	5.4040000	2.9319000	4.386200	9.185000	5.3292000	-4.03500000	2.94320000	-9.965800	-9.965800	-5.011600000	-0.68730000	2.41440000
GBMLGG	Tumor	TCGA-DB-A4XB-01	5.543500	1.926400000	-4.6082000	-2.932400000	-0.37520000	5.835700	-4.293400000	8.5034000	3.43580000	-2.54790000	-0.859900000	-5.0116000	-9.965800	-9.965800	-9.965800	-0.55430000	-2.38840000	-1.59510000	4.5336000	-2.46590000	4.105300	6.925900	5.8912000	-1.7809000	-0.0425000	4.350600	4.605900	1.1250000	0.357300000	-5.57350000	1.1960000	-4.03500000	-3.81600000	-9.965800000	5.9819000	0.5370000	-1.6850000	3.711600	8.996700	1.3623000	-3.30760000	1.42810000	-9.965800	-9.965800	-9.965800000	0.64250000	5.60650000
GBMLGG	Tumor	TCGA-WY-A85D-01	4.847000	1.151200000	-2.3147000	-0.554300000	-0.71080000	4.402000	-2.727400000	7.0094000	4.37440000	-5.57350000	-1.732200000	-3.8160000	-9.965800	-9.965800	-9.965800	-0.68730000	-5.01160000	-3.62590000	5.6080000	-2.38840000	4.234300	7.776300	6.7910000	-2.3884000	-3.6259000	3.352100	3.813600	-1.1172000	-1.883600000	-9.96580000	1.7744000	-9.96580000	-9.96580000	-5.573500000	5.7626000	-3.0469000	-5.5735000	3.431800	8.658300	2.1798000	-5.57350000	0.62390000	-9.965800	-9.965800	-9.965800000	-0.59730000	2.64410000
GBMLGG	Tumor	TCGA-DU-A5TR-01	4.077300	1.590200000	-2.1779000	-2.465900000	-0.47190000	5.535500	-0.687300000	6.2902000	4.48480000	-1.21420000	0.623900000	-1.9379000	-2.547900	-1.780900	-2.177900	0.99350000	-1.51050000	-0.49210000	5.6396000	-2.46590000	3.393800	7.406900	6.3832000	-1.0262000	3.4210000	4.061000	4.883700	3.0550000	0.723300000	-4.29340000	2.6828000	-3.30760000	-3.45800000	-2.052900000	5.4219000	1.1117000	-0.3201000	3.111200	7.830900	3.5535000	-4.29340000	2.26030000	-9.965800	-9.965800	-4.608200000	2.21440000	5.76050000
GBMLGG	Tumor	TCGA-CS-4941-01	5.318400	4.439000000	-1.8836000	-0.940600000	2.65790000	5.334500	-2.634900000	7.1483000	5.32230000	1.48590000	0.660800000	-9.9658000	-9.965800	-4.293400	-4.608200	0.91910000	-0.75880000	0.59550000	5.2188000	-0.64160000	5.246800	7.566800	6.2882000	-3.6259000	2.0147000	5.450600	6.670300	3.9892000	1.196000000	-1.88360000	2.9820000	-1.68500000	-1.35480000	-0.808400000	5.5466000	6.0555000	2.1541000	4.476400	8.698600	4.0960000	-1.83140000	2.29900000	-9.965800	-9.965800	-3.816000000	-0.05740000	1.55140000
GBMLGG	Tumor	TCGA-HT-A615-01	4.849500	1.604500000	-4.2934000	-3.171400000	1.43350000	5.037400	-0.199300000	7.6127000	4.48160000	-3.30760000	0.288100000	-2.1140000	-9.965800	-9.965800	-9.965800	0.77480000	-2.05290000	0.04400000	4.7539000	-0.05740000	4.338500	6.875300	5.6843000	-3.3076000	1.5661000	4.611800	5.581700	2.5731000	-0.452100000	-2.54790000	2.2901000	-2.11400000	-4.60820000	-2.388400000	5.7410000	2.1213000	-1.5951000	3.970900	8.833600	3.0602000	-1.99420000	2.63020000	-9.965800	-9.965800	-5.011600000	-1.51050000	0.89610000
GBMLGG	Tumor	TCGA-06-2569-01	5.300200	2.488300000	-1.1172000	-4.293400000	-0.85990000	7.379600	-1.181100000	2.7657000	0.66990000	-1.59510000	-3.046900000	-5.0116000	-4.035000	-9.965800	-9.965800	2.54370000	-5.01160000	-4.03500000	2.1766000	-4.60820000	5.489300	6.926500	3.2405000	-2.7274000	1.9490000	3.346400	2.091200	0.2642000	-0.554300000	-2.05290000	1.2394000	-5.57350000	-9.96580000	-6.506400000	2.5756000	0.0718000	-5.5735000	4.140000	8.563800	1.5854000	-9.96580000	-0.49210000	-9.965800	-9.965800	-9.965800000	-9.96580000	-1.68500000
GBMLGG	Tumor	TCGA-HT-A5RB-01	4.949600	2.032500000	-3.8160000	-4.608200000	-0.37520000	4.690500	-2.727400000	8.0739000	2.18300000	-3.45800000	-2.826200000	-3.6259000	-9.965800	-9.965800	-9.965800	-0.39400000	-4.03500000	-3.17140000	3.6054000	-3.17140000	5.465400	6.641800	5.2149000	-0.5543000	-3.4580000	3.301700	3.154000	-1.1811000	-1.883600000	-2.54790000	1.6140000	-5.57350000	-4.60820000	-5.573500000	5.5107000	-3.0469000	-1.5105000	3.158800	8.672100	1.0573000	-9.96580000	0.66080000	-9.965800	-9.965800	-9.965800000	-1.43050000	2.81580000
GBMLGG	Tumor	TCGA-E1-A7YN-01	4.792900	1.239400000	-1.1811000	-0.199300000	1.71850000	5.806100	0.623900000	4.9141000	5.78220000	0.12570000	2.840200000	-0.5973000	-1.282800	-9.965800	-4.293400	6.11690000	1.89960000	1.22710000	5.9914000	1.72290000	5.493200	7.728700	7.6471000	-3.4580000	3.0585000	6.196500	6.765000	6.0745000	2.430600000	0.46570000	3.6018000	-0.41310000	-1.31830000	2.454400000	5.1631000	5.2851000	0.0440000	4.221200	8.489000	4.2781000	-0.28450000	3.97460000	-9.965800	-4.608200	-3.816000000	-1.88360000	0.44470000
GBMLGG	Tumor	TCGA-27-1830-01	5.022900	1.202300000	-1.0559000	-1.937900000	0.79160000	6.775700	-1.055900000	5.7677000	4.58560000	-2.17790000	2.039500000	-0.7346000	-9.965800	-3.816000	-5.573500	1.40110000	-0.45210000	-0.59730000	5.5763000	-1.21420000	8.703300	6.807100	6.0007000	-0.4325000	2.4753000	5.142900	4.937900	3.6691000	-0.302200000	-3.45800000	2.8482000	-1.88360000	-0.13450000	-3.046900000	4.9846000	2.5780000	0.3907000	4.197000	8.293300	4.7367000	-2.93240000	2.52130000	-9.965800	-9.965800	-9.965800000	0.72330000	5.63260000
GBMLGG	Tumor	TCGA-QH-A6XC-01	4.647400	1.460000000	-1.3921000	-3.046900000	0.35730000	5.515400	-5.011600000	6.2531000	3.34210000	-2.54790000	-3.816000000	-2.5479000	-9.965800	-4.608200	-5.573500	-1.83140000	-3.45800000	-4.03500000	5.0370000	-3.62590000	4.752300	7.406200	6.2089000	-9.9658000	-1.8314000	3.581500	4.658800	0.2029000	-2.314700000	-5.01160000	1.3225000	-5.57350000	-2.24470000	-4.608200000	5.5438000	3.1426000	-0.4521000	3.002000	8.885800	3.3250000	-5.01160000	2.25130000	-9.965800	-5.011600	-9.965800000	-2.24470000	1.61400000
GBMLGG	Tumor	TCGA-06-2559-01	4.996000	1.884000000	-1.7809000	-1.282800000	2.57800000	7.225500	-1.354800000	5.1720000	4.38890000	-2.24470000	0.547000000	-2.7274000	-9.965800	-9.965800	-9.965800	1.18970000	-0.51250000	-0.71080000	4.8360000	-3.81600000	10.297000	7.310300	5.1555000	-3.4580000	-0.0877000	4.410100	4.798100	1.5758000	-0.710800000	0.25220000	2.7336000	-3.30760000	-1.73220000	-0.471900000	4.5657000	3.4830000	0.3573000	4.899200	9.439100	4.0653000	-4.29340000	2.72270000	-9.965800	-4.608200	-9.965800000	0.04400000	3.55350000
GBMLGG	Tumor	TCGA-S9-A6WN-01	5.163500	0.642500000	-3.6259000	-3.625900000	3.98010000	5.942300	2.506100000	4.0532000	4.09940000	0.05800000	-1.282800000	-4.0350000	-9.965800	-9.965800	-4.293400	-1.51050000	-1.24810000	-0.80840000	5.5043000	1.01510000	5.289900	7.359600	6.7678000	-0.1187000	0.5568000	4.509100	5.542300	1.8524000	0.660800000	-1.05590000	1.8996000	-1.73220000	1.10500000	-1.086200000	5.4273000	1.7702000	-0.2328000	3.996500	8.642400	6.1633000	-3.17140000	2.18620000	-4.293400	-9.965800	-9.965800000	-1.83140000	1.47040000
GBMLGG	Tumor	TCGA-P5-A72X-01	4.846500	3.044600000	-3.3076000	-2.547900000	-0.51250000	4.703300	-2.727400000	7.9415000	2.16700000	-9.96580000	-1.392100000	-4.0350000	-9.965800	-9.965800	-5.011600	-1.39210000	-2.72740000	-3.17140000	4.7798000	-1.55220000	4.797600	7.443500	6.1079000	-2.1779000	-0.1345000	3.500900	4.165200	1.8119000	-1.469900000	-4.29340000	1.5854000	-2.93240000	-9.96580000	-4.293400000	6.3825000	-0.8339000	-1.9942000	3.574200	8.689100	2.5683000	-5.57350000	0.60500000	-9.965800	-9.965800	-4.293400000	-1.46990000	3.80750000
GBMLGG	Tumor	TCGA-WY-A858-01	4.057500	1.316700000	-5.5735000	-3.307600000	-0.68730000	4.688200	-2.114000000	6.5003000	4.24040000	-5.01160000	-2.314700000	-3.1714000	-9.965800	-9.965800	-9.965800	-0.23280000	-3.17140000	-3.81600000	5.4420000	-2.72740000	3.853100	7.357900	6.8292000	-2.7274000	-0.6193000	3.084200	3.333600	0.9789000	-1.469900000	-1.99420000	2.7508000	-4.60820000	-5.01160000	-3.046900000	5.0431000	-1.9942000	-2.5479000	3.680400	8.175600	1.5266000	-5.01160000	2.32800000	-5.011600	-9.965800	-9.965800000	-1.99420000	0.57630000
GBMLGG	Tumor	TCGA-DU-7014-01	4.806900	0.941900000	-4.0350000	-4.035000000	-0.96860000	4.853000	-4.608200000	4.7236000	2.79100000	-9.96580000	-0.394000000	-4.6082000	-9.965800	-9.965800	-5.573500	-1.18110000	-4.60820000	-4.29340000	4.2088000	-4.60820000	2.834100	6.595200	5.9241000	-2.2447000	-1.7322000	1.911100	1.700900	0.5568000	-1.469900000	-4.03500000	1.8840000	-6.50640000	-9.96580000	-5.011600000	4.8992000	-1.6394000	-3.3076000	3.319200	8.595300	1.5415000	-9.96580000	1.11170000	-9.965800	-9.965800	-9.965800000	-3.30760000	0.16480000
GBMLGG	Tumor	TCGA-27-2526-01	4.257100	0.537000000	-2.7274000	-3.046900000	0.59550000	4.912700	-0.664300000	5.9725000	3.76350000	0.22770000	-1.732200000	-4.6082000	-9.965800	-9.965800	-5.573500	-0.07250000	-0.35660000	0.09900000	4.7549000	-1.78090000	4.882700	7.682400	5.4611000	-5.5735000	3.3492000	4.107800	5.117300	4.6860000	1.131600000	-2.38840000	2.6161000	-2.46590000	-0.53320000	-1.937900000	4.7555000	5.4611000	3.3321000	3.691600	8.817100	2.9784000	-1.46990000	-1.73220000	-9.965800	-9.965800	-2.826200000	-2.63490000	0.65170000
GBMLGG	Tumor	TCGA-VM-A8CF-01	5.041800	0.848800000	-3.8160000	0.888300000	-0.53320000	4.265400	-2.244700000	5.3374000	4.74210000	-4.29340000	-1.354800000	-5.0116000	-9.965800	-9.965800	-9.965800	-0.04250000	-3.17140000	-0.64160000	5.7260000	-3.30760000	1.384600	8.969200	5.7170000	-9.9658000	0.3573000	1.934000	3.170100	2.1798000	-1.318300000	-6.50640000	2.5087000	-9.96580000	-3.04690000	-3.625900000	3.5060000	-0.8599000	-4.6082000	3.193900	7.822700	2.5634000	-9.96580000	1.41740000	-9.965800	-9.965800	-9.965800000	-1.59510000	0.01580000
GBMLGG	Tumor	TCGA-06-5856-01	5.329900	2.046500000	-2.3147000	-0.968600000	1.88400000	6.889100	-2.177900000	6.0781000	4.70770000	-2.46590000	0.202900000	-2.1140000	-2.932400	-3.458000	-3.046900	0.74070000	-1.51050000	-0.35660000	5.0423000	-1.24810000	8.154700	6.943100	5.1672000	-2.3884000	1.3109000	4.061900	4.481600	1.8201000	-1.055900000	-1.08620000	3.2236000	-5.57350000	-1.35480000	-1.595100000	5.1835000	3.6136000	-0.6193000	5.005900	8.559700	3.0774000	-5.01160000	0.96420000	-9.965800	-9.965800	3.623000000	-1.24810000	3.11120000
GBMLGG	Tumor	TCGA-26-1442-01	4.813600	2.124700000	-3.3076000	-2.244700000	0.12570000	5.406000	-1.595100000	7.2831000	3.40480000	-9.96580000	-1.392100000	-1.1172000	-9.965800	-9.965800	-9.965800	0.46570000	-4.60820000	-3.62590000	4.6888000	-2.38840000	5.173600	7.272900	6.1324000	-1.3548000	-2.7274000	4.275100	4.908900	0.2762000	-0.199300000	-3.30760000	2.1957000	-5.57350000	-3.81600000	-4.293400000	7.6246000	-0.6193000	-1.0862000	3.577900	8.487300	2.4144000	-5.01160000	1.20850000	-9.965800	-9.965800	-5.011600000	-0.73460000	2.00040000
GBMLGG	Tumor	TCGA-CS-4938-01	4.816700	1.007900000	-4.2934000	-4.035000000	-0.08770000	5.469900	-6.506400000	8.5296000	4.00100000	-9.96580000	0.986200000	-5.5735000	-9.965800	-9.965800	-9.965800	-1.93790000	-9.96580000	-4.29340000	4.8944000	-2.17790000	3.631200	7.204300	5.8780000	-2.9324000	-2.3147000	3.507300	4.322000	0.9268000	-1.510500000	-4.60820000	1.3735000	-5.57350000	-3.30760000	-9.965800000	5.7658000	-4.2934000	-4.2934000	3.573000	8.698400	2.2113000	-9.96580000	-0.19930000	-9.965800	-9.965800	-5.573500000	-0.83390000	1.75750000
GBMLGG	Tumor	TCGA-DU-8166-01	5.473200	1.590200000	-1.0559000	-4.608200000	1.38460000	5.743900	-2.727400000	8.5610000	4.19310000	-3.45800000	-0.997100000	-2.1779000	-9.965800	-9.965800	-9.965800	-0.43250000	0.13880000	-4.03500000	4.7851000	-1.93790000	3.661200	6.533600	5.7293000	-0.3201000	-1.8314000	4.585000	4.899200	-0.5543000	-1.937900000	-2.82620000	2.2633000	-3.45800000	-2.93240000	-0.997100000	6.8268000	1.7141000	-3.8160000	4.615900	9.163200	5.7679000	-6.50640000	2.18620000	-9.965800	-9.965800	-9.965800000	2.61380000	6.54910000
GBMLGG	Tumor	TCGA-DU-7300-01	4.847000	1.251600000	-3.6259000	-4.035000000	0.08540000	4.761300	-4.035000000	6.6017000	3.14910000	-3.62590000	-1.831400000	-2.7274000	-9.965800	-9.965800	-9.965800	-0.75880000	-2.38840000	-0.80840000	3.0791000	-2.31470000	3.845100	6.414200	5.2415000	-2.3147000	0.8961000	3.266200	4.011800	2.6624000	-1.055900000	-2.05290000	1.7185000	-2.82620000	-0.10310000	-3.625900000	6.2485000	0.9862000	-0.4521000	3.173300	8.614700	2.7931000	-4.60820000	1.58060000	-9.965800	-9.965800	-4.608200000	-3.81600000	0.13880000
GBMLGG	Tumor	TCGA-DU-7292-01	4.837000	1.251600000	-2.4659000	-4.293400000	0.29980000	5.868700	-3.458000000	5.8689000	2.59480000	-5.57350000	-4.035000000	-4.0350000	-1.214200	-9.965800	-9.965800	-2.24470000	-3.45800000	-3.81600000	4.1061000	-3.17140000	4.003700	7.203500	5.6002000	-6.5064000	-1.1488000	3.797100	4.905500	1.2516000	-0.758800000	-5.57350000	1.3735000	-9.96580000	-3.81600000	-4.608200000	6.3056000	1.3956000	-0.5543000	3.459600	8.200700	3.0568000	-9.96580000	1.49110000	-9.965800	-5.573500	-9.965800000	-2.31470000	0.12570000
GBMLGG	Tumor	TCGA-DB-A75P-01	4.452300	1.782800000	-1.7322000	-6.506400000	1.11840000	5.824000	-4.608200000	5.5690000	2.61610000	-9.96580000	-1.639400000	-2.8262000	-9.965800	-5.573500	-5.573500	-0.85990000	-1.63940000	-1.73220000	4.7448000	-3.62590000	3.984700	7.704600	6.3234000	-3.8160000	0.7058000	3.570600	4.134300	3.4687000	-0.641600000	-4.60820000	2.0254000	-1.93790000	-5.01160000	-5.573500000	6.3447000	-0.7108000	-2.4659000	2.805500	8.284900	1.7575000	-5.57350000	1.35670000	-9.965800	-9.965800	-9.965800000	-2.46590000	0.39070000
GBMLGG	Tumor	TCGA-06-5418-01	4.762900	0.527100000	-0.3566000	-3.625900000	1.60930000	6.504200	-3.625900000	6.0339000	4.63520000	-2.38840000	1.251600000	-4.2934000	-9.965800	-9.965800	-9.965800	-1.88360000	-3.45800000	-1.51050000	5.5638000	-3.81600000	10.176200	7.429000	5.1177000	-3.8160000	-1.2142000	4.261600	3.720400	1.1960000	-0.512500000	-2.72740000	2.5731000	-4.60820000	0.25220000	-1.732200000	4.1788000	2.9432000	-4.0350000	4.248000	8.761800	4.3321000	-4.60820000	1.36230000	-9.965800	-9.965800	-5.011600000	0.79990000	3.68270000
GBMLGG	Tumor	TCGA-FG-6691-01	4.772500	1.036300000	-1.1172000	-3.625900000	0.32310000	5.617400	-5.011600000	8.3191000	5.58860000	-9.96580000	-3.307600000	-4.0350000	-9.965800	-9.965800	-9.965800	0.13880000	-2.93240000	-6.50640000	5.6918000	-2.31470000	3.577900	7.018200	7.8197000	-1.4305000	-2.2447000	3.762500	5.116900	0.9038000	-1.732200000	-3.30760000	2.0325000	-9.96580000	-9.96580000	-5.573500000	4.8734000	-0.8599000	-4.0350000	4.979600	9.056900	3.1062000	-6.50640000	1.89960000	-9.965800	-9.965800	-9.965800000	-2.05290000	2.16700000
GBMLGG	Tumor	TCGA-26-5139-01	4.177200	1.395600000	-1.8314000	-2.314700000	1.68750000	6.979500	-2.244700000	5.1351000	4.71590000	-0.41310000	0.379600000	-5.0116000	0.240000	-9.965800	-5.011600	-1.88360000	-2.93240000	-1.18110000	4.9426000	-1.63940000	9.551300	7.141100	5.6329000	-4.6082000	0.2998000	4.154700	5.298300	3.0825000	-0.471900000	-2.63490000	2.9911000	-3.30760000	-0.26710000	-2.465900000	6.1418000	4.6171000	0.0854000	4.380700	8.983700	5.9593000	-4.29340000	1.55140000	-9.965800	-9.965800	-9.965800000	1.02220000	4.23810000
GBMLGG	Tumor	TCGA-06-5417-01	5.675600	0.190300000	-2.5479000	-0.783400000	-0.43250000	5.342400	-9.965800000	6.6153000	2.91280000	-9.96580000	-2.727400000	-2.4659000	-9.965800	-9.965800	-9.965800	-1.05590000	-2.93240000	-9.96580000	3.6950000	-2.31470000	7.059700	7.131700	5.1518000	-1.6394000	-1.6850000	4.768800	4.800700	-0.9406000	-2.932400000	-5.01160000	1.3956000	-9.96580000	-9.96580000	-2.388400000	5.4128000	0.1388000	-2.1779000	3.861100	8.016000	1.2756000	-9.96580000	-0.83390000	-9.965800	-9.965800	-9.965800000	0.04400000	-0.01300000
GBMLGG	Tumor	TCGA-DB-5279-01	5.056200	1.322500000	0.0990000	-3.816000000	-0.32010000	3.968200	-4.035000000	6.1412000	1.91490000	-3.45800000	-2.177900000	-3.0469000	-9.965800	-4.608200	-4.035000	-1.93790000	-3.04690000	-1.28280000	3.6646000	0.96420000	4.604100	7.011100	5.2969000	-5.5735000	0.4865000	3.534900	3.621900	3.0446000	-0.886300000	-2.38840000	1.1833000	-3.17140000	-3.45800000	-4.608200000	5.1891000	-0.4325000	-1.7322000	2.644100	8.744800	1.5415000	-5.01160000	0.25220000	-9.965800	-9.965800	-9.965800000	-0.64160000	4.97780000
GBMLGG	Tumor	TCGA-S9-A6WI-01	4.942600	1.860400000	-1.6394000	-3.816000000	-0.08770000	3.498400	-3.171400000	4.7714000	2.23600000	-9.96580000	-5.011600000	-3.1714000	-9.965800	-9.965800	-9.965800	-0.71080000	-4.29340000	-2.82620000	3.2080000	-4.03500000	3.799200	6.686800	5.1764000	-3.1714000	-1.6850000	2.347900	2.333700	-0.3201000	-1.214200000	-4.60820000	1.5064000	-9.96580000	-3.62590000	-6.506400000	6.2568000	-1.1488000	-2.8262000	2.443900	8.042000	1.7995000	-6.50640000	3.44110000	-2.727400	-9.965800	-9.965800000	-0.13450000	4.45160000
GBMLGG	Tumor	TCGA-DB-A64S-01	4.664000	1.339700000	-1.9942000	-1.392100000	-0.68730000	5.228500	-0.808400000	7.9781000	4.77300000	-4.60820000	1.293400000	-9.9658000	-9.965800	-9.965800	-9.965800	0.01580000	-2.31470000	-3.45800000	5.1660000	-2.31470000	4.729600	7.398100	6.6054000	-2.7274000	-0.7346000	3.887600	4.727400	1.1833000	-0.886300000	-2.93240000	2.0979000	-9.96580000	-2.24470000	-2.826200000	6.2617000	-1.0559000	-4.0350000	3.640500	8.850000	3.0876000	-5.57350000	2.02890000	-9.965800	-9.965800	-5.011600000	0.29980000	5.63000000
GBMLGG	Tumor	TCGA-FG-6692-01	4.694900	2.269300000	-2.5479000	-1.994200000	-0.47190000	7.093700	-1.732200000	5.4397000	3.01450000	0.74070000	-0.512500000	-2.1140000	-0.575600	-9.965800	-4.608200	0.66080000	-1.51050000	-0.51250000	4.5850000	-2.05290000	6.891200	7.467900	4.1417000	-3.8160000	1.7316000	4.507200	5.883200	4.2243000	-0.042500000	-1.99420000	1.7912000	-2.05290000	-4.29340000	-3.307600000	5.0670000	5.3615000	1.5758000	3.402000	8.369300	4.1571000	-3.62590000	2.04300000	-9.965800	-9.965800	-5.573500000	-3.30760000	0.65170000
GBMLGG	Tumor	TCGA-HW-7489-01	5.028600	1.664900000	-1.2828000	-4.608200000	0.31150000	4.524900	-2.634900000	6.4295000	2.89160000	-9.96580000	-0.886300000	-3.6259000	-3.171400	-9.965800	-9.965800	-1.02620000	-9.96580000	-6.50640000	4.1867000	-3.04690000	3.097800	6.972400	6.6070000	-2.3884000	-2.3884000	3.278100	3.701700	-0.9971000	-1.639400000	-5.57350000	1.9638000	-4.60820000	-4.03500000	-4.293400000	6.1353000	-1.7322000	-5.5735000	2.967400	8.292900	1.2875000	-9.96580000	1.56120000	-9.965800	-9.965800	-9.965800000	-1.43050000	4.06010000
GBMLGG	Tumor	TCGA-R8-A6YH-01	5.294700	1.460000000	-9.9658000	-2.388400000	-1.93790000	5.624700	-9.965800000	6.7895000	2.63250000	-5.01160000	-1.685000000	-3.0469000	-9.965800	-9.965800	-9.965800	-1.02620000	-5.01160000	-4.03500000	4.7318000	-4.29340000	4.000100	7.000700	6.1031000	0.4967000	-3.1714000	3.243500	3.834000	-1.0559000	-1.469900000	-5.57350000	0.7748000	-5.57350000	-3.81600000	-6.506400000	4.8910000	-5.0116000	-4.0350000	3.065400	8.985500	1.9377000	-9.96580000	0.66080000	-9.965800	-9.965800	-9.965800000	-1.68500000	5.17400000
GBMLGG	Tumor	TCGA-26-5134-01	2.275300	-1.552200000	-9.9658000	-5.573500000	-2.93240000	3.665700	-9.965800000	2.4753000	1.37910000	-1.88360000	-3.625900000	-4.6082000	-9.965800	-9.965800	-5.573500	-1.14880000	-4.29340000	-2.63490000	2.3508000	-3.17140000	6.613300	4.702700	1.5854000	-4.0350000	-1.3183000	1.356700	2.137800	-0.5332000	-3.625900000	-1.59510000	0.4016000	-6.50640000	1.91110000	-4.293400000	1.9822000	1.3511000	0.3907000	0.688000	6.351000	-0.0130000	-9.96580000	-0.66430000	-9.965800	-9.965800	-5.573500000	-3.30760000	-0.07250000
GBMLGG	Tumor	TCGA-HT-8114-01	4.874400	1.660400000	-1.6850000	-0.968600000	0.96420000	4.903100	-1.685000000	7.0540000	4.23350000	-0.28450000	0.276200000	-2.4659000	-9.965800	-9.965800	-2.727400	-0.45210000	-2.31470000	-1.18110000	5.1086000	-2.17790000	3.903100	6.420700	7.0318000	-1.3921000	1.3283000	4.687700	6.191200	2.1411000	-0.687300000	-4.03500000	2.1213000	-3.81600000	-3.81600000	-2.826200000	6.1865000	2.9655000	-0.6416000	4.174800	8.846800	2.0004000	-4.29340000	0.55680000	-5.011600	-5.573500	-9.965800000	-0.68730000	4.55890000
GBMLGG	Tumor	TCGA-TM-A84H-01	5.177600	1.521600000	-0.8339000	-3.816000000	-0.08770000	5.204800	-3.816000000	6.3496000	3.14750000	-9.96580000	-0.492100000	-1.7322000	-3.046900	-9.965800	-9.965800	0.72330000	-2.93240000	-5.57350000	4.9556000	-2.31470000	4.428300	6.914800	6.3282000	0.6050000	-1.7809000	4.670200	3.178100	-1.1811000	-0.215900000	-6.50640000	1.5216000	-9.96580000	-9.96580000	-5.011600000	4.9184000	-4.2934000	-9.9658000	3.101100	8.757300	2.7357000	-6.50640000	0.04400000	-9.965800	-9.965800	-9.965800000	-2.63490000	0.20290000
GBMLGG	Tumor	TCGA-DB-A64V-01	4.292100	1.362300000	-3.8160000	-2.244700000	0.29980000	4.516700	-2.177900000	5.9800000	4.42570000	-2.11400000	-2.727400000	-2.3884000	-9.965800	-9.965800	-9.965800	0.58590000	-1.46990000	1.53660000	4.6600000	-0.73460000	3.119500	7.610800	5.6528000	-2.8262000	1.9601000	3.446400	4.206400	3.2080000	0.099000000	-2.63490000	2.7073000	-6.50640000	-9.96580000	-2.547900000	4.8545000	1.4441000	-0.1187000	3.181300	8.531800	2.7183000	-5.01160000	2.91090000	-9.965800	-9.965800	-3.171400000	-3.81600000	-0.55430000
GBMLGG	Tumor	TCGA-DU-7019-01	4.940200	1.465200000	-2.2447000	-3.307600000	0.22770000	5.457200	-2.932400000	8.8109000	3.59710000	-3.30760000	-0.997100000	-9.9658000	-9.965800	-5.573500	-4.608200	-2.17790000	-2.31470000	-1.93790000	4.5355000	-2.24470000	4.623600	7.008400	5.8004000	-2.6349000	0.3796000	4.376500	4.349200	1.7446000	-1.430500000	-2.38840000	2.5852000	-3.62590000	-3.62590000	-2.826200000	6.7974000	1.4911000	0.7579000	4.043600	8.682200	4.1119000	-5.57350000	2.06730000	-9.965800	-9.965800	-5.573500000	-0.71080000	3.08250000
GBMLGG	Tumor	TCGA-S9-A7R4-01	5.002300	2.373200000	-2.8262000	-3.046900000	-0.13450000	4.942100	-2.114000000	7.2214000	3.91370000	-3.62590000	-0.940600000	-3.6259000	-9.965800	-9.965800	-9.965800	-0.91320000	-1.02620000	-4.60820000	5.1989000	-3.62590000	4.588600	7.036500	6.4793000	-1.8836000	-3.1714000	3.373100	3.848100	-1.1488000	-1.469900000	-2.38840000	2.3479000	-9.96580000	-5.01160000	-2.052900000	5.8729000	-1.6850000	-2.7274000	4.465400	8.704500	2.6395000	-9.96580000	0.84880000	-9.965800	-5.011600	-5.573500000	-0.23280000	4.74910000
GBMLGG	Tumor	TCGA-S9-A7J3-01	5.228100	1.727300000	-2.8262000	-4.608200000	-0.33830000	4.997800	-4.293400000	6.5220000	3.55350000	-9.96580000	-1.639400000	-2.9324000	-9.965800	-5.573500	-9.965800	-0.94060000	-1.08620000	-1.68500000	4.5886000	0.11240000	4.831400	7.203100	6.3142000	-2.9324000	-1.1172000	4.443000	4.250300	0.0158000	-0.533200000	-5.01160000	1.6187000	-9.96580000	-5.01160000	-6.506400000	5.7277000	1.4600000	-1.1488000	3.430400	8.461700	3.6393000	-9.96580000	3.16690000	-9.965800	-5.573500	-9.965800000	-2.54790000	1.26960000
GBMLGG	Tumor	TCGA-TM-A84L-01	4.785600	2.272300000	-3.8160000	-0.103100000	0.59550000	5.049700	-1.510500000	6.8234000	4.39030000	-4.29340000	-0.758800000	-0.7346000	-9.965800	-9.965800	-9.965800	0.52710000	-3.30760000	-3.45800000	5.6893000	-1.11720000	4.167600	7.603800	6.6765000	-1.8836000	-0.9406000	4.128500	3.658900	0.9935000	-1.685000000	-3.81600000	2.4465000	-5.57350000	-9.96580000	-4.608200000	5.4832000	-2.1140000	-2.5479000	3.682700	8.241400	3.1245000	-6.50640000	1.52160000	-9.965800	-9.965800	-5.011600000	0.87260000	4.52170000
GBMLGG	Tumor	TCGA-E1-A7YH-01	4.996400	2.257300000	-4.6082000	-1.732200000	-0.78340000	4.551000	-2.465900000	6.0736000	3.87590000	-9.96580000	-3.171400000	-1.2828000	-9.965800	-9.965800	-9.965800	0.13880000	-4.03500000	-6.50640000	5.5961000	-3.45800000	3.768800	6.715500	6.9409000	-3.0469000	-9.9658000	3.316300	4.097700	-2.0529000	-1.685000000	-5.57350000	1.1577000	-9.96580000	-5.01160000	-9.965800000	5.5769000	-5.5735000	-6.5064000	3.099500	8.568100	1.2085000	-9.96580000	2.47010000	-9.965800	-5.573500	-9.965800000	-2.46590000	0.49670000
GBMLGG	Tumor	TCGA-06-5413-01	4.911300	1.718500000	-1.5951000	-0.512500000	0.08540000	6.777200	-1.148800000	6.1215000	4.88170000	0.19030000	2.897400000	-3.1714000	-1.552200	-5.573500	-5.573500	-0.23280000	-0.85990000	0.31150000	5.1334000	-1.18110000	6.191800	7.092100	5.6398000	-1.8836000	3.0181000	4.582000	5.193000	3.4622000	1.007900000	-0.78340000	4.0713000	-3.45800000	-0.55430000	-1.552200000	5.1040000	4.6071000	0.9493000	5.213800	9.583900	3.6405000	-1.99420000	1.38460000	-9.965800	-9.965800	-4.035000000	0.44470000	3.61950000
GBMLGG	Tumor	TCGA-76-4929-01	5.643300	0.605000000	-3.8160000	-2.314700000	0.46570000	6.128700	-2.314700000	4.9482000	4.34130000	-2.17790000	0.190300000	-5.0116000	-9.965800	-5.011600	-5.011600	0.42330000	-2.46590000	-1.51050000	4.8915000	-2.82620000	8.392600	7.241100	5.9780000	-1.7809000	-0.9132000	5.026000	6.004700	3.8401000	-1.430500000	-1.43050000	2.8361000	-4.29340000	-0.57560000	-3.046900000	5.0781000	3.3717000	-2.0529000	3.386900	7.788600	3.5633000	-5.57350000	1.20230000	-9.965800	-9.965800	-4.608200000	0.11240000	2.74870000
GBMLGG	Tumor	TCGA-06-0646-01	5.009000	1.590200000	-2.0529000	-2.547900000	1.48080000	6.595300	-3.458000000	6.0928000	5.57630000	-0.16650000	1.367900000	-2.5479000	-3.625900	-9.965800	-9.965800	1.14470000	-2.11400000	-0.35660000	5.5778000	-0.32010000	9.994800	7.401900	5.5088000	-2.2447000	0.8246000	4.529900	4.531100	2.3106000	0.030000000	-3.30760000	3.5387000	-2.46590000	-0.64160000	0.164800000	5.2392000	4.4861000	0.5763000	4.328500	8.350100	6.6193000	-4.03500000	3.10450000	-9.965800	-9.965800	-4.035000000	1.53160000	6.69630000
GBMLGG	Tumor	TCGA-QH-A65Z-01	4.786600	1.974900000	-3.3076000	-3.625900000	-0.19930000	4.889000	-4.035000000	6.1715000	2.53380000	-9.96580000	-9.965800000	-1.8314000	-9.965800	-9.965800	-9.965800	-1.08620000	-3.30760000	-2.72740000	3.7400000	-0.75880000	4.423600	7.666700	5.1764000	-1.4305000	-1.9942000	3.869000	4.538000	-0.3022000	-1.392100000	-9.96580000	1.2636000	-4.60820000	-4.60820000	-9.965800000	5.1408000	-1.4699000	-9.9658000	3.091000	8.152000	1.9149000	-9.96580000	1.74030000	-9.965800	-9.965800	-9.965800000	-0.24980000	4.40200000
GBMLGG	Tumor	TCGA-DU-A7TD-01	5.188300	2.373200000	-2.5479000	-2.634900000	1.98950000	6.875800	-1.639400000	5.8568000	5.28210000	2.97470000	1.328300000	-2.3884000	-1.732200	-9.965800	-5.573500	1.05030000	0.11240000	-0.41310000	5.6448000	-2.11400000	6.778000	7.554400	5.5546000	-3.6259000	1.1512000	6.089800	6.072600	2.4623000	0.566600000	-1.46990000	2.9013000	-2.31470000	-2.82620000	-0.597300000	4.6933000	6.7340000	1.6234000	4.912700	9.419000	4.1796000	-3.17140000	2.68730000	-9.965800	-9.965800	-3.816000000	1.84840000	5.39300000
GBMLGG	Tumor	TCGA-DU-5871-01	5.157900	1.293400000	-2.0529000	-2.727400000	0.16480000	4.795500	-2.547900000	7.6690000	3.92320000	-9.96580000	0.164800000	-3.8160000	-9.965800	-5.573500	-9.965800	-0.66430000	-2.93240000	-4.29340000	5.4403000	-2.72740000	3.933700	7.344300	6.0328000	-3.4580000	-2.3147000	2.729200	2.307700	0.1257000	-1.994200000	-2.93240000	2.5363000	-5.01160000	-1.93790000	-3.625900000	5.9517000	0.9419000	-4.2934000	3.724800	8.576800	4.0985000	-9.96580000	0.77480000	-9.965800	-9.965800	-9.965800000	-0.15040000	3.68380000
GBMLGG	Tumor	TCGA-HW-A5KL-01	4.521100	1.718500000	-3.6259000	-4.608200000	-0.99710000	4.745300	-2.388400000	7.1949000	3.45430000	-9.96580000	-1.248100000	-2.8262000	-9.965800	-9.965800	-9.965800	-1.02620000	-3.04690000	-4.29340000	4.8233000	-2.93240000	4.113600	6.626300	5.9179000	-1.2142000	-3.4580000	2.826000	3.495800	-0.3752000	-1.469900000	-5.57350000	1.3846000	-4.29340000	-5.01160000	-9.965800000	5.1696000	-2.9324000	-2.9324000	3.378700	8.481800	1.1117000	-6.50640000	0.52710000	-9.965800	-9.965800	-9.965800000	-3.17140000	-0.99710000
GBMLGG	Tumor	TCGA-RY-A83X-01	5.235000	1.714100000	-4.6082000	-6.506400000	-1.51050000	4.153900	-4.293400000	6.0943000	2.50360000	-3.81600000	-2.177900000	-2.3884000	-9.965800	-9.965800	-9.965800	-0.68730000	-3.04690000	-3.81600000	4.3992000	-1.93790000	5.350200	7.085600	5.8963000	-2.6349000	-9.9658000	4.292900	3.284100	-1.1488000	-0.533200000	-5.57350000	0.7407000	-6.50640000	-9.96580000	-9.965800000	5.7007000	-3.8160000	-4.0350000	2.931900	8.732500	0.5370000	-9.96580000	0.89610000	-9.965800	-9.965800	-9.965800000	-9.96580000	-0.49210000
GBMLGG	Tumor	TCGA-HT-7687-01	5.303800	1.566100000	-1.8836000	-2.177900000	0.03000000	4.867000	-2.388400000	5.0457000	2.94130000	-1.59510000	-1.181100000	-2.5479000	-9.965800	-9.965800	-9.965800	-0.11870000	-1.93790000	-0.35660000	3.2526000	-0.99710000	5.025100	6.311400	5.7853000	-0.7108000	0.9493000	4.986500	5.416900	2.3677000	0.177600000	-3.04690000	1.7009000	-2.93240000	-3.17140000	-2.826200000	5.4912000	-0.3022000	-0.0425000	3.582700	8.995200	1.9822000	-3.81600000	0.75790000	-9.965800	-9.965800	-5.011600000	-2.82620000	2.37040000
GBMLGG	Tumor	TCGA-HT-A4DV-01	4.508500	1.956400000	-1.8314000	-5.573500000	-0.83390000	4.096900	-4.035000000	6.4395000	3.30900000	-9.96580000	-4.608200000	-4.6082000	-9.965800	-4.608200	-9.965800	-1.21420000	-2.38840000	-4.29340000	4.0584000	-3.04690000	4.978200	7.717800	6.0573000	-5.5735000	-0.1345000	3.543600	4.366000	1.4962000	-0.320100000	-6.50640000	1.6466000	-9.96580000	-2.72740000	-4.608200000	6.2502000	-3.1714000	-2.0529000	3.136000	8.467500	0.7321000	-5.57350000	4.31770000	-9.965800	-9.965800	-9.965800000	-2.63490000	1.57090000
GBMLGG	Tumor	TCGA-WY-A85A-01	4.906900	1.978600000	-2.5479000	-3.816000000	-0.64160000	5.182700	-5.011600000	7.8930000	3.09100000	-9.96580000	-0.734600000	-5.0116000	-9.965800	-9.965800	-5.573500	0.34600000	-5.57350000	-3.30760000	4.9603000	-2.72740000	4.820200	7.433500	5.6537000	-1.6394000	-1.9942000	3.426400	3.576600	0.1388000	-0.968600000	-4.03500000	1.6785000	-5.57350000	-9.96580000	-4.293400000	6.2608000	0.8568000	-3.6259000	3.414300	8.733800	1.1897000	-6.50640000	0.37960000	-9.965800	-9.965800	-5.011600000	0.01580000	4.49190000
GBMLGG	Tumor	TCGA-12-3650-01	4.864000	0.949300000	-2.0529000	-5.011600000	-0.75880000	6.252300	-1.318300000	5.6471000	4.42160000	-1.21420000	-0.575600000	-4.6082000	-9.965800	-9.965800	-9.965800	-1.35480000	-0.39400000	-0.88630000	5.3417000	-1.93790000	6.861800	7.589300	5.5614000	-2.3884000	-1.3183000	3.400700	3.779400	2.0638000	-0.413100000	-1.78090000	2.7910000	0.25220000	-1.11720000	-1.639400000	4.5808000	1.8282000	0.5763000	4.572300	9.223100	2.1670000	-3.62590000	1.66950000	-9.965800	-9.965800	-9.965800000	-3.30760000	-0.37520000
GBMLGG	Tumor	TCGA-19-2620-01	4.233500	0.423300000	-1.5951000	-4.293400000	1.60450000	6.251000	-2.932400000	6.5684000	3.76140000	-4.03500000	-0.687300000	-3.1714000	-9.965800	-9.965800	-3.816000	0.09900000	-4.03500000	-2.31470000	5.1334000	-4.29340000	7.874200	6.712600	5.9334000	-5.5735000	-2.3147000	3.521200	3.885700	1.6281000	-1.831400000	-3.45800000	1.5316000	-9.96580000	1.60450000	-2.388400000	6.1928000	1.0711000	-3.0469000	3.217400	8.640900	4.0100000	-5.57350000	2.50360000	-9.965800	-9.965800	-9.965800000	-0.55430000	1.33400000
GBMLGG	Tumor	TCGA-DB-5281-01	5.599000	1.590200000	-1.9942000	-2.634900000	0.16480000	5.239600	-3.625900000	7.9030000	3.20340000	-2.38840000	-1.148800000	-3.0469000	-9.965800	-9.965800	-4.608200	-1.08620000	-2.24470000	-2.93240000	5.0099000	-1.88360000	4.694400	6.914900	5.8914000	-0.3752000	-0.8339000	2.828000	3.910800	1.3735000	-1.595100000	-2.24470000	1.6604000	-4.29340000	-3.45800000	-5.011600000	6.4880000	-1.5522000	-0.1665000	3.751800	8.756500	2.2663000	-5.57350000	1.28750000	-5.011600	-9.965800	-9.965800000	-2.24470000	2.46230000
GBMLGG	Tumor	TCGA-E1-A7YK-01	4.758100	1.299200000	-4.2934000	-4.293400000	-0.43250000	4.986900	-1.685000000	5.1930000	4.85600000	-1.55220000	0.566600000	-2.9324000	-2.547900	-9.965800	-9.965800	0.66990000	-1.24810000	-1.55220000	5.5675000	-2.11400000	4.286200	7.730500	6.9819000	-3.6259000	1.4911000	4.790300	4.462100	3.3464000	0.669900000	-2.93240000	2.1114000	-5.01160000	-2.38840000	-1.552200000	4.2134000	1.1316000	-1.5105000	3.154000	8.335900	4.1986000	-3.04690000	3.61600000	-9.965800	-5.573500	-9.965800000	-0.64160000	1.13820000
GBMLGG	Tumor	TCGA-28-5213-01	4.595200	1.214700000	-0.2159000	-0.641600000	-0.37520000	5.841200	-0.199300000	4.2064000	5.85450000	1.06420000	2.924300000	-9.9658000	-0.533200	-9.965800	-9.965800	-1.35480000	-1.31830000	1.02220000	4.8069000	-0.53320000	6.470700	6.966100	6.3521000	-4.0350000	2.7161000	4.774600	4.950000	5.2273000	0.705800000	0.22770000	3.2692000	-1.68500000	1.84040000	-0.471900000	4.4758000	3.9251000	0.0014000	5.132600	8.613500	4.6177000	-2.11400000	3.64050000	-9.965800	-9.965800	-9.965800000	1.56120000	4.63700000
GBMLGG	Tumor	TCGA-DU-A7TA-01	5.865900	2.362000000	-2.6349000	-2.314700000	-1.39210000	5.453900	-0.833900000	5.4246000	3.79300000	0.09900000	1.521600000	0.0718000	-3.046900	-9.965800	-4.035000	1.44940000	-2.31470000	-1.24810000	5.6203000	-2.17790000	5.349500	7.397600	6.1552000	-0.3383000	0.0014000	3.689400	4.127700	1.7870000	-1.685000000	-3.17140000	2.0844000	-9.96580000	-3.81600000	-3.458000000	5.5650000	1.9822000	-1.0559000	3.928900	8.711300	1.9302000	-5.57350000	1.69640000	-9.965800	-9.965800	-5.011600000	-1.68500000	5.72360000
GBMLGG	Tumor	TCGA-CS-5395-01	5.072600	2.597200000	-2.3147000	-4.293400000	-0.43250000	6.236900	-4.608200000	9.3724000	3.78770000	-9.96580000	0.138800000	-2.8262000	-9.965800	-9.965800	-5.573500	-2.38840000	-3.30760000	-3.62590000	4.1351000	-2.38840000	5.349500	6.455700	5.2567000	-3.1714000	-0.8339000	3.423700	4.298700	0.5859000	-0.575600000	-4.29340000	1.5115000	-4.29340000	-4.60820000	-2.826200000	5.7937000	-2.3147000	-2.9324000	4.120300	9.474800	2.1280000	-6.50640000	0.64250000	-9.965800	-9.965800	-5.011600000	-0.71080000	1.01510000
GBMLGG	Tumor	TCGA-DH-A7UR-01	5.356500	3.360500000	-3.6259000	-2.932400000	-1.14880000	5.425300	-3.625900000	4.8095000	0.89610000	-3.17140000	-4.293400000	-4.6082000	-9.965800	-4.293400	-9.965800	0.71460000	-6.50640000	-2.82620000	3.9060000	-2.93240000	6.759300	6.826800	5.3705000	0.2522000	-0.5332000	3.753900	3.595900	0.4016000	-1.282800000	-3.45800000	2.8542000	-5.57350000	-2.63490000	-5.573500000	5.1926000	-0.0725000	0.7407000	3.374500	8.837300	1.9675000	-9.96580000	0.32310000	-4.035000	-5.573500	-9.965800000	-4.29340000	-0.43250000
GBMLGG	Tumor	TCGA-DU-6400-01	5.311100	1.628100000	-3.6259000	-4.293400000	-0.32010000	4.572300	-3.171400000	3.4765000	2.53130000	-2.17790000	-3.171400000	-2.6349000	-9.965800	-6.506400	-4.608200	-0.99710000	-1.31830000	-0.53320000	3.5274000	-2.72740000	4.090900	6.997200	4.9407000	-2.7274000	-0.3201000	4.514800	5.308600	1.5563000	-0.013000000	-3.81600000	0.8327000	-3.62590000	-2.72740000	-5.011600000	5.4393000	1.1050000	0.2154000	2.903200	8.185400	2.7314000	-3.62590000	1.38460000	-9.965800	-9.965800	-9.965800000	-3.81600000	1.31090000
GBMLGG	Tumor	TCGA-06-0138-01	3.823900	1.036300000	-1.8836000	-2.177900000	0.50690000	6.125200	-3.307600000	6.3236000	4.62710000	-1.46990000	2.114700000	-3.6259000	-9.965800	-4.608200	-9.965800	0.39070000	-0.96860000	-0.21590000	5.2840000	-1.11720000	8.047700	7.110500	5.7926000	-3.4580000	1.6830000	3.823900	4.478400	2.5707000	-0.284500000	-1.55220000	3.1955000	-2.72740000	-1.99420000	-1.639400000	4.1433000	4.3590000	0.7748000	4.524300	8.136700	3.7836000	-3.30760000	1.82010000	-9.965800	-9.965800	-9.965800000	0.68800000	4.53420000
GBMLGG	Tumor	TCGA-HT-A5R5-01	4.893900	1.531600000	-4.2934000	-1.831400000	1.90730000	5.614700	-3.171400000	7.1440000	5.04710000	-0.85990000	-0.859900000	-4.0350000	-9.965800	-5.573500	-9.965800	0.57630000	1.24550000	-4.29340000	6.2126000	-1.59510000	5.324800	7.773100	7.1386000	-3.1714000	-2.3147000	4.223500	5.118600	1.1512000	-1.937900000	-3.81600000	2.4252000	-9.96580000	-0.78340000	-0.859900000	6.5532000	2.3308000	-1.6394000	4.025100	8.501000	5.3230000	-6.50640000	2.55360000	-9.965800	-9.965800	-9.965800000	1.42280000	5.58650000
GBMLGG	Tumor	TCGA-HT-8018-01	5.260100	2.325100000	-2.6349000	-1.994200000	0.57630000	5.243400	-0.641600000	6.0635000	4.29510000	-0.57560000	1.646600000	-1.4699000	-9.965800	-9.965800	-9.965800	0.15190000	-0.88630000	-1.02620000	4.8939000	-0.94060000	4.635200	6.417500	6.9429000	-2.8262000	1.0151000	4.508500	4.986900	2.9600000	0.125700000	-1.35480000	3.0145000	-1.83140000	-2.17790000	-0.940600000	6.5015000	2.8502000	2.5487000	4.286200	8.186600	3.8551000	-2.54790000	1.70970000	-9.965800	-9.965800	-5.573500000	-0.15040000	4.68880000
GBMLGG	Tumor	TCGA-FG-A713-01	4.710400	1.609300000	-1.8314000	-4.035000000	-1.08620000	3.936500	-2.634900000	5.2430000	1.70530000	-2.82620000	-3.307600000	-2.5479000	-9.965800	-9.965800	-9.965800	-1.59510000	-5.01160000	-6.50640000	3.4061000	-2.31470000	4.167600	6.760800	5.5629000	-3.4580000	-2.9324000	2.362000	2.050000	-0.5125000	-2.547900000	-3.62590000	1.5563000	-9.96580000	-9.96580000	-9.965800000	6.4927000	-1.9379000	-2.9324000	2.333700	8.088600	1.2085000	-9.96580000	2.70950000	-3.625900	-9.965800	-9.965800000	-6.50640000	-1.43050000
GBMLGG	Tumor	TCGA-S9-A6WP-01	5.079800	1.816000000	-9.9658000	-4.293400000	-0.18280000	5.174800	-4.608200000	5.3523000	3.78250000	-2.63490000	-3.458000000	-3.3076000	-9.965800	-5.573500	-3.046900	0.27620000	-2.05290000	0.40160000	4.3986000	-1.63940000	4.544200	7.310100	5.9674000	-1.7322000	0.2522000	4.001000	2.958100	1.5612000	-0.267100000	-1.43050000	2.1378000	-5.01160000	-3.45800000	-3.046900000	5.7410000	-0.6416000	-1.1488000	3.682700	8.701600	2.4571000	-6.50640000	2.23300000	-9.965800	-9.965800	-4.608200000	-5.01160000	-0.71080000
GBMLGG	Tumor	TCGA-S9-A6U5-01	4.656000	1.379100000	-4.6082000	-4.035000000	-0.16650000	4.882700	-2.634900000	7.2608000	3.18290000	-1.08620000	-2.052900000	-2.6349000	-9.965800	-5.573500	-4.608200	0.17760000	-1.78090000	2.41980000	4.5136000	0.53700000	4.001900	7.612100	6.0000000	-2.8262000	2.1444000	3.942100	4.902100	3.4945000	0.633200000	-2.11400000	2.0810000	-2.17790000	-2.72740000	-3.458000000	6.2836000	2.2663000	-0.7588000	3.144200	8.661600	3.2662000	-3.45800000	1.15120000	-3.625900	-9.965800	-4.293400000	-2.46590000	0.61450000
GBMLGG	Tumor	TCGA-E1-A7YO-01	5.192600	1.903400000	-2.3147000	-2.727400000	-0.24980000	4.585600	-0.997100000	6.0788000	1.81190000	-9.96580000	-1.780900000	-2.4659000	-9.965800	-9.965800	-9.965800	-0.18280000	-9.96580000	-4.29340000	3.8085000	-3.30760000	4.568700	6.697800	5.5522000	-1.5951000	-2.3147000	4.761900	4.836500	-0.0877000	-0.886300000	-3.81600000	1.3109000	-5.57350000	-4.60820000	-9.965800000	5.6468000	-4.0350000	-3.8160000	3.585100	8.342100	1.6649000	-4.29340000	-0.16650000	-3.307600	-9.965800	-5.011600000	-1.51050000	1.57580000
GBMLGG	Tumor	TCGA-FG-A710-01	4.802800	1.753200000	-5.5735000	-3.171400000	0.66990000	5.895600	-2.388400000	6.6661000	4.77620000	-0.85990000	-0.150400000	-4.6082000	-3.458000	-5.573500	-9.965800	1.11840000	1.11170000	0.49670000	5.5988000	-1.63940000	3.820800	7.419600	5.9139000	-1.9379000	-0.0277000	4.455600	5.776900	1.7617000	-0.533200000	-3.62590000	2.3760000	-4.03500000	-1.31830000	-1.430500000	6.3978000	3.8581000	1.9302000	4.025100	8.727300	3.9524000	-4.60820000	2.16060000	-3.307600	-9.965800	-2.932400000	-0.75880000	2.97100000
GBMLGG	Tumor	TCGA-QH-A6X8-01	5.108100	1.945200000	-4.2934000	-4.608200000	-0.61930000	4.921300	-3.816000000	3.6894000	3.66230000	-9.96580000	-0.997100000	-4.0350000	-9.965800	-5.011600	-9.965800	0.09900000	-3.04690000	-2.82620000	4.6588000	-3.17140000	4.701000	7.463400	5.3071000	-2.3147000	-1.0862000	4.157100	4.326300	-0.3940000	-1.883600000	-4.60820000	1.3623000	-5.57350000	-3.04690000	-2.826200000	5.4832000	-2.2447000	-5.5735000	3.186000	8.548000	2.5263000	-9.96580000	2.38430000	-9.965800	-5.011600	-9.965800000	-1.21420000	0.76640000
GBMLGG	Tumor	TCGA-06-5415-01	4.899700	1.496200000	-4.6082000	-3.046900000	0.74070000	6.223100	-2.114000000	6.7118000	3.56690000	-0.19930000	-0.471900000	-4.0350000	-2.547900	-6.506400	-6.506400	-0.08770000	-1.02620000	-0.53320000	4.8269000	-1.73220000	6.025100	7.279100	5.3288000	-3.3076000	2.2452000	4.672500	4.999100	3.3828000	0.085400000	-1.39210000	2.4934000	-5.01160000	-1.73220000	-1.510500000	4.8279000	3.7940000	0.7493000	3.970000	9.159400	3.1540000	-2.46590000	2.55610000	-9.965800	-9.965800	-5.573500000	-0.39400000	1.82010000
GBMLGG	Tumor	TCGA-HT-7610-01	5.082000	1.164100000	-1.0862000	-2.634900000	-0.11870000	4.823300	-2.465900000	7.3104000	2.85620000	-9.96580000	-2.465900000	-3.3076000	-9.965800	-9.965800	-5.011600	-2.11400000	-4.60820000	-3.62590000	3.3350000	-3.17140000	3.706100	6.349600	5.7361000	-3.0469000	-2.1779000	3.778300	3.788800	-0.6416000	-1.883600000	-3.04690000	0.6145000	-6.50640000	-2.93240000	-3.816000000	6.3270000	-3.0469000	-5.5735000	3.684900	8.526400	0.9191000	-5.57350000	1.26360000	-9.965800	-9.965800	-5.573500000	1.22710000	5.49220000
GBMLGG	Tumor	TCGA-HT-7875-01	5.163500	1.367900000	-2.9324000	-4.608200000	-1.02620000	5.028200	-3.816000000	6.8929000	1.77020000	-9.96580000	-5.011600000	-2.8262000	-9.965800	-9.965800	-5.573500	-1.93790000	-9.96580000	-4.29340000	3.8798000	1.00790000	4.653100	6.713600	5.1764000	-2.3884000	-4.0350000	4.018900	4.117800	-2.1779000	-1.181100000	-6.50640000	0.6239000	-9.96580000	-5.01160000	-9.965800000	7.1307000	-0.0277000	-2.1140000	3.653200	9.069600	0.2154000	-9.96580000	-0.11870000	-9.965800	-9.965800	-9.965800000	-4.29340000	-0.16650000
GBMLGG	Tumor	TCGA-DU-A6S3-01	4.429700	1.727300000	-4.6082000	-4.293400000	-2.72740000	4.078200	-5.011600000	4.4364000	0.16480000	-9.96580000	-3.458000000	-3.6259000	-9.965800	-5.011600	-4.608200	-0.73460000	-9.96580000	-4.03500000	2.9356000	-4.29340000	3.928000	6.519000	4.4263000	-3.4580000	-2.6349000	3.231300	2.903200	-0.7108000	-1.086200000	-5.01160000	0.4447000	-9.96580000	-3.30760000	-9.965800000	5.2851000	-2.9324000	-4.2934000	2.081000	8.003800	0.6425000	-9.96580000	1.47560000	-4.035000	-5.573500	-9.965800000	-4.03500000	1.36230000
GBMLGG	Tumor	TCGA-R8-A6MK-01	4.734000	0.444700000	-2.6349000	-2.932400000	-0.13450000	4.558900	-9.965800000	7.2820000	3.03760000	-9.96580000	-3.171400000	-5.0116000	-9.965800	-9.965800	-9.965800	-2.93240000	-5.57350000	-3.45800000	4.2412000	-0.47190000	4.995100	7.596900	4.8172000	-3.4580000	-9.9658000	4.302400	4.722000	-2.1779000	-1.318300000	-5.01160000	0.6699000	-9.96580000	-3.30760000	-4.608200000	5.4283000	-1.9379000	-4.0350000	3.605400	9.063100	0.6239000	-6.50640000	1.57580000	-9.965800	-5.573500	-9.965800000	-4.29340000	-1.08620000
GBMLGG	Tumor	TCGA-P5-A5F0-01	5.146900	1.844400000	-9.9658000	-4.608200000	-0.80840000	4.820700	-2.314700000	5.8053000	1.32830000	-9.96580000	-3.458000000	-2.4659000	-9.965800	-5.573500	-9.965800	-1.28280000	-4.60820000	-5.01160000	3.7804000	-2.72740000	5.166800	7.099200	4.6977000	-2.9324000	-2.1140000	4.225000	3.124500	0.5069000	-0.533200000	-4.60820000	0.4967000	-9.96580000	-4.29340000	-4.035000000	5.8719000	-1.4699000	-3.1714000	2.916700	8.559300	0.9115000	-9.96580000	1.63270000	-9.965800	-5.011600	-3.458000000	-3.17140000	-1.24810000
GBMLGG	Tumor	TCGA-06-0139-01	4.073900	1.774400000	-0.1187000	-1.685000000	1.71850000	6.226700	-0.710800000	4.0901000	6.79090000	1.66490000	4.156300000	-3.1714000	-2.314700	-9.965800	-2.932400	0.81640000	-0.49210000	1.69640000	6.0624000	-0.26710000	6.733100	6.885600	6.7005000	-3.4580000	4.0653000	4.554700	4.795500	3.9783000	1.740300000	0.74930000	4.3625000	-2.05290000	1.68300000	-0.710800000	2.6325000	5.6671000	4.6882000	5.247600	7.356100	4.5602000	-0.64160000	1.91490000	-9.965800	-9.965800	-1.510500000	1.05730000	4.67420000
GBMLGG	Tumor	TCGA-02-0047-01	5.138400	1.022200000	-5.0116000	-1.639400000	-0.13450000	6.916700	-1.026200000	7.7158000	4.33280000	-2.05290000	0.506900000	-4.0350000	-9.965800	-9.965800	-5.011600	0.21540000	-1.68500000	0.29980000	5.6619000	-0.24980000	8.059200	7.131200	6.6981000	-2.1779000	-0.9406000	4.674200	5.129700	1.7828000	-1.831400000	0.00140000	3.7464000	-9.96580000	-1.55220000	-2.114000000	6.3000000	3.1701000	0.2522000	4.615900	8.629300	4.0867000	-9.96580000	2.07420000	-9.965800	-9.965800	-9.965800000	-0.13450000	3.33790000
GBMLGG	Tumor	TCGA-S9-A6TS-01	4.703800	2.056900000	-2.6349000	-3.307600000	-0.53320000	4.909300	-2.314700000	6.4000000	4.05750000	-1.68500000	-1.086200000	-3.3076000	-9.965800	-9.965800	-5.573500	-0.33830000	-3.04690000	-3.62590000	5.4223000	-3.81600000	4.454200	7.861100	6.1522000	-1.6394000	-2.2447000	3.734500	2.718300	0.2762000	-1.430500000	-2.38840000	2.2960000	-9.96580000	-3.81600000	-4.293400000	5.7145000	-1.9379000	-2.4659000	3.680400	8.390300	2.2330000	-9.96580000	0.92680000	-4.608200	-9.965800	-9.965800000	-2.24470000	-0.02770000
GBMLGG	Tumor	TCGA-S9-A6TW-01	4.234300	1.718500000	-3.6259000	-4.293400000	-2.17790000	4.450900	-2.314700000	5.0264000	1.01510000	-2.54790000	-2.177900000	-9.9658000	-9.965800	-9.965800	-5.011600	-0.75880000	-6.50640000	-2.72740000	3.0808000	-2.93240000	4.836000	7.853600	5.3045000	-3.8160000	-0.4325000	2.403500	2.587600	1.2209000	-0.027700000	-2.38840000	1.5115000	-3.81600000	-2.63490000	-4.293400000	5.8197000	-1.1488000	-1.8836000	3.025200	8.017300	1.8762000	-6.50640000	0.33460000	-9.965800	-9.965800	-4.608200000	-4.60820000	-0.96860000
GBMLGG	Tumor	TCGA-E1-5303-01	4.785600	1.339700000	-4.6082000	-5.011600000	-0.83390000	4.833400	-2.826200000	6.5195000	5.37440000	-2.54790000	-0.356600000	-9.9658000	-9.965800	-9.965800	-9.965800	-1.88360000	-2.63490000	-3.30760000	5.9876000	-3.81600000	3.275200	6.850900	7.7648000	-1.7809000	-3.1714000	2.630200	3.541100	-0.0130000	-1.430500000	-4.29340000	2.5948000	-5.57350000	-4.60820000	-3.458000000	4.4810000	-2.7274000	-3.4580000	4.551000	8.615300	2.4225000	-6.50640000	1.20230000	-9.965800	-9.965800	-9.965800000	0.17760000	3.84810000
GBMLGG	Tumor	TCGA-DU-7299-01	5.141600	1.491100000	-3.1714000	-1.883600000	-0.23280000	5.648500	-5.011600000	6.7566000	4.35830000	-6.50640000	0.015800000	-3.1714000	-2.465900	-9.965800	-6.506400	-0.51250000	-5.57350000	-3.45800000	4.7377000	-2.46590000	3.823900	6.961300	6.3623000	-0.3566000	-3.6259000	3.708300	3.077400	0.1519000	-1.086200000	-9.96580000	1.8404000	-5.57350000	-5.01160000	-4.293400000	5.1273000	-1.8836000	-4.2934000	4.270600	8.894500	1.7575000	-9.96580000	2.08100000	-9.965800	-9.965800	-9.965800000	-0.83390000	1.01510000
GBMLGG	Tumor	TCGA-DH-5140-01	5.643600	1.604500000	-2.0529000	-3.458000000	0.03000000	6.282100	-2.314700000	6.2333000	3.06710000	-1.68500000	-1.430500000	-4.2934000	-9.965800	-9.965800	-5.573500	-0.78340000	-3.04690000	-1.51050000	4.6899000	-3.81600000	4.259300	7.073100	5.9586000	-1.9942000	0.1257000	4.345600	4.172400	2.0673000	-1.685000000	-3.30760000	1.7828000	-3.45800000	-4.60820000	-4.293400000	4.8530000	1.4756000	-0.3022000	3.149100	9.406500	2.3508000	-5.01160000	0.22770000	-9.965800	-9.965800	-9.965800000	-2.54790000	1.50130000
GBMLGG	Tumor	TCGA-S9-A7QX-01	4.773000	1.202300000	-4.6082000	-4.293400000	-0.91320000	4.130200	-3.816000000	6.0255000	3.81470000	-9.96580000	-3.307600000	-2.5479000	-9.965800	-9.965800	-9.965800	-0.37520000	-4.29340000	-3.62590000	5.0640000	-3.04690000	3.502200	7.029700	6.3475000	-1.3921000	-5.0116000	3.412900	4.447600	-1.3921000	-1.469900000	-5.57350000	1.6093000	-9.96580000	-9.96580000	-3.458000000	5.1796000	-5.5735000	-6.5064000	3.701700	8.419100	0.7999000	-6.50640000	1.79950000	-9.965800	-9.965800	-9.965800000	-2.93240000	1.09150000
GBMLGG	Tumor	TCGA-DU-6408-01	5.189100	0.688000000	-2.4659000	-2.932400000	0.66990000	5.325900	-2.465900000	8.2547000	4.10780000	-3.30760000	-2.314700000	-2.5479000	-9.965800	-9.965800	-5.573500	-0.61930000	-3.45800000	-6.50640000	4.8851000	-2.54790000	3.760300	7.202100	6.7233000	-0.9132000	-3.1714000	4.704900	5.618300	-0.0725000	-0.859900000	-4.60820000	1.6695000	-5.57350000	-5.01160000	-3.816000000	6.8255000	-0.7834000	-2.3884000	3.923200	8.747100	2.1894000	-5.57350000	1.51150000	-4.608200	-9.965800	-9.965800000	-0.53320000	4.04970000
GBMLGG	Tumor	TCGA-14-0789-01	5.033900	1.214700000	-2.1140000	-3.816000000	3.49970000	7.130000	-0.471900000	3.7867000	5.23540000	-0.43250000	1.922600000	-9.9658000	-9.965800	-9.965800	-5.011600	-0.51250000	-1.51050000	-1.39210000	6.6093000	-1.73220000	9.733300	7.053400	5.8733000	-9.9658000	0.8647000	4.992800	6.464800	2.8341000	0.190300000	-0.04250000	3.1045000	-2.54790000	1.03630000	-0.758800000	5.3484000	1.8957000	0.6050000	4.441000	8.330200	6.4585000	-1.83140000	2.90320000	-9.965800	-9.965800	-3.625900000	2.42790000	6.19260000
GBMLGG	Tumor	TCGA-FG-5964-01	4.521100	1.556300000	-9.9658000	-6.506400000	-0.10310000	5.142900	-1.430500000	5.1408000	4.11360000	-9.96580000	-1.685000000	-1.7809000	-9.965800	-9.965800	-9.965800	3.36470000	-1.39210000	1.22710000	4.8630000	-2.46590000	4.201700	6.656700	5.7934000	-3.1714000	-0.2671000	2.846200	3.857100	2.3308000	-0.356600000	-3.62590000	1.2085000	-6.50640000	-9.96580000	-2.727400000	5.5805000	-0.8084000	-2.5479000	3.454300	8.007000	3.0020000	-5.01160000	2.87600000	-9.965800	-9.965800	-9.965800000	-1.99420000	0.74070000
GBMLGG	Tumor	TCGA-DB-A64Q-01	5.017100	0.832700000	-4.2934000	-5.011600000	-0.83390000	4.892900	-4.608200000	8.0416000	2.95440000	-9.96580000	-2.114000000	-2.1140000	-9.965800	-9.965800	-9.965800	-0.05740000	-5.57350000	-3.81600000	4.5336000	0.34600000	4.045400	7.135100	4.9892000	-1.6394000	-2.8262000	3.498400	3.684900	-1.5522000	-1.469900000	-3.81600000	0.4125000	-9.96580000	-9.96580000	-3.046900000	4.2736000	-2.9324000	-4.6082000	3.429100	8.937400	0.6145000	-9.96580000	0.62390000	-9.965800	-9.965800	-9.965800000	-1.05590000	1.56120000
GBMLGG	Tumor	TCGA-S9-A6WH-01	5.409800	2.245200000	-2.3147000	-3.458000000	-0.94060000	4.497000	-9.965800000	3.3828000	2.20820000	-3.45800000	-3.307600000	-2.4659000	-9.965800	-9.965800	-9.965800	-0.35660000	-1.93790000	-5.01160000	3.2944000	-3.45800000	4.348400	7.037600	5.3126000	0.0440000	-2.7274000	4.500200	3.816700	-1.7322000	-0.394000000	-5.01160000	0.9568000	-9.96580000	-3.30760000	-9.965800000	4.5429000	-2.4659000	-9.9658000	2.974700	8.550100	1.7954000	-9.96580000	1.14470000	-9.965800	-9.965800	-9.965800000	-2.93240000	0.46570000
GBMLGG	Tumor	TCGA-12-0616-01	4.615400	1.356700000	-3.0469000	-3.458000000	-1.31830000	6.309100	-0.808400000	4.6770000	4.11110000	0.67900000	0.138800000	-3.6259000	-9.965800	-9.965800	-9.965800	0.76640000	0.05800000	-0.24980000	5.0189000	-2.46590000	5.388600	6.507500	5.4884000	-1.9942000	2.0395000	3.855100	4.464100	3.6219000	0.978900000	-1.35480000	1.5902000	-3.81600000	2.23910000	-2.177900000	4.1515000	3.9920000	2.4008000	3.058500	8.974900	2.6043000	-1.99420000	0.57630000	-9.965800	-9.965800	-4.608200000	-3.30760000	0.91150000
GBMLGG	Tumor	TCGA-DU-A6S8-01	5.071700	2.293100000	-4.6082000	-5.573500000	-2.11400000	4.818700	-2.727400000	3.7815000	2.03950000	-5.57350000	-3.625900000	-2.3147000	-3.046900	-3.816000	-3.816000	0.26420000	-2.38840000	-1.83140000	2.8178000	-3.62590000	4.431000	7.045500	4.2412000	-2.2447000	-0.0725000	3.542400	3.337900	0.2762000	-0.302200000	-3.62590000	1.3791000	-5.57350000	-4.60820000	-9.965800000	5.2865000	-2.1140000	-3.1714000	3.075700	8.850600	1.2209000	-9.96580000	0.77480000	-9.965800	-9.965800	-9.965800000	-1.99420000	0.43400000
GBMLGG	Tumor	TCGA-HT-7858-01	4.886600	1.239400000	-2.0529000	-0.808400000	-0.01300000	5.151000	-2.314700000	7.5446000	4.24650000	-2.72740000	0.688000000	-2.5479000	-9.965800	-9.965800	-5.011600	0.09900000	-3.30760000	1.13160000	4.6047000	-2.05290000	5.000500	6.839500	5.7093000	-1.1811000	1.1641000	3.817700	4.331300	3.0774000	-0.199300000	-1.14880000	2.7487000	-2.38840000	-9.96580000	-2.052900000	5.9341000	2.1147000	0.7999000	4.100200	8.805500	2.9820000	-2.63490000	1.75320000	-9.965800	-9.965800	-5.573500000	0.32310000	5.01440000
GBMLGG	Tumor	TCGA-32-1982-01	4.159500	1.757500000	-1.0559000	-2.634900000	1.66040000	6.031500	-0.641600000	5.4595000	4.96490000	0.83270000	1.816000000	-2.1779000	1.322500	-1.994200	-3.625900	0.31150000	-1.24810000	0.17760000	5.9528000	-1.18110000	8.702200	7.072900	6.7516000	-2.2447000	3.1669000	4.627100	5.228500	4.1547000	1.029300000	-1.59510000	4.0679000	-0.64160000	-1.05590000	-2.727400000	4.7730000	3.9213000	2.0707000	5.011300	8.521300	2.8916000	-2.46590000	2.00040000	-9.965800	-9.965800	-2.547900000	0.34600000	4.80900000
GBMLGG	Tumor	TCGA-HT-7860-01	5.142900	1.245500000	-0.1187000	-3.458000000	3.06880000	5.569900	-1.117200000	9.5961000	4.15630000	0.90380000	-0.432500000	-4.2934000	-9.965800	-5.011600	-4.035000	-0.47190000	-2.31470000	-0.43250000	5.2803000	-1.18110000	6.237500	6.927400	6.2081000	-3.4580000	1.0151000	5.264600	6.080500	2.3732000	-0.554300000	-2.05290000	2.5462000	-1.55220000	-1.28280000	-3.307600000	5.2177000	6.5711000	2.2051000	5.140000	9.063800	3.8827000	-2.38840000	1.43880000	-9.965800	-9.965800	-9.965800000	0.51700000	5.14530000
GBMLGG	Tumor	TCGA-DU-7006-01	4.909800	0.986200000	-5.5735000	-3.625900000	3.71380000	7.326000	-1.552200000	6.7629000	5.00410000	-2.82620000	0.444700000	-3.4580000	-2.244700	-4.293400	-5.573500	-0.64160000	-0.73460000	-0.07250000	5.8802000	-1.31830000	6.621200	6.795900	6.2089000	-0.7834000	2.1509000	4.924600	5.594600	3.4490000	0.202900000	-1.31830000	2.6418000	-2.54790000	-1.39210000	-2.465900000	5.7795000	1.5115000	0.5763000	4.492600	8.728100	3.3577000	-2.54790000	3.09270000	-1.685000	-5.573500	-4.608200000	-0.49210000	2.74870000
GBMLGG	Tumor	TCGA-TQ-A7RS-01	4.971800	2.021800000	-3.3076000	-3.816000000	-1.35480000	4.680400	-4.035000000	5.6938000	1.97860000	-9.96580000	-3.046900000	-1.7322000	-9.965800	-9.965800	-9.965800	-0.45210000	-3.17140000	-4.29340000	4.0260000	-2.72740000	4.577800	7.454800	5.7132000	-3.6259000	-3.8160000	3.399300	2.840200	-1.3548000	-0.267100000	-6.50640000	1.2756000	-9.96580000	-9.96580000	-9.965800000	6.0036000	-3.1714000	-4.2934000	3.301700	8.840600	1.2875000	-9.96580000	1.30510000	-9.965800	-9.965800	-9.965800000	-9.96580000	-2.46590000
GBMLGG	Tumor	TCGA-DU-7009-01	4.976400	1.196000000	-3.0469000	-5.573500000	-0.75880000	4.670800	-4.608200000	6.4370000	1.84040000	-9.96580000	-2.314700000	-2.9324000	-9.965800	-9.965800	-9.965800	-2.54790000	-5.01160000	-4.03500000	3.1637000	-2.54790000	4.293600	6.645900	4.9360000	-0.9406000	-3.1714000	3.898300	1.556300	-0.3201000	-1.248100000	-3.45800000	0.4125000	-5.57350000	-9.96580000	-5.011600000	5.6879000	-0.5973000	-4.0350000	3.021700	9.050500	1.2576000	-9.96580000	1.15770000	-4.608200	-9.965800	-9.965800000	-1.31830000	3.53990000
GBMLGG	Tumor	TCGA-DU-7010-01	5.116900	1.778600000	-3.3076000	-4.293400000	-0.78340000	5.766900	-2.547900000	5.9239000	3.44770000	-3.62590000	-1.937900000	-2.4659000	-9.965800	-5.573500	-9.965800	-0.41310000	-2.63490000	-3.17140000	3.9337000	-2.72740000	4.655400	6.260800	6.2091000	-0.2498000	-0.9971000	4.769300	4.482900	0.7233000	-1.510500000	-2.93240000	2.0254000	-6.50640000	-5.01160000	-3.625900000	5.3824000	1.4174000	1.5854000	3.371700	8.987800	3.1393000	-5.57350000	2.00040000	-9.965800	-5.573500	-9.965800000	-0.94060000	1.10500000
GBMLGG	Tumor	TCGA-QH-A6X3-01	4.643300	0.401600000	-4.0350000	-2.244700000	-0.41310000	4.926500	-2.465900000	8.5899000	1.84040000	-9.96580000	-0.356600000	-3.3076000	-9.965800	-9.965800	-9.965800	2.06730000	-2.72740000	0.21540000	3.9654000	-1.83140000	5.020200	6.740000	5.0335000	-0.5756000	-1.0862000	3.279600	3.863000	-0.1031000	-1.883600000	-4.60820000	0.0580000	-9.96580000	-4.60820000	-0.940600000	6.0792000	-0.8084000	-4.2934000	3.539900	9.224500	2.2237000	-9.96580000	0.19030000	-9.965800	-9.965800	-9.965800000	-2.46590000	4.67080000
GBMLGG	Tumor	TCGA-DU-8164-01	5.253300	1.183300000	-3.8160000	-5.573500000	-0.59730000	5.286500	-2.244700000	6.9919000	1.79540000	-9.96580000	-6.506400000	-2.2447000	-9.965800	-5.573500	-5.573500	-0.39400000	-9.96580000	-4.29340000	4.0705000	-2.82620000	4.678700	6.881600	4.6719000	-1.2828000	-3.4580000	4.987800	3.484300	-2.3147000	-0.664300000	-3.45800000	-0.0130000	-9.96580000	-5.01160000	-5.573500000	5.7640000	-1.8314000	-1.7809000	3.389700	9.092800	1.1184000	-6.50640000	0.05800000	-9.965800	-9.965800	-9.965800000	-1.21420000	2.88580000
GBMLGG	Tumor	TCGA-DU-7018-01	5.067000	1.470400000	-4.2934000	-6.506400000	-1.68500000	4.403300	-9.965800000	4.8064000	0.52710000	-6.50640000	-3.625900000	-4.0350000	-9.965800	-9.965800	-5.573500	-1.93790000	-3.81600000	-4.60820000	2.1670000	-1.68500000	4.671300	6.842200	4.4958000	-3.1714000	-2.7274000	3.647400	2.930000	-0.9406000	-0.413100000	-2.05290000	1.2455000	-9.96580000	-5.57350000	-6.506400000	5.3104000	-1.8314000	-3.3076000	2.961800	8.555100	1.6740000	-6.50640000	-0.85990000	-9.965800	-9.965800	-9.965800000	-5.57350000	1.26960000
GBMLGG	Tumor	TCGA-R8-A73M-01	5.028200	2.028900000	-3.0469000	-5.011600000	-2.17790000	5.374400	-5.011600000	5.2739000	1.47560000	-4.03500000	-4.608200000	-1.7809000	-9.965800	-9.965800	-9.965800	-0.24980000	-4.60820000	-3.81600000	4.2987000	-2.82620000	3.965400	8.149000	4.3285000	-1.9942000	-9.9658000	2.972900	4.616500	-0.8863000	-0.664300000	-5.57350000	0.2154000	-9.96580000	-3.04690000	-9.965800000	5.5714000	-3.4580000	-4.0350000	2.667000	8.697900	0.0990000	-9.96580000	0.21540000	-9.965800	-9.965800	-9.965800000	-3.45800000	1.97120000
GBMLGG	Tumor	TCGA-DB-A75L-01	4.793900	1.757500000	-3.3076000	-3.458000000	-0.07250000	4.916000	-4.035000000	7.0006000	3.28260000	-9.96580000	-2.388400000	-3.4580000	-9.965800	-9.965800	-9.965800	0.01580000	-6.50640000	-4.03500000	4.7861000	-3.30760000	5.561700	7.278900	6.1443000	-1.1172000	-2.9324000	3.377300	3.839100	-2.7274000	-2.465900000	-4.60820000	1.7912000	-6.50640000	-9.96580000	-4.608200000	5.0571000	-2.1140000	-2.5479000	3.563300	8.975000	1.0711000	-9.96580000	1.24550000	-9.965800	-9.965800	-9.965800000	-1.99420000	1.60930000
GBMLGG	Tumor	TCGA-RY-A843-01	4.582000	0.986200000	-3.1714000	-3.625900000	-1.18110000	4.358300	-2.826200000	7.2851000	3.01630000	-5.01160000	-3.816000000	-2.9324000	-9.965800	-6.506400	-9.965800	-0.68730000	-5.57350000	-9.96580000	4.7971000	-2.54790000	4.485500	7.580700	5.9901000	-4.0350000	-3.0469000	3.070600	2.729200	-0.7588000	-0.783400000	-5.57350000	0.7407000	-9.96580000	-9.96580000	-4.608200000	5.6949000	-4.6082000	-2.9324000	3.137700	8.670100	0.8961000	-5.57350000	0.51700000	-2.727400	-9.965800	-9.965800000	-3.62590000	0.74930000
GBMLGG	Tumor	TCGA-HT-7693-01	5.113200	1.454700000	-1.0862000	-1.392100000	0.47610000	4.892900	-3.816000000	6.1185000	4.15950000	-3.62590000	-0.413100000	-2.2447000	-9.965800	-9.965800	-9.965800	-0.23280000	-2.31470000	-0.64160000	4.4848000	-3.30760000	8.731200	7.727900	6.4280000	0.3573000	0.1776000	3.677100	4.078200	2.1313000	-0.968600000	-4.29340000	2.4412000	-3.62590000	-4.60820000	-2.177900000	5.2028000	-0.6416000	-2.8262000	3.807500	9.067000	2.8779000	-5.01160000	1.15770000	-9.965800	-9.965800	-9.965800000	0.53700000	3.72800000
GBMLGG	Tumor	TCGA-DU-A76L-01	5.285800	1.501300000	-0.6416000	-2.465900000	3.08080000	7.207500	-3.171400000	4.5417000	4.99870000	1.25760000	0.696900000	-4.2934000	-3.816000	-4.035000	-4.608200	-0.30220000	-1.73220000	-0.68730000	5.6077000	-3.62590000	9.780200	7.345400	5.0023000	-2.7274000	0.7916000	5.749300	6.618100	2.4857000	-1.055900000	0.85680000	3.5982000	-3.30760000	3.94680000	-1.392100000	5.6511000	4.6077000	1.1577000	4.982400	8.897100	6.2440000	-4.60820000	3.35350000	-4.035000	-9.965800	-9.965800000	0.12570000	3.53740000
GBMLGG	Tumor	TCGA-28-5220-01	4.579000	0.264200000	-9.9658000	-1.994200000	0.16480000	5.649900	-2.314700000	7.5711000	4.93830000	0.35730000	-0.182800000	-9.9658000	-0.783400	-5.011600	-9.965800	-1.63940000	-3.04690000	-0.13450000	4.3242000	-1.73220000	2.761500	7.876600	5.7845000	-3.6259000	1.8762000	3.987400	4.741500	2.1476000	-0.027700000	-5.01160000	2.0254000	-3.17140000	-4.29340000	-2.244700000	4.7613000	5.0370000	1.4911000	4.406700	9.099200	1.1050000	-6.50640000	-0.08770000	-9.965800	-5.011600	-9.965800000	-0.30220000	1.67400000
GBMLGG	Tumor	TCGA-HT-7472-01	4.959400	0.903800000	-4.2934000	-0.182800000	0.68800000	5.560100	-0.619300000	8.3155000	4.42230000	-2.11400000	-0.267100000	-3.0469000	-9.965800	-9.965800	-5.573500	-0.85990000	-2.05290000	-1.63940000	5.1514000	-1.51050000	3.628900	6.748100	6.5451000	-1.1488000	0.3907000	4.530500	5.658200	1.7273000	-0.913200000	-2.82620000	2.0430000	-2.72740000	-3.81600000	-4.608200000	5.9586000	0.1519000	-0.5973000	4.447600	9.056200	2.9356000	-4.60820000	1.89180000	-9.965800	-5.011600	-5.573500000	-3.17140000	1.12500000
GBMLGG	Tumor	TCGA-14-0817-01	4.463400	1.395600000	0.0990000	-4.608200000	0.34600000	5.818700	-2.052900000	4.3256000	5.44330000	1.40110000	2.395300000	-3.8160000	-0.087700	-5.011600	-3.625900	-0.55430000	-1.59510000	0.20290000	5.5650000	-2.54790000	5.803500	6.621000	5.9352000	-3.1714000	2.2175000	4.270600	4.554000	3.3278000	0.058000000	-1.24810000	3.6600000	-2.31470000	-0.85990000	-0.492100000	3.7919000	6.2211000	0.9642000	4.611200	8.260800	4.2721000	-3.30760000	0.95680000	-9.965800	-9.965800	-9.965800000	1.58540000	5.26190000
GBMLGG	Tumor	TCGA-12-1597-01	4.523600	0.585900000	-9.9658000	-3.458000000	-1.43050000	5.648800	-2.114000000	4.8822000	3.87880000	-4.03500000	0.455200000	-5.5735000	-9.965800	-9.965800	-5.573500	-2.31470000	-2.11400000	-2.46590000	4.3944000	-6.50640000	7.699400	7.189900	6.0798000	-2.3147000	-1.0862000	3.364700	3.585100	0.5666000	-1.780900000	-4.29340000	1.7360000	-4.03500000	-2.54790000	-2.727400000	3.8915000	1.4756000	-1.5522000	3.438400	8.311500	1.7744000	-6.50640000	1.70970000	-9.965800	-9.965800	-9.965800000	-3.62590000	-0.01300000
GBMLGG	Tumor	TCGA-06-2570-01	4.284000	2.541300000	-2.0529000	-3.816000000	0.16480000	6.209300	-2.634900000	6.8864000	5.10610000	-2.54790000	0.401600000	-1.5951000	-9.965800	-4.608200	-3.816000	0.15190000	-4.03500000	0.28810000	5.7005000	-3.62590000	8.593900	6.878900	6.4212000	-0.5756000	0.0440000	4.851500	4.830400	1.2576000	-1.282800000	-1.11720000	3.3450000	-9.96580000	-2.54790000	-1.510500000	4.8064000	3.5073000	0.5271000	4.770900	8.768600	4.0278000	-6.50640000	2.40350000	-9.965800	-9.965800	-9.965800000	0.26420000	4.10530000
GBMLGG	Tumor	TCGA-TQ-A8XE-01	5.319800	0.919100000	-3.3076000	-4.035000000	-0.91320000	5.233800	-4.035000000	5.7530000	3.01450000	-9.96580000	-3.816000000	-2.2447000	-2.388400	-9.965800	-9.965800	-1.08620000	-3.45800000	-4.03500000	4.8400000	-4.03500000	3.735600	7.305300	5.5286000	-0.8599000	-3.3076000	3.870000	4.303900	0.0580000	-0.968600000	-4.60820000	1.0983000	-5.57350000	-2.11400000	-3.458000000	4.8540000	-4.2934000	-4.6082000	3.203400	8.534900	1.0433000	-9.96580000	1.50640000	-9.965800	-9.965800	-9.965800000	-1.93790000	4.26460000
GBMLGG	Tumor	TCGA-HT-A616-01	4.651400	1.406500000	-3.1714000	-4.293400000	-0.53320000	4.598200	-5.573500000	7.9421000	3.15230000	-9.96580000	-4.035000000	-2.3884000	-9.965800	-9.965800	-9.965800	0.17760000	-5.57350000	-6.50640000	4.0480000	-2.54790000	3.410200	6.967800	5.6696000	-1.9942000	-1.9379000	2.353600	2.477900	-0.9686000	-1.831400000	-6.50640000	1.7097000	-9.96580000	-4.60820000	-9.965800000	5.9663000	-2.7274000	-5.0116000	2.963700	8.618700	2.1830000	-9.96580000	0.93430000	-9.965800	-9.965800	-9.965800000	0.40160000	3.39520000
GBMLGG	Tumor	TCGA-FG-A4MY-01	4.613600	0.911500000	-2.7274000	-3.458000000	-0.88630000	4.888100	-5.573500000	5.6577000	2.92620000	-9.96580000	-2.465900000	-1.8836000	-9.965800	-9.965800	-9.965800	0.40160000	-0.80840000	-0.61930000	4.7340000	-4.60820000	3.306100	7.050800	5.1887000	-3.0469000	-2.1779000	3.570600	4.091800	0.4865000	-2.826200000	-3.04690000	1.4120000	-9.96580000	-9.96580000	-3.816000000	6.3425000	-0.1828000	-4.0350000	2.498500	8.197100	3.7625000	-5.01160000	3.03400000	-9.965800	-9.965800	-9.965800000	-1.39210000	1.31670000
GBMLGG	Tumor	TCGA-HT-7681-01	5.207500	1.852400000	-3.8160000	-3.625900000	-0.59730000	4.618300	-1.469900000	7.5440000	2.65330000	-1.43050000	-2.177900000	-4.2934000	-9.965800	-9.965800	-9.965800	-1.14880000	-2.31470000	-1.08620000	4.0198000	-0.51250000	4.201700	7.219200	5.6991000	-3.6259000	1.7954000	3.911800	3.857100	2.8542000	0.576300000	-3.30760000	2.3508000	-1.99420000	-3.62590000	-4.293400000	6.2527000	1.4962000	1.1184000	3.288500	8.700000	1.9377000	-3.81600000	1.01510000	-9.965800	-9.965800	-9.965800000	-2.24470000	1.87620000
GBMLGG	Tumor	TCGA-CS-5390-01	5.286200	1.138200000	-5.5735000	-4.608200000	-1.11720000	4.584400	-2.932400000	5.2052000	2.12470000	-2.93240000	-9.965800000	-3.1714000	-9.965800	-9.965800	-9.965800	-1.93790000	-3.04690000	-3.04690000	3.4971000	-2.17790000	4.469300	6.707600	5.6071000	-1.8836000	-0.8863000	3.726900	3.774100	0.6790000	-0.619300000	-2.72740000	1.5216000	-4.03500000	-5.01160000	-2.727400000	5.0197000	-0.6193000	0.4761000	3.018100	8.639700	1.0642000	-4.03500000	2.69400000	-9.965800	-9.965800	-9.965800000	-5.01160000	-1.39210000
GBMLGG	Tumor	TCGA-DU-A6S2-01	4.783000	0.651700000	-2.1140000	-6.506400000	-0.19930000	4.646200	-5.573500000	5.4822000	2.13780000	-9.96580000	-5.573500000	-4.0350000	-9.965800	-4.035000	-3.307600	-0.05740000	0.47610000	-4.29340000	3.7699000	-2.17790000	5.138000	6.420900	5.9660000	-6.5064000	-1.8836000	3.645100	3.758200	1.3283000	-2.114000000	-6.50640000	0.8488000	-4.29340000	-4.60820000	-3.816000000	5.9773000	-1.9942000	-4.6082000	2.720500	8.403900	4.5336000	-6.50640000	1.90340000	-9.965800	-5.011600	-4.293400000	-1.55220000	4.00730000
GBMLGG	Tumor	TCGA-P5-A5EW-01	5.240000	1.678500000	-5.5735000	-0.968600000	1.35670000	5.889500	-3.625900000	8.7116000	4.15790000	-9.96580000	-0.432500000	-4.2934000	-9.965800	-5.573500	-9.965800	-0.24980000	-1.59510000	-4.60820000	5.2434000	-2.17790000	4.470000	7.334500	6.3363000	-1.8314000	-2.2447000	3.384200	3.880800	1.5902000	-0.968600000	-2.93240000	1.8957000	-5.57350000	-9.96580000	-3.307600000	6.5222000	-2.4659000	-4.6082000	4.098500	8.760800	3.4264000	-4.60820000	1.39560000	-9.965800	-9.965800	-5.011600000	1.99310000	5.33560000
GBMLGG	Tumor	TCGA-DU-7309-01	4.719200	1.521600000	-2.5479000	-3.307600000	-0.21590000	4.587400	-3.171400000	7.3407000	2.96000000	-9.96580000	-1.595100000	-3.6259000	-9.965800	-9.965800	-9.965800	-1.73220000	-2.63490000	-2.63490000	4.3060000	-3.62590000	3.878800	6.800900	6.0086000	-2.1779000	-2.3147000	3.065400	3.285600	-0.5125000	-2.177900000	-4.03500000	1.6512000	-6.50640000	-9.96580000	-5.011600000	6.0803000	-2.6349000	-3.3076000	3.466100	8.162700	2.4571000	-5.57350000	-0.01300000	-5.011600	-9.965800	-9.965800000	0.08540000	5.25250000
GBMLGG	Tumor	TCGA-FG-A87N-01	5.746600	1.531600000	-9.9658000	-4.035000000	-1.31830000	6.917400	-2.826200000	4.3562000	3.60300000	-3.81600000	-2.547900000	-1.6850000	-9.965800	-9.965800	-9.965800	-0.45210000	-1.46990000	-6.50640000	5.7931000	-4.03500000	6.106900	7.133700	5.5195000	-1.2481000	-1.2828000	3.573000	3.783600	0.1648000	-0.554300000	-4.29340000	1.6604000	-5.57350000	2.01830000	-3.458000000	5.7038000	-0.8863000	-0.1504000	3.799200	9.011500	3.1860000	-6.50640000	2.68050000	-9.965800	-9.965800	-9.965800000	-1.73220000	0.66080000
GBMLGG	Tumor	TCGA-DB-A4XH-01	4.395100	1.214700000	-4.6082000	-4.035000000	-1.73220000	3.502200	-3.458000000	6.4943000	0.99350000	-5.57350000	-5.011600000	-4.6082000	-9.965800	-5.573500	-9.965800	-2.54790000	-4.29340000	-4.03500000	2.4225000	-2.31470000	3.998300	6.493300	5.5069000	-1.6394000	-4.0350000	2.528800	1.914900	-1.8314000	-2.388400000	-5.57350000	0.7233000	-9.96580000	-5.01160000	-3.625900000	4.4384000	-0.8599000	-0.7834000	2.513700	8.020300	0.4016000	-6.50640000	1.24550000	-9.965800	-5.573500	-9.965800000	-3.45800000	3.29880000
GBMLGG	Tumor	TCGA-HT-7485-01	4.915600	0.651700000	-9.9658000	-0.118700000	1.03630000	4.731800	-3.171400000	9.8251000	4.03480000	-3.04690000	0.547000000	-9.9658000	-9.965800	-9.965800	-9.965800	-1.78090000	-4.60820000	-3.17140000	4.2472000	0.48650000	2.983900	7.051100	6.0505000	-2.1779000	-2.8262000	4.814100	5.749600	-0.5756000	-2.727400000	-4.60820000	1.8404000	-9.96580000	-9.96580000	-4.293400000	5.7645000	-1.1488000	-2.0529000	4.043600	9.052600	2.6043000	-9.96580000	1.06420000	-9.965800	-9.965800	-9.965800000	-0.73460000	1.05730000
GBMLGG	Tumor	TCGA-06-0211-01	4.984427	2.391229210	-1.6170725	-2.878311570	0.97891847	7.037339	-0.997124170	6.5625220	4.46244594	0.08542812	-0.710736600	-4.6081986	-1.101593	-3.717844	-5.011578	-1.51043391	-2.72736695	-0.56488934	6.1082504	-1.96576819	8.268882	7.167511	5.4798489	-2.7759711	-0.7225907	4.322712	4.898501	2.7422475	-0.249844630	-1.26531466	3.1716725	-3.81604719	0.78741190	-1.132887230	5.4498956	3.1883886	0.5220759	4.835709	8.697524	4.9432263	-2.31469917	2.37736755	-9.965800	-9.965800	-5.965796430	-0.54369756	3.36400319
GBMLGG	Tumor	TCGA-VV-A86M-01	4.996400	1.177000000	-9.9658000	-3.625900000	-0.57560000	4.983300	-3.458000000	5.6106000	3.70060000	-1.31830000	-1.685000000	-2.4659000	-9.965800	-5.573500	-4.608200	-0.49210000	-3.30760000	-2.38840000	4.7329000	-3.17140000	5.965600	6.820200	6.2644000	-0.4325000	1.5415000	3.787700	3.891500	0.8408000	-1.055900000	-2.54790000	1.8036000	-5.57350000	-2.93240000	-2.547900000	3.3250000	0.4447000	-1.8836000	3.577900	8.622300	0.8488000	-9.96580000	0.45520000	-9.965800	-9.965800	-9.965800000	-2.11400000	2.28130000
GBMLGG	Tumor	TCGA-HT-7468-01	5.148200	1.170600000	-4.6082000	-2.727400000	-0.51250000	4.825800	-3.625900000	7.0398000	3.03760000	-2.46590000	-5.011600000	-2.2447000	-9.965800	-4.293400	-9.965800	-1.68500000	-3.81600000	-0.35660000	3.6793000	-1.59510000	4.734000	6.791800	5.5018000	-2.6349000	-0.2328000	4.501500	5.273600	1.1316000	-1.026200000	-2.63490000	1.7532000	-4.29340000	-5.01160000	-4.608200000	5.6127000	0.2762000	0.0300000	3.936500	9.172600	2.4649000	-5.01160000	0.07180000	-9.965800	-9.965800	-9.965800000	-3.30760000	-0.43250000
GBMLGG	Tumor	TCGA-02-2483-01	5.221500	1.275600000	-2.0529000	-4.035000000	-1.55220000	6.940200	-2.727400000	4.5534000	4.28700000	-1.78090000	0.071800000	-4.6082000	-9.965800	-3.816000	-3.458000	1.06420000	-1.88360000	0.05800000	5.0968000	-3.04690000	6.415800	7.475700	5.4932000	-1.7322000	1.0293000	3.696100	4.370900	2.4649000	-0.641600000	-1.46990000	2.7401000	-4.60820000	1.00070000	-2.547900000	4.3155000	2.1734000	0.7233000	3.654300	9.008200	2.8260000	-4.29340000	2.26930000	-9.965800	-9.965800	-3.816000000	-2.31470000	2.51880000
GBMLGG	Tumor	TCGA-HT-7677-01	5.357600	1.807800000	-2.7274000	-4.293400000	-0.51250000	5.366700	-3.816000000	7.7868000	2.79720000	-3.62590000	-1.055900000	-3.3076000	-9.965800	-5.011600	-9.965800	-0.35660000	-2.24470000	-0.59730000	3.6861000	-0.33830000	4.876800	6.400000	4.8570000	-1.4699000	-0.4921000	4.269900	4.268400	1.8564000	-0.413100000	-4.03500000	1.4756000	-3.81600000	-5.01160000	-3.046900000	6.3144000	-1.0559000	-1.2828000	3.445100	9.070700	2.6918000	-4.03500000	1.23330000	-9.965800	-9.965800	-9.965800000	1.17700000	5.26160000
GBMLGG	Tumor	TCGA-VW-A7QS-01	5.242600	1.251600000	-4.2934000	-2.826200000	0.31150000	6.081500	-5.011600000	3.1924000	1.30510000	-3.04690000	0.015800000	-3.0469000	-4.035000	-9.965800	-9.965800	0.49670000	-4.60820000	-1.88360000	4.0419000	-3.30760000	9.781600	7.945800	3.6883000	-2.5479000	-2.8262000	3.658900	2.208200	-1.7809000	0.058000000	-2.31470000	0.6880000	-9.96580000	-4.60820000	-5.011600000	5.2991000	-2.2447000	-3.3076000	3.016300	8.497900	2.2693000	-9.96580000	0.01580000	-9.965800	-9.965800	-9.965800000	0.49670000	-0.73460000
GBMLGG	Tumor	TCGA-DU-A5TY-01	4.517300	1.496200000	-5.5735000	-3.458000000	1.13160000	5.896100	-0.997100000	7.4976000	5.35410000	-1.63940000	1.071100000	-3.6259000	-9.965800	-4.608200	-5.573500	0.26420000	-0.07250000	2.23910000	4.7619000	-1.55220000	5.788500	7.033900	5.1895000	-2.1140000	1.8036000	3.985600	4.529300	2.7951000	0.112400000	-0.13450000	3.5730000	-2.63490000	-3.62590000	-0.734600000	4.9905000	3.8915000	-0.2845000	4.278100	8.986100	4.6381000	-2.05290000	3.06020000	-9.965800	-9.965800	-5.011600000	0.32310000	2.73790000
GBMLGG	Tumor	TCGA-HT-8109-01	4.816100	1.105000000	-3.0469000	-3.307600000	0.17760000	4.378600	-3.816000000	7.4949000	3.22820000	-9.96580000	-2.314700000	-3.6259000	-9.965800	-9.965800	-9.965800	-1.59510000	-6.50640000	-3.81600000	3.4477000	0.26420000	4.429700	6.518600	5.8558000	-2.6349000	-1.8314000	3.502200	3.999200	0.7664000	-1.639400000	-4.29340000	1.4547000	-5.01160000	-9.96580000	-4.608200000	5.8699000	1.0642000	-3.4580000	3.527400	8.706400	1.7786000	-5.57350000	2.23300000	-9.965800	-3.625900	-9.965800000	-2.93240000	1.16410000
GBMLGG	Tumor	TCGA-06-0156-01	4.741510	1.147947300	0.8286360	-2.634909600	0.65165240	6.648970	-0.320121700	5.7573266	4.65541380	-0.53320400	1.789097000	-2.4659469	-3.046926	-9.965800	-6.506385	0.49674910	-0.91320700	0.30568080	5.3944019	-0.66428780	9.369765	7.408833	5.7250842	0.1839679	2.5425377	4.615368	5.123993	5.1035548	0.941900000	-1.53116670	2.9552879	-3.38084100	1.17374970	-0.771037200	4.7420531	4.2612372	1.4573099	4.493204	8.099174	5.5348492	-1.66201980	2.14438540	-9.965800	-9.965800	-5.011542000	3.07567830	4.90379660
GBMLGG	Tumor	TCGA-S9-A6TZ-01	5.190700	1.541500000	-2.3147000	-1.214200000	0.12570000	4.958000	-2.388400000	6.1940000	3.69390000	-1.63940000	-0.575600000	-4.0350000	-9.965800	-6.506400	-6.506400	-0.80840000	-2.24470000	-1.08620000	4.6404000	-2.93240000	4.306800	7.244100	6.6934000	-1.9942000	-0.7108000	3.559600	3.795000	0.9789000	-0.664300000	-3.62590000	2.0111000	-3.62590000	-5.01160000	-5.011600000	4.9170000	1.9822000	-2.3147000	3.945000	8.682000	2.1957000	-6.50640000	0.25220000	-9.965800	-9.965800	-9.965800000	-1.88360000	2.72700000
GBMLGG	Tumor	TCGA-HT-7606-01	5.791600	1.449400000	-4.0350000	-3.816000000	-1.39210000	6.818400	-3.816000000	6.0913000	3.32350000	-4.29340000	-2.826200000	-3.8160000	-9.965800	-9.965800	-5.573500	0.28810000	-5.01160000	-3.81600000	3.9175000	-4.60820000	6.497500	7.411300	5.4440000	0.5568000	-3.1714000	5.005400	4.209500	-0.2671000	-2.388400000	-6.50640000	1.7446000	-9.96580000	-9.96580000	-3.171400000	4.9933000	-1.8314000	-2.9324000	3.926100	9.774700	0.5859000	-9.96580000	0.42330000	-9.965800	-9.965800	-9.965800000	-1.78090000	0.89610000
GBMLGG	Tumor	TCGA-DH-5142-01	5.022400	1.516500000	-3.1714000	-1.639400000	-0.57560000	5.578700	-1.595100000	7.3537000	4.94910000	-0.35660000	1.269600000	-2.6349000	-9.965800	-2.052900	-2.052900	-0.99710000	-3.04690000	0.04400000	4.6905000	-1.14880000	4.082400	7.341900	6.9385000	-1.4699000	3.9983000	4.696000	5.630300	2.7249000	0.058000000	-2.54790000	2.4675000	-2.93240000	-3.81600000	-2.727400000	5.4925000	2.2452000	0.3460000	3.611300	8.393100	3.4318000	-3.45800000	1.50640000	-9.965800	-9.965800	-3.458000000	0.04400000	3.68940000
GBMLGG	Tumor	TCGA-DU-7294-01	4.943500	0.757900000	-4.2934000	-3.625900000	-1.68500000	5.004500	-3.816000000	6.4375000	2.75940000	-9.96580000	-9.965800000	-2.9324000	-9.965800	-9.965800	-5.011600	-1.35480000	-4.29340000	-2.11400000	3.1892000	-1.31830000	4.171600	6.167700	5.2153000	-2.1779000	-2.1779000	3.182900	3.700600	0.2400000	-1.430500000	-4.60820000	0.7058000	-6.50640000	-9.96580000	-5.573500000	5.5261000	-3.8160000	-1.5951000	3.245000	8.973600	0.4233000	-9.96580000	0.17760000	-9.965800	-9.965800	-9.965800000	-4.03500000	-2.82620000
GBMLGG	Tumor	TCGA-HT-7479-01	5.108600	1.506400000	-1.7809000	-1.282800000	0.55680000	4.775600	-2.388400000	7.6399000	4.56630000	-9.96580000	1.077900000	-3.6259000	-9.965800	-9.965800	-9.965800	-0.43250000	-3.62590000	-3.17140000	4.9379000	-1.51050000	3.811600	7.192200	6.7653000	-2.0529000	-0.8084000	3.223600	3.702800	1.6327000	-1.937900000	-3.17140000	2.4117000	-4.03500000	-9.96580000	-9.965800000	5.5352000	-1.1488000	-1.5951000	4.092600	8.650700	2.9875000	-9.96580000	2.85020000	-9.965800	-9.965800	-9.965800000	1.02220000	5.66340000
GBMLGG	Tumor	TCGA-DB-5275-01	5.588600	1.753200000	-2.6349000	-3.046900000	-0.35660000	5.912000	-3.458000000	6.6957000	3.69830000	-4.03500000	-2.244700000	-2.3884000	-9.965800	-9.965800	-5.573500	0.76640000	0.74070000	-2.82620000	4.8699000	-1.39210000	4.221200	6.975900	5.9021000	-0.6873000	-1.3548000	4.800700	5.278800	1.3679000	-0.394000000	-5.57350000	1.5064000	-9.96580000	-1.39210000	-1.831400000	6.1823000	2.3981000	-3.4580000	3.571800	8.298000	4.2646000	-4.29340000	1.52660000	-9.965800	-9.965800	-5.573500000	-0.41310000	4.74150000
GBMLGG	Tumor	TCGA-TM-A7C4-01	4.822800	1.580600000	-2.2447000	-1.148800000	-0.16650000	4.620600	-2.932400000	7.2660000	2.08100000	-9.96580000	-3.625900000	-3.0469000	-9.965800	-9.965800	-9.965800	-1.99420000	-6.50640000	-5.01160000	3.9194000	-1.83140000	4.313300	6.829600	5.2107000	-1.2142000	-3.6259000	3.408800	3.399300	-1.3548000	-1.469900000	-5.57350000	1.3846000	-4.60820000	-9.96580000	-4.293400000	5.9191000	-2.8262000	-3.6259000	3.112900	8.793800	1.3735000	-9.96580000	0.22770000	-9.965800	-9.965800	-9.965800000	-1.11720000	0.88050000
GBMLGG	Tumor	TCGA-27-1837-01	4.799100	1.807800000	-4.0350000	-2.388400000	2.44920000	7.184500	-9.965800000	7.0258000	4.84900000	4.80790000	-0.267100000	-1.6394000	-0.968600	-9.965800	-9.965800	0.78320000	-3.04690000	-1.68500000	5.8205000	-4.29340000	6.546100	7.178400	5.7334000	-3.1714000	0.5170000	4.967700	6.137900	1.5266000	-0.134500000	-5.01160000	3.1426000	-3.30760000	-1.73220000	-1.994200000	6.1989000	4.7496000	3.5621000	4.311900	8.668600	3.8630000	-4.03500000	1.55630000	-9.965800	-9.965800	-3.816000000	0.42330000	3.23890000
GBMLGG	Tumor	TCGA-DU-5872-01	4.863000	1.609300000	-3.4580000	-4.293400000	0.67900000	4.945800	-2.727400000	7.1272000	3.06370000	-2.72740000	0.058000000	-9.9658000	-9.965800	-6.506400	-4.608200	0.36850000	-2.17790000	-0.53320000	4.3299000	-2.24470000	3.992900	7.457800	5.4725000	-0.1665000	0.0990000	4.299500	4.940700	2.1798000	-0.267100000	0.72330000	1.8604000	-3.81600000	-4.29340000	-2.052900000	6.5317000	3.7324000	-1.4305000	3.435800	8.242500	2.9984000	-6.50640000	0.40160000	-9.965800	-9.965800	-5.573500000	-1.88360000	3.06190000
GBMLGG	Tumor	TCGA-FG-8186-01	5.106500	1.496200000	-1.9379000	-2.727400000	0.74070000	5.267600	-2.634900000	6.8579000	4.18590000	0.08540000	-2.244700000	-1.2828000	-9.965800	-9.965800	-4.608200	0.04400000	-0.85990000	-0.61930000	4.2661000	-2.11400000	4.510400	6.975900	6.2823000	-1.6394000	0.1124000	4.925100	4.847500	2.0535000	-0.940600000	-3.17140000	2.3366000	-5.57350000	-1.51050000	-2.465900000	5.9640000	3.2096000	-0.2845000	3.995600	9.036000	3.6748000	-3.62590000	0.99350000	-9.965800	-9.965800	-4.293400000	-1.99420000	3.76780000
GBMLGG	Tumor	TCGA-TM-A84I-01	5.537900	1.864300000	-9.9658000	-2.932400000	-0.85990000	5.591300	-1.732200000	5.8814000	3.24050000	-5.57350000	-0.859900000	-1.9379000	-9.965800	-9.965800	-9.965800	-0.99710000	-2.82620000	-2.82620000	4.4810000	-3.04690000	4.425700	6.559700	5.1268000	0.2998000	-0.2845000	4.727400	4.210300	0.9862000	-0.597300000	-6.50640000	1.4441000	-3.81600000	-9.96580000	-3.625900000	5.2265000	0.5666000	-2.3147000	3.097800	9.077200	2.6090000	-5.57350000	1.13160000	-9.965800	-9.965800	-9.965800000	-0.57560000	3.20650000
GBMLGG	Tumor	TCGA-S9-A6U6-01	5.179200	1.727300000	-3.1714000	-2.244700000	0.05800000	5.527400	-2.727400000	6.6130000	3.71820000	-3.30760000	-3.046900000	-2.4659000	-9.965800	-9.965800	-9.965800	-0.21590000	0.09900000	-6.50640000	5.3345000	-6.50640000	4.971800	7.399600	5.9407000	-1.2142000	-4.6082000	3.352100	3.116200	-0.1993000	-2.052900000	-4.60820000	0.9789000	-5.57350000	-3.81600000	-4.608200000	5.5525000	-0.2845000	-2.1779000	3.600600	8.744200	3.2496000	-9.96580000	1.09830000	-4.293400	-9.965800	-9.965800000	-0.75880000	4.94540000
GBMLGG	Tumor	TCGA-E1-5305-01	4.839500	0.808200000	-2.3147000	-3.171400000	-1.28280000	5.311500	-3.816000000	6.8580000	3.99740000	-9.96580000	-2.052900000	-3.3076000	-9.965800	-9.965800	-9.965800	-0.83390000	-2.46590000	-3.17140000	4.0541000	-3.04690000	4.631200	6.779700	6.6289000	-0.7346000	-3.0469000	3.800200	3.373100	0.6517000	-1.937900000	-3.17140000	1.5758000	-4.60820000	-9.96580000	-4.608200000	5.8580000	-1.5105000	-3.0469000	3.765600	8.746300	1.6830000	-9.96580000	1.06420000	-9.965800	-9.965800	-9.965800000	-2.63490000	1.25760000
GBMLGG	Tumor	TCGA-DU-6395-01	5.015700	1.757500000	-3.4580000	-2.547900000	0.26420000	5.676400	-3.816000000	7.9339000	4.03130000	-9.96580000	-2.388400000	-4.2934000	-9.965800	-9.965800	-6.506400	0.39070000	0.45520000	-2.17790000	5.2736000	-1.55220000	4.742100	7.271500	5.4383000	-1.0862000	-2.6349000	3.273700	4.969100	1.3956000	-1.318300000	-3.17140000	1.4756000	-3.81600000	-3.30760000	-0.302200000	7.0397000	0.0854000	-4.2934000	3.644000	8.747100	5.7581000	-5.57350000	2.71610000	-5.011600	-9.965800	-9.965800000	1.08470000	5.30530000
GBMLGG	Tumor	TCGA-28-5204-01	4.656000	1.157700000	-3.4580000	-4.035000000	2.19570000	6.857600	-2.388400000	6.4212000	4.55770000	0.41250000	0.112400000	-9.9658000	0.896100	-3.307600	-3.625900	0.73210000	-1.24810000	-0.04250000	5.3712000	-2.93240000	6.731200	7.631500	5.7900000	-3.1714000	1.2756000	4.753900	5.554300	2.8096000	-0.150400000	-3.04690000	3.0568000	-3.04690000	0.39070000	-1.469900000	4.5826000	7.0291000	1.5612000	4.802200	9.382200	3.1876000	-4.29340000	2.44920000	-9.965800	-9.965800	-9.965800000	-0.75880000	2.54130000
GBMLGG	Tumor	TCGA-TM-A84T-01	4.857500	2.094600000	-9.9658000	-1.883600000	-0.80840000	4.951000	-3.458000000	7.2332000	3.62070000	-5.57350000	-1.552200000	-3.3076000	-3.171400	-9.965800	-9.965800	-0.33830000	-4.60820000	-5.57350000	4.9146000	-2.72740000	4.653100	6.840600	5.9830000	-2.9324000	-1.3183000	3.154000	3.492000	0.0580000	-1.214200000	-4.29340000	2.0979000	-9.96580000	-9.96580000	-1.937900000	5.7328000	-2.4659000	-3.1714000	3.809500	8.774700	1.2934000	-5.01160000	0.94930000	-9.965800	-5.011600	-9.965800000	-1.31830000	-0.07250000
GBMLGG	Tumor	TCGA-HT-7879-01	5.200900	2.488300000	-2.6349000	-0.267100000	-0.49210000	5.280600	-2.932400000	8.3647000	4.11190000	-9.96580000	-0.512500000	-1.8836000	-9.965800	-9.965800	-9.965800	0.94930000	-6.50640000	-2.82620000	5.6491000	-2.54790000	4.431000	7.127600	6.4256000	-0.2498000	-2.3147000	3.853100	4.620600	-0.3752000	-0.641600000	-5.01160000	2.0430000	-4.29340000	-9.96580000	-5.573500000	5.5943000	-3.0469000	-1.7322000	4.042700	8.949900	2.0844000	-6.50640000	1.22710000	-9.965800	-9.965800	-9.965800000	-3.81600000	1.40650000
GBMLGG	Tumor	TCGA-S9-A7IZ-01	4.898700	1.367900000	-1.4305000	-2.244700000	0.16480000	5.006800	-1.354800000	8.6746000	3.79820000	-3.62590000	-4.608200000	-3.6259000	-3.171400	-9.965800	-9.965800	-0.33830000	-3.30760000	-3.04690000	5.0545000	-2.63490000	3.817700	7.551500	6.4459000	-2.5479000	-1.4305000	3.965400	4.719200	-0.1504000	-1.055900000	-3.17140000	1.1117000	-4.29340000	-3.81600000	-2.932400000	5.8243000	-1.7809000	-2.6349000	3.770900	8.312900	2.3953000	-9.96580000	0.51700000	-3.625900	-9.965800	-9.965800000	-5.01160000	1.12500000
GBMLGG	Tumor	TCGA-HT-7602-01	4.329200	1.433500000	-3.4580000	-4.608200000	-0.19930000	4.482900	-3.458000000	7.9140000	4.00460000	-9.96580000	-0.413100000	-4.6082000	-9.965800	-9.965800	-9.965800	-2.05290000	-5.57350000	-3.81600000	4.7143000	-1.31830000	3.426400	7.071300	6.0943000	-2.1779000	-2.1140000	2.907100	2.322200	-0.0425000	-1.685000000	-4.60820000	2.0979000	-5.01160000	-9.96580000	-4.293400000	6.1165000	-0.3752000	-2.3884000	3.417000	8.697600	2.6828000	-9.96580000	2.46490000	-9.965800	-9.965800	-5.573500000	0.37960000	2.79100000
GBMLGG	Tumor	TCGA-32-5222-01	4.308200	0.537000000	-0.0574000	-2.932400000	1.37910000	6.317800	-2.727400000	6.0687000	5.43730000	3.29150000	0.276200000	-3.6259000	-1.248100	-5.573500	-9.965800	-1.46990000	-2.46590000	-1.55220000	5.0926000	-3.45800000	7.543300	6.730800	4.9575000	-3.3076000	0.8961000	4.229700	4.444300	1.7141000	-1.214200000	-1.55220000	2.4465000	-4.29340000	-1.55220000	-1.639400000	3.6428000	6.2565000	1.6140000	4.828900	9.280800	2.5731000	-4.60820000	0.43400000	-9.965800	-9.965800	-9.965800000	0.75790000	3.78040000
GBMLGG	Tumor	TCGA-DU-A7TJ-01	4.479000	1.982200000	-9.9658000	-2.314700000	0.70580000	6.809700	-2.547900000	8.2476000	4.14980000	-2.17790000	0.215400000	-1.5522000	-1.282800	-9.965800	-9.965800	-1.28280000	-2.93240000	-1.51050000	5.4270000	-2.82620000	5.994100	7.244900	5.2491000	-3.4580000	0.1124000	5.117700	6.325000	1.3791000	-0.512500000	-3.04690000	2.2175000	-2.24470000	-4.60820000	-1.883600000	6.0900000	1.9149000	-0.2328000	4.090900	9.364700	4.2373000	-4.03500000	1.82010000	-9.965800	-9.965800	-4.293400000	-1.05590000	1.58060000
GBMLGG	Tumor	TCGA-28-5209-01	5.252900	1.536600000	-9.9658000	-2.465900000	0.67900000	7.712500	-2.727400000	7.3884000	3.44240000	3.02170000	-1.214200000	-3.6259000	-0.687300	-4.035000	-3.458000	-1.31830000	-3.04690000	-1.39210000	5.3310000	-3.62590000	9.040000	7.368800	4.6949000	-3.6259000	0.1257000	4.492600	5.368500	0.7999000	-2.314700000	-2.46590000	3.0961000	-3.62590000	-4.29340000	-1.994200000	5.7178000	5.4360000	0.2029000	4.395800	9.371400	3.5136000	-6.50640000	1.36790000	-9.965800	-9.965800	-9.965800000	-1.55220000	2.72490000
GBMLGG	Tumor	TCGA-P5-A77W-01	4.687700	1.761700000	-5.0116000	-5.573500000	-1.83140000	4.077300	-2.727400000	3.5791000	0.87260000	-9.96580000	-3.625900000	-9.9658000	-9.965800	-9.965800	-9.965800	-1.93790000	-6.50640000	-2.11400000	2.3760000	-3.62590000	5.579900	6.410300	3.9232000	-2.5479000	-2.2447000	3.742100	3.176500	-1.0559000	-1.732200000	-2.54790000	1.2992000	-9.96580000	-9.96580000	-5.573500000	5.6361000	-0.8599000	-4.0350000	2.685000	8.439300	1.7828000	-6.50640000	-0.04250000	-5.011600	-5.573500	-9.965800000	-5.01160000	-2.17790000
GBMLGG	Tumor	TCGA-27-2519-01	4.764500	1.744600000	-3.0469000	-1.214200000	2.24210000	5.725500	-0.940600000	5.0769000	4.78460000	0.90380000	0.964200000	-9.9658000	-9.965800	-3.307600	-4.293400	-0.15040000	-1.93790000	-0.61930000	4.9218000	-1.43050000	6.676100	7.415400	6.1637000	-2.8262000	2.3337000	4.034000	6.123100	3.1491000	0.455200000	-1.21420000	3.1685000	-3.17140000	0.60500000	-0.734600000	4.8915000	4.5485000	1.3846000	4.304600	7.809900	6.2493000	-3.30760000	2.85420000	-9.965800	-9.965800	-5.011600000	0.37960000	3.46610000
GBMLGG	Tumor	TCGA-CS-6186-01	5.193000	2.141100000	-3.6259000	-2.932400000	0.85680000	6.074700	-2.547900000	7.9428000	3.67930000	-3.62590000	-1.354800000	-3.0469000	-9.965800	-9.965800	-9.965800	-3.04690000	-3.45800000	-3.30760000	4.7581000	-3.30760000	5.601100	6.975800	6.0005000	-3.0469000	-3.1714000	3.304700	3.828900	0.2642000	-0.997100000	-2.82620000	3.4210000	-4.29340000	-9.96580000	-3.046900000	4.7220000	4.0322000	-1.1488000	3.431800	9.074800	2.6395000	-9.96580000	0.33460000	-9.965800	-9.965800	-4.608200000	-1.39210000	0.93430000
GBMLGG	Tumor	TCGA-DU-7008-01	5.551500	1.993100000	-2.1779000	-3.307600000	-0.66430000	5.566800	-5.573500000	7.1067000	2.80550000	-5.57350000	-3.625900000	-2.2447000	-9.965800	-9.965800	-9.965800	-0.64160000	-4.29340000	0.49670000	4.2165000	-1.88360000	4.148200	7.155500	5.4236000	-0.2845000	-2.7274000	4.182000	4.917000	0.5271000	-1.055900000	-5.01160000	1.1250000	-9.96580000	-3.81600000	-6.506400000	5.0211000	-2.2447000	-2.8262000	3.112900	8.403400	1.3901000	-9.96580000	-0.39400000	-9.965800	-9.965800	-5.573500000	-3.04690000	0.91150000
GBMLGG	Tumor	TCGA-14-0790-01	4.598800	1.646600000	-0.5125000	-2.465900000	-0.85990000	7.050200	-3.625900000	7.4981000	1.87620000	0.75790000	-2.634900000	-1.8836000	-1.552200	-9.965800	-9.965800	-0.11870000	-5.57350000	-0.96860000	3.9901000	-2.24470000	5.727900	7.154800	3.8289000	-2.9324000	0.6608000	5.100200	5.719500	2.2051000	-1.937900000	-3.45800000	1.3283000	-2.46590000	-4.03500000	-1.831400000	5.2442000	3.8228000	3.3506000	3.741000	9.038800	3.3192000	-2.93240000	-0.83390000	-2.932400	-9.965800	-9.965800000	-2.63490000	0.35730000
GBMLGG	Tumor	TCGA-P5-A5EU-01	4.623000	2.011100000	-2.4659000	-2.244700000	2.09790000	7.540600	-3.171400000	7.5601000	4.55590000	4.67300000	0.880500000	-2.2447000	-9.965800	-4.608200	-3.816000	-0.21590000	-1.59510000	-0.94060000	5.1752000	-1.05590000	8.755800	7.608900	5.1954000	-0.8084000	1.4808000	5.582900	6.497300	1.2815000	-0.597300000	-2.17790000	2.8055000	-3.81600000	-4.60820000	-1.055900000	5.4343000	5.7331000	0.4447000	4.178000	8.390800	5.5223000	-5.57350000	1.98950000	-9.965800	-9.965800	-5.011600000	2.53630000	4.46600000
GBMLGG	Tumor	TCGA-HT-7688-01	5.264200	1.511500000	-2.1140000	-6.506400000	0.16480000	4.691000	-4.035000000	6.2167000	2.32220000	-9.96580000	-0.432500000	-2.7274000	-9.965800	-9.965800	-6.506400	-0.94060000	-5.01160000	-3.17140000	3.1955000	-3.17140000	3.753900	6.650300	5.0657000	-2.1140000	-1.2142000	4.113600	3.846100	0.4125000	-1.086200000	-2.63490000	1.6327000	-4.60820000	-5.01160000	-3.816000000	6.2130000	-1.2142000	-3.1714000	3.131100	8.416900	1.5013000	-5.57350000	2.89160000	-4.608200	-4.608200	-9.965800000	-0.88630000	4.59160000
GBMLGG	Tumor	TCGA-DU-A7T8-01	5.252900	2.531300000	-2.1140000	-2.052900000	0.41250000	5.254800	-1.248100000	6.7061000	3.47130000	0.90380000	-0.267100000	-1.1488000	-9.965800	-9.965800	-9.965800	0.74930000	-2.11400000	-1.83140000	5.0505000	-2.24470000	3.173300	6.906900	5.8415000	-0.8084000	0.4016000	3.640500	4.179600	1.3225000	-0.575600000	-3.04690000	1.9034000	-3.45800000	-5.01160000	-3.046900000	5.4276000	3.0706000	-0.3752000	3.160400	8.521800	3.5899000	-4.29340000	-0.15040000	-4.293400	-9.965800	-5.573500000	-1.99420000	4.67300000
GBMLGG	Tumor	TCGA-DB-A64U-01	4.777700	2.217500000	-5.5735000	-4.608200000	-0.30220000	5.153800	-4.293400000	6.7861000	3.26020000	-5.57350000	-0.687300000	-4.2934000	-9.965800	-9.965800	-9.965800	-0.45210000	-6.50640000	-5.01160000	4.5571000	-1.31830000	4.205600	7.057600	5.3726000	-1.4305000	-2.6349000	3.690500	3.979200	-0.5543000	-0.619300000	-4.29340000	1.7575000	-9.96580000	-9.96580000	-6.506400000	6.2388000	-1.9942000	-5.0116000	3.389700	8.874600	1.4911000	-9.96580000	3.24960000	-3.816000	-4.035000	-5.011600000	-0.59730000	3.41970000
GBMLGG	Tumor	TCGA-HT-A61C-01	5.255900	1.433500000	-9.9658000	-4.293400000	1.80780000	7.203900	-1.639400000	4.4067000	4.65480000	3.91560000	-0.375200000	-5.5735000	-9.965800	-9.965800	-5.573500	2.28720000	-1.24810000	-1.24810000	5.1526000	-2.93240000	7.794200	7.416900	4.8709000	-2.8262000	1.2394000	3.445100	4.645100	3.2189000	0.030000000	-3.45800000	3.0740000	-3.30760000	0.86470000	-1.780900000	5.7560000	5.7819000	1.4011000	3.738900	9.085800	3.6827000	-3.04690000	2.17340000	-2.634900	-9.965800	-9.965800000	0.32310000	3.35490000
GBMLGG	Tumor	TCGA-12-0821-01	5.223100	0.978900000	-0.8863000	-0.432500000	-1.46990000	6.910600	-5.011600000	6.5240000	3.47780000	-9.96580000	-1.181100000	-3.8160000	-0.166500	-9.965800	-9.965800	-0.13450000	-1.88360000	-1.59510000	4.6566000	-1.46990000	8.707200	7.538400	4.5417000	-2.8262000	0.4552000	4.120300	5.059700	1.7912000	-0.664300000	-2.54790000	3.0270000	-5.57350000	-3.04690000	-2.727400000	4.5299000	1.6374000	0.0990000	4.476400	9.131800	3.6428000	-5.01160000	-0.10310000	-9.965800	-9.965800	-9.965800000	-0.57560000	1.40110000
GBMLGG	Tumor	TCGA-19-2619-01	5.159500	2.260300000	-0.7108000	-6.506400000	0.78320000	6.982300	-2.388400000	6.1837000	3.05500000	-3.45800000	-0.641600000	-9.9658000	-2.114000	-4.608200	-4.608200	-0.47190000	-3.45800000	-3.62590000	5.7154000	-1.68500000	9.368700	7.350600	4.9251000	-2.8262000	-1.2481000	4.250300	5.347700	2.1114000	-1.937900000	-4.03500000	2.2237000	-9.96580000	0.54700000	-3.171400000	6.4484000	3.7105000	-1.5951000	4.654800	9.045700	4.4536000	-4.60820000	1.18970000	-9.965800	-9.965800	-9.965800000	0.29980000	3.11790000
GBMLGG	Tumor	TCGA-F6-A8O3-01	5.516700	1.674000000	-3.3076000	-4.608200000	-1.83140000	5.111500	-5.573500000	7.3585000	1.51650000	-4.03500000	-6.506400000	-4.2934000	-2.826200	-4.608200	-6.506400	-0.39400000	-3.81600000	-3.45800000	3.2158000	-2.54790000	4.655400	7.243500	4.8783000	-2.6349000	-0.9686000	2.945000	2.601900	-0.1665000	-1.318300000	-4.03500000	0.4447000	-9.96580000	-3.17140000	-6.506400000	5.5429000	-2.8262000	-2.7274000	3.234300	9.103100	1.2875000	-9.96580000	-0.30220000	-9.965800	-9.965800	-9.965800000	-3.81600000	2.16380000
GBMLGG	Tumor	TCGA-DB-A64O-01	4.662800	0.390700000	-5.0116000	-2.314700000	0.13880000	4.856000	-3.171400000	7.3628000	3.86010000	-9.96580000	-2.314700000	-3.3076000	-9.965800	-9.965800	-9.965800	-1.11720000	-3.81600000	-4.03500000	4.7474000	-3.62590000	4.116900	7.829700	6.0321000	-4.0350000	-2.0529000	2.516300	3.316300	0.4552000	-0.641600000	-6.50640000	3.3047000	-4.60820000	-3.45800000	-9.965800000	4.7448000	0.9115000	-3.6259000	3.198700	8.265600	2.7073000	-9.96580000	2.30480000	-9.965800	-9.965800	-9.965800000	-1.99420000	0.20290000
GBMLGG	Tumor	TCGA-R8-A6ML-01	4.934600	0.705800000	-5.5735000	-2.932400000	-1.14880000	4.833400	-3.625900000	6.1371000	0.73210000	-5.57350000	-3.307600000	-3.3076000	-9.965800	-9.965800	-9.965800	-1.51050000	-4.03500000	-0.16650000	3.4358000	-1.88360000	4.161200	7.164200	4.0960000	-3.8160000	-0.6416000	4.522400	5.084100	0.5955000	-0.783400000	-4.60820000	0.2154000	-5.01160000	-1.93790000	-3.458000000	5.2219000	-1.8836000	-1.8836000	3.060200	8.866000	1.2992000	-9.96580000	0.09900000	-9.965800	-9.965800	-9.965800000	-9.96580000	-1.46990000
GBMLGG	Tumor	TCGA-DU-A5TT-01	4.454200	0.401600000	-1.6394000	0.547000000	0.15190000	4.991500	-0.394000000	5.6809000	3.67480000	-4.03500000	0.368500000	-2.3147000	-3.046900	-4.608200	-9.965800	-0.66430000	-3.45800000	-3.17140000	4.4990000	-1.99420000	5.488700	7.014000	6.4199000	-0.1828000	-2.1779000	3.270700	4.414900	1.0363000	-0.833900000	-4.29340000	1.1960000	-9.96580000	-3.17140000	-3.307600000	5.1165000	1.5165000	-1.9379000	3.471300	8.401100	2.0535000	-4.03500000	1.43350000	-9.965800	-9.965800	-4.293400000	0.59550000	4.40740000
GBMLGG	Tumor	TCGA-27-1835-01	4.607100	1.844400000	-0.9406000	-1.055900000	3.49710000	5.789500	-3.625900000	7.7682000	1.26960000	-2.54790000	-5.011600000	-0.8599000	-0.057400	-4.293400	-5.011600	-1.39210000	-4.60820000	-2.17790000	5.3837000	-3.45800000	7.429000	7.864800	3.5161000	-1.7322000	0.2522000	3.320600	4.324900	2.3649000	-1.181100000	-3.81600000	2.6371000	-3.04690000	-4.29340000	-3.816000000	4.4203000	5.0777000	0.5859000	3.713800	8.643200	1.9859000	-4.29340000	0.55680000	-2.826200	-9.965800	-4.608200000	-4.03500000	-0.75880000
GBMLGG	Tumor	TCGA-HT-8111-01	4.823800	1.516500000	-1.7809000	-4.293400000	-0.55430000	4.965800	-2.727400000	7.4415000	3.93740000	-1.35480000	-1.732200000	-3.1714000	-9.965800	-5.573500	-9.965800	-1.14880000	-2.63490000	-1.63940000	4.9709000	-0.91320000	3.911800	7.216000	7.2582000	-1.8836000	-0.2159000	3.570600	4.161200	2.1345000	-0.199300000	-1.55220000	1.8282000	-5.01160000	-5.01160000	-4.293400000	5.5445000	-0.1665000	1.0433000	4.097700	8.741200	2.7657000	-2.54790000	1.97490000	-9.965800	-9.965800	-9.965800000	-2.54790000	-0.57560000
GBMLGG	Tumor	TCGA-S9-A7QZ-01	5.122700	2.356400000	-2.1779000	-2.244700000	-1.24810000	4.397900	-2.314700000	4.5243000	1.35110000	-2.38840000	-2.826200000	-0.6193000	-9.965800	-9.965800	-5.573500	0.37960000	-5.01160000	-4.03500000	3.6312000	-2.17790000	5.003600	6.892400	5.7656000	-2.1779000	-2.9324000	4.254100	3.871000	-0.3940000	-0.356600000	-6.50640000	0.8961000	-5.57350000	-3.30760000	-5.573500000	5.0717000	-1.1811000	-1.9379000	3.243500	8.461600	0.1257000	-5.57350000	0.41250000	-9.965800	-9.965800	-9.965800000	-3.62590000	-0.05740000
GBMLGG	Tumor	TCGA-12-0619-01	4.860500	1.000700000	-0.0574000	-4.293400000	1.96010000	6.637100	0.740700000	5.4115000	5.02460000	0.12570000	2.657900000	-3.4580000	-2.244700	-2.826200	-2.826200	2.13780000	0.15190000	-0.66430000	5.8758000	-1.63940000	8.605100	6.764400	6.2614000	-0.7834000	1.0363000	4.433000	5.970600	2.8720000	0.824600000	-3.17140000	2.4883000	-5.57350000	1.59020000	-1.181100000	3.7127000	3.6657000	1.0151000	4.385500	8.455700	4.8309000	-2.93240000	2.73140000	-9.965800	-9.965800	-9.965800000	0.74070000	3.96820000
GBMLGG	Tumor	TCGA-06-0168-01	4.459500	1.422800000	-2.3147000	-1.595100000	0.81640000	6.522300	-0.808400000	5.0951000	5.10900000	0.51700000	1.138200000	-2.2447000	-0.182800	-1.883600	-9.965800	0.19030000	-1.08620000	-0.26710000	5.9656000	-0.64160000	6.430100	7.487900	6.4041000	-9.9658000	1.8242000	3.642800	5.080700	3.0181000	-0.452100000	-4.03500000	3.4530000	-9.96580000	0.46570000	-1.214200000	4.8895000	4.8485000	1.0847000	4.257100	7.640000	4.9098000	-9.96580000	2.70290000	-9.965800	-9.965800	-9.965800000	0.25220000	3.30900000
GBMLGG	Tumor	TCGA-IK-7675-01	5.078100	1.071100000	-5.0116000	-1.354800000	-0.88630000	4.656000	-9.965800000	9.6703000	3.17810000	-9.96580000	-1.117200000	-2.6349000	-9.965800	-9.965800	-9.965800	-0.30220000	-5.57350000	-3.62590000	4.2041000	-2.93240000	4.526800	6.987700	5.8714000	1.8036000	-9.9658000	2.128000	2.459700	-1.7809000	-2.932400000	-6.50640000	0.9642000	-6.50640000	-9.96580000	-4.293400000	6.6564000	-2.9324000	-5.0116000	3.300300	8.908400	1.1706000	-9.96580000	1.03630000	-9.965800	-9.965800	-9.965800000	-0.73460000	1.99310000
GBMLGG	Tumor	TCGA-TQ-A7RW-01	5.067400	1.007900000	-4.2934000	-2.465900000	0.22770000	5.324800	-1.181100000	7.2684000	4.77830000	-1.68500000	-2.177900000	-2.4659000	-9.965800	-9.965800	-9.965800	-0.51250000	-2.54790000	-2.17790000	5.4967000	-2.17790000	4.980100	6.998400	7.1229000	-1.5951000	0.7493000	4.065300	4.878800	1.4441000	0.001400000	-3.81600000	1.6187000	-4.29340000	-4.29340000	-4.035000000	6.1483000	0.9115000	-0.1504000	4.326300	8.269400	1.2875000	-2.82620000	1.83630000	-9.965800	-9.965800	-5.011600000	-2.63490000	2.73140000
GBMLGG	Tumor	TCGA-TQ-A7RU-01	5.517900	2.937500000	-5.5735000	-6.506400000	-1.93790000	5.238800	-5.573500000	5.3968000	1.50640000	-3.17140000	-4.035000000	-3.1714000	-9.965800	-5.573500	-9.965800	0.08540000	-4.60820000	-0.55430000	4.0091000	-2.05290000	4.867000	7.087900	4.1994000	-2.1140000	-0.6643000	3.307600	3.034000	0.6790000	0.001400000	-2.54790000	1.1897000	-4.60820000	-4.60820000	-9.965800000	5.6708000	-1.0559000	-1.5522000	3.229700	8.897900	0.7664000	-9.96580000	0.29980000	-9.965800	-9.965800	-9.965800000	-5.01160000	-0.94060000
GBMLGG	Tumor	TCGA-27-2528-01	4.933600	1.245500000	-4.6082000	-2.177900000	1.94520000	6.794300	-5.573500000	6.3586000	2.39530000	-4.60820000	0.379600000	-4.2934000	0.311500	-5.011600	-9.965800	-2.11400000	-4.03500000	-2.46590000	5.5589000	-5.57350000	8.090900	7.231700	3.9929000	-5.0116000	-1.3183000	3.588700	4.579000	1.4441000	-2.634900000	-2.24470000	2.9262000	-9.96580000	-3.04690000	-3.816000000	5.4050000	1.7360000	-0.0130000	4.314000	9.222800	3.3350000	-9.96580000	1.44410000	-4.035000	-9.965800	-9.965800000	-1.55220000	2.90900000
GBMLGG	Tumor	TCGA-HT-7470-01	4.776700	1.322500000	-3.1714000	-3.046900000	-0.35660000	4.839000	-3.171400000	7.4389000	3.49840000	-4.60820000	-2.547900000	-3.6259000	-9.965800	-5.573500	-9.965800	-1.93790000	-5.01160000	-4.60820000	4.3356000	-2.38840000	3.497100	6.823600	6.2485000	-0.8084000	-3.0469000	3.523700	4.313300	-0.6643000	-1.595100000	-5.57350000	1.5612000	-6.50640000	-9.96580000	-5.573500000	6.2097000	-2.1140000	-2.3884000	3.749600	8.685300	1.9786000	-9.96580000	2.72050000	-9.965800	-9.965800	-9.965800000	-1.11720000	1.41200000
GBMLGG	Tumor	TCGA-HT-8108-01	4.823800	1.491100000	-3.0469000	-3.625900000	-0.21590000	5.179900	-2.388400000	7.3390000	4.72360000	-1.59510000	-0.575600000	-2.6349000	-9.965800	-9.965800	-9.965800	-0.07250000	-5.01160000	-2.31470000	4.5838000	-3.04690000	4.701600	6.943800	6.7873000	0.5170000	-0.7834000	4.727400	5.161100	0.7916000	-1.994200000	-3.17140000	2.1638000	-4.03500000	-9.96580000	-1.392100000	5.6215000	1.7489000	-0.8084000	4.345600	8.963500	0.5859000	-4.60820000	0.27620000	-9.965800	-9.965800	-9.965800000	-3.30760000	0.22770000
GBMLGG	Tumor	TCGA-DB-A4XE-01	5.323400	1.714100000	-1.7322000	-2.244700000	-0.64160000	5.342000	-4.035000000	7.8543000	3.86900000	-9.96580000	-0.619300000	-2.8262000	-9.965800	-9.965800	-5.573500	0.00140000	-5.57350000	-9.96580000	4.8233000	-1.99420000	3.423700	7.063500	6.3667000	-1.9379000	-3.3076000	3.705000	4.119400	-1.1172000	-1.181100000	-6.50640000	2.1766000	-9.96580000	-2.05290000	-2.388400000	6.0337000	-2.5479000	-5.0116000	3.718200	8.910000	1.3956000	-9.96580000	1.09830000	-4.293400	-9.965800	-5.011600000	-1.63940000	0.36850000
GBMLGG	Tumor	TCGA-HT-A4DS-01	4.048800	1.239400000	-4.2934000	-3.458000000	-0.02770000	5.886300	-1.685000000	4.1078000	4.24720000	-1.05590000	-4.035000000	-0.6416000	-1.595100	-9.965800	-4.608200	1.51650000	-1.99420000	-2.17790000	5.4512000	-4.60820000	2.506100	8.819300	6.0061000	-2.9324000	2.0325000	2.742200	2.720500	3.1028000	0.423300000	-3.04690000	3.7039000	-3.30760000	-2.54790000	-5.573500000	4.6376000	2.7679000	0.5069000	3.267700	7.849600	1.9931000	-3.62590000	1.49110000	-9.965800	-9.965800	-4.035000000	-1.99420000	0.85680000
GBMLGG	Tumor	TCGA-E1-A7YU-01	4.656600	1.960100000	-2.3147000	-2.932400000	-0.88630000	4.944400	-1.469900000	6.1328000	3.28110000	-9.96580000	-2.634900000	-1.1488000	-9.965800	-9.965800	-9.965800	0.75790000	-9.96580000	-6.50640000	5.6674000	-5.01160000	3.451700	6.832000	6.6465000	-2.1779000	-3.8160000	3.460900	2.254300	-1.4305000	-1.026200000	-9.96580000	1.4962000	-9.96580000	-9.96580000	-4.293400000	5.1215000	-3.6259000	-6.5064000	3.087600	8.445700	0.5370000	-6.50640000	1.61400000	-9.965800	-9.965800	-9.965800000	-1.83140000	0.04400000
GBMLGG	Tumor	TCGA-DU-8158-01	4.916500	0.334600000	-2.0529000	1.239400000	1.51650000	5.586200	0.227700000	5.0166000	4.50280000	-1.31830000	-0.471900000	-3.1714000	-1.354800	-5.011600	-4.608200	-0.10310000	-0.45210000	-0.18280000	5.0951000	-0.71080000	5.554000	6.568700	6.9100000	-1.7809000	2.7073000	3.947800	3.225100	4.2227000	1.541500000	-1.35480000	3.5009000	-1.55220000	1.87220000	-2.052900000	5.8143000	2.9655000	1.9490000	3.863000	7.704100	3.5498000	-1.93790000	2.31350000	-9.965800	-9.965800	-3.458000000	1.05730000	2.86610000
GBMLGG	Tumor	TCGA-HT-7474-01	4.818200	1.406500000	-2.5479000	-3.171400000	-0.49210000	4.225000	-2.727400000	8.0807000	2.52880000	-9.96580000	-3.458000000	-4.2934000	-9.965800	-9.965800	-9.965800	-1.59510000	-5.01160000	-1.99420000	3.7127000	-3.17140000	3.248100	7.029100	5.3772000	-2.8262000	-1.3921000	4.054900	4.766100	0.7748000	-0.997100000	-4.03500000	1.4441000	-4.60820000	-9.96580000	-4.608200000	6.6945000	0.4447000	-0.7346000	3.208000	8.511900	1.4704000	-6.50640000	3.46740000	-3.816000	-5.573500	-5.573500000	-2.72740000	0.55680000
GBMLGG	Tumor	TCGA-DH-5143-01	5.078600	1.050300000	-4.2934000	-2.826200000	0.53700000	5.006300	-5.011600000	8.4303000	4.35970000	-3.45800000	0.071800000	-9.9658000	-9.965800	-9.965800	-9.965800	-1.63940000	-3.62590000	-3.45800000	4.7544000	-2.82620000	3.319200	7.059400	6.5240000	-1.6394000	-1.6394000	3.673700	5.212600	0.2277000	-1.318300000	-4.60820000	1.9712000	-6.50640000	-9.96580000	-4.608200000	6.1675000	-0.4521000	-4.0350000	3.930800	8.758700	2.4831000	-9.96580000	0.19030000	-9.965800	-9.965800	-4.608200000	0.59550000	4.93930000
GBMLGG	Tumor	TCGA-TQ-A7RJ-01	5.132200	2.036000000	-2.3884000	-2.314700000	0.22770000	5.157900	-4.035000000	6.9395000	4.26840000	-9.96580000	-0.338300000	-2.0529000	-9.965800	-9.965800	-9.965800	0.05800000	-3.30760000	-3.81600000	5.4340000	-2.31470000	4.536700	7.250000	6.8591000	-1.6850000	-2.1779000	3.414300	3.769900	0.1388000	-1.552200000	-4.60820000	1.5064000	-6.50640000	-4.03500000	-9.965800000	4.9612000	-3.1714000	-4.2934000	3.791900	8.665200	1.9895000	-6.50640000	2.13780000	-9.965800	-9.965800	-9.965800000	-3.04690000	0.15190000
GBMLGG	Tumor	TCGA-TM-A84J-01	5.686500	1.766000000	-9.9658000	-4.035000000	-1.39210000	7.387500	-9.965800000	2.4465000	2.65330000	-9.96580000	-3.458000000	-2.2447000	-9.965800	-5.011600	-5.573500	0.00140000	-3.04690000	-2.54790000	4.8535000	-9.96580000	8.774600	6.748100	3.9552000	-1.2142000	-2.1140000	4.928900	1.922600	-0.0725000	-1.685000000	-4.03500000	2.6464000	-9.96580000	-9.96580000	-2.547900000	4.0153000	-2.9324000	-2.9324000	4.111100	9.384400	2.3536000	-6.50640000	0.46570000	-9.965800	-9.965800	-9.965800000	-0.47190000	2.50360000
GBMLGG	Tumor	TCGA-E1-A7YD-01	4.776700	1.465200000	-3.0469000	-4.608200000	-0.01300000	5.378500	-1.552200000	6.5099000	3.16530000	-1.43050000	-1.552200000	-2.6349000	-3.816000	-9.965800	-5.573500	-0.43250000	-2.24470000	-2.38840000	4.6634000	1.73160000	5.174400	7.438100	5.1989000	-1.6394000	0.0990000	4.533600	5.181500	1.9601000	-0.554300000	-4.03500000	1.1250000	-2.38840000	-1.55220000	-1.831400000	3.8208000	3.3047000	-0.6193000	3.460900	8.708300	1.6830000	-5.01160000	0.28810000	-9.965800	-9.965800	-3.046900000	-2.05290000	1.84840000
GBMLGG	Tumor	TCGA-S9-A7QY-01	4.696600	1.799500000	-5.0116000	-4.035000000	-1.14880000	4.408800	-3.625900000	5.5414000	2.51370000	-9.96580000	-5.573500000	-2.9324000	-9.965800	-4.608200	-9.965800	-1.31830000	-4.60820000	-3.62590000	4.0935000	-0.49210000	4.385500	7.441300	5.0913000	-2.4659000	-2.1779000	2.992900	3.157200	0.2642000	-0.103100000	-4.60820000	1.0363000	-9.96580000	-5.01160000	-3.625900000	5.9040000	-1.1811000	-3.1714000	2.709500	8.390000	1.7702000	-9.96580000	2.42790000	-3.458000	-9.965800	-9.965800000	-3.04690000	-0.57560000
GBMLGG	Tumor	TCGA-P5-A731-01	4.788200	1.057300000	-3.1714000	-4.293400000	1.47040000	5.197700	-9.965800000	6.3496000	2.90900000	-1.73220000	-1.026200000	-4.2934000	-9.965800	-9.965800	-5.573500	-1.46990000	-3.45800000	-2.72740000	4.7388000	-1.93790000	7.142400	7.324700	5.2570000	-4.0350000	-0.8599000	4.344900	5.046600	0.2998000	-1.595100000	-1.46990000	2.2693000	-5.57350000	1.07110000	-4.608200000	5.6218000	1.8201000	-1.6394000	3.273700	8.594300	3.8044000	-5.57350000	1.10500000	-9.965800	-9.965800	-9.965800000	-1.51050000	1.33400000
GBMLGG	Tumor	TCGA-E1-A7YE-01	5.303100	1.351100000	-4.0350000	-4.035000000	0.19030000	6.721000	-1.282800000	5.0387000	5.38440000	-3.45800000	3.145800000	-0.9686000	-9.965800	-5.573500	-5.573500	-0.02770000	0.70580000	-3.04690000	5.8985000	-1.68500000	6.910600	7.099800	6.5258000	-0.7346000	-0.3383000	5.779000	6.177700	0.8488000	-0.997100000	-1.55220000	2.3308000	-5.01160000	-2.63490000	-1.214200000	5.8197000	-1.7809000	-3.3076000	4.336400	8.550200	3.5149000	-9.96580000	3.32930000	-9.965800	-9.965800	-4.293400000	0.36850000	6.73270000
GBMLGG	Tumor	TCGA-HW-8321-01	5.227300	1.566100000	-3.3076000	-2.547900000	0.08540000	5.579900	-3.046900000	8.1416000	3.57910000	-2.31470000	-9.965800000	-2.8262000	-9.965800	-4.608200	-3.307600	0.66080000	1.33400000	-2.17790000	4.6242000	-3.30760000	5.448300	6.842100	5.5796000	-1.1172000	-1.4699000	3.346400	3.844100	0.6517000	-1.430500000	-2.63490000	1.7316000	-9.96580000	-5.01160000	-1.214200000	7.8885000	1.8444000	-1.8314000	3.675900	8.657100	6.1601000	-5.57350000	3.57660000	-9.965800	-5.573500	-5.573500000	-2.38840000	4.12190000
GBMLGG	Tumor	TCGA-HT-8010-01	4.337800	1.736000000	-2.1779000	-5.573500000	-0.23280000	4.028700	-3.171400000	6.8988000	2.68500000	-9.96580000	-4.035000000	-3.6259000	-9.965800	-5.573500	-9.965800	-2.11400000	-5.57350000	-5.57350000	3.9412000	1.26960000	4.450900	7.273300	6.6232000	-5.5735000	-2.6349000	3.438400	3.879800	0.3231000	-1.248100000	-2.82620000	1.9601000	-4.03500000	-2.93240000	-9.965800000	5.0884000	-3.4580000	-2.1779000	3.325000	8.460400	1.6695000	-9.96580000	1.25760000	-9.965800	-9.965800	-9.965800000	-1.31830000	2.84820000
GBMLGG	Tumor	TCGA-DB-5270-01	5.247600	1.787000000	-2.6349000	-1.883600000	0.48650000	4.829400	-2.388400000	7.5895000	3.58990000	-2.17790000	0.651700000	-4.6082000	-9.965800	-9.965800	-9.965800	-0.99710000	-4.29340000	-1.59510000	4.6730000	-1.55220000	4.149000	7.077900	5.9586000	-1.8314000	0.6699000	3.632400	4.414900	1.7360000	-1.086200000	-3.30760000	2.1180000	-3.04690000	0.07180000	-5.011600000	6.3043000	2.4831000	0.5470000	3.422400	8.479800	3.1733000	-5.57350000	1.81190000	-3.816000	-5.573500	-4.608200000	0.36850000	5.52300000
GBMLGG	Tumor	TCGA-HT-A5R9-01	4.976000	2.053500000	-2.9324000	-4.035000000	-2.17790000	4.825800	-2.634900000	4.7274000	0.97160000	-9.96580000	-4.293400000	-3.0469000	-9.965800	-3.458000	-9.965800	0.00140000	-3.30760000	-2.11400000	2.6185000	-3.45800000	4.083300	6.455700	4.5305000	-1.7322000	0.4447000	2.985700	3.016300	1.4494000	0.085400000	-1.51050000	-0.0574000	-5.01160000	-9.96580000	-9.965800000	4.8987000	-1.8836000	-4.0350000	2.599600	8.448700	2.2543000	-4.29340000	-0.96860000	-9.965800	-9.965800	-9.965800000	-6.50640000	0.19030000
GBMLGG	Tumor	TCGA-KT-A74X-01	4.700500	2.050000000	-4.0350000	-3.625900000	-1.68500000	5.151400	-4.293400000	3.3647000	1.89180000	-4.03500000	-2.634900000	-3.1714000	-9.965800	-5.011600	-9.965800	-0.55430000	-3.45800000	0.69690000	3.6804000	-1.73220000	4.561400	7.390300	4.4680000	-2.1779000	-0.0425000	3.879800	4.363900	1.3454000	-0.150400000	-2.54790000	0.4657000	-4.03500000	-4.29340000	-3.458000000	5.4871000	0.4340000	-1.7809000	3.313400	8.352500	2.2931000	-5.01160000	0.86470000	-9.965800	-9.965800	-5.573500000	-4.03500000	-0.10310000
GBMLGG	Tumor	TCGA-HT-A74K-01	4.524900	1.967500000	-9.9658000	-9.965800000	-2.82620000	5.056200	-2.465900000	3.7561000	2.17020000	-1.78090000	-2.932400000	-3.1714000	-9.965800	-9.965800	-4.293400	0.28810000	-4.03500000	-1.93790000	5.1157000	-2.82620000	6.094700	8.324800	5.0018000	-3.8160000	-1.8836000	1.816000	3.391100	1.0222000	-0.452100000	-2.05290000	2.5263000	-9.96580000	-5.01160000	-4.608200000	5.0566000	-2.3147000	-2.7274000	2.698400	8.236600	1.3397000	-9.96580000	2.39260000	-9.965800	-9.965800	-9.965800000	-6.50640000	-1.63940000
GBMLGG	Tumor	TCGA-WY-A85C-01	4.949600	2.195700000	-2.5479000	-1.732200000	-0.75880000	4.704900	-4.608200000	5.0379000	2.72270000	-4.60820000	-3.625900000	-1.9942000	-2.826200	-4.608200	-9.965800	0.49670000	-3.81600000	-2.72740000	3.9468000	-3.30760000	4.209500	6.773700	5.9616000	0.5470000	-3.1714000	3.404800	2.028900	0.2998000	-0.783400000	-3.81600000	1.5661000	-6.50640000	-4.29340000	-3.816000000	4.4283000	-1.9942000	-5.0116000	3.320600	8.527600	2.1830000	-5.57350000	-0.05740000	-9.965800	-9.965800	-9.965800000	-2.24470000	5.15430000
GBMLGG	Tumor	TCGA-FG-8188-01	4.818200	1.379100000	-9.9658000	-3.171400000	0.26420000	4.969500	-9.965800000	8.6669000	4.00100000	-9.96580000	-2.177900000	-1.4305000	-9.965800	-9.965800	-9.965800	-0.49210000	-3.62590000	-2.38840000	4.7329000	-2.72740000	4.751200	6.891400	6.5384000	-1.4699000	-2.8262000	2.928100	1.157700	-0.7834000	-1.831400000	-4.60820000	2.1830000	-5.57350000	-9.96580000	-4.035000000	5.8520000	-1.5951000	-5.0116000	3.852100	8.806800	2.2573000	-9.96580000	1.52160000	-9.965800	-5.011600	-9.965800000	-2.46590000	3.71600000
GBMLGG	Tumor	TCGA-DU-A6S7-01	5.368500	1.727300000	-5.5735000	-1.937900000	1.28150000	5.320900	-1.831400000	6.6986000	4.26760000	-9.96580000	-1.595100000	-2.5479000	-9.965800	-9.965800	-9.965800	0.43400000	-6.50640000	-5.57350000	5.3688000	-4.03500000	4.412200	7.299900	6.8411000	-1.6394000	-4.6082000	3.633500	2.817800	-1.9942000	-1.831400000	-2.93240000	1.7744000	-9.96580000	-9.96580000	-3.458000000	5.7517000	-2.9324000	-9.9658000	3.950600	8.952200	2.4960000	-6.50640000	1.34540000	-9.965800	-9.965800	-9.965800000	-2.82620000	0.05800000
GBMLGG	Tumor	TCGA-HT-7855-01	5.199700	1.669500000	-3.4580000	-2.826200000	-1.68500000	4.861000	-1.937900000	6.7010000	2.88770000	-9.96580000	-1.086200000	-2.8262000	-9.965800	-9.965800	-9.965800	-1.28280000	-9.96580000	-4.29340000	4.8043000	-3.04690000	4.762900	6.718200	6.0930000	-1.5951000	-5.0116000	3.645100	2.832100	-2.4659000	-1.318300000	-4.03500000	1.7532000	-9.96580000	-9.96580000	-4.608200000	5.7236000	-2.8262000	-5.0116000	3.439800	8.807600	1.3109000	-9.96580000	0.45520000	-9.965800	-9.965800	-9.965800000	-3.30760000	0.17760000
GBMLGG	Tumor	TCGA-HT-8015-01	4.980100	1.491100000	-1.3548000	-3.816000000	0.53700000	4.956600	-1.831400000	6.2521000	3.67370000	-3.45800000	1.208500000	-4.2934000	-9.965800	-9.965800	-9.965800	-3.81600000	-3.17140000	-2.24470000	4.6230000	-2.05290000	3.669100	7.121300	6.2173000	-4.0350000	-0.6416000	3.214300	2.702900	1.4335000	-0.619300000	-4.03500000	2.6161000	-4.60820000	-1.99420000	-3.458000000	6.4783000	-0.8084000	-2.5479000	3.228200	7.965600	2.8582000	-5.01160000	2.09460000	-9.965800	-2.634900	-4.035000000	1.83630000	6.28380000
GBMLGG	Tumor	TCGA-DB-A75O-01	4.569900	1.438800000	-2.3147000	-3.458000000	-0.83390000	4.703300	-4.293400000	5.2072000	4.09010000	-3.30760000	-1.318300000	-4.2934000	-9.965800	-5.573500	-9.965800	-1.21420000	-5.57350000	-4.03500000	5.9298000	-2.31470000	3.441100	7.890100	8.0595000	-1.9379000	-1.2828000	3.586300	5.382000	-1.3921000	-1.469900000	-6.50640000	1.5465000	-5.57350000	-9.96580000	-3.046900000	6.3191000	0.1903000	-6.5064000	3.214300	8.277200	3.0791000	-9.96580000	1.86040000	-9.965800	-9.965800	-9.965800000	-2.11400000	-0.19930000
GBMLGG	Tumor	TCGA-S9-A6TY-01	5.194600	1.036300000	-5.5735000	-3.625900000	-0.94060000	4.293600	-2.826200000	5.9734000	1.33970000	-9.96580000	-5.573500000	-3.1714000	-9.965800	-9.965800	-9.965800	-0.49210000	-5.57350000	-3.62590000	2.5658000	-2.82620000	4.924100	7.328700	3.7794000	-1.7809000	-5.0116000	4.175600	3.886600	-1.7322000	-0.492100000	-6.50640000	0.7999000	-6.50640000	-5.01160000	-3.625900000	5.6314000	-4.2934000	-4.6082000	2.784700	8.659100	0.3460000	-9.96580000	1.05030000	-9.965800	-5.573500	-9.965800000	-6.50640000	-1.73220000
GBMLGG	Tumor	TCGA-DU-A7TB-01	4.488100	1.138200000	-4.6082000	-6.506400000	-1.73220000	4.995100	-4.608200000	3.5324000	2.74870000	-9.96580000	-3.458000000	-3.8160000	-9.965800	-5.011600	-9.965800	-1.28280000	-9.96580000	-3.30760000	3.7529000	-5.57350000	3.468700	7.465900	4.8768000	-1.0862000	-4.0350000	2.933800	3.212700	-1.1172000	-0.103100000	-6.50640000	1.0915000	-9.96580000	-9.96580000	-4.293400000	4.5002000	-4.0350000	-5.0116000	2.909000	8.452300	0.0990000	-9.96580000	1.50640000	-9.965800	-9.965800	-9.965800000	-2.38840000	0.04400000
GBMLGG	Tumor	TCGA-HT-7604-01	5.105600	1.580600000	-4.0350000	-2.826200000	-0.55430000	5.264900	-4.293400000	7.9425000	3.02170000	-9.96580000	-0.783400000	-3.4580000	-9.965800	-9.965800	-9.965800	-0.47190000	-4.03500000	-6.50640000	4.7672000	-4.29340000	3.867000	7.050500	5.9035000	-0.9686000	-3.8160000	3.640500	4.704400	0.3115000	-0.087700000	-1.83140000	1.2756000	-4.29340000	-9.96580000	-2.826200000	5.8250000	-0.2328000	-3.1714000	3.454300	9.193800	2.6579000	-9.96580000	0.46570000	-9.965800	-9.965800	-9.965800000	-1.78090000	3.09610000
GBMLGG	Tumor	TCGA-HT-7884-01	4.882200	1.926400000	-2.5479000	-4.035000000	-1.39210000	4.969500	-2.547900000	6.9357000	2.98020000	-9.96580000	-1.469900000	-1.6850000	-9.965800	-9.965800	-9.965800	-0.11870000	-2.93240000	-5.57350000	4.1433000	-3.81600000	3.373100	6.775600	6.3084000	-0.3752000	-3.3076000	3.821800	4.276600	-0.9971000	-1.883600000	-6.50640000	1.0915000	-5.01160000	-9.96580000	-9.965800000	4.8490000	-9.9658000	-4.0350000	3.245000	8.710600	1.3511000	-9.96580000	2.13130000	-9.965800	-4.293400	-9.965800000	-3.17140000	-1.59510000
GBMLGG	Tumor	TCGA-28-5215-01	5.771600	1.345400000	-2.5479000	-3.171400000	0.57630000	6.833800	-0.859900000	3.7539000	4.91890000	0.27620000	1.731600000	-2.9324000	-9.965800	-9.965800	-9.965800	0.21540000	-0.21590000	0.79990000	5.4453000	-0.88630000	6.837300	7.042700	6.2828000	-1.3548000	2.0604000	4.295100	5.410400	3.1162000	1.043300000	-0.33830000	2.9839000	-3.62590000	2.16060000	-1.354800000	5.4006000	3.2944000	1.0779000	4.420300	8.395600	4.6742000	-3.45800000	2.77420000	-9.965800	-9.965800	-4.035000000	-0.32010000	4.59880000
GBMLGG	Tumor	TCGA-QH-A6CY-01	4.769800	0.971600000	-3.3076000	-5.011600000	-0.61930000	4.306000	-3.816000000	6.3681000	2.32220000	-3.81600000	-3.816000000	-4.0350000	-9.965800	-9.965800	-5.573500	-2.54790000	-6.50640000	-3.81600000	3.6612000	-1.39210000	3.887600	6.968300	4.7383000	-2.6349000	-1.3921000	3.593500	4.387600	0.0718000	-1.354800000	-5.01160000	0.7579000	-9.96580000	-3.30760000	-9.965800000	5.7143000	-1.4305000	-2.2447000	2.963700	8.409900	0.0300000	-9.96580000	2.55360000	-9.965800	-5.011600	-9.965800000	-1.43050000	3.18760000
GBMLGG	Tumor	TCGA-S9-A6WM-01	4.610600	2.606700000	-1.3183000	-1.732200000	1.92260000	5.875300	-1.552200000	8.1317000	3.24200000	-9.96580000	-1.248100000	-9.9658000	-1.780900	-4.608200	-9.965800	-1.78090000	-3.30760000	-1.73220000	5.2536000	-2.17790000	5.717600	6.774300	5.3064000	-2.6349000	0.9642000	4.997800	5.947900	1.8484000	-0.758800000	-2.82620000	1.5709000	-3.30760000	-2.63490000	-5.573500000	5.2657000	0.4552000	-1.4305000	3.631200	9.335300	2.3366000	-5.01160000	1.61400000	-9.965800	-9.965800	-4.608200000	-0.94060000	1.40110000
GBMLGG	Tumor	TCGA-CS-6667-01	4.624700	1.952700000	-3.0469000	-3.625900000	-0.83390000	4.307500	-1.994200000	7.3237000	2.70510000	-9.96580000	-0.597300000	-3.8160000	-3.458000	-5.011600	-9.965800	-1.88360000	-5.57350000	-4.60820000	4.0427000	-3.81600000	4.791300	6.661100	6.5186000	-1.6850000	-2.0529000	2.691800	3.077400	-0.0130000	-2.932400000	-3.17140000	1.6964000	-9.96580000	-3.30760000	-6.506400000	5.6032000	-2.5479000	-3.3076000	3.849100	8.545700	1.8282000	-9.96580000	0.22770000	-9.965800	-9.965800	-9.965800000	-3.62590000	-0.78340000
GBMLGG	Tumor	TCGA-28-5218-01	6.230200	1.930200000	-1.7809000	-2.314700000	-1.83140000	8.172100	6.364900000	3.1062000	4.09520000	0.75790000	2.485700000	-2.7274000	-9.965800	-5.011600	-5.011600	0.57630000	0.61450000	1.89570000	6.5790000	0.43400000	3.933700	6.748100	5.5299000	0.1519000	4.3660000	3.619500	4.269900	6.1266000	3.492000000	0.40160000	4.3576000	-1.08620000	0.37960000	-1.937900000	5.4790000	8.2677000	2.2268000	4.694400	8.560300	5.4077000	0.00140000	4.33560000	-9.965800	-9.965800	-2.244700000	-1.88360000	2.08100000
GBMLGG	Tumor	TCGA-QH-A6CV-01	4.462800	1.774400000	-1.2828000	-3.816000000	1.20230000	5.232300	-1.883600000	5.4256000	4.91030000	-0.66430000	-1.595100000	-1.0559000	-2.932400	-9.965800	-9.965800	-0.47190000	-2.11400000	-1.83140000	5.5255000	-3.81600000	5.197000	7.510900	6.3635000	-4.6082000	-0.1031000	3.737800	4.509800	1.9786000	-0.554300000	-4.03500000	2.2421000	-5.01160000	-1.99420000	-2.932400000	4.4457000	0.5271000	-1.6394000	3.802300	8.537600	0.5859000	-4.60820000	3.42910000	-2.826200	-9.965800	-9.965800000	-2.63490000	0.84880000
GBMLGG	Tumor	TCGA-VM-A8CE-01	5.018000	2.077600000	-4.0350000	-5.011600000	-0.55430000	5.354400	-4.293400000	7.2219000	3.21430000	-9.96580000	-2.465900000	-3.1714000	-9.965800	-9.965800	-5.573500	-0.26710000	0.12570000	-1.99420000	5.0566000	-0.55430000	4.878300	7.297400	5.5958000	-3.8160000	-1.7809000	3.475200	3.918500	-0.3752000	-0.338300000	-4.03500000	2.1894000	-5.57350000	-9.96580000	-4.293400000	7.0174000	-2.2447000	-3.6259000	3.304700	8.656000	3.2343000	-9.96580000	3.06710000	-9.965800	-5.011600	-9.965800000	-2.17790000	0.94190000
GBMLGG	Tumor	TCGA-DB-A64X-01	3.758200	1.891800000	-3.6259000	-3.625900000	-0.94060000	4.551600	-5.011600000	7.0688000	2.04300000	-9.96580000	-3.307600000	-2.4659000	-1.883600	-9.965800	-9.965800	1.37910000	-5.57350000	-1.35480000	4.6083000	-2.93240000	3.614800	7.598800	5.1392000	-1.8314000	-2.0529000	3.131100	4.460800	-0.8599000	-2.177900000	-2.72740000	0.8246000	-5.01160000	-3.81600000	-4.608200000	6.1477000	-1.2481000	-3.1714000	2.807600	8.206500	1.1447000	-9.96580000	-0.71080000	-9.965800	-9.965800	-9.965800000	-3.81600000	1.63270000
GBMLGG	Tumor	TCGA-P5-A72U-01	4.377900	1.787000000	-3.8160000	-2.634900000	1.28750000	6.056000	-2.727400000	6.9425000	2.82400000	-0.39400000	-1.685000000	-3.8160000	-9.965800	-5.011600	-3.458000	-0.61930000	-1.59510000	-0.94060000	5.9220000	-1.93790000	4.955200	5.972900	5.7156000	-4.0350000	1.9452000	3.178100	4.090900	3.9478000	1.202300000	-2.54790000	1.9601000	-1.02620000	-2.72740000	-4.608200000	5.1639000	0.9493000	-0.0574000	3.352100	7.836800	4.1820000	-3.62590000	1.55140000	-9.965800	-9.965800	-4.608200000	-3.17140000	0.37960000
GBMLGG	Tumor	TCGA-DB-A75K-01	5.243400	2.251300000	-2.4659000	-2.826200000	0.41250000	5.236100	-5.011600000	4.0807000	3.73890000	-1.35480000	0.642500000	-2.0529000	-9.965800	-5.011600	-4.035000	0.42330000	-1.63940000	-2.38840000	5.1231000	-3.81600000	5.709000	7.468800	6.2655000	-2.3884000	-1.9379000	5.320500	5.808900	0.3231000	-1.430500000	-4.29340000	2.3508000	-9.96580000	-4.60820000	-2.177900000	6.0299000	1.6875000	-2.4659000	2.922400	8.600200	3.1245000	-9.96580000	2.12470000	-4.608200	-9.965800	-9.965800000	-1.18110000	4.82280000
GBMLGG	Tumor	TCGA-DU-6410-01	5.138800	1.963800000	-3.3076000	-6.506400000	-2.31470000	5.387900	-2.826200000	3.4648000	0.77480000	-9.96580000	-5.011600000	-5.5735000	-9.965800	-4.293400	-9.965800	-1.05590000	-5.57350000	-4.60820000	2.3135000	-4.03500000	5.347700	5.359000	3.6486000	-0.5543000	-2.9324000	3.983800	2.729200	-4.6082000	-0.940600000	-9.96580000	0.6699000	-9.96580000	-5.01160000	-5.573500000	4.7688000	-9.9658000	-4.6082000	3.070600	9.000100	0.0580000	-9.96580000	-0.73460000	-9.965800	-9.965800	-9.965800000	-5.57350000	-2.46590000
GBMLGG	Tumor	TCGA-14-1825-01	5.351600	1.245500000	-1.1488000	-0.619300000	0.36850000	6.391600	-9.965800000	6.1254000	3.70500000	-9.96580000	-3.625900000	-3.6259000	-9.965800	-9.965800	-9.965800	-1.99420000	-0.91320000	-0.26710000	4.6860000	-3.17140000	8.012900	7.493900	5.3187000	-0.2159000	-1.6850000	3.539900	3.919400	1.0573000	-9.965800000	-4.29340000	3.0234000	-9.96580000	-1.73220000	-2.388400000	3.6793000	1.4281000	-1.1811000	4.299500	9.230500	2.4144000	-3.30760000	2.09120000	-9.965800	-9.965800	-9.965800000	-0.64160000	1.56610000
GBMLGG	Tumor	TCGA-E1-5307-01	5.338500	0.537000000	-4.6082000	-5.011600000	0.42330000	4.760300	-2.114000000	7.1924000	3.76460000	-9.96580000	-1.552200000	-4.2934000	-9.965800	-9.965800	-9.965800	-2.11400000	-2.93240000	-5.01160000	4.9837000	-3.62590000	2.646400	7.083400	7.0264000	-1.4699000	-9.9658000	3.688300	3.861100	-2.4659000	-1.831400000	-6.50640000	1.3846000	-9.96580000	-9.96580000	-5.573500000	4.5293000	-4.2934000	-6.5064000	3.848100	8.637200	1.7229000	-6.50640000	0.84080000	-9.965800	-9.965800	-9.965800000	-1.63940000	1.71850000
GBMLGG	Tumor	TCGA-S9-A7IY-01	4.742100	1.379100000	-2.4659000	-3.816000000	-0.43250000	4.674700	-2.314700000	6.4104000	3.58150000	-9.96580000	-1.214200000	-3.8160000	-9.965800	-5.573500	-9.965800	-0.80840000	-2.82620000	-2.63490000	5.0405000	-1.02620000	4.211100	7.424300	6.7262000	-3.8160000	-0.9971000	3.554700	4.284000	1.1184000	-0.758800000	-4.60820000	1.1960000	-5.57350000	-9.96580000	-4.608200000	5.0666000	-0.2159000	-3.6259000	3.570600	8.329600	3.0757000	-5.57350000	1.95640000	-9.965800	-5.573500	-9.965800000	-1.28280000	1.47040000
GBMLGG	Tumor	TCGA-P5-A781-01	4.692700	1.417400000	-4.6082000	-3.171400000	-0.55430000	4.402700	-2.388400000	8.1216000	2.73140000	-9.96580000	-0.013000000	-3.6259000	-9.965800	-9.965800	-9.965800	-1.02620000	-5.01160000	-2.82620000	3.8531000	0.21540000	3.922300	6.980700	4.9026000	-1.8836000	-2.6349000	3.645100	2.967400	0.2762000	-1.354800000	-9.96580000	1.8282000	-4.60820000	-3.81600000	-3.625900000	5.8605000	-0.1665000	-3.1714000	3.149100	8.877500	1.6512000	-9.96580000	1.97860000	-9.965800	-5.573500	-9.965800000	-1.88360000	0.66990000
GBMLGG	Tumor	TCGA-DU-6405-01	5.434700	1.310900000	-9.9658000	-3.307600000	2.01830000	6.851100	-6.506400000	8.2803000	4.03220000	-3.45800000	-0.619300000	-4.0350000	-4.035000	-9.965800	-5.573500	-1.68500000	-3.30760000	-1.31830000	4.9510000	-3.81600000	5.191800	7.594000	5.6174000	-4.2934000	-0.7346000	5.232700	5.917700	0.7146000	-0.492100000	-3.17140000	1.5563000	-2.46590000	-4.60820000	-2.465900000	5.9091000	1.4494000	-0.4131000	3.929900	9.456700	4.3965000	-5.57350000	1.05030000	-9.965800	-9.965800	-9.965800000	0.56660000	4.32420000
GBMLGG	Tumor	TCGA-06-0129-01	5.195400	2.074200000	-2.4659000	-3.625900000	1.64200000	6.124600	-0.013000000	6.1930000	5.94680000	-1.14880000	0.880500000	0.7407000	-9.965800	-9.965800	-9.965800	3.38000000	-1.51050000	1.89960000	5.8357000	-2.17790000	4.657700	7.006600	6.4575000	0.2881000	1.0573000	6.037800	5.474100	1.8524000	-0.182800000	-2.63490000	2.8076000	-4.03500000	-3.45800000	0.623900000	4.1804000	4.6479000	0.5666000	4.853500	9.405500	3.1393000	-1.93790000	2.20510000	-9.965800	-9.965800	-9.965800000	0.92680000	4.65250000
GBMLGG	Tumor	TCGA-DU-5852-01	5.146500	2.411700000	-2.4659000	-6.506400000	1.09830000	6.389800	-3.625900000	7.3493000	4.62530000	-1.18110000	0.623900000	-3.4580000	-1.685000	-5.573500	-9.965800	-0.32010000	-2.11400000	-0.91320000	5.0396000	-2.38840000	6.010800	7.395800	5.7401000	-2.7274000	0.5170000	3.946800	4.067900	1.8564000	-1.937900000	-2.38840000	3.3350000	-2.31470000	-1.11720000	-2.177900000	5.5270000	2.9224000	2.0360000	4.745800	8.861600	3.1717000	-2.93240000	2.33080000	-9.965800	-9.965800	-9.965800000	0.74930000	3.60060000
GBMLGG	Tumor	TCGA-FG-A6J3-01	4.637600	1.214700000	-9.9658000	-4.035000000	-0.51250000	7.129000	-1.510500000	3.5584000	4.42300000	-0.33830000	-1.552200000	-9.9658000	-9.965800	-3.816000	-9.965800	1.44410000	-0.49210000	-0.80840000	5.6874000	-2.38840000	2.854200	7.877900	5.0023000	-1.4305000	2.4492000	2.709500	4.660600	4.2266000	0.688000000	-3.30760000	2.6441000	-3.45800000	-2.93240000	-1.117200000	5.2044000	3.3759000	1.7912000	3.102800	7.965100	4.2033000	-9.96580000	3.50090000	-9.965800	-9.965800	-9.965800000	-1.46990000	3.21120000
GBMLGG	Tumor	TCGA-CS-5397-01	5.098500	0.651700000	-4.0350000	-2.826200000	1.51150000	5.147800	-2.052900000	6.5583000	4.64220000	-1.93790000	-1.148800000	-4.2934000	-9.965800	-4.608200	-9.965800	-1.83140000	-3.62590000	-5.01160000	4.5994000	-4.03500000	3.926100	6.822400	6.1563000	-5.5735000	-0.7834000	2.909000	3.193900	1.0151000	-1.430500000	-2.38840000	3.7378000	-4.03500000	-2.46590000	-2.388400000	5.9081000	0.9642000	-0.5543000	4.245000	8.778900	2.7336000	-5.57350000	2.76150000	-9.965800	-5.011600	-9.965800000	-0.28450000	3.25110000
GBMLGG	Tumor	TCGA-FG-A70Y-01	4.850500	1.556300000	-2.6349000	-4.608200000	-1.21420000	5.109800	-2.727400000	7.3035000	4.29580000	-3.81600000	-1.117200000	-2.8262000	-9.965800	-9.965800	-9.965800	-0.64160000	-4.03500000	-5.57350000	5.7509000	-3.81600000	3.603000	7.696100	7.3651000	-5.5735000	-2.8262000	2.304800	2.526300	-0.7834000	-0.968600000	-4.60820000	1.8683000	-9.96580000	-9.96580000	-2.932400000	5.4983000	-3.0469000	-4.0350000	3.805400	7.924000	1.6740000	-9.96580000	2.44390000	-9.965800	-5.011600	-9.965800000	-2.38840000	0.39070000
GBMLGG	Tumor	TCGA-FG-7643-01	4.614200	1.214700000	-1.0862000	-9.965800000	1.61870000	4.548500	-2.727400000	6.3440000	2.89160000	-3.81600000	-5.011600000	-2.4659000	-9.965800	-4.035000	-5.573500	-1.55220000	-5.01160000	-2.82620000	3.8033000	-1.14880000	4.307500	6.833300	5.9926000	-4.0350000	0.0990000	3.323500	3.623000	1.5514000	-1.639400000	-4.03500000	1.5514000	-5.01160000	-9.96580000	-4.608200000	5.8893000	-0.4921000	-0.9686000	3.248100	8.424700	1.7009000	-9.96580000	3.43440000	-9.965800	-9.965800	-9.965800000	-2.05290000	0.74930000
GBMLGG	Tumor	TCGA-06-5859-01	5.261200	0.964200000	-3.3076000	-0.471900000	0.63320000	5.600200	1.623400000	5.7811000	4.83950000	-1.68500000	2.874000000	-4.2934000	-9.965800	-9.965800	-9.965800	-0.30220000	-1.24810000	-1.02620000	5.3692000	-2.46590000	4.957000	6.849100	7.4511000	-3.0469000	1.7954000	4.749600	6.376300	3.3675000	0.696900000	-0.73460000	1.3051000	-0.80840000	-1.99420000	-0.940600000	3.8075000	4.4562000	1.2023000	3.984700	8.541700	2.4544000	-2.31470000	1.89570000	-9.965800	-9.965800	-5.011600000	-0.39400000	3.99920000
GBMLGG	Tumor	TCGA-TM-A84C-01	5.115200	1.000700000	-5.5735000	-4.035000000	1.09830000	6.794600	-2.932400000	4.8002000	3.93650000	-4.29340000	-0.664300000	-3.0469000	-4.293400	-5.573500	-9.965800	0.04400000	-2.93240000	-2.11400000	4.0952000	-3.04690000	5.741200	7.115400	5.5874000	-5.0116000	-1.0262000	3.773000	3.361900	0.5568000	-1.282800000	-3.45800000	1.3679000	-4.03500000	-4.03500000	-2.244700000	4.9463000	1.8879000	-3.1714000	3.463500	8.913600	0.7146000	-6.50640000	0.94930000	-9.965800	-9.965800	-9.965800000	-0.28450000	3.78980000
GBMLGG	Tumor	TCGA-WY-A85E-01	4.977800	1.196000000	-3.4580000	-3.816000000	-1.63940000	4.635800	-2.388400000	6.9639000	2.31930000	-5.57350000	-5.011600000	-0.7834000	-3.458000	-5.573500	-9.965800	0.40160000	-3.81600000	-3.17140000	4.3674000	-2.38840000	2.858200	6.990900	4.6399000	0.1519000	-2.3884000	3.959900	4.079000	-0.2159000	-0.997100000	-5.57350000	0.6699000	-5.01160000	-5.01160000	-9.965800000	5.4848000	0.7058000	-1.2481000	3.003800	9.032100	1.6045000	-6.50640000	0.73210000	-9.965800	-9.965800	-9.965800000	-1.14880000	2.35080000
GBMLGG	Tumor	TCGA-28-1747-01	4.774000	0.856800000	-2.9324000	-1.883600000	1.39010000	6.571100	-1.883600000	7.7325000	5.77190000	2.87990000	-1.883600000	-4.2934000	-9.965800	-9.965800	-9.965800	1.24550000	-1.24810000	0.52710000	5.6097000	-2.38840000	4.652500	7.539000	5.9203000	-3.0469000	1.9034000	5.095500	4.936900	3.5827000	0.151900000	-2.38840000	2.7139000	-1.43050000	-0.91320000	-0.413100000	4.4829000	6.4216000	2.2723000	4.789300	9.110900	2.8096000	-3.30760000	2.00760000	-9.965800	-9.965800	-9.965800000	-0.35660000	2.54620000
GBMLGG	Tumor	TCGA-28-2499-01	4.854000	1.287500000	-3.8160000	0.015800000	2.24520000	5.983900	-2.547900000	4.9463000	3.88470000	-0.15040000	-1.117200000	-3.8160000	-9.965800	-9.965800	-9.965800	-0.28450000	-0.88630000	-1.39210000	4.7236000	-2.05290000	8.146400	7.630200	5.8128000	-5.0116000	0.7407000	5.749800	6.242400	2.3135000	-0.833900000	-3.81600000	2.8280000	-4.60820000	-1.51050000	-0.833900000	4.5392000	4.2601000	-0.1504000	3.824900	7.705500	4.0207000	-5.57350000	-0.05740000	-9.965800	-9.965800	-9.965800000	-2.46590000	1.94900000
GBMLGG	Tumor	TCGA-HW-A5KM-01	4.883700	0.506900000	-3.6259000	-2.314700000	2.11470000	5.788200	0.276200000	7.8526000	6.00650000	2.14440000	0.740700000	-3.1714000	-9.965800	-6.506400	-9.965800	3.19080000	-1.43050000	0.19030000	6.4315000	-2.63490000	3.142600	7.152800	7.8997000	-0.6193000	0.0014000	5.251000	6.186300	1.7185000	-1.469900000	-4.29340000	3.6961000	-4.03500000	-5.01160000	-0.338300000	6.1651000	6.1865000	0.6517000	4.999600	8.758300	3.2343000	-3.30760000	2.94320000	-9.965800	-9.965800	-9.965800000	-0.55430000	2.97100000
GBMLGG	Tumor	TCGA-32-1980-01	4.614200	2.260300000	-3.8160000	-3.171400000	1.07790000	6.190600	-1.732200000	4.4829000	5.12560000	-0.55430000	0.896100000	-3.3076000	-9.965800	-4.608200	-3.458000	-0.01300000	-1.46990000	0.34600000	5.4446000	-1.83140000	7.424400	7.246700	6.5820000	-3.6259000	2.9469000	3.859100	3.843100	3.4020000	0.379600000	-1.08620000	4.2646000	-0.78340000	-0.88630000	-2.465900000	5.4582000	4.3140000	2.3760000	4.476400	8.016100	5.2691000	-2.17790000	2.42250000	-9.965800	-5.011600	-2.727400000	0.27620000	3.96820000
GBMLGG	Tumor	TCGA-DU-7298-01	5.476700	1.269600000	-2.9324000	-3.625900000	0.24000000	5.438300	-3.625900000	5.9345000	4.51920000	-3.81600000	-0.284500000	-3.4580000	-9.965800	-4.035000	-5.573500	-1.02620000	-3.81600000	-2.82620000	4.2825000	-5.01160000	5.397500	6.882900	6.0993000	-3.6259000	-2.3884000	3.928000	4.594600	-0.0877000	-0.968600000	-4.29340000	1.7828000	-5.01160000	-4.03500000	-4.608200000	4.8650000	-1.1172000	-2.4659000	4.272100	9.127800	2.1988000	-5.57350000	2.42520000	-5.011600	-9.965800	-9.965800000	-1.46990000	3.25720000
GBMLGG	Tumor	TCGA-FG-7637-01	5.140800	1.585400000	-9.9658000	-1.392100000	-2.46590000	5.064400	-1.685000000	6.8976000	1.48590000	-2.93240000	-5.011600000	-5.5735000	-9.965800	-9.965800	-9.965800	-2.17790000	-3.62590000	-3.62590000	3.0305000	-0.61930000	3.378700	6.407200	5.7203000	-0.4521000	-1.4699000	3.652000	3.147500	0.5763000	-0.013000000	-2.72740000	0.9716000	-5.01160000	-9.96580000	-5.573500000	5.2533000	-3.0469000	-2.4659000	3.270700	9.223000	1.0079000	-6.50640000	-0.85990000	-9.965800	-9.965800	-9.965800000	-5.57350000	0.37960000
GBMLGG	Tumor	TCGA-QH-A65R-01	4.722000	1.637400000	-4.0350000	-6.506400000	-1.63940000	4.628200	-3.625900000	5.3162000	1.10500000	-3.81600000	-3.816000000	-5.0116000	-9.965800	-9.965800	-9.965800	-0.05740000	-1.46990000	-2.24470000	3.0056000	-3.62590000	4.544800	6.763800	5.0943000	-1.5522000	-5.0116000	2.536300	2.930000	-0.6873000	-1.181100000	-4.29340000	0.2029000	-6.50640000	-5.01160000	-3.171400000	5.8455000	-2.1140000	-3.0469000	2.958100	8.270300	3.6289000	-6.50640000	0.17760000	-9.965800	-9.965800	-9.965800000	-3.17140000	2.83610000
GBMLGG	Tumor	TCGA-FG-A60J-01	5.031300	1.293400000	-2.6349000	-4.608200000	0.13880000	5.033900	-1.883600000	7.2514000	3.66800000	-1.02620000	-2.727400000	-3.0469000	-9.965800	-9.965800	-9.965800	-0.71080000	-1.02620000	-1.55220000	4.9887000	-1.59510000	2.945000	7.252300	6.6424000	-1.1488000	-0.1665000	3.905100	4.479000	1.5216000	0.177600000	-2.24470000	2.0111000	-4.29340000	-3.04690000	-1.831400000	6.3392000	-0.3201000	-1.5105000	3.106200	7.981800	2.2723000	-5.01160000	1.31670000	-9.965800	-9.965800	-9.965800000	-1.11720000	3.17330000
GBMLGG	Tumor	TCGA-FG-8189-01	5.421600	1.971200000	-0.7834000	-5.573500000	0.11240000	3.698300	-3.816000000	5.4145000	1.39010000	-0.99710000	-9.965800000	-3.0469000	-9.965800	-9.965800	-9.965800	-2.17790000	-4.29340000	-5.01160000	2.5137000	-3.62590000	4.479700	6.182700	5.3005000	-2.0529000	-3.3076000	2.506100	2.275300	-1.5522000	-2.465900000	-5.57350000	1.5514000	-5.57350000	-1.21420000	-9.965800000	7.0834000	-1.1488000	-4.2934000	2.521300	7.951500	0.2881000	-6.50640000	1.63270000	-9.965800	-9.965800	-9.965800000	-1.59510000	0.97160000
GBMLGG	Tumor	TCGA-P5-A5EY-01	4.256300	1.566100000	-2.3147000	-5.011600000	-0.16650000	4.574800	-2.177900000	6.3625000	2.46230000	-3.62590000	-1.026200000	-5.5735000	-9.965800	-9.965800	-5.573500	-1.28280000	-2.63490000	-1.46990000	3.4687000	-3.04690000	4.009100	7.635100	6.2077000	-2.5479000	1.3454000	3.831000	2.907100	2.9729000	-0.619300000	-4.60820000	3.0463000	-5.01160000	-9.96580000	-5.573500000	5.0175000	-0.2671000	-1.8836000	3.136000	8.100500	1.8201000	-6.50640000	0.26420000	-3.625900	-9.965800	-3.307600000	-1.39210000	0.87260000
GBMLGG	Tumor	TCGA-06-2564-01	4.992800	2.417100000	-0.3201000	-3.625900000	2.51880000	7.094800	-3.458000000	6.6607000	5.65280000	-1.51050000	1.098300000	-3.3076000	-2.244700	-9.965800	-9.965800	-0.73460000	-1.55220000	-0.51250000	5.8565000	-3.30760000	8.457300	7.444100	5.2423000	-3.3076000	0.2642000	4.658300	5.452900	2.3308000	-1.055900000	-0.96860000	2.9637000	-3.17140000	-1.39210000	-1.732200000	5.0215000	2.6348000	-1.8836000	5.287700	9.139100	3.8983000	-4.03500000	4.79760000	-9.965800	-9.965800	-4.035000000	1.28750000	3.10450000
GBMLGG	Tumor	TCGA-06-5408-01	5.283200	0.896100000	-2.1779000	-3.625900000	1.65120000	7.161200	-4.608200000	6.0721000	3.69830000	-1.28280000	-0.375200000	-4.0350000	-1.026200	-5.011600	-5.573500	-0.53320000	-3.17140000	-1.18110000	5.0623000	-3.62590000	9.143800	7.692000	5.0242000	-4.0350000	-0.7834000	5.209100	5.248700	1.8444000	-0.619300000	-3.45800000	2.6940000	-5.57350000	0.73210000	-1.148800000	5.3653000	4.7767000	-0.9406000	3.473900	9.101000	4.7383000	-4.60820000	1.56610000	-2.727400	-9.965800	-9.965800000	-0.26710000	3.60060000
GBMLGG	Tumor	TCGA-27-1832-01	4.300200	0.465700000	-9.9658000	-1.214200000	1.51650000	6.688500	0.576300000	3.1669000	4.56440000	-0.73460000	-0.452100000	-3.6259000	-9.965800	-3.816000	-9.965800	0.72330000	-0.68730000	-0.55430000	5.6080000	-1.59510000	7.104000	7.438300	6.0257000	0.2522000	3.3787000	3.002000	2.797200	3.9947000	1.379100000	-3.04690000	4.2350000	-2.11400000	4.47320000	-2.244700000	3.8769000	3.1409000	1.3511000	3.270700	8.387100	6.1619000	-2.54790000	0.45520000	-9.965800	-9.965800	-3.816000000	0.28810000	3.29590000
GBMLGG	Tumor	TCGA-14-1829-01	2.985700	0.264200000	-2.7274000	0.783200000	0.24000000	4.667900	-1.595100000	4.7448000	4.73070000	-0.55430000	1.449400000	-2.8262000	-1.117200	-5.573500	-9.965800	-1.18110000	-2.17790000	0.33460000	3.4984000	-2.38840000	6.317200	6.493000	5.5258000	-5.0116000	2.4225000	4.351300	4.015300	1.7617000	-0.103100000	-1.99420000	2.4753000	-3.45800000	0.50690000	-2.634900000	2.7594000	3.7773000	-0.6873000	4.251000	8.542800	2.1047000	-2.46590000	-1.14880000	-9.965800	-9.965800	-5.573500000	0.26420000	2.20510000
GBMLGG	Tumor	TCGA-QH-A6X5-01	4.280300	0.679000000	-3.1714000	-5.573500000	-1.31830000	4.368100	-3.307600000	6.9093000	2.73140000	-5.57350000	-5.573500000	-2.5479000	-9.965800	-9.965800	-5.573500	-0.94060000	-5.01160000	-6.50640000	4.2009000	0.24000000	4.150600	7.545400	5.5348000	-2.7274000	-3.6259000	3.051500	4.013600	-0.5973000	-1.510500000	-9.96580000	0.9493000	-9.96580000	-4.60820000	-3.458000000	5.1914000	-2.1779000	-2.3147000	3.176500	8.857500	0.6790000	-9.96580000	3.27660000	-9.965800	-9.965800	-5.011600000	-4.03500000	-0.39400000
GBMLGG	Tumor	TCGA-32-2615-01	4.628800	1.362300000	-2.4659000	-3.458000000	2.45440000	6.898700	-1.117200000	4.8929000	4.46670000	-0.51250000	0.015800000	-2.4659000	-1.214200	-9.965800	-4.608200	0.63320000	-0.53320000	-0.49210000	5.5308000	-0.78340000	9.840400	7.115700	6.1439000	-4.2934000	2.0395000	5.501200	6.181700	3.0927000	0.791600000	-1.83140000	2.7401000	-2.82620000	3.21890000	-0.554300000	6.9767000	5.1173000	1.5950000	3.857100	8.610800	6.0288000	-2.11400000	2.64180000	-4.608200	-9.965800	-3.816000000	-0.26710000	4.10780000
GBMLGG	Tumor	TCGA-06-0158-01	4.887600	1.651200000	-0.2845000	-3.458000000	1.40650000	6.861200	-1.469900000	6.3688000	5.20720000	-1.11720000	1.125000000	-2.6349000	-1.469900	-9.965800	-5.573500	-0.21590000	-0.11870000	-0.59730000	6.4207000	-1.63940000	8.769800	7.316200	5.9155000	-9.9658000	0.5859000	4.628800	4.950500	2.3981000	-0.103100000	-2.46590000	3.2929000	-1.99420000	-0.45210000	-0.710800000	6.2948000	3.4331000	0.3573000	4.830400	8.168100	5.1182000	-3.04690000	2.42790000	-9.965800	-9.965800	-9.965800000	1.17060000	4.41150000
GBMLGG	Tumor	TCGA-HT-7605-01	4.803300	1.840400000	-3.1714000	-6.506400000	0.40160000	4.795500	-5.011600000	7.7413000	2.95440000	-3.81600000	-1.883600000	-3.8160000	-9.965800	-9.965800	-5.011600	-1.78090000	-2.82620000	-3.30760000	3.9261000	0.51700000	4.551600	6.934900	5.3961000	-2.3884000	-0.8863000	3.627700	4.373000	1.1706000	-1.595100000	-4.29340000	1.0363000	-5.57350000	-4.29340000	-5.011600000	6.5898000	1.2636000	-2.7274000	3.087600	8.658100	3.3773000	-9.96580000	3.19710000	-9.965800	-9.965800	-9.965800000	-0.66430000	2.59960000
GBMLGG	Tumor	TCGA-DU-6394-01	5.653900	1.401100000	-3.6259000	-3.458000000	1.45470000	6.178700	-9.965800000	5.3875000	2.42520000	2.05690000	-0.913200000	-4.2934000	-9.965800	-9.965800	-9.965800	-0.35660000	-3.30760000	-3.30760000	4.1011000	-3.62590000	6.340800	6.907100	4.6611000	-2.2447000	-2.7274000	4.373000	5.239200	-0.7588000	-0.758800000	-6.50640000	1.1512000	-6.50640000	0.07180000	-2.727400000	5.5320000	0.9343000	-0.0877000	3.243500	8.919400	3.2205000	-9.96580000	-0.02770000	-9.965800	-9.965800	-9.965800000	-1.05590000	1.76170000
GBMLGG	Tumor	TCGA-S9-A6WO-01	5.420200	2.028900000	-0.9406000	-2.932400000	0.22770000	5.392000	-5.573500000	6.9381000	4.40810000	-5.57350000	-1.510500000	-2.8262000	-9.965800	-9.965800	-9.965800	0.00140000	-3.45800000	-2.82620000	5.4689000	-3.17140000	4.319100	6.902000	6.8533000	-0.9686000	-3.0469000	3.254100	3.647400	-0.0277000	-0.859900000	-5.01160000	2.0638000	-4.60820000	-9.96580000	-4.293400000	5.5021000	-1.0559000	-4.2934000	4.347700	8.851300	1.7617000	-9.96580000	2.07420000	-9.965800	-9.965800	-9.965800000	-1.18110000	3.70060000
GBMLGG	Tumor	TCGA-28-5216-01	4.777700	1.438800000	-5.0116000	-3.171400000	0.03000000	6.940900	-4.293400000	4.8340000	4.24800000	-1.14880000	0.816400000	-3.3076000	-0.808400	-9.965800	-9.965800	-1.68500000	-1.08620000	-0.59730000	5.0811000	-3.45800000	9.273900	7.260300	5.2936000	-0.9971000	-0.0725000	4.213400	5.550000	1.8242000	-2.114000000	-2.17790000	2.5804000	-4.29340000	-1.88360000	-1.430500000	5.5632000	2.2872000	-0.5125000	3.551000	8.298700	3.7486000	-9.96580000	3.12120000	-9.965800	-9.965800	-9.965800000	0.44470000	4.20880000
GBMLGG	Tumor	TCGA-WY-A859-01	5.338800	2.248200000	-1.5522000	-5.011600000	-0.64160000	4.869900	-3.625900000	6.7565000	2.25730000	-9.96580000	-9.965800000	1.8242000	-9.965800	-9.965800	-9.965800	-0.55430000	-4.29340000	-5.57350000	3.9992000	-2.93240000	4.879800	7.124500	5.8543000	-1.1488000	-9.9658000	2.980200	3.049800	-2.4659000	-0.968600000	-9.96580000	1.0079000	-9.96580000	-5.01160000	-5.573500000	6.4385000	-2.9324000	-3.6259000	3.021700	8.530400	-0.1345000	-9.96580000	1.33970000	-4.035000	-4.293400	-9.965800000	-2.11400000	3.71600000
GBMLGG	Tumor	TCGA-WY-A85B-01	5.238100	1.860400000	-4.2934000	-0.687300000	-0.80840000	5.600800	-2.932400000	6.7432000	4.40470000	-2.24470000	-0.783400000	-2.6349000	-9.965800	-9.965800	-9.965800	0.17760000	-3.04690000	-1.43050000	5.2126000	-5.01160000	4.023300	7.295300	6.1565000	-0.8339000	-0.8863000	3.889600	4.430400	1.1512000	-1.148800000	-2.38840000	2.1734000	-3.81600000	-9.96580000	-5.011600000	5.0527000	-0.9686000	-2.2447000	3.722600	8.991500	2.4198000	-9.96580000	1.22710000	-9.965800	-9.965800	-5.573500000	-2.24470000	0.84080000
GBMLGG	Tumor	TCGA-S9-A6UB-01	5.454200	1.263600000	-2.2447000	-5.573500000	-1.35480000	5.209500	-3.458000000	5.8701000	2.23300000	-9.96580000	-2.826200000	-3.3076000	-9.965800	-9.965800	-9.965800	-0.37520000	-9.96580000	-5.01160000	3.3407000	-1.08620000	4.213400	6.685800	4.6083000	-1.8836000	-1.8314000	4.728500	3.544900	-1.0862000	-0.492100000	-9.96580000	0.9789000	-5.57350000	-9.96580000	-9.965800000	5.6679000	-1.8836000	-2.9324000	3.111200	8.922500	-0.0574000	-6.50640000	1.40650000	-9.965800	-9.965800	-9.965800000	-5.01160000	-1.88360000
GBMLGG	Tumor	TCGA-41-2572-01	4.493800	1.941500000	-2.1140000	-1.392100000	1.83630000	6.695200	-2.465900000	5.9411000	3.76670000	3.89250000	-0.471900000	-3.1714000	-1.181100	-9.965800	-9.965800	-0.05740000	-3.62590000	-3.04690000	5.6528000	-1.18110000	8.164300	7.930900	5.1235000	-5.5735000	0.5170000	4.713200	2.565800	2.5828000	0.585900000	-2.93240000	2.6715000	-4.60820000	-2.24470000	-3.171400000	4.8390000	6.5823000	0.2154000	3.904100	8.503000	4.4621000	-4.60820000	1.23330000	-9.965800	-9.965800	-9.965800000	-1.73220000	1.73160000
GBMLGG	Tumor	TCGA-DU-7290-01	4.712100	0.299800000	-0.2498000	0.412500000	1.33970000	6.319100	0.455200000	4.7971000	5.66220000	-2.17790000	1.412000000	-5.5735000	-1.248100	-9.965800	-9.965800	-0.30220000	-0.59730000	-0.85990000	5.4938000	-0.53320000	4.183600	6.628900	6.6082000	-6.5064000	2.5363000	3.500900	5.165100	3.7378000	-0.284500000	-1.24810000	2.3760000	-1.99420000	-0.83390000	-0.267100000	5.1981000	3.0199000	-0.6643000	4.512900	8.200800	4.9151000	-2.05290000	3.55720000	-9.965800	-4.293400	-4.293400000	3.34350000	5.98870000
GBMLGG	Tumor	TCGA-P5-A5F6-01	3.882700	-0.554300000	-4.6082000	-2.634900000	-2.38840000	7.188800	-5.573500000	3.1409000	1.14470000	-4.03500000	-0.641600000	-5.0116000	-9.965800	-9.965800	-9.965800	2.65330000	-3.81600000	-2.54790000	5.8197000	-2.05290000	5.650800	6.997400	2.7379000	-6.5064000	-0.9132000	2.154100	2.427900	1.0573000	-0.886300000	-1.43050000	5.4549000	-9.96580000	-9.96580000	-4.293400000	6.1689000	-0.8599000	-2.3147000	1.852400	7.511400	2.4063000	-9.96580000	-1.35480000	-9.965800	-9.965800	-9.965800000	-6.50640000	0.08540000
GBMLGG	Tumor	TCGA-DU-6407-01	5.855000	1.144700000	-4.2934000	-9.965800000	-0.83390000	5.370900	-9.965800000	8.0795000	3.73020000	-9.96580000	-1.055900000	-4.6082000	-9.965800	-9.965800	-9.965800	-1.55220000	-4.60820000	-3.45800000	4.7613000	-3.62590000	3.744300	6.959700	6.5151000	-0.5125000	-5.0116000	2.746500	3.907900	-1.5951000	-3.046900000	-3.45800000	1.2333000	-9.96580000	-4.60820000	-9.965800000	5.8704000	-2.1779000	-3.6259000	3.575400	8.765500	1.8879000	-9.96580000	-0.45210000	-9.965800	-9.965800	-9.965800000	-2.72740000	2.07420000
GBMLGG	Tumor	TCGA-02-0055-01	4.827400	0.465700000	-1.2142000	-0.940600000	4.76400000	7.191100	-0.687300000	3.3076000	4.86650000	0.78320000	3.306100000	-3.0469000	-9.965800	-9.965800	-4.035000	0.07180000	-0.57560000	-0.53320000	6.3333000	-0.75880000	7.786100	7.408800	5.8174000	-2.7274000	2.8178000	4.510400	5.219600	3.6370000	0.264200000	-2.24470000	4.8837000	-3.81600000	6.35280000	0.138800000	4.7099000	3.9728000	0.5763000	3.476500	7.660300	5.9519000	-3.17140000	1.00070000	-9.965800	-9.965800	-4.293400000	0.24000000	4.13020000
GBMLGG	Tumor	TCGA-HT-7601-01	4.937400	1.007900000	-2.3884000	-0.940600000	0.55680000	5.844000	-0.968600000	7.9613000	5.50560000	0.09900000	-0.249800000	-2.0529000	-9.965800	-9.965800	-4.608200	-0.11870000	-1.35480000	0.37960000	4.8615000	-0.78340000	3.514900	6.720700	7.2817000	-2.4659000	2.1509000	5.165100	6.272200	3.5559000	0.633200000	-1.83140000	3.2692000	-2.46590000	-1.68500000	-0.664300000	6.4118000	3.1829000	2.7951000	4.463400	8.609200	3.5436000	-1.78090000	3.16200000	-9.965800	-9.965800	-2.388400000	-1.68500000	1.97490000
GBMLGG	Tumor	TCGA-32-2634-01	5.176400	1.887900000	-3.8160000	-2.244700000	-0.11870000	6.761800	-2.388400000	4.9175000	3.53870000	-2.63490000	-0.687300000	-2.9324000	-2.388400	-9.965800	-5.573500	0.81640000	-0.35660000	-0.83390000	5.4806000	-4.03500000	8.605100	7.203000	4.8778000	-0.2328000	-1.0862000	3.527400	1.651200	0.9642000	-1.639400000	-1.35480000	2.7742000	-9.96580000	1.98220000	-1.937900000	5.1752000	3.0774000	-0.9132000	4.131800	8.099200	5.3338000	-5.57350000	1.80780000	-9.965800	-9.965800	-9.965800000	-1.05590000	2.41440000
GBMLGG	Tumor	TCGA-DU-6403-01	5.155100	2.353600000	-1.9942000	-4.293400000	-0.11870000	5.911000	-4.035000000	5.3516000	5.17990000	-0.21590000	-0.997100000	-3.4580000	-2.244700	-5.573500	-9.965800	-0.66430000	-1.11720000	-1.43050000	5.1811000	-2.24470000	3.813600	7.205900	5.5763000	-0.9686000	-0.8084000	4.398600	4.549700	1.7870000	-1.994200000	-4.29340000	2.5036000	-2.63490000	-1.24810000	-2.244700000	5.7068000	3.5523000	1.2815000	3.789800	9.326700	2.2113000	-3.81600000	4.02510000	-9.965800	-9.965800	-9.965800000	-0.94060000	1.32250000
GBMLGG	Tumor	TCGA-DB-A4XG-01	5.539500	1.609300000	-2.7274000	-6.506400000	-0.24980000	5.175600	-3.625900000	5.4874000	0.75790000	-9.96580000	-1.354800000	-9.9658000	-9.965800	-9.965800	-9.965800	-1.63940000	-6.50640000	-9.96580000	2.9356000	-2.82620000	4.126900	6.744300	5.3338000	-1.1488000	-9.9658000	4.222000	3.260200	-4.2934000	-1.732200000	-4.29340000	0.2998000	-9.96580000	-1.73220000	-5.573500000	5.5179000	-1.7809000	-4.0350000	3.197100	8.886700	0.7233000	-6.50640000	-0.18280000	-4.608200	-9.965800	-9.965800000	-5.01160000	-0.35660000
GBMLGG	Tumor	TCGA-DB-A64R-01	5.064000	1.934000000	-3.4580000	-5.573500000	-1.68500000	5.073400	-4.608200000	6.1305000	2.31350000	-9.96580000	-5.011600000	-1.3183000	-9.965800	-9.965800	-9.965800	-0.24980000	-2.93240000	-5.57350000	4.0645000	-2.93240000	4.456900	6.864100	5.1359000	-2.1140000	-4.2934000	4.370900	4.056700	-1.9942000	-1.117200000	-5.57350000	0.2762000	-4.29340000	-9.96580000	-2.826200000	5.5245000	-4.6082000	-3.3076000	3.211200	8.875000	1.1641000	-9.96580000	1.12500000	-9.965800	-9.965800	-9.965800000	-2.72740000	1.80360000
GBMLGG	Tumor	TCGA-HW-7487-01	4.960300	1.401100000	-2.0529000	-9.965800000	-0.01300000	4.005500	-2.388400000	5.6424000	2.23910000	-5.57350000	-1.469900000	-2.5479000	-9.965800	-9.965800	-9.965800	-0.88630000	-5.57350000	-3.62590000	2.9655000	-2.38840000	5.089600	6.880600	5.9848000	-6.5064000	-3.0469000	3.683800	3.447700	-1.1172000	-1.994200000	-4.60820000	1.1577000	-6.50640000	-9.96580000	-9.965800000	5.4793000	-0.7588000	-2.3147000	2.877900	8.573700	1.4859000	-6.50640000	1.82820000	-9.965800	-5.573500	-9.965800000	-1.83140000	2.25730000
GBMLGG	Tumor	TCGA-S9-A7J1-01	4.976000	1.339700000	-9.9658000	-3.458000000	0.32310000	4.972700	-2.727400000	7.9171000	3.18130000	-0.78340000	-2.052900000	-9.9658000	-9.965800	-9.965800	-9.965800	-0.80840000	-4.29340000	-0.59730000	4.6399000	0.24000000	4.697700	7.284100	5.5832000	-3.0469000	-2.0529000	4.878300	5.261200	0.2762000	-0.597300000	-1.28280000	1.3956000	-4.60820000	-3.45800000	-2.727400000	4.9454000	0.6969000	-1.4305000	3.553500	8.912700	1.8918000	-4.03500000	1.70090000	-4.293400	-9.965800	-9.965800000	-2.63490000	-0.55430000
GBMLGG	Tumor	TCGA-FG-6689-01	4.625300	0.941900000	-6.5064000	-5.573500000	0.01580000	4.629400	-2.547900000	6.5949000	4.18280000	-9.96580000	-0.833900000	-4.0350000	-9.965800	-9.965800	-9.965800	-1.73220000	-4.60820000	-4.60820000	4.8012000	-2.93240000	2.862200	6.891300	6.9122000	-2.5479000	-1.0262000	3.697200	3.690500	0.9568000	-1.214200000	-5.57350000	2.2144000	-6.50640000	-9.96580000	-4.608200000	6.1355000	-2.2447000	-5.5735000	3.869000	8.445300	2.8462000	-5.57350000	2.07420000	-9.965800	-5.573500	-9.965800000	-1.55220000	3.31480000
GBMLGG	Tumor	TCGA-HT-8011-01	5.397500	1.926400000	-3.4580000	-5.573500000	-0.21590000	6.575500	-1.117200000	4.7334000	3.52740000	-2.93240000	-1.994200000	-2.2447000	-1.117200	-4.293400	-5.011600	0.48650000	-1.46990000	-0.91320000	4.3744000	-1.78090000	5.755400	7.584400	5.1760000	-3.4580000	0.3115000	3.851100	4.627700	1.3623000	-1.214200000	-4.29340000	2.4412000	-4.29340000	-5.01160000	-1.831400000	4.9472000	1.2085000	-1.1811000	4.227400	9.774300	2.5188000	-3.62590000	1.22090000	-4.608200	-9.965800	-5.573500000	-2.46590000	0.08540000
GBMLGG	Tumor	TCGA-E1-A7YJ-01	4.786100	2.021800000	-1.5951000	-1.430500000	1.17060000	5.960500	-1.117200000	6.4688000	4.61240000	1.18330000	-0.166500000	-0.4521000	-4.293400	-9.965800	-9.965800	0.20290000	0.31150000	-1.24810000	6.1948000	-1.88360000	6.609000	7.336200	6.2157000	-3.8160000	0.6969000	5.082000	5.749300	2.8799000	0.595500000	-4.03500000	2.1670000	-4.03500000	-1.83140000	-0.471900000	5.6059000	5.7277000	1.9415000	3.051500	8.920900	4.8768000	-2.05290000	2.64180000	-9.965800	-9.965800	-5.573500000	-2.54790000	0.15190000
GBMLGG	Tumor	TCGA-06-5411-01	5.064800	0.723300000	-0.5332000	-3.171400000	0.79990000	6.171900	-2.388400000	4.5173000	4.87730000	-3.30760000	0.455200000	-3.3076000	-9.965800	-9.965800	-9.965800	0.47610000	-2.11400000	-0.88630000	4.5098000	-4.03500000	5.823800	7.030300	5.7145000	-2.9324000	-0.2328000	4.000100	3.946800	2.0040000	-0.997100000	-1.99420000	3.2572000	-4.03500000	0.24000000	-1.469900000	5.2817000	2.4544000	0.5859000	4.549700	8.727200	3.4881000	-4.03500000	2.60190000	-9.965800	-9.965800	-9.965800000	0.17760000	2.83410000
GBMLGG	Tumor	TCGA-DB-5277-01	4.686000	2.101300000	-9.9658000	-4.608200000	-1.05590000	5.366400	-4.608200000	6.9621000	2.59720000	-3.81600000	-2.932400000	-2.9324000	-4.035000	-9.965800	-5.011600	0.29980000	-3.81600000	1.15120000	3.6771000	-4.29340000	3.819800	6.212600	5.2589000	0.9343000	-0.9971000	4.197800	4.251000	-0.1993000	-0.664300000	-1.63940000	1.2934000	-5.01160000	-3.81600000	-3.171400000	6.5278000	0.9268000	-1.2481000	3.075700	8.604000	2.8955000	-5.57350000	2.16700000	-4.293400	-9.965800	-5.573500000	-4.29340000	1.76600000
GBMLGG	Tumor	TCGA-HT-7690-01	5.476400	1.722900000	-3.3076000	-1.282800000	-0.21590000	5.792100	-1.883600000	7.1686000	4.53360000	2.84020000	0.465700000	-2.4659000	-2.388400	-3.307600	-0.641600	-1.24810000	-1.31830000	-0.59730000	4.9626000	-1.88360000	3.414300	7.032000	6.9167000	-3.0469000	2.8838000	4.713200	5.896100	2.7572000	-0.375200000	-2.93240000	2.8014000	-1.39210000	-4.03500000	-3.625900000	5.9248000	1.5709000	0.2029000	4.096000	9.134100	2.6255000	-3.30760000	2.33080000	-9.965800	-9.965800	-5.573500000	-2.11400000	3.60420000
GBMLGG	Tumor	TCGA-TM-A84M-01	5.663400	1.170600000	-9.9658000	-6.506400000	-1.05590000	5.521400	-3.816000000	5.9948000	0.31150000	-9.96580000	-0.968600000	-2.7274000	-3.816000	-9.965800	-9.965800	0.92680000	-1.93790000	-2.63490000	5.0449000	-2.38840000	4.973700	6.520100	3.1162000	-0.4719000	-4.6082000	4.897300	4.106900	-2.4659000	0.071800000	-4.03500000	-0.4521000	-9.96580000	-2.93240000	-1.354800000	6.4320000	-4.0350000	-4.2934000	2.930000	9.154300	1.4600000	-9.96580000	-0.32010000	-9.965800	-9.965800	-5.011600000	-4.03500000	4.22660000
GBMLGG	Tumor	TCGA-HT-8105-01	5.074700	1.036300000	0.3796000	-4.608200000	0.26420000	4.712700	-1.354800000	4.6708000	2.29310000	-3.17140000	-2.826200000	-2.8262000	-9.965800	-4.035000	-5.573500	-0.15040000	-3.04690000	-0.99710000	3.0393000	-2.93240000	4.784000	6.294600	5.7512000	-1.9379000	-1.1172000	4.900700	4.515400	0.6517000	-0.492100000	-2.24470000	1.5266000	-4.60820000	-1.93790000	-2.932400000	6.1073000	-1.7322000	-3.3076000	2.998400	8.464800	2.8582000	-4.03500000	0.26420000	-3.458000	-5.573500	-9.965800000	-3.04690000	2.22680000
GBMLGG	Tumor	TCGA-06-0744-01	4.136800	2.801400000	-4.6082000	-5.573500000	-1.35480000	6.102500	-6.506400000	6.3384000	3.45300000	-3.45800000	-0.267100000	-3.1714000	-3.307600	-5.573500	-4.293400	0.76640000	-2.54790000	-1.21420000	5.2821000	-2.93240000	7.465800	7.197300	4.8520000	-1.6850000	0.5069000	3.111200	3.686100	1.7575000	-1.595100000	-3.17140000	2.8442000	-5.01160000	-2.31470000	-2.052900000	4.8939000	3.0127000	-0.0877000	3.386900	8.788400	3.1717000	-5.57350000	0.55680000	-9.965800	-9.965800	-9.965800000	-0.96860000	2.10800000
GBMLGG	Tumor	TCGA-76-4928-01	5.111100	0.623900000	-1.8314000	-3.816000000	3.30470000	7.838300	-2.388400000	4.3827000	4.68540000	-1.83140000	0.099000000	-9.9658000	-2.547900	-9.965800	-9.965800	-1.68500000	-2.46590000	-1.39210000	5.8849000	-2.31470000	7.832500	7.006600	5.6165000	-4.6082000	1.0573000	3.757100	5.170800	2.3394000	-0.199300000	-1.51050000	2.5924000	-4.29340000	0.15190000	-3.625900000	4.3841000	0.6145000	-1.2142000	4.251800	8.588600	4.2773000	-3.04690000	1.75750000	-9.965800	-9.965800	-9.965800000	-0.04250000	2.63020000
GBMLGG	Tumor	TCGA-06-0644-01	5.032100	1.071100000	-9.9658000	-3.458000000	3.24200000	8.656000	-0.734600000	5.1052000	4.67190000	1.09150000	0.848800000	-9.9658000	-3.046900	-9.965800	-9.965800	-0.43250000	-0.66430000	-0.30220000	6.8415000	-0.39400000	7.462500	7.548400	4.9505000	-3.3076000	2.5511000	4.003700	5.047500	3.5022000	1.125000000	-0.78340000	4.3002000	-1.93790000	5.32450000	-1.026200000	5.6133000	3.0145000	1.6649000	4.159500	7.983300	6.2428000	-1.18110000	2.31060000	-9.965800	-9.965800	-5.011600000	0.27620000	3.50860000
GBMLGG	Tumor	TCGA-E1-A7YY-01	5.360800	1.876200000	-0.7108000	-6.506400000	0.68800000	4.397200	-3.307600000	5.0871000	3.01270000	-3.81600000	-0.968600000	-1.9942000	-9.965800	-9.965800	-9.965800	-1.02620000	-4.03500000	-5.57350000	3.9543000	-3.04690000	4.602300	6.459000	5.9248000	-2.6349000	-3.8160000	3.209600	4.029500	-1.1488000	-0.758800000	-5.01160000	2.4332000	-9.96580000	-3.81600000	-5.573500000	6.6689000	1.7995000	3.2405000	2.852200	7.880000	2.2931000	-9.96580000	2.06040000	-2.388400	-5.011600	-9.965800000	-1.28280000	1.89960000
GBMLGG	Tumor	TCGA-HT-A619-01	5.293600	1.651200000	-4.0350000	-1.994200000	-2.63490000	3.720400	0.566600000	4.8615000	-0.37520000	-3.04690000	-4.035000000	-3.4580000	-9.965800	-5.573500	-4.608200	0.41250000	-5.57350000	-2.24470000	2.7401000	-3.81600000	5.433300	7.118400	4.4842000	-2.4659000	-0.1187000	3.309000	2.937500	1.1770000	-0.338300000	-3.45800000	1.4911000	-9.96580000	-4.60820000	-5.573500000	5.1268000	0.2881000	0.5470000	3.087600	8.675600	0.2881000	-4.03500000	-0.51250000	-9.965800	-9.965800	-5.011600000	-9.96580000	-5.57350000
GBMLGG	Tumor	TCGA-E1-5318-01	5.302000	2.639500000	-9.9658000	-9.965800000	-1.35480000	4.916500	-5.011600000	5.5617000	2.66020000	-3.62590000	-4.293400000	-4.6082000	-9.965800	-5.011600	-9.965800	-0.78340000	-6.50640000	-4.29340000	3.8511000	-2.63490000	6.425400	6.789900	5.7600000	-2.2447000	-2.8262000	3.361900	2.834100	-1.1172000	-1.318300000	-2.38840000	2.5238000	-5.57350000	-9.96580000	-4.035000000	5.0229000	-0.9686000	-0.3022000	4.191500	8.731300	1.5514000	-9.96580000	0.15190000	-9.965800	-9.965800	-9.965800000	-4.29340000	-1.59510000
GBMLGG	Tumor	TCGA-P5-A737-01	4.738300	1.412000000	-9.9658000	-9.965800000	-1.21420000	4.834500	-4.035000000	2.8055000	2.20820000	-3.04690000	-1.282800000	-2.7274000	-9.965800	-9.965800	-9.965800	-0.21590000	-4.60820000	-5.01160000	3.6543000	-0.57560000	2.435900	6.913100	4.9905000	-1.3183000	-2.9324000	3.297300	3.793000	-0.1665000	-1.055900000	-4.29340000	1.1833000	-9.96580000	-5.01160000	-5.011600000	4.7399000	-2.8262000	-2.1140000	2.676000	8.352600	1.1050000	-9.96580000	0.44470000	-9.965800	-5.011600	-9.965800000	-1.46990000	1.22090000
GBMLGG	Tumor	TCGA-14-0871-01	4.564400	1.245500000	-3.0469000	-9.965800000	-0.99710000	6.412800	-2.388400000	1.1184000	-0.02770000	-0.47190000	-0.664300000	-9.9658000	-9.965800	-3.171400	-9.965800	0.31150000	-1.59510000	-1.78090000	4.0722000	-9.96580000	5.532000	6.296300	1.9859000	-3.8160000	-2.2447000	4.164400	4.135100	0.8082000	-1.780900000	-1.88360000	0.5666000	-9.96580000	-9.96580000	-9.965800000	1.9749000	2.3164000	0.7321000	1.740300	8.525000	2.7993000	-9.96580000	-1.93790000	-9.965800	-9.965800	-9.965800000	-3.62590000	1.37350000
GBMLGG	Tumor	TCGA-RY-A83Y-01	4.852500	1.664900000	-4.2934000	-5.573500000	-1.21420000	4.739900	-4.293400000	5.7132000	2.94690000	-4.03500000	-3.625900000	-1.8314000	-9.965800	-9.965800	-9.965800	1.72730000	-0.85990000	1.02220000	4.6065000	-1.88360000	3.591100	8.201700	5.2009000	-3.4580000	-1.3921000	3.646300	4.509100	1.3454000	-0.103100000	-4.29340000	1.6045000	-9.96580000	-2.24470000	-2.052900000	5.6361000	-1.1172000	-1.7322000	3.333600	8.523700	3.2973000	-6.50640000	0.78320000	-9.965800	-9.965800	-5.011600000	-9.96580000	-0.88630000
GBMLGG	Tumor	TCGA-08-0386-01	5.185100	1.895700000	0.4447000	-2.826200000	1.19600000	6.328600	-1.937900000	6.7879000	3.39380000	-1.31830000	-1.392100000	-3.6259000	-2.826200	-9.965800	-9.965800	-0.45210000	-2.82620000	-2.31470000	5.5379000	-1.28280000	9.162700	7.471100	5.1322000	-3.1714000	-1.7809000	3.780400	5.039200	-1.1172000	-2.932400000	-3.30760000	2.5828000	-9.96580000	-2.82620000	-2.634900000	5.1437000	0.3460000	-2.4659000	4.230400	8.795400	4.3499000	-9.96580000	1.68750000	-9.965800	-9.965800	-9.965800000	-0.35660000	2.68730000
GBMLGG	Tumor	TCGA-HT-8564-01	4.755500	2.713900000	-3.1714000	-2.826200000	1.17700000	5.848000	-1.937900000	5.1014000	4.07990000	-1.39210000	-1.994200000	0.7916000	-9.965800	-5.011600	-3.458000	0.32310000	-0.96860000	-1.83140000	4.0994000	-1.68500000	5.189100	7.222500	6.8864000	-2.8262000	1.1897000	4.216500	5.055300	2.4035000	-0.356600000	-4.60820000	3.6714000	-3.81600000	-0.94060000	-3.816000000	6.0389000	3.4007000	0.4967000	4.070500	8.342700	1.7744000	-3.30760000	2.25130000	-1.732200	-9.965800	-5.011600000	-0.68730000	1.84440000
GBMLGG	Tumor	TCGA-HT-7686-01	5.044000	1.367900000	-0.4325000	-0.758800000	0.64250000	5.748000	-3.046900000	7.0502000	5.76690000	-3.81600000	-1.055900000	-3.3076000	-9.965800	-9.965800	-5.011600	-1.14880000	-3.17140000	-2.11400000	5.5540000	-3.45800000	1.782800	6.608800	7.6241000	-1.3183000	0.3346000	4.553400	4.550300	2.2082000	-0.859900000	-4.29340000	2.6510000	-5.01160000	-5.01160000	-1.595100000	5.8316000	0.3573000	-2.3147000	4.573000	8.867700	3.3364000	-6.50640000	3.24200000	-9.965800	-9.965800	-9.965800000	-1.14880000	2.27530000
GBMLGG	Tumor	TCGA-E1-A7YM-01	4.232000	0.856800000	-1.9942000	-1.732200000	-0.47190000	4.421600	-2.314700000	5.1623000	3.12450000	-4.29340000	-5.573500000	-3.1714000	-9.965800	-9.965800	-5.573500	-0.43250000	-2.93240000	-6.50640000	4.9426000	-2.82620000	4.318400	7.217700	6.5545000	-6.5064000	-4.6082000	2.609000	3.543600	-0.8863000	-0.940600000	-5.01160000	1.8160000	-9.96580000	-4.60820000	-6.506400000	3.8002000	-5.0116000	-2.8262000	2.757200	8.692100	0.3685000	-9.96580000	3.19870000	-4.035000	-5.011600	-4.035000000	-6.50640000	-2.46590000
GBMLGG	Tumor	TCGA-DU-7301-01	5.037400	1.599800000	-9.9658000	-0.533200000	0.27620000	5.308600	-1.994200000	7.3721000	4.17080000	-2.72740000	-0.356600000	-2.3884000	-9.965800	-5.573500	-9.965800	-0.23280000	-1.46990000	0.45520000	4.3744000	-2.05290000	4.477700	6.785200	5.6311000	-0.9686000	-0.8863000	4.296500	6.185900	0.7999000	-1.181100000	-1.51050000	2.2452000	-4.60820000	-2.72740000	-2.177900000	5.3234000	-0.6193000	-1.8314000	3.871000	8.461300	4.5448000	-5.57350000	2.45180000	-9.965800	-9.965800	-9.965800000	-0.71080000	2.57800000
GBMLGG	Tumor	TCGA-S9-A6UA-01	4.979600	1.460000000	-3.0469000	-1.318300000	1.66040000	7.073700	-0.413100000	3.4958000	5.01660000	0.40160000	1.015100000	-1.5951000	-9.965800	-5.573500	-5.573500	1.36790000	0.22770000	0.84880000	6.1455000	-1.59510000	4.384100	7.247700	7.2057000	-2.9324000	2.9581000	4.397900	4.079000	4.6759000	1.918800000	-1.24810000	2.6670000	-1.18110000	-1.28280000	-2.465900000	4.5850000	2.2573000	1.9188000	4.169200	8.577500	4.4490000	-1.83140000	2.70950000	-9.965800	-9.965800	-3.307600000	-2.05290000	2.79100000
GBMLGG	Tumor	TCGA-32-2632-01	4.847000	1.536600000	-0.8863000	-1.354800000	0.76640000	6.602300	-0.356600000	5.1676000	5.06530000	0.00140000	1.395600000	-3.3076000	-1.055900	-3.816000	-4.608200	1.08470000	-0.30220000	0.88050000	5.9846000	-0.01300000	4.241900	6.741300	6.7598000	-3.4580000	2.4359000	4.241200	4.851000	4.2803000	2.304800000	-0.73460000	3.1344000	-1.99420000	0.84880000	-1.937900000	5.5750000	5.2161000	1.7912000	4.499000	8.547300	4.2743000	-0.91320000	3.39110000	-9.965800	-9.965800	-3.046900000	-0.64160000	2.89940000
GBMLGG	Tumor	TCGA-TM-A84G-01	5.597900	2.167000000	-3.8160000	-6.506400000	-1.68500000	5.158700	-3.816000000	5.8314000	0.87260000	-9.96580000	-2.932400000	-3.3076000	-2.244700	-9.965800	-9.965800	-1.21420000	-5.01160000	-5.01160000	3.1620000	-1.46990000	4.438400	6.888800	4.2181000	-1.5951000	-4.6082000	4.289900	4.696600	-1.3921000	-0.554300000	-4.03500000	1.0642000	-9.96580000	-3.04690000	-9.965800000	5.8112000	-0.9406000	-2.4659000	2.941300	8.774300	2.1606000	-9.96580000	-1.14880000	-9.965800	-9.965800	-9.965800000	-4.03500000	-0.16650000
GBMLGG	Tumor	TCGA-VV-A829-01	5.397800	1.098300000	-4.2934000	-2.826200000	-1.43050000	5.295800	-1.732200000	3.2096000	2.76790000	-3.04690000	-0.913200000	-4.0350000	-9.965800	-9.965800	-4.035000	-1.63940000	-4.60820000	-2.54790000	3.6646000	-3.62590000	3.935600	7.369000	5.3865000	-1.9942000	0.2029000	3.718200	3.518700	0.2154000	-0.394000000	-3.17140000	0.6969000	-4.29340000	-9.96580000	-5.573500000	4.5614000	-0.5973000	-2.4659000	3.329300	9.008200	1.1117000	-6.50640000	-0.68730000	-9.965800	-9.965800	-9.965800000	-1.68500000	3.63350000
GBMLGG	Tumor	TCGA-DH-A66B-01	4.639900	2.004000000	-9.9658000	-4.293400000	0.12570000	6.256500	-2.314700000	5.9129000	4.36600000	0.25220000	-0.199300000	-2.8262000	-9.965800	-3.046900	-4.035000	-0.32010000	-2.24470000	-1.28280000	5.2825000	-1.73220000	4.224300	7.555200	6.6109000	-3.8160000	1.0915000	3.610100	4.151500	2.1047000	-0.710800000	-3.62590000	2.2113000	-4.29340000	-9.96580000	-2.727400000	4.8197000	1.0847000	0.0854000	3.353500	8.883000	4.1203000	-2.82620000	1.14470000	-9.965800	-9.965800	-5.011600000	0.29980000	4.22120000
GBMLGG	Tumor	TCGA-HT-A5R7-01	4.915600	1.595000000	-1.9942000	-3.458000000	0.36850000	4.434400	-3.307600000	6.4012000	3.12780000	-1.68500000	-2.932400000	-1.9379000	-9.965800	-9.965800	-5.573500	-0.99710000	-3.62590000	-3.45800000	4.1732000	-2.63490000	4.370200	6.699100	6.5755000	-1.3921000	-1.8314000	3.933700	4.676400	-0.2845000	-1.937900000	-5.01160000	1.2516000	-9.96580000	-1.46990000	-3.046900000	6.2173000	-1.7809000	-2.1779000	2.967400	8.163800	2.1988000	-5.01160000	1.93020000	-9.965800	-9.965800	-9.965800000	-1.05590000	2.50110000
GBMLGG	Tumor	TCGA-CS-5394-01	5.242300	1.696400000	-5.0116000	-3.171400000	-1.78090000	5.230000	-5.573500000	6.3381000	0.63320000	-9.96580000	-3.171400000	-4.0350000	-9.965800	-9.965800	-9.965800	-1.21420000	-9.96580000	-2.31470000	2.5658000	-2.17790000	5.648800	7.614500	4.4490000	-1.5105000	-2.1779000	4.254100	0.978900	-0.7588000	-1.883600000	-1.35480000	1.0433000	-5.01160000	-9.96580000	-9.965800000	5.1526000	-1.8314000	-0.5125000	3.330700	8.999500	1.1316000	-9.96580000	-0.45210000	-9.965800	-9.965800	-9.965800000	-9.96580000	-3.45800000
GBMLGG	Tumor	TCGA-HT-A61A-01	4.870400	1.384600000	-1.4305000	-4.293400000	-1.28280000	3.843100	-2.826200000	5.4650000	2.50110000	-9.96580000	-5.573500000	-3.3076000	-9.965800	-5.573500	-9.965800	-0.99710000	-4.60820000	-6.50640000	3.5633000	-2.63490000	4.189900	6.543500	5.7090000	-3.3076000	-1.4699000	2.490800	2.587600	-0.0574000	-1.732200000	-5.01160000	1.5950000	-4.60820000	-2.54790000	-5.573500000	6.7002000	-5.0116000	-5.5735000	2.939400	8.043800	0.4552000	-9.96580000	2.31350000	-9.965800	-3.816000	-9.965800000	-2.17790000	-1.05590000
GBMLGG	Tumor	TCGA-HT-7877-01	4.977800	1.531600000	-0.7834000	-3.046900000	-1.02620000	4.281800	-1.994200000	6.7766000	2.01110000	-9.96580000	-2.932400000	-3.4580000	-9.965800	-9.965800	-9.965800	-1.59510000	-5.57350000	-3.45800000	3.2915000	-1.93790000	4.977300	6.382700	5.9454000	-2.8262000	-2.5479000	4.101100	4.584400	0.9038000	-0.913200000	-4.03500000	1.5013000	-4.29340000	-9.96580000	-4.608200000	5.5985000	-3.6259000	-3.4580000	3.560800	8.786100	0.9115000	-6.50640000	1.16410000	-9.965800	-3.458000	-9.965800000	-4.03500000	-0.71080000
GBMLGG	Tumor	TCGA-HT-A618-01	4.528600	1.766000000	-3.8160000	-4.608200000	0.80820000	5.018900	-2.114000000	7.9020000	4.83700000	-3.30760000	0.517000000	-2.7274000	-9.965800	-9.965800	-4.608200	-0.30220000	-3.30760000	-1.83140000	5.6442000	-2.05290000	3.821800	7.552300	7.0143000	-2.4659000	2.0218000	4.760800	5.781600	1.8604000	-0.734600000	-3.62590000	2.9338000	-3.30760000	-3.04690000	-2.826200000	5.1359000	2.4701000	-0.5756000	4.059300	8.546300	3.4490000	-3.45800000	3.44510000	-9.965800	-9.965800	-9.965800000	0.57630000	4.51610000
GBMLGG	Tumor	TCGA-06-0882-01	4.625300	1.561200000	-3.8160000	-3.458000000	0.29980000	6.662900	-1.780900000	5.9855000	5.38860000	-1.35480000	1.753200000	-9.9658000	-2.932400	-9.965800	-9.965800	-0.78340000	-1.83140000	-0.94060000	5.7154000	-2.38840000	6.277400	7.636200	6.1404000	-3.8160000	0.9568000	4.011800	4.902100	2.2543000	-0.215900000	-1.31830000	4.4223000	-1.73220000	1.37910000	-2.388400000	4.8084000	3.4556000	0.1388000	4.531100	8.585800	6.4261000	-3.81600000	2.50610000	-3.625900	-4.035000	-4.035000000	0.52710000	3.83500000
GBMLGG	Tumor	TCGA-DU-6542-01	5.275000	1.043300000	-9.9658000	-3.171400000	1.00070000	5.733900	-2.388400000	7.1494000	4.70990000	-9.96580000	0.334600000	-3.3076000	-9.965800	-9.965800	-9.965800	-0.80840000	-3.17140000	-2.38840000	4.8802000	-2.72740000	4.286200	7.007700	6.4328000	-0.9971000	-0.2671000	4.637600	5.524200	1.3679000	-0.575600000	-3.62590000	2.5238000	-4.60820000	-2.93240000	-2.727400000	6.4517000	1.6281000	-1.1488000	4.385500	8.765000	2.5536000	-9.96580000	1.52660000	-2.826200	-9.965800	-4.035000000	-1.24810000	2.10470000
GBMLGG	Tumor	TCGA-41-4097-01	5.000000	1.952700000	-1.4305000	-1.937900000	2.25430000	7.575400	-1.117200000	4.7253000	4.62470000	-0.55430000	0.783200000	-2.1140000	-9.965800	-9.965800	-9.965800	-0.18280000	-0.32010000	-0.71080000	5.8545000	-0.75880000	7.985800	7.241800	6.4436000	-3.4580000	2.6510000	4.104400	4.845500	3.6961000	1.637400000	-0.66430000	4.6154000	-1.46990000	4.42030000	-1.552200000	5.0734000	2.4225000	0.6608000	4.186700	7.397000	5.2555000	-1.55220000	1.74890000	-9.965800	-9.965800	-2.826200000	0.92680000	3.63120000
GBMLGG	Tumor	TCGA-QH-A6CS-01	4.751700	-0.042500000	-1.5105000	-1.117200000	0.94930000	4.973700	-2.932400000	6.2610000	3.96540000	-3.30760000	-0.833900000	-3.6259000	-9.965800	-9.965800	-9.965800	-2.63490000	-9.96580000	-9.96580000	4.6089000	-2.17790000	4.337100	7.081900	5.8854000	-9.9658000	-3.1714000	2.087800	2.485700	-0.1993000	-1.780900000	-5.57350000	3.6555000	-9.96580000	-9.96580000	-4.293400000	4.6224000	-1.6394000	-1.6850000	3.212700	7.830300	1.8683000	-6.50640000	3.79710000	-9.965800	-5.011600	-5.011600000	-0.66430000	0.43400000
GBMLGG	Tumor	TCGA-W9-A837-01	5.040100	1.269600000	-4.2934000	-5.573500000	-0.57560000	4.214200	-3.171400000	6.7176000	2.25730000	-9.96580000	-2.244700000	-2.6349000	-9.965800	-9.965800	-9.965800	-1.93790000	-9.96580000	-9.96580000	3.6543000	-0.75880000	4.854000	7.007300	5.9549000	-1.5951000	-3.8160000	3.896400	3.977400	-3.1714000	-0.968600000	-5.01160000	0.4657000	-9.96580000	-5.01160000	-6.506400000	5.8306000	-2.7274000	-3.1714000	3.193900	8.632600	0.1648000	-9.96580000	0.58590000	-4.608200	-9.965800	-9.965800000	-2.93240000	2.86610000
GBMLGG	Tumor	TCGA-16-1045-01	4.993700	1.778600000	-1.4699000	-0.833900000	1.09830000	6.338800	-0.664300000	4.8885000	5.60620000	0.65170000	3.106200000	-9.9658000	-9.965800	-4.035000	-3.458000	0.00140000	-1.73220000	0.50690000	5.6496000	-1.11720000	8.546000	7.329900	6.5836000	-2.7274000	2.1606000	5.316500	6.240000	3.1955000	1.111700000	-1.55220000	3.7313000	-1.78090000	-0.88630000	-1.552200000	4.5832000	3.6950000	2.9319000	5.266400	8.127100	4.2196000	-1.99420000	3.89830000	-9.965800	-9.965800	-4.608200000	-0.78340000	2.90520000
GBMLGG	Tumor	TCGA-DU-7306-01	4.880700	0.799900000	-4.6082000	-0.758800000	0.99350000	5.185900	-2.932400000	7.8573000	2.96000000	-2.46590000	-0.833900000	-2.9324000	-3.458000	-9.965800	-9.965800	-1.08620000	-4.29340000	-2.54790000	4.0357000	-3.81600000	4.350600	7.266100	5.8235000	-2.5479000	-1.6394000	4.130200	3.594700	0.3231000	-1.392100000	-3.81600000	1.6512000	-3.30760000	-3.17140000	-3.307600000	5.9526000	0.6880000	-1.5105000	3.144200	8.513700	4.6606000	-9.96580000	1.40110000	-9.965800	-9.965800	-9.965800000	-1.83140000	-0.21590000
GBMLGG	Tumor	TCGA-VM-A8CH-01	4.882200	1.454700000	-9.9658000	-3.625900000	-0.39400000	4.893900	-1.937900000	7.0800000	3.76560000	-9.96580000	-0.758800000	-3.3076000	-9.965800	-9.965800	-9.965800	2.33370000	-3.17140000	-2.72740000	5.2638000	-2.17790000	4.373000	7.180500	6.4449000	-1.4305000	-1.5951000	3.533700	3.885700	-0.4131000	-1.469900000	-4.03500000	1.4859000	-9.96580000	-9.96580000	-2.727400000	5.7621000	-1.0862000	-1.8314000	3.551000	8.816600	2.4144000	-9.96580000	1.02930000	-9.965800	-9.965800	-9.965800000	-3.04690000	0.21540000
GBMLGG	Tumor	TCGA-QH-A6X9-01	5.046200	1.449400000	-2.5479000	-3.816000000	-0.28450000	5.345200	-9.965800000	7.6174000	3.08930000	-9.96580000	-5.573500000	-2.1140000	-9.965800	-9.965800	-9.965800	-0.57560000	-3.62590000	-4.60820000	4.4020000	-3.30760000	3.690500	6.870300	5.5865000	-0.4921000	-2.4659000	3.573000	3.502200	-0.9971000	-1.318300000	-9.96580000	1.5013000	-5.01160000	-4.60820000	-2.932400000	5.4529000	-4.2934000	-4.6082000	3.209600	8.940300	0.9038000	-9.96580000	0.13880000	-3.625900	-9.965800	-9.965800000	-1.43050000	2.28420000
GBMLGG	Tumor	TCGA-E1-5311-01	5.353700	1.705300000	-1.6850000	-3.171400000	-0.73460000	3.562100	-3.458000000	5.9951000	2.18620000	-9.96580000	-3.816000000	-3.6259000	-9.965800	-9.965800	-9.965800	-2.31470000	-3.45800000	-4.60820000	3.9478000	-3.81600000	4.595200	6.729400	6.0758000	-3.8160000	-2.0529000	3.343500	3.585100	-0.7588000	-1.248100000	-6.50640000	0.5069000	-5.01160000	-4.03500000	-5.573500000	5.4367000	-4.6082000	-3.8160000	3.426400	8.492400	1.0222000	-5.57350000	0.22770000	-9.965800	-9.965800	-5.573500000	-2.72740000	2.05350000
GBMLGG	Tumor	TCGA-S9-A6U0-01	4.744200	3.235900000	-2.8262000	-1.248100000	0.70580000	6.647000	-0.471900000	6.8746000	3.94310000	0.68800000	-1.883600000	-3.1714000	-2.634900	-3.046900	-2.177900	-0.51250000	0.46570000	0.22770000	5.8965000	-0.28450000	7.736900	7.565500	6.7536000	-1.9942000	3.1028000	4.185200	5.325600	4.6905000	2.183000000	-1.46990000	3.6160000	-0.28450000	-2.72740000	-2.826200000	6.1198000	4.1490000	3.2737000	5.562300	8.911100	2.6302000	-1.18110000	2.29900000	-9.965800	-9.965800	-3.816000000	-1.78090000	1.22090000
GBMLGG	Tumor	TCGA-QH-A6CZ-01	4.939700	1.541500000	-2.7274000	-9.965800000	-0.85990000	4.601800	-3.816000000	5.5154000	2.22680000	-9.96580000	-2.388400000	-3.6259000	-9.965800	-9.965800	-5.573500	-0.49210000	-2.93240000	-4.29340000	3.9874000	-3.81600000	4.756000	7.321900	4.8420000	-4.0350000	-3.1714000	3.480400	3.884700	-1.1488000	-0.913200000	-2.72740000	0.7493000	-5.57350000	-9.96580000	-9.965800000	5.1815000	-5.0116000	-4.0350000	3.157200	8.780500	-0.0574000	-6.50640000	0.20290000	-9.965800	-5.011600	-9.965800000	-1.24810000	4.25630000
GBMLGG	Tumor	TCGA-HT-7611-01	5.173600	1.287500000	-9.9658000	-2.547900000	1.14470000	5.651400	-3.458000000	7.9958000	4.38070000	-9.96580000	0.252200000	-5.5735000	-9.965800	-9.965800	-9.965800	-1.63940000	-4.29340000	-2.63490000	4.8405000	-1.39210000	3.733500	6.833800	5.4954000	-1.8836000	-1.5105000	4.281800	5.357200	1.4441000	-1.994200000	-3.81600000	2.6348000	-4.60820000	-5.01160000	-4.608200000	6.4746000	0.2400000	-1.1811000	4.268400	9.251900	3.7215000	-5.01160000	1.64200000	-9.965800	-9.965800	-4.608200000	-0.23280000	1.91110000
GBMLGG	Tumor	TCGA-19-2625-01	4.446300	0.642500000	-1.5522000	-1.639400000	0.96420000	7.684600	-5.011600000	3.5498000	2.86410000	-2.46590000	-0.619300000	-2.0529000	-0.968600	-9.965800	-9.965800	0.03000000	-3.30760000	-2.46590000	4.8660000	-4.60820000	9.732200	7.757400	4.4377000	-3.4580000	-1.4305000	2.722700	3.654300	1.2516000	-1.510500000	-4.29340000	1.4120000	-9.96580000	-3.81600000	-2.547900000	3.9384000	2.1213000	-1.7809000	2.186200	7.442700	5.4816000	-5.57350000	0.29980000	-4.608200	-9.965800	-9.965800000	-0.04250000	1.04330000
GBMLGG	Tumor	TCGA-WH-A86K-01	4.322700	1.922600000	-3.6259000	-4.608200000	-1.63940000	4.319100	-2.052900000	8.2295000	2.66700000	-9.96580000	-3.046900000	-2.5479000	-9.965800	-5.011600	-9.965800	-0.19930000	-5.01160000	-3.62590000	4.6218000	-2.72740000	5.339200	8.054500	5.1019000	-2.7274000	-0.7108000	4.021600	4.640400	0.4657000	-1.732200000	-3.62590000	1.8119000	-5.01160000	-5.01160000	-4.293400000	6.0624000	-0.4719000	-4.2934000	3.016300	8.550300	2.6464000	-5.57350000	0.91910000	-9.965800	-9.965800	-5.573500000	-1.99420000	0.50690000
GBMLGG	Tumor	TCGA-DH-5141-01	4.820700	1.036300000	-9.9658000	-9.965800000	-1.02620000	4.174800	-4.293400000	6.2614000	1.86430000	-6.50640000	-1.148800000	-5.0116000	-9.965800	-9.965800	-9.965800	-1.11720000	-2.72740000	-1.59510000	3.4129000	-2.54790000	4.542900	7.676500	5.5018000	-5.5735000	-1.8314000	2.435900	3.682700	-0.0277000	-2.388400000	-4.29340000	1.2516000	-6.50640000	-9.96580000	-6.506400000	5.9690000	-0.4719000	-2.4659000	2.451800	8.438700	2.3536000	-9.96580000	0.74070000	-9.965800	-9.965800	-9.965800000	-3.81600000	3.07400000
GBMLGG	Tumor	TCGA-FG-A60L-01	4.296500	1.820100000	-1.5951000	-2.314700000	0.03000000	5.428300	-4.293400000	4.8243000	4.14330000	-9.96580000	-4.035000000	-2.7274000	-2.314700	-9.965800	-9.965800	0.84080000	-1.88360000	-3.17140000	5.6874000	-3.17140000	3.257200	8.750200	6.8939000	-0.7588000	-1.2828000	1.960100	3.652000	1.5165000	-0.302200000	-5.01160000	1.2934000	-6.50640000	-4.03500000	-4.035000000	5.5069000	-1.9942000	-5.5735000	3.061900	7.449500	2.3508000	-6.50640000	2.66020000	-5.011600	-5.573500	-9.965800000	-2.54790000	1.97120000
GBMLGG	Tumor	TCGA-DB-5280-01	5.387200	1.844400000	-9.9658000	-0.533200000	-0.26710000	5.312200	-2.244700000	9.9028000	2.63710000	-4.60820000	0.288100000	-3.3076000	-9.965800	-9.965800	-9.965800	-1.21420000	-4.03500000	-2.82620000	5.1547000	-1.73220000	4.820200	7.528200	5.6918000	-1.4305000	-2.3884000	3.139300	3.761400	0.3115000	-1.055900000	-1.39210000	1.5115000	-5.01160000	-4.60820000	-9.965800000	6.6294000	1.1184000	-0.0425000	3.682700	9.155700	2.4649000	-9.96580000	0.33460000	-9.965800	-9.965800	-9.965800000	-1.24810000	0.21540000
GBMLGG	Tumor	TCGA-S9-A7IX-01	5.189900	2.328000000	0.7493000	-2.932400000	2.01470000	5.745000	-2.114000000	5.6136000	4.50910000	-3.81600000	-0.859900000	-3.8160000	-1.595100	-4.293400	-9.965800	-1.14880000	-3.30760000	-2.17790000	5.7038000	-2.31470000	4.967700	7.278300	6.2750000	-3.0469000	0.4447000	3.658900	4.392400	1.5216000	-0.533200000	-3.04690000	2.5011000	-4.29340000	-3.45800000	-2.465900000	5.9568000	1.0503000	0.2642000	4.410800	8.178900	2.8096000	-6.50640000	3.66570000	-3.307600	-5.573500	-9.965800000	0.53700000	4.72420000
GBMLGG	Tumor	TCGA-HT-A5RC-01	4.791300	1.406500000	-5.0116000	-2.634900000	3.26620000	6.455500	-3.171400000	7.5301000	4.33130000	-9.96580000	-1.086200000	-5.0116000	-9.965800	-9.965800	-9.965800	-2.82620000	-2.63490000	-2.54790000	5.0648000	-2.46590000	5.862000	6.793600	5.8785000	-1.3548000	0.2277000	4.109400	5.000900	1.4652000	-0.940600000	-4.29340000	1.5950000	-4.29340000	-2.72740000	-3.816000000	5.3413000	-0.6416000	-1.5951000	3.674800	8.903400	4.0713000	-4.60820000	2.17020000	-9.965800	-9.965800	-3.307600000	0.07180000	4.02870000
GBMLGG	Tumor	TCGA-FG-5965-01	5.248000	1.599800000	-1.7809000	-2.177900000	-1.28280000	5.280300	-1.780900000	8.1366000	3.88660000	-1.59510000	0.496700000	-2.3884000	-9.965800	-4.293400	-5.011600	-0.80840000	-2.17790000	-2.63490000	4.7898000	-2.24470000	3.557200	6.552500	6.7816000	-1.2142000	-0.2845000	3.917500	4.181200	2.9128000	-0.687300000	-3.62590000	1.7786000	-3.30760000	-9.96580000	-2.547900000	5.7035000	1.4494000	-1.1172000	4.080700	8.611200	2.9205000	-2.93240000	2.65330000	-9.965800	-9.965800	-9.965800000	0.26420000	5.33990000
GBMLGG	Tumor	TCGA-FG-7634-01	5.454200	1.556300000	-3.3076000	-3.171400000	-0.35660000	5.808900	-2.727400000	7.4175000	4.76240000	-0.19930000	0.527100000	-5.5735000	-9.965800	-9.965800	-9.965800	-0.07250000	-1.21420000	-0.99710000	4.8580000	-1.93790000	6.456700	6.947400	5.7586000	-2.2447000	0.0440000	4.488100	5.144500	2.2299000	-0.267100000	-2.46590000	3.1294000	-1.35480000	-3.30760000	-1.831400000	6.0815000	1.3340000	0.4552000	5.101900	8.854200	4.1294000	-3.45800000	2.12130000	-9.965800	-9.965800	-9.965800000	-0.55430000	3.44240000
GBMLGG	Tumor	TCGA-S9-A6TU-01	4.741000	2.014700000	-3.4580000	-3.625900000	-0.32010000	4.962600	-2.932400000	6.9077000	3.73240000	-9.96580000	-0.734600000	-3.1714000	-9.965800	-9.965800	-9.965800	-0.37520000	-3.62590000	-6.50640000	5.1429000	-2.93240000	4.113600	7.049500	6.8741000	-1.7809000	-3.4580000	3.147500	4.267600	-0.1031000	-1.831400000	-4.60820000	1.4174000	-4.60820000	-9.96580000	-5.011600000	5.6829000	-2.3884000	-5.5735000	3.336400	8.594400	2.5137000	-9.96580000	1.80360000	-9.965800	-9.965800	-5.573500000	-2.38840000	4.97960000
GBMLGG	Tumor	TCGA-27-1834-01	5.211100	1.604500000	-3.6259000	-1.086200000	2.34790000	6.175900	-0.512500000	5.8961000	5.30640000	0.39070000	0.240000000	-5.0116000	-9.965800	-9.965800	-5.011600	1.05730000	-0.68730000	0.35730000	5.6727000	2.42250000	5.424300	7.749700	6.5934000	-0.9406000	3.0305000	4.832400	5.701900	3.5199000	0.299800000	-1.83140000	3.6359000	-0.59730000	-1.68500000	-0.087700000	5.3107000	5.8674000	2.1114000	4.750100	7.934500	4.3075000	-2.11400000	2.43590000	-9.965800	-9.965800	-2.826200000	1.68750000	4.04710000
GBMLGG	Tumor	TCGA-DU-7007-01	5.316500	1.263600000	-5.5735000	-3.458000000	0.48650000	6.283600	-2.244700000	6.7459000	3.85210000	-1.21420000	1.227100000	-3.8160000	-1.685000	-9.965800	-5.011600	1.40110000	-1.99420000	0.76640000	4.9575000	-1.43050000	5.117700	6.814200	5.7121000	-1.1172000	2.1378000	5.203600	5.197400	3.5362000	1.470400000	-0.68730000	2.7029000	-0.80840000	-2.72740000	-1.510500000	5.6168000	1.8078000	1.1706000	3.408800	8.631100	4.1252000	-3.45800000	1.86430000	-9.965800	-9.965800	-5.573500000	-0.71080000	3.67370000
GBMLGG	Tumor	TCGA-HW-7490-01	4.688200	1.618700000	-2.6349000	-4.293400000	0.39070000	4.646800	-2.388400000	8.3635000	3.26620000	-4.03500000	-2.932400000	-3.4580000	-9.965800	-9.965800	-5.573500	-1.05590000	-2.93240000	-2.46590000	4.1019000	-1.68500000	4.254800	7.817400	5.6300000	-2.0529000	-0.5756000	4.233500	5.244900	1.6281000	-1.469900000	-3.45800000	1.7446000	-3.81600000	-5.01160000	-3.458000000	6.3237000	1.8801000	-1.5522000	3.553500	8.697700	2.7889000	-5.01160000	-0.94060000	-9.965800	-9.965800	-9.965800000	-1.51050000	2.81580000
GBMLGG	Tumor	TCGA-TM-A7C3-01	4.230400	2.446500000	1.2516000	-0.859900000	0.13880000	6.059200	-2.388400000	7.1639000	2.08440000	-2.63490000	-3.046900000	-1.3921000	-2.932400	-9.965800	-4.608200	-2.11400000	-2.63490000	-0.96860000	3.8729000	-1.59510000	6.138100	6.823600	4.2450000	-2.7274000	1.2516000	4.072200	4.668500	1.3567000	-0.199300000	-3.81600000	1.5415000	-2.38840000	-9.96580000	-2.388400000	5.0781000	1.7575000	1.4859000	3.248100	9.204900	2.6464000	-3.17140000	1.82420000	-3.046900	-9.965800	-9.965800000	-3.17140000	0.60500000
GBMLGG	Tumor	TCGA-CS-6668-01	5.450300	1.511500000	-3.0469000	-3.307600000	-1.11720000	5.448300	-4.608200000	5.1380000	1.75750000	-9.96580000	-5.573500000	-3.3076000	-9.965800	-9.965800	-9.965800	-0.78340000	-5.01160000	0.20290000	2.1957000	0.33460000	3.761400	6.051000	4.4223000	-1.4699000	-3.0469000	4.783500	3.493300	-0.4131000	-0.997100000	-6.50640000	0.4340000	-9.96580000	-3.04690000	-2.727400000	5.5753000	-2.1140000	-3.8160000	3.307600	8.828300	1.4335000	-9.96580000	-0.41310000	-9.965800	-9.965800	-9.965800000	-6.50640000	-2.17790000
GBMLGG	Tumor	TCGA-S9-A6WG-01	4.531800	2.406300000	-1.6850000	-1.469900000	0.34600000	5.437700	-0.859900000	5.5844000	4.18910000	-2.05290000	0.112400000	-2.5479000	-9.965800	-4.035000	-4.035000	1.69640000	-1.02620000	-1.78090000	6.1843000	-0.96860000	3.996500	7.289800	6.4837000	-4.2934000	0.2642000	3.422400	4.136800	3.5022000	0.455200000	-2.24470000	3.3911000	-1.93790000	-3.17140000	-4.293400000	6.5910000	2.7910000	-0.4131000	4.654300	8.776200	6.0803000	-3.04690000	1.39560000	-9.965800	-9.965800	-5.011600000	0.78320000	5.19460000
GBMLGG	Tumor	TCGA-DU-8165-01	5.109800	1.390100000	-1.8314000	-0.199300000	0.81640000	6.527500	-0.471900000	6.6719000	4.70820000	0.21540000	1.220900000	-5.0116000	-9.965800	-9.965800	-5.573500	0.48650000	-1.14880000	1.91880000	4.8415000	-0.15040000	7.138900	6.576800	6.1424000	-2.1140000	3.1971000	4.312600	4.726300	4.2250000	1.390100000	-0.55430000	3.2374000	-0.02770000	-2.05290000	-0.182800000	3.6691000	4.4216000	2.9911000	4.748500	8.832900	3.9920000	-1.28280000	2.85620000	-9.965800	-3.816000	-2.052900000	1.94900000	5.14980000
GBMLGG	Tumor	TCGA-HT-7692-01	4.161200	1.125000000	-4.0350000	-4.293400000	-1.63940000	4.186700	-9.965800000	4.8949000	2.48310000	-9.96580000	-2.634900000	-2.5479000	-9.965800	-4.608200	-9.965800	-0.49210000	-5.01160000	-4.29340000	3.6066000	-2.31470000	3.624200	7.208700	4.4020000	-0.6643000	-2.7274000	3.046300	1.674000	0.0440000	-1.318300000	-5.57350000	0.8082000	-9.96580000	-9.96580000	-3.816000000	4.3597000	-2.6349000	-2.8262000	3.018100	8.571200	0.0300000	-6.50640000	-0.99710000	-9.965800	-9.965800	-9.965800000	-3.45800000	1.58060000
GBMLGG	Tumor	TCGA-TQ-A7RM-01	5.719500	2.740100000	-4.6082000	-1.552200000	-2.63490000	5.262700	-5.011600000	7.6107000	1.78280000	-9.96580000	-2.114000000	-3.8160000	-9.965800	-9.965800	-5.011600	0.17760000	-5.01160000	-1.78090000	4.0445000	-2.24470000	5.984600	7.291800	3.4933000	-0.7588000	-1.0862000	0.919100	1.795400	0.1257000	-1.181100000	-5.01160000	0.7748000	-5.01160000	-5.01160000	-6.506400000	5.1301000	-2.3147000	-2.8262000	3.603000	9.294600	0.6608000	-9.96580000	1.64660000	-9.965800	-9.965800	-9.965800000	-2.38840000	0.49670000
GBMLGG	Tumor	TCGA-HT-7607-01	4.730200	1.470400000	-2.5479000	-4.035000000	0.29980000	4.243400	-1.937900000	6.8631000	2.84020000	-9.96580000	-0.687300000	-2.9324000	-9.965800	-9.965800	-9.965800	-2.11400000	-5.01160000	-2.38840000	3.1212000	-1.63940000	4.290600	6.587800	5.5546000	-3.1714000	-1.6394000	3.453000	4.241900	1.2209000	-1.318300000	-3.45800000	2.2268000	-5.01160000	-9.96580000	-4.608200000	6.1485000	2.1476000	-1.6850000	3.037600	8.475900	3.3717000	-4.29340000	2.82800000	-9.965800	-5.573500	-9.965800000	-1.78090000	1.98590000
GBMLGG	Tumor	TCGA-HT-7880-01	4.725300	1.887900000	-3.1714000	-5.573500000	-0.05740000	3.892500	-1.831400000	6.0551000	2.54370000	-9.96580000	-1.831400000	-3.4580000	-9.965800	-9.965800	-9.965800	-1.43050000	-5.01160000	-3.30760000	4.2274000	-1.51050000	4.706000	6.879600	5.9554000	-2.9324000	-1.6394000	2.671500	2.891600	1.3956000	-0.968600000	-5.01160000	1.7786000	-5.01160000	-3.04690000	-6.506400000	5.7546000	-3.8160000	-3.3076000	2.897400	8.092000	0.7832000	-9.96580000	2.97290000	-3.625900	-9.965800	-5.011600000	-2.82620000	0.15190000
GBMLGG	Tumor	TCGA-DU-8161-01	5.041800	1.233300000	-2.6349000	0.379600000	1.49620000	5.738800	0.423300000	7.7513000	4.90450000	2.80550000	-0.783400000	-2.5479000	-9.965800	-4.608200	-5.573500	1.07790000	0.20290000	1.69640000	4.7269000	0.64250000	4.628800	7.388700	6.9113000	-3.1714000	2.4439000	4.695500	5.279500	4.0216000	1.305100000	-1.11720000	3.2796000	-1.11720000	-1.24810000	-1.026200000	4.7597000	6.1361000	5.5546000	4.930300	8.381500	3.4224000	-0.05740000	1.59500000	-4.608200	-5.573500	-1.883600000	-1.18110000	3.24660000
GBMLGG	Tumor	TCGA-HT-7467-01	4.722500	1.646600000	-3.1714000	-5.011600000	-0.88630000	4.009100	-2.634900000	5.3920000	2.45710000	-4.60820000	-1.685000000	-3.3076000	-9.965800	-9.965800	-4.035000	-1.39210000	-5.57350000	-3.17140000	3.3336000	-3.45800000	4.014400	6.376800	5.5988000	-3.3076000	-1.9942000	3.422400	3.614800	0.3460000	-1.430500000	-6.50640000	1.6140000	-4.29340000	-4.29340000	-5.011600000	5.4608000	-0.5756000	-0.5973000	3.067100	8.397000	0.7748000	-6.50640000	4.23730000	-9.965800	-3.625900	-4.293400000	-2.38840000	-1.46990000
GBMLGG	Tumor	TCGA-VM-A8CD-01	4.892900	0.595500000	-3.3076000	-2.177900000	2.40900000	6.424400	-2.547900000	4.9901000	4.66850000	-1.02620000	-0.554300000	-1.7809000	-2.634900	-9.965800	-6.506400	0.46570000	-0.71080000	-2.72740000	4.8455000	-4.03500000	5.427300	7.847700	6.1148000	-4.2934000	-0.5125000	3.514900	4.090100	1.5013000	-1.732200000	-4.29340000	1.9564000	-4.60820000	-1.55220000	-1.469900000	5.7895000	6.2860000	1.9377000	3.585100	7.800600	3.7443000	-4.60820000	2.98570000	-1.430500	-9.965800	-5.573500000	-0.75880000	3.63120000
GBMLGG	Tumor	TCGA-DU-6401-01	5.021100	1.903400000	-4.0350000	-3.171400000	-1.05590000	4.817200	-0.968600000	7.9219000	3.33790000	-4.60820000	0.379600000	-4.2934000	-9.965800	-3.625900	-5.011600	-1.99420000	0.29980000	-3.81600000	5.1289000	-3.45800000	5.418600	7.150600	5.7824000	-3.3076000	-2.1140000	3.035800	3.696100	0.2400000	-3.046900000	-0.96860000	1.7316000	-5.01160000	-2.82620000	-1.994200000	7.8013000	3.1458000	-2.9324000	3.532400	8.382600	6.7756000	-5.57350000	0.69690000	-9.965800	-9.965800	-9.965800000	-0.33830000	5.54690000
GBMLGG	Tumor	TCGA-DU-6396-01	5.373700	1.683000000	-1.4699000	-2.177900000	0.35730000	6.035900	-0.267100000	7.1309000	5.72440000	-0.28450000	1.105000000	-2.7274000	-9.965800	-3.171400	-1.392100	0.97160000	-1.35480000	0.44470000	5.9376000	-1.46990000	5.175600	6.748600	7.6446000	-2.8262000	2.3953000	5.640700	5.920600	2.8178000	0.679000000	-1.63940000	2.4225000	-2.31470000	-4.03500000	0.227700000	5.9258000	4.1294000	0.2881000	4.389600	8.490300	2.8622000	-2.72740000	3.87000000	-5.011600	-9.965800	-9.965800000	-1.14880000	3.81050000
GBMLGG	Tumor	TCGA-HT-A74H-01	3.804400	0.911500000	-2.8262000	-1.026200000	-0.21590000	4.782500	-1.732200000	5.1215000	3.88760000	-3.62590000	-1.552200000	-3.4580000	-9.965800	-9.965800	-9.965800	-1.63940000	-3.17140000	-1.99420000	4.2980000	-1.35480000	2.840200	7.482400	5.7960000	-4.6082000	0.3231000	2.236000	3.479100	2.4332000	-0.783400000	-4.03500000	2.2901000	-3.17140000	-5.01160000	-6.506400000	4.1907000	-0.1993000	-0.8084000	3.005600	8.253200	3.5766000	-5.01160000	2.55610000	-9.965800	-9.965800	-5.573500000	-0.96860000	-0.43250000
GBMLGG	Tumor	TCGA-41-2571-01	4.737200	1.245500000	-5.5735000	-4.608200000	-1.99420000	5.944900	-4.035000000	3.2205000	3.62540000	-3.04690000	-1.086200000	-2.9324000	-9.965800	-9.965800	-9.965800	-1.35480000	-2.31470000	-2.38840000	4.1579000	-3.30760000	9.091300	6.801900	4.1796000	-1.9942000	-2.1140000	2.403500	2.137800	0.6608000	-2.177900000	-2.82620000	1.3454000	-9.96580000	-2.82620000	-4.293400000	2.8240000	-0.9132000	-4.2934000	2.157400	6.598000	1.7273000	-9.96580000	1.56610000	-9.965800	-9.965800	-9.965800000	-0.83390000	2.89740000
GBMLGG	Tumor	TCGA-19-4065-01	4.168400	-0.302200000	-3.1714000	-2.244700000	3.09270000	7.045400	-2.727400000	4.3364000	5.29720000	-0.04250000	1.551400000	-3.8160000	-2.547900	-5.573500	-9.965800	0.07180000	-2.11400000	0.58590000	5.1478000	-1.43050000	8.770000	6.682200	5.0837000	-2.3884000	1.6187000	4.179600	5.418200	3.3591000	0.556800000	-0.55430000	3.1377000	-3.04690000	1.15120000	0.252200000	3.4129000	4.9477000	1.4174000	4.473900	8.221900	4.9194000	-3.17140000	1.61400000	-9.965800	-5.011600	-5.573500000	0.84080000	3.98560000
GBMLGG	Tumor	TCGA-14-0781-01	4.471300	1.718500000	-1.4305000	-4.035000000	3.44900000	7.389500	-2.114000000	5.4851000	4.38340000	-2.82620000	1.151200000	-5.5735000	-2.465900	-9.965800	-9.965800	-0.53320000	-2.11400000	-2.24470000	6.0215000	-2.93240000	8.677000	7.424300	5.8977000	-5.5735000	0.5666000	3.971900	5.248700	1.9340000	-0.619300000	-3.17140000	3.2282000	-2.46590000	3.92130000	-2.727400000	5.4450000	2.5137000	-4.0350000	4.714300	8.056100	7.0938000	-3.62590000	2.35080000	-9.965800	-9.965800	-5.011600000	2.29900000	4.13430000
GBMLGG	Tumor	TCGA-HT-7483-01	4.845000	1.678500000	-2.1140000	-3.046900000	-0.13450000	5.322700	-2.388400000	8.3057000	2.94130000	-9.96580000	-1.214200000	-3.1714000	-9.965800	-9.965800	-9.965800	-0.45210000	-3.04690000	-2.54790000	4.5009000	-1.63940000	4.447600	6.928100	5.2258000	-1.5105000	-1.2481000	3.067100	3.257200	0.9191000	-1.552200000	-3.30760000	2.3479000	-9.96580000	-9.96580000	-3.171400000	6.4581000	0.4016000	-1.6850000	4.103600	9.385500	3.7259000	-5.57350000	0.41250000	-9.965800	-9.965800	-9.965800000	-1.14880000	2.89160000
GBMLGG	Tumor	TCGA-HT-7620-01	4.356900	1.251600000	-9.9658000	-6.506400000	-0.39400000	4.680900	-3.816000000	6.2996000	3.62890000	-9.96580000	-1.639400000	-3.3076000	-9.965800	-9.965800	-5.573500	-0.73460000	-2.11400000	-2.38840000	3.9829000	1.66490000	4.298700	6.885500	5.7200000	-2.6349000	-2.8262000	3.585100	3.802300	-0.4325000	-0.375200000	-9.96580000	1.7786000	-5.57350000	-1.88360000	-4.035000000	4.8739000	-3.3076000	-3.4580000	3.634700	8.840200	1.8564000	-9.96580000	4.56990000	-9.965800	-5.011600	-3.307600000	-1.63940000	1.18330000
GBMLGG	Tumor	TCGA-HT-7480-01	4.991500	1.949000000	-4.6082000	-4.035000000	-0.61930000	4.626500	-0.997100000	7.3099000	2.53630000	-9.96580000	-1.685000000	-2.8262000	-9.965800	-5.573500	-5.573500	-0.47190000	-5.01160000	-3.45800000	3.9031000	-1.68500000	5.159500	6.401600	5.2932000	-1.7322000	-1.1811000	4.558900	4.660000	-0.5125000	-0.597300000	-6.50640000	1.4281000	-4.60820000	-3.45800000	-4.608200000	6.2651000	-1.3921000	-1.7809000	3.524900	8.717700	0.7493000	-6.50640000	0.66080000	-9.965800	-9.965800	-9.965800000	-3.04690000	-0.53320000
GBMLGG	Tumor	TCGA-06-0157-01	4.560800	2.472700000	-2.7274000	-2.634900000	-0.32010000	6.937500	-2.826200000	7.7188000	4.32780000	-0.24980000	1.275600000	-9.9658000	-1.510500	-5.573500	-9.965800	0.25220000	-2.11400000	0.36850000	5.9315000	-2.17790000	7.077300	7.374400	5.3975000	-2.4659000	1.9968000	4.366700	4.300200	3.0825000	0.311500000	-0.73460000	2.9984000	-1.59510000	-2.54790000	-2.634900000	4.7861000	3.0393000	0.2400000	4.635800	8.228200	3.2796000	-3.45800000	1.09830000	-9.965800	-9.965800	-9.965800000	-0.85990000	3.38000000
GBMLGG	Tumor	TCGA-S9-A7J0-01	5.316200	1.637400000	-3.4580000	-2.388400000	-1.05590000	6.234800	-3.171400000	4.9805000	2.99660000	-9.96580000	-1.086200000	-1.6850000	-9.965800	-5.573500	-5.573500	2.13450000	-3.62590000	-1.93790000	4.3148000	-2.93240000	4.805300	6.773100	4.8837000	1.3735000	-1.9942000	4.224300	3.818700	-0.9406000	-0.182800000	-4.60820000	1.1050000	-9.96580000	-2.46590000	-5.011600000	4.6312000	-0.2498000	-3.1714000	3.092700	9.706200	1.2756000	-9.96580000	0.37960000	-9.965800	-9.965800	-5.573500000	-2.93240000	0.35730000
GBMLGG	Tumor	TCGA-12-3653-01	5.354800	1.531600000	-2.3147000	-1.354800000	2.45970000	6.702900	-4.035000000	7.3576000	3.87390000	1.78700000	-1.831400000	-2.8262000	-9.965800	-9.965800	-9.965800	1.41740000	-1.78090000	-1.14880000	5.0401000	-2.93240000	5.821700	7.566700	5.4360000	-3.6259000	0.2642000	7.260500	7.292500	1.9786000	-0.432500000	-1.83140000	2.5610000	-3.30760000	-3.81600000	0.125700000	4.7225000	6.8627000	1.4228000	3.923200	8.449600	4.5079000	-2.93240000	1.98950000	-9.965800	-9.965800	-9.965800000	-1.78090000	2.99480000
GBMLGG	Tumor	TCGA-P5-A736-01	4.522400	1.922600000	-0.7834000	-1.831400000	0.81640000	5.013100	-3.458000000	6.7914000	4.46210000	-3.30760000	1.177000000	-9.9658000	-2.314700	-9.965800	-9.965800	-1.31830000	-3.04690000	-0.68730000	5.2593000	-0.43250000	2.784700	7.906700	6.8642000	-2.8262000	0.4967000	2.889700	3.760300	2.2391000	-0.375200000	-2.05290000	2.9674000	-3.45800000	-4.60820000	-3.458000000	5.3399000	0.7916000	-1.9379000	3.593500	8.478700	3.8431000	-6.50640000	1.24550000	-9.965800	-9.965800	-5.011600000	-0.02770000	1.45470000
GBMLGG	Tumor	TCGA-TM-A84Q-01	5.434300	1.379100000	-3.4580000	-3.046900000	-1.21420000	5.232300	-2.052900000	5.5732000	4.24270000	-0.61930000	0.423300000	-2.8262000	-3.458000	-9.965800	-9.965800	-0.35660000	-3.17140000	-1.73220000	4.4938000	-1.83140000	4.749100	7.096900	5.7669000	-3.0469000	0.0580000	3.958900	4.559600	1.2815000	-0.134500000	-2.38840000	1.6785000	-4.03500000	-3.30760000	-4.608200000	5.2200000	-2.3147000	-2.3147000	3.329300	8.620900	2.5388000	-5.01160000	2.44650000	-9.965800	-9.965800	-9.965800000	-0.66430000	4.82280000
GBMLGG	Tumor	TCGA-76-4926-01	4.853000	0.856800000	0.1776000	-0.808400000	1.02220000	6.415700	-2.388400000	6.4940000	3.44900000	1.31090000	-0.320100000	-3.3076000	-9.965800	-9.965800	-9.965800	-1.02620000	-4.03500000	-2.82620000	4.4317000	-1.55220000	7.125900	7.248400	5.7538000	-6.5064000	-1.2142000	4.110300	5.126400	1.1641000	-0.710800000	-2.63490000	1.8160000	-4.03500000	1.03630000	-2.244700000	4.4476000	4.3786000	0.5568000	3.881800	8.969200	3.6680000	-4.60820000	1.62810000	-9.965800	-9.965800	-9.965800000	-0.88630000	1.15120000
GBMLGG	Tumor	TCGA-26-5133-01	5.233800	1.131600000	-3.6259000	-2.547900000	1.13160000	6.910400	-4.293400000	5.7151000	2.59480000	-1.93790000	-0.833900000	-4.2934000	-9.965800	-9.965800	-3.816000	-0.04250000	-2.17790000	-1.99420000	5.2552000	-3.17140000	6.773900	7.417900	4.4562000	-1.0862000	-1.5522000	3.734500	3.983800	0.8408000	-0.940600000	-3.45800000	1.8160000	-4.03500000	1.02930000	-4.035000000	5.3165000	1.4065000	-2.1140000	3.162000	7.587700	0.8164000	-6.50640000	1.80360000	-9.965800	-9.965800	-9.965800000	-3.62590000	0.03000000
GBMLGG	Tumor	TCGA-06-2562-01	4.910800	1.157700000	-3.1714000	-6.506400000	4.69330000	8.422600	-1.552200000	5.9743000	4.89440000	-3.62590000	0.240000000	-4.2934000	-9.965800	-9.965800	-9.965800	-0.78340000	-2.38840000	-1.05590000	6.2267000	-6.50640000	9.584500	7.165800	5.2157000	-3.1714000	-0.5756000	3.886600	4.983700	1.2085000	-0.913200000	-2.46590000	3.6657000	-5.57350000	-0.57560000	-1.026200000	5.7304000	2.3280000	-0.5973000	4.975500	8.754500	6.3686000	-5.01160000	2.57800000	-9.965800	-9.965800	-5.011600000	2.03250000	5.88780000
GBMLGG	Tumor	TCGA-RY-A847-01	4.524300	1.585400000	-3.3076000	-4.293400000	-0.94060000	4.010900	-1.354800000	6.9279000	3.60060000	-9.96580000	-2.465900000	-5.5735000	-2.314700	-9.965800	-9.965800	-1.35480000	-5.01160000	-2.38840000	4.9514000	1.34540000	3.415600	7.058400	6.2403000	-3.1714000	-0.8599000	2.961800	3.843100	-0.0574000	-1.937900000	-3.04690000	1.8282000	-5.01160000	-3.81600000	-4.293400000	5.3187000	0.7999000	-2.1779000	3.471300	8.538200	1.4652000	-9.96580000	0.88050000	-9.965800	-5.011600	-9.965800000	-0.71080000	4.07560000
GBMLGG	Tumor	TCGA-E1-A7YV-01	4.575400	1.642000000	0.0158000	-2.826200000	-0.33830000	4.848000	-1.937900000	6.4790000	1.58540000	-1.99420000	-2.547900000	-2.8262000	-9.965800	-9.965800	-4.608200	-1.99420000	-3.30760000	-3.30760000	4.5148000	-2.24470000	5.558300	7.332900	5.5438000	-0.1993000	-1.3548000	4.426300	4.646800	1.6695000	-0.619300000	-4.60820000	1.4652000	-4.29340000	-4.60820000	-3.458000000	5.3129000	-2.8262000	-1.4699000	3.378700	9.120100	1.7009000	-5.57350000	-0.24980000	-4.608200	-9.965800	-9.965800000	-2.31470000	1.80360000
GBMLGG	Tumor	TCGA-TQ-A7RQ-01	5.867700	2.011100000	-5.5735000	-9.965800000	-1.28280000	4.788200	-1.780900000	4.2072000	1.23940000	-9.96580000	-4.293400000	-2.6349000	-9.965800	-9.965800	-9.965800	-0.47190000	-3.04690000	-5.57350000	3.6347000	-3.62590000	4.975500	6.778100	5.1429000	-2.3884000	-5.0116000	4.174000	3.404800	0.0014000	-0.057400000	-3.04690000	0.2762000	-5.01160000	-5.01160000	-9.965800000	5.2312000	-1.9379000	-3.3076000	3.122800	8.633500	1.3340000	-9.96580000	-1.18110000	-9.965800	-9.965800	-9.965800000	-1.39210000	3.77620000
GBMLGG	Tumor	TCGA-FG-8191-01	4.645600	0.614500000	-1.9379000	-2.244700000	0.90380000	4.712700	-2.634900000	7.3801000	4.14170000	-2.54790000	0.288100000	-3.8160000	-9.965800	-9.965800	-9.965800	0.65170000	0.54700000	-3.04690000	4.6697000	-2.38840000	5.463100	6.785600	6.4288000	-0.9686000	-1.7322000	3.407500	3.317700	0.9862000	-1.685000000	-4.60820000	1.1641000	-5.01160000	-2.63490000	-2.177900000	5.0392000	-0.5543000	-0.7588000	3.251100	8.539100	3.0774000	-6.50640000	1.70970000	-9.965800	-9.965800	-4.608200000	0.91150000	5.88610000
GBMLGG	Tumor	TCGA-E1-A7YW-01	5.156300	1.727300000	-1.8836000	-1.994200000	-0.37520000	5.320200	-3.625900000	6.3255000	4.04880000	-3.17140000	-1.086200000	-0.9686000	-9.965800	-9.965800	-9.965800	0.08540000	-4.03500000	-6.50640000	6.1471000	-3.45800000	3.627700	6.981100	7.0350000	-1.1488000	-3.6259000	3.087600	3.352100	-2.5479000	-0.940600000	-5.57350000	1.2147000	-5.57350000	-3.62590000	-4.293400000	4.9170000	-2.2447000	-3.0469000	3.261700	8.842500	2.5876000	-9.96580000	0.84880000	-9.965800	-5.011600	-9.965800000	-0.57560000	3.49330000
GBMLGG	Tumor	TCGA-DB-5278-01	5.121500	1.316700000	-3.4580000	-5.573500000	-0.94060000	5.353400	-4.608200000	7.2277000	3.09440000	-9.96580000	-0.687300000	-5.0116000	-9.965800	-9.965800	-9.965800	-1.88360000	-4.03500000	-2.72740000	4.3827000	-0.55430000	3.638200	7.133900	5.5589000	-2.0529000	-1.6850000	3.228200	4.217300	0.8961000	-1.248100000	-2.72740000	1.8722000	-4.03500000	-3.81600000	-4.293400000	6.5034000	-1.8836000	-1.5105000	3.538700	8.863400	1.3283000	-6.50640000	0.75790000	-9.965800	-9.965800	-9.965800000	-3.04690000	0.84880000
GBMLGG	Tumor	TCGA-E1-A7YS-01	5.643300	0.978900000	-9.9658000	-4.608200000	-0.88630000	4.307500	-2.314700000	5.4748000	1.88010000	-4.29340000	-2.932400000	-1.3548000	-9.965800	-9.965800	-5.573500	0.22770000	-2.54790000	-5.01160000	2.7422000	-3.81600000	4.380000	6.939100	4.3169000	0.0718000	-2.6349000	4.729600	4.934100	-0.7588000	-0.452100000	-4.29340000	-0.1504000	-5.57350000	-9.96580000	-6.506400000	5.2495000	-2.4659000	-3.0469000	3.000200	8.479700	1.0433000	-6.50640000	-0.80840000	-9.965800	-9.965800	-9.965800000	-4.29340000	0.81640000
GBMLGG	Tumor	TCGA-HT-7695-01	5.214600	1.263600000	-1.5105000	-5.573500000	-0.51250000	4.826300	-4.035000000	7.7599000	2.69620000	-9.96580000	-4.035000000	-3.0469000	-9.965800	-9.965800	-9.965800	-2.54790000	-4.29340000	-3.62590000	3.2707000	-1.59510000	4.227400	6.642400	5.2895000	-2.5479000	-2.6349000	3.911800	4.497700	-0.4521000	-0.859900000	-4.03500000	1.5612000	-5.57350000	-5.01160000	-9.965800000	6.5173000	-1.3183000	-2.3147000	3.516100	8.792800	0.5666000	-6.50640000	1.50130000	-9.965800	-4.608200	-9.965800000	-1.55220000	2.23300000
GBMLGG	Tumor	TCGA-DU-A7TC-01	4.601800	1.177000000	-3.3076000	-9.965800000	-0.88630000	4.982800	-2.465900000	4.2639000	2.77630000	-9.96580000	-4.608200000	-3.0469000	-9.965800	-9.965800	-9.965800	-0.75880000	-5.57350000	-6.50640000	4.8410000	-4.03500000	3.270700	7.501500	5.9554000	-2.5479000	-3.4580000	2.824000	2.939400	-0.3566000	-1.552200000	-6.50640000	0.3907000	-9.96580000	-4.29340000	-4.608200000	6.0479000	-2.8262000	-4.0350000	2.657900	8.231500	0.0158000	-9.96580000	-0.71080000	-2.727400	-9.965800	-9.965800000	-2.31470000	1.77860000
GBMLGG	Tumor	TCGA-HW-7491-01	5.457200	1.618700000	-2.1140000	-4.035000000	-2.38840000	5.095500	-4.608200000	6.8751000	1.98950000	-9.96580000	-5.011600000	-5.0116000	-9.965800	-9.965800	-4.293400	-1.46990000	-4.60820000	-2.38840000	2.6556000	-2.93240000	5.722200	6.820700	4.9218000	-1.9379000	-2.6349000	2.930000	3.419700	-0.1993000	-1.148800000	-3.45800000	0.6608000	-6.50640000	-9.96580000	-4.608200000	4.8043000	-5.5735000	-2.0529000	3.495800	8.415700	0.4233000	-6.50640000	0.19030000	-9.965800	-9.965800	-9.965800000	-6.50640000	-2.38840000
GBMLGG	Tumor	TCGA-DB-A4X9-01	4.933600	1.604500000	-9.9658000	-0.182800000	-0.23280000	4.914100	-2.177900000	9.0776000	3.60300000	-9.96580000	-0.215900000	-1.2142000	-9.965800	-9.965800	-9.965800	0.36850000	-3.62590000	-9.96580000	5.3360000	-0.96860000	2.551100	8.135000	6.3853000	-3.6259000	-3.0469000	4.297300	4.811500	-2.3147000	-2.634900000	-6.50640000	1.0433000	-9.96580000	-3.17140000	-5.573500000	5.5330000	-1.5951000	-5.5735000	3.725900	9.145100	2.5112000	-9.96580000	1.98950000	-9.965800	-9.965800	-9.965800000	-0.28450000	3.33790000
GBMLGG	Tumor	TCGA-HT-A614-01	5.128900	1.926400000	-9.9658000	-2.634900000	0.01580000	5.512300	-1.780900000	7.9485000	3.79610000	-2.05290000	-2.314700000	-2.1140000	-9.965800	-9.965800	-9.965800	1.58540000	-5.57350000	-3.04690000	4.5934000	-3.04690000	3.072300	7.159900	5.7140000	0.2642000	-4.2934000	3.618400	3.352100	-0.2671000	1.071100000	-4.60820000	0.9419000	-5.57350000	-4.29340000	-3.046900000	6.0930000	-1.3183000	-2.8262000	3.660000	9.096800	1.3735000	-5.01160000	2.71170000	-3.307600	-9.965800	-9.965800000	-1.31830000	0.44470000
GBMLGG	Tumor	TCGA-TQ-A7RI-01	5.241100	1.118400000	-3.3076000	-2.727400000	-0.41310000	4.915600	-4.293400000	6.6420000	3.58750000	-9.96580000	-3.307600000	-1.9942000	-9.965800	-9.965800	-5.573500	-0.45210000	-1.46990000	-1.05590000	4.6583000	-1.35480000	4.862500	7.275900	6.0646000	-1.5951000	-1.7809000	4.603500	5.536700	0.5955000	0.357300000	-2.54790000	1.3679000	-4.60820000	-9.96580000	-4.293400000	5.7189000	-2.0529000	-3.6259000	3.674800	8.735700	2.3337000	-6.50640000	0.89610000	-2.932400	-5.011600	-9.965800000	-3.45800000	-0.47190000
GBMLGG	Tumor	TCGA-CS-6188-01	4.848500	1.422800000	-0.9971000	-5.011600000	0.37960000	6.581200	-1.086200000	6.5488000	5.01710000	-1.88360000	-0.758800000	-3.3076000	-2.826200	-9.965800	-9.965800	-2.46590000	-3.04690000	-2.46590000	5.2304000	-3.45800000	6.122300	7.175800	6.2928000	-3.0469000	-1.0262000	4.300200	5.664200	0.6790000	-1.181100000	-3.81600000	2.4727000	-5.57350000	-2.05290000	-3.171400000	5.2308000	0.1257000	-0.3022000	4.303100	9.005500	2.6579000	-3.81600000	2.25730000	-9.965800	-9.965800	-5.011600000	-0.53320000	1.66950000
GBMLGG	Tumor	TCGA-QH-A86X-01	5.090500	1.460000000	-3.8160000	-5.011600000	-0.53320000	5.000500	-1.392100000	7.1081000	1.98590000	-4.60820000	-1.055900000	-2.9324000	-9.965800	-9.965800	-6.506400	1.35670000	-2.72740000	-1.28280000	4.2343000	-1.39210000	4.389600	7.245100	4.7846000	-2.3147000	-1.4699000	3.846100	3.835000	1.4808000	-0.940600000	-3.81600000	0.6145000	-4.03500000	-5.01160000	-6.506400000	6.0607000	-1.9379000	-4.6082000	3.229700	8.993300	1.1770000	-5.01160000	-0.33830000	-9.965800	-9.965800	-9.965800000	-3.17140000	2.07420000
GBMLGG	Tumor	TCGA-DU-A76R-01	5.114400	0.605000000	-0.4325000	-2.634900000	0.76640000	4.030400	-2.465900000	6.2646000	2.34510000	-9.96580000	-3.307600000	-3.1714000	-3.046900	-9.965800	-5.573500	-0.96860000	-6.50640000	-4.60820000	4.2119000	3.35770000	4.590400	7.244200	6.3597000	-2.7274000	-1.8314000	3.882700	3.881800	-0.2845000	-1.086200000	-5.57350000	1.2271000	-9.96580000	-9.96580000	-9.965800000	5.7450000	-0.7588000	-2.2447000	2.868100	8.482700	2.1509000	-9.96580000	0.07180000	-3.046900	-5.011600	-9.965800000	-2.38840000	-0.10310000
GBMLGG	Tumor	TCGA-DH-5144-01	5.024200	1.480800000	-9.9658000	-4.035000000	-1.18110000	5.067400	-3.307600000	5.9837000	2.49080000	-9.96580000	-1.994200000	-5.5735000	-9.965800	-9.965800	-9.965800	-0.30220000	-5.57350000	-0.94060000	2.9637000	-1.99420000	4.063600	6.339000	4.3421000	-3.3076000	-0.8599000	3.725900	4.498300	0.8488000	-1.685000000	-4.03500000	0.8883000	-6.50640000	-9.96580000	-5.011600000	5.9081000	-1.7322000	-2.7274000	3.251100	9.053300	2.2960000	-9.96580000	-0.26710000	-9.965800	-9.965800	-9.965800000	-3.81600000	2.19570000
GBMLGG	Tumor	TCGA-DU-8168-01	5.826600	1.731600000	-3.4580000	-4.608200000	0.13880000	5.517900	-3.307600000	3.8491000	1.09150000	-5.57350000	-1.282800000	-2.5479000	-9.965800	-5.011600	-5.011600	1.66950000	-5.01160000	0.80820000	2.2960000	-4.29340000	5.387500	6.511600	4.9486000	0.5069000	-1.6394000	5.414800	4.397200	-0.5973000	-1.148800000	-5.01160000	0.5271000	-6.50640000	-5.01160000	-2.388400000	5.8327000	0.3907000	-1.4699000	3.506000	9.426300	2.1509000	-6.50640000	0.00140000	-9.965800	-9.965800	-5.573500000	-3.45800000	2.15090000
GBMLGG	Tumor	TCGA-VM-A8C8-01	5.212600	1.395600000	-9.9658000	-3.458000000	-0.57560000	4.952800	-3.816000000	8.1833000	3.96170000	-9.96580000	-2.314700000	-4.0350000	-9.965800	-9.965800	-9.965800	-0.23280000	-4.60820000	-5.01160000	5.3796000	-2.31470000	2.992900	8.127600	6.0751000	-1.9942000	-2.4659000	3.049800	3.381400	-0.3566000	-0.886300000	-3.17140000	0.9568000	-9.96580000	-9.96580000	-9.965800000	4.3903000	-3.3076000	-5.0116000	3.605400	8.838500	1.9073000	-9.96580000	0.73210000	-9.965800	-9.965800	-5.011600000	-5.01160000	-1.68500000
GBMLGG	Tumor	TCGA-HT-7882-01	5.024200	2.036000000	-4.6082000	-1.214200000	2.49080000	7.154300	-1.282800000	3.3105000	6.02750000	-0.11870000	3.947800000	-2.4659000	-3.046900	-3.625900	-4.293400	0.49670000	2.21440000	1.43880000	6.1420000	0.36850000	7.490700	6.539300	4.9313000	-4.0350000	3.5349000	4.106100	4.799100	4.8172000	1.316700000	2.55360000	3.8033000	0.17760000	1.79540000	0.346000000	5.6634000	4.5522000	1.6785000	5.040500	8.204800	7.4153000	-0.51250000	2.67150000	-9.965800	-9.965800	-3.307600000	0.46570000	5.66020000
GBMLGG	Tumor	TCGA-DU-6399-01	5.198900	1.310900000	-9.9658000	-3.625900000	-0.35660000	5.159900	-3.307600000	8.1963000	4.44040000	-9.96580000	-2.547900000	-4.0350000	-9.965800	-9.965800	-5.573500	0.03000000	-3.17140000	-2.11400000	5.2891000	-2.93240000	3.856100	7.243300	6.8235000	-1.1811000	-1.1172000	3.876900	3.868000	1.1316000	-2.547900000	-4.29340000	2.5288000	-5.01160000	-9.96580000	-3.307600000	5.3060000	-1.1811000	-2.0529000	4.295100	8.890400	1.7744000	-6.50640000	0.70580000	-9.965800	-5.573500	-9.965800000	-1.68500000	2.53630000
GBMLGG	Tumor	TCGA-S9-A7R7-01	5.148200	2.189400000	-2.6349000	-1.780900000	0.48650000	6.563800	-0.182800000	7.2483000	4.91840000	-1.39210000	0.252200000	-2.1140000	-9.965800	-9.965800	-3.171400	-0.99710000	-3.30760000	-1.99420000	5.9771000	-1.99420000	4.183600	7.682700	6.9896000	-2.1779000	0.5763000	5.296900	6.285200	2.2051000	0.215400000	-2.72740000	2.5828000	-3.04690000	-9.96580000	-1.937900000	5.2574000	1.6281000	0.2154000	4.585000	8.634900	4.9700000	-4.29340000	2.83210000	-9.965800	-9.965800	-9.965800000	-0.28450000	1.93400000
GBMLGG	Tumor	TCGA-41-5651-01	5.245300	1.824200000	-2.8262000	-4.608200000	-1.83140000	5.324500	-3.171400000	5.0401000	3.11290000	-1.99420000	-1.248100000	-2.6349000	-9.965800	-9.965800	-9.965800	-0.71080000	-1.63940000	-1.05590000	4.0410000	-5.01160000	8.420900	6.763800	4.5503000	-1.0559000	0.6608000	3.895400	3.824900	1.5165000	-1.469900000	-3.45800000	2.3135000	-5.01160000	-2.11400000	-3.625900000	5.2438000	1.1316000	-0.8863000	3.757100	9.215900	3.7432000	-5.57350000	1.70090000	-9.965800	-9.965800	-4.608200000	-2.54790000	1.10500000
GBMLGG	Tumor	TCGA-E1-A7Z2-01	4.643300	0.723300000	-1.9379000	-9.965800000	-0.83390000	4.718100	-2.244700000	5.0427000	2.58040000	-9.96580000	-1.552200000	-1.7809000	-9.965800	-9.965800	-9.965800	-0.33830000	-3.04690000	-9.96580000	3.8320000	-4.60820000	4.072200	7.078900	7.1996000	-3.1714000	-9.9658000	1.934000	2.384300	-2.5479000	-0.664300000	-9.96580000	3.7006000	-9.96580000	-9.96580000	-3.625900000	4.8520000	-1.4305000	-3.3076000	2.370400	8.408000	0.5955000	-9.96580000	0.88050000	-9.965800	-3.625900	-9.965800000	-1.28280000	0.69690000
GBMLGG	Tumor	TCGA-DU-A5TP-01	5.176400	1.395600000	-3.4580000	-4.035000000	3.12610000	6.290200	-2.727400000	4.8274000	5.64790000	-0.24980000	1.696400000	-2.9324000	-9.965800	-9.965800	-5.573500	0.91150000	-0.88630000	-0.04250000	5.6882000	-1.02620000	6.859500	6.558300	6.0800000	-3.3076000	1.0079000	4.049700	4.151500	1.7273000	-0.940600000	-3.45800000	3.0305000	-3.17140000	-9.96580000	-0.997100000	4.1044000	1.5216000	-1.5105000	3.814700	8.821700	4.6183000	-4.29340000	3.82390000	-9.965800	-9.965800	-9.965800000	1.17060000	4.99640000
GBMLGG	Tumor	TCGA-06-0210-01	4.506600	0.368500000	0.0300000	-2.826200000	1.84040000	7.331600	-1.780900000	4.5964000	5.17000000	-1.78090000	0.434000000	-2.5479000	-3.171400	-9.965800	-9.965800	-0.55430000	-1.99420000	-0.80840000	5.6725000	-2.17790000	10.493300	7.752000	5.6340000	-4.2934000	1.0847000	4.160400	4.931700	2.0776000	-0.664300000	-3.45800000	2.9784000	-2.72740000	0.77480000	-0.452100000	4.1343000	1.5266000	-1.2481000	3.725900	8.192600	4.4290000	-3.62590000	1.40110000	-9.965800	-9.965800	-9.965800000	2.01470000	3.98380000
GBMLGG	Tumor	TCGA-FG-8187-01	4.614200	0.941900000	-3.0469000	-3.816000000	0.07180000	4.274300	-2.388400000	6.6848000	3.21120000	-9.96580000	-1.639400000	-3.3076000	-9.965800	-9.965800	-9.965800	-2.11400000	-4.03500000	-5.01160000	3.8023000	1.45470000	4.316200	6.972700	6.3595000	-2.3147000	-1.6394000	3.295900	4.284700	0.2277000	-1.831400000	-6.50640000	1.6140000	-9.96580000	-4.60820000	-4.608200000	5.2750000	1.6649000	-2.9324000	3.301700	8.746600	1.9564000	-5.57350000	3.34500000	-9.965800	-9.965800	-9.965800000	0.59550000	5.85780000
GBMLGG	Tumor	TCGA-19-2624-01	4.726300	2.011100000	-3.6259000	-2.177900000	-0.43250000	6.616500	-1.117200000	6.4756000	2.83810000	-1.31830000	-2.388400000	-0.8084000	-2.114000	-9.965800	-9.965800	1.68750000	-2.05290000	-2.82620000	4.0977000	-2.63490000	8.622600	7.691300	3.7335000	-0.9686000	-0.8084000	3.359100	3.575400	1.0079000	-0.356600000	-3.04690000	2.0111000	-5.57350000	-2.38840000	-3.625900000	5.0972000	2.3337000	-0.6416000	3.212700	9.462500	2.5561000	-6.50640000	1.39010000	-2.052900	-5.011600	-9.965800000	-2.31470000	1.71410000
GBMLGG	Tumor	TCGA-IK-8125-01	4.818200	1.521600000	-4.6082000	-4.608200000	-0.39400000	4.545400	-2.547900000	6.2939000	2.48570000	-4.60820000	-0.808400000	-3.6259000	-9.965800	-6.506400	-9.965800	-1.73220000	-9.96580000	-2.46590000	2.9469000	-1.11720000	4.679300	6.566500	5.5352000	-3.1714000	-1.9379000	3.760300	2.364900	-0.2328000	-1.181100000	-2.54790000	1.3109000	-5.57350000	-3.62590000	-6.506400000	5.1006000	-0.8599000	-3.3076000	3.671400	8.668300	1.6187000	-9.96580000	0.53700000	-9.965800	-9.965800	-9.965800000	-2.05290000	2.56830000
GBMLGG	Tumor	TCGA-19-5960-01	4.967700	1.379100000	-9.9658000	-2.547900000	1.97120000	6.957600	-0.808400000	6.8914000	3.29440000	-2.31470000	-2.634900000	-1.7809000	-1.282800	-5.011600	-9.965800	0.54700000	-1.02620000	-0.26710000	3.7324000	-0.68730000	4.600000	5.906200	5.3331000	-3.1714000	0.4016000	3.941200	4.534900	1.9073000	-0.394000000	-3.04690000	0.9343000	-3.30760000	-3.45800000	-1.214200000	4.4496000	2.3193000	0.7493000	3.215800	9.274000	1.9340000	-2.46590000	1.90340000	-9.965800	-9.965800	-3.307600000	-1.93790000	2.37040000
GBMLGG	Tumor	TCGA-CS-6666-01	5.407000	2.813700000	-5.5735000	-3.816000000	-0.18280000	6.022200	-6.506400000	7.3672000	3.21740000	-3.45800000	-1.282800000	-3.3076000	-9.965800	-5.573500	-9.965800	-0.32010000	-3.04690000	0.61450000	4.4417000	-3.45800000	4.292900	6.877600	5.6156000	-1.7809000	-0.1993000	2.606700	3.447700	2.0004000	-1.181100000	-2.31470000	2.3451000	-5.57350000	-3.62590000	-2.826200000	6.9835000	1.5316000	-0.2845000	3.695000	8.617300	3.1393000	-6.50640000	1.71410000	-9.965800	-9.965800	-9.965800000	-2.38840000	1.89570000
GBMLGG	Tumor	TCGA-06-0686-01	5.028600	1.556300000	-1.9942000	-3.171400000	-1.05590000	6.606000	-2.826200000	5.4676000	3.85510000	-2.38840000	-0.859900000	-9.9658000	-9.965800	-9.965800	-9.965800	0.54700000	-0.61930000	-0.02770000	5.7431000	-3.45800000	9.174900	7.504200	5.4983000	-0.0574000	-0.6873000	3.528700	4.110300	1.2756000	-1.354800000	-2.31470000	3.3577000	-9.96580000	-0.96860000	-0.512500000	4.7677000	1.5064000	-1.2828000	4.153900	8.847800	4.1128000	-5.01160000	1.59980000	-9.965800	-9.965800	-3.046900000	-1.31830000	2.79100000
GBMLGG	Tumor	TCGA-TM-A7CF-01	4.650200	1.189700000	-2.3147000	-4.035000000	-0.68730000	3.961700	-3.307600000	6.5687000	1.71410000	-9.96580000	-3.171400000	-4.2934000	-9.965800	-9.965800	-9.965800	-1.24810000	-5.01160000	-6.50640000	3.6289000	-6.50640000	3.799200	6.827500	5.4486000	-2.7274000	-5.0116000	2.330800	2.373200	-2.7274000	-2.465900000	-4.29340000	1.0151000	-9.96580000	-9.96580000	-9.965800000	5.3893000	-0.3022000	-5.5735000	2.556100	8.235600	0.1648000	-9.96580000	-0.15040000	-9.965800	-5.011600	-9.965800000	-1.59510000	0.59550000
GBMLGG	Tumor	TCGA-DH-A7US-01	5.154300	2.081000000	-9.9658000	-6.506400000	-1.05590000	5.007200	-5.573500000	7.8333000	2.87400000	-9.96580000	-0.913200000	-3.1714000	-9.965800	-9.965800	-9.965800	-0.78340000	-4.60820000	-0.13450000	4.6645000	-0.13450000	4.274300	7.386700	5.5258000	-1.6850000	-2.7274000	4.362500	4.126900	0.4447000	0.112400000	-4.60820000	2.0638000	-9.96580000	-9.96580000	-6.506400000	6.8387000	0.7321000	-4.6082000	3.217400	8.898700	1.8879000	-5.57350000	3.25110000	-9.965800	-5.011600	-9.965800000	-1.99420000	0.19030000
GBMLGG	Tumor	TCGA-DU-7013-01	5.534200	1.700900000	-5.5735000	-1.552200000	2.37880000	6.203600	-1.392100000	8.2163000	4.47390000	-0.57560000	-3.307600000	-4.0350000	-3.458000	-5.011600	-9.965800	-0.99710000	-1.08620000	0.52710000	4.5318000	-1.78090000	5.872400	6.682300	5.6393000	-1.5951000	0.6517000	4.669100	5.099800	2.8199000	-0.940600000	-1.88360000	2.5238000	-1.88360000	-4.29340000	-1.214200000	5.2445000	4.1764000	1.9340000	4.500900	9.468400	2.5112000	-2.24470000	1.63270000	-9.965800	-9.965800	-5.573500000	-1.51050000	0.95680000
GBMLGG	Tumor	TCGA-E1-A7Z6-01	4.975500	1.351100000	-2.0529000	-1.685000000	0.88830000	4.298700	-5.011600000	7.9846000	3.17330000	-9.96580000	-1.430500000	-5.5735000	-9.965800	-9.965800	-9.965800	-1.55220000	-5.57350000	-6.50640000	5.1696000	-3.45800000	3.144200	7.510300	6.4596000	-4.2934000	-2.5479000	3.311900	4.234300	-1.1811000	-1.780900000	-6.50640000	2.4035000	-9.96580000	-9.96580000	-5.573500000	5.6200000	-1.5522000	-4.2934000	3.102800	8.701900	3.1701000	-9.96580000	0.08540000	-4.293400	-9.965800	-9.965800000	-4.03500000	0.21540000
GBMLGG	Tumor	TCGA-HT-7857-01	4.629400	2.336600000	-5.5735000	-0.432500000	3.62190000	6.469700	-0.394000000	3.7773000	6.17810000	0.36850000	3.039300000	-1.7322000	-9.965800	-9.965800	-5.573500	1.23940000	0.01580000	1.38460000	6.7038000	-0.32010000	5.262300	7.554400	7.1083000	-3.4580000	2.8582000	4.593400	5.478400	4.5392000	1.844400000	-0.15040000	4.1636000	0.45520000	-1.28280000	-0.968600000	5.1946000	5.1293000	3.5547000	5.363200	8.086700	6.7790000	-0.80840000	2.75510000	-9.965800	-9.965800	-2.314700000	2.34790000	6.76010000
GBMLGG	Tumor	TCGA-E1-5319-01	4.965800	1.687500000	-5.5735000	-4.035000000	-0.94060000	4.272100	-3.816000000	5.7885000	2.33370000	-2.63490000	-1.510500000	-3.4580000	-9.965800	-9.965800	-9.965800	-1.88360000	-3.17140000	-0.59730000	3.6219000	-1.21420000	3.498400	6.975600	6.5311000	-3.0469000	-0.3383000	3.707200	5.009500	1.4335000	-0.338300000	-0.59730000	1.6093000	-5.57350000	-3.17140000	-9.965800000	4.9050000	-0.2328000	-0.7108000	3.061900	8.635400	1.7403000	-5.01160000	0.85680000	-9.965800	-9.965800	-9.965800000	-6.50640000	-2.17790000
GBMLGG	Tumor	TCGA-DU-A5TS-01	4.021600	1.967500000	-9.9658000	-3.307600000	-1.51050000	4.134300	-2.727400000	6.4660000	3.03230000	-9.96580000	-5.573500000	-3.4580000	-9.965800	-9.965800	-9.965800	0.53700000	-9.96580000	-9.96580000	4.9256000	-2.82620000	3.670300	7.462000	5.8548000	-2.3884000	-3.1714000	2.459700	3.007400	-0.4921000	-1.831400000	-6.50640000	1.2875000	-9.96580000	-9.96580000	-9.965800000	5.3882000	-3.8160000	-5.0116000	3.235900	8.344200	0.7748000	-9.96580000	2.65790000	-9.965800	-5.011600	-9.965800000	-2.93240000	-1.99420000
GBMLGG	Tumor	TCGA-HT-7856-01	4.979200	1.993100000	-1.5951000	-3.046900000	0.01580000	3.928900	-2.244700000	6.0097000	2.24820000	-9.96580000	-2.052900000	-2.8262000	-4.293400	-9.965800	-9.965800	-1.46990000	-2.63490000	-3.17140000	3.6849000	-3.81600000	3.538700	6.713800	6.5673000	-3.4580000	-2.3147000	2.930000	2.722700	0.4125000	-0.833900000	-3.62590000	1.9859000	-9.96580000	-5.01160000	-6.506400000	5.9388000	-0.6643000	-4.6082000	2.639500	8.124300	1.4911000	-5.57350000	2.06730000	-9.965800	-4.035000	-9.965800000	-2.31470000	-0.15040000
[truncated: 11,550 more rows]
[truncated: 14 more columns]
