# Supplementary material for: Identification of CHMP7 as a promising immunobiomarker for immunotherapy and chemotherapy and impact on prognosis of colorectal cancer patients
Source: Front Cell Dev Biol. 2023 Aug 30;11:1211843. doi: 10.3389/fcell.2023.1211843 (PMC10499328; doi:10.3389/fcell.2023.1211843)
Supplement: Supplementary file 3 [file DataSheet2.ZIP › Fig8A.xlsx]

## Sheet: Sheet1
CODE	ID	Bcells	CAFs	CD4_Tcells	CD8_Tcells	Endothelial	Macrophages	NKcells	otherCells	exp
TCGA-GBM(N=152)	TCGA-19-1787-01	0.00064339	0.00644824	0.03822	0.0131051	0.0587456	0.0380874	2.33099e-08	0.84475	4.2921
TCGA-GBM(N=152)	TCGA-06-5412-01	3.3455e-07	0.0113135	0.0126693	0.0430387	0.117917	0.0661031	0.00139729	0.74756	4.7501
TCGA-GBM(N=152)	TCGA-16-0846-01	0.00160767	0.00220204	0.0467307	0.0212544	0.0446308	0.062597	8.06384e-09	0.820977	4.1178
TCGA-GBM(N=152)	TCGA-12-5299-01	1.18154e-06	0.00847789	0.0127431	0.015402	0.030852	0.030583	0.000292629	0.901648	4.8788
TCGA-GBM(N=152)	TCGA-06-2561-01	0.000257836	0.00508891	0.0508952	0.0249985	0.0473025	0.0464875	3.17797e-09	0.82497	4.6877
TCGA-GBM(N=152)	TCGA-06-0132-01	0.00128533	0.0149677	0.0412606	0.0852004	0.0630475	0.109266	7.55018e-08	0.684972	4.1203
TCGA-GBM(N=152)	TCGA-26-5136-01	0.0013278	0.00474474	0.039729	0.0243948	0.0463546	0.0463186	3.41178e-09	0.83713	4.3177
TCGA-GBM(N=152)	TCGA-27-2521-01	0.00149989	0.00281235	0.0378118	0.0175726	0.0329801	0.0131581	7.50942e-08	0.894165	5.1215
TCGA-GBM(N=152)	TCGA-19-2629-01	0.000485683	0.0018215	0.0379044	0.0150501	0.0502862	0.037374	3.35555e-09	0.857078	5.076
TCGA-GBM(N=152)	TCGA-06-0238-01	0.000295217	0.00291814	0.0279652	0.0487968	0.0314146	0.0499816	1.65185e-08	0.838628	3.9012
TCGA-GBM(N=152)	TCGA-06-0749-01	0.00154198	0.001269	0.0459108	0.00677769	0.0548189	0.0768292	7.61826e-08	0.812852	4.3227
TCGA-GBM(N=152)	TCGA-06-0174-01	0.00184892	0.00381312	0.0330606	0.0163983	0.0705791	0.0188951	1.97499e-09	0.855405	5.0427
TCGA-GBM(N=152)	TCGA-06-5414-01	0.000203608	0.00659325	0.023061	0.0254613	0.0682245	0.0387395	3.17711e-08	0.837717	5.1502
TCGA-GBM(N=152)	TCGA-28-5207-01	0.00275592	0.00480077	0.0477006	0.029994	0.174608	0.0195794	1.06722e-09	0.720561	5.1416
TCGA-GBM(N=152)	TCGA-06-5410-01	0.000420262	0.0197439	1.38347e-06	0.143861	0.0913737	0.248106	8.55739e-08	0.496493	4.4463
TCGA-GBM(N=152)	TCGA-06-0747-01	0.0018516	0.00244549	0.0354324	0.0206711	0.0653826	0.0116161	2.8068e-10	0.862601	4.5736
TCGA-GBM(N=152)	TCGA-28-2513-01	0.000124549	0.0161449	0.00668902	0.0493861	0.0825261	0.0652731	1.06274e-08	0.779856	4.1019
TCGA-GBM(N=152)	TCGA-76-4927-01	0.000430187	0.0216607	0.0230523	0.0247098	0.0757046	0.0395398	5.74145e-09	0.814903	5.1002
TCGA-GBM(N=152)	TCGA-06-0645-01	5.28115e-07	0.0186645	0.0059136	0.0647176	0.107155	0.110323	0.0011185	0.692107	4.7426
TCGA-GBM(N=152)	TCGA-06-2565-01	0.00119712	0.00542273	0.0300902	0.0291727	0.100672	0.0190071	9.02336e-09	0.814438	5.1732
TCGA-GBM(N=152)	TCGA-06-0130-01	5.19336e-07	0.185762	7.03791e-07	0.087811	0.018105	0.111413	0.000433512	0.596475	4.5311
TCGA-GBM(N=152)	TCGA-06-0750-01	1.07532e-07	0.0259378	0.0314799	0.0171607	0.0838578	0.0304193	4.95947e-05	0.811095	4.38
TCGA-GBM(N=152)	TCGA-27-1831-01	0.000105295	0.00629156	0.00881252	0.0196052	0.0269934	0.043168	7.4242e-08	0.895024	3.4277
TCGA-GBM(N=152)	TCGA-06-5416-01	0.00109154	0.00491472	0.0233162	0.0145098	0.029522	0.00569768	1.93778e-10	0.920948	5.5116
TCGA-GBM(N=152)	TCGA-06-0141-01	3.32125e-07	0.03393	0.0246947	0.0641251	0.0571638	0.0910919	1.07218e-07	0.728994	3.7625
TCGA-GBM(N=152)	TCGA-06-0125-01	0.00137717	0.00784927	0.0419009	0.0195672	0.0803741	0.00916502	1.04501e-09	0.839766	5.2095
TCGA-GBM(N=152)	TCGA-76-4925-01	0.000157236	0.00486452	0.0282846	0.0119155	0.0352361	0.0116152	4.73143e-09	0.907927	5.1355
TCGA-GBM(N=152)	TCGA-76-4932-01	0.000565377	0.00235179	0.0291019	0.0108384	0.0601289	0.0188852	7.49686e-09	0.878128	5.1792
TCGA-GBM(N=152)	TCGA-06-0743-01	5.16557e-05	0.00652211	0.0294423	0.023089	0.0904787	0.0242238	4.97087e-08	0.826192	4.2304
TCGA-GBM(N=152)	TCGA-14-1034-01	0.00132221	0.0091398	0.0374443	0.0213609	0.0611997	0.0397296	4.15178e-09	0.829804	4.6381
TCGA-GBM(N=152)	TCGA-06-0184-01	3.07352e-07	0.0111483	0.0186466	0.0309009	0.0978153	0.0785536	0.000104529	0.76283	4.3306
TCGA-GBM(N=152)	TCGA-12-3652-01	0.000586742	0.00123779	0.0147136	0.00812425	0.053645	0.008938	3.74522e-09	0.912755	4.664
TCGA-GBM(N=152)	TCGA-26-5132-01	0.000651503	0.00828907	0.0260627	0.017553	0.0935853	0.0254431	3.18539e-09	0.828415	4.7225
TCGA-GBM(N=152)	TCGA-32-1970-01	0.00173881	0.00265545	0.0364081	0.0212693	0.082727	0.0175486	2.42426e-09	0.837653	5.0365
TCGA-GBM(N=152)	TCGA-06-0219-01	2.41205e-06	0.00132746	0.0172006	0.0171995	0.022522	0.0297155	0.000388906	0.911644	3.2112
TCGA-GBM(N=152)	TCGA-14-0787-01	0.000252056	0.00596324	0.037031	0.0236836	0.037891	0.0288004	2.36488e-08	0.866379	4.7898
TCGA-GBM(N=152)	TCGA-06-0190-01	9.39994e-05	0.0743544	0.0346703	0.0341698	0.0566217	0.0515498	5.66502e-10	0.74854	4.6189
TCGA-GBM(N=152)	TCGA-26-5135-01	0.000585601	0.0143263	0.031339	0.00486908	0.138777	0.0337044	8.70298e-09	0.776399	4.8885
TCGA-GBM(N=152)	TCGA-76-4931-01	0.000588091	0.00333133	0.0301631	0.0147716	0.0456677	0.0129515	9.4066e-09	0.892527	5.381
TCGA-GBM(N=152)	TCGA-41-3915-01	0.000344704	0.044053	0.0149053	0.0437917	0.0727678	0.0547656	9.7009e-09	0.769372	3.7507
TCGA-GBM(N=152)	TCGA-06-0649-01	0.00100636	0.0122189	0.00963952	0.0534483	0.052842	0.0526519	5.97206e-11	0.818193	4.4874
TCGA-GBM(N=152)	TCGA-12-0618-01	0.00125779	0.00303844	0.0475638	0.0249602	0.0562198	0.0127353	2.44891e-09	0.854225	5.2862
TCGA-GBM(N=152)	TCGA-27-2524-01	5.32612e-07	0.0050717	0.0148023	0.00540829	0.037157	0.0400863	4.80531e-09	0.897474	3.755
TCGA-GBM(N=152)	TCGA-28-1753-01	1.05664e-06	0.114357	0.0211346	0.044348	0.0934317	0.0787218	2.02732e-07	0.648006	5.1347
TCGA-GBM(N=152)	TCGA-12-5295-01	1.24633e-07	0.00141798	7.42611e-07	0.0378197	0.0604613	0.0573428	3.86876e-07	0.842957	4.6899
TCGA-GBM(N=152)	TCGA-27-2523-01	0.000802845	0.00383854	0.0285634	0.0166375	0.0350378	0.0199354	1.54462e-08	0.895185	5.318
TCGA-GBM(N=152)	TCGA-06-2569-01	0.00156546	0.103981	0.0266542	0.0170713	0.0559852	0.00237953	6.51951e-08	0.792363	5.3002
TCGA-GBM(N=152)	TCGA-27-1830-01	0.000866807	0.0150649	0.0438277	0.0285682	0.0956593	0.0355147	4.70063e-10	0.780498	5.0229
TCGA-GBM(N=152)	TCGA-06-2559-01	0.000376332	0.00476119	0.0286129	0.0292689	0.0756605	0.0225087	4.90499e-09	0.838812	4.996
TCGA-GBM(N=152)	TCGA-27-2526-01	1.30029e-05	0.000945448	0.0133073	0.0134484	0.0445663	0.0238277	0.000922264	0.90297	4.2571
TCGA-GBM(N=152)	TCGA-06-5856-01	1.80544e-05	0.00707731	0.0151543	0.0247493	0.0797744	0.0298082	1.13868e-08	0.843418	5.3299
TCGA-GBM(N=152)	TCGA-26-1442-01	0.00132447	0.001224	0.0519935	0.0181239	0.056145	0.0100713	8.71333e-10	0.861118	4.8136
TCGA-GBM(N=152)	TCGA-06-5418-01	4.59772e-05	0.00544803	0.0322814	0.0292711	0.0340799	0.0269904	0.00115668	0.870727	4.7629
TCGA-GBM(N=152)	TCGA-26-5139-01	0.000961541	0.00871604	0.0364507	0.030358	0.0620384	0.0268187	2.89911e-09	0.834657	4.1772
TCGA-GBM(N=152)	TCGA-06-5417-01	0.00187607	0.00119746	0.0428792	0.0284023	0.044201	0.00742729	1.03491e-11	0.874017	5.6756
TCGA-GBM(N=152)	TCGA-26-5134-01	0.000408343	0.00509823	0.0535735	0.0190728	0.0318285	0.0311993	3.87901e-09	0.858819	2.2753
TCGA-GBM(N=152)	TCGA-06-5413-01	0.00208924	0.0379596	9.49795e-08	0.0448682	0.0531233	0.0480119	2.69992e-08	0.813948	4.9113
TCGA-GBM(N=152)	TCGA-76-4929-01	0.000434824	0.00290934	0.0356334	0.0116687	0.0413948	0.0300729	6.82826e-09	0.877886	5.6433
TCGA-GBM(N=152)	TCGA-06-0646-01	0.000953164	0.00540839	0.0373732	0.0242566	0.0296315	0.0510131	9.11021e-09	0.851364	5.009
TCGA-GBM(N=152)	TCGA-12-3650-01	0.000408925	0.0020209	0.0193037	0.0206119	0.0707932	0.0394608	1.79232e-08	0.8474	4.864
TCGA-GBM(N=152)	TCGA-19-2620-01	0.000748057	0.00379811	0.0388606	0.0230039	0.0860911	0.0163058	4.40143e-09	0.831192	4.2335
TCGA-GBM(N=152)	TCGA-28-5213-01	1.31465e-07	0.0192068	4.60832e-05	0.0680766	0.0375213	0.0971743	2.94559e-08	0.777975	4.5952
TCGA-GBM(N=152)	TCGA-06-0138-01	3.00531e-06	0.00439195	4.77214e-06	0.0465423	0.0793076	0.0452699	1.36751e-07	0.82448	3.8239
TCGA-GBM(N=152)	TCGA-06-5415-01	0.000756295	0.00610623	0.0349785	0.0186266	0.0755843	0.013359	3.44529e-10	0.850589	4.8997
TCGA-GBM(N=152)	TCGA-06-0139-01	1.85485e-06	0.101399	1.68327e-06	0.179304	0.0228258	0.337689	0.000111489	0.358667	4.0739
TCGA-GBM(N=152)	TCGA-02-0047-01	0.002153	0.00954021	0.0376328	0.0391318	0.0442387	0.0293449	1.12786e-09	0.837959	5.1384
TCGA-GBM(N=152)	TCGA-14-0789-01	0.00460562	0.0115131	0.0558668	0.0178157	0.0552938	0.0550919	0.00059078	0.799222	5.0339
TCGA-GBM(N=152)	TCGA-12-0616-01	0.000238897	0.00248057	0.0147091	0.0276848	0.0467266	0.0332525	1.00293e-08	0.874908	4.6154
TCGA-GBM(N=152)	TCGA-32-1982-01	0.000810934	0.0041387	1.1437e-06	0.0336839	0.300117	0.0377584	1.91235e-05	0.623471	4.1595
TCGA-GBM(N=152)	TCGA-28-5220-01	0.00123323	0.000912444	0.0225009	0.0377823	0.0261625	0.018283	0.000229393	0.892896	4.579
TCGA-GBM(N=152)	TCGA-14-0817-01	0.0025827	0.00293903	6.57906e-06	0.0385115	0.054352	0.0706515	0.000398925	0.830558	4.4634
TCGA-GBM(N=152)	TCGA-12-1597-01	0.000298681	0.00126906	0.0195552	0.022498	0.0346829	0.0246525	0.000656759	0.896387	4.5236
TCGA-GBM(N=152)	TCGA-06-2570-01	0.000742552	0.00484509	0.0476226	0.0242479	0.0771251	0.0396338	5.71694e-10	0.805783	4.284
TCGA-GBM(N=152)	TCGA-06-0211-01	0.000283465	0.0112172	0.028097	0.0228997	0.0817685	0.0287421	3.18261e-08	0.826992	4.98443
TCGA-GBM(N=152)	TCGA-02-2483-01	0.000510139	0.0059055	0.0177878	0.0218957	0.0804076	0.0332155	1.52411e-08	0.840278	5.2215
TCGA-GBM(N=152)	TCGA-06-0156-01	0.00039751	0.00978765	0.0355819	0.0401434	0.0280495	0.0445195	2.06338e-09	0.841521	4.74151
TCGA-GBM(N=152)	TCGA-27-1837-01	0.000442961	0.00374197	0.0351106	0.019457	0.0510004	0.0204457	0.00296565	0.866836	4.7991
TCGA-GBM(N=152)	TCGA-28-5204-01	4.7782e-06	0.00483417	0.0179493	0.0144408	0.0734982	0.0191327	2.06871e-08	0.87014	4.656
TCGA-GBM(N=152)	TCGA-32-5222-01	6.83564e-06	0.00220027	0.0121647	0.026928	0.0460802	0.043175	0.000508467	0.868937	4.3082
TCGA-GBM(N=152)	TCGA-28-5209-01	0.000684948	0.00861431	0.0258401	0.0115576	0.0567153	0.0105687	1.73e-09	0.886019	5.2529
TCGA-GBM(N=152)	TCGA-27-2519-01	6.71193e-06	0.0038237	0.0156499	0.0448539	0.0417266	0.0802389	1.33792e-07	0.8137	4.7645
TCGA-GBM(N=152)	TCGA-14-0790-01	0.000923833	0.00151295	0.0336279	0.0145959	0.0563715	0.00814074	8.18566e-09	0.884827	4.5988
TCGA-GBM(N=152)	TCGA-12-0821-01	0.00183225	0.00344447	0.0363993	0.0171164	0.0950809	0.0152216	8.37219e-09	0.830905	5.2231
TCGA-GBM(N=152)	TCGA-19-2619-01	0.000452026	0.0101881	0.0318711	0.0112878	0.111815	0.00986947	2.41842e-09	0.824517	5.1595
TCGA-GBM(N=152)	TCGA-27-1835-01	0.00173651	0.00443818	0.0404058	0.0106882	0.118509	0.00528425	3.54383e-10	0.818938	4.6071
TCGA-GBM(N=152)	TCGA-12-0619-01	0.00080113	0.0175778	0.0552749	0.0280087	0.061161	0.0528417	1.20623e-08	0.784335	4.8605
TCGA-GBM(N=152)	TCGA-06-0168-01	0.000455746	0.0117435	0.035091	0.0195485	0.095741	0.0790611	1.46299e-09	0.758359	4.4595
TCGA-GBM(N=152)	TCGA-27-2528-01	0.0012141	0.0342826	0.0287509	0.0144692	0.0739185	0.00793218	6.4923e-09	0.839433	4.9336
TCGA-GBM(N=152)	TCGA-28-5215-01	0.000743942	0.0839035	0.0359377	0.0308976	0.0613958	0.0480117	4.29619e-08	0.73911	5.7716
TCGA-GBM(N=152)	TCGA-28-5218-01	0.000125211	0.456166	1.26983e-06	0.0124241	0.0748673	0.0457608	3.04234e-05	0.410625	6.2302
TCGA-GBM(N=152)	TCGA-14-1825-01	0.00119487	0.00297902	0.0373882	0.0254178	0.0652432	0.0154818	6.35432e-09	0.852295	5.3516
TCGA-GBM(N=152)	TCGA-06-0129-01	0.00160924	0.00112435	0.0377075	0.0212673	0.0173735	0.0557216	4.16476e-09	0.865197	5.1954
TCGA-GBM(N=152)	TCGA-06-5859-01	3.47921e-06	0.00166415	0.0226986	0.0413278	0.0268972	0.0532682	1.43254e-09	0.854141	5.2612
TCGA-GBM(N=152)	TCGA-28-1747-01	0.000328273	0.000871739	0.0460026	0.0181419	0.0388912	0.0407269	5.5368e-08	0.855037	4.774
TCGA-GBM(N=152)	TCGA-28-2499-01	0.000988084	0.00323912	0.0192146	0.0195771	0.0511965	0.0176991	2.04077e-09	0.888086	4.854
TCGA-GBM(N=152)	TCGA-32-1980-01	0.00280941	0.00951975	0.0651358	0.0715283	0.0914987	0.0492689	1.04311e-08	0.710239	4.6142
TCGA-GBM(N=152)	TCGA-06-2564-01	0.000187457	0.00633157	0.041572	0.0238301	0.0869601	0.0335326	4.94615e-08	0.807586	4.9928
TCGA-GBM(N=152)	TCGA-06-5408-01	0.000750617	0.00607607	0.0318463	0.016768	0.0554548	0.0184912	2.56555e-09	0.870613	5.2832
TCGA-GBM(N=152)	TCGA-27-1832-01	0.000178119	0.0108862	0.0395726	0.0188124	0.033495	0.0453059	0.000964864	0.850785	4.3002
TCGA-GBM(N=152)	TCGA-14-1829-01	6.50669e-06	0.00364667	1.36259e-08	0.0522418	0.0320565	0.0415186	3.9873e-07	0.870529	2.9857
TCGA-GBM(N=152)	TCGA-32-2615-01	0.00012513	0.0188049	0.0386706	0.0166878	0.0476753	0.0258919	3.27711e-09	0.852144	4.6288
TCGA-GBM(N=152)	TCGA-06-0158-01	0.0012291	0.00366021	0.0489094	0.031347	0.0571025	0.0250926	1.27394e-09	0.832659	4.8876
TCGA-GBM(N=152)	TCGA-28-5216-01	0.000768554	0.0154813	0.0376857	0.0195689	0.0439255	0.0297249	2.35973e-09	0.852845	4.7777
TCGA-GBM(N=152)	TCGA-41-2572-01	5.41905e-05	0.00297717	0.017214	0.00647589	0.124353	0.0238773	8.09592e-09	0.825049	4.4938
TCGA-GBM(N=152)	TCGA-02-0055-01	6.09669e-09	0.118581	0.0370325	0.0205839	0.0104474	0.0476603	0.000144107	0.765551	4.8274
TCGA-GBM(N=152)	TCGA-32-2634-01	0.00180136	0.00473353	0.0491984	0.0242653	0.0560584	0.0185821	3.65994e-09	0.845361	5.1764
TCGA-GBM(N=152)	TCGA-06-5411-01	0.00216687	0.00532518	0.045118	0.0402509	0.0525977	0.0314452	5.61288e-09	0.823096	5.0648
TCGA-GBM(N=152)	TCGA-06-0744-01	0.000300536	0.00287497	0.016112	0.0150385	0.0970849	0.0165317	1.49025e-08	0.852057	4.1368
TCGA-GBM(N=152)	TCGA-76-4928-01	4.4363e-05	0.00912867	0.0191565	0.0171652	0.0787348	0.0338356	3.79952e-09	0.841935	5.1111
TCGA-GBM(N=152)	TCGA-06-0644-01	0.000158759	0.0881791	0.0242984	0.0198849	0.0347384	0.0444657	6.91547e-09	0.788275	5.0321
TCGA-GBM(N=152)	TCGA-14-0871-01	0.000318343	0.0619685	0.0200226	0.0169989	0.0440601	0.00261364	1.02492e-09	0.854018	4.5644
TCGA-GBM(N=152)	TCGA-08-0386-01	0.00146411	0.00714401	0.039465	0.0191479	0.120265	0.0113923	1.02157e-09	0.801122	5.1851
TCGA-GBM(N=152)	TCGA-32-2632-01	0.00302099	0.00488098	0.0218963	0.0390778	0.08366	0.062576	1.46325e-08	0.784888	4.847
TCGA-GBM(N=152)	TCGA-06-0882-01	0.00145131	0.0070143	0.034325	0.0538351	0.0820934	0.0502272	5.08739e-09	0.771054	4.6253
TCGA-GBM(N=152)	TCGA-41-4097-01	0.000312169	0.0392434	0.0311611	0.0390586	0.0767555	0.0354533	6.80702e-09	0.778016	5
TCGA-GBM(N=152)	TCGA-16-1045-01	4.41358e-08	0.0181511	1.49422e-06	0.0672112	0.0949673	0.0998039	1.51455e-08	0.719865	4.9937
TCGA-GBM(N=152)	TCGA-19-2625-01	0.00124697	0.00380694	0.0395933	0.00757648	0.0282359	0.0227649	8.32072e-10	0.896775	4.4463
TCGA-GBM(N=152)	TCGA-27-1834-01	0.0018878	0.0024789	0.0523663	0.0281416	0.0356995	0.0319268	4.90639e-09	0.847499	5.2111
TCGA-GBM(N=152)	TCGA-41-2571-01	0.000735435	0.00425799	0.0312672	0.0145244	0.0319397	0.0174935	0.00111759	0.898664	4.7372
TCGA-GBM(N=152)	TCGA-19-4065-01	1.47595e-06	0.016607	0.0183313	0.0386081	0.0278525	0.0650175	1.15556e-05	0.833571	4.1684
TCGA-GBM(N=152)	TCGA-14-0781-01	0.000209262	0.0128489	0.0334002	0.0258094	0.115956	0.0392159	1.97906e-08	0.772561	4.4713
TCGA-GBM(N=152)	TCGA-06-0157-01	0.00142371	0.00522574	0.0360924	0.0298944	0.0829058	0.0291126	2.9791e-09	0.815345	4.5608
TCGA-GBM(N=152)	TCGA-12-3653-01	0.000579353	0.00155421	0.0166798	0.00908089	0.0719533	0.0207838	1.75809e-09	0.879369	5.3548
TCGA-GBM(N=152)	TCGA-76-4926-01	0.00175261	0.00149975	0.0325216	0.0226386	0.0522852	0.0172905	2.58636e-09	0.872012	4.853
TCGA-GBM(N=152)	TCGA-26-5133-01	0.00124557	0.00551199	0.0357568	0.0152707	0.0631883	0.0098569	3.7768e-10	0.86917	5.2338
TCGA-GBM(N=152)	TCGA-06-2562-01	0.000475742	0.0181777	0.0491126	0.0225734	0.0777237	0.0294744	7.77803e-09	0.802462	4.9108
TCGA-GBM(N=152)	TCGA-41-5651-01	0.00171044	0.00190305	0.0301909	0.0170471	0.0526609	0.00949097	1.24643e-09	0.886996	5.2453
TCGA-GBM(N=152)	TCGA-06-0210-01	0.000417142	0.00379121	0.0313216	0.0374705	0.020625	0.037847	3.18177e-09	0.868528	4.5066
TCGA-GBM(N=152)	TCGA-19-2624-01	0.000606791	0.00442075	0.0324817	0.0125735	0.0991314	0.00863631	1.98316e-09	0.84215	4.7263
TCGA-GBM(N=152)	TCGA-19-5960-01	0.00128893	0.00115744	0.0310216	0.0165856	0.015205	0.010641	4.63666e-09	0.9241	4.9677
TCGA-GBM(N=152)	TCGA-06-0686-01	0.000906747	0.00530696	0.0328275	0.0238444	0.123597	0.0299366	2.22622e-10	0.783581	5.0286
TCGA-GBM(N=152)	TCGA-06-2563-01	0.000749983	0.00979504	0.0228004	0.0203487	0.0897297	0.016162	2.94688e-10	0.840414	4.677
TCGA-GBM(N=152)	TCGA-15-1444-01	0.00120282	0.00243845	0.0477482	0.0227674	0.0729927	0.033921	7.32455e-10	0.818929	4.8223
TCGA-GBM(N=152)	TCGA-32-4213-01	3.0412e-05	0.0174725	4.37936e-07	0.0364476	0.105824	0.0666597	6.21325e-07	0.773565	3.3105
TCGA-GBM(N=152)	TCGA-15-0742-01	0.000202169	0.0041633	0.0224691	0.00841124	0.0686401	0.0119876	9.29867e-10	0.884126	5.0479
TCGA-GBM(N=152)	TCGA-06-0187-01	2.07773e-07	0.00502096	0.0210435	0.0127016	0.0834397	0.0283807	1.63359e-08	0.849413	4.9137
TCGA-GBM(N=152)	TCGA-19-1390-01	0.0011227	0.00451168	0.0530477	0.0247903	0.0614122	0.0143034	1.1484e-09	0.840812	5.5958
TCGA-GBM(N=152)	TCGA-06-2557-01	0.00201607	0.0040729	0.0236107	0.0561366	0.0351771	0.0923496	7.60967e-09	0.786637	5.0427
TCGA-GBM(N=152)	TCGA-06-0878-01	0.00134979	0.0103288	0.0439261	0.0184425	0.0505997	0.0333352	1.04026e-07	0.842018	4.7523
TCGA-GBM(N=152)	TCGA-06-2567-01	0.000535983	0.0077571	0.0655027	0.0339663	0.0407736	0.0384912	0.004432	0.808541	5.0237
TCGA-GBM(N=152)	TCGA-32-2616-01	0.000741031	0.00508186	0.0301204	0.0169092	0.0331657	0.0261522	4.09865e-07	0.887829	4.9117
TCGA-GBM(N=152)	TCGA-28-5208-01	0.000786251	0.00508834	0.0165729	0.0327191	0.0798282	0.0354451	5.18693e-09	0.82956	5.0036
TCGA-GBM(N=152)	TCGA-28-2514-01	0.0017486	0.00369791	0.0400813	0.0300594	0.103729	0.0129741	2.839e-09	0.807709	4.9552
TCGA-GBM(N=152)	TCGA-06-1804-01	0.00186611	0.00527954	0.0463396	0.025491	0.0584422	0.014726	1.16254e-09	0.847855	5.5907
TCGA-GBM(N=152)	TCGA-14-2554-01	0.000390361	0.00248475	0.0213419	0.0247585	0.0482705	0.0336325	0.000408941	0.868712	4.0994
TCGA-GBM(N=152)	TCGA-02-2485-01	0.000918498	0.00265038	0.0323085	0.0158895	0.0615987	0.018033	1.74064e-08	0.868601	4.9704
TCGA-GBM(N=152)	TCGA-06-5858-01	0.00159689	0.0109057	0.028302	0.0216973	0.0753661	0.0266751	2.10259e-10	0.835457	5.0828
TCGA-GBM(N=152)	TCGA-06-0178-01	5.88277e-07	0.00152903	0.000648101	0.02725	0.0201733	0.0335917	0.000751154	0.916056	3.4868
TCGA-GBM(N=152)	TCGA-14-1823-01	2.21178e-08	0.00272761	0.0110715	0.0356706	0.015475	0.0367516	1.09374e-06	0.898303	3.5149
TCGA-GBM(N=152)	TCGA-28-2509-01	0.000391069	0.00520324	0.0304062	0.0106357	0.0143392	0.0212473	1.32815e-08	0.917777	4.5534
TCGA-GBM(N=152)	TCGA-06-2558-01	0.0014366	0.00627623	0.0354154	0.0360117	0.0922966	0.0247369	4.38707e-09	0.803826	4.8699
TCGA-GBM(N=152)	TCGA-06-0745-01	0.000109829	0.0066249	0.0138412	0.0181154	0.0998214	0.0427816	2.77479e-07	0.818705	4.5342
TCGA-GBMLGG(N=656)	TCGA-19-1787-01	0.00064339	0.00644824	0.03822	0.0131051	0.0587456	0.0380874	2.33099e-08	0.84475	4.2921
TCGA-GBMLGG(N=656)	TCGA-S9-A7J2-01	0.00168995	0.0028105	0.0536402	0.0148107	0.0437243	0.00641448	7.15028e-10	0.87691	5.3078
TCGA-GBMLGG(N=656)	TCGA-E1-A7YI-01	0.00108463	0.00301744	0.0494668	0.0261109	0.0762393	0.014218	9.49131e-10	0.829863	5.8948
TCGA-GBMLGG(N=656)	TCGA-06-5412-01	3.3455e-07	0.0113135	0.0126693	0.0430387	0.117917	0.0661031	0.00139729	0.74756	4.7501
TCGA-GBMLGG(N=656)	TCGA-DU-7302-01	0.00502524	0.000711721	0.107687	0.0369646	0.0252991	0.00893404	5.33452e-10	0.815378	5.1148
TCGA-GBMLGG(N=656)	TCGA-DU-A7TI-01	0.00263983	0.00234233	0.0729928	0.0153674	0.0258289	0.0251547	8.79081e-09	0.855674	5.1355
TCGA-GBMLGG(N=656)	TCGA-16-0846-01	0.00160767	0.00220204	0.0467307	0.0212544	0.0446308	0.062597	8.06384e-09	0.820977	4.1178
TCGA-GBMLGG(N=656)	TCGA-12-5299-01	1.18154e-06	0.00847789	0.0127431	0.015402	0.030852	0.030583	0.000292629	0.901648	4.8788
TCGA-GBMLGG(N=656)	TCGA-P5-A5EX-01	0.00302668	0.0060478	0.0311125	0.016884	0.0605096	0.0287351	1.70138e-09	0.853684	4.691
TCGA-GBMLGG(N=656)	TCGA-HT-8563-01	1.50365e-05	0.00357123	4.50215e-07	0.0771906	0.0250773	0.134206	4.02033e-09	0.75994	5.1938
TCGA-GBMLGG(N=656)	TCGA-06-2561-01	0.000257836	0.00508891	0.0508952	0.0249985	0.0473025	0.0464875	3.17797e-09	0.82497	4.6877
TCGA-GBMLGG(N=656)	TCGA-DU-7012-01	0.00364594	0.0212627	0.037691	0.0314746	0.0231517	0.0487416	5.72578e-09	0.834032	4.8069
TCGA-GBMLGG(N=656)	TCGA-E1-5322-01	0.00146191	0.00178469	0.0500353	0.0153093	0.017657	0.041627	2.35498e-09	0.872125	5.2969
TCGA-GBMLGG(N=656)	TCGA-HT-8558-01	0.00996376	0.00129196	0.180039	0.0718547	0.0501084	0.00229838	1.19802e-09	0.684444	5.1136
TCGA-GBMLGG(N=656)	TCGA-S9-A6U8-01	0.00207087	0.00192331	0.05289	0.0104596	0.0526969	0.0222634	3.35657e-09	0.857696	5.2188
TCGA-GBMLGG(N=656)	TCGA-CS-5393-01	0.00222114	0.000710694	0.0497341	0.0130875	0.0414035	0.0203264	2.10167e-10	0.872517	4.7819
TCGA-GBMLGG(N=656)	TCGA-HT-7854-01	0.0024127	0.00167705	0.0616178	0.0251607	0.0380076	0.0263486	4.35817e-09	0.844776	4.6742
TCGA-GBMLGG(N=656)	TCGA-HT-7874-01	0.00706166	0.00193011	0.138471	0.047734	0.0420975	0.0168006	2.89919e-10	0.745905	5.0605
TCGA-GBMLGG(N=656)	TCGA-RY-A845-01	0.00244784	0.00363058	0.0607646	0.0173793	0.0296829	0.0117398	1.45312e-09	0.874355	5.3045
TCGA-GBMLGG(N=656)	TCGA-06-0132-01	0.00128533	0.0149677	0.0412606	0.0852004	0.0630475	0.109266	7.55018e-08	0.684972	4.1203
TCGA-GBMLGG(N=656)	TCGA-HT-7616-01	0.00484561	0.004406	0.040174	0.0383553	0.0867636	0.0388	2.34834e-09	0.786655	5.2506
TCGA-GBMLGG(N=656)	TCGA-KT-A7W1-01	0.000993494	0.00356388	0.0292464	0.015907	0.0986303	0.00888362	2.31795e-09	0.842775	5.1469
TCGA-GBMLGG(N=656)	TCGA-P5-A5F2-01	0.00228681	0.000790504	0.0503158	0.019692	0.0318596	0.00662948	2.55195e-09	0.888426	4.7148
TCGA-GBMLGG(N=656)	TCGA-26-5136-01	0.0013278	0.00474474	0.039729	0.0243948	0.0463546	0.0463186	3.41178e-09	0.83713	4.3177
TCGA-GBMLGG(N=656)	TCGA-27-2521-01	0.00149989	0.00281235	0.0378118	0.0175726	0.0329801	0.0131581	7.50942e-08	0.894165	5.1215
TCGA-GBMLGG(N=656)	TCGA-19-2629-01	0.000485683	0.0018215	0.0379044	0.0150501	0.0502862	0.037374	3.35555e-09	0.857078	5.076
TCGA-GBMLGG(N=656)	TCGA-06-0238-01	0.000295217	0.00291814	0.0279652	0.0487968	0.0314146	0.0499816	1.65185e-08	0.838628	3.9012
TCGA-GBMLGG(N=656)	TCGA-06-0749-01	0.00154198	0.001269	0.0459108	0.00677769	0.0548189	0.0768292	7.61826e-08	0.812852	4.3227
TCGA-GBMLGG(N=656)	TCGA-CS-5396-01	0.00312125	0.00307559	0.0686653	0.035733	0.044938	0.0126428	1.03333e-09	0.831824	5.2265
TCGA-GBMLGG(N=656)	TCGA-HT-7680-01	0.00165135	0.00306915	0.03676	0.0155424	0.0275474	0.0140557	1.54803e-09	0.901374	4.8679
TCGA-GBMLGG(N=656)	TCGA-S9-A7IS-01	0.00136149	0.00301771	0.0456099	0.0160652	0.0933642	0.00883359	1.61197e-09	0.831748	5.4634
TCGA-GBMLGG(N=656)	TCGA-06-0174-01	0.00184892	0.00381312	0.0330606	0.0163983	0.0705791	0.0188951	1.97499e-09	0.855405	5.0427
TCGA-GBMLGG(N=656)	TCGA-HW-7486-01	0.00102915	0.000913664	0.0504719	0.0201238	0.0415273	0.0186272	7.56008e-08	0.867307	4.8151
TCGA-GBMLGG(N=656)	TCGA-P5-A5F1-01	0.000817926	0.00182589	0.0239788	0.0135069	0.0372988	0.0219516	6.43708e-09	0.90062	4.5717
TCGA-GBMLGG(N=656)	TCGA-DU-7011-01	0.00282826	0.00466019	0.0643215	0.0305585	0.060322	0.031888	1.64876e-09	0.805422	4.3869
TCGA-GBMLGG(N=656)	TCGA-06-5414-01	0.000203608	0.00659325	0.023061	0.0254613	0.0682245	0.0387395	3.17711e-08	0.837717	5.1502
TCGA-GBMLGG(N=656)	TCGA-P5-A77X-01	0.00311059	0.00242969	0.0732603	0.0261898	0.0331604	0.00741196	1.43268e-09	0.854437	4.427
TCGA-GBMLGG(N=656)	TCGA-28-5207-01	0.00275592	0.00480077	0.0477006	0.029994	0.174608	0.0195794	1.06722e-09	0.720561	5.1416
TCGA-GBMLGG(N=656)	TCGA-VM-A8CA-01	0.00100491	0.00198179	0.0422592	0.0133501	0.125436	0.0136255	1.93727e-09	0.802342	4.5663
TCGA-GBMLGG(N=656)	TCGA-DU-7015-01	0.00327485	0.00188477	0.0453601	0.0155276	0.0174366	0.032871	1.29858e-08	0.883645	5.0282
TCGA-GBMLGG(N=656)	TCGA-TM-A7C5-01	0.00222138	0.000841129	0.0625972	0.0177068	0.0496131	0.00633955	2.07635e-11	0.860681	4.865
TCGA-GBMLGG(N=656)	TCGA-DU-8162-01	0.00626542	0.00225949	0.115501	0.0444826	0.043925	0.00810787	6.46207e-10	0.779459	4.9612
TCGA-GBMLGG(N=656)	TCGA-TM-A84O-01	0.00163184	0.00152552	0.0481238	0.0221865	0.0457095	0.0150105	3.21987e-09	0.865812	4.5154
TCGA-GBMLGG(N=656)	TCGA-06-5410-01	0.000420262	0.0197439	1.38347e-06	0.143861	0.0913737	0.248106	8.55739e-08	0.496493	4.4463
TCGA-GBMLGG(N=656)	TCGA-06-0747-01	0.0018516	0.00244549	0.0354324	0.0206711	0.0653826	0.0116161	2.8068e-10	0.862601	4.5736
TCGA-GBMLGG(N=656)	TCGA-FG-A60K-01	0.00131171	0.00321261	0.0533852	0.00953872	0.0206392	0.0247887	1.09799e-08	0.887124	4.991
TCGA-GBMLGG(N=656)	TCGA-S9-A7R3-01	0.000507256	0.00140033	0.0168859	0.0307375	0.0607804	0.0186711	1.61392e-08	0.871017	4.9644
TCGA-GBMLGG(N=656)	TCGA-TQ-A7RN-01	0.00300094	0.00202859	0.0673756	0.0244017	0.0429242	0.00705448	5.90723e-10	0.853214	5.248
TCGA-GBMLGG(N=656)	TCGA-28-2513-01	0.000124549	0.0161449	0.00668902	0.0493861	0.0825261	0.0652731	1.06274e-08	0.779856	4.1019
TCGA-GBMLGG(N=656)	TCGA-DU-A6S6-01	0.00555026	0.00440016	0.114895	0.0389598	0.0379662	0.00617654	5.92851e-11	0.792052	5.3782
TCGA-GBMLGG(N=656)	TCGA-S9-A7R2-01	0.00101781	0.00234402	0.039578	0.026348	0.0444434	0.035374	8.53031e-09	0.850895	4.4006
TCGA-GBMLGG(N=656)	TCGA-P5-A735-01	0.00144651	0.00115618	0.0622261	0.0113726	0.0172546	0.0121712	4.66713e-10	0.894373	5.0943
TCGA-GBMLGG(N=656)	TCGA-76-4927-01	0.000430187	0.0216607	0.0230523	0.0247098	0.0757046	0.0395398	5.74145e-09	0.814903	5.1002
TCGA-GBMLGG(N=656)	TCGA-HT-7691-01	0.00152319	0.00214038	0.0417033	0.0128532	0.0666636	0.027206	2.47299e-09	0.84791	4.8585
TCGA-GBMLGG(N=656)	TCGA-FG-A6J1-01	0.000707671	0.000943786	0.0336066	0.00831552	0.0826578	0.0150507	5.94515e-10	0.858718	4.3002
TCGA-GBMLGG(N=656)	TCGA-DU-6402-01	0.000113872	0.0072354	0.0361705	0.0145091	0.0607882	0.0404625	3.36175e-08	0.84072	5.1831
TCGA-GBMLGG(N=656)	TCGA-HT-8104-01	0.00188721	0.00239971	0.0435271	0.0208313	0.0843741	0.0116954	1.28754e-07	0.835285	5.1784
TCGA-GBMLGG(N=656)	TCGA-FN-7833-01	0.000409149	0.0024224	0.0100264	0.0148615	0.0331113	0.0979696	3.03961e-08	0.8412	5.0896
TCGA-GBMLGG(N=656)	TCGA-HT-7473-01	0.00115383	0.0018782	0.0255048	0.0551368	0.0203412	0.0534327	1.63088e-09	0.842552	4.7442
TCGA-GBMLGG(N=656)	TCGA-06-0645-01	5.28115e-07	0.0186645	0.0059136	0.0647176	0.107155	0.110323	0.0011185	0.692107	4.7426
TCGA-GBMLGG(N=656)	TCGA-06-2565-01	0.00119712	0.00542273	0.0300902	0.0291727	0.100672	0.0190071	9.02336e-09	0.814438	5.1732
TCGA-GBMLGG(N=656)	TCGA-HT-8019-01	0.00836487	0.00245701	0.156726	0.0582386	0.0556548	0.00268983	4.48347e-10	0.715869	4.4304
TCGA-GBMLGG(N=656)	TCGA-06-0130-01	5.19336e-07	0.185762	7.03791e-07	0.087811	0.018105	0.111413	0.000433512	0.596475	4.5311
TCGA-GBMLGG(N=656)	TCGA-06-0750-01	1.07532e-07	0.0259378	0.0314799	0.0171607	0.0838578	0.0304193	4.95947e-05	0.811095	4.38
TCGA-GBMLGG(N=656)	TCGA-DB-A4XF-01	0.003668	0.0017118	0.0687924	0.0370022	0.0422793	0.0125184	2.93248e-10	0.834028	4.836
TCGA-GBMLGG(N=656)	TCGA-HT-A5RA-01	0.00320247	0.00636009	0.033617	0.0202344	0.0789249	0.0103544	1.94707e-09	0.847307	4.9093
TCGA-GBMLGG(N=656)	TCGA-E1-A7YL-01	0.00101713	0.0090764	0.0520294	0.0193543	0.0240942	0.0361594	2.67015e-09	0.858269	4.2795
TCGA-GBMLGG(N=656)	TCGA-27-1831-01	0.000105295	0.00629156	0.00881252	0.0196052	0.0269934	0.043168	7.4242e-08	0.895024	3.4277
TCGA-GBMLGG(N=656)	TCGA-HT-A61B-01	0.000539729	0.00212138	0.0274377	0.0110218	0.0422488	0.0823608	1.32337e-07	0.83427	4.8758
TCGA-GBMLGG(N=656)	TCGA-TM-A7CA-01	0.00257222	0.0013494	0.0705175	0.0213658	0.0293478	0.0103769	3.30806e-10	0.86447	5.4689
TCGA-GBMLGG(N=656)	TCGA-06-5416-01	0.00109154	0.00491472	0.0233162	0.0145098	0.029522	0.00569768	1.93778e-10	0.920948	5.5116
TCGA-GBMLGG(N=656)	TCGA-HT-7684-01	0.000618414	0.00129274	0.0227142	0.001004	0.0649967	0.0188199	7.36766e-08	0.890554	3.9041
TCGA-GBMLGG(N=656)	TCGA-HW-8322-01	0.0022441	0.00226678	0.0637216	0.0260234	0.0264503	0.0104926	4.30102e-10	0.868801	5.2649
TCGA-GBMLGG(N=656)	TCGA-S9-A6U9-01	0.00137238	0.00242998	0.0462717	0.0163039	0.107702	0.0322322	2.83424e-09	0.793687	4.7285
TCGA-GBMLGG(N=656)	TCGA-HT-7676-01	0.00149959	0.00376705	0.0437465	0.00300831	0.0217795	0.0358411	8.95877e-09	0.890358	4.6657
TCGA-GBMLGG(N=656)	TCGA-HT-7469-01	0.00133551	0.00171417	0.0334479	0.0175692	0.0281812	0.0111226	6.13264e-10	0.906629	5.5027
TCGA-GBMLGG(N=656)	TCGA-DH-A7UU-01	0.00234089	0.00106744	0.0632685	0.0178588	0.0628092	0.0136712	1.08181e-09	0.838984	5.1182
TCGA-GBMLGG(N=656)	TCGA-HT-7873-01	0.00154634	0.0027692	0.0509941	0.0117363	0.0344467	0.0145241	6.48865e-10	0.883983	4.9996
TCGA-GBMLGG(N=656)	TCGA-HW-A5KK-01	0.000268266	0.00165747	0.0511723	0.0195233	0.0378039	0.0458641	1.31105e-07	0.843711	4.47
TCGA-GBMLGG(N=656)	TCGA-DB-A64P-01	0.00200344	0.00235437	0.0449305	0.022605	0.0581587	0.014628	8.88742e-11	0.85532	4.748
TCGA-GBMLGG(N=656)	TCGA-HT-7478-01	0.00203782	0.00174274	0.0469834	0.0256911	0.0204513	0.0425775	1.26773e-08	0.860516	4.7603
TCGA-GBMLGG(N=656)	TCGA-S9-A6TX-01	0.00140052	0.00175219	0.0531728	0.0186965	0.0657818	0.0103236	4.99399e-10	0.848873	4.9289
TCGA-GBMLGG(N=656)	TCGA-RY-A83Z-01	0.000325886	0.00043939	0.0246438	0.00665882	0.0273751	0.0169151	3.24824e-09	0.923642	5.1252
TCGA-GBMLGG(N=656)	TCGA-FG-6688-01	0.000384249	0.00205057	0.0468149	0.0266897	0.033878	0.0342762	3.22919e-08	0.855906	4.2204
TCGA-GBMLGG(N=656)	TCGA-06-0141-01	3.32125e-07	0.03393	0.0246947	0.0641251	0.0571638	0.0910919	1.07218e-07	0.728994	3.7625
TCGA-GBMLGG(N=656)	TCGA-06-0125-01	0.00137717	0.00784927	0.0419009	0.0195672	0.0803741	0.00916502	1.04501e-09	0.839766	5.2095
TCGA-GBMLGG(N=656)	TCGA-FG-A4MT-01	0.000569858	0.00118286	0.0272019	0.00975821	0.0382693	0.0116376	3.09471e-10	0.91138	5.0884
TCGA-GBMLGG(N=656)	TCGA-76-4925-01	0.000157236	0.00486452	0.0282846	0.0119155	0.0352361	0.0116152	4.73143e-09	0.907927	5.1355
TCGA-GBMLGG(N=656)	TCGA-FG-A6IZ-01	0.000714534	0.000744387	0.0416674	0.00793549	0.0407539	0.00919197	1.52275e-09	0.898992	4.6347
TCGA-GBMLGG(N=656)	TCGA-HT-8113-01	0.00900928	0.00176866	0.160785	0.0581327	0.0460947	0.00567675	3.44423e-10	0.718533	4.9477
TCGA-GBMLGG(N=656)	TCGA-DH-A7UT-01	0.00109725	0.00111137	0.0449519	0.0107756	0.0355873	0.0201181	4.1944e-08	0.886358	4.8105
TCGA-GBMLGG(N=656)	TCGA-76-4932-01	0.000565377	0.00235179	0.0291019	0.0108384	0.0601289	0.0188852	7.49686e-09	0.878128	5.1792
TCGA-GBMLGG(N=656)	TCGA-EZ-7264-01	0.00275371	0.00125273	0.0673334	0.0239253	0.0178271	0.00716012	4.15912e-11	0.879748	5.0444
TCGA-GBMLGG(N=656)	TCGA-TQ-A7RF-01	0.00097294	0.000446676	0.032527	0.010564	0.0532884	0.010444	1.36252e-09	0.891757	5.3009
TCGA-GBMLGG(N=656)	TCGA-DB-5274-01	0.000485013	0.00137324	0.0193219	0.0118605	0.081002	0.0113556	6.835e-09	0.874602	4.0748
TCGA-GBMLGG(N=656)	TCGA-S9-A7R8-01	0.000537491	0.00113931	0.0398036	0.0258617	0.0389946	0.018508	8.57775e-10	0.875155	5.1792
TCGA-GBMLGG(N=656)	TCGA-FG-7641-01	0.00341697	0.00179638	0.0808396	0.0273866	0.0258619	0.0087673	1.69446e-09	0.851931	5.2146
TCGA-GBMLGG(N=656)	TCGA-HW-7495-01	0.00356728	0.00401298	0.0796605	0.0304718	0.0365077	0.0118746	8.35628e-09	0.833905	5.1486
TCGA-GBMLGG(N=656)	TCGA-CS-6669-01	0.00884753	0.00134045	0.158682	0.0618314	0.03856	0.00369079	8.09179e-10	0.727048	4.511
TCGA-GBMLGG(N=656)	TCGA-HT-7481-01	0.00268611	0.00137722	0.0684179	0.0247076	0.0462924	0.0159608	3.62166e-09	0.840558	4.6611
TCGA-GBMLGG(N=656)	TCGA-DU-8163-01	0.00193937	0.00243941	0.060797	0.0131306	0.0363773	0.0232731	5.5639e-10	0.862043	5.1534
TCGA-GBMLGG(N=656)	TCGA-S9-A6WD-01	0.00206856	0.000774731	0.0483019	0.0181911	0.034008	0.00810849	2.97909e-10	0.888547	4.9787
TCGA-GBMLGG(N=656)	TCGA-CS-4942-01	0.00174312	0.00209693	0.0514102	0.00877033	0.0113994	0.0476331	2.73631e-08	0.876947	5.3324
TCGA-GBMLGG(N=656)	TCGA-HT-8110-01	0.00166968	0.00159296	0.0403476	0.0292771	0.0208292	0.0610156	1.08522e-07	0.845268	3.7432
TCGA-GBMLGG(N=656)	TCGA-HT-8106-01	0.0343056	0.00399378	0.0412691	0.133402	0.0322025	0.107251	5.71999e-10	0.647576	5.1339
TCGA-GBMLGG(N=656)	TCGA-QH-A6CW-01	0.00230398	0.00258011	0.0512171	0.00556917	0.032212	0.0253835	2.42181e-09	0.880734	4.8365
TCGA-GBMLGG(N=656)	TCGA-RY-A840-01	0.0023336	0.00139118	0.059045	0.0237787	0.034246	0.00533953	1.74151e-10	0.873866	5.2001
TCGA-GBMLGG(N=656)	TCGA-06-0743-01	5.16557e-05	0.00652211	0.0294423	0.023089	0.0904787	0.0242238	4.97087e-08	0.826192	4.2304
TCGA-GBMLGG(N=656)	TCGA-HW-8319-01	0.00321558	0.00277143	0.0791975	0.0237989	0.0259488	0.0151133	4.18866e-09	0.849954	5.2103
TCGA-GBMLGG(N=656)	TCGA-HT-7482-01	0.00178585	0.0016723	0.0402607	0.00737318	0.0227937	0.0246856	2.21097e-09	0.901429	5.2947
TCGA-GBMLGG(N=656)	TCGA-DU-5870-01	0.00222232	0.00244891	0.0546561	0.0167061	0.0509784	0.0159564	5.64941e-10	0.857032	5.1077
TCGA-GBMLGG(N=656)	TCGA-E1-5304-01	0.00114159	0.000586654	0.0279564	0.0102498	0.021007	0.00674463	1.99354e-10	0.932314	5.6041
TCGA-GBMLGG(N=656)	TCGA-TM-A84S-01	0.00105066	0.0043686	0.0461523	0.0126694	0.0256726	0.0235467	1.82969e-09	0.88654	4.796
TCGA-GBMLGG(N=656)	TCGA-CS-4943-01	0.00137247	0.00118205	0.0304095	0.0177203	0.0274581	0.0200732	1.18017e-08	0.901784	4.4404
TCGA-GBMLGG(N=656)	TCGA-E1-A7Z3-01	0.00239787	0.00328867	0.0715887	0.0222679	0.0806381	0.0223763	3.39125e-08	0.797443	4.8095
TCGA-GBMLGG(N=656)	TCGA-14-1034-01	0.00132221	0.0091398	0.0374443	0.0213609	0.0611997	0.0397296	4.15178e-09	0.829804	4.6381
TCGA-GBMLGG(N=656)	TCGA-06-0184-01	3.07352e-07	0.0111483	0.0186466	0.0309009	0.0978153	0.0785536	0.000104529	0.76283	4.3306
TCGA-GBMLGG(N=656)	TCGA-12-3652-01	0.000586742	0.00123779	0.0147136	0.00812425	0.053645	0.008938	3.74522e-09	0.912755	4.664
TCGA-GBMLGG(N=656)	TCGA-FG-8182-01	0.00156676	0.00189313	0.0519539	0.0188698	0.0323654	0.0239335	8.5147e-10	0.869417	5.4835
TCGA-GBMLGG(N=656)	TCGA-26-5132-01	0.000651503	0.00828907	0.0260627	0.017553	0.0935853	0.0254431	3.18539e-09	0.828415	4.7225
TCGA-GBMLGG(N=656)	TCGA-DU-A5TW-01	0.000828999	0.000884429	0.0401854	0.00899699	0.0267995	0.0149844	1.87441e-10	0.90732	5.1048
TCGA-GBMLGG(N=656)	TCGA-TQ-A7RP-01	0.00190066	0.00369779	0.0443779	0.0293074	0.0820717	0.0123608	7.212e-10	0.826284	4.5386
TCGA-GBMLGG(N=656)	TCGA-HT-7689-01	0.00137905	0.000655879	0.0426634	0.0121457	0.0218008	0.0151148	2.31105e-10	0.90624	5.064
TCGA-GBMLGG(N=656)	TCGA-FG-7638-01	0.00205685	0.00187332	0.0542525	0.018803	0.0436226	0.00929798	1.41013e-09	0.870094	4.6065
TCGA-GBMLGG(N=656)	TCGA-32-1970-01	0.00173881	0.00265545	0.0364081	0.0212693	0.082727	0.0175486	2.42426e-09	0.837653	5.0365
TCGA-GBMLGG(N=656)	TCGA-P5-A5EV-01	0.00136116	0.000550829	0.0506248	0.0168232	0.0485987	0.0119214	3.15042e-10	0.87012	5.1019
TCGA-GBMLGG(N=656)	TCGA-HT-7476-01	0.00411271	0.00570347	0.0795318	0.0259127	0.0931718	0.0152507	2.11407e-09	0.776317	4.7496
TCGA-GBMLGG(N=656)	TCGA-TQ-A7RG-01	0.00184814	0.00219456	0.0554069	0.0189504	0.0330201	0.0206898	4.86958e-10	0.86789	5.1441
TCGA-GBMLGG(N=656)	TCGA-TM-A84F-01	0.000532429	0.00124148	0.0613449	0.0144484	0.0487737	0.0492879	2.65398e-08	0.824371	4.7088
TCGA-GBMLGG(N=656)	TCGA-FG-8181-01	0.0107239	0.00259872	0.197677	0.070815	0.0573378	0.00404944	1.87801e-09	0.656798	4.8033
TCGA-GBMLGG(N=656)	TCGA-DU-A7T6-01	0.00202349	0.0060699	0.0506794	0.022009	0.0785789	0.00822468	1.78785e-09	0.832415	5.6568
TCGA-GBMLGG(N=656)	TCGA-DB-A4XC-01	0.00273032	0.00339026	0.0819034	0.0256817	0.0285041	0.0254282	4.45558e-09	0.832362	4.9132
TCGA-GBMLGG(N=656)	TCGA-06-0219-01	2.41205e-06	0.00132746	0.0172006	0.0171995	0.022522	0.0297155	0.000388906	0.911644	3.2112
TCGA-GBMLGG(N=656)	TCGA-14-0787-01	0.000252056	0.00596324	0.037031	0.0236836	0.037891	0.0288004	2.36488e-08	0.866379	4.7898
TCGA-GBMLGG(N=656)	TCGA-S9-A6U2-01	0.00191793	0.00318183	0.0542733	0.0165109	0.0390983	0.012684	2.54699e-09	0.872334	5.2895
TCGA-GBMLGG(N=656)	TCGA-DB-A75M-01	0.0016145	0.00424831	0.0429158	0.0107432	0.0255854	0.0179317	6.88478e-10	0.896961	4.8115
TCGA-GBMLGG(N=656)	TCGA-HT-8012-01	0.00171103	0.00165482	0.0515099	0.016585	0.0729974	0.0160605	3.41444e-09	0.839481	5.2138
TCGA-GBMLGG(N=656)	TCGA-S9-A7QW-01	0.00196477	0.00343494	0.0527845	0.0150051	0.0204867	0.00515346	1.41192e-09	0.90117	5.1752
TCGA-GBMLGG(N=656)	TCGA-P5-A733-01	0.00159513	0.00138048	0.045879	0.0143368	0.042528	0.00846735	1.04619e-09	0.885813	4.2204
TCGA-GBMLGG(N=656)	TCGA-E1-A7Z4-01	0.00148484	0.00141671	0.0465175	0.0103616	0.0370482	0.0230822	3.21586e-09	0.880089	4.9556
TCGA-GBMLGG(N=656)	TCGA-FG-8185-01	0.00105295	0.000759622	0.0348045	0.0103467	0.0310727	0.00918731	8.5566e-11	0.912776	4.8289
TCGA-GBMLGG(N=656)	TCGA-FG-A4MW-01	0.00134688	0.00226028	0.0405737	0.0160139	0.0825717	0.0129272	3.73403e-10	0.844306	4.722
TCGA-GBMLGG(N=656)	TCGA-HW-8320-01	0.0016936	0.0010915	0.0473222	0.0125446	0.0265202	0.0166522	1.90858e-10	0.894176	5.2285
TCGA-GBMLGG(N=656)	TCGA-DU-5849-01	0.0041709	0.00106468	0.0859992	0.0287509	0.040336	0.0238288	4.99252e-09	0.81585	5.2721
TCGA-GBMLGG(N=656)	TCGA-06-0190-01	9.39994e-05	0.0743544	0.0346703	0.0341698	0.0566217	0.0515498	5.66502e-10	0.74854	4.6189
TCGA-GBMLGG(N=656)	TCGA-DB-5273-01	0.000850414	0.00371407	0.0320831	0.0138694	0.0230561	0.0417549	5.70015e-09	0.884672	4.7798
TCGA-GBMLGG(N=656)	TCGA-R8-A6MO-01	0.0006788	0.000932698	0.0502298	0.0125509	0.0876214	0.0170464	2.79585e-09	0.83094	4.889
TCGA-GBMLGG(N=656)	TCGA-CS-6670-01	0.00254676	0.00258406	0.0594778	0.0174572	0.0385416	0.0114738	1.41782e-09	0.867919	4.8788
TCGA-GBMLGG(N=656)	TCGA-DU-5854-01	0.00153891	0.00498178	0.0440585	0.0290493	0.0898381	0.0265459	1.51847e-08	0.803987	4.8856
TCGA-GBMLGG(N=656)	TCGA-S9-A6WL-01	0.00298128	0.00580737	0.0718187	0.0256372	0.10375	0.0112612	3.73334e-09	0.778744	5.2906
TCGA-GBMLGG(N=656)	TCGA-S9-A6TV-01	0.000786939	0.0052755	0.0288511	0.0322361	0.0430975	0.049498	0.00244539	0.83781	5.1555
TCGA-GBMLGG(N=656)	TCGA-26-5135-01	0.000585601	0.0143263	0.031339	0.00486908	0.138777	0.0337044	8.70298e-09	0.776399	4.8885
TCGA-GBMLGG(N=656)	TCGA-S9-A6WE-01	0.00182038	0.00197274	0.0512355	0.0172176	0.0509532	0.0107751	1.42983e-09	0.866026	5.306
TCGA-GBMLGG(N=656)	TCGA-76-4931-01	0.000588091	0.00333133	0.0301631	0.0147716	0.0456677	0.0129515	9.4066e-09	0.892527	5.381
TCGA-GBMLGG(N=656)	TCGA-QH-A6XA-01	0.0014251	0.0031443	0.0484411	0.00856377	0.0233742	0.0201438	4.8915e-09	0.894908	4.5687
TCGA-GBMLGG(N=656)	TCGA-DU-6393-01	0.00220045	0.000936337	0.0651633	0.0198986	0.053815	0.00511247	4.43406e-10	0.852874	5.76
TCGA-GBMLGG(N=656)	TCGA-41-3915-01	0.000344704	0.044053	0.0149053	0.0437917	0.0727678	0.0547656	9.7009e-09	0.769372	3.7507
TCGA-GBMLGG(N=656)	TCGA-VM-A8C9-01	0.000644328	0.00233658	0.0385006	0.0132373	0.0597505	0.0281787	3.56691e-09	0.857352	4.4628
TCGA-GBMLGG(N=656)	TCGA-06-0649-01	0.00100636	0.0122189	0.00963952	0.0534483	0.052842	0.0526519	5.97206e-11	0.818193	4.4874
TCGA-GBMLGG(N=656)	TCGA-DU-5853-01	0.00192409	0.00452994	0.0547757	0.0187623	0.0288651	0.0240013	2.92972e-10	0.867142	4.9084
TCGA-GBMLGG(N=656)	TCGA-12-0618-01	0.00125779	0.00303844	0.0475638	0.0249602	0.0562198	0.0127353	2.44891e-09	0.854225	5.2862
TCGA-GBMLGG(N=656)	TCGA-FG-5962-01	0.00479627	0.00194354	0.0951747	0.0326913	0.0318437	0.00878571	2.34558e-10	0.824765	5.1748
TCGA-GBMLGG(N=656)	TCGA-27-2524-01	5.32612e-07	0.0050717	0.0148023	0.00540829	0.037157	0.0400863	4.80531e-09	0.897474	3.755
TCGA-GBMLGG(N=656)	TCGA-QH-A65S-01	0.000906464	0.00134294	0.0430107	0.00429138	0.0296165	0.0407465	4.22484e-08	0.880085	4.2173
TCGA-GBMLGG(N=656)	TCGA-F6-A8O4-01	0.00278758	0.00136586	0.0700589	0.0229582	0.0325228	0.0101961	9.67227e-11	0.860111	5.0709
TCGA-GBMLGG(N=656)	TCGA-28-1753-01	1.05664e-06	0.114357	0.0211346	0.044348	0.0934317	0.0787218	2.02732e-07	0.648006	5.1347
TCGA-GBMLGG(N=656)	TCGA-QH-A870-01	0.00128863	0.00127442	0.0397043	0.0130981	0.0371188	0.0054309	8.68761e-10	0.902085	5.1498
TCGA-GBMLGG(N=656)	TCGA-S9-A7R1-01	0.00308614	0.00216562	0.0636145	0.021448	0.0396583	0.00797818	3.38014e-09	0.862049	4.9065
TCGA-GBMLGG(N=656)	TCGA-TQ-A7RH-01	0.0011858	0.00321831	0.0503745	0.0221515	0.0595309	0.0290932	3.15014e-09	0.834446	5.5466
TCGA-GBMLGG(N=656)	TCGA-12-5295-01	1.24633e-07	0.00141798	7.42611e-07	0.0378197	0.0604613	0.0573428	3.86876e-07	0.842957	4.6899
TCGA-GBMLGG(N=656)	TCGA-E1-A7YQ-01	2.91129e-05	0.0127832	0.0273377	0.0309243	0.122909	0.0505086	0.00134302	0.754165	4.8131
TCGA-GBMLGG(N=656)	TCGA-27-2523-01	0.000802845	0.00383854	0.0285634	0.0166375	0.0350378	0.0199354	1.54462e-08	0.895185	5.318
TCGA-GBMLGG(N=656)	TCGA-HT-8107-01	0.0100719	0.00226536	0.181334	0.0684087	0.0575074	0.0064092	1.12365e-09	0.674003	4.9203
TCGA-GBMLGG(N=656)	TCGA-P5-A72W-01	0.000496376	0.000194021	0.0364422	0.00515552	0.0205559	0.0141054	3.1668e-08	0.92305	4.7898
TCGA-GBMLGG(N=656)	TCGA-DB-A64L-01	0.00472948	0.00105494	0.100037	0.0335265	0.0296859	0.016007	1.64258e-09	0.814959	4.8954
TCGA-GBMLGG(N=656)	TCGA-HW-7493-01	0.0045922	0.00264728	0.0843769	0.0305788	0.0376829	0.019725	2.41672e-13	0.820397	4.7231
TCGA-GBMLGG(N=656)	TCGA-TM-A84R-01	0.00893483	0.00203428	0.165003	0.0613366	0.0447503	0.00459193	8.38506e-10	0.713349	5.1607
TCGA-GBMLGG(N=656)	TCGA-HT-A74L-01	0.00141345	0.00175964	0.0519293	0.0243406	0.0299635	0.0116144	6.7177e-10	0.878979	5.1728
TCGA-GBMLGG(N=656)	TCGA-HT-7477-01	0.00138873	0.00177792	0.0476934	0.015341	0.0639089	0.016883	7.60833e-09	0.853007	5.5189
TCGA-GBMLGG(N=656)	TCGA-FG-A87Q-01	0.000670377	0.0033426	0.0366898	0.020538	0.0783913	0.0288837	3.07349e-09	0.831484	4.6719
TCGA-GBMLGG(N=656)	TCGA-FG-A70Z-01	0.0016298	0.00815143	0.0376703	0.0163878	0.155344	0.0328175	1.537e-08	0.747999	4.9458
TCGA-GBMLGG(N=656)	TCGA-FG-A4MU-01	0.000772989	0.0139148	0.0282637	0.0203169	0.11504	0.0376822	1.40209e-09	0.784009	5.0326
TCGA-GBMLGG(N=656)	TCGA-DB-A4XB-01	0.00366047	0.00132715	0.0761479	0.0256646	0.0173062	0.0118025	2.37936e-08	0.864091	5.5435
TCGA-GBMLGG(N=656)	TCGA-WY-A85D-01	0.000484944	0.00236299	0.0451702	0.00924951	0.0233184	0.0226796	7.39118e-09	0.896734	4.847
TCGA-GBMLGG(N=656)	TCGA-DU-A5TR-01	8.26942e-05	0.00154268	0.0705821	0.0182085	0.0476332	0.0700185	0.0195001	0.772432	4.0773
TCGA-GBMLGG(N=656)	TCGA-CS-4941-01	0.0047659	0.00200146	0.0465533	0.0233258	0.246656	0.0375958	1.24135e-09	0.639101	5.3184
TCGA-GBMLGG(N=656)	TCGA-HT-A615-01	0.00269901	0.000855413	0.0610135	0.0318597	0.022656	0.0327571	2.71721e-09	0.848159	4.8495
TCGA-GBMLGG(N=656)	TCGA-06-2569-01	0.00156546	0.103981	0.0266542	0.0170713	0.0559852	0.00237953	6.51951e-08	0.792363	5.3002
TCGA-GBMLGG(N=656)	TCGA-HT-A5RB-01	0.00248643	0.00188734	0.0574617	0.019069	0.0376189	0.00682812	1.9803e-10	0.874649	4.9496
TCGA-GBMLGG(N=656)	TCGA-E1-A7YN-01	0.0016053	0.0033925	0.0729755	0.056585	0.0600144	0.109464	6.59924e-08	0.695963	4.7929
TCGA-GBMLGG(N=656)	TCGA-27-1830-01	0.000866807	0.0150649	0.0438277	0.0285682	0.0956593	0.0355147	4.70063e-10	0.780498	5.0229
TCGA-GBMLGG(N=656)	TCGA-QH-A6XC-01	0.00260988	0.00252493	0.0729939	0.0238921	0.0514288	0.0149238	4.93389e-10	0.831627	4.6474
TCGA-GBMLGG(N=656)	TCGA-06-2559-01	0.000376332	0.00476119	0.0286129	0.0292689	0.0756605	0.0225087	4.90499e-09	0.838812	4.996
TCGA-GBMLGG(N=656)	TCGA-S9-A6WN-01	0.00220589	0.00227974	0.0495779	0.0231565	0.0777936	0.0140059	1.53259e-10	0.830981	5.1635
TCGA-GBMLGG(N=656)	TCGA-P5-A72X-01	0.00153681	0.00310178	0.0465771	0.0157479	0.11171	0.0153608	3.91449e-10	0.805966	4.8465
TCGA-GBMLGG(N=656)	TCGA-WY-A858-01	0.000396419	0.00185277	0.0331893	0.0116399	0.157766	0.0435566	1.62523e-09	0.751599	4.0575
TCGA-GBMLGG(N=656)	TCGA-DU-7014-01	0.000915839	0.000522843	0.0361915	0.0136035	0.0541138	0.0135334	9.13804e-10	0.881119	4.8069
TCGA-GBMLGG(N=656)	TCGA-27-2526-01	1.30029e-05	0.000945448	0.0133073	0.0134484	0.0445663	0.0238277	0.000922264	0.90297	4.2571
TCGA-GBMLGG(N=656)	TCGA-VM-A8CF-01	2.67269e-06	0.000204814	0.0222148	0.00607469	0.0601706	0.0597191	8.34508e-06	0.851605	5.0418
TCGA-GBMLGG(N=656)	TCGA-06-5856-01	1.80544e-05	0.00707731	0.0151543	0.0247493	0.0797744	0.0298082	1.13868e-08	0.843418	5.3299
TCGA-GBMLGG(N=656)	TCGA-26-1442-01	0.00132447	0.001224	0.0519935	0.0181239	0.056145	0.0100713	8.71333e-10	0.861118	4.8136
TCGA-GBMLGG(N=656)	TCGA-CS-4938-01	0.0013028	0.001452	0.0452898	0.0150142	0.0175299	0.0200446	1.5983e-09	0.899367	4.8167
TCGA-GBMLGG(N=656)	TCGA-DU-8166-01	0.00251568	0.00334479	0.0630149	0.0153666	0.0317445	0.0165488	2.22571e-10	0.867465	5.4732
TCGA-GBMLGG(N=656)	TCGA-DU-7300-01	0.0051156	0.00142902	0.105423	0.0375627	0.0434851	0.0225392	1.0019e-10	0.784445	4.847
TCGA-GBMLGG(N=656)	TCGA-DU-7292-01	0.00629948	0.00279791	0.121061	0.0429932	0.0452103	0.00662592	1.22348e-10	0.775012	4.837
TCGA-GBMLGG(N=656)	TCGA-DB-A75P-01	0.00312657	0.00258824	0.0789847	0.0249765	0.0440136	0.0125641	1.64727e-09	0.833746	4.4523
TCGA-GBMLGG(N=656)	TCGA-06-5418-01	4.59772e-05	0.00544803	0.0322814	0.0292711	0.0340799	0.0269904	0.00115668	0.870727	4.7629
TCGA-GBMLGG(N=656)	TCGA-FG-6691-01	0.00183593	0.00185043	0.0420623	0.0337702	0.0241688	0.0389275	6.97805e-09	0.857385	4.7725
TCGA-GBMLGG(N=656)	TCGA-26-5139-01	0.000961541	0.00871604	0.0364507	0.030358	0.0620384	0.0268187	2.89911e-09	0.834657	4.1772
TCGA-GBMLGG(N=656)	TCGA-06-5417-01	0.00187607	0.00119746	0.0428792	0.0284023	0.044201	0.00742729	1.03491e-11	0.874017	5.6756
TCGA-GBMLGG(N=656)	TCGA-DB-5279-01	0.00397039	0.00195468	0.0736784	0.0276433	0.0345953	0.00458874	6.05689e-11	0.853569	5.0562
TCGA-GBMLGG(N=656)	TCGA-S9-A6WI-01	0.0093008	0.00152012	0.174059	0.0634729	0.0635781	0.00753271	5.59734e-11	0.680536	4.9426
TCGA-GBMLGG(N=656)	TCGA-DB-A64S-01	0.00168475	0.00233805	0.0482591	0.0174054	0.0437047	0.0494829	5.88768e-09	0.837125	4.664
TCGA-GBMLGG(N=656)	TCGA-FG-6692-01	0.000763655	0.0028689	0.0297123	0.0158822	0.0934279	0.0135575	6.16577e-09	0.843788	4.6949
TCGA-GBMLGG(N=656)	TCGA-HW-7489-01	0.00561114	0.00177356	0.111591	0.0355127	0.0337042	0.0196675	2.41865e-09	0.79214	5.0286
TCGA-GBMLGG(N=656)	TCGA-26-5134-01	0.000408343	0.00509823	0.0535735	0.0190728	0.0318285	0.0311993	3.87901e-09	0.858819	2.2753
TCGA-GBMLGG(N=656)	TCGA-HT-8114-01	0.0011199	0.00620702	0.0324509	0.0370562	0.0381029	0.0291801	6.99137e-09	0.855883	4.8744
TCGA-GBMLGG(N=656)	TCGA-TM-A84H-01	0.002402	0.00121791	0.0563701	0.019441	0.0276899	0.00749775	1.77371e-10	0.885381	5.1776
TCGA-GBMLGG(N=656)	TCGA-DB-A64V-01	4.72206e-05	0.00153362	0.0499509	0.0207401	0.040301	0.0649061	2.31896e-07	0.822521	4.2921
TCGA-GBMLGG(N=656)	TCGA-DU-7019-01	0.0025549	0.00123814	0.066709	0.0261951	0.0613676	0.0144075	1.41858e-12	0.827528	4.9402
TCGA-GBMLGG(N=656)	TCGA-S9-A7R4-01	0.00141365	0.00253913	0.0418223	0.0263029	0.139147	0.0218478	1.63104e-09	0.766928	5.0023
TCGA-GBMLGG(N=656)	TCGA-S9-A7J3-01	0.00215368	0.0010505	0.0619317	0.0180956	0.0546058	0.0179924	2.71108e-09	0.84417	5.2281
TCGA-GBMLGG(N=656)	TCGA-TM-A84L-01	0.00163779	0.00219878	0.0555664	0.0136299	0.0462021	0.0275066	3.47874e-09	0.853258	4.7856
TCGA-GBMLGG(N=656)	TCGA-E1-A7YH-01	0.00156288	0.000940971	0.045636	0.0186109	0.0384665	0.017181	3.95839e-09	0.877602	4.9964
TCGA-GBMLGG(N=656)	TCGA-06-5413-01	0.00208924	0.0379596	9.49795e-08	0.0448682	0.0531233	0.0480119	2.69992e-08	0.813948	4.9113
TCGA-GBMLGG(N=656)	TCGA-76-4929-01	0.000434824	0.00290934	0.0356334	0.0116687	0.0413948	0.0300729	6.82826e-09	0.877886	5.6433
TCGA-GBMLGG(N=656)	TCGA-06-0646-01	0.000953164	0.00540839	0.0373732	0.0242566	0.0296315	0.0510131	9.11021e-09	0.851364	5.009
TCGA-GBMLGG(N=656)	TCGA-QH-A65Z-01	0.00180245	0.00156634	0.0536014	0.0152155	0.0410629	0.0076385	2.68411e-09	0.879113	4.7866
TCGA-GBMLGG(N=656)	TCGA-DU-A7TD-01	0.000465004	0.00487463	0.0488477	0.0219293	0.0871648	0.0384674	0.000630872	0.79762	5.1883
TCGA-GBMLGG(N=656)	TCGA-DU-5871-01	0.00210812	0.000810927	0.0474904	0.0124124	0.0303472	0.0184364	1.33374e-09	0.888395	5.1579
TCGA-GBMLGG(N=656)	TCGA-HW-A5KL-01	0.00203738	0.00116499	0.0516994	0.0153593	0.0457768	0.013866	3.90471e-09	0.870096	4.5211
TCGA-GBMLGG(N=656)	TCGA-RY-A83X-01	0.00156967	0.00073069	0.0520005	0.0209268	0.0462284	0.0113367	8.60748e-09	0.867207	5.235
TCGA-GBMLGG(N=656)	TCGA-HT-7687-01	0.00346053	0.00133122	0.0776572	0.0350377	0.0565767	0.0166137	1.61547e-09	0.809323	5.3038
TCGA-GBMLGG(N=656)	TCGA-HT-A4DV-01	0.00296167	0.00181671	0.0604658	0.0213058	0.0463422	0.0220484	3.87639e-08	0.845059	4.5085
TCGA-GBMLGG(N=656)	TCGA-WY-A85A-01	0.00188285	0.00197482	0.0570406	0.0139941	0.0321116	0.0129305	4.83878e-10	0.880065	4.9069
TCGA-GBMLGG(N=656)	TCGA-12-3650-01	0.000408925	0.0020209	0.0193037	0.0206119	0.0707932	0.0394608	1.79232e-08	0.8474	4.864
TCGA-GBMLGG(N=656)	TCGA-19-2620-01	0.000748057	0.00379811	0.0388606	0.0230039	0.0860911	0.0163058	4.40143e-09	0.831192	4.2335
TCGA-GBMLGG(N=656)	TCGA-DB-5281-01	0.00389646	0.00232503	0.0772287	0.0271438	0.0557056	0.0171908	1.31746e-08	0.81651	5.599
TCGA-GBMLGG(N=656)	TCGA-E1-A7YK-01	2.70436e-05	0.00111018	0.0409701	0.0487197	0.0372085	0.0590008	0.00238936	0.810574	4.7581
TCGA-GBMLGG(N=656)	TCGA-28-5213-01	1.31465e-07	0.0192068	4.60832e-05	0.0680766	0.0375213	0.0971743	2.94559e-08	0.777975	4.5952
TCGA-GBMLGG(N=656)	TCGA-DU-A7TA-01	0.00107276	0.00179456	0.0528902	0.0243262	0.0573777	0.02277	2.1505e-08	0.839769	5.8659
TCGA-GBMLGG(N=656)	TCGA-CS-5395-01	0.00287626	0.00295106	0.0504928	0.0249315	0.0409138	0.00925719	1.1408e-09	0.868578	5.0726
TCGA-GBMLGG(N=656)	TCGA-DH-A7UR-01	0.00267166	0.00205206	0.0728938	0.0234162	0.149345	0.00545245	8.57009e-10	0.744169	5.3565
TCGA-GBMLGG(N=656)	TCGA-DU-6400-01	0.00245846	0.000602217	0.0643364	0.0188712	0.0392931	0.0109175	3.54404e-08	0.863521	5.3111
TCGA-GBMLGG(N=656)	TCGA-06-0138-01	3.00531e-06	0.00439195	4.77214e-06	0.0465423	0.0793076	0.0452699	1.36751e-07	0.82448	3.8239
TCGA-GBMLGG(N=656)	TCGA-HT-A5R5-01	0.00269615	0.00310612	0.0678338	0.0144291	0.0351165	0.0262878	4.86349e-09	0.85053	4.8939
TCGA-GBMLGG(N=656)	TCGA-HT-8018-01	0.00601647	0.0103635	0.0995456	0.0472648	0.116907	0.0338304	1.61971e-11	0.686072	5.2601
TCGA-GBMLGG(N=656)	TCGA-FG-A713-01	0.0053816	0.00246221	0.10709	0.0436086	0.0612649	0.0076844	9.87869e-08	0.772508	4.7104
TCGA-GBMLGG(N=656)	TCGA-S9-A6WP-01	0.00118376	0.00122431	0.0650545	0.0176746	0.0674145	0.0343698	6.20348e-10	0.813079	5.0798
TCGA-GBMLGG(N=656)	TCGA-S9-A6U5-01	0.000471253	0.00346554	0.0460337	0.0112175	0.0266937	0.0341327	2.13199e-08	0.877986	4.656
TCGA-GBMLGG(N=656)	TCGA-E1-A7YO-01	0.00236252	0.00231996	0.0747719	0.0230392	0.0662345	0.00768903	3.5324e-11	0.823583	5.1926
TCGA-GBMLGG(N=656)	TCGA-FG-A710-01	0.00190897	0.00355666	0.061013	0.0137439	0.0459351	0.0431816	1.60017e-10	0.830661	4.8028
TCGA-GBMLGG(N=656)	TCGA-QH-A6X8-01	0.0020096	0.000959783	0.061761	0.0152021	0.0485779	0.0160295	6.69354e-09	0.85546	5.1081
TCGA-GBMLGG(N=656)	TCGA-06-5415-01	0.000756295	0.00610623	0.0349785	0.0186266	0.0755843	0.013359	3.44529e-10	0.850589	4.8997
TCGA-GBMLGG(N=656)	TCGA-HT-7610-01	0.00655096	0.00147572	0.127774	0.042548	0.0264576	0.009033	4.27228e-07	0.78616	5.082
TCGA-GBMLGG(N=656)	TCGA-HT-7875-01	0.00223894	0.00301069	0.0530895	0.0189125	0.0321511	0.00529556	1.04387e-10	0.885302	5.1635
TCGA-GBMLGG(N=656)	TCGA-DU-A6S3-01	0.00339233	0.00152152	0.081696	0.0249274	0.0459133	0.00406635	2.12961e-09	0.838483	4.4297
TCGA-GBMLGG(N=656)	TCGA-R8-A6MK-01	0.00167705	0.000846847	0.0496575	0.0152788	0.0268067	0.00986746	1.7318e-09	0.895866	4.734
TCGA-GBMLGG(N=656)	TCGA-P5-A5F0-01	0.00428104	0.00149548	0.102771	0.0324956	0.0376159	0.00535292	4.71264e-11	0.815988	5.1469
TCGA-GBMLGG(N=656)	TCGA-06-0139-01	1.85485e-06	0.101399	1.68327e-06	0.179304	0.0228258	0.337689	0.000111489	0.358667	4.0739
TCGA-GBMLGG(N=656)	TCGA-02-0047-01	0.002153	0.00954021	0.0376328	0.0391318	0.0442387	0.0293449	1.12786e-09	0.837959	5.1384
TCGA-GBMLGG(N=656)	TCGA-S9-A6TS-01	0.00215563	0.00132124	0.0631402	0.021643	0.0654452	0.0184913	7.78297e-10	0.827803	4.7038
TCGA-GBMLGG(N=656)	TCGA-S9-A6TW-01	0.00173782	0.00193263	0.0401948	0.0198023	0.154347	0.00688454	3.30563e-08	0.775101	4.2343
TCGA-GBMLGG(N=656)	TCGA-E1-5303-01	0.000299359	0.000978316	0.0349742	0.00445926	0.0263125	0.0427832	8.79452e-07	0.890192	4.7856
TCGA-GBMLGG(N=656)	TCGA-DU-7299-01	0.00193362	0.000661185	0.0510528	0.017164	0.0305851	0.0182385	4.65697e-10	0.880365	5.1416
TCGA-GBMLGG(N=656)	TCGA-DH-5140-01	0.00194849	0.0201534	0.054623	0.0178073	0.0342267	0.0205178	2.10514e-09	0.850723	5.6436
TCGA-GBMLGG(N=656)	TCGA-S9-A7QX-01	0.0015986	0.000849486	0.0391069	0.01424	0.0311237	0.0230599	1.99715e-08	0.890021	4.773
TCGA-GBMLGG(N=656)	TCGA-DU-6408-01	0.00240337	0.00120329	0.0533427	0.0190604	0.0192589	0.0191687	2.73639e-09	0.885563	5.1891
TCGA-GBMLGG(N=656)	TCGA-14-0789-01	0.00460562	0.0115131	0.0558668	0.0178157	0.0552938	0.0550919	0.00059078	0.799222	5.0339
TCGA-GBMLGG(N=656)	TCGA-FG-5964-01	0.00153412	0.00092115	0.0791716	0.00736388	0.043944	0.0674931	3.76143e-08	0.799572	4.5211
TCGA-GBMLGG(N=656)	TCGA-DB-A64Q-01	0.00285906	0.00166723	0.072736	0.0230702	0.0201165	0.00912298	1.42722e-10	0.870428	5.0171
TCGA-GBMLGG(N=656)	TCGA-S9-A6WH-01	0.00278008	0.000586374	0.0669089	0.0243324	0.0526747	0.0064452	8.57909e-10	0.846272	5.4098
TCGA-GBMLGG(N=656)	TCGA-12-0616-01	0.000238897	0.00248057	0.0147091	0.0276848	0.0467266	0.0332525	1.00293e-08	0.874908	4.6154
TCGA-GBMLGG(N=656)	TCGA-DU-A6S8-01	0.00219855	0.000870594	0.0743428	0.0198825	0.0358747	0.010859	6.91141e-11	0.855972	5.0717
TCGA-GBMLGG(N=656)	TCGA-HT-7858-01	0.00272163	0.000984537	0.0423966	0.0253379	0.0251141	0.0329905	7.73032e-09	0.870455	4.8866
TCGA-GBMLGG(N=656)	TCGA-32-1982-01	0.000810934	0.0041387	1.1437e-06	0.0336839	0.300117	0.0377584	1.91235e-05	0.623471	4.1595
TCGA-GBMLGG(N=656)	TCGA-HT-7860-01	0.00158125	0.00355974	0.050966	0.0290084	0.0702384	0.017488	1.69701e-09	0.827158	5.1429
TCGA-GBMLGG(N=656)	TCGA-DU-7006-01	2.48151e-06	0.00738549	0.0325704	0.0346013	0.040415	0.0382468	4.26216e-09	0.846779	4.9098
TCGA-GBMLGG(N=656)	TCGA-DU-7009-01	0.0027451	0.00119051	0.0610552	0.0212247	0.0267181	0.00744908	4.95894e-10	0.879617	4.9764
TCGA-GBMLGG(N=656)	TCGA-DU-7010-01	0.0017489	0.00240444	0.0417645	0.0256171	0.043068	0.0122642	6.1678e-10	0.873133	5.1169
TCGA-GBMLGG(N=656)	TCGA-QH-A6X3-01	0.00202204	0.000736964	0.0478566	0.0359337	0.024852	0.0161651	3.29497e-10	0.872433	4.6433
TCGA-GBMLGG(N=656)	TCGA-DU-8164-01	0.00360662	0.0011923	0.0864372	0.0256112	0.0281933	0.00774146	1.67871e-09	0.847218	5.2533
TCGA-GBMLGG(N=656)	TCGA-DU-7018-01	0.00214836	0.000869096	0.0594806	0.0180475	0.050559	0.00420374	6.33286e-11	0.864692	5.067
TCGA-GBMLGG(N=656)	TCGA-R8-A73M-01	0.00158757	0.00115484	0.0660368	0.0142659	0.0349803	0.0085006	1.77265e-09	0.873474	5.0282
TCGA-GBMLGG(N=656)	TCGA-DB-A75L-01	0.00253908	0.00146229	0.0757146	0.0254668	0.0475107	0.0142447	7.05257e-10	0.833062	4.7939
TCGA-GBMLGG(N=656)	TCGA-RY-A843-01	0.00293999	0.0014976	0.0629557	0.0286721	0.0501221	0.0122313	4.7558e-10	0.841581	4.582
TCGA-GBMLGG(N=656)	TCGA-HT-7693-01	0.000525603	0.00229816	0.0238538	0.0195692	0.0748553	0.0233146	4.53358e-09	0.855583	5.1132
TCGA-GBMLGG(N=656)	TCGA-DU-A76L-01	0.000690675	0.0572334	0.0428255	0.0196164	0.104045	0.0290922	2.01616e-08	0.746497	5.2858
TCGA-GBMLGG(N=656)	TCGA-28-5220-01	0.00123323	0.000912444	0.0225009	0.0377823	0.0261625	0.018283	0.000229393	0.892896	4.579
TCGA-GBMLGG(N=656)	TCGA-HT-7472-01	0.00235702	0.00106334	0.0475017	0.0339154	0.0200269	0.0217595	1.13343e-10	0.873376	4.9594
TCGA-GBMLGG(N=656)	TCGA-14-0817-01	0.0025827	0.00293903	6.57906e-06	0.0385115	0.054352	0.0706515	0.000398925	0.830558	4.4634
TCGA-GBMLGG(N=656)	TCGA-12-1597-01	0.000298681	0.00126906	0.0195552	0.022498	0.0346829	0.0246525	0.000656759	0.896387	4.5236
TCGA-GBMLGG(N=656)	TCGA-06-2570-01	0.000742552	0.00484509	0.0476226	0.0242479	0.0771251	0.0396338	5.71694e-10	0.805783	4.284
TCGA-GBMLGG(N=656)	TCGA-TQ-A8XE-01	0.000924311	0.000496391	0.0361327	0.0111863	0.0305684	0.0116287	8.83938e-11	0.909063	5.3198
TCGA-GBMLGG(N=656)	TCGA-HT-A616-01	0.00627473	0.00301776	0.124157	0.0399011	0.0416688	0.0150422	2.73781e-10	0.769939	4.6514
TCGA-GBMLGG(N=656)	TCGA-FG-A4MY-01	0.000982397	0.00043181	0.038332	0.0125455	0.0429342	0.0204714	5.14017e-09	0.884303	4.6136
TCGA-GBMLGG(N=656)	TCGA-HT-7681-01	0.00341855	0.00216861	0.0765233	0.0294098	0.0442274	0.0127828	1.39674e-09	0.831469	5.2075
TCGA-GBMLGG(N=656)	TCGA-DU-A6S2-01	0.00496488	0.00189783	0.101734	0.0364373	0.0434479	0.00751227	1.05588e-10	0.804006	4.783
TCGA-GBMLGG(N=656)	TCGA-P5-A5EW-01	0.00247517	0.00292335	0.0541157	0.00960112	0.0220747	0.0237946	6.48893e-10	0.885015	5.24
TCGA-GBMLGG(N=656)	TCGA-DU-7309-01	0.00557313	0.00188536	0.108089	0.0370417	0.040034	0.0145096	1.90035e-11	0.792867	4.7192
TCGA-GBMLGG(N=656)	TCGA-FG-A87N-01	0.0020326	0.000996316	0.0567022	0.0247623	0.0406938	0.0127341	1.0039e-09	0.862079	5.7466
TCGA-GBMLGG(N=656)	TCGA-DB-A4XH-01	0.00251693	0.00124734	0.0595955	0.0215939	0.0725617	0.0104231	2.58658e-09	0.832062	4.3951
TCGA-GBMLGG(N=656)	TCGA-HT-7485-01	0.00210149	0.00878277	0.0515935	0.013813	0.00953549	0.0280533	1.25294e-08	0.88612	4.9156
TCGA-GBMLGG(N=656)	TCGA-06-0211-01	0.000283465	0.0112172	0.028097	0.0228997	0.0817685	0.0287421	3.18261e-08	0.826992	4.98443
TCGA-GBMLGG(N=656)	TCGA-VV-A86M-01	0.000881955	0.000931468	0.0490127	0.0207294	0.0489841	0.0154582	4.03133e-09	0.864002	4.9964
TCGA-GBMLGG(N=656)	TCGA-HT-7468-01	0.00261902	0.00167154	0.0562569	0.019942	0.034703	0.0123273	4.13399e-11	0.87248	5.1482
TCGA-GBMLGG(N=656)	TCGA-02-2483-01	0.000510139	0.0059055	0.0177878	0.0218957	0.0804076	0.0332155	1.52411e-08	0.840278	5.2215
TCGA-GBMLGG(N=656)	TCGA-HT-7677-01	0.00193704	0.00139262	0.0665661	0.01515	0.0330698	0.0159053	3.45337e-09	0.865979	5.3576
TCGA-GBMLGG(N=656)	TCGA-VW-A7QS-01	0.00232095	0.00416161	0.0626944	0.0208101	0.0401974	0.00538486	8.5703e-10	0.864431	5.2426
TCGA-GBMLGG(N=656)	TCGA-DU-A5TY-01	6.65192e-06	0.00415336	0.0356616	0.0113593	0.0414233	0.110101	0.00171537	0.795579	4.5173
TCGA-GBMLGG(N=656)	TCGA-HT-8109-01	0.0047383	0.00175803	0.097563	0.0383482	0.0375449	0.00985085	6.93062e-10	0.810197	4.8161
TCGA-GBMLGG(N=656)	TCGA-06-0156-01	0.00039751	0.00978765	0.0355819	0.0401434	0.0280495	0.0445195	2.06338e-09	0.841521	4.74151
TCGA-GBMLGG(N=656)	TCGA-S9-A6TZ-01	0.0018566	0.0014025	0.0403423	0.0134406	0.0476115	0.0109806	5.13229e-10	0.884366	5.1907
TCGA-GBMLGG(N=656)	TCGA-HT-7606-01	0.00122386	0.000999338	0.0373781	0.0141737	0.0503898	0.0083528	1.57905e-09	0.887482	5.7916
TCGA-GBMLGG(N=656)	TCGA-DH-5142-01	0.00080666	0.00182828	0.0354435	0.0384157	0.0167701	0.0480031	0.00920528	0.849527	5.0224
TCGA-GBMLGG(N=656)	TCGA-DU-7294-01	0.00232381	0.00108997	0.0590207	0.0198916	0.0239576	0.00794776	8.14478e-10	0.885768	4.9435
TCGA-GBMLGG(N=656)	TCGA-HT-7479-01	0.00152192	0.00190676	0.0403532	0.0163874	0.0421823	0.0224045	5.6299e-09	0.875244	5.1086
TCGA-GBMLGG(N=656)	TCGA-DB-5275-01	0.00167011	0.00122068	0.0517635	0.0129656	0.0222804	0.0193294	8.99823e-11	0.89077	5.5886
TCGA-GBMLGG(N=656)	TCGA-TM-A7C4-01	0.00521061	0.00257619	0.118264	0.0349482	0.0324269	0.0124962	9.62927e-10	0.794078	4.8228
TCGA-GBMLGG(N=656)	TCGA-27-1837-01	0.000442961	0.00374197	0.0351106	0.019457	0.0510004	0.0204457	0.00296565	0.866836	4.7991
TCGA-GBMLGG(N=656)	TCGA-DU-5872-01	0.00136948	0.000623176	0.0258113	0.0156574	0.0609683	0.018691	1.52298e-10	0.876879	4.863
TCGA-GBMLGG(N=656)	TCGA-FG-8186-01	0.00139911	0.0024741	0.0458451	0.0140744	0.0280793	0.0313589	7.12121e-09	0.876769	5.1065
TCGA-GBMLGG(N=656)	TCGA-TM-A84I-01	0.00167428	0.00110753	0.032325	0.0187279	0.0271208	0.0144163	7.43738e-11	0.904628	5.5379
TCGA-GBMLGG(N=656)	TCGA-S9-A6U6-01	0.00240943	0.00195593	0.0712201	0.0140288	0.0354676	0.0153458	3.89301e-10	0.859572	5.1792
TCGA-GBMLGG(N=656)	TCGA-E1-5305-01	0.00228296	0.00128233	0.0495505	0.0188957	0.0313205	0.0192821	1.89635e-09	0.877386	4.8395
TCGA-GBMLGG(N=656)	TCGA-DU-6395-01	0.00153397	0.00132179	0.0454937	0.00314099	0.0198368	0.0248436	5.43477e-09	0.903829	5.0157
TCGA-GBMLGG(N=656)	TCGA-28-5204-01	4.7782e-06	0.00483417	0.0179493	0.0144408	0.0734982	0.0191327	2.06871e-08	0.87014	4.656
TCGA-GBMLGG(N=656)	TCGA-TM-A84T-01	0.00186475	0.00172505	0.04243	0.0183646	0.0400675	0.0144664	1.14408e-09	0.881082	4.8575
TCGA-GBMLGG(N=656)	TCGA-HT-7879-01	0.00140649	0.00270343	0.0441455	0.0154197	0.0565816	0.0188044	5.36909e-10	0.860939	5.2009
TCGA-GBMLGG(N=656)	TCGA-S9-A7IZ-01	0.00302063	0.00124999	0.0666291	0.0316448	0.0594902	0.0159546	3.069e-10	0.822011	4.8987
TCGA-GBMLGG(N=656)	TCGA-HT-7602-01	0.00102478	0.00342421	0.0373851	0.0151285	0.0348444	0.0156212	6.61379e-09	0.892572	4.3292
TCGA-GBMLGG(N=656)	TCGA-32-5222-01	6.83564e-06	0.00220027	0.0121647	0.026928	0.0460802	0.043175	0.000508467	0.868937	4.3082
TCGA-GBMLGG(N=656)	TCGA-DU-A7TJ-01	0.00111877	0.00398931	0.039545	0.0216812	0.0588967	0.0152868	4.82974e-10	0.859482	4.479
TCGA-GBMLGG(N=656)	TCGA-28-5209-01	0.000684948	0.00861431	0.0258401	0.0115576	0.0567153	0.0105687	1.73e-09	0.886019	5.2529
TCGA-GBMLGG(N=656)	TCGA-P5-A77W-01	0.00277313	0.000178606	0.0684539	0.0209326	0.0487007	0.00388717	5.40961e-10	0.855074	4.6877
TCGA-GBMLGG(N=656)	TCGA-27-2519-01	6.71193e-06	0.0038237	0.0156499	0.0448539	0.0417266	0.0802389	1.33792e-07	0.8137	4.7645
TCGA-GBMLGG(N=656)	TCGA-CS-6186-01	0.000172207	0.00111437	0.0288344	0.0145236	0.0380838	0.0126006	1.00989e-08	0.904671	5.193
TCGA-GBMLGG(N=656)	TCGA-DU-7008-01	0.00421201	0.00112043	0.0669795	0.0209288	0.016858	0.0090339	9.38929e-09	0.880867	5.5515
TCGA-GBMLGG(N=656)	TCGA-14-0790-01	0.000923833	0.00151295	0.0336279	0.0145959	0.0563715	0.00814074	8.18566e-09	0.884827	4.5988
TCGA-GBMLGG(N=656)	TCGA-HT-7688-01	0.00745263	0.00265056	0.152752	0.0535069	0.0334461	0.00742317	2.72937e-10	0.742769	5.2642
TCGA-GBMLGG(N=656)	TCGA-DU-A7T8-01	0.00126653	0.00702255	0.0420115	0.0185124	0.0417775	0.0195833	2.84043e-09	0.869826	5.2529
TCGA-GBMLGG(N=656)	TCGA-DB-A64U-01	0.00195494	0.00205714	0.049757	0.0191799	0.0349944	0.0107134	7.32699e-09	0.881343	4.7777
TCGA-GBMLGG(N=656)	TCGA-HT-A61C-01	0.000785025	0.00756961	0.0337782	0.0149958	0.0480104	0.0235263	9.91507e-05	0.871236	5.2559
TCGA-GBMLGG(N=656)	TCGA-12-0821-01	0.00183225	0.00344447	0.0363993	0.0171164	0.0950809	0.0152216	8.37219e-09	0.830905	5.2231
TCGA-GBMLGG(N=656)	TCGA-19-2619-01	0.000452026	0.0101881	0.0318711	0.0112878	0.111815	0.00986947	2.41842e-09	0.824517	5.1595
TCGA-GBMLGG(N=656)	TCGA-F6-A8O3-01	0.00244795	0.000962141	0.0628341	0.0188461	0.0315977	0.00340351	5.37556e-11	0.879909	5.5167
TCGA-GBMLGG(N=656)	TCGA-DB-A64O-01	0.00201073	0.00172047	0.0516213	0.0223655	0.0287487	0.0139419	3.60522e-09	0.879591	4.6628
TCGA-GBMLGG(N=656)	TCGA-R8-A6ML-01	0.00149916	0.00209118	0.0504327	0.0149179	0.036621	0.00953139	3.41916e-10	0.884907	4.9346
TCGA-GBMLGG(N=656)	TCGA-DU-A5TT-01	0.00145255	0.00275224	0.0398461	0.0224133	0.0519525	0.0137874	1.0748e-08	0.867796	4.4542
TCGA-GBMLGG(N=656)	TCGA-27-1835-01	0.00173651	0.00443818	0.0404058	0.0106882	0.118509	0.00528425	3.54383e-10	0.818938	4.6071
TCGA-GBMLGG(N=656)	TCGA-HT-8111-01	0.00174044	0.00132397	0.0415986	0.0253575	0.0298034	0.0216411	9.04725e-09	0.878535	4.8238
TCGA-GBMLGG(N=656)	TCGA-S9-A7QZ-01	0.00252701	0.00127524	0.0737885	0.0223434	0.0841777	0.00657335	1.66088e-08	0.809315	5.1227
TCGA-GBMLGG(N=656)	TCGA-12-0619-01	0.00080113	0.0175778	0.0552749	0.0280087	0.061161	0.0528417	1.20623e-08	0.784335	4.8605
TCGA-GBMLGG(N=656)	TCGA-06-0168-01	0.000455746	0.0117435	0.035091	0.0195485	0.095741	0.0790611	1.46299e-09	0.758359	4.4595
TCGA-GBMLGG(N=656)	TCGA-IK-7675-01	0.00192414	0.000621327	0.0526641	0.0179579	0.0443002	0.0110468	2.76382e-10	0.871486	5.0781
TCGA-GBMLGG(N=656)	TCGA-TQ-A7RW-01	0.00110974	0.00092335	0.0388292	0.0284236	0.0392634	0.0207138	2.538e-09	0.870737	5.0674
TCGA-GBMLGG(N=656)	TCGA-TQ-A7RU-01	0.00226766	0.0024405	0.0559353	0.0207695	0.0668459	0.0043674	6.6511e-10	0.847374	5.5179
TCGA-GBMLGG(N=656)	TCGA-27-2528-01	0.0012141	0.0342826	0.0287509	0.0144692	0.0739185	0.00793218	6.4923e-09	0.839433	4.9336
TCGA-GBMLGG(N=656)	TCGA-HT-7470-01	0.00482506	0.00137895	0.0959585	0.0329308	0.0363425	0.0139432	6.5533e-10	0.814621	4.7767
TCGA-GBMLGG(N=656)	TCGA-HT-8108-01	0.0024524	0.00178392	0.0458355	0.029873	0.0316277	0.0215658	6.26269e-10	0.866862	4.8238
TCGA-GBMLGG(N=656)	TCGA-DB-A4XE-01	0.00243441	0.00215187	0.0575104	0.0184594	0.023209	0.0117258	3.09656e-08	0.884509	5.3234
TCGA-GBMLGG(N=656)	TCGA-HT-A4DS-01	5.23644e-05	0.0011911	0.0252105	0.0033967	0.0449628	0.0504311	5.94566e-08	0.874755	4.0488
TCGA-GBMLGG(N=656)	TCGA-E1-A7YU-01	0.00114878	0.00241201	0.0510852	0.0144359	0.0541429	0.0124278	3.8332e-09	0.864347	4.6566
TCGA-GBMLGG(N=656)	TCGA-DU-8158-01	0.00165366	0.00338554	0.0474784	0.0346532	0.0381249	0.0414072	9.0664e-10	0.833297	4.9165
TCGA-GBMLGG(N=656)	TCGA-HT-7474-01	0.00506019	0.00206362	0.0997706	0.0361126	0.0312563	0.0108423	3.98912e-09	0.814894	4.8182
TCGA-GBMLGG(N=656)	TCGA-DH-5143-01	0.00278752	0.00157157	0.0591725	0.0140777	0.0187453	0.0199669	4.84268e-10	0.883679	5.0786
TCGA-GBMLGG(N=656)	TCGA-TQ-A7RJ-01	0.00204126	0.00307385	0.0508352	0.0194612	0.046664	0.0195899	1.74355e-09	0.858335	5.1322
TCGA-GBMLGG(N=656)	TCGA-TM-A84J-01	0.0019695	0.00654605	0.0484844	0.0215257	0.0665226	0.00612005	2.61536e-08	0.848832	5.6865
TCGA-GBMLGG(N=656)	TCGA-E1-A7YD-01	0.000519682	0.00134092	0.0383993	0.0113319	0.0730244	0.013639	2.19348e-08	0.861745	4.7767
TCGA-GBMLGG(N=656)	TCGA-S9-A7QY-01	0.00208915	0.00110867	0.0572362	0.0202676	0.0516965	0.0136148	3.72702e-09	0.853987	4.6966
TCGA-GBMLGG(N=656)	TCGA-P5-A731-01	0.00239359	0.0132281	0.0622803	0.0204161	0.0565515	0.00987076	1.51201e-09	0.83526	4.7882
TCGA-GBMLGG(N=656)	TCGA-E1-A7YE-01	0.00103521	0.00281258	0.0848358	0.0319917	0.0506858	0.0607637	1.57627e-10	0.767875	5.3031
TCGA-GBMLGG(N=656)	TCGA-HW-8321-01	0.00181485	0.000589613	0.0535969	0.0156428	0.0500576	0.0158706	7.63994e-10	0.862428	5.2273
TCGA-GBMLGG(N=656)	TCGA-HT-8010-01	0.00438544	0.00350616	0.0797733	0.0314915	0.0627342	0.00773549	7.29806e-08	0.810374	4.3378
TCGA-GBMLGG(N=656)	TCGA-DB-5270-01	0.00537484	0.00635259	0.100234	0.0379715	0.0322038	0.0237957	2.05931e-09	0.794068	5.2476
TCGA-GBMLGG(N=656)	TCGA-HT-A5R9-01	0.00257697	0.00209479	0.0587195	0.0209554	0.0463797	0.00358765	1.52921e-10	0.865686	4.976
TCGA-GBMLGG(N=656)	TCGA-KT-A74X-01	0.00135546	0.000837571	0.0503214	0.0163011	0.0548807	0.0176937	2.26307e-09	0.85861	4.7005
TCGA-GBMLGG(N=656)	TCGA-HT-A74K-01	0.000405424	0.00105266	0.0275772	0.00528105	0.159079	0.0209126	1.24167e-08	0.785692	4.5249
TCGA-GBMLGG(N=656)	TCGA-WY-A85C-01	0.00134523	0.00078392	0.0558962	0.0104808	0.0688237	0.014159	1.07676e-09	0.848511	4.9496
TCGA-GBMLGG(N=656)	TCGA-FG-8188-01	0.000987204	0.00157498	0.0381317	0.0152759	0.0510846	0.021292	5.12011e-09	0.871654	4.8182
TCGA-GBMLGG(N=656)	TCGA-DU-A6S7-01	0.00191308	0.00112315	0.0659331	0.0121027	0.0318143	0.0290053	6.85357e-11	0.858108	5.3685
TCGA-GBMLGG(N=656)	TCGA-HT-7855-01	0.00155238	0.000410921	0.0376468	0.017456	0.0468693	0.0111674	3.37902e-10	0.884897	5.1997
TCGA-GBMLGG(N=656)	TCGA-HT-8015-01	0.00542112	0.00202226	0.104226	0.0436096	0.0466238	0.018346	4.20373e-10	0.779751	4.9801
TCGA-GBMLGG(N=656)	TCGA-DB-A75O-01	0.00103463	0.00133389	0.0390416	0.00134503	0.028786	0.0339588	4.72796e-09	0.8945	4.5699
TCGA-GBMLGG(N=656)	TCGA-S9-A6TY-01	0.00290782	0.00116113	0.0794524	0.0259933	0.0257731	0.00708644	7.10106e-11	0.857626	5.1946
TCGA-GBMLGG(N=656)	TCGA-DU-A7TB-01	0.00150606	0.00185793	0.0605137	0.0531679	0.0849797	0.00759634	1.95547e-10	0.790378	4.4881
TCGA-GBMLGG(N=656)	TCGA-HT-7604-01	0.00165024	0.000932249	0.0503957	0.0155035	0.0188547	0.00976384	2.31155e-10	0.9029	5.1056
TCGA-GBMLGG(N=656)	TCGA-HT-7884-01	0.00119193	0.00318352	0.0400624	0.0160823	0.0361682	0.00924044	4.55541e-09	0.894071	4.8822
TCGA-GBMLGG(N=656)	TCGA-28-5215-01	0.000743942	0.0839035	0.0359377	0.0308976	0.0613958	0.0480117	4.29619e-08	0.73911	5.7716
TCGA-GBMLGG(N=656)	TCGA-QH-A6CY-01	0.00397819	0.00213532	0.0915631	0.0319805	0.0314387	0.0112086	1.56792e-09	0.827696	4.7698
TCGA-GBMLGG(N=656)	TCGA-S9-A6WM-01	0.00164579	0.00861676	0.0402002	0.0183509	0.0737565	0.00968074	3.1487e-09	0.847749	4.6106
TCGA-GBMLGG(N=656)	TCGA-CS-6667-01	0.00114671	0.000585524	0.0300037	0.0144128	0.0944998	0.0110194	3.41256e-11	0.848332	4.6247
TCGA-GBMLGG(N=656)	TCGA-28-5218-01	0.000125211	0.456166	1.26983e-06	0.0124241	0.0748673	0.0457608	3.04234e-05	0.410625	6.2302
TCGA-GBMLGG(N=656)	TCGA-QH-A6CV-01	0.000274157	0.00328158	0.0284545	0.0099942	0.078916	0.0365328	7.2932e-10	0.842547	4.4628
TCGA-GBMLGG(N=656)	TCGA-VM-A8CE-01	0.00117578	0.00409409	0.0469004	0.0125568	0.0468527	0.0180906	1.12546e-08	0.87033	5.018
TCGA-GBMLGG(N=656)	TCGA-DB-A64X-01	0.00182696	0.00124293	0.0455511	0.0178392	0.0451627	0.0102894	3.74848e-09	0.878088	3.7582
TCGA-GBMLGG(N=656)	TCGA-P5-A72U-01	0.00542528	0.0239153	0.0544351	0.0204128	0.203476	0.0242265	5.89028e-09	0.668109	4.3779
TCGA-GBMLGG(N=656)	TCGA-DB-A75K-01	0.0012582	0.00167237	0.0538288	0.00346643	0.0812058	0.0334207	9.03179e-09	0.825148	5.2434
TCGA-GBMLGG(N=656)	TCGA-DU-6410-01	0.00362766	0.00131845	0.0841845	0.0250747	0.0297759	0.00261305	2.40955e-10	0.853406	5.1388
TCGA-GBMLGG(N=656)	TCGA-14-1825-01	0.00119487	0.00297902	0.0373882	0.0254178	0.0652432	0.0154818	6.35432e-09	0.852295	5.3516
TCGA-GBMLGG(N=656)	TCGA-E1-5307-01	0.00297085	0.000364823	0.0612345	0.0189418	0.0166429	0.0125876	5.28079e-10	0.887258	5.3385
TCGA-GBMLGG(N=656)	TCGA-S9-A7IY-01	0.00147731	0.00225312	0.0455345	0.0166312	0.0525042	0.0124024	1.10345e-10	0.869197	4.7421
TCGA-GBMLGG(N=656)	TCGA-P5-A781-01	0.00203164	0.00245137	0.0541161	0.0189621	0.034661	0.0124125	1.93154e-09	0.875365	4.6927
TCGA-GBMLGG(N=656)	TCGA-DU-6405-01	0.000843689	0.00166516	0.0360467	0.0158329	0.0276286	0.0142169	3.93964e-09	0.903766	5.4347
TCGA-GBMLGG(N=656)	TCGA-06-0129-01	0.00160924	0.00112435	0.0377075	0.0212673	0.0173735	0.0557216	4.16476e-09	0.865197	5.1954
TCGA-GBMLGG(N=656)	TCGA-DU-5852-01	3.65119e-06	0.00201284	0.0269553	0.0190121	0.0736445	0.0370455	3.07466e-08	0.841326	5.1465
TCGA-GBMLGG(N=656)	TCGA-FG-A6J3-01	0.000117064	0.00202413	0.0242161	0.00750166	0.0713054	0.0475591	7.20839e-09	0.847277	4.6376
TCGA-GBMLGG(N=656)	TCGA-CS-5397-01	0.00298507	0.00226243	0.0645876	0.0313094	0.0279796	0.01839	8.13437e-10	0.852486	5.0985
TCGA-GBMLGG(N=656)	TCGA-FG-A70Y-01	0.00117459	0.00105825	0.040154	0.0184011	0.0441428	0.0195367	2.4936e-09	0.875533	4.8505
TCGA-GBMLGG(N=656)	TCGA-FG-7643-01	0.00618762	0.00361872	0.113958	0.0468539	0.0577281	0.00560727	7.52768e-11	0.766046	4.6142
TCGA-GBMLGG(N=656)	TCGA-06-5859-01	3.47921e-06	0.00166415	0.0226986	0.0413278	0.0268972	0.0532682	1.43254e-09	0.854141	5.2612
TCGA-GBMLGG(N=656)	TCGA-TM-A84C-01	0.00130246	0.0101889	0.0581221	0.0302944	0.0556938	0.0144615	5.17195e-08	0.829937	5.1152
TCGA-GBMLGG(N=656)	TCGA-WY-A85E-01	0.00217612	0.00121603	0.060748	0.0172368	0.0323106	0.0104219	2.37669e-09	0.875891	4.9778
TCGA-GBMLGG(N=656)	TCGA-28-1747-01	0.000328273	0.000871739	0.0460026	0.0181419	0.0388912	0.0407269	5.5368e-08	0.855037	4.774
TCGA-GBMLGG(N=656)	TCGA-28-2499-01	0.000988084	0.00323912	0.0192146	0.0195771	0.0511965	0.0176991	2.04077e-09	0.888086	4.854
TCGA-GBMLGG(N=656)	TCGA-HW-A5KM-01	0.00138364	0.00164041	0.0481172	4.23773e-05	0.0131862	0.109629	1.43177e-07	0.826001	4.8837
TCGA-GBMLGG(N=656)	TCGA-32-1980-01	0.00280941	0.00951975	0.0651358	0.0715283	0.0914987	0.0492689	1.04311e-08	0.710239	4.6142
TCGA-GBMLGG(N=656)	TCGA-DU-7298-01	0.00248994	0.000634628	0.0537466	0.0172356	0.0320846	0.0162373	4.0165e-10	0.877571	5.4767
TCGA-GBMLGG(N=656)	TCGA-FG-7637-01	0.00317263	0.00159238	0.0559298	0.0175407	0.0419115	0.00605445	7.46819e-12	0.873799	5.1408
TCGA-GBMLGG(N=656)	TCGA-QH-A65R-01	0.00202637	0.000815464	0.0411523	0.0167886	0.0942853	0.0044591	3.34336e-10	0.840473	4.722
TCGA-GBMLGG(N=656)	TCGA-FG-A60J-01	0.00300833	0.00296496	0.0597029	0.0205162	0.0205222	0.0157004	2.13668e-10	0.877585	5.0313
TCGA-GBMLGG(N=656)	TCGA-FG-8189-01	0.0120402	0.00197998	0.224219	0.0780209	0.037114	0.00436196	4.07343e-10	0.642264	5.4216
TCGA-GBMLGG(N=656)	TCGA-P5-A5EY-01	0.00434267	0.00314505	0.0710322	0.0280717	0.0401352	0.00657455	2.93857e-10	0.846699	4.2563
TCGA-GBMLGG(N=656)	TCGA-06-2564-01	0.000187457	0.00633157	0.041572	0.0238301	0.0869601	0.0335326	4.94615e-08	0.807586	4.9928
TCGA-GBMLGG(N=656)	TCGA-06-5408-01	0.000750617	0.00607607	0.0318463	0.016768	0.0554548	0.0184912	2.56555e-09	0.870613	5.2832
TCGA-GBMLGG(N=656)	TCGA-27-1832-01	0.000178119	0.0108862	0.0395726	0.0188124	0.033495	0.0453059	0.000964864	0.850785	4.3002
TCGA-GBMLGG(N=656)	TCGA-14-1829-01	6.50669e-06	0.00364667	1.36259e-08	0.0522418	0.0320565	0.0415186	3.9873e-07	0.870529	2.9857
TCGA-GBMLGG(N=656)	TCGA-QH-A6X5-01	0.00111359	0.00355337	0.0455199	0.0137852	0.0404541	0.0166639	1.01367e-08	0.87891	4.2803
TCGA-GBMLGG(N=656)	TCGA-32-2615-01	0.00012513	0.0188049	0.0386706	0.0166878	0.0476753	0.0258919	3.27711e-09	0.852144	4.6288
TCGA-GBMLGG(N=656)	TCGA-06-0158-01	0.0012291	0.00366021	0.0489094	0.031347	0.0571025	0.0250926	1.27394e-09	0.832659	4.8876
TCGA-GBMLGG(N=656)	TCGA-HT-7605-01	0.00320083	0.00350412	0.0775403	0.0301581	0.0320801	0.0135704	2.8615e-09	0.839946	4.8033
TCGA-GBMLGG(N=656)	TCGA-DU-6394-01	0.0025825	0.00106379	0.051325	0.0212796	0.0443541	0.00558552	7.84752e-11	0.87381	5.6539
TCGA-GBMLGG(N=656)	TCGA-S9-A6WO-01	0.00166153	0.00141288	0.0442095	0.00914586	0.0227478	0.0190973	1.59628e-09	0.901725	5.4202
TCGA-GBMLGG(N=656)	TCGA-28-5216-01	0.000768554	0.0154813	0.0376857	0.0195689	0.0439255	0.0297249	2.35973e-09	0.852845	4.7777
TCGA-GBMLGG(N=656)	TCGA-WY-A859-01	0.00459975	0.00174813	0.0956749	0.0320284	0.0411168	0.00998024	4.1338e-09	0.814852	5.3388
TCGA-GBMLGG(N=656)	TCGA-WY-A85B-01	0.00122514	0.00103174	0.0355891	0.0260626	0.024728	0.0366404	9.06016e-09	0.874723	5.2381
TCGA-GBMLGG(N=656)	TCGA-S9-A6UB-01	0.00280943	0.000741016	0.0745832	0.0219674	0.0310097	0.00482177	2.12524e-08	0.864067	5.4542
TCGA-GBMLGG(N=656)	TCGA-41-2572-01	5.41905e-05	0.00297717	0.017214	0.00647589	0.124353	0.0238773	8.09592e-09	0.825049	4.4938
TCGA-GBMLGG(N=656)	TCGA-DU-7290-01	0.00155027	0.00204211	0.0722478	0.0308601	0.0209531	0.0448192	0.000230886	0.827297	4.7121
TCGA-GBMLGG(N=656)	TCGA-P5-A5F6-01	0.00215771	0.00441904	0.0280023	0.013806	0.0208665	0.00597229	6.43805e-11	0.924776	3.8827
TCGA-GBMLGG(N=656)	TCGA-DU-6407-01	0.00146081	0.000645058	0.0358277	0.0105782	0.0299287	0.0157704	1.8447e-09	0.905789	5.855
TCGA-GBMLGG(N=656)	TCGA-02-0055-01	6.09669e-09	0.118581	0.0370325	0.0205839	0.0104474	0.0476603	0.000144107	0.765551	4.8274
TCGA-GBMLGG(N=656)	TCGA-HT-7601-01	0.00061647	0.0018756	0.0190159	0.0591894	0.025783	0.0756319	5.78804e-07	0.817887	4.9374
TCGA-GBMLGG(N=656)	TCGA-32-2634-01	0.00180136	0.00473353	0.0491984	0.0242653	0.0560584	0.0185821	3.65994e-09	0.845361	5.1764
TCGA-GBMLGG(N=656)	TCGA-DU-6403-01	0.000844147	0.000950863	0.069156	0.0170725	0.0425978	0.0474156	0.00158368	0.820379	5.1551
TCGA-GBMLGG(N=656)	TCGA-DB-A4XG-01	0.00325716	0.000819909	0.0728132	0.0240687	0.0322043	0.0060651	1.2928e-10	0.860772	5.5395
TCGA-GBMLGG(N=656)	TCGA-DB-A64R-01	0.00276914	0.00174535	0.0667472	0.0230115	0.031061	0.0102711	1.40048e-10	0.864395	5.064
TCGA-GBMLGG(N=656)	TCGA-HW-7487-01	0.00497815	0.000709777	0.10727	0.0358309	0.0353512	0.0137005	5.94726e-10	0.80216	4.9603
TCGA-GBMLGG(N=656)	TCGA-S9-A7J1-01	0.00208617	0.00227598	0.062059	0.0215913	0.0407023	0.0175409	1.11868e-09	0.853744	4.976
TCGA-GBMLGG(N=656)	TCGA-FG-6689-01	0.0028234	0.00133674	0.0682919	0.0190707	0.0297407	0.0167762	6.03501e-10	0.86196	4.6253
TCGA-GBMLGG(N=656)	TCGA-HT-8011-01	0.00105497	0.00179776	0.0319037	0.0109141	0.0651433	0.0201551	1.07131e-08	0.869031	5.3975
TCGA-GBMLGG(N=656)	TCGA-E1-A7YJ-01	0.00075529	0.00140302	0.0279149	0.0198041	0.0791772	0.0321998	3.6398e-09	0.838746	4.7861
TCGA-GBMLGG(N=656)	TCGA-06-5411-01	0.00216687	0.00532518	0.045118	0.0402509	0.0525977	0.0314452	5.61288e-09	0.823096	5.0648
TCGA-GBMLGG(N=656)	TCGA-DB-5277-01	0.0019022	0.000794689	0.0420395	0.0192746	0.0218759	0.0157357	1.08692e-09	0.898377	4.686
TCGA-GBMLGG(N=656)	TCGA-HT-7690-01	0.00120783	0.00636738	0.0460842	0.036199	0.0560503	0.0382724	0.00472412	0.811095	5.4764
TCGA-GBMLGG(N=656)	TCGA-TM-A84M-01	0.00359103	0.00144585	0.0874232	0.0289078	0.0241952	0.00384042	6.76946e-10	0.850596	5.6634
TCGA-GBMLGG(N=656)	TCGA-HT-8105-01	0.00307058	0.00130228	0.0747657	0.0269794	0.0571196	0.0100567	7.04109e-11	0.826706	5.0747
TCGA-GBMLGG(N=656)	TCGA-06-0744-01	0.000300536	0.00287497	0.016112	0.0150385	0.0970849	0.0165317	1.49025e-08	0.852057	4.1368
TCGA-GBMLGG(N=656)	TCGA-76-4928-01	4.4363e-05	0.00912867	0.0191565	0.0171652	0.0787348	0.0338356	3.79952e-09	0.841935	5.1111
TCGA-GBMLGG(N=656)	TCGA-06-0644-01	0.000158759	0.0881791	0.0242984	0.0198849	0.0347384	0.0444657	6.91547e-09	0.788275	5.0321
TCGA-GBMLGG(N=656)	TCGA-E1-A7YY-01	0.00885733	0.00230695	0.164847	0.0602316	0.0560147	0.00991751	1.09039e-09	0.697825	5.3608
TCGA-GBMLGG(N=656)	TCGA-HT-A619-01	0.00199109	0.00213684	0.0561457	0.0203904	0.0967772	0.00198604	5.79378e-10	0.820573	5.2936
TCGA-GBMLGG(N=656)	TCGA-E1-5318-01	0.0023011	0.00294935	0.0400538	0.0241145	0.128898	0.00830281	1.17445e-10	0.793381	5.302
TCGA-GBMLGG(N=656)	TCGA-P5-A737-01	0.00224831	0.0021294	0.0681969	0.0178407	0.0270127	0.0109139	1.78692e-09	0.871658	4.7383
TCGA-GBMLGG(N=656)	TCGA-14-0871-01	0.000318343	0.0619685	0.0200226	0.0169989	0.0440601	0.00261364	1.02492e-09	0.854018	4.5644
TCGA-GBMLGG(N=656)	TCGA-RY-A83Y-01	0.000837486	0.000904374	0.0448768	0.0199609	0.0708484	0.0225088	8.73704e-09	0.840063	4.8525
TCGA-GBMLGG(N=656)	TCGA-08-0386-01	0.00146411	0.00714401	0.039465	0.0191479	0.120265	0.0113923	1.02157e-09	0.801122	5.1851
TCGA-GBMLGG(N=656)	TCGA-HT-8564-01	0.00289689	0.00401773	0.0632216	0.0309915	0.0392139	0.0142896	1.53346e-08	0.845369	4.7555
TCGA-GBMLGG(N=656)	TCGA-HT-7686-01	0.00204015	0.000495425	0.0440877	0.00610989	0.0175299	0.0581312	1.34608e-08	0.871606	5.044
TCGA-GBMLGG(N=656)	TCGA-E1-A7YM-01	0.00102877	0.00167106	0.0561794	0.0249326	0.0432438	0.0075102	0.000739311	0.864695	4.232
TCGA-GBMLGG(N=656)	TCGA-DU-7301-01	0.00204677	0.00114853	0.0480932	0.0347538	0.0311927	0.0313547	1.13754e-09	0.85141	5.0374
TCGA-GBMLGG(N=656)	TCGA-S9-A6UA-01	0.000569278	0.0390399	0.0497269	0.0547569	0.0380807	0.0564347	7.80184e-09	0.761392	4.9796
TCGA-GBMLGG(N=656)	TCGA-32-2632-01	0.00302099	0.00488098	0.0218963	0.0390778	0.08366	0.062576	1.46325e-08	0.784888	4.847
TCGA-GBMLGG(N=656)	TCGA-TM-A84G-01	0.00302942	0.000917729	0.0594146	0.0232971	0.0367091	0.00422155	3.99598e-10	0.87241	5.5979
TCGA-GBMLGG(N=656)	TCGA-VV-A829-01	0.0012968	0.00201455	0.0479768	0.0228763	0.0374546	0.0100145	3.00461e-10	0.878367	5.3978
TCGA-GBMLGG(N=656)	TCGA-DH-A66B-01	0.00129227	0.00117995	0.0371047	0.0313888	0.0200954	0.038156	1.27739e-09	0.870783	4.6399
TCGA-GBMLGG(N=656)	TCGA-HT-A5R7-01	0.00521999	0.00189174	0.102558	0.0374697	0.0392322	0.0175128	1.30482e-09	0.796115	4.9156
TCGA-GBMLGG(N=656)	TCGA-CS-5394-01	0.00307122	0.000979114	0.0677678	0.0263946	0.0533824	0.00356055	6.40476e-11	0.844844	5.2423
TCGA-GBMLGG(N=656)	TCGA-HT-A61A-01	0.00834232	0.00202181	0.146688	0.0597079	0.0514475	0.00956492	2.39845e-09	0.722227	4.8704
TCGA-GBMLGG(N=656)	TCGA-HT-7877-01	0.00258191	0.00187131	0.0640607	0.0221729	0.0532825	0.00998895	2.5709e-10	0.846042	4.9778
TCGA-GBMLGG(N=656)	TCGA-HT-A618-01	0.00150817	0.00162768	0.06101	0.0274364	0.0313425	0.0581646	1.05084e-08	0.818911	4.5286
TCGA-GBMLGG(N=656)	TCGA-06-0882-01	0.00145131	0.0070143	0.034325	0.0538351	0.0820934	0.0502272	5.08739e-09	0.771054	4.6253
TCGA-GBMLGG(N=656)	TCGA-DU-6542-01	0.00101826	0.000977646	0.0378486	0.0280153	0.0218738	0.0285904	1.33276e-09	0.881676	5.275
TCGA-GBMLGG(N=656)	TCGA-41-4097-01	0.000312169	0.0392434	0.0311611	0.0390586	0.0767555	0.0354533	6.80702e-09	0.778016	5
TCGA-GBMLGG(N=656)	TCGA-QH-A6CS-01	0.00100341	0.00298399	0.0326568	0.0201903	0.0384781	0.0115186	3.32681e-09	0.893169	4.7517
TCGA-GBMLGG(N=656)	TCGA-W9-A837-01	0.00380957	0.00208477	0.0819227	0.0274826	0.0286931	0.0117006	2.70858e-09	0.844307	5.0401
TCGA-GBMLGG(N=656)	TCGA-16-1045-01	4.41358e-08	0.0181511	1.49422e-06	0.0672112	0.0949673	0.0998039	1.51455e-08	0.719865	4.9937
TCGA-GBMLGG(N=656)	TCGA-DU-7306-01	0.00220186	0.000617527	0.0395577	0.0171338	0.0391477	0.0130344	1.12821e-08	0.888307	4.8807
TCGA-GBMLGG(N=656)	TCGA-VM-A8CH-01	0.00177216	0.00160389	0.0482021	0.0280154	0.0418256	0.0225618	2.24567e-10	0.856019	4.8822
TCGA-GBMLGG(N=656)	TCGA-QH-A6X9-01	0.00324347	0.00205503	0.0792657	0.0221379	0.029122	0.00988809	2.03816e-11	0.854288	5.0462
TCGA-GBMLGG(N=656)	TCGA-E1-5311-01	0.00239598	0.00118191	0.0535238	0.0193907	0.0582965	0.0101778	1.37559e-11	0.855033	5.3537
TCGA-GBMLGG(N=656)	TCGA-S9-A6U0-01	3.75678e-07	0.0105533	0.00485917	0.0176584	0.503	0.0259218	0.00113648	0.436871	4.7442
TCGA-GBMLGG(N=656)	TCGA-QH-A6CZ-01	0.00379769	0.001126	0.0819888	0.0269838	0.0248628	0.00624783	9.2599e-11	0.854993	4.9397
TCGA-GBMLGG(N=656)	TCGA-HT-7611-01	0.00158609	0.00184168	0.0437128	0.0137768	0.0195007	0.0229387	1.86124e-10	0.896643	5.1736
TCGA-GBMLGG(N=656)	TCGA-19-2625-01	0.00124697	0.00380694	0.0395933	0.00757648	0.0282359	0.0227649	8.32072e-10	0.896775	4.4463
TCGA-GBMLGG(N=656)	TCGA-WH-A86K-01	0.000902836	0.000806148	0.0337466	0.0111156	0.0563027	0.0118798	2.82676e-10	0.885246	4.3227
TCGA-GBMLGG(N=656)	TCGA-DH-5141-01	0.00164181	0.000760653	0.0440489	0.0167095	0.0605748	0.0177548	2.91864e-09	0.85851	4.8207
TCGA-GBMLGG(N=656)	TCGA-FG-A60L-01	0.000782518	0.000593636	0.0341836	0.00534058	0.047448	0.0275679	1.27622e-08	0.884084	4.2965
TCGA-GBMLGG(N=656)	TCGA-DB-5280-01	0.00124762	0.00379198	0.0347454	0.015047	0.0316596	0.0115857	1.57357e-09	0.901923	5.3872
TCGA-GBMLGG(N=656)	TCGA-S9-A7IX-01	0.00187856	0.00439249	0.0714428	0.029782	0.0756364	0.0186182	0.00202617	0.796223	5.1899
TCGA-GBMLGG(N=656)	TCGA-HT-A5RC-01	0.000916744	0.00253828	0.048379	0.0213746	0.058873	0.0149464	2.55431e-06	0.852969	4.7913
TCGA-GBMLGG(N=656)	TCGA-FG-5965-01	0.00214523	0.00165938	0.0491999	0.0117672	0.0388369	0.0226418	3.05684e-10	0.87375	5.248
TCGA-GBMLGG(N=656)	TCGA-FG-7634-01	0.00109189	0.0110834	0.0518662	0.0259272	0.080745	0.020532	8.9089e-10	0.808754	5.4542
TCGA-GBMLGG(N=656)	TCGA-S9-A6TU-01	0.00118184	0.000709336	0.0445877	0.0257163	0.0578288	0.0239844	3.25744e-09	0.845992	4.741
TCGA-GBMLGG(N=656)	TCGA-27-1834-01	0.0018878	0.0024789	0.0523663	0.0281416	0.0356995	0.0319268	4.90639e-09	0.847499	5.2111
TCGA-GBMLGG(N=656)	TCGA-DU-7007-01	0.00237707	0.00503374	0.0304599	0.0362307	0.0373455	0.0271602	1.27397e-10	0.861393	5.3165
TCGA-GBMLGG(N=656)	TCGA-HW-7490-01	0.00161685	0.000857522	0.0384299	0.016007	0.0650667	0.0131618	1.41e-09	0.86486	4.6882
TCGA-GBMLGG(N=656)	TCGA-TM-A7C3-01	0.000986282	0.00658371	0.0383824	0.0174387	0.0766703	0.00800719	1.79282e-10	0.851931	4.2304
TCGA-GBMLGG(N=656)	TCGA-CS-6668-01	0.00335068	0.000696607	0.0650851	0.0263834	0.027063	0.00687283	2.63044e-10	0.870548	5.4503
TCGA-GBMLGG(N=656)	TCGA-S9-A6WG-01	0.00162226	0.01793	0.0615772	0.0113486	0.227156	0.0178329	5.67634e-10	0.662533	4.5318
TCGA-GBMLGG(N=656)	TCGA-DU-8165-01	0.00211694	0.0104546	0.0433607	0.0383551	0.037346	0.0295391	4.10088e-09	0.838828	5.1098
TCGA-GBMLGG(N=656)	TCGA-HT-7692-01	0.000574563	0.0011376	0.0574629	0.0119917	0.0321978	0.0105308	1.76092e-09	0.886105	4.1612
TCGA-GBMLGG(N=656)	TCGA-TQ-A7RM-01	0.00130827	0.00220597	0.0387085	0.0169663	0.0578748	0.0040256	5.18128e-11	0.878911	5.7195
TCGA-GBMLGG(N=656)	TCGA-HT-7607-01	0.00794213	0.00164728	0.146035	0.0541191	0.0367702	0.0140159	5.20281e-10	0.73947	4.7302
TCGA-GBMLGG(N=656)	TCGA-HT-7880-01	0.00451342	0.00252753	0.0949532	0.0386276	0.0696577	0.00746619	2.00268e-09	0.782254	4.7253
TCGA-GBMLGG(N=656)	TCGA-DU-8161-01	0.00162103	0.00433707	0.0360523	0.0315285	0.0315102	0.0383156	7.90722e-11	0.856635	5.0418
TCGA-GBMLGG(N=656)	TCGA-HT-7467-01	0.00324581	0.00128765	0.0770564	0.038557	0.0652516	0.00765173	7.1341e-09	0.80695	4.7225
TCGA-GBMLGG(N=656)	TCGA-VM-A8CD-01	0.00144846	0.00488899	0.032469	0.011034	0.046076	0.0244547	1.87801e-08	0.879629	4.8929
TCGA-GBMLGG(N=656)	TCGA-DU-6401-01	0.0010681	0.00111886	0.0324107	0.0127919	0.102004	0.0103245	1.61739e-08	0.840282	5.0211
TCGA-GBMLGG(N=656)	TCGA-DU-6396-01	0.000981039	0.00093319	0.0543525	0.0356129	0.0288732	0.0825673	0.00272352	0.793956	5.3737
TCGA-GBMLGG(N=656)	TCGA-HT-A74H-01	0.00180059	0.00234507	0.041178	0.0210623	0.0537051	0.0229245	3.12284e-09	0.856984	3.8044
TCGA-GBMLGG(N=656)	TCGA-41-2571-01	0.000735435	0.00425799	0.0312672	0.0145244	0.0319397	0.0174935	0.00111759	0.898664	4.7372
TCGA-GBMLGG(N=656)	TCGA-19-4065-01	1.47595e-06	0.016607	0.0183313	0.0386081	0.0278525	0.0650175	1.15556e-05	0.833571	4.1684
TCGA-GBMLGG(N=656)	TCGA-14-0781-01	0.000209262	0.0128489	0.0334002	0.0258094	0.115956	0.0392159	1.97906e-08	0.772561	4.4713
TCGA-GBMLGG(N=656)	TCGA-HT-7483-01	0.00215218	0.00347654	0.0570223	0.015716	0.0476949	0.0169827	8.79244e-09	0.856955	4.845
TCGA-GBMLGG(N=656)	TCGA-HT-7620-01	0.00198898	0.001103	0.0495179	0.0219277	0.0417977	0.0138655	1.45049e-08	0.869799	4.3569
TCGA-GBMLGG(N=656)	TCGA-HT-7480-01	0.00293601	0.00258951	0.0748132	0.0223336	0.0311177	0.00763616	1.92896e-10	0.858574	4.9915
TCGA-GBMLGG(N=656)	TCGA-06-0157-01	0.00142371	0.00522574	0.0360924	0.0298944	0.0829058	0.0291126	2.9791e-09	0.815345	4.5608
TCGA-GBMLGG(N=656)	TCGA-S9-A7J0-01	0.00103495	0.000765291	0.0453185	0.0178071	0.0309176	0.0105663	1.4084e-09	0.89359	5.3162
TCGA-GBMLGG(N=656)	TCGA-12-3653-01	0.000579353	0.00155421	0.0166798	0.00908089	0.0719533	0.0207838	1.75809e-09	0.879369	5.3548
TCGA-GBMLGG(N=656)	TCGA-P5-A736-01	0.00173439	0.00258291	0.039586	0.010272	0.0460108	0.0420213	4.76784e-09	0.857793	4.5224
TCGA-GBMLGG(N=656)	TCGA-TM-A84Q-01	0.00103043	0.000771549	0.0393437	0.0266466	0.0270752	0.0340347	5.674e-10	0.871098	5.4343
TCGA-GBMLGG(N=656)	TCGA-76-4926-01	0.00175261	0.00149975	0.0325216	0.0226386	0.0522852	0.0172905	2.58636e-09	0.872012	4.853
TCGA-GBMLGG(N=656)	TCGA-26-5133-01	0.00124557	0.00551199	0.0357568	0.0152707	0.0631883	0.0098569	3.7768e-10	0.86917	5.2338
TCGA-GBMLGG(N=656)	TCGA-06-2562-01	0.000475742	0.0181777	0.0491126	0.0225734	0.0777237	0.0294744	7.77803e-09	0.802462	4.9108
TCGA-GBMLGG(N=656)	TCGA-RY-A847-01	0.00298381	0.00383043	0.0736516	0.0239897	0.0660282	0.0215291	1.8432e-10	0.807987	4.5243
TCGA-GBMLGG(N=656)	TCGA-E1-A7YV-01	0.00195505	0.00289317	0.0606531	0.0191212	0.0797085	0.00810537	1.94835e-10	0.827564	4.5754
TCGA-GBMLGG(N=656)	TCGA-TQ-A7RQ-01	0.00274831	0.00142937	0.0718971	0.0230499	0.0482122	0.00519097	1.00711e-10	0.847472	5.8677
TCGA-GBMLGG(N=656)	TCGA-FG-8191-01	0.000862687	0.00153108	0.0301535	0.0217713	0.027207	0.0164149	6.64647e-10	0.90206	4.6456
TCGA-GBMLGG(N=656)	TCGA-E1-A7YW-01	0.00179184	0.00350944	0.0514278	0.00902955	0.0196028	0.0162435	2.23522e-10	0.898395	5.1563
TCGA-GBMLGG(N=656)	TCGA-DB-5278-01	0.00324111	0.00369258	0.0725167	0.029576	0.028201	0.0144673	3.49292e-08	0.848305	5.1215
TCGA-GBMLGG(N=656)	TCGA-E1-A7YS-01	0.00258904	0.000585556	0.0623117	0.0233926	0.0330625	0.00310078	1.8637e-10	0.874958	5.6433
TCGA-GBMLGG(N=656)	TCGA-HT-7695-01	0.0056335	0.00261565	0.101728	0.0342505	0.0308953	0.00994912	9.82267e-10	0.814928	5.2146
TCGA-GBMLGG(N=656)	TCGA-DU-A7TC-01	0.00335257	0.00110904	0.0797197	0.0255283	0.0362642	0.00955923	2.88764e-11	0.844467	4.6018
TCGA-GBMLGG(N=656)	TCGA-HW-7491-01	0.0025411	0.000941187	0.0569472	0.022684	0.0467094	0.0049667	1.62893e-10	0.86521	5.4572
TCGA-GBMLGG(N=656)	TCGA-DB-A4X9-01	0.00233636	0.00318302	0.0571361	0.013989	0.0245431	0.0104198	4.36726e-10	0.888393	4.9336
TCGA-GBMLGG(N=656)	TCGA-HT-A614-01	0.00172293	0.00350291	0.0542888	0.0206506	0.0386271	0.0182866	5.7612e-09	0.862921	5.1289
TCGA-GBMLGG(N=656)	TCGA-TQ-A7RI-01	0.00189285	0.00179204	0.0558459	0.0205326	0.0359629	0.012261	5.48882e-10	0.871713	5.2411
TCGA-GBMLGG(N=656)	TCGA-CS-6188-01	0.000847495	0.00530674	0.0428686	0.0208223	0.0584953	0.0165589	0.000675435	0.854425	4.8485
TCGA-GBMLGG(N=656)	TCGA-QH-A86X-01	0.00229774	0.00253907	0.0648009	0.0214906	0.0265992	0.0133233	8.20378e-10	0.868949	5.0905
TCGA-GBMLGG(N=656)	TCGA-DU-A76R-01	0.00322108	0.00298953	0.0734711	0.0303142	0.0400605	0.00739932	8.36156e-11	0.842544	5.1144
TCGA-GBMLGG(N=656)	TCGA-DH-5144-01	0.00211454	0.000881128	0.0495466	0.0162116	0.0235966	0.0105486	1.35788e-09	0.897101	5.0242
TCGA-GBMLGG(N=656)	TCGA-DU-8168-01	0.0039733	0.000892989	0.0897516	0.0338072	0.034782	0.00891743	4.01065e-10	0.827875	5.8266
TCGA-GBMLGG(N=656)	TCGA-VM-A8C8-01	0.00110935	0.00207992	0.0356068	0.0226053	0.0260528	0.0164405	7.28341e-10	0.896105	5.2126
TCGA-GBMLGG(N=656)	TCGA-HT-7882-01	8.85075e-07	0.379424	0.0223244	0.0395771	0.137842	0.0977547	3.49504e-08	0.323078	5.0242
TCGA-GBMLGG(N=656)	TCGA-DU-6399-01	0.00234972	0.00395234	0.0497599	0.0220044	0.0376287	0.0218282	5.56439e-11	0.862477	5.1989
TCGA-GBMLGG(N=656)	TCGA-S9-A7R7-01	0.00196437	0.00741433	0.0537883	0.0352821	0.048061	0.0421309	2.09532e-09	0.811359	5.1482
TCGA-GBMLGG(N=656)	TCGA-41-5651-01	0.00171044	0.00190305	0.0301909	0.0170471	0.0526609	0.00949097	1.24643e-09	0.886996	5.2453
TCGA-GBMLGG(N=656)	TCGA-E1-A7Z2-01	0.00131441	0.00114106	0.056035	0.0221612	0.0506852	0.00726381	0.00295973	0.85844	4.6433
TCGA-GBMLGG(N=656)	TCGA-DU-A5TP-01	1.31677e-07	0.00204578	0.0765587	0.042514	0.0172399	0.0728643	3.84402e-09	0.788777	5.1764
TCGA-GBMLGG(N=656)	TCGA-06-0210-01	0.000417142	0.00379121	0.0313216	0.0374705	0.020625	0.037847	3.18177e-09	0.868528	4.5066
TCGA-GBMLGG(N=656)	TCGA-FG-8187-01	0.00151984	0.00337142	0.0461306	0.0176739	0.0445519	0.0137935	3.23994e-09	0.872959	4.6142
TCGA-GBMLGG(N=656)	TCGA-19-2624-01	0.000606791	0.00442075	0.0324817	0.0125735	0.0991314	0.00863631	1.98316e-09	0.84215	4.7263
TCGA-GBMLGG(N=656)	TCGA-IK-8125-01	0.00287502	0.0019715	0.0730281	0.0241368	0.0336364	0.0125564	1.08502e-09	0.851796	4.8182
TCGA-GBMLGG(N=656)	TCGA-19-5960-01	0.00128893	0.00115744	0.0310216	0.0165856	0.015205	0.010641	4.63666e-09	0.9241	4.9677
TCGA-GBMLGG(N=656)	TCGA-CS-6666-01	0.00146736	0.00224202	0.0297364	0.0154911	0.0887677	0.0111012	9.36586e-10	0.851194	5.407
TCGA-GBMLGG(N=656)	TCGA-06-0686-01	0.000906747	0.00530696	0.0328275	0.0238444	0.123597	0.0299366	2.22622e-10	0.783581	5.0286
TCGA-GBMLGG(N=656)	TCGA-TM-A7CF-01	0.00385275	0.00199889	0.101614	0.0269379	0.0288032	0.0074623	2.30143e-08	0.829331	4.6502
TCGA-GBMLGG(N=656)	TCGA-DH-A7US-01	0.00022801	0.00360761	0.0489021	0.015734	0.0315804	0.0185933	4.67945e-08	0.881355	5.1543
TCGA-GBMLGG(N=656)	TCGA-DU-7013-01	0.00131718	0.00274349	0.0391496	0.021901	0.0537719	0.0217216	6.85269e-09	0.859395	5.5342
TCGA-GBMLGG(N=656)	TCGA-E1-A7Z6-01	0.00207328	0.0035741	0.042897	0.0179696	0.0325056	0.0108357	1.09302e-10	0.890145	4.9755
TCGA-GBMLGG(N=656)	TCGA-HT-7857-01	0.000759184	0.0215351	0.0457092	0.0634476	0.0964391	0.120277	0.000235847	0.651597	4.6294
TCGA-GBMLGG(N=656)	TCGA-E1-5319-01	0.00170355	0.00110553	0.041045	0.0283863	0.0631986	0.0197	5.48226e-09	0.844861	4.9658
TCGA-GBMLGG(N=656)	TCGA-DU-A5TS-01	0.0010991	0.000621388	0.0367116	0.0114291	0.0594473	0.0141414	2.42316e-10	0.87655	4.0216
TCGA-GBMLGG(N=656)	TCGA-HT-7856-01	0.00688032	0.00150357	0.127621	0.0497327	0.0673395	0.0126729	3.70355e-09	0.73425	4.9792
TCGA-GBMLGG(N=656)	TCGA-DU-6392-01	0.00292782	0.0105864	0.0547323	0.0298123	0.0933909	0.0296369	1.16754e-09	0.778913	5.9241
TCGA-GBMLGG(N=656)	TCGA-QH-A6CU-01	0.000807553	0.00228306	0.0291307	0.0110693	0.0363304	0.0217841	1.27791e-08	0.898595	4.2212
TCGA-GBMLGG(N=656)	TCGA-DU-6404-01	0.0016565	0.00533441	0.041457	0.0190078	0.0930392	0.00883665	4.94115e-09	0.830669	5.0614
TCGA-GBMLGG(N=656)	TCGA-VW-A8FI-01	4.58729e-06	0.00221984	0.0398369	0.00860978	0.0575826	0.0197799	0.00100902	0.870957	4.0144
TCGA-GBMLGG(N=656)	TCGA-P5-A5EZ-01	0.00118834	0.00140227	0.0311892	0.023562	0.0627768	0.0138172	1.46027e-08	0.866064	4.2818
TCGA-GBMLGG(N=656)	TCGA-S9-A89Z-01	0.000918087	0.0017153	0.0501912	0.0366126	0.0737384	0.0382673	1.5322e-08	0.798557	5.8276
TCGA-GBMLGG(N=656)	TCGA-FG-5963-01	6.67975e-07	0.00648459	0.0615792	0.0107581	0.0483602	0.109976	9.55409e-07	0.762841	5
TCGA-GBMLGG(N=656)	TCGA-S9-A7IQ-01	0.0102066	0.00307282	0.184582	0.0650544	0.0369274	0.00939556	3.38706e-10	0.690761	5.3349
TCGA-GBMLGG(N=656)	TCGA-S9-A89V-01	0.00259483	0.00192788	0.0888198	0.0315711	0.0483845	0.0117043	1.56326e-09	0.814998	5.634
TCGA-GBMLGG(N=656)	TCGA-DB-A64W-01	0.00609573	0.000980713	0.115031	0.0401479	0.0493485	0.0050845	1.57963e-10	0.783311	5.1152
TCGA-GBMLGG(N=656)	TCGA-FG-A4MX-01	0.000367315	0.00174691	0.0469756	0.0108589	0.0626476	0.00818909	8.59993e-09	0.869215	3.7909
TCGA-GBMLGG(N=656)	TCGA-P5-A72Z-01	0.00270404	0.000728361	0.0682023	0.0205142	0.0481672	0.00269002	2.86104e-10	0.856994	5.3855
TCGA-GBMLGG(N=656)	TCGA-06-2563-01	0.000749983	0.00979504	0.0228004	0.0203487	0.0897297	0.016162	2.94688e-10	0.840414	4.677
TCGA-GBMLGG(N=656)	TCGA-S9-A6U1-01	0.00235128	0.00186141	0.0550317	0.0234525	0.0501349	0.0163864	6.92456e-10	0.850782	5.5135
TCGA-GBMLGG(N=656)	TCGA-15-1444-01	0.00120282	0.00243845	0.0477482	0.0227674	0.0729927	0.033921	7.32455e-10	0.818929	4.8223
TCGA-GBMLGG(N=656)	TCGA-32-4213-01	3.0412e-05	0.0174725	4.37936e-07	0.0364476	0.105824	0.0666597	6.21325e-07	0.773565	3.3105
TCGA-GBMLGG(N=656)	TCGA-HT-7881-01	0.0052558	0.00248794	0.112695	0.0450057	0.0328575	0.00687119	2.17878e-09	0.794826	4.8575
TCGA-GBMLGG(N=656)	TCGA-15-0742-01	0.000202169	0.0041633	0.0224691	0.00841124	0.0686401	0.0119876	9.29867e-10	0.884126	5.0479
TCGA-GBMLGG(N=656)	TCGA-06-0187-01	2.07773e-07	0.00502096	0.0210435	0.0127016	0.0834397	0.0283807	1.63359e-08	0.849413	4.9137
TCGA-GBMLGG(N=656)	TCGA-19-1390-01	0.0011227	0.00451168	0.0530477	0.0247903	0.0614122	0.0143034	1.1484e-09	0.840812	5.5958
TCGA-GBMLGG(N=656)	TCGA-QH-A65V-01	0.00109691	0.00204904	0.0366007	0.0105791	0.0367419	0.0187359	8.04054e-09	0.894196	4.5583
TCGA-GBMLGG(N=656)	TCGA-DU-A7TG-01	0.0102206	0.0024597	0.195265	0.0621703	0.064624	0.0171319	4.2027e-11	0.648129	4.9769
TCGA-GBMLGG(N=656)	TCGA-TQ-A7RV-01	0.00245868	0.00163042	0.0626842	0.0208368	0.0495317	0.0103987	1.74734e-10	0.852459	5.2009
TCGA-GBMLGG(N=656)	TCGA-DU-5874-01	0.00391995	0.00168741	0.0751781	0.0278998	0.0610754	0.00405345	1.26784e-10	0.826186	5.8684
TCGA-GBMLGG(N=656)	TCGA-QH-A6X4-01	0.00151711	0.000794682	0.0734903	0.0175291	0.0399267	0.010251	1.59654e-09	0.856491	4.865
TCGA-GBMLGG(N=656)	TCGA-VM-A8CB-01	0.00225903	0.00104956	0.0478184	0.0163063	0.0549008	0.00572405	9.02885e-10	0.871942	5.5479
TCGA-GBMLGG(N=656)	TCGA-DH-A66F-01	0.00174176	0.00316577	0.0436202	0.0139199	0.0305012	0.0103851	1.76164e-08	0.896666	4.8625
TCGA-GBMLGG(N=656)	TCGA-HT-7694-01	0.00678353	0.00136985	0.132066	0.0472962	0.0512265	0.0121941	1.23586e-09	0.749063	5.0717
TCGA-GBMLGG(N=656)	TCGA-HT-7471-01	0.00130112	0.00454846	0.0462918	0.030142	0.0426064	0.0344088	3.03434e-09	0.840701	5.3534
TCGA-GBMLGG(N=656)	TCGA-HT-7608-01	0.00142298	0.00115584	0.0347199	0.0135409	0.0352965	0.0125132	1.87846e-09	0.901351	4.591
TCGA-GBMLGG(N=656)	TCGA-CS-6290-01	0.00118477	0.00199405	0.0337412	0.0152065	0.0167022	0.0688044	9.33976e-08	0.862367	4.588
TCGA-GBMLGG(N=656)	TCGA-DB-A4XD-01	0.00202408	0.00253358	0.0525024	0.0182675	0.0238187	0.014166	9.26198e-11	0.886688	5.2536
TCGA-GBMLGG(N=656)	TCGA-TQ-A7RK-01	0.0010567	0.00115501	0.0546705	0.0134788	0.0280397	0.00888885	3.78206e-11	0.89271	5.022
TCGA-GBMLGG(N=656)	TCGA-HT-7475-01	0.00265935	0.000911963	0.0660753	0.0221655	0.0368613	0.00635571	8.43929e-11	0.864971	5.0099
TCGA-GBMLGG(N=656)	TCGA-TQ-A7RO-01	0.00347588	0.00159969	0.0941931	0.0279002	0.0584112	0.00803191	3.64065e-09	0.806388	5.3541
TCGA-GBMLGG(N=656)	TCGA-HT-7902-01	0.0018057	0.00192121	0.0616461	0.0284064	0.0585565	0.0148992	4.10139e-08	0.832765	4.9045
TCGA-GBMLGG(N=656)	TCGA-FG-A711-01	0.00225348	0.00168462	0.0594203	0.016498	0.0373552	0.00843068	3.39286e-10	0.874358	4.7523
TCGA-GBMLGG(N=656)	TCGA-06-2557-01	0.00201607	0.0040729	0.0236107	0.0561366	0.0351771	0.0923496	7.60967e-09	0.786637	5.0427
TCGA-GBMLGG(N=656)	TCGA-DB-5276-01	0.00289581	0.0014406	0.0829269	0.0317371	0.0436681	0.024356	1.1121e-09	0.812975	4.9189
TCGA-GBMLGG(N=656)	TCGA-P5-A730-01	0.00176476	0.00173048	0.0462929	0.0204979	0.0551645	0.00399558	5.43117e-11	0.870554	4.7772
TCGA-GBMLGG(N=656)	TCGA-HT-A74O-01	0.000388446	0.00184983	0.0572942	0.00849876	0.0435651	0.0536611	1.1638e-09	0.834743	4.4745
TCGA-GBMLGG(N=656)	TCGA-HT-A74J-01	0.00199317	0.001919	0.0557373	0.0151464	0.0427459	0.0127744	5.48775e-10	0.869684	5.3555
TCGA-GBMLGG(N=656)	TCGA-DU-5855-01	0.00131389	0.00052101	0.0409957	0.0104091	0.0411717	0.0286117	5.31078e-10	0.876977	5.0939
TCGA-GBMLGG(N=656)	TCGA-06-0878-01	0.00134979	0.0103288	0.0439261	0.0184425	0.0505997	0.0333352	1.04026e-07	0.842018	4.7523
TCGA-GBMLGG(N=656)	TCGA-DH-A669-01	0.00150101	0.00102141	0.0492921	0.0142171	0.0412815	0.0158584	6.70507e-10	0.876829	5.1922
TCGA-GBMLGG(N=656)	TCGA-HT-A617-01	0.000942609	0.01636	0.030348	0.0328436	0.0435681	0.0485933	1.52983e-08	0.827345	4.421
TCGA-GBMLGG(N=656)	TCGA-06-2567-01	0.000535983	0.0077571	0.0655027	0.0339663	0.0407736	0.0384912	0.004432	0.808541	5.0237
TCGA-GBMLGG(N=656)	TCGA-32-2616-01	0.000741031	0.00508186	0.0301204	0.0169092	0.0331657	0.0261522	4.09865e-07	0.887829	4.9117
TCGA-GBMLGG(N=656)	TCGA-28-5208-01	0.000786251	0.00508834	0.0165729	0.0327191	0.0798282	0.0354451	5.18693e-09	0.82956	5.0036
TCGA-GBMLGG(N=656)	TCGA-28-2514-01	0.0017486	0.00369791	0.0400813	0.0300594	0.103729	0.0129741	2.839e-09	0.807709	4.9552
TCGA-GBMLGG(N=656)	TCGA-06-1804-01	0.00186611	0.00527954	0.0463396	0.025491	0.0584422	0.014726	1.16254e-09	0.847855	5.5907
TCGA-GBMLGG(N=656)	TCGA-QH-A6CX-01	0.000565715	0.00156872	0.0351276	0.0113318	0.047935	0.0217749	2.10219e-09	0.881696	4.3484
TCGA-GBMLGG(N=656)	TCGA-14-2554-01	0.000390361	0.00248475	0.0213419	0.0247585	0.0482705	0.0336325	0.000408941	0.868712	4.0994
TCGA-GBMLGG(N=656)	TCGA-P5-A5F4-01	0.00437441	0.00203511	0.0916767	0.0310226	0.047259	0.00994317	2.55943e-10	0.813689	5.0739
TCGA-GBMLGG(N=656)	TCGA-DU-A5TU-01	0.000530465	0.00216017	0.0368809	0.0163189	0.0287904	0.045997	6.10771e-09	0.869322	4.857
TCGA-GBMLGG(N=656)	TCGA-DU-A76K-01	0.00292612	0.00261951	0.0690234	0.0268229	0.0578495	0.00439108	4.87524e-10	0.836368	4.5675
TCGA-GBMLGG(N=656)	TCGA-HT-7609-01	0.002191	0.000699969	0.0395944	0.0137877	0.0268809	0.0164512	3.99094e-10	0.900395	4.6381
TCGA-GBMLGG(N=656)	TCGA-TQ-A7RR-01	0.00198748	0.00187069	0.0550986	0.0172515	0.0333381	0.0249822	1.06864e-08	0.865471	5.0519
TCGA-GBMLGG(N=656)	TCGA-DH-A66D-01	0.00169988	0.00190612	0.0496373	0.0152842	0.0300663	0.0304249	1.27472e-09	0.870981	5.4835
TCGA-GBMLGG(N=656)	TCGA-DH-A7UV-01	0.00081102	0.000879377	0.0416709	0.0175776	0.0412231	0.0253422	2.42068e-09	0.872496	4.6821
TCGA-GBMLGG(N=656)	TCGA-02-2485-01	0.000918498	0.00265038	0.0323085	0.0158895	0.0615987	0.018033	1.74064e-08	0.868601	4.9704
TCGA-GBMLGG(N=656)	TCGA-06-5858-01	0.00159689	0.0109057	0.028302	0.0216973	0.0753661	0.0266751	2.10259e-10	0.835457	5.0828
TCGA-GBMLGG(N=656)	TCGA-FG-6690-01	0.00146228	0.00285455	0.0428874	0.025596	0.0192365	0.0295153	2.57063e-08	0.878448	5.0063
TCGA-GBMLGG(N=656)	TCGA-DB-A4XA-01	0.00116708	0.00238191	0.0413367	0.0175742	0.0520218	0.0268663	5.89067e-09	0.858652	4.5754
TCGA-GBMLGG(N=656)	TCGA-DU-8167-01	0.00078056	0.00117295	0.0389871	0.0135757	0.0445489	0.0385928	5.17357e-10	0.862342	4.855
TCGA-GBMLGG(N=656)	TCGA-QH-A65X-01	0.000353145	0.00117853	0.0254439	0.00844756	0.155938	0.0083125	1.53418e-07	0.800327	4.8694
TCGA-GBMLGG(N=656)	TCGA-06-0178-01	5.88277e-07	0.00152903	0.000648101	0.02725	0.0201733	0.0335917	0.000751154	0.916056	3.4868
TCGA-GBMLGG(N=656)	TCGA-P5-A780-01	0.00129494	0.000943943	0.0501537	0.0155544	0.0514404	0.0212501	3.15599e-08	0.859363	4.5808
TCGA-GBMLGG(N=656)	TCGA-E1-5302-01	0.00139034	0.00147346	0.0449973	0.0169359	0.0201486	0.0418398	3.57091e-09	0.873215	5.2638
TCGA-GBMLGG(N=656)	TCGA-14-1823-01	2.21178e-08	0.00272761	0.0110715	0.0356706	0.015475	0.0367516	1.09374e-06	0.898303	3.5149
TCGA-GBMLGG(N=656)	TCGA-HW-A5KJ-01	0.000772818	0.00112129	0.046303	0.0116892	0.113393	0.00733296	6.63597e-10	0.819388	4.1161
TCGA-GBMLGG(N=656)	TCGA-FG-7636-01	0.00147362	0.00202489	0.0439318	0.0131683	0.0190528	0.0152757	5.85304e-10	0.905073	4.8043
TCGA-GBMLGG(N=656)	TCGA-DU-5847-01	0.00152284	0.00552509	0.0452777	0.0174737	0.0339016	0.0387439	8.12273e-09	0.857555	5.1583
TCGA-GBMLGG(N=656)	TCGA-28-2509-01	0.000391069	0.00520324	0.0304062	0.0106357	0.0143392	0.0212473	1.32815e-08	0.917777	4.5534
TCGA-GBMLGG(N=656)	TCGA-DU-6406-01	0.000531683	0.0042512	0.0332649	0.0168214	0.10589	0.020923	3.01759e-09	0.818318	5.4696
TCGA-GBMLGG(N=656)	TCGA-06-2558-01	0.0014366	0.00627623	0.0354154	0.0360117	0.0922966	0.0247369	4.38707e-09	0.803826	4.8699
TCGA-GBMLGG(N=656)	TCGA-06-0745-01	0.000109829	0.0066249	0.0138412	0.0181154	0.0998214	0.0427816	2.77479e-07	0.818705	4.5342
TCGA-GBMLGG(N=656)	TCGA-TM-A84B-01	0.00238125	0.00280442	0.0542973	0.0208575	0.0588192	0.00669324	5.2455e-09	0.854147	5.4473
TCGA-GBMLGG(N=656)	TCGA-DU-A76O-01	0.000791529	0.00168436	0.0427001	0.0226594	0.0360932	0.0502695	7.24077e-09	0.845802	4.8319
TCGA-GBMLGG(N=656)	TCGA-CS-4944-01	0.000502904	0.00042984	0.0149561	0.0146636	0.0280566	0.0147624	8.92198e-09	0.926628	4.6502
TCGA-GBMLGG(N=656)	TCGA-HT-7603-01	0.00876454	0.00116287	0.155229	0.0567455	0.0267804	0.00689061	9.90142e-10	0.744427	4.8783
TCGA-LGG(N=504)	TCGA-S9-A7J2-01	0.00168995	0.0028105	0.0536402	0.0148107	0.0437243	0.00641448	7.15028e-10	0.87691	5.3078
TCGA-LGG(N=504)	TCGA-E1-A7YI-01	0.00108463	0.00301744	0.0494668	0.0261109	0.0762393	0.014218	9.49131e-10	0.829863	5.8948
TCGA-LGG(N=504)	TCGA-DU-7302-01	0.00502524	0.000711721	0.107687	0.0369646	0.0252991	0.00893404	5.33452e-10	0.815378	5.1148
TCGA-LGG(N=504)	TCGA-DU-A7TI-01	0.00263983	0.00234233	0.0729928	0.0153674	0.0258289	0.0251547	8.79081e-09	0.855674	5.1355
TCGA-LGG(N=504)	TCGA-P5-A5EX-01	0.00302668	0.0060478	0.0311125	0.016884	0.0605096	0.0287351	1.70138e-09	0.853684	4.691
TCGA-LGG(N=504)	TCGA-HT-8563-01	1.50365e-05	0.00357123	4.50215e-07	0.0771906	0.0250773	0.134206	4.02033e-09	0.75994	5.1938
TCGA-LGG(N=504)	TCGA-DU-7012-01	0.00364594	0.0212627	0.037691	0.0314746	0.0231517	0.0487416	5.72578e-09	0.834032	4.8069
TCGA-LGG(N=504)	TCGA-E1-5322-01	0.00146191	0.00178469	0.0500353	0.0153093	0.017657	0.041627	2.35498e-09	0.872125	5.2969
TCGA-LGG(N=504)	TCGA-HT-8558-01	0.00996376	0.00129196	0.180039	0.0718547	0.0501084	0.00229838	1.19802e-09	0.684444	5.1136
TCGA-LGG(N=504)	TCGA-S9-A6U8-01	0.00207087	0.00192331	0.05289	0.0104596	0.0526969	0.0222634	3.35657e-09	0.857696	5.2188
TCGA-LGG(N=504)	TCGA-CS-5393-01	0.00222114	0.000710694	0.0497341	0.0130875	0.0414035	0.0203264	2.10167e-10	0.872517	4.7819
TCGA-LGG(N=504)	TCGA-HT-7854-01	0.0024127	0.00167705	0.0616178	0.0251607	0.0380076	0.0263486	4.35817e-09	0.844776	4.6742
TCGA-LGG(N=504)	TCGA-HT-7874-01	0.00706166	0.00193011	0.138471	0.047734	0.0420975	0.0168006	2.89919e-10	0.745905	5.0605
TCGA-LGG(N=504)	TCGA-RY-A845-01	0.00244784	0.00363058	0.0607646	0.0173793	0.0296829	0.0117398	1.45312e-09	0.874355	5.3045
TCGA-LGG(N=504)	TCGA-HT-7616-01	0.00484561	0.004406	0.040174	0.0383553	0.0867636	0.0388	2.34834e-09	0.786655	5.2506
TCGA-LGG(N=504)	TCGA-KT-A7W1-01	0.000993494	0.00356388	0.0292464	0.015907	0.0986303	0.00888362	2.31795e-09	0.842775	5.1469
TCGA-LGG(N=504)	TCGA-P5-A5F2-01	0.00228681	0.000790504	0.0503158	0.019692	0.0318596	0.00662948	2.55195e-09	0.888426	4.7148
TCGA-LGG(N=504)	TCGA-CS-5396-01	0.00312125	0.00307559	0.0686653	0.035733	0.044938	0.0126428	1.03333e-09	0.831824	5.2265
TCGA-LGG(N=504)	TCGA-HT-7680-01	0.00165135	0.00306915	0.03676	0.0155424	0.0275474	0.0140557	1.54803e-09	0.901374	4.8679
TCGA-LGG(N=504)	TCGA-S9-A7IS-01	0.00136149	0.00301771	0.0456099	0.0160652	0.0933642	0.00883359	1.61197e-09	0.831748	5.4634
TCGA-LGG(N=504)	TCGA-HW-7486-01	0.00102915	0.000913664	0.0504719	0.0201238	0.0415273	0.0186272	7.56008e-08	0.867307	4.8151
TCGA-LGG(N=504)	TCGA-P5-A5F1-01	0.000817926	0.00182589	0.0239788	0.0135069	0.0372988	0.0219516	6.43708e-09	0.90062	4.5717
TCGA-LGG(N=504)	TCGA-DU-7011-01	0.00282826	0.00466019	0.0643215	0.0305585	0.060322	0.031888	1.64876e-09	0.805422	4.3869
TCGA-LGG(N=504)	TCGA-P5-A77X-01	0.00311059	0.00242969	0.0732603	0.0261898	0.0331604	0.00741196	1.43268e-09	0.854437	4.427
TCGA-LGG(N=504)	TCGA-VM-A8CA-01	0.00100491	0.00198179	0.0422592	0.0133501	0.125436	0.0136255	1.93727e-09	0.802342	4.5663
TCGA-LGG(N=504)	TCGA-DU-7015-01	0.00327485	0.00188477	0.0453601	0.0155276	0.0174366	0.032871	1.29858e-08	0.883645	5.0282
TCGA-LGG(N=504)	TCGA-TM-A7C5-01	0.00222138	0.000841129	0.0625972	0.0177068	0.0496131	0.00633955	2.07635e-11	0.860681	4.865
TCGA-LGG(N=504)	TCGA-DU-8162-01	0.00626542	0.00225949	0.115501	0.0444826	0.043925	0.00810787	6.46207e-10	0.779459	4.9612
TCGA-LGG(N=504)	TCGA-TM-A84O-01	0.00163184	0.00152552	0.0481238	0.0221865	0.0457095	0.0150105	3.21987e-09	0.865812	4.5154
TCGA-LGG(N=504)	TCGA-FG-A60K-01	0.00131171	0.00321261	0.0533852	0.00953872	0.0206392	0.0247887	1.09799e-08	0.887124	4.991
TCGA-LGG(N=504)	TCGA-S9-A7R3-01	0.000507256	0.00140033	0.0168859	0.0307375	0.0607804	0.0186711	1.61392e-08	0.871017	4.9644
TCGA-LGG(N=504)	TCGA-TQ-A7RN-01	0.00300094	0.00202859	0.0673756	0.0244017	0.0429242	0.00705448	5.90723e-10	0.853214	5.248
TCGA-LGG(N=504)	TCGA-DU-A6S6-01	0.00555026	0.00440016	0.114895	0.0389598	0.0379662	0.00617654	5.92851e-11	0.792052	5.3782
TCGA-LGG(N=504)	TCGA-S9-A7R2-01	0.00101781	0.00234402	0.039578	0.026348	0.0444434	0.035374	8.53031e-09	0.850895	4.4006
TCGA-LGG(N=504)	TCGA-P5-A735-01	0.00144651	0.00115618	0.0622261	0.0113726	0.0172546	0.0121712	4.66713e-10	0.894373	5.0943
TCGA-LGG(N=504)	TCGA-HT-7691-01	0.00152319	0.00214038	0.0417033	0.0128532	0.0666636	0.027206	2.47299e-09	0.84791	4.8585
TCGA-LGG(N=504)	TCGA-FG-A6J1-01	0.000707671	0.000943786	0.0336066	0.00831552	0.0826578	0.0150507	5.94515e-10	0.858718	4.3002
TCGA-LGG(N=504)	TCGA-DU-6402-01	0.000113872	0.0072354	0.0361705	0.0145091	0.0607882	0.0404625	3.36175e-08	0.84072	5.1831
TCGA-LGG(N=504)	TCGA-HT-8104-01	0.00188721	0.00239971	0.0435271	0.0208313	0.0843741	0.0116954	1.28754e-07	0.835285	5.1784
TCGA-LGG(N=504)	TCGA-FN-7833-01	0.000409149	0.0024224	0.0100264	0.0148615	0.0331113	0.0979696	3.03961e-08	0.8412	5.0896
TCGA-LGG(N=504)	TCGA-HT-7473-01	0.00115383	0.0018782	0.0255048	0.0551368	0.0203412	0.0534327	1.63088e-09	0.842552	4.7442
TCGA-LGG(N=504)	TCGA-HT-8019-01	0.00836487	0.00245701	0.156726	0.0582386	0.0556548	0.00268983	4.48347e-10	0.715869	4.4304
TCGA-LGG(N=504)	TCGA-DB-A4XF-01	0.003668	0.0017118	0.0687924	0.0370022	0.0422793	0.0125184	2.93248e-10	0.834028	4.836
TCGA-LGG(N=504)	TCGA-HT-A5RA-01	0.00320247	0.00636009	0.033617	0.0202344	0.0789249	0.0103544	1.94707e-09	0.847307	4.9093
TCGA-LGG(N=504)	TCGA-E1-A7YL-01	0.00101713	0.0090764	0.0520294	0.0193543	0.0240942	0.0361594	2.67015e-09	0.858269	4.2795
TCGA-LGG(N=504)	TCGA-HT-A61B-01	0.000539729	0.00212138	0.0274377	0.0110218	0.0422488	0.0823608	1.32337e-07	0.83427	4.8758
TCGA-LGG(N=504)	TCGA-TM-A7CA-01	0.00257222	0.0013494	0.0705175	0.0213658	0.0293478	0.0103769	3.30806e-10	0.86447	5.4689
TCGA-LGG(N=504)	TCGA-HT-7684-01	0.000618414	0.00129274	0.0227142	0.001004	0.0649967	0.0188199	7.36766e-08	0.890554	3.9041
TCGA-LGG(N=504)	TCGA-HW-8322-01	0.0022441	0.00226678	0.0637216	0.0260234	0.0264503	0.0104926	4.30102e-10	0.868801	5.2649
TCGA-LGG(N=504)	TCGA-S9-A6U9-01	0.00137238	0.00242998	0.0462717	0.0163039	0.107702	0.0322322	2.83424e-09	0.793687	4.7285
TCGA-LGG(N=504)	TCGA-HT-7676-01	0.00149959	0.00376705	0.0437465	0.00300831	0.0217795	0.0358411	8.95877e-09	0.890358	4.6657
TCGA-LGG(N=504)	TCGA-HT-7469-01	0.00133551	0.00171417	0.0334479	0.0175692	0.0281812	0.0111226	6.13264e-10	0.906629	5.5027
TCGA-LGG(N=504)	TCGA-DH-A7UU-01	0.00234089	0.00106744	0.0632685	0.0178588	0.0628092	0.0136712	1.08181e-09	0.838984	5.1182
TCGA-LGG(N=504)	TCGA-HT-7873-01	0.00154634	0.0027692	0.0509941	0.0117363	0.0344467	0.0145241	6.48865e-10	0.883983	4.9996
TCGA-LGG(N=504)	TCGA-HW-A5KK-01	0.000268266	0.00165747	0.0511723	0.0195233	0.0378039	0.0458641	1.31105e-07	0.843711	4.47
TCGA-LGG(N=504)	TCGA-DB-A64P-01	0.00200344	0.00235437	0.0449305	0.022605	0.0581587	0.014628	8.88742e-11	0.85532	4.748
TCGA-LGG(N=504)	TCGA-HT-7478-01	0.00203782	0.00174274	0.0469834	0.0256911	0.0204513	0.0425775	1.26773e-08	0.860516	4.7603
TCGA-LGG(N=504)	TCGA-S9-A6TX-01	0.00140052	0.00175219	0.0531728	0.0186965	0.0657818	0.0103236	4.99399e-10	0.848873	4.9289
TCGA-LGG(N=504)	TCGA-RY-A83Z-01	0.000325886	0.00043939	0.0246438	0.00665882	0.0273751	0.0169151	3.24824e-09	0.923642	5.1252
TCGA-LGG(N=504)	TCGA-FG-6688-01	0.000384249	0.00205057	0.0468149	0.0266897	0.033878	0.0342762	3.22919e-08	0.855906	4.2204
TCGA-LGG(N=504)	TCGA-FG-A4MT-01	0.000569858	0.00118286	0.0272019	0.00975821	0.0382693	0.0116376	3.09471e-10	0.91138	5.0884
TCGA-LGG(N=504)	TCGA-FG-A6IZ-01	0.000714534	0.000744387	0.0416674	0.00793549	0.0407539	0.00919197	1.52275e-09	0.898992	4.6347
TCGA-LGG(N=504)	TCGA-HT-8113-01	0.00900928	0.00176866	0.160785	0.0581327	0.0460947	0.00567675	3.44423e-10	0.718533	4.9477
TCGA-LGG(N=504)	TCGA-DH-A7UT-01	0.00109725	0.00111137	0.0449519	0.0107756	0.0355873	0.0201181	4.1944e-08	0.886358	4.8105
TCGA-LGG(N=504)	TCGA-EZ-7264-01	0.00275371	0.00125273	0.0673334	0.0239253	0.0178271	0.00716012	4.15912e-11	0.879748	5.0444
TCGA-LGG(N=504)	TCGA-TQ-A7RF-01	0.00097294	0.000446676	0.032527	0.010564	0.0532884	0.010444	1.36252e-09	0.891757	5.3009
TCGA-LGG(N=504)	TCGA-DB-5274-01	0.000485013	0.00137324	0.0193219	0.0118605	0.081002	0.0113556	6.835e-09	0.874602	4.0748
TCGA-LGG(N=504)	TCGA-S9-A7R8-01	0.000537491	0.00113931	0.0398036	0.0258617	0.0389946	0.018508	8.57775e-10	0.875155	5.1792
TCGA-LGG(N=504)	TCGA-FG-7641-01	0.00341697	0.00179638	0.0808396	0.0273866	0.0258619	0.0087673	1.69446e-09	0.851931	5.2146
TCGA-LGG(N=504)	TCGA-HW-7495-01	0.00356728	0.00401298	0.0796605	0.0304718	0.0365077	0.0118746	8.35628e-09	0.833905	5.1486
TCGA-LGG(N=504)	TCGA-CS-6669-01	0.00884753	0.00134045	0.158682	0.0618314	0.03856	0.00369079	8.09179e-10	0.727048	4.511
TCGA-LGG(N=504)	TCGA-HT-7481-01	0.00268611	0.00137722	0.0684179	0.0247076	0.0462924	0.0159608	3.62166e-09	0.840558	4.6611
TCGA-LGG(N=504)	TCGA-DU-8163-01	0.00193937	0.00243941	0.060797	0.0131306	0.0363773	0.0232731	5.5639e-10	0.862043	5.1534
TCGA-LGG(N=504)	TCGA-S9-A6WD-01	0.00206856	0.000774731	0.0483019	0.0181911	0.034008	0.00810849	2.97909e-10	0.888547	4.9787
TCGA-LGG(N=504)	TCGA-CS-4942-01	0.00174312	0.00209693	0.0514102	0.00877033	0.0113994	0.0476331	2.73631e-08	0.876947	5.3324
TCGA-LGG(N=504)	TCGA-HT-8110-01	0.00166968	0.00159296	0.0403476	0.0292771	0.0208292	0.0610156	1.08522e-07	0.845268	3.7432
TCGA-LGG(N=504)	TCGA-HT-8106-01	0.0343056	0.00399378	0.0412691	0.133402	0.0322025	0.107251	5.71999e-10	0.647576	5.1339
TCGA-LGG(N=504)	TCGA-QH-A6CW-01	0.00230398	0.00258011	0.0512171	0.00556917	0.032212	0.0253835	2.42181e-09	0.880734	4.8365
TCGA-LGG(N=504)	TCGA-RY-A840-01	0.0023336	0.00139118	0.059045	0.0237787	0.034246	0.00533953	1.74151e-10	0.873866	5.2001
TCGA-LGG(N=504)	TCGA-HW-8319-01	0.00321558	0.00277143	0.0791975	0.0237989	0.0259488	0.0151133	4.18866e-09	0.849954	5.2103
TCGA-LGG(N=504)	TCGA-HT-7482-01	0.00178585	0.0016723	0.0402607	0.00737318	0.0227937	0.0246856	2.21097e-09	0.901429	5.2947
TCGA-LGG(N=504)	TCGA-DU-5870-01	0.00222232	0.00244891	0.0546561	0.0167061	0.0509784	0.0159564	5.64941e-10	0.857032	5.1077
TCGA-LGG(N=504)	TCGA-E1-5304-01	0.00114159	0.000586654	0.0279564	0.0102498	0.021007	0.00674463	1.99354e-10	0.932314	5.6041
TCGA-LGG(N=504)	TCGA-TM-A84S-01	0.00105066	0.0043686	0.0461523	0.0126694	0.0256726	0.0235467	1.82969e-09	0.88654	4.796
TCGA-LGG(N=504)	TCGA-CS-4943-01	0.00137247	0.00118205	0.0304095	0.0177203	0.0274581	0.0200732	1.18017e-08	0.901784	4.4404
TCGA-LGG(N=504)	TCGA-E1-A7Z3-01	0.00239787	0.00328867	0.0715887	0.0222679	0.0806381	0.0223763	3.39125e-08	0.797443	4.8095
TCGA-LGG(N=504)	TCGA-FG-8182-01	0.00156676	0.00189313	0.0519539	0.0188698	0.0323654	0.0239335	8.5147e-10	0.869417	5.4835
TCGA-LGG(N=504)	TCGA-DU-A5TW-01	0.000828999	0.000884429	0.0401854	0.00899699	0.0267995	0.0149844	1.87441e-10	0.90732	5.1048
TCGA-LGG(N=504)	TCGA-TQ-A7RP-01	0.00190066	0.00369779	0.0443779	0.0293074	0.0820717	0.0123608	7.212e-10	0.826284	4.5386
TCGA-LGG(N=504)	TCGA-HT-7689-01	0.00137905	0.000655879	0.0426634	0.0121457	0.0218008	0.0151148	2.31105e-10	0.90624	5.064
TCGA-LGG(N=504)	TCGA-FG-7638-01	0.00205685	0.00187332	0.0542525	0.018803	0.0436226	0.00929798	1.41013e-09	0.870094	4.6065
TCGA-LGG(N=504)	TCGA-P5-A5EV-01	0.00136116	0.000550829	0.0506248	0.0168232	0.0485987	0.0119214	3.15042e-10	0.87012	5.1019
TCGA-LGG(N=504)	TCGA-HT-7476-01	0.00411271	0.00570347	0.0795318	0.0259127	0.0931718	0.0152507	2.11407e-09	0.776317	4.7496
TCGA-LGG(N=504)	TCGA-TQ-A7RG-01	0.00184814	0.00219456	0.0554069	0.0189504	0.0330201	0.0206898	4.86958e-10	0.86789	5.1441
TCGA-LGG(N=504)	TCGA-TM-A84F-01	0.000532429	0.00124148	0.0613449	0.0144484	0.0487737	0.0492879	2.65398e-08	0.824371	4.7088
TCGA-LGG(N=504)	TCGA-FG-8181-01	0.0107239	0.00259872	0.197677	0.070815	0.0573378	0.00404944	1.87801e-09	0.656798	4.8033
TCGA-LGG(N=504)	TCGA-DU-A7T6-01	0.00202349	0.0060699	0.0506794	0.022009	0.0785789	0.00822468	1.78785e-09	0.832415	5.6568
TCGA-LGG(N=504)	TCGA-DB-A4XC-01	0.00273032	0.00339026	0.0819034	0.0256817	0.0285041	0.0254282	4.45558e-09	0.832362	4.9132
TCGA-LGG(N=504)	TCGA-S9-A6U2-01	0.00191793	0.00318183	0.0542733	0.0165109	0.0390983	0.012684	2.54699e-09	0.872334	5.2895
TCGA-LGG(N=504)	TCGA-DB-A75M-01	0.0016145	0.00424831	0.0429158	0.0107432	0.0255854	0.0179317	6.88478e-10	0.896961	4.8115
TCGA-LGG(N=504)	TCGA-HT-8012-01	0.00171103	0.00165482	0.0515099	0.016585	0.0729974	0.0160605	3.41444e-09	0.839481	5.2138
TCGA-LGG(N=504)	TCGA-S9-A7QW-01	0.00196477	0.00343494	0.0527845	0.0150051	0.0204867	0.00515346	1.41192e-09	0.90117	5.1752
TCGA-LGG(N=504)	TCGA-P5-A733-01	0.00159513	0.00138048	0.045879	0.0143368	0.042528	0.00846735	1.04619e-09	0.885813	4.2204
TCGA-LGG(N=504)	TCGA-E1-A7Z4-01	0.00148484	0.00141671	0.0465175	0.0103616	0.0370482	0.0230822	3.21586e-09	0.880089	4.9556
TCGA-LGG(N=504)	TCGA-FG-8185-01	0.00105295	0.000759622	0.0348045	0.0103467	0.0310727	0.00918731	8.5566e-11	0.912776	4.8289
TCGA-LGG(N=504)	TCGA-FG-A4MW-01	0.00134688	0.00226028	0.0405737	0.0160139	0.0825717	0.0129272	3.73403e-10	0.844306	4.722
TCGA-LGG(N=504)	TCGA-HW-8320-01	0.0016936	0.0010915	0.0473222	0.0125446	0.0265202	0.0166522	1.90858e-10	0.894176	5.2285
TCGA-LGG(N=504)	TCGA-DU-5849-01	0.0041709	0.00106468	0.0859992	0.0287509	0.040336	0.0238288	4.99252e-09	0.81585	5.2721
TCGA-LGG(N=504)	TCGA-DB-5273-01	0.000850414	0.00371407	0.0320831	0.0138694	0.0230561	0.0417549	5.70015e-09	0.884672	4.7798
TCGA-LGG(N=504)	TCGA-R8-A6MO-01	0.0006788	0.000932698	0.0502298	0.0125509	0.0876214	0.0170464	2.79585e-09	0.83094	4.889
TCGA-LGG(N=504)	TCGA-CS-6670-01	0.00254676	0.00258406	0.0594778	0.0174572	0.0385416	0.0114738	1.41782e-09	0.867919	4.8788
TCGA-LGG(N=504)	TCGA-DU-5854-01	0.00153891	0.00498178	0.0440585	0.0290493	0.0898381	0.0265459	1.51847e-08	0.803987	4.8856
TCGA-LGG(N=504)	TCGA-S9-A6WL-01	0.00298128	0.00580737	0.0718187	0.0256372	0.10375	0.0112612	3.73334e-09	0.778744	5.2906
TCGA-LGG(N=504)	TCGA-S9-A6TV-01	0.000786939	0.0052755	0.0288511	0.0322361	0.0430975	0.049498	0.00244539	0.83781	5.1555
TCGA-LGG(N=504)	TCGA-S9-A6WE-01	0.00182038	0.00197274	0.0512355	0.0172176	0.0509532	0.0107751	1.42983e-09	0.866026	5.306
TCGA-LGG(N=504)	TCGA-QH-A6XA-01	0.0014251	0.0031443	0.0484411	0.00856377	0.0233742	0.0201438	4.8915e-09	0.894908	4.5687
TCGA-LGG(N=504)	TCGA-DU-6393-01	0.00220045	0.000936337	0.0651633	0.0198986	0.053815	0.00511247	4.43406e-10	0.852874	5.76
TCGA-LGG(N=504)	TCGA-VM-A8C9-01	0.000644328	0.00233658	0.0385006	0.0132373	0.0597505	0.0281787	3.56691e-09	0.857352	4.4628
TCGA-LGG(N=504)	TCGA-DU-5853-01	0.00192409	0.00452994	0.0547757	0.0187623	0.0288651	0.0240013	2.92972e-10	0.867142	4.9084
TCGA-LGG(N=504)	TCGA-FG-5962-01	0.00479627	0.00194354	0.0951747	0.0326913	0.0318437	0.00878571	2.34558e-10	0.824765	5.1748
TCGA-LGG(N=504)	TCGA-QH-A65S-01	0.000906464	0.00134294	0.0430107	0.00429138	0.0296165	0.0407465	4.22484e-08	0.880085	4.2173
TCGA-LGG(N=504)	TCGA-F6-A8O4-01	0.00278758	0.00136586	0.0700589	0.0229582	0.0325228	0.0101961	9.67227e-11	0.860111	5.0709
TCGA-LGG(N=504)	TCGA-QH-A870-01	0.00128863	0.00127442	0.0397043	0.0130981	0.0371188	0.0054309	8.68761e-10	0.902085	5.1498
TCGA-LGG(N=504)	TCGA-S9-A7R1-01	0.00308614	0.00216562	0.0636145	0.021448	0.0396583	0.00797818	3.38014e-09	0.862049	4.9065
TCGA-LGG(N=504)	TCGA-TQ-A7RH-01	0.0011858	0.00321831	0.0503745	0.0221515	0.0595309	0.0290932	3.15014e-09	0.834446	5.5466
TCGA-LGG(N=504)	TCGA-E1-A7YQ-01	2.91129e-05	0.0127832	0.0273377	0.0309243	0.122909	0.0505086	0.00134302	0.754165	4.8131
TCGA-LGG(N=504)	TCGA-HT-8107-01	0.0100719	0.00226536	0.181334	0.0684087	0.0575074	0.0064092	1.12365e-09	0.674003	4.9203
TCGA-LGG(N=504)	TCGA-P5-A72W-01	0.000496376	0.000194021	0.0364422	0.00515552	0.0205559	0.0141054	3.1668e-08	0.92305	4.7898
TCGA-LGG(N=504)	TCGA-DB-A64L-01	0.00472948	0.00105494	0.100037	0.0335265	0.0296859	0.016007	1.64258e-09	0.814959	4.8954
TCGA-LGG(N=504)	TCGA-HW-7493-01	0.0045922	0.00264728	0.0843769	0.0305788	0.0376829	0.019725	2.41672e-13	0.820397	4.7231
TCGA-LGG(N=504)	TCGA-TM-A84R-01	0.00893483	0.00203428	0.165003	0.0613366	0.0447503	0.00459193	8.38506e-10	0.713349	5.1607
TCGA-LGG(N=504)	TCGA-HT-A74L-01	0.00141345	0.00175964	0.0519293	0.0243406	0.0299635	0.0116144	6.7177e-10	0.878979	5.1728
TCGA-LGG(N=504)	TCGA-HT-7477-01	0.00138873	0.00177792	0.0476934	0.015341	0.0639089	0.016883	7.60833e-09	0.853007	5.5189
TCGA-LGG(N=504)	TCGA-FG-A87Q-01	0.000670377	0.0033426	0.0366898	0.020538	0.0783913	0.0288837	3.07349e-09	0.831484	4.6719
TCGA-LGG(N=504)	TCGA-FG-A70Z-01	0.0016298	0.00815143	0.0376703	0.0163878	0.155344	0.0328175	1.537e-08	0.747999	4.9458
TCGA-LGG(N=504)	TCGA-FG-A4MU-01	0.000772989	0.0139148	0.0282637	0.0203169	0.11504	0.0376822	1.40209e-09	0.784009	5.0326
TCGA-LGG(N=504)	TCGA-DB-A4XB-01	0.00366047	0.00132715	0.0761479	0.0256646	0.0173062	0.0118025	2.37936e-08	0.864091	5.5435
TCGA-LGG(N=504)	TCGA-WY-A85D-01	0.000484944	0.00236299	0.0451702	0.00924951	0.0233184	0.0226796	7.39118e-09	0.896734	4.847
TCGA-LGG(N=504)	TCGA-DU-A5TR-01	8.26942e-05	0.00154268	0.0705821	0.0182085	0.0476332	0.0700185	0.0195001	0.772432	4.0773
TCGA-LGG(N=504)	TCGA-CS-4941-01	0.0047659	0.00200146	0.0465533	0.0233258	0.246656	0.0375958	1.24135e-09	0.639101	5.3184
TCGA-LGG(N=504)	TCGA-HT-A615-01	0.00269901	0.000855413	0.0610135	0.0318597	0.022656	0.0327571	2.71721e-09	0.848159	4.8495
TCGA-LGG(N=504)	TCGA-HT-A5RB-01	0.00248643	0.00188734	0.0574617	0.019069	0.0376189	0.00682812	1.9803e-10	0.874649	4.9496
TCGA-LGG(N=504)	TCGA-E1-A7YN-01	0.0016053	0.0033925	0.0729755	0.056585	0.0600144	0.109464	6.59924e-08	0.695963	4.7929
TCGA-LGG(N=504)	TCGA-QH-A6XC-01	0.00260988	0.00252493	0.0729939	0.0238921	0.0514288	0.0149238	4.93389e-10	0.831627	4.6474
TCGA-LGG(N=504)	TCGA-S9-A6WN-01	0.00220589	0.00227974	0.0495779	0.0231565	0.0777936	0.0140059	1.53259e-10	0.830981	5.1635
TCGA-LGG(N=504)	TCGA-P5-A72X-01	0.00153681	0.00310178	0.0465771	0.0157479	0.11171	0.0153608	3.91449e-10	0.805966	4.8465
TCGA-LGG(N=504)	TCGA-WY-A858-01	0.000396419	0.00185277	0.0331893	0.0116399	0.157766	0.0435566	1.62523e-09	0.751599	4.0575
TCGA-LGG(N=504)	TCGA-DU-7014-01	0.000915839	0.000522843	0.0361915	0.0136035	0.0541138	0.0135334	9.13804e-10	0.881119	4.8069
TCGA-LGG(N=504)	TCGA-VM-A8CF-01	2.67269e-06	0.000204814	0.0222148	0.00607469	0.0601706	0.0597191	8.34508e-06	0.851605	5.0418
TCGA-LGG(N=504)	TCGA-CS-4938-01	0.0013028	0.001452	0.0452898	0.0150142	0.0175299	0.0200446	1.5983e-09	0.899367	4.8167
TCGA-LGG(N=504)	TCGA-DU-8166-01	0.00251568	0.00334479	0.0630149	0.0153666	0.0317445	0.0165488	2.22571e-10	0.867465	5.4732
TCGA-LGG(N=504)	TCGA-DU-7300-01	0.0051156	0.00142902	0.105423	0.0375627	0.0434851	0.0225392	1.0019e-10	0.784445	4.847
TCGA-LGG(N=504)	TCGA-DU-7292-01	0.00629948	0.00279791	0.121061	0.0429932	0.0452103	0.00662592	1.22348e-10	0.775012	4.837
TCGA-LGG(N=504)	TCGA-DB-A75P-01	0.00312657	0.00258824	0.0789847	0.0249765	0.0440136	0.0125641	1.64727e-09	0.833746	4.4523
TCGA-LGG(N=504)	TCGA-FG-6691-01	0.00183593	0.00185043	0.0420623	0.0337702	0.0241688	0.0389275	6.97805e-09	0.857385	4.7725
TCGA-LGG(N=504)	TCGA-DB-5279-01	0.00397039	0.00195468	0.0736784	0.0276433	0.0345953	0.00458874	6.05689e-11	0.853569	5.0562
TCGA-LGG(N=504)	TCGA-S9-A6WI-01	0.0093008	0.00152012	0.174059	0.0634729	0.0635781	0.00753271	5.59734e-11	0.680536	4.9426
TCGA-LGG(N=504)	TCGA-DB-A64S-01	0.00168475	0.00233805	0.0482591	0.0174054	0.0437047	0.0494829	5.88768e-09	0.837125	4.664
TCGA-LGG(N=504)	TCGA-FG-6692-01	0.000763655	0.0028689	0.0297123	0.0158822	0.0934279	0.0135575	6.16577e-09	0.843788	4.6949
TCGA-LGG(N=504)	TCGA-HW-7489-01	0.00561114	0.00177356	0.111591	0.0355127	0.0337042	0.0196675	2.41865e-09	0.79214	5.0286
TCGA-LGG(N=504)	TCGA-HT-8114-01	0.0011199	0.00620702	0.0324509	0.0370562	0.0381029	0.0291801	6.99137e-09	0.855883	4.8744
TCGA-LGG(N=504)	TCGA-TM-A84H-01	0.002402	0.00121791	0.0563701	0.019441	0.0276899	0.00749775	1.77371e-10	0.885381	5.1776
TCGA-LGG(N=504)	TCGA-DB-A64V-01	4.72206e-05	0.00153362	0.0499509	0.0207401	0.040301	0.0649061	2.31896e-07	0.822521	4.2921
TCGA-LGG(N=504)	TCGA-DU-7019-01	0.0025549	0.00123814	0.066709	0.0261951	0.0613676	0.0144075	1.41858e-12	0.827528	4.9402
TCGA-LGG(N=504)	TCGA-S9-A7R4-01	0.00141365	0.00253913	0.0418223	0.0263029	0.139147	0.0218478	1.63104e-09	0.766928	5.0023
TCGA-LGG(N=504)	TCGA-S9-A7J3-01	0.00215368	0.0010505	0.0619317	0.0180956	0.0546058	0.0179924	2.71108e-09	0.84417	5.2281
TCGA-LGG(N=504)	TCGA-TM-A84L-01	0.00163779	0.00219878	0.0555664	0.0136299	0.0462021	0.0275066	3.47874e-09	0.853258	4.7856
TCGA-LGG(N=504)	TCGA-E1-A7YH-01	0.00156288	0.000940971	0.045636	0.0186109	0.0384665	0.017181	3.95839e-09	0.877602	4.9964
TCGA-LGG(N=504)	TCGA-QH-A65Z-01	0.00180245	0.00156634	0.0536014	0.0152155	0.0410629	0.0076385	2.68411e-09	0.879113	4.7866
TCGA-LGG(N=504)	TCGA-DU-A7TD-01	0.000465004	0.00487463	0.0488477	0.0219293	0.0871648	0.0384674	0.000630872	0.79762	5.1883
TCGA-LGG(N=504)	TCGA-DU-5871-01	0.00210812	0.000810927	0.0474904	0.0124124	0.0303472	0.0184364	1.33374e-09	0.888395	5.1579
TCGA-LGG(N=504)	TCGA-HW-A5KL-01	0.00203738	0.00116499	0.0516994	0.0153593	0.0457768	0.013866	3.90471e-09	0.870096	4.5211
TCGA-LGG(N=504)	TCGA-RY-A83X-01	0.00156967	0.00073069	0.0520005	0.0209268	0.0462284	0.0113367	8.60748e-09	0.867207	5.235
TCGA-LGG(N=504)	TCGA-HT-7687-01	0.00346053	0.00133122	0.0776572	0.0350377	0.0565767	0.0166137	1.61547e-09	0.809323	5.3038
TCGA-LGG(N=504)	TCGA-HT-A4DV-01	0.00296167	0.00181671	0.0604658	0.0213058	0.0463422	0.0220484	3.87639e-08	0.845059	4.5085
TCGA-LGG(N=504)	TCGA-WY-A85A-01	0.00188285	0.00197482	0.0570406	0.0139941	0.0321116	0.0129305	4.83878e-10	0.880065	4.9069
TCGA-LGG(N=504)	TCGA-DB-5281-01	0.00389646	0.00232503	0.0772287	0.0271438	0.0557056	0.0171908	1.31746e-08	0.81651	5.599
TCGA-LGG(N=504)	TCGA-E1-A7YK-01	2.70436e-05	0.00111018	0.0409701	0.0487197	0.0372085	0.0590008	0.00238936	0.810574	4.7581
TCGA-LGG(N=504)	TCGA-DU-A7TA-01	0.00107276	0.00179456	0.0528902	0.0243262	0.0573777	0.02277	2.1505e-08	0.839769	5.8659
TCGA-LGG(N=504)	TCGA-CS-5395-01	0.00287626	0.00295106	0.0504928	0.0249315	0.0409138	0.00925719	1.1408e-09	0.868578	5.0726
TCGA-LGG(N=504)	TCGA-DH-A7UR-01	0.00267166	0.00205206	0.0728938	0.0234162	0.149345	0.00545245	8.57009e-10	0.744169	5.3565
TCGA-LGG(N=504)	TCGA-DU-6400-01	0.00245846	0.000602217	0.0643364	0.0188712	0.0392931	0.0109175	3.54404e-08	0.863521	5.3111
TCGA-LGG(N=504)	TCGA-HT-A5R5-01	0.00269615	0.00310612	0.0678338	0.0144291	0.0351165	0.0262878	4.86349e-09	0.85053	4.8939
TCGA-LGG(N=504)	TCGA-HT-8018-01	0.00601647	0.0103635	0.0995456	0.0472648	0.116907	0.0338304	1.61971e-11	0.686072	5.2601
TCGA-LGG(N=504)	TCGA-FG-A713-01	0.0053816	0.00246221	0.10709	0.0436086	0.0612649	0.0076844	9.87869e-08	0.772508	4.7104
TCGA-LGG(N=504)	TCGA-S9-A6WP-01	0.00118376	0.00122431	0.0650545	0.0176746	0.0674145	0.0343698	6.20348e-10	0.813079	5.0798
TCGA-LGG(N=504)	TCGA-S9-A6U5-01	0.000471253	0.00346554	0.0460337	0.0112175	0.0266937	0.0341327	2.13199e-08	0.877986	4.656
TCGA-LGG(N=504)	TCGA-E1-A7YO-01	0.00236252	0.00231996	0.0747719	0.0230392	0.0662345	0.00768903	3.5324e-11	0.823583	5.1926
TCGA-LGG(N=504)	TCGA-FG-A710-01	0.00190897	0.00355666	0.061013	0.0137439	0.0459351	0.0431816	1.60017e-10	0.830661	4.8028
TCGA-LGG(N=504)	TCGA-QH-A6X8-01	0.0020096	0.000959783	0.061761	0.0152021	0.0485779	0.0160295	6.69354e-09	0.85546	5.1081
TCGA-LGG(N=504)	TCGA-HT-7610-01	0.00655096	0.00147572	0.127774	0.042548	0.0264576	0.009033	4.27228e-07	0.78616	5.082
TCGA-LGG(N=504)	TCGA-HT-7875-01	0.00223894	0.00301069	0.0530895	0.0189125	0.0321511	0.00529556	1.04387e-10	0.885302	5.1635
TCGA-LGG(N=504)	TCGA-DU-A6S3-01	0.00339233	0.00152152	0.081696	0.0249274	0.0459133	0.00406635	2.12961e-09	0.838483	4.4297
TCGA-LGG(N=504)	TCGA-R8-A6MK-01	0.00167705	0.000846847	0.0496575	0.0152788	0.0268067	0.00986746	1.7318e-09	0.895866	4.734
TCGA-LGG(N=504)	TCGA-P5-A5F0-01	0.00428104	0.00149548	0.102771	0.0324956	0.0376159	0.00535292	4.71264e-11	0.815988	5.1469
TCGA-LGG(N=504)	TCGA-S9-A6TS-01	0.00215563	0.00132124	0.0631402	0.021643	0.0654452	0.0184913	7.78297e-10	0.827803	4.7038
TCGA-LGG(N=504)	TCGA-S9-A6TW-01	0.00173782	0.00193263	0.0401948	0.0198023	0.154347	0.00688454	3.30563e-08	0.775101	4.2343
TCGA-LGG(N=504)	TCGA-E1-5303-01	0.000299359	0.000978316	0.0349742	0.00445926	0.0263125	0.0427832	8.79452e-07	0.890192	4.7856
TCGA-LGG(N=504)	TCGA-DU-7299-01	0.00193362	0.000661185	0.0510528	0.017164	0.0305851	0.0182385	4.65697e-10	0.880365	5.1416
TCGA-LGG(N=504)	TCGA-DH-5140-01	0.00194849	0.0201534	0.054623	0.0178073	0.0342267	0.0205178	2.10514e-09	0.850723	5.6436
TCGA-LGG(N=504)	TCGA-S9-A7QX-01	0.0015986	0.000849486	0.0391069	0.01424	0.0311237	0.0230599	1.99715e-08	0.890021	4.773
TCGA-LGG(N=504)	TCGA-DU-6408-01	0.00240337	0.00120329	0.0533427	0.0190604	0.0192589	0.0191687	2.73639e-09	0.885563	5.1891
TCGA-LGG(N=504)	TCGA-FG-5964-01	0.00153412	0.00092115	0.0791716	0.00736388	0.043944	0.0674931	3.76143e-08	0.799572	4.5211
TCGA-LGG(N=504)	TCGA-DB-A64Q-01	0.00285906	0.00166723	0.072736	0.0230702	0.0201165	0.00912298	1.42722e-10	0.870428	5.0171
TCGA-LGG(N=504)	TCGA-S9-A6WH-01	0.00278008	0.000586374	0.0669089	0.0243324	0.0526747	0.0064452	8.57909e-10	0.846272	5.4098
TCGA-LGG(N=504)	TCGA-DU-A6S8-01	0.00219855	0.000870594	0.0743428	0.0198825	0.0358747	0.010859	6.91141e-11	0.855972	5.0717
TCGA-LGG(N=504)	TCGA-HT-7858-01	0.00272163	0.000984537	0.0423966	0.0253379	0.0251141	0.0329905	7.73032e-09	0.870455	4.8866
TCGA-LGG(N=504)	TCGA-HT-7860-01	0.00158125	0.00355974	0.050966	0.0290084	0.0702384	0.017488	1.69701e-09	0.827158	5.1429
TCGA-LGG(N=504)	TCGA-DU-7006-01	2.48151e-06	0.00738549	0.0325704	0.0346013	0.040415	0.0382468	4.26216e-09	0.846779	4.9098
TCGA-LGG(N=504)	TCGA-DU-7009-01	0.0027451	0.00119051	0.0610552	0.0212247	0.0267181	0.00744908	4.95894e-10	0.879617	4.9764
TCGA-LGG(N=504)	TCGA-DU-7010-01	0.0017489	0.00240444	0.0417645	0.0256171	0.043068	0.0122642	6.1678e-10	0.873133	5.1169
TCGA-LGG(N=504)	TCGA-QH-A6X3-01	0.00202204	0.000736964	0.0478566	0.0359337	0.024852	0.0161651	3.29497e-10	0.872433	4.6433
TCGA-LGG(N=504)	TCGA-DU-8164-01	0.00360662	0.0011923	0.0864372	0.0256112	0.0281933	0.00774146	1.67871e-09	0.847218	5.2533
TCGA-LGG(N=504)	TCGA-DU-7018-01	0.00214836	0.000869096	0.0594806	0.0180475	0.050559	0.00420374	6.33286e-11	0.864692	5.067
TCGA-LGG(N=504)	TCGA-R8-A73M-01	0.00158757	0.00115484	0.0660368	0.0142659	0.0349803	0.0085006	1.77265e-09	0.873474	5.0282
TCGA-LGG(N=504)	TCGA-DB-A75L-01	0.00253908	0.00146229	0.0757146	0.0254668	0.0475107	0.0142447	7.05257e-10	0.833062	4.7939
TCGA-LGG(N=504)	TCGA-RY-A843-01	0.00293999	0.0014976	0.0629557	0.0286721	0.0501221	0.0122313	4.7558e-10	0.841581	4.582
TCGA-LGG(N=504)	TCGA-HT-7693-01	0.000525603	0.00229816	0.0238538	0.0195692	0.0748553	0.0233146	4.53358e-09	0.855583	5.1132
TCGA-LGG(N=504)	TCGA-DU-A76L-01	0.000690675	0.0572334	0.0428255	0.0196164	0.104045	0.0290922	2.01616e-08	0.746497	5.2858
TCGA-LGG(N=504)	TCGA-HT-7472-01	0.00235702	0.00106334	0.0475017	0.0339154	0.0200269	0.0217595	1.13343e-10	0.873376	4.9594
TCGA-LGG(N=504)	TCGA-TQ-A8XE-01	0.000924311	0.000496391	0.0361327	0.0111863	0.0305684	0.0116287	8.83938e-11	0.909063	5.3198
TCGA-LGG(N=504)	TCGA-HT-A616-01	0.00627473	0.00301776	0.124157	0.0399011	0.0416688	0.0150422	2.73781e-10	0.769939	4.6514
TCGA-LGG(N=504)	TCGA-FG-A4MY-01	0.000982397	0.00043181	0.038332	0.0125455	0.0429342	0.0204714	5.14017e-09	0.884303	4.6136
TCGA-LGG(N=504)	TCGA-HT-7681-01	0.00341855	0.00216861	0.0765233	0.0294098	0.0442274	0.0127828	1.39674e-09	0.831469	5.2075
TCGA-LGG(N=504)	TCGA-DU-A6S2-01	0.00496488	0.00189783	0.101734	0.0364373	0.0434479	0.00751227	1.05588e-10	0.804006	4.783
TCGA-LGG(N=504)	TCGA-P5-A5EW-01	0.00247517	0.00292335	0.0541157	0.00960112	0.0220747	0.0237946	6.48893e-10	0.885015	5.24
TCGA-LGG(N=504)	TCGA-DU-7309-01	0.00557313	0.00188536	0.108089	0.0370417	0.040034	0.0145096	1.90035e-11	0.792867	4.7192
TCGA-LGG(N=504)	TCGA-FG-A87N-01	0.0020326	0.000996316	0.0567022	0.0247623	0.0406938	0.0127341	1.0039e-09	0.862079	5.7466
TCGA-LGG(N=504)	TCGA-DB-A4XH-01	0.00251693	0.00124734	0.0595955	0.0215939	0.0725617	0.0104231	2.58658e-09	0.832062	4.3951
TCGA-LGG(N=504)	TCGA-HT-7485-01	0.00210149	0.00878277	0.0515935	0.013813	0.00953549	0.0280533	1.25294e-08	0.88612	4.9156
TCGA-LGG(N=504)	TCGA-VV-A86M-01	0.000881955	0.000931468	0.0490127	0.0207294	0.0489841	0.0154582	4.03133e-09	0.864002	4.9964
TCGA-LGG(N=504)	TCGA-HT-7468-01	0.00261902	0.00167154	0.0562569	0.019942	0.034703	0.0123273	4.13399e-11	0.87248	5.1482
TCGA-LGG(N=504)	TCGA-HT-7677-01	0.00193704	0.00139262	0.0665661	0.01515	0.0330698	0.0159053	3.45337e-09	0.865979	5.3576
TCGA-LGG(N=504)	TCGA-VW-A7QS-01	0.00232095	0.00416161	0.0626944	0.0208101	0.0401974	0.00538486	8.5703e-10	0.864431	5.2426
TCGA-LGG(N=504)	TCGA-DU-A5TY-01	6.65192e-06	0.00415336	0.0356616	0.0113593	0.0414233	0.110101	0.00171537	0.795579	4.5173
TCGA-LGG(N=504)	TCGA-HT-8109-01	0.0047383	0.00175803	0.097563	0.0383482	0.0375449	0.00985085	6.93062e-10	0.810197	4.8161
TCGA-LGG(N=504)	TCGA-S9-A6TZ-01	0.0018566	0.0014025	0.0403423	0.0134406	0.0476115	0.0109806	5.13229e-10	0.884366	5.1907
TCGA-LGG(N=504)	TCGA-HT-7606-01	0.00122386	0.000999338	0.0373781	0.0141737	0.0503898	0.0083528	1.57905e-09	0.887482	5.7916
TCGA-LGG(N=504)	TCGA-DH-5142-01	0.00080666	0.00182828	0.0354435	0.0384157	0.0167701	0.0480031	0.00920528	0.849527	5.0224
TCGA-LGG(N=504)	TCGA-DU-7294-01	0.00232381	0.00108997	0.0590207	0.0198916	0.0239576	0.00794776	8.14478e-10	0.885768	4.9435
TCGA-LGG(N=504)	TCGA-HT-7479-01	0.00152192	0.00190676	0.0403532	0.0163874	0.0421823	0.0224045	5.6299e-09	0.875244	5.1086
TCGA-LGG(N=504)	TCGA-DB-5275-01	0.00167011	0.00122068	0.0517635	0.0129656	0.0222804	0.0193294	8.99823e-11	0.89077	5.5886
TCGA-LGG(N=504)	TCGA-TM-A7C4-01	0.00521061	0.00257619	0.118264	0.0349482	0.0324269	0.0124962	9.62927e-10	0.794078	4.8228
TCGA-LGG(N=504)	TCGA-DU-5872-01	0.00136948	0.000623176	0.0258113	0.0156574	0.0609683	0.018691	1.52298e-10	0.876879	4.863
TCGA-LGG(N=504)	TCGA-FG-8186-01	0.00139911	0.0024741	0.0458451	0.0140744	0.0280793	0.0313589	7.12121e-09	0.876769	5.1065
TCGA-LGG(N=504)	TCGA-TM-A84I-01	0.00167428	0.00110753	0.032325	0.0187279	0.0271208	0.0144163	7.43738e-11	0.904628	5.5379
TCGA-LGG(N=504)	TCGA-S9-A6U6-01	0.00240943	0.00195593	0.0712201	0.0140288	0.0354676	0.0153458	3.89301e-10	0.859572	5.1792
TCGA-LGG(N=504)	TCGA-E1-5305-01	0.00228296	0.00128233	0.0495505	0.0188957	0.0313205	0.0192821	1.89635e-09	0.877386	4.8395
TCGA-LGG(N=504)	TCGA-DU-6395-01	0.00153397	0.00132179	0.0454937	0.00314099	0.0198368	0.0248436	5.43477e-09	0.903829	5.0157
TCGA-LGG(N=504)	TCGA-TM-A84T-01	0.00186475	0.00172505	0.04243	0.0183646	0.0400675	0.0144664	1.14408e-09	0.881082	4.8575
TCGA-LGG(N=504)	TCGA-HT-7879-01	0.00140649	0.00270343	0.0441455	0.0154197	0.0565816	0.0188044	5.36909e-10	0.860939	5.2009
TCGA-LGG(N=504)	TCGA-S9-A7IZ-01	0.00302063	0.00124999	0.0666291	0.0316448	0.0594902	0.0159546	3.069e-10	0.822011	4.8987
TCGA-LGG(N=504)	TCGA-HT-7602-01	0.00102478	0.00342421	0.0373851	0.0151285	0.0348444	0.0156212	6.61379e-09	0.892572	4.3292
TCGA-LGG(N=504)	TCGA-DU-A7TJ-01	0.00111877	0.00398931	0.039545	0.0216812	0.0588967	0.0152868	4.82974e-10	0.859482	4.479
TCGA-LGG(N=504)	TCGA-P5-A77W-01	0.00277313	0.000178606	0.0684539	0.0209326	0.0487007	0.00388717	5.40961e-10	0.855074	4.6877
TCGA-LGG(N=504)	TCGA-CS-6186-01	0.000172207	0.00111437	0.0288344	0.0145236	0.0380838	0.0126006	1.00989e-08	0.904671	5.193
TCGA-LGG(N=504)	TCGA-DU-7008-01	0.00421201	0.00112043	0.0669795	0.0209288	0.016858	0.0090339	9.38929e-09	0.880867	5.5515
TCGA-LGG(N=504)	TCGA-HT-7688-01	0.00745263	0.00265056	0.152752	0.0535069	0.0334461	0.00742317	2.72937e-10	0.742769	5.2642
TCGA-LGG(N=504)	TCGA-DU-A7T8-01	0.00126653	0.00702255	0.0420115	0.0185124	0.0417775	0.0195833	2.84043e-09	0.869826	5.2529
TCGA-LGG(N=504)	TCGA-DB-A64U-01	0.00195494	0.00205714	0.049757	0.0191799	0.0349944	0.0107134	7.32699e-09	0.881343	4.7777
TCGA-LGG(N=504)	TCGA-HT-A61C-01	0.000785025	0.00756961	0.0337782	0.0149958	0.0480104	0.0235263	9.91507e-05	0.871236	5.2559
TCGA-LGG(N=504)	TCGA-F6-A8O3-01	0.00244795	0.000962141	0.0628341	0.0188461	0.0315977	0.00340351	5.37556e-11	0.879909	5.5167
TCGA-LGG(N=504)	TCGA-DB-A64O-01	0.00201073	0.00172047	0.0516213	0.0223655	0.0287487	0.0139419	3.60522e-09	0.879591	4.6628
TCGA-LGG(N=504)	TCGA-R8-A6ML-01	0.00149916	0.00209118	0.0504327	0.0149179	0.036621	0.00953139	3.41916e-10	0.884907	4.9346
TCGA-LGG(N=504)	TCGA-DU-A5TT-01	0.00145255	0.00275224	0.0398461	0.0224133	0.0519525	0.0137874	1.0748e-08	0.867796	4.4542
TCGA-LGG(N=504)	TCGA-HT-8111-01	0.00174044	0.00132397	0.0415986	0.0253575	0.0298034	0.0216411	9.04725e-09	0.878535	4.8238
TCGA-LGG(N=504)	TCGA-S9-A7QZ-01	0.00252701	0.00127524	0.0737885	0.0223434	0.0841777	0.00657335	1.66088e-08	0.809315	5.1227
TCGA-LGG(N=504)	TCGA-IK-7675-01	0.00192414	0.000621327	0.0526641	0.0179579	0.0443002	0.0110468	2.76382e-10	0.871486	5.0781
TCGA-LGG(N=504)	TCGA-TQ-A7RW-01	0.00110974	0.00092335	0.0388292	0.0284236	0.0392634	0.0207138	2.538e-09	0.870737	5.0674
TCGA-LGG(N=504)	TCGA-TQ-A7RU-01	0.00226766	0.0024405	0.0559353	0.0207695	0.0668459	0.0043674	6.6511e-10	0.847374	5.5179
TCGA-LGG(N=504)	TCGA-HT-7470-01	0.00482506	0.00137895	0.0959585	0.0329308	0.0363425	0.0139432	6.5533e-10	0.814621	4.7767
TCGA-LGG(N=504)	TCGA-HT-8108-01	0.0024524	0.00178392	0.0458355	0.029873	0.0316277	0.0215658	6.26269e-10	0.866862	4.8238
TCGA-LGG(N=504)	TCGA-DB-A4XE-01	0.00243441	0.00215187	0.0575104	0.0184594	0.023209	0.0117258	3.09656e-08	0.884509	5.3234
TCGA-LGG(N=504)	TCGA-HT-A4DS-01	5.23644e-05	0.0011911	0.0252105	0.0033967	0.0449628	0.0504311	5.94566e-08	0.874755	4.0488
TCGA-LGG(N=504)	TCGA-E1-A7YU-01	0.00114878	0.00241201	0.0510852	0.0144359	0.0541429	0.0124278	3.8332e-09	0.864347	4.6566
TCGA-LGG(N=504)	TCGA-DU-8158-01	0.00165366	0.00338554	0.0474784	0.0346532	0.0381249	0.0414072	9.0664e-10	0.833297	4.9165
TCGA-LGG(N=504)	TCGA-HT-7474-01	0.00506019	0.00206362	0.0997706	0.0361126	0.0312563	0.0108423	3.98912e-09	0.814894	4.8182
TCGA-LGG(N=504)	TCGA-DH-5143-01	0.00278752	0.00157157	0.0591725	0.0140777	0.0187453	0.0199669	4.84268e-10	0.883679	5.0786
TCGA-LGG(N=504)	TCGA-TQ-A7RJ-01	0.00204126	0.00307385	0.0508352	0.0194612	0.046664	0.0195899	1.74355e-09	0.858335	5.1322
TCGA-LGG(N=504)	TCGA-TM-A84J-01	0.0019695	0.00654605	0.0484844	0.0215257	0.0665226	0.00612005	2.61536e-08	0.848832	5.6865
TCGA-LGG(N=504)	TCGA-E1-A7YD-01	0.000519682	0.00134092	0.0383993	0.0113319	0.0730244	0.013639	2.19348e-08	0.861745	4.7767
TCGA-LGG(N=504)	TCGA-S9-A7QY-01	0.00208915	0.00110867	0.0572362	0.0202676	0.0516965	0.0136148	3.72702e-09	0.853987	4.6966
TCGA-LGG(N=504)	TCGA-P5-A731-01	0.00239359	0.0132281	0.0622803	0.0204161	0.0565515	0.00987076	1.51201e-09	0.83526	4.7882
TCGA-LGG(N=504)	TCGA-E1-A7YE-01	0.00103521	0.00281258	0.0848358	0.0319917	0.0506858	0.0607637	1.57627e-10	0.767875	5.3031
TCGA-LGG(N=504)	TCGA-HW-8321-01	0.00181485	0.000589613	0.0535969	0.0156428	0.0500576	0.0158706	7.63994e-10	0.862428	5.2273
TCGA-LGG(N=504)	TCGA-HT-8010-01	0.00438544	0.00350616	0.0797733	0.0314915	0.0627342	0.00773549	7.29806e-08	0.810374	4.3378
TCGA-LGG(N=504)	TCGA-DB-5270-01	0.00537484	0.00635259	0.100234	0.0379715	0.0322038	0.0237957	2.05931e-09	0.794068	5.2476
TCGA-LGG(N=504)	TCGA-HT-A5R9-01	0.00257697	0.00209479	0.0587195	0.0209554	0.0463797	0.00358765	1.52921e-10	0.865686	4.976
TCGA-LGG(N=504)	TCGA-KT-A74X-01	0.00135546	0.000837571	0.0503214	0.0163011	0.0548807	0.0176937	2.26307e-09	0.85861	4.7005
TCGA-LGG(N=504)	TCGA-HT-A74K-01	0.000405424	0.00105266	0.0275772	0.00528105	0.159079	0.0209126	1.24167e-08	0.785692	4.5249
TCGA-LGG(N=504)	TCGA-WY-A85C-01	0.00134523	0.00078392	0.0558962	0.0104808	0.0688237	0.014159	1.07676e-09	0.848511	4.9496
TCGA-LGG(N=504)	TCGA-FG-8188-01	0.000987204	0.00157498	0.0381317	0.0152759	0.0510846	0.021292	5.12011e-09	0.871654	4.8182
TCGA-LGG(N=504)	TCGA-DU-A6S7-01	0.00191308	0.00112315	0.0659331	0.0121027	0.0318143	0.0290053	6.85357e-11	0.858108	5.3685
TCGA-LGG(N=504)	TCGA-HT-7855-01	0.00155238	0.000410921	0.0376468	0.017456	0.0468693	0.0111674	3.37902e-10	0.884897	5.1997
TCGA-LGG(N=504)	TCGA-HT-8015-01	0.00542112	0.00202226	0.104226	0.0436096	0.0466238	0.018346	4.20373e-10	0.779751	4.9801
TCGA-LGG(N=504)	TCGA-DB-A75O-01	0.00103463	0.00133389	0.0390416	0.00134503	0.028786	0.0339588	4.72796e-09	0.8945	4.5699
TCGA-LGG(N=504)	TCGA-S9-A6TY-01	0.00290782	0.00116113	0.0794524	0.0259933	0.0257731	0.00708644	7.10106e-11	0.857626	5.1946
TCGA-LGG(N=504)	TCGA-DU-A7TB-01	0.00150606	0.00185793	0.0605137	0.0531679	0.0849797	0.00759634	1.95547e-10	0.790378	4.4881
TCGA-LGG(N=504)	TCGA-HT-7604-01	0.00165024	0.000932249	0.0503957	0.0155035	0.0188547	0.00976384	2.31155e-10	0.9029	5.1056
TCGA-LGG(N=504)	TCGA-HT-7884-01	0.00119193	0.00318352	0.0400624	0.0160823	0.0361682	0.00924044	4.55541e-09	0.894071	4.8822
TCGA-LGG(N=504)	TCGA-QH-A6CY-01	0.00397819	0.00213532	0.0915631	0.0319805	0.0314387	0.0112086	1.56792e-09	0.827696	4.7698
TCGA-LGG(N=504)	TCGA-S9-A6WM-01	0.00164579	0.00861676	0.0402002	0.0183509	0.0737565	0.00968074	3.1487e-09	0.847749	4.6106
TCGA-LGG(N=504)	TCGA-CS-6667-01	0.00114671	0.000585524	0.0300037	0.0144128	0.0944998	0.0110194	3.41256e-11	0.848332	4.6247
TCGA-LGG(N=504)	TCGA-QH-A6CV-01	0.000274157	0.00328158	0.0284545	0.0099942	0.078916	0.0365328	7.2932e-10	0.842547	4.4628
TCGA-LGG(N=504)	TCGA-VM-A8CE-01	0.00117578	0.00409409	0.0469004	0.0125568	0.0468527	0.0180906	1.12546e-08	0.87033	5.018
TCGA-LGG(N=504)	TCGA-DB-A64X-01	0.00182696	0.00124293	0.0455511	0.0178392	0.0451627	0.0102894	3.74848e-09	0.878088	3.7582
TCGA-LGG(N=504)	TCGA-P5-A72U-01	0.00542528	0.0239153	0.0544351	0.0204128	0.203476	0.0242265	5.89028e-09	0.668109	4.3779
TCGA-LGG(N=504)	TCGA-DB-A75K-01	0.0012582	0.00167237	0.0538288	0.00346643	0.0812058	0.0334207	9.03179e-09	0.825148	5.2434
TCGA-LGG(N=504)	TCGA-DU-6410-01	0.00362766	0.00131845	0.0841845	0.0250747	0.0297759	0.00261305	2.40955e-10	0.853406	5.1388
TCGA-LGG(N=504)	TCGA-E1-5307-01	0.00297085	0.000364823	0.0612345	0.0189418	0.0166429	0.0125876	5.28079e-10	0.887258	5.3385
TCGA-LGG(N=504)	TCGA-S9-A7IY-01	0.00147731	0.00225312	0.0455345	0.0166312	0.0525042	0.0124024	1.10345e-10	0.869197	4.7421
TCGA-LGG(N=504)	TCGA-P5-A781-01	0.00203164	0.00245137	0.0541161	0.0189621	0.034661	0.0124125	1.93154e-09	0.875365	4.6927
TCGA-LGG(N=504)	TCGA-DU-6405-01	0.000843689	0.00166516	0.0360467	0.0158329	0.0276286	0.0142169	3.93964e-09	0.903766	5.4347
TCGA-LGG(N=504)	TCGA-DU-5852-01	3.65119e-06	0.00201284	0.0269553	0.0190121	0.0736445	0.0370455	3.07466e-08	0.841326	5.1465
TCGA-LGG(N=504)	TCGA-FG-A6J3-01	0.000117064	0.00202413	0.0242161	0.00750166	0.0713054	0.0475591	7.20839e-09	0.847277	4.6376
TCGA-LGG(N=504)	TCGA-CS-5397-01	0.00298507	0.00226243	0.0645876	0.0313094	0.0279796	0.01839	8.13437e-10	0.852486	5.0985
TCGA-LGG(N=504)	TCGA-FG-A70Y-01	0.00117459	0.00105825	0.040154	0.0184011	0.0441428	0.0195367	2.4936e-09	0.875533	4.8505
TCGA-LGG(N=504)	TCGA-FG-7643-01	0.00618762	0.00361872	0.113958	0.0468539	0.0577281	0.00560727	7.52768e-11	0.766046	4.6142
TCGA-LGG(N=504)	TCGA-TM-A84C-01	0.00130246	0.0101889	0.0581221	0.0302944	0.0556938	0.0144615	5.17195e-08	0.829937	5.1152
TCGA-LGG(N=504)	TCGA-WY-A85E-01	0.00217612	0.00121603	0.060748	0.0172368	0.0323106	0.0104219	2.37669e-09	0.875891	4.9778
TCGA-LGG(N=504)	TCGA-HW-A5KM-01	0.00138364	0.00164041	0.0481172	4.23773e-05	0.0131862	0.109629	1.43177e-07	0.826001	4.8837
TCGA-LGG(N=504)	TCGA-DU-7298-01	0.00248994	0.000634628	0.0537466	0.0172356	0.0320846	0.0162373	4.0165e-10	0.877571	5.4767
TCGA-LGG(N=504)	TCGA-FG-7637-01	0.00317263	0.00159238	0.0559298	0.0175407	0.0419115	0.00605445	7.46819e-12	0.873799	5.1408
TCGA-LGG(N=504)	TCGA-QH-A65R-01	0.00202637	0.000815464	0.0411523	0.0167886	0.0942853	0.0044591	3.34336e-10	0.840473	4.722
TCGA-LGG(N=504)	TCGA-FG-A60J-01	0.00300833	0.00296496	0.0597029	0.0205162	0.0205222	0.0157004	2.13668e-10	0.877585	5.0313
TCGA-LGG(N=504)	TCGA-FG-8189-01	0.0120402	0.00197998	0.224219	0.0780209	0.037114	0.00436196	4.07343e-10	0.642264	5.4216
TCGA-LGG(N=504)	TCGA-P5-A5EY-01	0.00434267	0.00314505	0.0710322	0.0280717	0.0401352	0.00657455	2.93857e-10	0.846699	4.2563
TCGA-LGG(N=504)	TCGA-QH-A6X5-01	0.00111359	0.00355337	0.0455199	0.0137852	0.0404541	0.0166639	1.01367e-08	0.87891	4.2803
TCGA-LGG(N=504)	TCGA-HT-7605-01	0.00320083	0.00350412	0.0775403	0.0301581	0.0320801	0.0135704	2.8615e-09	0.839946	4.8033
TCGA-LGG(N=504)	TCGA-DU-6394-01	0.0025825	0.00106379	0.051325	0.0212796	0.0443541	0.00558552	7.84752e-11	0.87381	5.6539
TCGA-LGG(N=504)	TCGA-S9-A6WO-01	0.00166153	0.00141288	0.0442095	0.00914586	0.0227478	0.0190973	1.59628e-09	0.901725	5.4202
TCGA-LGG(N=504)	TCGA-WY-A859-01	0.00459975	0.00174813	0.0956749	0.0320284	0.0411168	0.00998024	4.1338e-09	0.814852	5.3388
TCGA-LGG(N=504)	TCGA-WY-A85B-01	0.00122514	0.00103174	0.0355891	0.0260626	0.024728	0.0366404	9.06016e-09	0.874723	5.2381
TCGA-LGG(N=504)	TCGA-S9-A6UB-01	0.00280943	0.000741016	0.0745832	0.0219674	0.0310097	0.00482177	2.12524e-08	0.864067	5.4542
TCGA-LGG(N=504)	TCGA-DU-7290-01	0.00155027	0.00204211	0.0722478	0.0308601	0.0209531	0.0448192	0.000230886	0.827297	4.7121
TCGA-LGG(N=504)	TCGA-P5-A5F6-01	0.00215771	0.00441904	0.0280023	0.013806	0.0208665	0.00597229	6.43805e-11	0.924776	3.8827
TCGA-LGG(N=504)	TCGA-DU-6407-01	0.00146081	0.000645058	0.0358277	0.0105782	0.0299287	0.0157704	1.8447e-09	0.905789	5.855
TCGA-LGG(N=504)	TCGA-HT-7601-01	0.00061647	0.0018756	0.0190159	0.0591894	0.025783	0.0756319	5.78804e-07	0.817887	4.9374
TCGA-LGG(N=504)	TCGA-DU-6403-01	0.000844147	0.000950863	0.069156	0.0170725	0.0425978	0.0474156	0.00158368	0.820379	5.1551
TCGA-LGG(N=504)	TCGA-DB-A4XG-01	0.00325716	0.000819909	0.0728132	0.0240687	0.0322043	0.0060651	1.2928e-10	0.860772	5.5395
TCGA-LGG(N=504)	TCGA-DB-A64R-01	0.00276914	0.00174535	0.0667472	0.0230115	0.031061	0.0102711	1.40048e-10	0.864395	5.064
TCGA-LGG(N=504)	TCGA-HW-7487-01	0.00497815	0.000709777	0.10727	0.0358309	0.0353512	0.0137005	5.94726e-10	0.80216	4.9603
TCGA-LGG(N=504)	TCGA-S9-A7J1-01	0.00208617	0.00227598	0.062059	0.0215913	0.0407023	0.0175409	1.11868e-09	0.853744	4.976
TCGA-LGG(N=504)	TCGA-FG-6689-01	0.0028234	0.00133674	0.0682919	0.0190707	0.0297407	0.0167762	6.03501e-10	0.86196	4.6253
TCGA-LGG(N=504)	TCGA-HT-8011-01	0.00105497	0.00179776	0.0319037	0.0109141	0.0651433	0.0201551	1.07131e-08	0.869031	5.3975
TCGA-LGG(N=504)	TCGA-E1-A7YJ-01	0.00075529	0.00140302	0.0279149	0.0198041	0.0791772	0.0321998	3.6398e-09	0.838746	4.7861
TCGA-LGG(N=504)	TCGA-DB-5277-01	0.0019022	0.000794689	0.0420395	0.0192746	0.0218759	0.0157357	1.08692e-09	0.898377	4.686
TCGA-LGG(N=504)	TCGA-HT-7690-01	0.00120783	0.00636738	0.0460842	0.036199	0.0560503	0.0382724	0.00472412	0.811095	5.4764
TCGA-LGG(N=504)	TCGA-TM-A84M-01	0.00359103	0.00144585	0.0874232	0.0289078	0.0241952	0.00384042	6.76946e-10	0.850596	5.6634
TCGA-LGG(N=504)	TCGA-HT-8105-01	0.00307058	0.00130228	0.0747657	0.0269794	0.0571196	0.0100567	7.04109e-11	0.826706	5.0747
TCGA-LGG(N=504)	TCGA-E1-A7YY-01	0.00885733	0.00230695	0.164847	0.0602316	0.0560147	0.00991751	1.09039e-09	0.697825	5.3608
TCGA-LGG(N=504)	TCGA-HT-A619-01	0.00199109	0.00213684	0.0561457	0.0203904	0.0967772	0.00198604	5.79378e-10	0.820573	5.2936
TCGA-LGG(N=504)	TCGA-E1-5318-01	0.0023011	0.00294935	0.0400538	0.0241145	0.128898	0.00830281	1.17445e-10	0.793381	5.302
TCGA-LGG(N=504)	TCGA-P5-A737-01	0.00224831	0.0021294	0.0681969	0.0178407	0.0270127	0.0109139	1.78692e-09	0.871658	4.7383
TCGA-LGG(N=504)	TCGA-RY-A83Y-01	0.000837486	0.000904374	0.0448768	0.0199609	0.0708484	0.0225088	8.73704e-09	0.840063	4.8525
TCGA-LGG(N=504)	TCGA-HT-8564-01	0.00289689	0.00401773	0.0632216	0.0309915	0.0392139	0.0142896	1.53346e-08	0.845369	4.7555
TCGA-LGG(N=504)	TCGA-HT-7686-01	0.00204015	0.000495425	0.0440877	0.00610989	0.0175299	0.0581312	1.34608e-08	0.871606	5.044
TCGA-LGG(N=504)	TCGA-E1-A7YM-01	0.00102877	0.00167106	0.0561794	0.0249326	0.0432438	0.0075102	0.000739311	0.864695	4.232
TCGA-LGG(N=504)	TCGA-DU-7301-01	0.00204677	0.00114853	0.0480932	0.0347538	0.0311927	0.0313547	1.13754e-09	0.85141	5.0374
TCGA-LGG(N=504)	TCGA-S9-A6UA-01	0.000569278	0.0390399	0.0497269	0.0547569	0.0380807	0.0564347	7.80184e-09	0.761392	4.9796
TCGA-LGG(N=504)	TCGA-TM-A84G-01	0.00302942	0.000917729	0.0594146	0.0232971	0.0367091	0.00422155	3.99598e-10	0.87241	5.5979
TCGA-LGG(N=504)	TCGA-VV-A829-01	0.0012968	0.00201455	0.0479768	0.0228763	0.0374546	0.0100145	3.00461e-10	0.878367	5.3978
TCGA-LGG(N=504)	TCGA-DH-A66B-01	0.00129227	0.00117995	0.0371047	0.0313888	0.0200954	0.038156	1.27739e-09	0.870783	4.6399
TCGA-LGG(N=504)	TCGA-HT-A5R7-01	0.00521999	0.00189174	0.102558	0.0374697	0.0392322	0.0175128	1.30482e-09	0.796115	4.9156
TCGA-LGG(N=504)	TCGA-CS-5394-01	0.00307122	0.000979114	0.0677678	0.0263946	0.0533824	0.00356055	6.40476e-11	0.844844	5.2423
TCGA-LGG(N=504)	TCGA-HT-A61A-01	0.00834232	0.00202181	0.146688	0.0597079	0.0514475	0.00956492	2.39845e-09	0.722227	4.8704
TCGA-LGG(N=504)	TCGA-HT-7877-01	0.00258191	0.00187131	0.0640607	0.0221729	0.0532825	0.00998895	2.5709e-10	0.846042	4.9778
TCGA-LGG(N=504)	TCGA-HT-A618-01	0.00150817	0.00162768	0.06101	0.0274364	0.0313425	0.0581646	1.05084e-08	0.818911	4.5286
TCGA-LGG(N=504)	TCGA-DU-6542-01	0.00101826	0.000977646	0.0378486	0.0280153	0.0218738	0.0285904	1.33276e-09	0.881676	5.275
TCGA-LGG(N=504)	TCGA-QH-A6CS-01	0.00100341	0.00298399	0.0326568	0.0201903	0.0384781	0.0115186	3.32681e-09	0.893169	4.7517
TCGA-LGG(N=504)	TCGA-W9-A837-01	0.00380957	0.00208477	0.0819227	0.0274826	0.0286931	0.0117006	2.70858e-09	0.844307	5.0401
TCGA-LGG(N=504)	TCGA-DU-7306-01	0.00220186	0.000617527	0.0395577	0.0171338	0.0391477	0.0130344	1.12821e-08	0.888307	4.8807
TCGA-LGG(N=504)	TCGA-VM-A8CH-01	0.00177216	0.00160389	0.0482021	0.0280154	0.0418256	0.0225618	2.24567e-10	0.856019	4.8822
TCGA-LGG(N=504)	TCGA-QH-A6X9-01	0.00324347	0.00205503	0.0792657	0.0221379	0.029122	0.00988809	2.03816e-11	0.854288	5.0462
TCGA-LGG(N=504)	TCGA-E1-5311-01	0.00239598	0.00118191	0.0535238	0.0193907	0.0582965	0.0101778	1.37559e-11	0.855033	5.3537
TCGA-LGG(N=504)	TCGA-S9-A6U0-01	3.75678e-07	0.0105533	0.00485917	0.0176584	0.503	0.0259218	0.00113648	0.436871	4.7442
TCGA-LGG(N=504)	TCGA-QH-A6CZ-01	0.00379769	0.001126	0.0819888	0.0269838	0.0248628	0.00624783	9.2599e-11	0.854993	4.9397
TCGA-LGG(N=504)	TCGA-HT-7611-01	0.00158609	0.00184168	0.0437128	0.0137768	0.0195007	0.0229387	1.86124e-10	0.896643	5.1736
TCGA-LGG(N=504)	TCGA-WH-A86K-01	0.000902836	0.000806148	0.0337466	0.0111156	0.0563027	0.0118798	2.82676e-10	0.885246	4.3227
TCGA-LGG(N=504)	TCGA-DH-5141-01	0.00164181	0.000760653	0.0440489	0.0167095	0.0605748	0.0177548	2.91864e-09	0.85851	4.8207
TCGA-LGG(N=504)	TCGA-FG-A60L-01	0.000782518	0.000593636	0.0341836	0.00534058	0.047448	0.0275679	1.27622e-08	0.884084	4.2965
TCGA-LGG(N=504)	TCGA-DB-5280-01	0.00124762	0.00379198	0.0347454	0.015047	0.0316596	0.0115857	1.57357e-09	0.901923	5.3872
TCGA-LGG(N=504)	TCGA-S9-A7IX-01	0.00187856	0.00439249	0.0714428	0.029782	0.0756364	0.0186182	0.00202617	0.796223	5.1899
TCGA-LGG(N=504)	TCGA-HT-A5RC-01	0.000916744	0.00253828	0.048379	0.0213746	0.058873	0.0149464	2.55431e-06	0.852969	4.7913
TCGA-LGG(N=504)	TCGA-FG-5965-01	0.00214523	0.00165938	0.0491999	0.0117672	0.0388369	0.0226418	3.05684e-10	0.87375	5.248
TCGA-LGG(N=504)	TCGA-FG-7634-01	0.00109189	0.0110834	0.0518662	0.0259272	0.080745	0.020532	8.9089e-10	0.808754	5.4542
TCGA-LGG(N=504)	TCGA-S9-A6TU-01	0.00118184	0.000709336	0.0445877	0.0257163	0.0578288	0.0239844	3.25744e-09	0.845992	4.741
TCGA-LGG(N=504)	TCGA-DU-7007-01	0.00237707	0.00503374	0.0304599	0.0362307	0.0373455	0.0271602	1.27397e-10	0.861393	5.3165
TCGA-LGG(N=504)	TCGA-HW-7490-01	0.00161685	0.000857522	0.0384299	0.016007	0.0650667	0.0131618	1.41e-09	0.86486	4.6882
TCGA-LGG(N=504)	TCGA-TM-A7C3-01	0.000986282	0.00658371	0.0383824	0.0174387	0.0766703	0.00800719	1.79282e-10	0.851931	4.2304
TCGA-LGG(N=504)	TCGA-CS-6668-01	0.00335068	0.000696607	0.0650851	0.0263834	0.027063	0.00687283	2.63044e-10	0.870548	5.4503
TCGA-LGG(N=504)	TCGA-S9-A6WG-01	0.00162226	0.01793	0.0615772	0.0113486	0.227156	0.0178329	5.67634e-10	0.662533	4.5318
TCGA-LGG(N=504)	TCGA-DU-8165-01	0.00211694	0.0104546	0.0433607	0.0383551	0.037346	0.0295391	4.10088e-09	0.838828	5.1098
TCGA-LGG(N=504)	TCGA-HT-7692-01	0.000574563	0.0011376	0.0574629	0.0119917	0.0321978	0.0105308	1.76092e-09	0.886105	4.1612
TCGA-LGG(N=504)	TCGA-TQ-A7RM-01	0.00130827	0.00220597	0.0387085	0.0169663	0.0578748	0.0040256	5.18128e-11	0.878911	5.7195
TCGA-LGG(N=504)	TCGA-HT-7607-01	0.00794213	0.00164728	0.146035	0.0541191	0.0367702	0.0140159	5.20281e-10	0.73947	4.7302
TCGA-LGG(N=504)	TCGA-HT-7880-01	0.00451342	0.00252753	0.0949532	0.0386276	0.0696577	0.00746619	2.00268e-09	0.782254	4.7253
TCGA-LGG(N=504)	TCGA-DU-8161-01	0.00162103	0.00433707	0.0360523	0.0315285	0.0315102	0.0383156	7.90722e-11	0.856635	5.0418
TCGA-LGG(N=504)	TCGA-HT-7467-01	0.00324581	0.00128765	0.0770564	0.038557	0.0652516	0.00765173	7.1341e-09	0.80695	4.7225
TCGA-LGG(N=504)	TCGA-VM-A8CD-01	0.00144846	0.00488899	0.032469	0.011034	0.046076	0.0244547	1.87801e-08	0.879629	4.8929
TCGA-LGG(N=504)	TCGA-DU-6401-01	0.0010681	0.00111886	0.0324107	0.0127919	0.102004	0.0103245	1.61739e-08	0.840282	5.0211
TCGA-LGG(N=504)	TCGA-DU-6396-01	0.000981039	0.00093319	0.0543525	0.0356129	0.0288732	0.0825673	0.00272352	0.793956	5.3737
TCGA-LGG(N=504)	TCGA-HT-A74H-01	0.00180059	0.00234507	0.041178	0.0210623	0.0537051	0.0229245	3.12284e-09	0.856984	3.8044
TCGA-LGG(N=504)	TCGA-HT-7483-01	0.00215218	0.00347654	0.0570223	0.015716	0.0476949	0.0169827	8.79244e-09	0.856955	4.845
TCGA-LGG(N=504)	TCGA-HT-7620-01	0.00198898	0.001103	0.0495179	0.0219277	0.0417977	0.0138655	1.45049e-08	0.869799	4.3569
TCGA-LGG(N=504)	TCGA-HT-7480-01	0.00293601	0.00258951	0.0748132	0.0223336	0.0311177	0.00763616	1.92896e-10	0.858574	4.9915
TCGA-LGG(N=504)	TCGA-S9-A7J0-01	0.00103495	0.000765291	0.0453185	0.0178071	0.0309176	0.0105663	1.4084e-09	0.89359	5.3162
TCGA-LGG(N=504)	TCGA-P5-A736-01	0.00173439	0.00258291	0.039586	0.010272	0.0460108	0.0420213	4.76784e-09	0.857793	4.5224
TCGA-LGG(N=504)	TCGA-TM-A84Q-01	0.00103043	0.000771549	0.0393437	0.0266466	0.0270752	0.0340347	5.674e-10	0.871098	5.4343
TCGA-LGG(N=504)	TCGA-RY-A847-01	0.00298381	0.00383043	0.0736516	0.0239897	0.0660282	0.0215291	1.8432e-10	0.807987	4.5243
TCGA-LGG(N=504)	TCGA-E1-A7YV-01	0.00195505	0.00289317	0.0606531	0.0191212	0.0797085	0.00810537	1.94835e-10	0.827564	4.5754
TCGA-LGG(N=504)	TCGA-TQ-A7RQ-01	0.00274831	0.00142937	0.0718971	0.0230499	0.0482122	0.00519097	1.00711e-10	0.847472	5.8677
TCGA-LGG(N=504)	TCGA-FG-8191-01	0.000862687	0.00153108	0.0301535	0.0217713	0.027207	0.0164149	6.64647e-10	0.90206	4.6456
TCGA-LGG(N=504)	TCGA-E1-A7YW-01	0.00179184	0.00350944	0.0514278	0.00902955	0.0196028	0.0162435	2.23522e-10	0.898395	5.1563
TCGA-LGG(N=504)	TCGA-DB-5278-01	0.00324111	0.00369258	0.0725167	0.029576	0.028201	0.0144673	3.49292e-08	0.848305	5.1215
TCGA-LGG(N=504)	TCGA-E1-A7YS-01	0.00258904	0.000585556	0.0623117	0.0233926	0.0330625	0.00310078	1.8637e-10	0.874958	5.6433
TCGA-LGG(N=504)	TCGA-HT-7695-01	0.0056335	0.00261565	0.101728	0.0342505	0.0308953	0.00994912	9.82267e-10	0.814928	5.2146
TCGA-LGG(N=504)	TCGA-DU-A7TC-01	0.00335257	0.00110904	0.0797197	0.0255283	0.0362642	0.00955923	2.88764e-11	0.844467	4.6018
TCGA-LGG(N=504)	TCGA-HW-7491-01	0.0025411	0.000941187	0.0569472	0.022684	0.0467094	0.0049667	1.62893e-10	0.86521	5.4572
TCGA-LGG(N=504)	TCGA-DB-A4X9-01	0.00233636	0.00318302	0.0571361	0.013989	0.0245431	0.0104198	4.36726e-10	0.888393	4.9336
TCGA-LGG(N=504)	TCGA-HT-A614-01	0.00172293	0.00350291	0.0542888	0.0206506	0.0386271	0.0182866	5.7612e-09	0.862921	5.1289
TCGA-LGG(N=504)	TCGA-TQ-A7RI-01	0.00189285	0.00179204	0.0558459	0.0205326	0.0359629	0.012261	5.48882e-10	0.871713	5.2411
TCGA-LGG(N=504)	TCGA-CS-6188-01	0.000847495	0.00530674	0.0428686	0.0208223	0.0584953	0.0165589	0.000675435	0.854425	4.8485
TCGA-LGG(N=504)	TCGA-QH-A86X-01	0.00229774	0.00253907	0.0648009	0.0214906	0.0265992	0.0133233	8.20378e-10	0.868949	5.0905
TCGA-LGG(N=504)	TCGA-DU-A76R-01	0.00322108	0.00298953	0.0734711	0.0303142	0.0400605	0.00739932	8.36156e-11	0.842544	5.1144
TCGA-LGG(N=504)	TCGA-DH-5144-01	0.00211454	0.000881128	0.0495466	0.0162116	0.0235966	0.0105486	1.35788e-09	0.897101	5.0242
TCGA-LGG(N=504)	TCGA-DU-8168-01	0.0039733	0.000892989	0.0897516	0.0338072	0.034782	0.00891743	4.01065e-10	0.827875	5.8266
TCGA-LGG(N=504)	TCGA-VM-A8C8-01	0.00110935	0.00207992	0.0356068	0.0226053	0.0260528	0.0164405	7.28341e-10	0.896105	5.2126
TCGA-LGG(N=504)	TCGA-HT-7882-01	8.85075e-07	0.379424	0.0223244	0.0395771	0.137842	0.0977547	3.49504e-08	0.323078	5.0242
TCGA-LGG(N=504)	TCGA-DU-6399-01	0.00234972	0.00395234	0.0497599	0.0220044	0.0376287	0.0218282	5.56439e-11	0.862477	5.1989
TCGA-LGG(N=504)	TCGA-S9-A7R7-01	0.00196437	0.00741433	0.0537883	0.0352821	0.048061	0.0421309	2.09532e-09	0.811359	5.1482
TCGA-LGG(N=504)	TCGA-E1-A7Z2-01	0.00131441	0.00114106	0.056035	0.0221612	0.0506852	0.00726381	0.00295973	0.85844	4.6433
TCGA-LGG(N=504)	TCGA-DU-A5TP-01	1.31677e-07	0.00204578	0.0765587	0.042514	0.0172399	0.0728643	3.84402e-09	0.788777	5.1764
TCGA-LGG(N=504)	TCGA-FG-8187-01	0.00151984	0.00337142	0.0461306	0.0176739	0.0445519	0.0137935	3.23994e-09	0.872959	4.6142
TCGA-LGG(N=504)	TCGA-IK-8125-01	0.00287502	0.0019715	0.0730281	0.0241368	0.0336364	0.0125564	1.08502e-09	0.851796	4.8182
TCGA-LGG(N=504)	TCGA-CS-6666-01	0.00146736	0.00224202	0.0297364	0.0154911	0.0887677	0.0111012	9.36586e-10	0.851194	5.407
TCGA-LGG(N=504)	TCGA-TM-A7CF-01	0.00385275	0.00199889	0.101614	0.0269379	0.0288032	0.0074623	2.30143e-08	0.829331	4.6502
TCGA-LGG(N=504)	TCGA-DH-A7US-01	0.00022801	0.00360761	0.0489021	0.015734	0.0315804	0.0185933	4.67945e-08	0.881355	5.1543
TCGA-LGG(N=504)	TCGA-DU-7013-01	0.00131718	0.00274349	0.0391496	0.021901	0.0537719	0.0217216	6.85269e-09	0.859395	5.5342
TCGA-LGG(N=504)	TCGA-E1-A7Z6-01	0.00207328	0.0035741	0.042897	0.0179696	0.0325056	0.0108357	1.09302e-10	0.890145	4.9755
TCGA-LGG(N=504)	TCGA-HT-7857-01	0.000759184	0.0215351	0.0457092	0.0634476	0.0964391	0.120277	0.000235847	0.651597	4.6294
TCGA-LGG(N=504)	TCGA-E1-5319-01	0.00170355	0.00110553	0.041045	0.0283863	0.0631986	0.0197	5.48226e-09	0.844861	4.9658
TCGA-LGG(N=504)	TCGA-DU-A5TS-01	0.0010991	0.000621388	0.0367116	0.0114291	0.0594473	0.0141414	2.42316e-10	0.87655	4.0216
TCGA-LGG(N=504)	TCGA-HT-7856-01	0.00688032	0.00150357	0.127621	0.0497327	0.0673395	0.0126729	3.70355e-09	0.73425	4.9792
TCGA-LGG(N=504)	TCGA-DU-6392-01	0.00292782	0.0105864	0.0547323	0.0298123	0.0933909	0.0296369	1.16754e-09	0.778913	5.9241
TCGA-LGG(N=504)	TCGA-QH-A6CU-01	0.000807553	0.00228306	0.0291307	0.0110693	0.0363304	0.0217841	1.27791e-08	0.898595	4.2212
TCGA-LGG(N=504)	TCGA-DU-6404-01	0.0016565	0.00533441	0.041457	0.0190078	0.0930392	0.00883665	4.94115e-09	0.830669	5.0614
TCGA-LGG(N=504)	TCGA-VW-A8FI-01	4.58729e-06	0.00221984	0.0398369	0.00860978	0.0575826	0.0197799	0.00100902	0.870957	4.0144
TCGA-LGG(N=504)	TCGA-P5-A5EZ-01	0.00118834	0.00140227	0.0311892	0.023562	0.0627768	0.0138172	1.46027e-08	0.866064	4.2818
TCGA-LGG(N=504)	TCGA-S9-A89Z-01	0.000918087	0.0017153	0.0501912	0.0366126	0.0737384	0.0382673	1.5322e-08	0.798557	5.8276
TCGA-LGG(N=504)	TCGA-FG-5963-01	6.67975e-07	0.00648459	0.0615792	0.0107581	0.0483602	0.109976	9.55409e-07	0.762841	5
TCGA-LGG(N=504)	TCGA-S9-A7IQ-01	0.0102066	0.00307282	0.184582	0.0650544	0.0369274	0.00939556	3.38706e-10	0.690761	5.3349
TCGA-LGG(N=504)	TCGA-S9-A89V-01	0.00259483	0.00192788	0.0888198	0.0315711	0.0483845	0.0117043	1.56326e-09	0.814998	5.634
TCGA-LGG(N=504)	TCGA-DB-A64W-01	0.00609573	0.000980713	0.115031	0.0401479	0.0493485	0.0050845	1.57963e-10	0.783311	5.1152
TCGA-LGG(N=504)	TCGA-FG-A4MX-01	0.000367315	0.00174691	0.0469756	0.0108589	0.0626476	0.00818909	8.59993e-09	0.869215	3.7909
TCGA-LGG(N=504)	TCGA-P5-A72Z-01	0.00270404	0.000728361	0.0682023	0.0205142	0.0481672	0.00269002	2.86104e-10	0.856994	5.3855
TCGA-LGG(N=504)	TCGA-S9-A6U1-01	0.00235128	0.00186141	0.0550317	0.0234525	0.0501349	0.0163864	6.92456e-10	0.850782	5.5135
TCGA-LGG(N=504)	TCGA-HT-7881-01	0.0052558	0.00248794	0.112695	0.0450057	0.0328575	0.00687119	2.17878e-09	0.794826	4.8575
TCGA-LGG(N=504)	TCGA-QH-A65V-01	0.00109691	0.00204904	0.0366007	0.0105791	0.0367419	0.0187359	8.04054e-09	0.894196	4.5583
TCGA-LGG(N=504)	TCGA-DU-A7TG-01	0.0102206	0.0024597	0.195265	0.0621703	0.064624	0.0171319	4.2027e-11	0.648129	4.9769
TCGA-LGG(N=504)	TCGA-TQ-A7RV-01	0.00245868	0.00163042	0.0626842	0.0208368	0.0495317	0.0103987	1.74734e-10	0.852459	5.2009
TCGA-LGG(N=504)	TCGA-DU-5874-01	0.00391995	0.00168741	0.0751781	0.0278998	0.0610754	0.00405345	1.26784e-10	0.826186	5.8684
TCGA-LGG(N=504)	TCGA-QH-A6X4-01	0.00151711	0.000794682	0.0734903	0.0175291	0.0399267	0.010251	1.59654e-09	0.856491	4.865
TCGA-LGG(N=504)	TCGA-VM-A8CB-01	0.00225903	0.00104956	0.0478184	0.0163063	0.0549008	0.00572405	9.02885e-10	0.871942	5.5479
TCGA-LGG(N=504)	TCGA-DH-A66F-01	0.00174176	0.00316577	0.0436202	0.0139199	0.0305012	0.0103851	1.76164e-08	0.896666	4.8625
TCGA-LGG(N=504)	TCGA-HT-7694-01	0.00678353	0.00136985	0.132066	0.0472962	0.0512265	0.0121941	1.23586e-09	0.749063	5.0717
TCGA-LGG(N=504)	TCGA-HT-7471-01	0.00130112	0.00454846	0.0462918	0.030142	0.0426064	0.0344088	3.03434e-09	0.840701	5.3534
TCGA-LGG(N=504)	TCGA-HT-7608-01	0.00142298	0.00115584	0.0347199	0.0135409	0.0352965	0.0125132	1.87846e-09	0.901351	4.591
TCGA-LGG(N=504)	TCGA-CS-6290-01	0.00118477	0.00199405	0.0337412	0.0152065	0.0167022	0.0688044	9.33976e-08	0.862367	4.588
TCGA-LGG(N=504)	TCGA-DB-A4XD-01	0.00202408	0.00253358	0.0525024	0.0182675	0.0238187	0.014166	9.26198e-11	0.886688	5.2536
TCGA-LGG(N=504)	TCGA-TQ-A7RK-01	0.0010567	0.00115501	0.0546705	0.0134788	0.0280397	0.00888885	3.78206e-11	0.89271	5.022
TCGA-LGG(N=504)	TCGA-HT-7475-01	0.00265935	0.000911963	0.0660753	0.0221655	0.0368613	0.00635571	8.43929e-11	0.864971	5.0099
TCGA-LGG(N=504)	TCGA-TQ-A7RO-01	0.00347588	0.00159969	0.0941931	0.0279002	0.0584112	0.00803191	3.64065e-09	0.806388	5.3541
TCGA-LGG(N=504)	TCGA-HT-7902-01	0.0018057	0.00192121	0.0616461	0.0284064	0.0585565	0.0148992	4.10139e-08	0.832765	4.9045
TCGA-LGG(N=504)	TCGA-FG-A711-01	0.00225348	0.00168462	0.0594203	0.016498	0.0373552	0.00843068	3.39286e-10	0.874358	4.7523
TCGA-LGG(N=504)	TCGA-DB-5276-01	0.00289581	0.0014406	0.0829269	0.0317371	0.0436681	0.024356	1.1121e-09	0.812975	4.9189
TCGA-LGG(N=504)	TCGA-P5-A730-01	0.00176476	0.00173048	0.0462929	0.0204979	0.0551645	0.00399558	5.43117e-11	0.870554	4.7772
TCGA-LGG(N=504)	TCGA-HT-A74O-01	0.000388446	0.00184983	0.0572942	0.00849876	0.0435651	0.0536611	1.1638e-09	0.834743	4.4745
TCGA-LGG(N=504)	TCGA-HT-A74J-01	0.00199317	0.001919	0.0557373	0.0151464	0.0427459	0.0127744	5.48775e-10	0.869684	5.3555
TCGA-LGG(N=504)	TCGA-DU-5855-01	0.00131389	0.00052101	0.0409957	0.0104091	0.0411717	0.0286117	5.31078e-10	0.876977	5.0939
TCGA-LGG(N=504)	TCGA-DH-A669-01	0.00150101	0.00102141	0.0492921	0.0142171	0.0412815	0.0158584	6.70507e-10	0.876829	5.1922
TCGA-LGG(N=504)	TCGA-HT-A617-01	0.000942609	0.01636	0.030348	0.0328436	0.0435681	0.0485933	1.52983e-08	0.827345	4.421
TCGA-LGG(N=504)	TCGA-QH-A6CX-01	0.000565715	0.00156872	0.0351276	0.0113318	0.047935	0.0217749	2.10219e-09	0.881696	4.3484
TCGA-LGG(N=504)	TCGA-P5-A5F4-01	0.00437441	0.00203511	0.0916767	0.0310226	0.047259	0.00994317	2.55943e-10	0.813689	5.0739
TCGA-LGG(N=504)	TCGA-DU-A5TU-01	0.000530465	0.00216017	0.0368809	0.0163189	0.0287904	0.045997	6.10771e-09	0.869322	4.857
TCGA-LGG(N=504)	TCGA-DU-A76K-01	0.00292612	0.00261951	0.0690234	0.0268229	0.0578495	0.00439108	4.87524e-10	0.836368	4.5675
TCGA-LGG(N=504)	TCGA-HT-7609-01	0.002191	0.000699969	0.0395944	0.0137877	0.0268809	0.0164512	3.99094e-10	0.900395	4.6381
TCGA-LGG(N=504)	TCGA-TQ-A7RR-01	0.00198748	0.00187069	0.0550986	0.0172515	0.0333381	0.0249822	1.06864e-08	0.865471	5.0519
TCGA-LGG(N=504)	TCGA-DH-A66D-01	0.00169988	0.00190612	0.0496373	0.0152842	0.0300663	0.0304249	1.27472e-09	0.870981	5.4835
TCGA-LGG(N=504)	TCGA-DH-A7UV-01	0.00081102	0.000879377	0.0416709	0.0175776	0.0412231	0.0253422	2.42068e-09	0.872496	4.6821
TCGA-LGG(N=504)	TCGA-FG-6690-01	0.00146228	0.00285455	0.0428874	0.025596	0.0192365	0.0295153	2.57063e-08	0.878448	5.0063
TCGA-LGG(N=504)	TCGA-DB-A4XA-01	0.00116708	0.00238191	0.0413367	0.0175742	0.0520218	0.0268663	5.89067e-09	0.858652	4.5754
TCGA-LGG(N=504)	TCGA-DU-8167-01	0.00078056	0.00117295	0.0389871	0.0135757	0.0445489	0.0385928	5.17357e-10	0.862342	4.855
TCGA-LGG(N=504)	TCGA-QH-A65X-01	0.000353145	0.00117853	0.0254439	0.00844756	0.155938	0.0083125	1.53418e-07	0.800327	4.8694
TCGA-LGG(N=504)	TCGA-P5-A780-01	0.00129494	0.000943943	0.0501537	0.0155544	0.0514404	0.0212501	3.15599e-08	0.859363	4.5808
TCGA-LGG(N=504)	TCGA-E1-5302-01	0.00139034	0.00147346	0.0449973	0.0169359	0.0201486	0.0418398	3.57091e-09	0.873215	5.2638
TCGA-LGG(N=504)	TCGA-HW-A5KJ-01	0.000772818	0.00112129	0.046303	0.0116892	0.113393	0.00733296	6.63597e-10	0.819388	4.1161
TCGA-LGG(N=504)	TCGA-FG-7636-01	0.00147362	0.00202489	0.0439318	0.0131683	0.0190528	0.0152757	5.85304e-10	0.905073	4.8043
TCGA-LGG(N=504)	TCGA-DU-5847-01	0.00152284	0.00552509	0.0452777	0.0174737	0.0339016	0.0387439	8.12273e-09	0.857555	5.1583
TCGA-LGG(N=504)	TCGA-DU-6406-01	0.000531683	0.0042512	0.0332649	0.0168214	0.10589	0.020923	3.01759e-09	0.818318	5.4696
TCGA-LGG(N=504)	TCGA-TM-A84B-01	0.00238125	0.00280442	0.0542973	0.0208575	0.0588192	0.00669324	5.2455e-09	0.854147	5.4473
TCGA-LGG(N=504)	TCGA-DU-A76O-01	0.000791529	0.00168436	0.0427001	0.0226594	0.0360932	0.0502695	7.24077e-09	0.845802	4.8319
TCGA-LGG(N=504)	TCGA-CS-4944-01	0.000502904	0.00042984	0.0149561	0.0146636	0.0280566	0.0147624	8.92198e-09	0.926628	4.6502
TCGA-LGG(N=504)	TCGA-HT-7603-01	0.00876454	0.00116287	0.155229	0.0567455	0.0267804	0.00689061	9.90142e-10	0.744427	4.8783
TCGA-UCEC(N=178)	TCGA-B5-A5OE-01	0.000392471	0.0137289	0.0354701	0.0256172	0.020328	0.00474195	1.78016e-08	0.899721	4.0091
TCGA-UCEC(N=178)	TCGA-AX-A3G6-01	3.55878e-06	0.00403251	1.32028e-09	0.104154	0.0133306	0.0111225	1.75771e-09	0.867357	5.0989
TCGA-UCEC(N=178)	TCGA-AJ-A3BI-01	0.00102579	0.0122247	0.0359373	0.0194433	0.0195122	0.00471579	0.00353343	0.903608	4.3992
TCGA-UCEC(N=178)	TCGA-EY-A72D-01	0.00116609	0.0278584	0.0215443	0.00801864	0.0300039	0.0028665	1.38975e-09	0.908542	3.5111
TCGA-UCEC(N=178)	TCGA-SL-A6JA-01	0.000560261	0.0075802	0.0527575	0.0182372	0.0233684	0.00112461	1.68411e-08	0.896372	4.6955
TCGA-UCEC(N=178)	TCGA-A5-AB3J-01	0.00380573	0.0258865	0.0730887	0.0181686	0.136618	0.00454668	6.02644e-09	0.737886	4.4693
TCGA-UCEC(N=178)	TCGA-PG-A917-01	0.0074974	0.0192773	0.050908	0.0356915	0.0178225	0.0139393	5.63578e-09	0.854864	4.6804
TCGA-UCEC(N=178)	TCGA-5B-A90C-01	0.00264961	0.0188815	0.0377111	0.0196001	0.023442	0.00283213	9.18341e-10	0.894884	3.47
TCGA-UCEC(N=178)	TCGA-4E-A92E-01	0.00271904	0.0543607	0.0553949	0.0299956	0.028423	0.0109311	2.11878e-08	0.818176	5.2506
TCGA-UCEC(N=178)	TCGA-B5-A0K9-01	0.000960888	0.0313791	0.0371216	0.0292466	0.0217041	0.00495693	6.28789e-06	0.874625	4.7698
TCGA-UCEC(N=178)	TCGA-AJ-A3NF-01	0.00361195	0.103017	0.0461149	0.0245275	0.0626074	0.00768207	2.21953e-08	0.752439	4.1875
TCGA-UCEC(N=178)	TCGA-DF-A2L0-01	0.000300669	0.0120227	0.0230134	0.011492	0.012773	0.00755493	0.000796585	0.932047	3.9765
TCGA-UCEC(N=178)	TCGA-AX-A3G3-01	0.00221636	0.0184363	0.00814584	0.00738912	0.0192798	0.0293434	0.014632	0.900557	3.0978
TCGA-UCEC(N=178)	TCGA-JU-AAVI-01	0.00543567	0.00962342	0.0127688	0.0128473	0.0118721	0.0103808	0.00522798	0.931844	3.5149
TCGA-UCEC(N=178)	TCGA-AJ-A3QS-01	0.0079814	0.00870922	0.0251724	0.0195938	0.0270583	0.00695965	2.38829e-09	0.904525	3.4007
TCGA-UCEC(N=178)	TCGA-A5-A2K7-01	0.000414667	0.0204652	0.019794	0.00597185	0.0163939	0.00723679	9.3214e-09	0.929724	4.6323
TCGA-UCEC(N=178)	TCGA-K6-A3WQ-01	0.000287723	0.0128243	0.0326195	0.0126957	0.0172703	0.00282339	0.000620726	0.920858	3.2647
TCGA-UCEC(N=178)	TCGA-AJ-A3BK-01	0.000822779	0.0220606	0.0335383	0.0243299	0.0171968	0.0149429	2.83264e-07	0.887108	4.7804
TCGA-UCEC(N=178)	TCGA-EY-A549-01	0.00396252	0.0163341	0.0695624	0.0247361	0.0226988	0.00333905	1.30179e-08	0.859367	4.4861
TCGA-UCEC(N=178)	TCGA-AX-A1C7-01	0.00913494	0.00228698	0.0197292	0.00554674	0.0087577	0.00159127	0.0001548	0.952798	3.0145
TCGA-UCEC(N=178)	TCGA-QS-A5YR-01	0.0155512	0.0243716	0.0222883	0.0108655	0.0678056	0.0100706	0.00430229	0.844745	4.1676
TCGA-UCEC(N=178)	TCGA-KP-A3W0-01	0.00458144	0.0132462	0.04219	0.016903	0.0220928	0.0105011	3.13839e-09	0.890486	3.5766
TCGA-UCEC(N=178)	TCGA-KP-A3W1-01	0.00358859	0.0359484	0.0873067	0.0641324	0.0395247	0.0252266	0.00157245	0.7427	3.3003
TCGA-UCEC(N=178)	TCGA-D1-A2G0-01	0.000922751	0.00366184	0.010947	0.01451	0.0101262	0.00443612	0.00530055	0.950095	5.0713
TCGA-UCEC(N=178)	TCGA-D1-A3JP-01	0.00767527	0.0189575	0.0559836	0.0234629	0.0299211	0.013244	9.08774e-10	0.850756	4.9156
TCGA-UCEC(N=178)	TCGA-BK-A13B-01	0.00090929	0.00359257	0.0458224	0.0134046	0.0310056	0.00628169	6.11002e-11	0.898984	4.2721
TCGA-UCEC(N=178)	TCGA-AP-A3K1-01	1.26439e-07	0.0210006	0.0526575	0.0129246	0.0153063	0.00257856	0.000275807	0.895257	3.5473
TCGA-UCEC(N=178)	TCGA-B5-A3FC-01	0.0169562	0.0338181	0.0526466	0.0423244	0.0342427	0.0170042	0.0133266	0.789681	4.5028
TCGA-UCEC(N=178)	TCGA-EO-A3KX-01	0.00140212	0.00954827	0.053976	0.021874	0.0138661	0.00170735	1.12203e-08	0.897626	4.2025
TCGA-UCEC(N=178)	TCGA-BK-A26L-01	0.00161221	0.0576385	0.0549231	0.0264828	0.0365461	0.00366453	1.61126e-09	0.819133	2.77737
TCGA-UCEC(N=178)	TCGA-B5-A3FB-01	0.00290826	0.00476082	0.0367475	0.0165653	0.0104905	0.00387675	4.2234e-10	0.924651	5.142
TCGA-UCEC(N=178)	TCGA-B5-A0JN-01	0.000909634	0.0139475	0.0264961	0.00971683	0.0155575	0.00227867	1.71897e-08	0.931094	3.8719
TCGA-UCEC(N=178)	TCGA-FI-A3PV-01	0.000885596	0.0111265	0.0235163	0.0108094	0.0161003	0.00111899	1.50735e-09	0.936443	2.8661
TCGA-UCEC(N=178)	TCGA-AJ-A3BG-01	0.00148405	0.00304633	0.0249013	0.0104659	0.0179191	0.0047129	5.10461e-10	0.93747	5.0108
TCGA-UCEC(N=178)	TCGA-EY-A2OO-01	0.00228671	0.0144254	0.0501552	0.0156315	0.0565602	0.00214351	8.80933e-11	0.858797	5.1815
TCGA-UCEC(N=178)	TCGA-B5-A5OD-01	0.00316805	0.0092149	0.0178161	0.0130622	0.048473	0.00704824	2.95576e-10	0.901218	3.0774
TCGA-UCEC(N=178)	TCGA-AJ-A3NC-01	0.00135997	0.0134967	0.0338258	0.0187373	0.0316295	0.00287293	3.15574e-09	0.898078	4.1748
TCGA-UCEC(N=178)	TCGA-B5-A1MW-01	0.00246931	0.0189816	0.0508705	0.0156733	0.0202076	0.00213062	1.49916e-08	0.889667	6.1721
TCGA-UCEC(N=178)	TCGA-SJ-A6ZI-01	0.00676982	0.0278358	0.042714	0.0264545	0.0395986	0.00916015	0.00215382	0.845313	4.9681
TCGA-UCEC(N=178)	TCGA-A5-A3LP-01	0.00131838	0.0064729	0.0326017	0.013361	0.0421404	0.00964644	1.0241e-09	0.894459	4.9208
TCGA-UCEC(N=178)	TCGA-EY-A1GP-01	0.00735118	0.0646945	0.0273203	0.0514263	0.0871545	0.00459946	0.000103143	0.757351	5.2506
TCGA-UCEC(N=178)	TCGA-A5-A7WJ-01	0.00137892	0.00834141	0.0432793	0.0137908	0.0260582	0.0011989	4.29286e-10	0.905953	5.1169
TCGA-UCEC(N=178)	TCGA-B5-A3FA-01	0.00472213	0.0139471	0.0435314	0.020536	0.0225966	0.00591374	2.11724e-10	0.888753	4.9905
TCGA-UCEC(N=178)	TCGA-DF-A2KN-01	0.00641797	0.024803	0.0358152	0.0165368	0.0325809	0.0245627	0.00197269	0.857311	4.8395
TCGA-UCEC(N=178)	TCGA-H5-A2HR-01	0.00037051	0.00205547	0.00759371	0.00177101	0.00774675	0.00887648	0.000654976	0.970931	3.0411
TCGA-UCEC(N=178)	TCGA-BK-A4ZD-01	0.00851524	0.0365115	0.0716464	0.0209271	0.0119136	0.00274909	2.12962e-09	0.847737	5.2495
TCGA-UCEC(N=178)	TCGA-DF-A2KY-01	0.000331845	0.0100978	0.0376062	0.0107579	0.015566	0.0204984	0.00436208	0.90078	5.1946
TCGA-UCEC(N=178)	TCGA-DI-A2QY-01	7.89244e-05	0.0139948	0.0414476	0.0125457	0.0166347	0.00151834	2.56577e-09	0.91378	3.3938
TCGA-UCEC(N=178)	TCGA-5S-A9Q8-01	4.64731e-08	0.0237765	0.0527035	0.0187219	0.0289149	0.00211212	0.000189542	0.873581	3.7635
TCGA-UCEC(N=178)	TCGA-2E-A9G8-01	0.00455862	0.00263595	0.0219675	0.0106544	0.0128024	0.00352873	2.1065e-09	0.943852	3.2389
TCGA-UCEC(N=178)	TCGA-AJ-A8CW-01	0.00290802	0.0307577	0.0476162	0.0192477	0.0255316	0.00826134	3.54422e-09	0.865677	5.3082
TCGA-UCEC(N=178)	TCGA-AJ-A3OJ-01	0.00176291	0.0240777	0.0333511	0.0157864	0.0181215	0.00946832	0.000411458	0.897021	4.5473
TCGA-UCEC(N=178)	TCGA-AJ-A3EJ-01	0.00208618	0.0655626	0.043921	0.0102029	0.0352654	0.0126686	6.01974e-09	0.830293	4.7485
TCGA-UCEC(N=178)	TCGA-AX-A2HH-01	0.00188824	0.00860828	0.0415435	0.0216393	0.028286	0.00105808	1.53058e-10	0.896977	5.0304
TCGA-UCEC(N=178)	TCGA-AJ-A3IA-01	0.00491924	0.066008	0.0407773	0.0182232	0.0270695	0.0114953	2.10027e-08	0.831507	4.6966
TCGA-UCEC(N=178)	TCGA-D1-A3DG-01	0.000164622	0.016858	0.00136651	0.0112777	0.0301994	0.00605596	4.65834e-08	0.934078	5.1526
TCGA-UCEC(N=178)	TCGA-EO-A1Y7-01	0.000585593	0.00988267	0.0373666	0.0192659	0.00545416	0.00294993	0.000309821	0.924185	3.5596
TCGA-UCEC(N=178)	TCGA-AJ-A3NG-01	0.00188161	0.0279714	0.0514659	0.014493	0.0280225	0.00173625	1.73178e-10	0.874429	5.7764
TCGA-UCEC(N=178)	TCGA-EY-A1GO-01	0.00188653	0.011426	0.0384151	0.0108822	0.0249799	0.000863135	4.53962e-10	0.911547	4.855
TCGA-UCEC(N=178)	TCGA-PG-A914-01	0.00209425	0.0102444	0.030144	0.0154344	0.0228113	0.00625029	4.93983e-10	0.913021	3.867
TCGA-UCEC(N=178)	TCGA-A5-A1OH-01	0.00439177	0.05729	0.0248577	0.00891673	0.0312054	0.00230667	5.05352e-09	0.871032	3.6691
TCGA-UCEC(N=178)	TCGA-EY-A1GL-01	0.000159815	0.0400365	0.0229713	0.0216311	0.0232143	0.00197724	1.5732e-08	0.89001	4.3399
TCGA-UCEC(N=178)	TCGA-A5-A2K4-01	0.00524831	0.0520583	0.049221	0.0231593	0.0325467	0.00437565	5.88614e-09	0.833391	4.5448
TCGA-UCEC(N=178)	TCGA-AJ-A2QM-01	0.000498686	0.032144	0.0358035	0.0189306	0.0174786	0.00231272	2.35518e-09	0.892832	5.1891
TCGA-UCEC(N=178)	TCGA-E6-A2P9-01	0.00334901	0.009005	0.0275395	0.0291535	0.0127201	0.00365351	0.000320079	0.914259	4.6468
TCGA-UCEC(N=178)	TCGA-EY-A4KR-01	0.00278156	0.0202411	0.0339694	0.0138146	0.0232464	0.0172271	0.0049333	0.883787	4.3313
TCGA-UCEC(N=178)	TCGA-DI-A1BU-01	0.00119777	0.0486287	0.0550352	0.0143505	0.0196164	0.0078727	0.000584177	0.852715	4.6583
TCGA-UCEC(N=178)	TCGA-KP-A3W4-01	0.00152413	0.0432576	0.0488999	0.0191234	0.0338049	0.0061747	8.03763e-07	0.847215	4.0189
TCGA-UCEC(N=178)	TCGA-QF-A5YT-01	0.000105205	0.0246085	0.02828	0.0493039	0.0334116	0.00155103	1.11155e-08	0.86274	4.4122
TCGA-UCEC(N=178)	TCGA-EY-A210-01	0.00596903	0.00476715	0.0182164	0.0128672	0.0199398	0.0208845	2.45554e-09	0.917356	4.4397
TCGA-UCEC(N=178)	TCGA-AX-A3G9-01	0.000240887	0.00997426	0.0556696	0.0104005	0.0121502	0.000602314	2.65755e-10	0.910962	3.8925
TCGA-UCEC(N=178)	TCGA-QS-A744-01	0.00108765	0.0422431	0.0461991	0.0196662	0.0290669	0.00101712	1.16071e-07	0.86072	5.5097
TCGA-UCEC(N=178)	TCGA-EY-A2ON-01	0.00122895	0.0165365	0.0389914	0.0263702	0.0359097	0.00876361	8.10672e-09	0.8722	3.8013
TCGA-UCEC(N=178)	TCGA-AX-A3GB-01	0.00161927	0.0238742	0.0667525	0.0286731	0.0567445	0.00516019	1.51504e-09	0.817176	3.8769
TCGA-UCEC(N=178)	TCGA-DI-A2QT-01	0.000689999	0.0119341	0.0140546	0.00596782	0.0108586	0.00264091	1.91775e-09	0.953854	3.2189
TCGA-UCEC(N=178)	TCGA-AJ-A2QO-01	0.00260036	0.0133132	0.0485109	0.0186192	0.0224004	0.00504658	1.63621e-09	0.889509	4.7302
TCGA-UCEC(N=178)	TCGA-AJ-A3BD-01	0.0013531	0.00389598	0.0160363	0.01121	0.0212611	0.00922425	0.000218453	0.936801	4.3499
TCGA-UCEC(N=178)	TCGA-KP-A3W3-01	0.0034482	0.00972312	0.0421634	0.0223695	0.0318695	0.0167629	4.95867e-09	0.873663	4.3392
TCGA-UCEC(N=178)	TCGA-AJ-A3NH-01	0.00159394	0.0103917	0.0253667	0.0251862	0.0299893	0.0020783	3.68376e-10	0.905394	5.0614
TCGA-UCEC(N=178)	TCGA-AX-A2IN-01	0.00337333	0.0764986	0.0163892	0.014177	0.0552411	0.0129585	0.000223473	0.821139	4.9256
TCGA-UCEC(N=178)	TCGA-A5-A3LO-01	0.0018258	0.0295713	0.0875757	0.0355821	0.0290907	0.00160704	3.24804e-09	0.814747	5.2289
TCGA-UCEC(N=178)	TCGA-AX-A3FZ-01	0.000838942	0.0442406	0.0310867	0.0129761	0.0183605	0.00478432	4.00311e-08	0.887713	4.981
TCGA-UCEC(N=178)	TCGA-BS-A0V7-01	2.13976e-05	0.10844	0.0894825	0.0137571	0.0855276	0.00685348	7.03456e-08	0.695918	3.8591
TCGA-UCEC(N=178)	TCGA-EO-A3AU-01	0.00253101	0.0394334	0.0582441	0.0237942	0.027174	0.00339676	0.000106645	0.84532	5.3096
TCGA-UCEC(N=178)	TCGA-EO-A22Y-01	0.0032717	0.024294	0.0353841	0.0217002	0.026897	0.00339441	1.92921e-09	0.885058	5.2994
TCGA-UCEC(N=178)	TCGA-SJ-A6ZJ-01	0.00144627	0.0218964	0.0487427	0.0279448	0.0241492	0.00423265	9.09288e-07	0.871587	4.0824
TCGA-UCEC(N=178)	TCGA-EY-A547-01	0.000831546	0.00681204	0.0292117	0.0153781	0.0122147	0.00600505	3.43789e-08	0.929547	2.9637
TCGA-UCEC(N=178)	TCGA-AJ-A3TW-01	0.000784418	0.00363402	0.0287238	0.00520644	0.00877643	0.0222666	0.00150358	0.929105	3.154
TCGA-UCEC(N=178)	TCGA-DF-A2KR-01	0.00638643	0.002454	0.032595	0.0670483	0.0221371	0.0075446	6.28142e-11	0.861835	2.753
TCGA-UCEC(N=178)	TCGA-AX-A3G4-01	0.00206482	0.0817753	0.0305983	0.0072198	0.0687005	0.00256191	2.36649e-10	0.807079	3.6669
TCGA-UCEC(N=178)	TCGA-D1-A3DH-01	0.000765665	0.0193133	0.0342233	0.00813768	0.0174839	0.00145057	3.40415e-10	0.918625	3.3717
TCGA-UCEC(N=178)	TCGA-EY-A3L3-01	0.00201494	0.00744052	0.0332804	0.0135944	0.0186314	0.000689212	7.3076e-10	0.924349	5.0282
TCGA-UCEC(N=178)	TCGA-AX-A3FX-01	0.00573357	0.0218754	0.0601493	0.0182934	0.0462897	0.00298623	1.8962e-09	0.844672	3.4358
TCGA-UCEC(N=178)	TCGA-AJ-A3EL-01	0.0100074	0.0368947	0.0505342	0.0301272	0.0150776	0.0116158	0.0026134	0.84313	4.6815
TCGA-UCEC(N=178)	TCGA-BK-A6W3-01	0.00441716	0.0373829	0.0705163	0.0485941	0.0336367	0.0101315	1.19921e-07	0.795321	5.0072
TCGA-UCEC(N=178)	TCGA-AJ-A3NE-01	0.000611728	0.0345072	0.0590967	0.0211088	0.0201641	0.0042474	0.00138734	0.858877	5.3744
TCGA-UCEC(N=178)	TCGA-AX-A3G7-01	0.00148239	0.00433855	0.0359656	0.00529394	0.0215793	0.0103789	1.22041e-09	0.920961	3.3163
TCGA-UCEC(N=178)	TCGA-EO-A3KU-01	0.00183283	0.00905145	0.0291449	0.0125838	0.0141869	0.003134	3.01454e-09	0.930066	4.4582
TCGA-UCEC(N=178)	TCGA-QS-A5YQ-01	0.00239091	0.0362692	0.0700837	0.0590012	0.0188145	0.00796223	3.60587e-08	0.805478	3.9089
TCGA-UCEC(N=178)	TCGA-AJ-A3OL-01	0.00118376	0.00815101	0.0418349	0.0140499	0.0280664	0.000951765	8.19241e-10	0.905762	5.426
TCGA-UCEC(N=178)	TCGA-B5-A3FD-01	0.000980085	0.0241779	0.0215309	0.0260188	0.0254931	0.00603728	0.000853781	0.894908	4.5129
TCGA-UCEC(N=178)	TCGA-EO-A22X-01	0.00121676	0.068648	0.0554645	0.027955	0.018164	0.0101132	1.55896e-07	0.818438	3.981
TCGA-UCEC(N=178)	TCGA-AX-A3FS-01	0.00278259	0.0233234	0.0621322	0.0222864	0.0187149	0.00323673	7.11511e-11	0.867524	4.9865
TCGA-UCEC(N=178)	TCGA-A5-A2K3-01	0.0741843	0.0072107	3.79023e-07	0.0724277	0.0117375	0.0740959	0.0605868	0.699757	3.3703
TCGA-UCEC(N=178)	TCGA-EO-A3L0-01	0.000842413	0.0322826	0.0472212	0.0226561	0.0298951	0.0016022	8.68476e-09	0.8655	5.6642
TCGA-UCEC(N=178)	TCGA-EY-A54A-01	0.00244917	0.0285821	0.0445376	0.0175461	0.035937	0.0104236	2.11364e-12	0.860525	4.5442
TCGA-UCEC(N=178)	TCGA-AJ-A3I9-01	0.0017751	0.0124773	0.0405517	0.0148679	0.0102343	0.00305031	7.11178e-10	0.917043	4.2358
TCGA-UCEC(N=178)	TCGA-AX-A3FW-01	0.000867725	0.00623096	0.0271691	0.016434	0.00434031	0.00189895	2.82904e-09	0.943059	3.3017
TCGA-UCEC(N=178)	TCGA-E6-A2P8-01	0.00730879	0.0370355	0.0328619	0.0152271	0.0240121	0.0229373	1.07817e-08	0.860617	4.9782
TCGA-UCEC(N=178)	TCGA-KP-A3VZ-01	0.0044296	0.00340807	0.0314545	0.0117337	0.0138116	0.00266967	1.78772e-10	0.932493	3.6646
TCGA-UCEC(N=178)	TCGA-EO-A3B0-01	0.00355638	0.0607389	0.0395662	0.0171874	0.0118548	0.0229214	1.45745e-08	0.844175	5.5066
TCGA-UCEC(N=178)	TCGA-BK-A56F-01	0.00166231	0.0260909	0.038688	0.0279258	0.0181826	0.00568656	1.03933e-08	0.881764	4.2095
TCGA-UCEC(N=178)	TCGA-DF-A2KZ-01	0.0021072	0.0449833	0.0510364	0.00836614	0.0358615	0.00487098	1.99155e-08	0.852774	4.6012
TCGA-UCEC(N=178)	TCGA-PG-A915-01	0.00107886	0.00602716	0.0220792	0.0118578	0.0123458	0.00227679	2.40002e-05	0.94431	4.2227
TCGA-UCEC(N=178)	TCGA-DF-A2KV-01	0.000647783	0.00432517	0.0251242	0.00727129	0.0144646	0.00861214	0.00217579	0.937379	4.4874
TCGA-UCEC(N=178)	TCGA-BG-A3PP-01	0.00130343	0.0244275	0.0202209	0.00891409	0.0192202	0.0032384	1.29745e-09	0.922675	3.6463
TCGA-UCEC(N=178)	TCGA-AJ-A23N-01	0.000347646	0.240495	0.0293765	0.00083207	0.0121612	0.0148182	6.68105e-09	0.70197	4.0331
TCGA-UCEC(N=178)	TCGA-A5-A2K2-01	0.00178561	0.0117195	0.0474645	0.0272214	0.0133228	0.00134563	0.000185927	0.896955	4.5167
TCGA-UCEC(N=178)	TCGA-E6-A8L9-01	8.89579e-08	0.0303757	0.0116046	1.44712e-06	0.0681115	0.00974767	0.0588598	0.821299	4.6776
TCGA-UCEC(N=178)	TCGA-AJ-A3BF-01	0.00182989	0.0235345	0.0226139	0.0186532	0.0290472	0.00317335	9.15326e-08	0.901148	5.0189
TCGA-UCEC(N=178)	TCGA-EO-A3AY-01	0.000515644	0.00555913	0.0147785	0.00472958	0.0154028	0.00617603	0.0131059	0.939732	4.3206
TCGA-UCEC(N=178)	TCGA-AX-A3G1-01	0.0306336	0.0253145	0.0686325	0.0358454	0.0461482	0.00807469	7.28496e-08	0.785351	4.2973
TCGA-UCEC(N=178)	TCGA-AJ-A6NU-01	0.00574718	0.0283642	0.0624871	0.0185483	0.0492621	0.0087296	8.20311e-09	0.826862	5.2694
TCGA-UCEC(N=178)	TCGA-EO-A3B1-01	0.00639486	0.0470601	0.0391907	0.0102864	0.0585749	0.0124171	0.000908424	0.825168	3.8033
TCGA-UCEC(N=178)	TCGA-AX-A2H4-01	0.00576169	0.012267	0.0428942	0.0320828	0.0230984	0.0262526	0.0032484	0.854395	3.4464
TCGA-UCEC(N=178)	TCGA-EY-A548-01	0.00142022	0.0433043	0.0811833	0.0666257	0.0259133	0.00739713	1.17905e-06	0.774155	3.7846
TCGA-UCEC(N=178)	TCGA-EO-A22U-01	0.00405083	0.0409055	0.0798024	0.0630452	0.0245114	0.00299454	5.90698e-07	0.78469	4.5583
TCGA-UCEC(N=178)	TCGA-AJ-A8CT-01	0.0206487	0.0288002	0.0736936	0.0289451	0.0310371	0.0111962	1.27913e-08	0.805679	3.8116
TCGA-UCEC(N=178)	TCGA-AJ-A3EK-01	0.00958087	0.0394626	0.0429297	0.0198574	0.0200044	0.0127828	0.00115755	0.854225	4.588
TCGA-UCEC(N=178)	TCGA-D1-A3JQ-01	0.000806406	0.0268457	0.045047	0.0159475	0.0259537	0.00771556	0.00707179	0.870612	3.5572
TCGA-UCEC(N=178)	TCGA-PG-A5BC-01	0.00262871	0.0324488	0.0253078	0.0097227	0.0266375	0.00174901	2.50208e-09	0.901505	3.5262
TCGA-UCEC(N=178)	TCGA-KJ-A3U4-01	0.00525947	0.0152686	0.0487079	0.0214743	0.0229625	0.00812885	5.17722e-10	0.878198	4.9547
TCGA-UCEC(N=178)	TCGA-EY-A5W2-01	0.000812487	0.0256661	0.0449899	0.0306742	0.0166604	0.00465361	2.00018e-08	0.876543	4.2033
TCGA-UCEC(N=178)	TCGA-PG-A6IB-01	0.00277592	0.00832381	0.0132608	0.036769	0.0146372	0.0224749	0.00897832	0.89278	4.8187
TCGA-UCEC(N=178)	TCGA-BK-A6W4-01	0.00499004	0.0165571	0.0386488	0.0218195	0.0924849	0.00313509	8.33737e-09	0.822365	4.7587
TCGA-UCEC(N=178)	TCGA-QS-A8F1-01	0.000964412	0.00351625	0.00892404	0.00802545	0.0236906	0.00276986	0.000356416	0.951753	2.7314
TCGA-UCEC(N=178)	TCGA-AX-A3FT-01	0.00127147	0.0166803	0.0815402	0.0352699	0.020833	0.0155295	0.022602	0.806274	4.4588
TCGA-UCEC(N=178)	TCGA-EY-A2OQ-01	0.00073659	0.0541032	0.031588	0.0143185	0.010511	0.00387626	0.00224003	0.882626	3.1393
TCGA-UCEC(N=178)	TCGA-QF-A5YS-01	0.000439199	0.0122796	0.060758	0.0260634	0.0202218	0.00526349	1.21299e-07	0.874974	4.1875
TCGA-UCEC(N=178)	TCGA-EO-A3AS-01	0.00619967	0.100519	0.0464723	0.0486224	0.0306103	0.00749795	9.74774e-09	0.760078	3.616
TCGA-UCEC(N=178)	TCGA-SL-A6J9-01	0.00713994	0.00353979	0.0240344	0.0179609	0.0108666	0.0281371	0.00140477	0.906917	4.3869
TCGA-UCEC(N=178)	TCGA-BK-A139-01	0.0033317	0.0142117	0.063634	0.0305411	0.0345267	0.00567916	6.17745e-11	0.848075	2.376
TCGA-UCEC(N=178)	TCGA-AJ-A5DW-01	0.00297543	0.0796327	0.128475	0.100448	0.0309504	0.00372798	7.30531e-07	0.65379	4.7866
TCGA-UCEC(N=178)	TCGA-B5-A3FH-01	0.0030201	0.00845701	0.0409412	0.0153536	0.0268732	0.00393213	0.000489416	0.900933	4.5261
TCGA-UCEC(N=178)	TCGA-EY-A3QX-01	0.00391787	0.0096292	0.0614159	0.0128556	0.0192438	0.00486898	3.79929e-09	0.888069	3.9691
TCGA-UCEC(N=178)	TCGA-AX-A3GI-01	0.00281547	0.00414927	0.0423534	0.0152676	0.0129083	0.00218049	2.78904e-10	0.920326	4.7307
TCGA-UCEC(N=178)	TCGA-EY-A1GX-01	0.00177411	0.0011598	0.0345279	0.00872901	0.0368498	0.000757762	3.28509e-10	0.916202	5.0558
TCGA-UCEC(N=178)	TCGA-D1-A3DA-01	0.00174841	0.00964353	0.0355441	0.00908795	0.0379277	0.00281914	3.09265e-10	0.903229	4.6949
TCGA-UCEC(N=178)	TCGA-AJ-A3EM-01	0.00186002	0.015748	0.0365814	0.016304	0.0263014	0.000920134	9.8868e-10	0.902285	4.6177
TCGA-UCEC(N=178)	TCGA-BK-A0CC-01	0.00285083	0.104788	0.0899618	0.0126932	0.028431	0.00252258	1.94068e-09	0.758752	2.99749
TCGA-UCEC(N=178)	TCGA-B5-A5OC-01	0.0100393	0.0401549	0.0442893	0.0321489	0.0422323	0.0143961	5.39107e-05	0.816685	4.5268
TCGA-UCEC(N=178)	TCGA-A5-A2K5-01	6.43584e-06	0.0186221	0.0502338	0.0197175	0.0197174	0.017488	7.17117e-08	0.874215	4.4745
TCGA-UCEC(N=178)	TCGA-B5-A1MS-01	0.00253479	0.0176436	0.0410973	0.0190308	0.0251998	0.00200509	0.00887637	0.883612	3.6804
TCGA-UCEC(N=178)	TCGA-AJ-A8CV-01	0.00160083	0.0167173	0.0300083	0.0211009	0.0277481	0.0119921	8.20864e-10	0.890832	4.5028
TCGA-UCEC(N=178)	TCGA-AP-A5FX-01	0.00939873	0.0109964	0.0541726	0.0188687	0.0171791	0.00543793	3.45413e-09	0.883947	4.1563
TCGA-UCEC(N=178)	TCGA-EO-A3AV-01	0.00618768	0.0196039	0.0278073	0.0135706	0.0173393	0.00775569	0.0142957	0.89344	4.6023
TCGA-UCEC(N=178)	TCGA-EY-A2OP-01	0.00142104	0.0105895	0.048014	0.0186051	0.0161735	0.00292782	7.63019e-09	0.902269	5.1465
TCGA-UCEC(N=178)	TCGA-B5-A3F9-01	0.000833764	0.029623	0.0552754	0.0365648	0.0175178	0.00716994	0.00058101	0.852434	4.5167
TCGA-UCEC(N=178)	TCGA-AJ-A3OK-01	0.00217641	0.0507901	0.0670119	0.0264513	0.0942421	0.00906117	1.29694e-08	0.750267	3.3619
TCGA-UCEC(N=178)	TCGA-BG-A0MK-01	0.00275272	0.0395841	0.037929	0.0315357	0.0252499	0.0038927	1.08799e-08	0.859056	4.4588
TCGA-UCEC(N=178)	TCGA-A5-A7WK-01	0.000727367	0.0111434	0.0325	0.0135679	0.0304447	0.00339589	0.000197329	0.908023	3.9682
TCGA-UCEC(N=178)	TCGA-AX-A05W-01	0.00120159	0.00997866	0.047746	0.00541765	0.00825247	0.0113248	0.00694065	0.909138	2.7314
TCGA-UCEC(N=178)	TCGA-PG-A916-01	0.00182464	0.0162009	0.0475977	0.0293324	0.0184228	0.00329128	0.00143521	0.881895	4.425
TCGA-UCEC(N=178)	TCGA-BK-A0CA-01	0.00303738	0.0188828	0.0554567	0.0255032	0.0196742	0.00452635	3.70124e-10	0.872919	2.79202
TCGA-UCEC(N=178)	TCGA-BS-A0V4-01	3.21337e-07	0.00850176	0.0697357	0.00393101	0.0352103	0.000665077	3.84397e-09	0.881956	3.9194
TCGA-UCEC(N=178)	TCGA-DF-A2KU-01	0.010734	0.0100972	0.0425405	0.0194676	0.0142889	0.0330542	0.0048359	0.864982	4.6888
TCGA-UCEC(N=178)	TCGA-AJ-A5DV-01	0.00575335	0.0120272	0.034436	0.0240325	0.0198634	0.00969731	2.51821e-08	0.89419	4.2048
TCGA-UCEC(N=178)	TCGA-AX-A3G8-01	5.562e-05	0.0023596	0.0246961	0.00916217	0.0113232	0.000883334	1.86597e-09	0.95152	3.7432
TCGA-UCEC(N=178)	TCGA-BG-A3EW-01	0.00170552	0.021294	0.0319312	0.0114884	0.0283661	0.00295558	9.5164e-10	0.902259	5.4693
TCGA-UCEC(N=178)	TCGA-EO-A3KW-01	0.00166156	0.00621463	0.0477072	0.0162259	0.0188702	0.00839404	8.31721e-10	0.900926	4.4483
TCGA-UCEC(N=178)	TCGA-B5-A0JR-01	0.00242164	0.0225913	0.0408952	0.0197643	0.0261534	0.00802914	2.42846e-09	0.880145	3.7825
TCGA-UCEC(N=178)	TCGA-FI-A3PX-01	0.00105819	0.00806869	0.0266398	0.0152702	0.0276865	0.00172102	1.34028e-08	0.919556	4.048
TCGA-UCEC(N=178)	TCGA-DI-A1C3-01	3.75856e-05	0.0526856	0.0626487	0.0323606	0.0275256	0.0138283	5.5359e-09	0.810914	3.8935
TCGA-UCEC(N=178)	TCGA-PG-A7D5-01	0.00233654	0.00842213	0.0202416	0.0113894	0.0226392	0.00178961	0.000528636	0.932653	3.7269
TCGA-UCEC(N=178)	TCGA-EO-A3AZ-01	0.00396986	0.00733309	0.0137142	0.00538009	0.0212538	0.019727	0.0114067	0.917215	4.4317
TCGA-UCEC(N=178)	TCGA-B5-A11R-01	0.0034612	0.00609835	0.040793	0.0158036	0.013424	0.00283576	1.09511e-10	0.917584	4.7682
TCGA-UCEC(N=178)	TCGA-B5-A3S1-01	0.00288635	0.0138505	0.0383405	0.0146605	0.0141191	0.00571934	1.37687e-10	0.910424	4.5028
TCGA-UCEC(N=178)	TCGA-FI-A2EY-01	3.8202e-06	0.00692905	0.0329707	0.0045692	0.0136047	0.00114685	4.71135e-10	0.940776	1.3791
TARGET-LAML(N=142)	TARGET-20-PANGDN-09	0.0208952	0.00067378	0.00775143	0.0542323	0.00349882	0.0147759	3.79289e-08	0.898173	1.884
TARGET-LAML(N=142)	TARGET-20-PARXMP-09	0.0280588	8.39269e-05	0.0657959	0.0205801	0.00239509	0.00406703	6.14578e-10	0.879019	3.1079
TARGET-LAML(N=142)	TARGET-20-PATDHA-09	0.00503234	5.29279e-06	0.00199968	0.0157632	0.00010628	0.00164628	1.21419e-09	0.975447	0.0718
TARGET-LAML(N=142)	TARGET-20-PATJHJ-09	0.102727	1.07305e-05	0.0212366	0.0671502	0.00308099	0.00949129	1.81451e-09	0.796303	2.6693
TARGET-LAML(N=142)	TARGET-20-PANLLX-09	0.0341132	0.000175808	0.0781036	0.021767	0.00618415	0.000743629	0.00521657	0.853696	3.6994
TARGET-LAML(N=142)	TARGET-21-PASYWA-09	0.00123983	0.000293808	0.0803981	0.0154963	0.00152798	0.00111888	5.65539e-12	0.899925	2.685
TARGET-LAML(N=142)	TARGET-20-PARBFJ-09	0.0241151	9.12119e-06	0.0216841	0.0884902	0.00161128	0.00970407	2.47005e-09	0.854386	2.167
TARGET-LAML(N=142)	TARGET-20-PASJTM-09	0.0168052	0.000552785	0.0404245	0.0153134	0.00780831	0.00227639	4.28217e-10	0.91682	3.0688
TARGET-LAML(N=142)	TARGET-20-PASPKE-09	0.0103035	5.21839e-05	0.0274096	0.00700251	0.00141834	0.000187107	1.75105e-10	0.953627	1.692
TARGET-LAML(N=142)	TARGET-21-PATKWH-09	0.00925439	4.16887e-05	0.0949148	0.0358496	0.00160865	0.00131985	3.02154e-09	0.857011	4.2111
TARGET-LAML(N=142)	TARGET-20-PASGWH-09	0.00302131	0.000125921	0.0496981	0.009388	0.00212382	0.000503471	1.25008e-11	0.935139	1.949
TARGET-LAML(N=142)	TARGET-21-PAMYMA-09	0.0210731	6.94056e-09	1.13187e-06	0.128541	0.000323554	0.0149028	0.000608469	0.83455	3.7783
TARGET-LAML(N=142)	TARGET-20-PADYIR-09	0.0738223	6.26257e-05	0.293273	0.0339477	0.00503874	0.00503627	0.000837382	0.587982	6.3987
TARGET-LAML(N=142)	TARGET-20-PARBRA-09	0.010448	4.41516e-05	6.24443e-09	0.0570954	3.23429e-07	0.00650788	1.83346e-07	0.925904	1.642
TARGET-LAML(N=142)	TARGET-21-PARZIA-09	0.00521816	2.80747e-05	0.0538565	0.0266572	0.00204353	0.00307776	3.42606e-10	0.909119	2.9205
TARGET-LAML(N=142)	TARGET-20-PANLJN-09	0.0101909	4.17737e-05	0.029538	0.0069303	0.000749345	0.000459989	0.00179885	0.950291	0.9716
TARGET-LAML(N=142)	TARGET-20-PANBZH-09	0.00288193	9.14073e-06	0.0314518	0.038704	0.00171826	0.00705324	1.37369e-09	0.918182	-0.1993
TARGET-LAML(N=142)	TARGET-20-PARZUU-09	0.0151112	9.91238e-06	0.0837787	0.0223103	0.00417221	0.00446173	8.51534e-09	0.870156	3.4984
TARGET-LAML(N=142)	TARGET-20-PAKIYW-09	0.0145411	0.000414624	8.04965e-08	0.134484	1.3455e-06	0.0175205	3.57407e-09	0.833039	1.5316
TARGET-LAML(N=142)	TARGET-20-PASHBI-09	0.00600414	1.70154e-05	0.0359318	0.0112274	0.00185312	0.000348419	8.82969e-10	0.944618	1.196
TARGET-LAML(N=142)	TARGET-21-PASTZK-09	0.0306654	2.83228e-05	0.053532	0.0442237	0.0017235	0.00204169	0.00423857	0.863547	3.1797
TARGET-LAML(N=142)	TARGET-20-PASWPT-09	0.00811061	0.000167303	0.110294	0.018517	0.0063981	0.00286226	6.1013e-13	0.853651	3.3661
TARGET-LAML(N=142)	TARGET-20-PARUUB-09	0.0324279	0.000143296	0.00431063	0.0964212	0.0014578	0.0155534	1.38448e-09	0.849686	3.1228
TARGET-LAML(N=142)	TARGET-20-PARYGA-09	0.000800591	1.05534e-08	0.00531274	0.0229603	5.18914e-07	0.00555803	0.00114441	0.964223	-0.1828
TARGET-LAML(N=142)	TARGET-20-PARAJX-09	0.0202836	9.15437e-05	0.00817427	0.00258766	0.00118467	0.000586022	0.000213596	0.966879	1.1512
TARGET-LAML(N=142)	TARGET-21-PASFJJ-09	0.00371019	7.20427e-05	0.0604332	0.0284369	0.00279259	0.000901314	4.34441e-11	0.903654	2.376
TARGET-LAML(N=142)	TARGET-20-PAMYAS-09	0.0289349	6.03109e-05	0.0217225	0.00373513	0.000601169	0.000445032	0.000515126	0.943986	1.2333
TARGET-LAML(N=142)	TARGET-20-PASWLN-09	0.00163253	7.46999e-05	0.0464281	0.00454395	0.0033342	0.000477918	7.89863e-11	0.943509	1.4281
TARGET-LAML(N=142)	TARGET-20-PAPVCN-09	0.00554438	1.31861e-08	0.0157275	0.0246711	0.00362479	0.0168495	3.92006e-09	0.933583	0.3346
TARGET-LAML(N=142)	TARGET-21-PARLSL-09	0.00791376	4.33437e-06	0.0131519	0.0735347	7.03312e-05	0.00560392	0.000153944	0.899567	4.3896
TARGET-LAML(N=142)	TARGET-20-PANKFZ-09	0.0110941	6.65411e-09	0.0114247	0.0361372	0.0023178	0.0125416	5.51598e-09	0.926485	0.9419
TARGET-LAML(N=142)	TARGET-21-PANZLR-09	0.0179267	6.60781e-05	0.0804069	0.0407079	0.00227645	0.00278607	7.83978e-12	0.85583	3.3869
TARGET-LAML(N=142)	TARGET-20-PAKIWK-09	0.0918292	0.000215094	0.0533471	0.0309549	0.00159946	0.00612588	0.00164317	0.814285	3.8973
TARGET-LAML(N=142)	TARGET-20-PAKVGI-09	0.0231097	0.000456185	0.0387246	0.0172656	0.0159741	0.00253227	6.99786e-11	0.901937	1.8484
TARGET-LAML(N=142)	TARGET-20-PARUTH-09	0.00629113	9.70667e-06	0.0163503	0.0117794	0.00157954	0.00146072	3.08953e-10	0.962529	0.2277
TARGET-LAML(N=142)	TARGET-20-PAEIKD-09	0.0526037	0.000192971	0.089341	0.0468973	0.00056867	0.00434278	0.011194	0.79486	5
TARGET-LAML(N=142)	TARGET-20-PANWHP-09	0.00692174	4.16838e-06	0.0162146	0.0210496	0.00161849	0.00715628	6.00944e-10	0.947035	-1.1811
TARGET-LAML(N=142)	TARGET-20-PASIBG-09	0.0354596	5.3212e-05	0.047599	0.0328304	0.014474	0.0101477	8.40699e-10	0.859436	2.7249
TARGET-LAML(N=142)	TARGET-20-PAKERZ-09	0.0112303	0.000256251	0.0552198	0.0140575	0.00493261	0.000324998	5.69829e-11	0.913979	2.0946
TARGET-LAML(N=142)	TARGET-20-PASVVS-09	0.0169212	1.09996e-05	0.0107355	0.055888	0.000429497	0.00606097	0.00104538	0.908909	2.7826
TARGET-LAML(N=142)	TARGET-20-PASGMZ-09	0.00781596	6.64061e-05	0.0710317	0.0152927	0.00124233	0.000702568	2.44189e-11	0.903848	1.884
TARGET-LAML(N=142)	TARGET-20-PANFMG-09	0.0068197	1.07246e-06	0.033015	0.0176562	0.00159783	0.00128213	0.000868212	0.93876	2.5437
TARGET-LAML(N=142)	TARGET-20-PAPBEJ-09	0.0103783	0.000206108	0.0360538	0.011765	0.00538731	0.000908206	2.79987e-11	0.935301	2.0979
TARGET-LAML(N=142)	TARGET-21-PASVJS-09	0.0140634	0.000143451	0.108208	5.82226e-07	0.000302121	0.0760323	5.50111e-08	0.80125	4.7624
TARGET-LAML(N=142)	TARGET-20-PASVYA-09	0.0317569	9.75313e-11	0.120472	0.00491183	0.000586361	0.00967713	1.08716e-07	0.832595	3.831
TARGET-LAML(N=142)	TARGET-21-PASYEJ-09	0.0063742	8.94898e-05	0.0874154	0.0300844	0.00335457	0.00102835	1.60103e-10	0.871653	4.5497
TARGET-LAML(N=142)	TARGET-20-PANLKB-09	0.021324	6.96384e-05	2.02711e-07	0.071805	3.72888e-06	0.00652965	8.24201e-10	0.900268	0.4761
TARGET-LAML(N=142)	TARGET-20-PABLDZ-09	0.0020971	9.40045e-05	0.0577242	0.0223827	0.00238762	0.00405381	2.60598e-10	0.911261	0.0158
TARGET-LAML(N=142)	TARGET-20-PARPWL-09	0.0275106	4.97589e-06	2.2485e-09	0.0968948	5.1973e-07	0.0249103	0.00591198	0.844767	2.1114
TARGET-LAML(N=142)	TARGET-20-PADZCG-09	0.0146382	0.000529574	0.056761	0.0288391	0.00508137	0.00469877	2.89832e-10	0.889452	2.4198
TARGET-LAML(N=142)	TARGET-20-PASPTM-09	0.00146068	3.43132e-05	0.0415887	0.00978022	0.000364839	0.00356277	0.0174312	0.925777	1.105
TARGET-LAML(N=142)	TARGET-20-PANINI-09	0.00367075	9.43244e-06	0.0292559	0.00827355	0.00106912	0.000363874	0.000125791	0.957232	0.6699
TARGET-LAML(N=142)	TARGET-20-PANPKN-09	0.0166308	5.78306e-06	0.0131923	0.045043	0.00563514	0.0219493	3.83606e-09	0.897544	1.6512
TARGET-LAML(N=142)	TARGET-20-PAMYGX-09	0.0400131	0.000315589	0.1097	0.0217615	0.0434471	0.00185057	1.84707e-09	0.782912	3.7378
TARGET-LAML(N=142)	TARGET-20-PARFAL-09	0.00823093	0.000383536	0.128586	0.0235646	0.00680263	0.000751933	8.04587e-12	0.83168	3.1685
TARGET-LAML(N=142)	TARGET-20-PARBIU-09	0.0109448	0.00112363	1.38777e-05	0.184405	9.47553e-08	0.0182308	1.33562e-09	0.785282	2.6138
TARGET-LAML(N=142)	TARGET-20-PAPWYK-09	0.018064	3.83779e-09	0.00513271	0.0646086	0.00380423	0.0176958	0.000526736	0.890168	1.2696
TARGET-LAML(N=142)	TARGET-20-PANLIZ-09	0.0651286	1.02769e-05	0.0342521	0.01234	0.00140373	0.000632342	4.77606e-05	0.886185	1.8957
TARGET-LAML(N=142)	TARGET-20-PANTPW-09	0.0124314	6.26166e-09	0.0199009	0.0348739	0.000210909	0.00910815	1.52167e-06	0.923473	0.0014
TARGET-LAML(N=142)	TARGET-20-PAPWHS-09	0.00624185	1.67438e-07	0.0112529	0.0242485	1.12616e-07	0.0178663	5.44393e-05	0.940336	0.2154
TARGET-LAML(N=142)	TARGET-20-PARMZF-09	0.0110602	2.05516e-09	0.0211391	0.0225502	0.0018001	0.00440335	4.25686e-05	0.939005	0.3573
TARGET-LAML(N=142)	TARGET-20-PASCCS-09	0.00266972	4.85818e-05	0.0239818	0.00979593	0.000989666	0.000100085	1.394e-11	0.962414	1.8918
TARGET-LAML(N=142)	TARGET-20-PARZWH-09	0.0151711	3.33802e-08	0.0482073	0.0108359	0.00218659	0.000368049	0.00121927	0.922012	1.3679
TARGET-LAML(N=142)	TARGET-21-PANVPB-09	0.0117761	0.000163101	0.102214	0.0330494	0.00307072	0.000481267	7.57366e-13	0.849245	3.7149
TARGET-LAML(N=142)	TARGET-20-PARCUK-09	0.00729039	0.000102721	0.0159602	0.0057689	0.000840436	0.000874541	7.72358e-10	0.969163	0.8568
TARGET-LAML(N=142)	TARGET-20-PASIEJ-09	0.000633877	8.45291e-05	0.0148445	0.00401868	0.00100365	0.000257733	4.03325e-12	0.979157	1.7141
TARGET-LAML(N=142)	TARGET-20-PASXYG-09	0.0100542	0.000198205	0.0548965	0.0133296	0.00154608	0.00127002	2.29233e-10	0.918705	1.5563
TARGET-LAML(N=142)	TARGET-20-PARUNX-09	0.0228256	7.81483e-05	0.0418781	0.00831536	0.00171333	0.00774321	9.31327e-09	0.917446	1.7786
TARGET-LAML(N=142)	TARGET-20-PAPXRJ-09	0.0171498	0.00110312	0.0551393	0.0161707	0.00345644	0.000685954	1.17418e-11	0.906295	2.5536
TARGET-LAML(N=142)	TARGET-20-PAPVZK-09	0.00691863	3.57722e-07	7.29016e-08	0.0444839	8.60849e-06	0.0140336	1.54166e-08	0.934555	0.0014
TARGET-LAML(N=142)	TARGET-20-PARWDZ-09	0.00527885	4.65683e-06	7.12804e-08	0.135803	2.33534e-06	0.0146981	0.00324716	0.840965	3.4817
TARGET-LAML(N=142)	TARGET-20-PARDDY-09	0.0057784	0.000234658	0.0345287	0.00640844	0.00190216	0.0100842	0.00372117	0.937342	1.2934
TARGET-LAML(N=142)	TARGET-20-PANCSC-09	0.00571173	0.000130369	0.0394966	0.0187872	0.00172297	0.00142845	6.12252e-11	0.932723	0.6239
TARGET-LAML(N=142)	TARGET-21-PATAIJ-09	0.031596	1.8887e-09	0.0387146	0.0854528	4.17895e-06	0.00750363	0.00692613	0.829803	5.0691
TARGET-LAML(N=142)	TARGET-20-PASBHI-09	0.0132822	1.20789e-05	0.0169713	0.00649887	0.00059374	0.000224033	7.56018e-11	0.962418	1.1184
TARGET-LAML(N=142)	TARGET-20-PANUUA-09	0.0105596	1.23968e-07	2.10249e-08	0.0497906	0.00162793	0.00993613	0.000150907	0.927935	0.8164
TARGET-LAML(N=142)	TARGET-20-PARKCX-09	0.0220523	0.000100893	2.58466e-08	0.114033	1.85918e-06	0.0139505	0.000760261	0.849101	3.0199
TARGET-LAML(N=142)	TARGET-20-PANLXM-09	0.0063279	0.000132283	0.0601004	0.0139181	0.00322364	0.00209678	3.99249e-11	0.914201	2.3077
TARGET-LAML(N=142)	TARGET-20-PARYVW-09	0.149618	9.52255e-05	0.0256021	5.61638e-07	0.000954508	0.000323032	0.00399746	0.819409	2.0912
TARGET-LAML(N=142)	TARGET-20-PARTAL-09	0.0105192	3.33924e-05	4.85118e-08	0.103082	4.47506e-05	0.0248936	1.35185e-09	0.861426	2.1894
TARGET-LAML(N=142)	TARGET-20-PARPDS-09	0.0283432	2.81504e-06	0.0851679	0.0104105	0.00239435	0.00327057	3.70543e-05	0.870374	4.0601
TARGET-LAML(N=142)	TARGET-20-PANLIR-09	0.00126395	0.000277132	0.0109599	0.112207	0.00132635	0.0187631	0.00817951	0.847024	1.7575
TARGET-LAML(N=142)	TARGET-20-PAPXWI-09	0.0368819	5.48692e-08	0.0211469	0.0103334	0.00262281	0.00311442	0.000924185	0.924976	0.7233
TARGET-LAML(N=142)	TARGET-20-PAEAKL-09	0.00250895	0.000782621	3.99838e-08	0.0710594	2.99531e-07	0.0138389	4.4745e-07	0.911809	2.828
TARGET-LAML(N=142)	TARGET-21-PASLZE-09	0.0129616	0.00011713	0.0515107	0.0253289	0.00253598	0.000905425	2.94059e-10	0.90664	3.4661
TARGET-LAML(N=142)	TARGET-20-PASYJI-09	0.0117786	8.80574e-06	0.00867119	0.0230729	0.000966811	0.00500752	1.99758e-10	0.950494	0.679
TARGET-LAML(N=142)	TARGET-21-PATJMY-09	0.0095859	1.94097e-05	0.0689537	0.0309641	0.00269361	0.000709597	0.000279621	0.886794	4.2235
TARGET-LAML(N=142)	TARGET-20-PAECCE-09	0.0271816	5.93074e-05	0.00885834	0.0634721	0.000677996	0.00548864	3.44621e-09	0.894262	2.685
TARGET-LAML(N=142)	TARGET-20-PASVYL-09	0.0007505	6.60913e-06	4.46451e-08	0.148316	5.82049e-07	0.0168419	3.50705e-07	0.834084	2.9148
TARGET-LAML(N=142)	TARGET-21-PATISD-09	0.0315466	0.000180302	0.0911807	0.0358295	0.00701219	0.00188032	8.14468e-09	0.83237	3.1733
TARGET-LAML(N=142)	TARGET-20-PASFEW-09	0.00418525	9.29999e-05	0.0435544	0.00932037	0.00398335	0.00183504	0.0414757	0.895553	3.0825
TARGET-LAML(N=142)	TARGET-20-PATDNN-09	0.0176554	4.84055e-10	0.0124885	0.0342587	0.000539897	0.00448282	0.000680965	0.929894	1.8683
TARGET-LAML(N=142)	TARGET-20-PASPGA-09	0.0141211	0.000662849	0.0414032	0.0292788	0.00134746	0.001056	0.0010134	0.911117	1.7141
TARGET-LAML(N=142)	TARGET-20-PARDMG-09	0.0161731	7.79467e-09	0.0365106	0.0815013	0.00213269	0.0100429	0.000942165	0.852697	2.2113
TARGET-LAML(N=142)	TARGET-20-PARHVK-09	0.0100341	3.09056e-05	0.0297015	0.00468467	0.00177853	0.00335719	0.000627292	0.949786	1.6649
TARGET-LAML(N=142)	TARGET-20-PASWPD-09	0.0327233	0.000649297	0.459442	0.0219979	0.0123043	0.00106978	2.07759e-11	0.471813	5.2777
TARGET-LAML(N=142)	TARGET-20-PANVGE-09	0.0421268	2.4406e-09	0.0185557	0.0112348	0.00224157	0.00723223	0.00152452	0.917084	0.434
TARGET-LAML(N=142)	TARGET-20-PANDER-09	0.0147897	0.000376905	0.0122568	0.0243316	5.84629e-06	0.0164768	8.44407e-09	0.931762	-0.3383
TARGET-LAML(N=142)	TARGET-20-PARUBT-09	0.00242895	0.000145636	0.0062973	0.00364646	0.000695556	0.000819917	7.76132e-12	0.985966	-1.685
TARGET-LAML(N=142)	TARGET-20-PAKTCX-09	0.00487067	4.55418e-05	0.0163176	0.0238661	0.0014289	0.00261581	6.24858e-11	0.950855	1.0151
TARGET-LAML(N=142)	TARGET-20-PAEFGR-09	0.0338793	3.23954e-05	0.0562113	0.0125984	0.00361184	0.00185258	6.82963e-10	0.891814	2.9469
TARGET-LAML(N=142)	TARGET-20-PAKLPD-09	0.018913	8.77183e-06	0.00564106	0.0500148	0.00100764	0.00779059	0.00259239	0.914032	2.6556
TARGET-LAML(N=142)	TARGET-20-PARXBT-09	0.00896367	1.89981e-05	0.0401577	0.0280892	0.00253238	0.00310276	5.70033e-10	0.917135	2.1047
TARGET-LAML(N=142)	TARGET-20-PANGTF-09	0.0118767	6.65355e-08	0.0192655	0.0586193	0.000521878	0.00506551	0.000324355	0.904327	2.3926
TARGET-LAML(N=142)	TARGET-20-PANKNB-09	0.0209605	9.64444e-09	0.00911707	0.02501	8.26141e-06	0.00410231	0.00637064	0.934431	1.8604
TARGET-LAML(N=142)	TARGET-20-PASBPK-09	0.127054	5.95607e-09	8.27577e-08	0.0393314	0.000189968	0.0134887	1.21177e-05	0.819924	2.8321
TARGET-LAML(N=142)	TARGET-21-PASNKZ-09	0.0051332	2.62044e-05	0.113019	0.0404402	0.00309638	0.00172244	4.60045e-11	0.836562	5.2694
TARGET-LAML(N=142)	TARGET-20-PAPAWN-09	0.0216655	8.81748e-09	7.46093e-07	0.105926	1.80733e-06	0.0216859	8.09619e-09	0.85072	1.0293
TARGET-LAML(N=142)	TARGET-20-PARENB-09	0.0134956	4.90186e-06	0.0555308	0.0209633	0.00268893	0.00083537	1.31831e-10	0.906481	2.694
TARGET-LAML(N=142)	TARGET-20-PARANT-09	0.00767162	4.67143e-05	0.0391056	0.0147066	0.00152442	0.000951755	0.000315534	0.935678	1.7141
TARGET-LAML(N=142)	TARGET-20-PANNHB-09	0.0298446	2.0905e-05	0.0480324	0.026978	0.0019952	0.00103969	0.000670161	0.891419	2.6185
TARGET-LAML(N=142)	TARGET-20-PANPTM-09	0.0171433	1.0139e-07	0.000136129	0.0542151	0.0020222	0.0087493	0.000543479	0.91719	1.2023
TARGET-LAML(N=142)	TARGET-20-PASWAJ-09	0.0057102	1.26149e-08	0.0109359	0.0469293	0.00111599	0.00555088	1.48539e-09	0.929758	0.5955
TARGET-LAML(N=142)	TARGET-20-PASZLJ-09	0.00451973	7.83597e-05	0.0176319	0.0184093	0.00142094	0.00216142	6.39599e-11	0.955778	2.7508
TARGET-LAML(N=142)	TARGET-20-PAPWIU-09	0.0160692	2.32893e-08	0.0224204	0.00318701	0.000136597	0.00288664	0.00162273	0.953677	0.044
TARGET-LAML(N=142)	TARGET-20-PASWAT-09	0.00553019	3.7347e-06	0.0335979	0.00785868	0.00160206	0.0025721	1.80732e-10	0.948835	0.679
TARGET-LAML(N=142)	TARGET-20-PASCFW-09	0.0148525	0.00023334	0.0561386	0.0045455	3.96963e-05	0.00370499	9.18555e-05	0.920393	2.7249
TARGET-LAML(N=142)	TARGET-20-PANSBH-09	0.158105	4.54786e-05	0.0245488	0.00835188	0.00197989	0.00141946	0.00037532	0.805174	3.3235
TARGET-LAML(N=142)	TARGET-20-PASPLU-09	0.00593772	0.000243402	2.72526e-07	0.115894	8.49475e-06	0.0387328	8.68173e-09	0.839183	3.2572
TARGET-LAML(N=142)	TARGET-20-PATIAK-09	0.010436	2.08522e-05	0.00353146	0.0541259	0.00260585	0.00891266	8.77888e-10	0.920367	1.6093
TARGET-LAML(N=142)	TARGET-20-PASTTW-09	0.0200858	3.53441e-05	0.0580482	1.21766e-07	0.00208588	0.0183938	0.0514265	0.849924	4.034
TARGET-LAML(N=142)	TARGET-20-PANZKA-09	0.00456297	4.01711e-08	0.000877621	0.0275831	9.07062e-08	0.00235051	2.52955e-05	0.9646	-0.0725
TARGET-LAML(N=142)	TARGET-20-PANUTB-09	0.00942209	0.000445699	0.0301374	0.021939	0.00235008	0.0048568	1.62638e-10	0.930849	1.5064
TARGET-LAML(N=142)	TARGET-20-PASFLM-09	0.000896441	2.10039e-05	0.0115581	0.00205261	0.00104798	0.00023787	1.83666e-11	0.984186	0.5955
TARGET-LAML(N=142)	TARGET-20-PANTNA-09	0.0573214	4.74604e-06	2.15684e-06	2.43792e-08	0.00990749	0.00405202	0.00153283	0.927179	0.3346
TARGET-LAML(N=142)	TARGET-20-PANGJY-09	0.0286731	7.43399e-06	0.0150857	0.0326646	0.000818539	0.0045205	3.34015e-09	0.91823	2.3479
TARGET-LAML(N=142)	TARGET-20-PARXNG-09	0.00340533	0.000259995	0.0271819	0.0384912	0.00110946	0.014414	1.06488e-11	0.915138	1.9822
TARGET-LAML(N=142)	TARGET-20-PARCZL-09	0.00444991	0.000182501	0.0390604	0.0151899	0.00277466	0.000374492	6.32256e-11	0.937968	2.6533
TARGET-LAML(N=142)	TARGET-20-PANAEV-09	0.00626269	3.57625e-05	0.0356009	0.0108562	0.00189449	0.00530923	1.10663e-10	0.940041	2.0569
TARGET-LAML(N=142)	TARGET-20-PASHYZ-09	0.02149	0.000114354	0.0276804	0.0227918	0.00152522	0.00182522	0.000102741	0.92447	1.4756
TARGET-LAML(N=142)	TARGET-20-PARUWX-09	0.0155664	2.83884e-06	0.0628074	0.0106984	0.00511071	0.000394196	0.00136818	0.904052	1.2394
TARGET-LAML(N=142)	TARGET-21-PATHIU-09	0.00995675	1.16521e-06	0.0478519	0.0290376	0.00322031	0.000730294	2.84679e-11	0.909202	3.9938
TARGET-LAML(N=142)	TARGET-20-PALGKX-09	0.0127472	2.27405e-05	0.0281107	0.0207248	0.00170102	0.00384369	1.41035e-11	0.93285	0.2998
TARGET-LAML(N=142)	TARGET-20-PASSSI-09	0.0179475	0.000201634	5.67916e-08	0.0769487	9.50564e-09	0.00781434	6.29679e-10	0.897088	2.6302
TARGET-LAML(N=142)	TARGET-20-PAMVKZ-09	0.0143228	9.53915e-06	0.017148	0.031135	0.00121848	0.00402712	2.21009e-10	0.932139	2.2019
TARGET-LAML(N=142)	TARGET-20-PARJCR-09	0.00518261	8.41371e-05	0.045968	0.00643745	0.0026292	0.00254194	0.00424916	0.932908	2.3251
TARGET-LAML(N=142)	TARGET-20-PASMGW-09	0.00765312	0.000184906	0.0370768	0.070916	0.00193426	0.00951203	0.00158937	0.871134	1.1577
TARGET-LAML(N=142)	TARGET-20-PAEERJ-09	0.00731477	0.000252774	0.0781428	0.0269276	0.00444889	0.00265742	6.58753e-09	0.880256	2.7227
TARGET-LAML(N=142)	TARGET-20-PANKKE-09	0.014525	1.55572e-05	0.00456763	0.0545059	0.00215327	0.00856222	3.28225e-09	0.91567	1.0779
TARGET-LAML(N=142)	TARGET-20-PANDIX-09	0.00572555	7.69129e-09	0.03318	0.0323221	0.00393725	0.0037526	3.60788e-09	0.921083	2.299
TARGET-LAML(N=142)	TARGET-20-PANHYK-09	0.0280571	1.20098e-08	0.0692798	0.0330538	0.00197743	0.00132927	0.000311273	0.865991	3.5839
TARGET-LAML(N=142)	TARGET-20-PANSJB-09	0.00531524	1.64863e-06	0.0157463	0.0280081	0.000358235	0.00250848	0.000697505	0.947365	0.2029
TCGA-BRCA(N=1077)	TCGA-C8-A1HL-01	0.000948872	0.107502	0.0574626	0.0165281	0.0476951	0.0146482	3.20565e-09	0.755215	3.1669
TCGA-BRCA(N=1077)	TCGA-EW-A2FS-01	0.0207685	0.035292	0.0488271	0.0170257	0.0330259	0.00674956	1.34154e-09	0.838311	3.66
TCGA-BRCA(N=1077)	TCGA-B6-A402-01	0.00264847	0.0399404	0.0413072	0.0133691	0.00821342	0.00592638	2.41145e-09	0.888595	3.3605
TCGA-BRCA(N=1077)	TCGA-A2-A3XX-01	0.0181055	0.0595391	0.0387486	0.0156805	0.0198143	0.0129466	1.38602e-08	0.835165	4.5161
TCGA-BRCA(N=1077)	TCGA-Z7-A8R5-01	0.0123927	0.0539582	0.0488379	0.0141577	0.0489029	0.0464779	0.000496721	0.774776	4.5988
TCGA-BRCA(N=1077)	TCGA-D8-A1JU-01	0.00281009	0.516273	0.0248431	0.020494	0.0692172	0.0142809	1.37119e-07	0.352081	5.1732
TCGA-BRCA(N=1077)	TCGA-B6-A0RL-01	0.00280723	0.00312163	0.0468684	0.0177178	0.00462733	0.00271878	9.46007e-11	0.922139	4.248
TCGA-BRCA(N=1077)	TCGA-E9-A3HO-01	0.00202752	0.0541638	0.0418833	0.0412642	0.0365065	0.00659267	3.30519e-08	0.817562	4.3702
TCGA-BRCA(N=1077)	TCGA-BH-A0B0-01	0.00358502	0.454128	0.0146719	1.91872e-07	0.0642134	0.0077747	9.7335e-07	0.455626	4.6376
TCGA-BRCA(N=1077)	TCGA-D8-A1XJ-01	0.0021337	0.130043	0.0338081	0.0141699	0.0129727	0.00504845	1.80683e-08	0.801825	3.7846
TCGA-BRCA(N=1077)	TCGA-AC-A2FK-01	0.00732361	0.0240074	0.0889873	0.0376462	0.0660406	0.00757379	1.13892e-08	0.768421	5.1256
TCGA-BRCA(N=1077)	TCGA-E9-A1R4-01	0.00400995	0.111499	0.0663099	0.044262	0.021559	0.0233603	1.9998e-08	0.729	5.3653
TCGA-BRCA(N=1077)	TCGA-LL-A740-01	0.00169247	0.217266	0.012027	0.0164581	0.0359356	0.00859628	4.35661e-08	0.708024	5.2586
TCGA-BRCA(N=1077)	TCGA-BH-A0BZ-01	0.00259451	0.20548	0.0188688	0.0269532	0.0281998	0.0244273	0.00235803	0.691119	5.4706
TCGA-BRCA(N=1077)	TCGA-EW-A423-01	0.00105373	0.0335184	0.0253881	0.0117226	0.0235214	0.0213368	5.96299e-05	0.883399	4.9122
TCGA-BRCA(N=1077)	TCGA-C8-A3M8-01	0.00132184	0.160444	0.0287826	0.00580805	0.0658358	0.00717314	3.68054e-08	0.730634	4.7214
TCGA-BRCA(N=1077)	TCGA-BH-A28O-01	0.00720147	0.233542	0.0548168	0.00652937	0.070007	0.00641699	3.20388e-09	0.621486	4.7307
TCGA-BRCA(N=1077)	TCGA-A7-A4SC-01	0.00466599	0.31539	0.0562909	0.00800021	0.069082	0.00623866	5.63796e-08	0.540332	5.0854
TCGA-BRCA(N=1077)	TCGA-E9-A24A-01	0.00130066	0.186653	0.0528372	0.0361809	0.0297691	0.0200897	6.46012e-07	0.673169	5.337
TCGA-BRCA(N=1077)	TCGA-AC-A6IV-01	0.00301746	0.286391	0.0536188	0.023011	0.139531	0.0254724	1.04317e-07	0.468959	4.9552
TCGA-BRCA(N=1077)	TCGA-D8-A1JB-01	0.0293369	0.0781895	0.0541725	0.0587065	0.0457404	0.0138553	8.34274e-09	0.719999	4.6456
TCGA-BRCA(N=1077)	TCGA-E9-A1N4-01	0.00551038	0.198468	0.0425176	0.0132384	0.0317522	0.00869373	8.0838e-09	0.69982	5.0462
TCGA-BRCA(N=1077)	TCGA-C8-A12X-01	0.00140722	0.044188	0.0350067	0.0300089	0.0395776	0.00808675	9.20031e-08	0.841725	3.0127
TCGA-BRCA(N=1077)	TCGA-A7-A13D-01	0.000527049	0.104267	0.0211969	0.0045335	0.0260778	0.00140754	1.29331e-09	0.84199	2.82737
TCGA-BRCA(N=1077)	TCGA-A8-A07W-01	0.001485	0.121048	0.025867	0.0212196	0.0167754	0.0167852	1.94838e-09	0.79682	4.2899
TCGA-BRCA(N=1077)	TCGA-AN-A0FN-01	0.0222233	0.555534	0.0287327	0.00139377	0.102049	0.0141544	1.41398e-07	0.275912	4.7709
TCGA-BRCA(N=1077)	TCGA-E2-A1L6-01	0.00600093	0.100701	0.0598605	0.0223152	0.034049	0.00505148	3.07246e-10	0.772022	4.232
TCGA-BRCA(N=1077)	TCGA-GM-A2DA-01	0.00796609	0.21339	0.0586096	0.0133606	0.0509909	0.0087618	2.04374e-08	0.646921	3.9421
TCGA-BRCA(N=1077)	TCGA-A7-A0CH-01	0.00208939	0.214379	0.0571415	0.0162589	0.0200157	0.00442198	7.48394e-09	0.685693	4.918
TCGA-BRCA(N=1077)	TCGA-E9-A2JS-01	0.000836123	0.140467	0.02043	0.00683366	0.0142425	0.00774285	8.77172e-08	0.809448	4.6583
TCGA-BRCA(N=1077)	TCGA-A2-A1G6-01	0.00586528	0.0328901	0.0628343	0.0428108	0.0475332	0.00858602	7.76424e-09	0.79948	4.6804
TCGA-BRCA(N=1077)	TCGA-E2-A15P-01	0.00351179	0.134809	0.0420629	0.0163283	0.0505533	0.00482589	5.38272e-09	0.747908	5.0505
TCGA-BRCA(N=1077)	TCGA-B6-A0WV-01	0.00164957	0.077587	0.066145	0.0146752	0.0165764	0.00152286	1.26407e-09	0.821844	4.4397
TCGA-BRCA(N=1077)	TCGA-A8-A07S-01	0.000482865	0.11005	0.028928	0.0101128	0.0211676	0.0076189	2.18491e-10	0.821639	4.0824
TCGA-BRCA(N=1077)	TCGA-PL-A8LZ-01	0.00861746	0.124211	0.0424531	0.0178265	0.0739468	0.021469	0.00210901	0.709368	4.9755
TCGA-BRCA(N=1077)	TCGA-GM-A2DD-01	0.00536188	0.149419	0.0657446	0.00861337	0.0499626	0.0214615	1.40637e-07	0.699437	3.9118
TCGA-BRCA(N=1077)	TCGA-BH-A6R9-01	3.39365e-07	0.875138	0.00402311	5.83239e-05	0.0167645	0.034283	0.00125659	0.0684759	4.9677
TCGA-BRCA(N=1077)	TCGA-XX-A89A-01	0.00636923	0.483022	0.0494992	0.00149625	0.0637505	0.0202771	9.32542e-08	0.375586	4.9079
TCGA-BRCA(N=1077)	TCGA-D8-A141-01	0.0181728	0.50878	0.0513216	0.0126459	0.0210787	0.0157368	1.21128e-07	0.372264	5.3726
TCGA-BRCA(N=1077)	TCGA-UU-A93S-01	0.00121567	0.013944	0.016937	0.00911618	0.022796	0.00533429	0.000556543	0.9301	3.7389
TCGA-BRCA(N=1077)	TCGA-AO-A128-01	0.0111725	0.0428908	0.0294168	0.116753	0.0114232	0.0737111	0.00440415	0.710229	4.9208
TCGA-BRCA(N=1077)	TCGA-EW-A2FV-01	0.00768574	0.0606131	0.0506707	0.0428662	0.063374	0.0122872	5.71179e-10	0.762503	4.4803
TCGA-BRCA(N=1077)	TCGA-GM-A3XG-01	0.00397591	0.0196129	0.0451223	0.0169008	0.0365493	0.00363232	4.06336e-11	0.874206	4.6804
TCGA-BRCA(N=1077)	TCGA-B6-A0I9-01	0.00782404	0.0468045	0.0504125	0.0197099	0.015616	0.00976433	7.40148e-10	0.849869	5.0126
TCGA-BRCA(N=1077)	TCGA-E2-A1L9-01	0.000661621	0.328908	0.0304078	0.0134797	0.028493	0.0126623	2.18942e-07	0.585387	4.6491
TCGA-BRCA(N=1077)	TCGA-AR-A1AP-01	0.00251499	0.124934	0.0491622	0.0210745	0.0188356	0.010878	1.31463e-09	0.772601	4.5417
TCGA-BRCA(N=1077)	TCGA-BH-A0H5-01	0.0820573	0.0616702	0.184641	0.0599222	0.039918	0.0213116	0.000586075	0.549894	5.318
TCGA-BRCA(N=1077)	TCGA-OK-A5Q2-01	0.029083	0.125538	0.0959232	0.0152176	0.0526712	0.00768616	3.09901e-09	0.673881	5.383
TCGA-BRCA(N=1077)	TCGA-BH-A0E6-01	0.019164	0.0392522	0.0317089	0.00631173	0.0245817	0.00473516	3.01008e-09	0.874246	3.6289
TCGA-BRCA(N=1077)	TCGA-D8-A1JA-01	0.00201429	0.190303	0.0756862	0.0221455	0.0119849	0.00798418	3.04012e-08	0.689882	5.3965
TCGA-BRCA(N=1077)	TCGA-BH-A0BW-01	0.00797739	0.0562506	0.0600948	0.0352177	0.0205194	0.0224875	0.00767454	0.789778	4.7751
TCGA-BRCA(N=1077)	TCGA-AO-A0JG-01	0.0142784	0.168013	0.0684119	0.0319255	0.0696987	0.00966675	3.40664e-09	0.638006	4.9031
TCGA-BRCA(N=1077)	TCGA-LL-A442-01	0.00201975	0.0188952	0.0384009	0.0421982	0.0304526	0.0206033	2.72753e-10	0.84743	5.7562
TCGA-BRCA(N=1077)	TCGA-B6-A0WZ-01	2.18598e-05	0.0837338	0.0606392	0.00820309	0.0274331	0.00253726	1.9443e-10	0.817432	4.018
TCGA-BRCA(N=1077)	TCGA-C8-A135-01	0.00280151	0.116426	0.0105613	0.0179673	0.0443568	0.00867059	1.63392e-08	0.799217	4.6491
TCGA-BRCA(N=1077)	TCGA-AC-A2FE-01	0.00368149	0.225243	0.0635371	0.0331476	0.0447533	0.0209356	1.39041e-08	0.608702	5.6773
TCGA-BRCA(N=1077)	TCGA-BH-A0E2-01	0.00294884	0.132406	0.0424832	0.0205083	0.0146386	0.004995	1.11177e-08	0.78202	4.0756
TCGA-BRCA(N=1077)	TCGA-BH-A0BJ-01	0.00469799	0.216247	0.027744	0.0150258	0.0428438	0.00832458	8.47018e-09	0.685117	5.1301
TCGA-BRCA(N=1077)	TCGA-BH-A203-01	0.00845807	0.0799439	0.0760075	0.031818	0.0230856	0.0101476	9.35204e-10	0.770539	4.533
TCGA-BRCA(N=1077)	TCGA-BH-A0C7-01	0.00229454	0.228506	0.0543597	0.0112687	0.0298883	0.0065765	2.14749e-08	0.667106	4.7835
TCGA-BRCA(N=1077)	TCGA-AR-A1AR-01	0.00282472	0.131351	0.067558	0.0270193	0.0265616	0.0158906	1.43583e-08	0.728795	4.6242
TCGA-BRCA(N=1077)	TCGA-D8-A13Z-01	0.00606758	0.164501	0.0794661	0.0149022	0.0322747	0.0143323	6.31939e-09	0.688456	4.2884
TCGA-BRCA(N=1077)	TCGA-A7-A6VX-01	0.00178679	0.37411	0.0320803	6.40449e-07	0.0160681	0.00677046	1.49447e-06	0.569182	4.4562
TCGA-BRCA(N=1077)	TCGA-AR-A1AT-01	0.00630882	0.0887663	0.0369815	0.0248768	0.0291335	0.0169504	0.00076701	0.796216	4.2396
TCGA-BRCA(N=1077)	TCGA-A2-A0CU-01	0.00594915	0.0885101	0.0605842	0.0232056	0.0547067	0.00611156	9.84059e-10	0.760933	4.5104
TCGA-BRCA(N=1077)	TCGA-BH-A0AZ-01	0.000150116	0.64773	0.00212422	2.83574e-05	0.0421769	0.00953481	9.39998e-07	0.298255	4.2111
TCGA-BRCA(N=1077)	TCGA-B6-A0IB-01	0.00196686	0.0528301	0.0541949	0.0122619	0.0259312	0.00226122	1.97455e-09	0.850554	5.2706
TCGA-BRCA(N=1077)	TCGA-A2-A1G1-01	0.00767475	0.107654	0.0421219	0.0343195	0.0232198	0.0123484	3.96506e-08	0.772662	4.9575
TCGA-BRCA(N=1077)	TCGA-AC-A4ZE-01	0.00241739	0.03626	0.0496643	0.0242208	0.0684102	0.00674292	1.92906e-10	0.812284	5.0781
TCGA-BRCA(N=1077)	TCGA-B6-A0RS-01	0.00330854	0.0595226	0.0275637	0.0230702	0.0164987	0.0181194	1.78813e-07	0.851917	3.9626
TCGA-BRCA(N=1077)	TCGA-AR-A24H-01	0.00321192	0.0525678	0.0617701	0.0332114	0.0169956	0.0144791	3.722e-09	0.817764	4.4771
TCGA-BRCA(N=1077)	TCGA-A8-A099-01	0.00417342	0.120838	0.0875151	0.0307516	0.0237706	0.00656591	1.1807e-10	0.726386	5.0679
TCGA-BRCA(N=1077)	TCGA-C8-A8HQ-01	0.00731177	0.330051	0.0443631	0.0058214	0.0235673	0.0150413	7.50952e-08	0.573844	4.944
TCGA-BRCA(N=1077)	TCGA-AC-A23H-01	0.00217851	0.188806	0.0407221	0.0118558	0.0165168	0.00532894	3.49618e-09	0.734591	4.0348
TCGA-BRCA(N=1077)	TCGA-A8-A09R-01	0.0020191	0.356475	0.0477521	0.0192935	0.0154267	0.0177919	9.17957e-08	0.541241	4.9303
TCGA-BRCA(N=1077)	TCGA-EW-A6SC-01	0.00472073	0.310687	0.0517544	0.0128222	0.0347516	0.0103762	1.21196e-08	0.574888	5.1672
TCGA-BRCA(N=1077)	TCGA-BH-A0HU-01	0.00161518	0.0603243	0.0298594	0.0110781	0.015234	0.00557315	2.40791e-10	0.876316	3.5486
TCGA-BRCA(N=1077)	TCGA-D8-A1XC-01	0.00418284	0.00996393	0.0696671	0.0325123	0.0183704	0.00586294	2.85848e-09	0.85944	5.0627
TCGA-BRCA(N=1077)	TCGA-EW-A1P0-01	0.00166796	0.0750658	0.0345619	0.0105491	0.0143058	0.00879367	2.41125e-09	0.855056	4.0748
TCGA-BRCA(N=1077)	TCGA-E2-A15M-01	0.0111417	0.171844	0.0770939	0.0533113	0.0838116	0.0178512	7.73332e-09	0.584946	4.4906
TCGA-BRCA(N=1077)	TCGA-E2-A1II-01	0.0134648	0.0127703	0.0482062	0.071875	0.0136821	0.0278119	2.70816e-08	0.81219	4.5398
TCGA-BRCA(N=1077)	TCGA-S3-AA14-01	0.00279722	0.48903	0.0358696	1.32239e-06	0.0280107	0.00741429	5.75475e-08	0.436877	4.1011
TCGA-BRCA(N=1077)	TCGA-A8-A09B-01	0.00315702	0.175338	0.0624898	0.0191574	0.0332077	0.00718146	1.109e-08	0.699469	5.426
TCGA-BRCA(N=1077)	TCGA-AR-A5QP-01	0.00780165	0.189253	0.0320013	0.0153951	0.0314647	0.0067563	2.40634e-09	0.717328	5.3013
TCGA-BRCA(N=1077)	TCGA-E9-A6HE-01	0.000688374	0.122012	0.0297781	0.00620186	0.03293	0.013027	9.23033e-09	0.795362	4.5349
TCGA-BRCA(N=1077)	TCGA-EW-A1P1-01	0.003003	0.224606	0.0533306	0.0172807	0.195674	0.0147043	1.57984e-08	0.491401	4.5898
TCGA-BRCA(N=1077)	TCGA-E2-A573-01	0.018919	0.0459304	0.040905	0.0173343	0.0219195	0.0129833	0.0043893	0.837619	4.0943
TCGA-BRCA(N=1077)	TCGA-A2-A0EV-01	0.00593443	0.195889	0.066612	0.0269592	0.0230166	0.0152871	4.45271e-10	0.666302	4.0001
TCGA-BRCA(N=1077)	TCGA-E9-A1RG-01	0.00148387	0.108456	0.0117949	0.0223453	0.0250722	0.00869602	0.000258854	0.821892	4.3278
TCGA-BRCA(N=1077)	TCGA-A2-A25B-01	0.00143484	0.130526	0.0331625	0.017919	0.011062	0.00844441	8.12404e-09	0.797451	4.5868
TCGA-BRCA(N=1077)	TCGA-AO-A03R-01	0.0065434	0.0198839	0.0385379	0.0160697	0.041874	0.00653088	1.6951e-09	0.87056	3.2511
TCGA-BRCA(N=1077)	TCGA-A2-A0ER-01	0.00442451	0.0404285	0.0759184	0.0276874	0.0217755	0.00456856	7.18135e-10	0.825197	3.9865
TCGA-BRCA(N=1077)	TCGA-OL-A66K-01	0.00244971	0.264403	0.0470133	0.00650662	0.0347486	0.00492805	4.76023e-09	0.63995	5.096
TCGA-BRCA(N=1077)	TCGA-BH-A0B8-01	0.00109728	0.108179	0.0341832	0.0135759	0.0249947	0.00573651	7.52e-09	0.812233	4.3249
TCGA-BRCA(N=1077)	TCGA-BH-A0BA-01	0.00990901	0.0978763	0.0697571	0.0193341	0.070001	0.00551454	1.23308e-08	0.727608	5.431
TCGA-BRCA(N=1077)	TCGA-S3-AA10-01	0.0315733	0.0675206	0.0492711	0.0148526	0.0149737	0.036166	0.00254627	0.783096	5.1899
TCGA-BRCA(N=1077)	TCGA-A8-A08J-01	0.00284251	0.201273	0.0362266	0.0163667	0.0281995	0.0156608	7.11985e-08	0.699431	3.9728
TCGA-BRCA(N=1077)	TCGA-LD-A66U-01	0.00711691	0.158757	0.0399778	0.0121654	0.0372114	0.0067357	3.53462e-09	0.738035	4.6674
TCGA-BRCA(N=1077)	TCGA-A8-A0A9-01	0.00145151	0.166121	0.0464724	0.0120651	0.0087751	0.0101134	1.1662e-08	0.755002	5.6488
TCGA-BRCA(N=1077)	TCGA-AC-A3TN-01	0.00129043	0.112269	0.03162	0.00790918	0.0293883	0.00418371	3.20545e-08	0.813339	4.0357
TCGA-BRCA(N=1077)	TCGA-BH-A0BM-01	0.00473097	0.111663	0.0331916	0.00688955	0.0340808	0.00381623	2.33014e-08	0.805627	3.9956
TCGA-BRCA(N=1077)	TCGA-A2-A04T-01	0.00485062	0.0208048	0.0381979	0.0501929	0.0156968	0.0119879	3.67471e-09	0.858269	3.9838
TCGA-BRCA(N=1077)	TCGA-OL-A5S0-01	0.00391177	0.0783915	0.0167289	0.0115374	0.041649	0.0128684	7.56684e-10	0.834913	3.6883
TCGA-BRCA(N=1077)	TCGA-E2-A14R-01	0.0146803	0.0182262	0.0434204	0.0166891	0.0128717	0.0164692	1.35367e-08	0.877643	3.8095
TCGA-BRCA(N=1077)	TCGA-AN-A0XW-01	0.00259302	0.378732	0.0338426	0.0222599	0.0120399	0.0251129	0.00166229	0.523758	4.9924
TCGA-BRCA(N=1077)	TCGA-A8-A07J-01	0.00173555	0.346129	0.0185126	0.0251468	0.0611986	0.0221407	9.18282e-09	0.525137	5.2529
TCGA-BRCA(N=1077)	TCGA-A2-A0SX-01	0.0322174	0.209384	0.0549024	0.0102555	0.0230858	0.0139309	7.50825e-09	0.656224	4.3227
TCGA-BRCA(N=1077)	TCGA-A7-A26G-01	0.0123239	0.338476	0.0497772	0.0112167	0.0283634	0.0102516	3.77182e-08	0.549591	4.1392
TCGA-BRCA(N=1077)	TCGA-BH-A2L8-01	0.0129975	0.174533	0.0620995	0.0316266	0.0242237	0.0247292	9.71986e-08	0.66979	5.1002
TCGA-BRCA(N=1077)	TCGA-BH-A0B6-01	0.0454878	0.183934	0.0465822	0.0485162	0.0394348	0.017421	0.00323012	0.615394	4.5748
TCGA-BRCA(N=1077)	TCGA-BH-A0BS-01	0.00222968	0.0229509	0.0500059	0.0232079	0.0250157	0.00381443	2.78663e-10	0.872776	5.0255
TCGA-BRCA(N=1077)	TCGA-EW-A1P7-01	0.138219	0.0942884	0.0788323	0.0351794	0.0625419	0.0103612	2.54763e-09	0.580577	5.4578
TCGA-BRCA(N=1077)	TCGA-AN-A0AJ-01	0.00592155	0.0890544	0.0398095	0.0191384	0.00899029	0.0179666	4.6348e-09	0.819119	3.7773
TCGA-BRCA(N=1077)	TCGA-B6-A0IC-01	0.00473462	0.00563899	0.0992042	0.0315123	0.0146641	0.00372423	2.23525e-10	0.840522	5.3937
TCGA-BRCA(N=1077)	TCGA-OL-A66L-01	0.00728127	0.11568	0.0262631	0.00999328	0.103152	0.00840263	8.23499e-05	0.729145	4.4693
TCGA-BRCA(N=1077)	TCGA-BH-A0DO-01	0.0097059	0.0769819	0.0467093	0.0205856	0.044095	0.00374042	1.9947e-09	0.798182	4.6634
TCGA-BRCA(N=1077)	TCGA-E2-A14N-01	0.00309562	0.0152613	0.0545697	0.00904094	0.00526385	0.00337755	4.63215e-11	0.909391	3.3856
TCGA-BRCA(N=1077)	TCGA-LL-A73Y-01	0.0162097	0.189313	0.0645105	0.01447	0.0424297	0.00534226	3.65927e-09	0.667725	4.576
TCGA-BRCA(N=1077)	TCGA-GM-A2DF-01	0.0430896	0.0527305	0.00929975	0.0869806	0.0286387	0.0160878	1.63245e-10	0.763173	3.3911
TCGA-BRCA(N=1077)	TCGA-BH-A0BG-01	0.0136726	0.0438311	0.0481695	0.0264836	0.020964	0.00779194	6.20856e-09	0.839087	4.5748
TCGA-BRCA(N=1077)	TCGA-A8-A06Z-01	0.00134123	0.0315183	0.0243068	0.0110593	0.0221864	0.00617124	1.99304e-09	0.903417	3.7656
TCGA-BRCA(N=1077)	TCGA-AR-A24W-01	0.00463924	0.136972	0.0566809	0.0222407	0.0435919	0.00443394	3.50549e-09	0.731441	4.7825
TCGA-BRCA(N=1077)	TCGA-AN-A0AT-01	0.00624884	0.0435319	0.0302572	0.012344	0.00771944	0.00598766	3.5176e-10	0.893911	4.2142
TCGA-BRCA(N=1077)	TCGA-LL-A5YL-01	0.00919046	0.0598569	0.0282074	0.0187933	0.0319686	0.00928326	2.72873e-09	0.8427	4.756
TCGA-BRCA(N=1077)	TCGA-BH-A201-01	0.00198002	0.282432	0.0459025	0.00524368	0.0320457	0.00627821	1.25015e-07	0.626118	4.4913
TCGA-BRCA(N=1077)	TCGA-GM-A2DL-01	0.000928164	0.205993	0.0370593	0.00779051	0.0298337	0.0122708	2.54093e-08	0.706125	4.9122
TCGA-BRCA(N=1077)	TCGA-E2-A14U-01	0.0036717	0.0083682	0.0655343	0.0249316	0.0369957	0.0117979	7.63577e-11	0.848701	4.8218
TCGA-BRCA(N=1077)	TCGA-D8-A1XS-01	0.00284167	0.194808	0.0402578	0.0235952	0.0209338	0.0108144	2.38116e-08	0.706749	4.7038
TCGA-BRCA(N=1077)	TCGA-AR-A5QM-01	0.00620492	0.210519	0.0400983	0.0131342	0.0472107	0.0107062	1.17526e-08	0.672127	4.6456
TCGA-BRCA(N=1077)	TCGA-A1-A0SB-01	0.00157656	0.0333797	0.0428348	0.0227219	0.0164442	0.00255641	9.03579e-10	0.880486	4.9486
TCGA-BRCA(N=1077)	TCGA-EW-A1P5-01	0.00246643	0.101912	0.053968	0.0204142	0.0127258	0.0167519	6.3976e-09	0.791761	5.5395
TCGA-BRCA(N=1077)	TCGA-BH-A1FN-01	0.0016318	0.148948	0.0430467	0.0131347	0.0194565	0.00565687	1.07074e-09	0.768125	4.0506
TCGA-BRCA(N=1077)	TCGA-E9-A3X8-01	0.00609783	0.0984496	0.0130979	0.0156007	0.0388691	0.0068219	0.00135849	0.819704	4.4196
TCGA-BRCA(N=1077)	TCGA-A1-A0SJ-01	0.0064235	0.0948574	0.0546747	0.0223067	0.0539821	0.00536657	1.61894e-10	0.762389	4.857
TCGA-BRCA(N=1077)	TCGA-BH-A18I-01	0.00671447	0.351082	0.0357438	0.0142138	0.0255956	0.0113194	7.01356e-08	0.55533	4.2142
TCGA-BRCA(N=1077)	TCGA-AN-A0FY-01	0.000918231	0.22549	0.0413519	0.0106434	0.0181446	0.00809081	2.98695e-08	0.695362	3.7486
TCGA-BRCA(N=1077)	TCGA-A8-A09E-01	0.0024214	0.0714455	0.0482588	0.0119716	0.0198869	0.00484879	9.90182e-10	0.841167	5.5826
TCGA-BRCA(N=1077)	TCGA-D8-A27V-01	0.00401543	0.180426	0.0813497	0.0326013	0.0399706	0.00390654	4.68032e-09	0.65773	5.497
TCGA-BRCA(N=1077)	TCGA-AO-A03U-01	1.16344e-06	0.169529	0.0565083	1.92967e-07	0.0874116	0.205938	0.0812521	0.399359	4.5173
TCGA-BRCA(N=1077)	TCGA-B6-A400-01	0.00205839	0.113926	0.0269285	0.00539589	0.0104051	0.0127574	3.73148e-08	0.828528	4.9055
TCGA-BRCA(N=1077)	TCGA-E2-A14Y-01	0.000661005	0.0332779	0.0274593	0.018367	0.0134144	0.00381331	0.00102117	0.901986	3.0876
TCGA-BRCA(N=1077)	TCGA-A8-A06Y-01	0.00262624	0.0296879	0.0506122	0.0171011	0.0307161	0.0032018	8.35795e-11	0.866055	5.0095
TCGA-BRCA(N=1077)	TCGA-AN-A041-01	0.000717905	0.326278	0.0195907	8.42543e-06	0.0344429	0.00476689	2.12626e-07	0.614195	5.318
TCGA-BRCA(N=1077)	TCGA-B6-A409-01	0.00191188	0.0377591	0.0117426	0.0191575	0.0283874	0.00649333	4.43623e-05	0.894504	3.9156
TCGA-BRCA(N=1077)	TCGA-E9-A1R2-01	0.00460855	0.141813	0.0334119	0.0181407	0.0362428	0.00554133	5.69389e-09	0.760242	4.5681
TCGA-BRCA(N=1077)	TCGA-A7-A0CJ-01	0.00175202	0.0318223	0.0427824	0.0154425	0.0157608	0.00541554	2.42435e-09	0.887024	4.4397
TCGA-BRCA(N=1077)	TCGA-3C-AALI-01	0.0201204	0.158304	0.0481681	0.00841498	0.0301128	0.0140917	1.03532e-06	0.720787	5.8112
TCGA-BRCA(N=1077)	TCGA-A2-A4S2-01	0.00499512	0.218097	0.0739218	0.0199582	0.0455044	0.0169703	1.10682e-07	0.620553	5.406
TCGA-BRCA(N=1077)	TCGA-BH-A0H0-01	0.00235811	0.0196302	0.0358574	0.0231201	0.0265491	0.0056051	5.11024e-09	0.88688	3.9089
TCGA-BRCA(N=1077)	TCGA-LL-A5YO-01	0.0849883	0.0747825	0.032411	0.0495237	0.0136241	0.0373025	0.00188672	0.705481	4.3463
TCGA-BRCA(N=1077)	TCGA-AN-A0FW-01	0.0041431	0.10386	0.0439119	0.0243019	0.0449759	0.0069918	7.93687e-10	0.771815	5.079
TCGA-BRCA(N=1077)	TCGA-AC-A6IX-01	0.00731514	0.333197	0.056171	0.019776	0.0825423	0.0121968	2.41041e-08	0.488802	5.3516
TCGA-BRCA(N=1077)	TCGA-E2-A1B0-01	0.00453897	0.140657	0.0282401	0.0279416	0.0362413	0.00929269	2.12004e-08	0.753088	3.9599
TCGA-BRCA(N=1077)	TCGA-E2-A156-01	0.00369884	0.0180927	0.0686697	0.0253358	0.0232666	0.00522466	4.44273e-11	0.855712	5.6471
TCGA-BRCA(N=1077)	TCGA-D8-A1JP-01	0.0036779	0.216242	0.0568843	0.0456495	0.0311616	0.0127937	8.79988e-09	0.633591	4.3562
TCGA-BRCA(N=1077)	TCGA-AR-A2LE-01	0.00248446	0.0462938	0.0332263	0.016588	0.0371052	0.00274857	2.24999e-10	0.861554	3.6463
TCGA-BRCA(N=1077)	TCGA-BH-A0HK-01	0.00498681	0.0768052	0.0274776	0.0150606	0.0518381	0.00429644	7.16445e-09	0.819535	3.222
TCGA-BRCA(N=1077)	TCGA-AC-A7VC-01	4.22042e-06	0.37712	7.99837e-07	8.55027e-07	0.0480868	0.00547069	9.6459e-06	0.569307	4.6894
TCGA-BRCA(N=1077)	TCGA-AR-A250-01	0.00185441	0.360597	0.0223989	0.0112342	0.0322436	0.0168501	4.69442e-08	0.554822	4.435
TCGA-BRCA(N=1077)	TCGA-D8-A1JG-01	0.0291554	0.158041	0.142806	0.0514822	0.0243098	0.0138474	1.39727e-09	0.580358	4.0679
TCGA-BRCA(N=1077)	TCGA-C8-A134-01	0.00570948	0.0218512	0.0347521	0.0421904	0.0268295	0.0143445	2.58377e-09	0.854323	4.4751
TCGA-BRCA(N=1077)	TCGA-AN-A0FX-01	0.00406802	0.119526	0.0267979	0.0223345	0.0298913	0.0049245	1.99696e-09	0.792458	4.3758
TCGA-BRCA(N=1077)	TCGA-A8-A0AB-01	0.00363247	0.120871	0.0781345	0.0226233	0.0206529	0.00293365	5.43252e-10	0.751152	5.6534
TCGA-BRCA(N=1077)	TCGA-GM-A3XN-01	0.00657439	0.268526	0.0307287	0.00317888	0.073014	0.0113772	2.49651e-08	0.606601	4.5028
TCGA-BRCA(N=1077)	TCGA-C8-A275-01	0.0184617	0.0741483	0.0440897	0.0271626	0.0214452	0.0261628	0.000848353	0.787681	4.964
TCGA-BRCA(N=1077)	TCGA-BH-A1F8-01	0.00510125	0.107748	0.0850088	0.0353562	0.0195152	0.00468165	9.41698e-09	0.742589	4.2781
TCGA-BRCA(N=1077)	TCGA-D8-A1JK-01	0.00392631	0.157592	0.0309306	0.0129138	0.0289708	0.0156974	0.00110696	0.748862	3.4277
TCGA-BRCA(N=1077)	TCGA-A2-A0YJ-01	0.00184855	0.0293756	0.0402246	0.0240193	0.0112021	0.00472247	1.21039e-10	0.888607	3.6359
TCGA-BRCA(N=1077)	TCGA-A8-A08X-01	0.051148	0.285829	4.71818e-06	0.0133085	0.0138783	0.0129235	0.000548677	0.622359	3.3278
TCGA-BRCA(N=1077)	TCGA-AR-A2LN-01	0.0103897	0.357882	0.043646	0.0127951	0.0947343	0.00806152	4.99296e-09	0.472491	5.1891
TCGA-BRCA(N=1077)	TCGA-E9-A1R6-01	0.00272577	0.112338	0.0551026	0.0210402	0.0221825	0.00591116	4.51268e-09	0.7807	6.0029
TCGA-BRCA(N=1077)	TCGA-AO-A0J4-01	0.0279241	0.0631139	0.059654	0.0200416	0.0242495	0.00670212	5.78409e-09	0.798315	4.1449
TCGA-BRCA(N=1077)	TCGA-A8-A09A-01	0.00212929	0.210421	0.0329379	0.0167886	0.0347636	0.0104319	9.00772e-09	0.692527	5.3653
TCGA-BRCA(N=1077)	TCGA-A8-A08O-01	0.00331855	0.228396	0.0369913	0.0109598	0.0275199	0.00438857	3.50167e-08	0.688426	5.4539
TCGA-BRCA(N=1077)	TCGA-A2-A4RY-01	0.015516	0.164386	0.0560009	0.0145148	0.0685153	0.00860299	7.30909e-09	0.672463	4.839
TCGA-BRCA(N=1077)	TCGA-A2-A0SY-01	0.0196453	0.132882	0.0520584	0.0238684	0.0433966	0.0101901	3.33495e-10	0.717959	4.748
TCGA-BRCA(N=1077)	TCGA-AC-A8OP-01	0.00792828	0.138937	0.0496188	0.0132822	0.0472789	0.00562908	1.18361e-08	0.737325	3.9663
TCGA-BRCA(N=1077)	TCGA-EW-A1PA-01	0.0123719	0.0672899	0.0530923	0.0282319	0.0577589	0.00578912	8.61651e-11	0.775466	4.2009
TCGA-BRCA(N=1077)	TCGA-D8-A3Z5-01	0.010159	0.0389525	0.0386068	0.0158456	0.0677416	0.00395798	2.89855e-09	0.824736	5.1823
TCGA-BRCA(N=1077)	TCGA-AO-A126-01	0.000534062	0.307684	0.0315248	6.76547e-06	0.0396017	0.00779475	9.29491e-07	0.612853	3.186
TCGA-BRCA(N=1077)	TCGA-AO-A0J6-01	0.000844853	0.0238525	0.0184652	0.0114216	0.0092524	0.0146136	0.00646445	0.915085	4.1302
TCGA-BRCA(N=1077)	TCGA-EW-A6SB-01	0.0764669	0.00877675	0.0183452	0.00506131	0.00943339	0.012584	0.00103112	0.868301	2.6232
TCGA-BRCA(N=1077)	TCGA-E9-A54X-01	0.0029471	0.00616495	0.0507911	0.0180692	0.00570891	0.00207743	1.36947e-09	0.914241	5.0436
TCGA-BRCA(N=1077)	TCGA-AO-A0JB-01	0.00330531	0.0222655	0.0304399	0.00633259	0.027383	0.0099921	1.87323e-09	0.900282	2.3193
TCGA-BRCA(N=1077)	TCGA-AC-A3W5-01	0.00855622	0.402736	0.0144474	8.37812e-06	0.0322491	0.0257676	0.000557291	0.515678	4.2862
TCGA-BRCA(N=1077)	TCGA-A7-A13G-01	0.0024116	0.147736	0.0648723	0.0172115	0.0295033	0.00374648	5.25506e-09	0.734518	3.63772
TCGA-BRCA(N=1077)	TCGA-AR-A1AS-01	0.00110074	0.111099	0.0437083	0.00990929	0.00863204	0.00860222	1.09926e-08	0.816948	4.0366
TCGA-BRCA(N=1077)	TCGA-C8-A1HJ-01	0.00289782	0.0313018	0.0290855	0.0195763	0.0185732	0.00259815	8.3377e-10	0.895967	3.7028
TCGA-BRCA(N=1077)	TCGA-D8-A1Y1-01	5.73989e-05	0.343312	0.0319633	0.00602752	0.0131158	0.0139884	1.15089e-08	0.591536	6.3033
TCGA-BRCA(N=1077)	TCGA-B6-A0IE-01	0.0145401	0.0577044	0.0154889	0.00587902	0.0241647	0.00342443	9.82907e-09	0.878799	4.178
TCGA-BRCA(N=1077)	TCGA-BH-A0DD-01	0.00240023	0.0884768	0.0417607	0.0160942	0.0123237	0.0065168	8.22431e-09	0.832428	5.4226
TCGA-BRCA(N=1077)	TCGA-A2-A0YT-01	0.00303934	0.0313343	0.0494584	0.0314726	0.0420144	0.00928619	2.47706e-09	0.833395	4.5868
TCGA-BRCA(N=1077)	TCGA-A2-A0EN-01	0.0107293	0.258537	0.0521273	0.0290385	0.0660132	0.014384	4.38766e-08	0.56917	4.5079
TCGA-BRCA(N=1077)	TCGA-E2-A10C-01	0.00395548	0.0528815	0.0628844	0.0192446	0.0198465	0.0118832	3.36473e-09	0.829304	3.8541
TCGA-BRCA(N=1077)	TCGA-A2-A25F-01	0.0407501	0.185003	0.218205	0.0344073	0.0553162	0.0428973	2.45324e-08	0.423422	5.0674
TCGA-BRCA(N=1077)	TCGA-A8-A08L-01	0.00384622	0.118334	0.074922	0.0292205	0.0355082	0.0133304	1.38274e-08	0.724839	4.7666
TCGA-BRCA(N=1077)	TCGA-A7-A3RF-01	0.00358901	0.0509564	0.0574076	0.0161465	0.0360092	0.00616922	1.23423e-09	0.829722	4.8515
TCGA-BRCA(N=1077)	TCGA-A2-A0D4-01	0.00221509	0.0314891	0.0492442	0.017312	0.0428092	0.00493655	1.35594e-08	0.851994	4.404
TCGA-BRCA(N=1077)	TCGA-EW-A1IW-01	0.00745021	0.121699	0.0650814	0.0258692	0.0419731	0.00797754	1.19879e-09	0.729949	5.5847
TCGA-BRCA(N=1077)	TCGA-B6-A0IQ-01	0.00707269	0.0235449	0.0232821	0.00952582	0.0201937	0.00401759	1.03546e-09	0.912363	3.9299
TCGA-BRCA(N=1077)	TCGA-BH-A1EW-01	0.00338924	0.0573718	0.0987863	0.0215711	0.0762049	0.00657255	1.7349e-09	0.736104	4.4588
TCGA-BRCA(N=1077)	TCGA-BH-A1FG-01	0.00272024	0.0394457	0.0415114	0.0205533	0.0163793	0.00441399	7.8337e-10	0.874976	3.1095
TCGA-BRCA(N=1077)	TCGA-AR-A0TS-01	0.0881723	0.107035	0.14842	0.0265618	0.0417811	0.0132748	7.22913e-10	0.574754	4.9982
TCGA-BRCA(N=1077)	TCGA-A8-A06X-01	0.00372033	0.0819049	0.0538697	0.0286256	0.0235212	0.0144937	8.11059e-09	0.793865	4.2973
TCGA-BRCA(N=1077)	TCGA-D8-A140-01	0.0253352	0.0984073	0.035812	0.0175788	0.0323981	0.00915942	1.44056e-07	0.781309	4.4983
TCGA-BRCA(N=1077)	TCGA-A2-A0CZ-01	0.00626032	0.459592	0.00977876	1.00114e-05	0.0432852	0.00777904	0.000293302	0.473001	4.3646
TCGA-BRCA(N=1077)	TCGA-AN-A0XS-01	0.0259705	0.206627	0.0673132	0.0218132	0.0430797	0.0138282	8.7267e-09	0.621368	4.9327
TCGA-BRCA(N=1077)	TCGA-B6-A3ZX-01	0.166876	0.0366834	0.103172	0.0391604	0.0297654	0.0122716	5.0741e-11	0.612071	5.5457
TCGA-BRCA(N=1077)	TCGA-A2-A04Q-01	0.0643969	0.0690213	0.0278619	0.0386732	0.0247084	0.0206571	0.00957991	0.745101	4.1036
TCGA-BRCA(N=1077)	TCGA-GM-A5PV-01	0.00212882	0.00755121	0.0355819	0.0170163	0.0255622	0.00796353	2.78844e-10	0.904196	3.9412
TCGA-BRCA(N=1077)	TCGA-A8-A076-01	0.0026449	0.333855	0.0244795	0.011532	0.018526	0.0141904	1.92892e-08	0.594773	5.0427
TCGA-BRCA(N=1077)	TCGA-WT-AB41-01	0.0219543	0.0402832	0.0542029	0.0280531	0.0395128	0.0177895	1.35352e-08	0.798204	4.0748
TCGA-BRCA(N=1077)	TCGA-BH-A0BV-01	0.00299993	0.235456	0.0474237	0.0202189	0.022831	0.0170627	2.52161e-08	0.654008	4.6212
TCGA-BRCA(N=1077)	TCGA-AC-A5XS-01	0.0139997	0.107773	0.0339032	0.0324687	0.065453	0.0165597	5.471e-11	0.729843	4.7635
TCGA-BRCA(N=1077)	TCGA-E2-A109-01	0.00569365	0.150281	0.0312865	0.0083641	0.0264117	0.00693858	6.94501e-09	0.771024	3.9819
TCGA-BRCA(N=1077)	TCGA-BH-A1FL-01	0.0080606	0.104758	0.0545385	0.0186455	0.0347291	0.00448394	2.75506e-10	0.774785	5.3459
TCGA-BRCA(N=1077)	TCGA-E9-A1NI-01	0.000321446	0.201736	0.0288856	0.00182876	0.0197745	0.00777456	2.15491e-09	0.73968	4.2987
TCGA-BRCA(N=1077)	TCGA-A8-A07R-01	0.0136904	0.0298277	0.0293011	0.0176966	0.0100759	0.00451006	1.36436e-09	0.894898	3.5706
TCGA-BRCA(N=1077)	TCGA-AN-A03Y-01	0.0030412	0.0640735	0.0404122	0.0196304	0.0184669	0.0087027	3.38977e-09	0.845673	3.7794
TCGA-BRCA(N=1077)	TCGA-E9-A5FL-01	0.000109339	0.0949095	0.10764	0.0107956	0.0193481	0.0066327	4.29147e-11	0.760564	2.667
TCGA-BRCA(N=1077)	TCGA-BH-A1FH-01	0.00421846	0.774996	0.0232991	8.00227e-06	0.0590777	0.0105672	5.3992e-07	0.127833	4.8141
TCGA-BRCA(N=1077)	TCGA-E2-A572-01	0.00033389	0.00468712	2.76816e-09	0.0596595	0.0272305	0.00281605	3.90652e-12	0.905273	4.3435
TCGA-BRCA(N=1077)	TCGA-LD-A74U-01	0.00233098	0.402477	0.024245	5.68132e-05	0.0864349	0.0176362	0.000157324	0.466662	5.0734
TCGA-BRCA(N=1077)	TCGA-JL-A3YW-01	0.00400564	0.409863	0.0185438	0.00619996	0.0257266	0.0224571	0.000815078	0.512389	3.8391
TCGA-BRCA(N=1077)	TCGA-AN-A0XN-01	1.3977e-05	0.379222	0.0206715	0.00163412	0.028807	0.0132035	3.32334e-07	0.556448	4.1086
TCGA-BRCA(N=1077)	TCGA-A1-A0SK-01	0.00342627	0.0274972	0.0327443	0.0219219	0.0117507	0.00189462	2.48357e-09	0.900765	3.5766
TCGA-BRCA(N=1077)	TCGA-PE-A5DC-01	0.0016623	0.048286	0.0327186	0.010323	0.080724	0.00621423	1.20982e-09	0.820072	4.096
TCGA-BRCA(N=1077)	TCGA-BH-A0AU-01	0.00611157	0.337796	0.0368341	0.000907218	0.0219502	0.00780211	2.60696e-07	0.588599	5.783
TCGA-BRCA(N=1077)	TCGA-AR-A1AQ-01	0.0365677	0.0722813	0.0254913	0.0311431	0.0110931	0.0188531	0.000339802	0.804231	5.0206
TCGA-BRCA(N=1077)	TCGA-GM-A2DB-01	0.0201522	0.0326185	0.0460352	0.00634922	0.013165	0.0109003	0.000274967	0.870505	4.0773
TCGA-BRCA(N=1077)	TCGA-E9-A244-01	0.00364855	0.0466999	0.0483956	0.0249929	0.014332	0.0038218	5.03266e-10	0.858109	3.1045
TCGA-BRCA(N=1077)	TCGA-A2-A3XV-01	0.000218209	0.0315637	0.00433979	0.00615613	0.0137005	0.00560393	1.15563e-07	0.938418	4.1708
TCGA-BRCA(N=1077)	TCGA-AN-A04A-01	0.00190272	0.314381	0.0517745	0.000391043	0.026149	0.00761179	1.50886e-08	0.59779	4.3562
TCGA-BRCA(N=1077)	TCGA-E2-A14O-01	0.000339346	0.0820347	0.0292614	0.00613572	0.00950516	0.0032383	2.89171e-10	0.869485	5.076
TCGA-BRCA(N=1077)	TCGA-A7-A0D9-01	0.00150417	0.120476	0.0534934	0.0141508	0.0296795	0.00397667	2.40452e-09	0.776719	4.2803
TCGA-BRCA(N=1077)	TCGA-GM-A3XL-01	0.00805961	0.0133841	0.0281236	0.0221605	0.00693828	0.0138612	0.00180415	0.905669	3.7539
TCGA-BRCA(N=1077)	TCGA-AO-A0JJ-01	0.0162957	0.179173	0.036019	0.0355419	0.0613157	0.0139088	8.61452e-09	0.657746	4.764
TCGA-BRCA(N=1077)	TCGA-E9-A1RE-01	0.00320559	0.0616939	0.0268448	0.0143645	0.0179303	0.00289522	5.75463e-09	0.873066	4.7635
TCGA-BRCA(N=1077)	TCGA-A2-A3XT-01	0.0133303	0.0478013	0.050332	0.0125316	0.0171624	0.026123	1.93881e-10	0.832719	4.5802
TCGA-BRCA(N=1077)	TCGA-AN-A046-01	0.00147748	0.153738	0.037414	0.0157428	0.014416	0.012831	0.000342224	0.764039	4.5596
TCGA-BRCA(N=1077)	TCGA-AO-A0JF-01	0.00208462	0.415953	0.0377695	0.0154889	0.093953	0.0114771	5.96255e-08	0.423274	5.0466
TCGA-BRCA(N=1077)	TCGA-A2-A0T0-01	0.00150306	0.151587	0.0314004	0.00320554	0.0199286	0.0128122	2.549e-05	0.779538	3.837
TCGA-BRCA(N=1077)	TCGA-A8-A07P-01	0.00215733	0.168571	0.04017	0.0261571	0.015069	0.0098731	2.34408e-10	0.738002	4.7307
TCGA-BRCA(N=1077)	TCGA-A7-A3J0-01	0.00662207	0.0178596	0.0708066	0.0336276	0.0162048	0.00876597	2.15326e-10	0.846113	5.7669
TCGA-BRCA(N=1077)	TCGA-E9-A54Y-01	0.0031383	0.0042452	0.0245937	0.00547603	0.00323569	0.00650261	1.23217e-09	0.952808	2.909
TCGA-BRCA(N=1077)	TCGA-LL-A5YN-01	0.0428568	0.0502427	0.0578034	0.0213408	0.022839	0.0130134	1.35282e-08	0.791904	4.3499
TCGA-BRCA(N=1077)	TCGA-C8-A26Y-01	0.00689598	0.0422059	0.0286549	0.0200616	0.0181658	0.00985616	7.69399e-10	0.87416	4.8645
TCGA-BRCA(N=1077)	TCGA-A7-A26F-01	0.000979046	0.321005	0.0834922	6.84424e-06	0.031401	0.0098514	1.75884e-08	0.553264	3.59347
TCGA-BRCA(N=1077)	TCGA-BH-A1EV-01	0.00171593	0.148827	0.0326224	0.0135328	0.0170897	0.00518913	3.63791e-09	0.781023	5.076
TCGA-BRCA(N=1077)	TCGA-AO-A03V-01	0.00469955	0.105607	0.052441	0.0214275	0.0399767	0.00389644	7.0869e-10	0.771952	4.5015
TCGA-BRCA(N=1077)	TCGA-OL-A5RX-01	0.0128617	0.0720607	0.0492797	0.0148926	0.0311464	0.00562833	7.75409e-09	0.814131	4.7242
TCGA-BRCA(N=1077)	TCGA-AO-A125-01	2.84652e-09	0.00506542	0.0842348	0.0114276	0.0245191	0.00202908	3.37143e-08	0.872724	3.9127
TCGA-BRCA(N=1077)	TCGA-E2-A15E-01	0.00247078	0.130519	0.0426191	0.0168231	0.0259274	0.00473612	8.22957e-09	0.776905	4.3758
TCGA-BRCA(N=1077)	TCGA-E2-A15D-01	0.00385285	0.143463	0.0586791	0.0185949	0.0498124	0.00481342	7.94716e-09	0.720785	5.6594
TCGA-BRCA(N=1077)	TCGA-A7-A13F-01	0.000951908	0.0628067	0.0317151	0.0142926	0.0308388	0.00976725	4.49411e-09	0.849628	5.6622
TCGA-BRCA(N=1077)	TCGA-D8-A1J9-01	7.92978e-05	0.166269	0.0327297	0.0139907	0.0294335	0.0121818	2.65799e-08	0.745316	4.9658
TCGA-BRCA(N=1077)	TCGA-AO-A0J9-01	0.000574311	0.119314	0.0501875	5.66206e-05	0.065827	0.060039	1.64706e-08	0.704001	3.1062
TCGA-BRCA(N=1077)	TCGA-C8-A12M-01	0.00665053	0.0291683	0.0526297	0.0256951	0.0431854	0.00356072	3.14888e-10	0.83911	4.0627
TCGA-BRCA(N=1077)	TCGA-C8-A26V-01	0.0017649	0.104319	0.05336	0.0149975	0.018989	0.00624439	4.01673e-09	0.800325	5.5104
TCGA-BRCA(N=1077)	TCGA-BH-A1FM-01	0.00118534	0.186699	0.0494175	0.020398	0.0149754	0.00430321	9.40772e-07	0.723021	3.7804
TCGA-BRCA(N=1077)	TCGA-D8-A1XK-01	0.00417102	0.0175867	0.0636294	0.0157608	0.010365	0.0105069	0.00070495	0.877275	5.7187
TCGA-BRCA(N=1077)	TCGA-BH-A0HF-01	0.00450119	0.253752	0.0345428	0.00623483	0.0503857	0.0130294	6.07734e-09	0.637554	4.2212
TCGA-BRCA(N=1077)	TCGA-A7-A4SA-01	0.00461511	0.203002	0.072501	0.0198423	0.033563	0.0132721	4.5002e-09	0.653205	4.3162
TCGA-BRCA(N=1077)	TCGA-E2-A15S-01	0.00282007	0.0347035	0.0596067	0.0221186	0.0343162	0.00293592	6.41407e-10	0.843499	4.1128
TCGA-BRCA(N=1077)	TCGA-A8-A09T-01	0.00111537	0.122673	0.0469268	0.0140679	0.0135876	0.00881626	8.19099e-09	0.792813	4.1128
TCGA-BRCA(N=1077)	TCGA-D8-A1X9-01	0.00182309	0.178003	0.0398305	0.0144071	0.021832	0.0111513	1.9972e-08	0.732953	4.594
TCGA-BRCA(N=1077)	TCGA-A8-A09C-01	0.00139905	0.126854	0.0374634	0.00972214	0.0183846	0.00376057	8.23761e-10	0.802416	5.0449
TCGA-BRCA(N=1077)	TCGA-D8-A1XG-01	0.00272421	0.0781731	0.0575973	0.0213407	0.0169682	0.00699546	4.48402e-09	0.816201	5.1938
TCGA-BRCA(N=1077)	TCGA-GM-A2DK-01	0.00392174	0.0692052	0.0456204	0.0174195	0.135887	0.0173896	1.29283e-09	0.710556	4.1523
TCGA-BRCA(N=1077)	TCGA-BH-A1FC-01	0.0332699	0.0435974	0.0392994	0.0167505	0.00844433	0.0127159	0.000619457	0.845303	3.6983
TCGA-BRCA(N=1077)	TCGA-AC-A3YJ-01	0.00165033	0.0186073	0.0270257	0.0184341	0.020624	0.0218022	2.03276e-10	0.891856	4.6554
TCGA-BRCA(N=1077)	TCGA-A7-A0DC-01	0.00263602	0.0218327	0.0613257	0.0204621	0.0291999	0.00181758	1.01497e-09	0.862726	3.16661
TCGA-BRCA(N=1077)	TCGA-AC-A23C-01	0.00881203	0.18837	0.0424164	0.0264464	0.0287919	0.0101601	2.59348e-08	0.695003	5.2346
TCGA-BRCA(N=1077)	TCGA-D8-A1XM-01	0.00579372	0.238334	0.0407029	0.0278368	0.035484	0.0165463	6.21688e-10	0.635302	4.8355
TCGA-BRCA(N=1077)	TCGA-BH-A1EU-01	0.0346026	0.226123	0.0858817	0.0456513	0.0712039	0.0156995	3.36373e-08	0.520838	5.2449
TCGA-BRCA(N=1077)	TCGA-PE-A5DD-01	0.00370344	0.178942	0.0320852	0.00754538	0.0710431	0.00742283	1.44877e-08	0.699258	4.7453
TCGA-BRCA(N=1077)	TCGA-WT-AB44-01	0.000329748	0.156819	0.0406227	0.00298775	0.0148704	0.0098864	6.31416e-09	0.774484	3.8085
TCGA-BRCA(N=1077)	TCGA-C8-A8HR-01	0.00587164	0.387758	0.0252991	0.01907	0.121363	0.0176083	0.00012105	0.422909	4.5349
TCGA-BRCA(N=1077)	TCGA-A2-A0YG-01	0.00312609	0.0678428	0.0426907	0.0196088	0.0253422	0.00663547	3.78726e-09	0.834754	5.7107
TCGA-BRCA(N=1077)	TCGA-B6-A0IG-01	0.00358201	0.108186	0.0328835	0.00583734	0.0216582	0.00361648	1.10562e-10	0.824236	4.1852
TCGA-BRCA(N=1077)	TCGA-EW-A6SA-01	0.00178902	0.0142951	0.0305667	0.0126396	0.0165375	0.00226238	7.03003e-12	0.92191	4.4575
TCGA-BRCA(N=1077)	TCGA-A2-A0T7-01	0.000701233	0.294075	0.0358478	0.00647962	0.0239025	0.0165528	9.26822e-08	0.62244	4.9074
TCGA-BRCA(N=1077)	TCGA-E2-A10B-01	0.00286339	0.246493	0.0498971	0.0199608	0.0313448	0.00978972	3.78253e-07	0.639651	4.9026
TCGA-BRCA(N=1077)	TCGA-D8-A1XA-01	0.00232551	0.128695	0.037509	0.0150731	0.00944218	0.00741775	5.27829e-09	0.799537	5.7374
TCGA-BRCA(N=1077)	TCGA-AR-A1AJ-01	0.033617	0.113252	0.077843	0.0564383	0.0404674	0.0329456	0.00103362	0.644403	4.447
TCGA-BRCA(N=1077)	TCGA-BH-A0W4-01	0.0029207	0.210316	0.0544689	0.0121276	0.0478235	0.00427805	3.35626e-09	0.668065	5.2404
TCGA-BRCA(N=1077)	TCGA-D8-A1JD-01	0.000828485	0.316375	0.0257216	0.00865565	0.0112185	0.0143152	1.15992e-07	0.622886	4.6253
TCGA-BRCA(N=1077)	TCGA-AR-A1AY-01	0.00158739	0.0909987	0.0446768	0.0137587	0.0155572	0.00417769	3.47741e-09	0.829244	5.8169
TCGA-BRCA(N=1077)	TCGA-D8-A1XV-01	0.00215285	0.0120111	0.0382321	0.0169947	0.0110305	0.0018556	4.58105e-10	0.917723	4.1954
TCGA-BRCA(N=1077)	TCGA-AR-A0TU-01	0.000828536	0.00962208	0.0240405	0.0144553	0.00972618	0.0133989	0.000662735	0.927266	4.2936
TCGA-BRCA(N=1077)	TCGA-A8-A093-01	0.00143445	0.390339	0.0345849	1.12302e-06	0.0199038	0.00556459	3.72527e-08	0.548172	5.3488
TCGA-BRCA(N=1077)	TCGA-D8-A1JN-01	0.00180848	0.00939543	0.0435187	0.0259074	0.0305557	0.00406315	9.06642e-11	0.884751	5.0833
TCGA-BRCA(N=1077)	TCGA-AC-A2FG-01	0.00559966	0.0655958	0.0623865	0.0248466	0.0532154	0.00545591	1.33997e-09	0.7829	4.9658
TCGA-BRCA(N=1077)	TCGA-E2-A15R-01	0.00214659	0.098019	0.0357409	0.0143972	0.0205991	0.00246922	3.55897e-12	0.826628	4.5742
TCGA-BRCA(N=1077)	TCGA-AR-A24P-01	0.00196031	0.284538	0.034386	0.00715036	0.0266042	0.00677496	4.79671e-08	0.638586	4.8156
TCGA-BRCA(N=1077)	TCGA-AR-A1AU-01	0.00242222	0.144556	0.0441721	0.00899824	0.0432323	0.00689761	7.45943e-10	0.749722	4.8983
TCGA-BRCA(N=1077)	TCGA-E9-A1NG-01	4.3262e-06	0.348871	0.0409159	0.0313282	0.0493138	0.0225141	1.42627e-06	0.507051	5.498
TCGA-BRCA(N=1077)	TCGA-AC-A6NO-01	0.0034821	0.117992	0.0461824	0.00627793	0.0275927	0.00452489	2.06565e-10	0.793948	5.1615
TCGA-BRCA(N=1077)	TCGA-AN-A0FZ-01	0.00129833	0.148832	0.0310402	0.0101807	0.0340904	0.00361244	1.50566e-09	0.770946	3.7877
TCGA-BRCA(N=1077)	TCGA-AN-A0FL-01	0.00173097	0.0155608	0.0395437	0.0124559	0.0288829	0.00524595	1.7951e-10	0.89658	3.6793
TCGA-BRCA(N=1077)	TCGA-A2-A0YD-01	0.00395898	0.396201	0.0442416	0.0119514	0.0649448	0.0127133	2.35001e-08	0.465989	5.2747
TCGA-BRCA(N=1077)	TCGA-EW-A1J2-01	0.000925772	0.273793	0.0444122	0.0172509	0.0466063	0.012135	2.4776e-08	0.604877	5.0562
TCGA-BRCA(N=1077)	TCGA-C8-A12N-01	0.000984202	0.335002	0.02945	2.49024e-05	0.0128389	0.00609238	1.30433e-05	0.615594	3.9337
TCGA-BRCA(N=1077)	TCGA-A2-A0CV-01	0.00493776	0.151668	0.0210073	0.0223573	0.0346243	0.00857268	5.17371e-09	0.756833	4.9313
TCGA-BRCA(N=1077)	TCGA-A8-A0A1-01	0.000933665	0.240454	0.0586422	0.0286001	0.0272897	0.0178039	2.48331e-08	0.626277	5.0644
TCGA-BRCA(N=1077)	TCGA-EW-A1IZ-01	0.064411	0.0230917	0.0481422	0.0703031	0.0524847	0.0268637	0.00161451	0.713089	4.7071
TCGA-BRCA(N=1077)	TCGA-A8-A08Z-01	0.000257333	0.298286	0.0424569	0.0170432	0.0263033	0.0240484	1.87293e-08	0.591605	4.8263
TCGA-BRCA(N=1077)	TCGA-E2-A15T-01	0.00700422	0.0308292	0.0747825	0.0254766	0.0256796	0.00588022	6.01493e-10	0.830348	4.9704
TCGA-BRCA(N=1077)	TCGA-AR-A2LL-01	0.0041926	0.0963874	0.0480747	0.0232215	0.0162303	0.0210332	6.04201e-10	0.79086	4.7576
TCGA-BRCA(N=1077)	TCGA-BH-A0BC-01	0.00716138	0.153248	0.031655	0.0227083	0.0685111	0.018046	1.71068e-09	0.69867	4.7104
TCGA-BRCA(N=1077)	TCGA-AR-A0TV-01	0.00546881	0.0233963	0.0550928	0.0301065	0.0202078	0.0134994	1.96855e-09	0.852229	4.3364
TCGA-BRCA(N=1077)	TCGA-E2-A154-01	0.00161776	0.163282	0.039207	0.0147111	0.0153839	0.00388096	4.6939e-09	0.761918	5.374
TCGA-BRCA(N=1077)	TCGA-AC-A3OD-01	0.00499005	0.0655027	0.102953	0.0332796	0.0290336	0.0179529	4.22922e-10	0.746289	3.37027
TCGA-BRCA(N=1077)	TCGA-AR-A1AX-01	0.0456552	0.177342	0.0914126	0.0359326	0.0416387	0.0114472	1.28419e-07	0.596571	5.0501
TCGA-BRCA(N=1077)	TCGA-GM-A4E0-01	0.00386293	0.122185	0.0272245	0.0220723	0.285969	0.0217844	4.56286e-07	0.516901	4.0532
TCGA-BRCA(N=1077)	TCGA-AO-A124-01	0.00291107	0.0172444	0.0396471	0.0501243	0.0106379	0.00344076	1.19157e-10	0.875994	3.4477
TCGA-BRCA(N=1077)	TCGA-S3-A6ZF-01	0.00930904	0.126043	0.0442967	0.017294	0.0207451	0.0105286	1.08832e-07	0.771784	4.6994
TCGA-BRCA(N=1077)	TCGA-A8-A09D-01	0.00148679	0.221239	0.0343456	0.0274097	0.0508503	0.0249658	2.21541e-08	0.639703	4.6393
TCGA-BRCA(N=1077)	TCGA-GM-A5PX-01	0.00378865	0.165013	0.0339628	0.0106269	0.0586289	0.00734636	2.40414e-07	0.720634	4.717
TCGA-BRCA(N=1077)	TCGA-AN-A0XO-01	0.00183162	0.153641	0.0412163	0.00436828	0.021941	0.00160302	5.94413e-09	0.775399	4.4027
TCGA-BRCA(N=1077)	TCGA-A2-A4S3-01	0.00293412	0.0861314	0.0382553	0.0153168	0.0155293	0.0139833	2.56187e-08	0.82785	4.3786
TCGA-BRCA(N=1077)	TCGA-A2-A0D1-01	0.00244462	0.0874543	0.0162448	0.00401851	0.0323525	0.00281767	1.0008e-07	0.854668	6.1412
TCGA-BRCA(N=1077)	TCGA-AO-A0J3-01	0.00248316	0.0127406	0.0360368	0.0184212	0.0177294	0.0054504	9.42232e-10	0.907138	3.5547
TCGA-BRCA(N=1077)	TCGA-A7-A6VV-01	0.00377097	0.329978	0.0568199	1.14394e-05	0.0187263	0.0136915	4.31609e-08	0.577002	4.6753
TCGA-BRCA(N=1077)	TCGA-A2-A0ST-01	0.0980477	0.0259899	0.0735271	0.0369175	0.0524246	0.0161279	0.000710101	0.696255	4.4621
TCGA-BRCA(N=1077)	TCGA-A2-A25A-01	0.00583727	0.186953	0.0380079	0.0253239	0.129828	0.00941593	3.19395e-09	0.604634	4.9256
TCGA-BRCA(N=1077)	TCGA-C8-A1HK-01	0.00596373	0.0572124	0.0462952	0.0260241	0.0189926	0.00925366	4.92854e-09	0.836258	5.2836
TCGA-BRCA(N=1077)	TCGA-AR-A0TR-01	0.0106418	0.00917832	0.0792954	0.0314542	0.0166178	0.00327261	7.24909e-11	0.84954	5.2943
TCGA-BRCA(N=1077)	TCGA-E9-A1R3-01	0.00140326	0.34061	0.064782	0.00618123	0.0199212	0.0117438	5.8609e-09	0.555359	5.2506
TCGA-BRCA(N=1077)	TCGA-E2-A1LG-01	0.00389812	0.00975526	0.0437331	0.0430838	0.0114406	0.00817984	4.01787e-08	0.879909	2.2693
TCGA-BRCA(N=1077)	TCGA-A7-A6VW-01	0.00153223	0.0656193	0.018378	0.00137962	0.0127327	0.0119291	0.000844052	0.887585	4.7877
TCGA-BRCA(N=1077)	TCGA-E2-A1LK-01	0.0050688	0.00936647	0.0438222	0.00332512	0.00834578	0.00832241	3.41098e-10	0.921749	4.2025
TCGA-BRCA(N=1077)	TCGA-B6-A0RT-01	0.0667266	0.0580633	0.142488	0.111699	0.0406289	0.0313584	0.00107618	0.54796	5.2969
TCGA-BRCA(N=1077)	TCGA-BH-A0HB-01	0.00259634	0.0827665	0.0314746	0.0179945	0.0182732	0.016958	1.34058e-07	0.829937	4.1161
TCGA-BRCA(N=1077)	TCGA-C8-A3M7-01	0.00795255	0.0556086	0.0375407	0.0223476	0.13532	0.00413927	4.02165e-09	0.737091	4.449
TCGA-BRCA(N=1077)	TCGA-A2-A25E-01	0.00589427	0.0718237	0.0412562	0.0175476	0.024335	0.00898865	2.62472e-09	0.830155	4.1318
TCGA-BRCA(N=1077)	TCGA-A8-A07C-01	0.00932852	0.040342	0.0570853	0.0420931	0.0210845	0.0121448	5.40329e-10	0.817922	4.4074
TCGA-BRCA(N=1077)	TCGA-D8-A73W-01	0.00226191	0.138885	0.0614688	0.0125524	0.0499582	0.0150462	2.3932e-10	0.719828	5.3972
TCGA-BRCA(N=1077)	TCGA-E9-A245-01	0.00433955	0.0528591	0.057014	0.0273012	0.0281377	0.00512851	2.4906e-10	0.82522	5.2739
TCGA-BRCA(N=1077)	TCGA-B6-A0X0-01	0.00203741	0.0287178	0.0298678	0.0110713	0.0167247	0.00221147	1.13667e-10	0.90937	4.0892
TCGA-BRCA(N=1077)	TCGA-BH-A42V-01	0.00858321	0.0855795	0.058086	0.0181811	0.0777168	0.00739296	2.41631e-09	0.74446	4.3191
TCGA-BRCA(N=1077)	TCGA-AR-A2LM-01	0.00221543	0.421917	0.0473849	0.0135602	0.0277167	0.00850911	3.89427e-09	0.478696	5.2627
TCGA-BRCA(N=1077)	TCGA-A8-A06Q-01	0.00259837	0.0105578	0.0369823	0.022453	0.00748113	0.00520332	7.50384e-10	0.914724	2.9674
TCGA-BRCA(N=1077)	TCGA-E9-A1R0-01	0.0117523	0.141373	0.0428653	0.0187249	0.0883909	0.00703575	1.70755e-06	0.689857	5.2491
TCGA-BRCA(N=1077)	TCGA-BH-A0DZ-01	0.00199688	0.275248	0.0260863	0.0114042	0.0181755	0.0121886	2.09664e-08	0.6549	4.7762
TCGA-BRCA(N=1077)	TCGA-AN-A0XP-01	0.00189538	0.130053	0.0429413	0.0120468	0.0292756	0.00698016	9.08154e-12	0.776808	5.0858
TCGA-BRCA(N=1077)	TCGA-EW-A6S9-01	0.00398458	0.394375	0.014955	4.47045e-07	0.0183609	0.0090897	9.42721e-05	0.55914	5.5072
TCGA-BRCA(N=1077)	TCGA-E2-A1IN-01	0.000521003	0.36841	0.0226763	6.19052e-06	0.0217807	0.00692145	2.11404e-08	0.579685	3.9079
TCGA-BRCA(N=1077)	TCGA-E2-A1L7-01	0.00569871	0.0925528	0.077304	0.0285081	0.0199946	0.0173542	2.47595e-08	0.758588	4.4384
TCGA-BRCA(N=1077)	TCGA-AR-A5QQ-01	0.0178238	0.0772803	0.0901974	0.017315	0.0243305	0.0256407	0.000624221	0.746788	4.2297
TCGA-BRCA(N=1077)	TCGA-A8-A095-01	0.00378503	0.146938	0.0588062	0.02281	0.0402908	0.00843734	3.43153e-09	0.718933	5.067
TCGA-BRCA(N=1077)	TCGA-BH-A0EA-01	0.00496499	0.184381	0.0459202	0.018854	0.105322	0.00794489	2.05739e-08	0.632613	5.0644
TCGA-BRCA(N=1077)	TCGA-BH-AB28-01	0.014894	0.118046	0.0665169	0.0183926	0.0333325	0.00822522	7.47122e-09	0.740592	4.6029
TCGA-BRCA(N=1077)	TCGA-E2-A15A-01	0.00532922	0.127319	0.0573966	0.0329433	0.0205377	0.0168508	1.34541e-08	0.739623	4.7209
TCGA-BRCA(N=1077)	TCGA-E9-A2JT-01	0.346673	0.0491722	0.154569	0.0392569	0.0818654	0.0115217	1.26707e-10	0.316942	5.7908
TCGA-BRCA(N=1077)	TCGA-BH-A0HQ-01	0.00210178	0.308989	0.0398076	0.0043119	0.026361	0.00625775	1.07535e-07	0.61217	5.2021
TCGA-BRCA(N=1077)	TCGA-E2-A3DX-01	0.0300882	0.440059	0.0778154	0.0192965	0.0621413	0.0138495	4.68244e-08	0.35675	4.9695
TCGA-BRCA(N=1077)	TCGA-B6-A0I2-01	0.0102316	0.00921036	0.0161238	0.0274043	0.0067272	0.0139463	0.00725291	0.909104	2.9319
TCGA-BRCA(N=1077)	TCGA-EW-A1PF-01	0.0084134	0.323504	0.0652259	0.0142442	0.0515389	0.00899449	4.88571e-08	0.528079	4.9074
TCGA-BRCA(N=1077)	TCGA-D8-A73X-01	0.00256647	0.297751	0.0480491	0.00476431	0.0170154	0.0111806	8.20189e-09	0.618674	4.8525
TCGA-BRCA(N=1077)	TCGA-A8-A084-01	0.00125357	0.214326	0.0572576	0.00747897	0.010109	0.00404304	2.33281e-08	0.705532	4.5663
TCGA-BRCA(N=1077)	TCGA-AC-A62V-01	0.000554819	0.104081	0.0116897	0.00260293	0.0345528	0.010164	4.52229e-09	0.836355	5.6585
TCGA-BRCA(N=1077)	TCGA-AR-A252-01	0.0235093	0.0712238	0.143828	0.0672174	0.0494684	0.0194076	1.33202e-08	0.625345	5.0777
TCGA-BRCA(N=1077)	TCGA-AR-A24L-01	0.00265144	0.28086	0.0589732	0.0248386	0.0412361	0.0070509	1.74452e-08	0.58439	4.5976
TCGA-BRCA(N=1077)	TCGA-AN-A0XR-01	0.00104839	0.101182	0.06483	0.008375	0.0140556	0.00360204	4.9706e-10	0.806907	5.2365
TCGA-BRCA(N=1077)	TCGA-BH-A18V-01	0.00121919	0.111105	0.024088	0.0381023	0.0203121	0.0144101	2.93079e-09	0.790763	4.1716
TCGA-BRCA(N=1077)	TCGA-BH-A0BQ-01	0.00366728	0.254297	0.0274225	0.00371991	0.0414292	0.00720346	2.91629e-08	0.66226	4.5211
[truncated: 11,109 more rows]
