# Supplementary material for: Identification of CHMP7 as a promising immunobiomarker for immunotherapy and chemotherapy and impact on prognosis of colorectal cancer patients
Source: Front Cell Dev Biol. 2023 Aug 30;11:1211843. doi: 10.3389/fcell.2023.1211843 (PMC10499328; doi:10.3389/fcell.2023.1211843)
Supplement: Supplementary file 3 [file DataSheet2.ZIP › Fig8B.csv]

	CHMP7	B.cell	T.cell.CD4.	T.cell.CD8.	Endothelial.cell	Macrophage	NK.cell	uncharacterized.cell
TCGA-3L-AA1B-01	5.62299182809216	0.0110043761241972	0.0381976988939182	0.015070263155068	0.0196439532938157	0.00281383140033647	2.51521713694268e-11	0.888785483753442
TCGA-4N-A93T-01	4.08294097533021	0.00294201862770988	0.0572956144069438	0.0145117798009495	0.00966362729270095	0.00111621448910509	7.15712522219955e-11	0.909602488295361
TCGA-4T-AA8H-01	5.31219683149425	0.0018159528469879	0.0686826165641142	0.0127383820791341	0.00982335997044029	0.000736909849940646	4.68873608276637e-09	0.898498114130601
TCGA-5M-AAT4-01	4.86882008598993	0.000759338994756012	0.0228953954659876	0.0116046747724781	0.0107684708209443	0.00191230213540773	4.66602892738859e-11	0.936747329363212
TCGA-5M-AAT6-01	4.88171845022055	0.00537599013632045	0.0331505668876048	0.00853908066932523	0.033121008031168	0.0163859667940047	0.000630195687723975	0.718266831330234
TCGA-5M-AATE-01	5.13815914522947	0.00212546726690689	0.0204960495093889	0.0135943728449655	0.0124572364444944	0.00176816298284092	6.42874962179939e-10	0.925966138346928
TCGA-A6-2675-01	4.56273697774505	0.00384234195398529	0.0331407469975568	0.00140698879038221	0.0180054549104031	0.0148089999367139	0.000722248502099611	0.778164550207902
TCGA-A6-2682-01	4.45456415757507	0.00165603069085186	0.0268081776524263	0.00576961523335504	0.0161894875937403	0.00817907302591748	7.54907907442917e-09	0.866270796335469
TCGA-A6-2684-01	4.57875157314778	0.00315525239169587	0.0339777603843138	0.00974202007998034	0.015892440489001	0.0145140465536955	1.84333822655154e-09	0.867121948679892
TCGA-A6-2685-01	4.79200155725134	0.00692271959092077	0.0247350513909136	0.00723594511897329	0.0274067214823848	0.0215063806765463	6.00916120988593e-09	0.803594025501096
TCGA-A6-2686-01	4.71979675673579	0.00505044963205525	0.0311533388664937	0.00872884044861426	0.00985651861250494	0.0175117632979376	0.0079435001105862	0.897728290728369
TCGA-A6-4105-01	5.41930628875016	0.0024174822657473	0.027862295725703	0.0159185902694966	0.0132738788089309	0.0155206254234255	0.000645917793511914	0.861020168138162
TCGA-A6-5656-01	3.97250610239363	0.00050690679693443	0.0249924407893492	0.00719673607939427	0.00501470269492738	0.00245255400363823	6.60458417184606e-09	0.948071959341732
TCGA-A6-5657-01	5.13875713996303	0.0317959022630492	0.0320348171807975	0.00201876157426957	0.0276774482442408	0.00314519432674555	2.40448440317779e-09	0.779257446330314
TCGA-A6-5659-01	4.00954424828454	0.00187683653511536	0.0273166868484236	0.00950067795653646	0.0162144857756684	0.00305322567759888	5.59860177875319e-10	0.917106102410706
TCGA-A6-5660-01	4.00265751983268	0.000665711098657303	0.0252203464169237	0.00681619276564439	0.00978374896372409	0.00498564085146803	9.63944741850684e-10	0.913438117634809
TCGA-A6-5661-01	4.76583969561985	0.00329896748544339	0.0439944449063131	0.01021201163472	0.0091690058118798	0.00386144312506619	1.63703529862967e-09	0.898262667602215
TCGA-A6-5662-01	4.84366734071338	0.000885729904286701	0.0193692966824202	0.0224615310142589	0.0134478272779566	0.00293425882794757	1.03326318691166e-09	0.910257461296344
TCGA-A6-5664-01	5.21745563501071	0.00576177218261617	0.00884419059494359	0.0676714706730598	0.0584995943441534	0.0150336030604485	5.43190340689422e-08	0.653253970905292
TCGA-A6-5665-01	5.11942465777389	0.00350867091580889	0.0501865178616001	0.0168564191634661	0.00551730549098524	0.00382419883955738	0.00115089781943474	0.910119681407257
TCGA-A6-5666-01	5.52230689287139	0.000682614252060283	0.0209373882783546	0.00596142216569327	0.018959881335471	0.00126890209576327	2.63013765998004e-10	0.941050263103725
TCGA-A6-5667-01	5.09589067235141	0.00100641989099799	0.0209466890483701	0.0163063281450885	0.0162705609856343	0.00527672115241861	7.2738769456041e-10	0.902116972697412
TCGA-A6-6137-01	4.53969855730615	0.00715310369885587	0.0525278045002886	0.0107061113977173	0.030698262466731	0.00640151069443438	6.23772961103261e-11	0.873101887552911
TCGA-A6-6138-01	5.66901825902794	0.00704133848338612	0.043889429907465	0.00842394353472616	0.0354261465416439	0.0191352292422461	0.0031500505753462	0.830623792658202
TCGA-A6-6140-01	4.56228517010753	0.00227346231052779	0.0365249650781236	0.0144955822903421	0.018823418512576	0.00323406036009999	0.000248715064855916	0.903510071530922
TCGA-A6-6141-01	4.96594585745876	0.015801004135608	0.034958675214131	0.0184066340704293	0.0186137612709259	0.00469858511997561	2.83226446274449e-10	0.877691753985544
TCGA-A6-6142-01	4.86331407228588	5.35906417413688e-05	0.0185348458730213	0.00169498175788955	0.0245915366477099	0.0124382425072451	1.61690359350175e-08	0.736770050254202
TCGA-A6-6648-01	4.39535761676284	0.0041325451046711	0.0373831450746682	0.0185362992422673	0.0217730004233997	0.00263601697359566	2.75489805589974e-11	0.901463006517578
TCGA-A6-6649-01	5.59463513254031	0.00950763384276061	0.0657348587300567	0.0161482217518241	0.063511804117853	0.00689820563206786	3.3355203308364e-11	0.799708954899487
TCGA-A6-6650-01	4.74215554040506	0.00302281590646089	0.0416436708348614	0.010078655365013	0.0145481538731467	0.00242095821938982	3.58207764751374e-11	0.910288540937347
TCGA-A6-6651-01	5.35116893397743	0.0289364619520464	0.0397610872707889	0.00557616904046304	0.0619505585775328	0.0173778827979753	1.43011290624518e-08	0.696012487396863
TCGA-A6-6652-01	4.41575190725329	0.00051455654705893	0.0245787569369223	0.0110899122008245	0.0123904919554165	0.00136897910478849	1.56777421536178e-10	0.930324413064935
TCGA-A6-6653-01	5.43137892439002	0.00296966166254475	0.0396430329061131	0.00336591522593035	0.0158305560805565	0.00675718039660551	0.000662377388803413	0.865563345915545
TCGA-A6-6654-01	5.4820931869291	0.00490127881066595	0.0244513654564956	9.83673673850744e-08	0.0451031535211595	0.0280545115662184	0.000733540971459002	0.602545871027474
TCGA-A6-6780-01	4.99804337115592	0.00118642198732592	0.039485475160136	0.00374823358142761	0.00703312706571151	0.0355827505564921	0.00378025833417171	0.888936868366138
TCGA-A6-6781-01	5.20280283291451	0.000734712880394644	0.0111065275628781	2.9405077582566e-06	0.0404779691928226	0.0259288518244453	0.0048304323577826	0.457055739705948
TCGA-A6-6782-01	4.37510200471459	0.00600260078478715	0.0276415151710176	0.00722490683373	0.0338056393426613	0.0109898994960136	0.000610221711381625	0.794381815412083
TCGA-A6-A565-01	5.58766802108755	0.0273841168651978	0.14401978715281	1.28075219077249e-05	0.0733845391357641	0.00795582670934883	1.57506487084113e-10	0.686376214204845
TCGA-A6-A566-01	5.27881368692915	0.000148607521015821	0.0211227651153973	3.98414909084251e-07	0.0981327353579513	0.0264145923386711	1.54937412225518e-07	0.399487631439526
TCGA-A6-A567-01	4.28387733543104	0.00187371260658307	0.0302080100528503	0.0131623843339688	0.013426988158699	0.00206263467262073	5.38608220318156e-09	0.903129641983438
TCGA-A6-A56B-01	4.06673502873203	0.00018958900631089	0.0160456481325609	5.68567564032337e-05	0.0153504264531539	0.00359518338780227	5.60257816138102e-09	0.837144621645991
TCGA-A6-A5ZU-01	4.29508380724586	0.00526468542518264	0.0341094448518944	0.00332200814229842	0.013094144760325	0.0108143544600125	2.0485413989612e-10	0.813445798386403
TCGA-AA-3489-01	5.41052427943207	0.055956075639566	0.0368553644813154	0.00111475879481364	0.0504562580692763	0.0199256187422285	0.000324542154658452	0.566450153819977
TCGA-AA-3492-01	5.26413479245055	0.0015663892277232	0.0351515826166743	0.00825653586599628	0.00770160610240512	0.0113353798748642	0.000784958738317659	0.906548712699286
TCGA-AA-3495-01	3.78699357105694	0.00642957501481714	0.0267310612856796	0.0151957387823001	0.012710292507473	0.00565966188526384	0.00042535361909787	0.915497636527035
TCGA-AA-3496-01	4.48033622086454	0.00511481350429271	0.0435423901468489	0.0051796622576158	0.0321115245207829	0.0191390334926729	1.19297446957409e-08	0.809330579501175
TCGA-AA-3502-01	4.97844277073365	0.00396284115463008	0.0196638080900716	0.0190504741719155	0.00348688432595024	0.00779807361762951	7.07549907771083e-10	0.942892485474645
TCGA-AA-3506-01	4.89931099765891	0.00510749838929837	0.0281621590165601	0.0100044561119784	0.00911252053377114	0.00840431240052185	1.06695728664475e-09	0.897248399379207
TCGA-AA-3509-01	3.74086281563291	0.00242687946549581	0.0346275044677884	0.0145612770935828	0.016050106016859	0.00624116347962932	2.20390705383649e-10	0.898772009727372
TCGA-AA-3511-01	5.185660431297	0.00196191420082444	0.0301895118950413	0.00429074718803191	0.0258435009805006	0.00478566396888725	1.43764265521706e-09	0.833838210204509
TCGA-AA-3526-01	5.91582680762387	0.00147659884353149	0.0260290093965493	0.0174769895309299	0.00796824298197607	0.00624572263016695	0.00010639555723649	0.902141851291962
TCGA-AA-3655-01	5.32456941417946	0.001715116857213	0.026795899854787	0.00454320011085129	0.0169285377469219	0.00685724396758555	1.6774125963319e-09	0.864936535315713
TCGA-AA-3660-01	4.43807323644958	0.00361616339916192	0.0214248535446087	0.0111313389639909	0.0128511404723201	0.00428117364755556	5.29029125351565e-10	0.904631974241243
TCGA-AA-3662-01	4.54904070382508	0.00296137001745374	0.0279321464171837	0.0145166190901194	0.0176874317769091	0.00905616065369893	1.89237554344937e-08	0.88433933151501
TCGA-AA-3663-01	5.88629650723996	0.000873948455142644	0.020571048744569	0.00920001461966188	0.00719625998709956	0.00790236955463835	9.64439052636034e-10	0.945464847325784
TCGA-AA-3675-01	5.26324853998655	0.00101052770498094	0.0319704887441793	0.00761194318171196	0.0066140544592995	0.0029614461713259	1.56574953360906e-10	0.919335451661146
TCGA-AA-3685-01	4.12359170935789	0.00475048564892414	0.0101556680856024	0.01158919453494	0.00436642390236916	0.00684618542395639	0.00105645893447923	0.947544569148343
TCGA-AA-3697-01	4.41307274423877	0.00455759431029133	0.0227414468098385	0.0113353643361338	0.0125930526326971	0.00604459713704864	5.84201739281835e-10	0.924233213229257
TCGA-AA-3712-01	5.91926618176168	0.000854915209832252	0.0365987077525361	0.00197347611723672	0.0176663854694818	0.0055513591678298	1.52292358800499e-06	0.793972965867883
TCGA-AA-3713-01	6.21661200868176	0.00926533361848025	0.0747690219522502	0.0176310835773002	0.0223257574711796	0.00956665926178973	0.00204754297479682	0.834367010394437
TCGA-AA-A01P-01	5.05547333589843	0.0146594563573708	0.0112304987005411	0.0136384528915034	0.0306500390274452	0.0176721596308649	0.006110128554832	0.778730779048369
TCGA-AA-A01X-01	5.16367986286739	0.00335263484630827	0.051362544817751	0.00961550233236809	0.0203204815641338	0.00291187148263384	2.07109112797344e-12	0.887766029451794
TCGA-AA-A01Z-01	4.12878829383071	0.000839520997438742	0.0281732616166715	0.00620029885958193	0.00711105444863553	0.00179246178228819	5.22492423077022e-11	0.933861089615996
TCGA-AA-A02K-01	3.59869868280581	0.00092630894478502	0.0472684004812044	0.0100828571941313	0.0119941451588518	0.0033419966824375	3.27516928102377e-11	0.912513179732313
TCGA-AA-A02Y-01	4.72557757636421	0.00102001685269455	0.0222835452421527	0.00908930922488958	0.00368306618399585	0.00219641263581071	1.04132158937942e-10	0.960418165576081
TCGA-AD-5900-01	5.97812010591499	0.0072227053034867	0.0396032217758901	0.0118030755378091	0.0137780182842969	0.00759270848578679	0.00344354299714169	0.86977707597647
TCGA-AD-6548-01	5.29206390349127	0.00295481606478827	0.0355911233288846	0.00338912870191577	0.0202940751663607	0.0102670242862619	0.000762945682126634	0.841073139544435
TCGA-AD-6888-01	5.531428249867	0.000792022810021196	0.0143800437749246	0.0143226739409748	0.00561510914940859	0.000612501345017357	9.11826050547056e-12	0.960933919328842
TCGA-AD-6889-01	5.2735419982179	0.000883564939341739	0.031770928882927	0.00584750127373788	0.00812812480411309	0.00318471731586387	1.51738478671187e-10	0.930907445007782
TCGA-AD-6890-01	5.53116309014654	0.00202288138960061	0.0263631132891198	0.00701242108796765	0.0166266237280499	0.00420758339674766	0.000184368196079734	0.894724434699884
TCGA-AD-6895-01	5.97557286983587	0.000630594969762925	0.055572997798841	0.0106759826103421	0.0204622041692544	0.00644517068814246	0.00393702428184952	0.820284798426683
TCGA-AD-6899-01	4.62572053067315	0.0059561683062297	0.049469404410524	0.00460190648118393	0.0277098661309175	0.0170154543819191	5.3561941910518e-05	0.792740848052202
TCGA-AD-6901-01	4.64623179424125	0.00101526778121579	0.0254803273206699	0.00413234305589543	0.0248652081301367	0.0142531120614439	0.000364216978200694	0.758276785618445
TCGA-AD-6963-01	5.82558213003292	0.00137212351243304	0.0242196893819685	0.0154539521132787	0.018120978103518	0.00372642938009465	4.6609806490604e-11	0.916033519211431
TCGA-AD-6964-01	5.67047780414429	0.0092665981145681	0.0240032560507356	2.29790664375109e-06	0.0202175486620996	0.0588140797281435	0.00171929421392321	0.698769336234106
TCGA-AD-6965-01	4.94311022710985	0.00200467467952994	0.0417730128731518	0.0130221693907613	0.0164764481883914	0.00353905090536808	2.86610988518609e-10	0.889128952953553
TCGA-AD-A5EJ-01	5.25399682750574	0.00236509297912709	0.0346370055590179	0.00731547442796192	0.0136652882114351	0.00285236258017253	0.00193060649809928	0.884057172330626
TCGA-AD-A5EK-01	5.77300465882829	0.00072857471551737	0.0174948211474826	0.00971986472525365	0.0133744959385574	0.00188069035717562	5.63917996313948e-11	0.925935298826959
TCGA-AM-5820-01	4.82999666259867	0.000223313406206142	0.0155188052760317	0.00766314035619528	0.0217185804340909	0.00581123136250769	4.47341267254305e-09	0.910398729100932
TCGA-AM-5821-01	5.0668985952063	0.00557976442119031	0.019898384046318	0.00523857836903246	0.00686784728008692	0.00907197141341704	0.0029362479414088	0.890997683526565
TCGA-AU-3779-01	5.27792153504976	0.00843536902457916	0.0301094897057485	0.0219664948633622	0.0118629625810205	0.00786186118657933	3.74209072224258e-10	0.874316340378833
TCGA-AU-6004-01	5.55680644116984	0.0073150447137741	0.0557382354462573	1.10305087840663e-06	0.0234728483782305	0.0147934035698325	1.86920078971722e-08	0.785430765375653
TCGA-AY-5543-01	4.40792373325016	0.00265865341960439	0.0307374459229827	0.0072118103467399	0.00879968894773748	0.00435592729278006	3.91983702212106e-10	0.938839562205833
TCGA-AY-6196-01	5.26469405295979	0.044897085037578	0.0749999458129223	0.0118606299289739	0.0979472628610819	0.0508765253835244	4.18406950852579e-05	0.445451283676343
TCGA-AY-6197-01	6.08049564948626	0.00144836198839805	0.0583484523262735	0.00852701526000055	0.0155347840763593	0.00510231787678324	2.01960867866642e-10	0.886031584332124
TCGA-AY-6386-01	5.4232218229819	0.00339338919967261	0.0433877548112966	0.00848872129981371	0.0181669073182716	0.00405696564472535	1.66085752433079e-10	0.899715455047678
TCGA-AY-A54L-01	5.28625648526331	0.00141763338085712	0.0290196191306607	0.0143639470854926	0.00724706780338732	0.000845221372552912	4.29059392621902e-10	0.943846639533236
TCGA-AY-A69D-01	5.27547271841218	0.00519009522017645	0.053838950560304	0.0102892950141429	0.0116361631785024	0.00292919267550119	4.86921456640641e-11	0.876195724290743
TCGA-AY-A71X-01	4.00173019613888	0.00113473647021109	0.0501132846570459	0.0151010198886426	0.00753316700348066	0.00120071607795234	1.84681670482323e-10	0.921996118339612
TCGA-AY-A8YK-01	4.4311950348899	0.00359434292016144	0.0273908432160188	0.0080585470871149	0.0170642565239547	0.00266436111695753	1.38151389397244e-09	0.91811204792466
TCGA-AZ-4313-01	4.82520558409614	0.000320800112474239	0.0118440128447135	0.0201811414334293	0.00634623126547911	0.000945006844911176	1.16756744644491e-10	0.941751031006388
TCGA-AZ-4315-01	4.83607560989244	0.00226049049376636	0.0187852430446544	0.00742846261942835	0.0044737577333165	0.00792585059427192	0.00196277946031056	0.927665314399018
TCGA-AZ-4323-01	5.75041624090093	0.121079692307577	0.0804873392438187	0.0245248148684216	0.0402375346230968	0.00727662073348093	9.05181065424207e-10	0.656635267967851
TCGA-AZ-4614-01	3.80629312006673	0.00143416905534001	0.025942456962464	0.0155517590003556	0.0059499916305527	0.00133247551814175	4.0695085271045e-10	0.93996291934981
TCGA-AZ-4615-01	5.31411643114067	0.00107119101631259	0.0382700677848695	0.019931815349589	0.0063566666195765	0.0156524253008087	0.00275911011481968	0.856913717898238
TCGA-AZ-4616-01	5.17298747567652	0.000675423474111351	0.0212150372171145	0.0107592892803161	0.0101192643785306	0.00354478428890848	0.00155163399770336	0.923711995084616
TCGA-AZ-4682-01	4.20574438506276	0.00143064504804941	0.0297575671439685	0.0102935247071731	0.00826710735889528	0.00191807446355113	0.000305478192063498	0.935122479484818
TCGA-AZ-4684-01	4.53461570809496	0.00561972245888137	0.0454303133725753	0.00512944968776122	0.0180946215191463	0.00804671478489151	1.74324973033209e-09	0.849721853911124
TCGA-AZ-5403-01	4.30022624747724	0.00067985680236431	0.0161202011064076	0.00765789412665701	0.0186635862188999	0.00374347516208454	1.40350405934926e-08	0.901300933430623
TCGA-AZ-5407-01	5.53013942845984	0.00427278650033656	0.0199678562647943	0.020291264044239	0.00941836320552302	0.0040016467022825	1.00787222705443e-10	0.937532297978354
TCGA-AZ-6598-01	5.69129127592051	0.00432723570589928	0.0354534686970588	0.00305863984004359	0.00869759612333507	0.0121229714440298	0.0128243800977335	0.871911095986514
TCGA-AZ-6599-01	4.88753989257669	0.00618556211465668	0.0403221288189567	0.0189989750569585	0.0107324897348639	0.00233036898673139	2.55648389219828e-10	0.919773901216099
TCGA-AZ-6600-01	4.84600681956078	0.00897476719761717	0.0290490727880566	1.774824448604e-06	0.0269437401914142	0.00921955158598758	4.06165525640501e-08	0.818782175195181
TCGA-AZ-6601-01	5.69382981818518	0.00977977577467133	0.0467745577523301	0.0071770865013398	0.0240134750911325	0.0224134302531341	0.00338674723984607	0.812054399342833
TCGA-AZ-6603-01	4.75274859140713	0.0024784607668209	0.0274560294361168	0.00749773886779344	0.0267060993859887	0.00987434175741627	1.57140675821576e-09	0.850894960031867
TCGA-AZ-6605-01	4.71890955437923	0.011818695575692	0.0338173428347583	3.20538881779085e-06	0.0418155671054227	0.0113079184989361	6.32252664773157e-07	0.670974151554011
TCGA-AZ-6606-01	4.24446849510288	0.0011041956481691	0.0437897129006817	0.010303946533752	0.01641969401848	0.00211576137803886	4.49957065955043e-11	0.915053318734514
TCGA-AZ-6607-01	5.57067543358382	0.000916691325649452	0.0458151589375793	2.25772054232744e-06	0.0220351053922669	0.0107873354933329	0.00133363981708672	0.370512690697178
TCGA-AZ-6608-01	3.38266725274504	0.000346226538226542	0.0210646571936964	0.00619672599200816	0.00525323188000011	0.000939508039165921	2.65946881533477e-11	0.961515443601778
TCGA-CA-5254-01	5.81209513856274	0.00416502470297286	0.0289053536309225	0.00606793548796023	0.00861289898419043	0.00350383474308082	1.75270985070142e-09	0.886452242131767
TCGA-CA-5255-01	4.99903036349565	0.000105006921540689	0.0500171490882328	0.0124861934906059	0.00751779429349846	0.00162977010753535	8.94142514798498e-11	0.918832711309325
TCGA-CA-5256-01	4.95433126586869	0.00143885097557127	0.00985519966919094	0.00860930058026405	0.00333952823300094	0.00332546721927205	3.94316289550131e-09	0.959426782244879
TCGA-CA-5796-01	4.90839021878209	0.00512015214792266	0.05793591837687	0.012468079555018	0.0185544032428018	0.0039210683001043	3.85015717879366e-10	0.89488825936107
TCGA-CA-5797-01	4.11569083144727	0.00168213740382947	0.0155728844012139	0.0412021273959448	0.0217929789673544	0.00514752046175348	3.57412392218627e-11	0.860722505579595
TCGA-CA-6715-01	4.57553017087388	0.000582742213847523	0.0152391840594898	0.0163380173848541	0.0114326464565857	0.00125060817756611	2.42280453695787e-09	0.914317381764301
TCGA-CA-6716-01	5.67440980379951	0.00148135449170217	0.0361227570744239	0.00689802212903252	0.0137793598581676	0.00191481805297667	1.66683988245069e-10	0.880803352478319
TCGA-CA-6717-01	5.43324324296095	0.0200637942502486	0.0471918883999946	0.0133405270733073	0.0434889012673842	0.0153897150841241	4.40550836401266e-09	0.79259409905006
TCGA-CA-6718-01	5.71991993614572	0.00548383685908892	0.0299148312421191	0.00548816129576552	0.0226979725353663	0.0155069873114121	0.00572071474755966	0.839342164362944
TCGA-CA-6719-01	4.52206202828658	0.00352208352596541	0.0268497392855482	0.00987256686326495	0.0256533710400037	0.0105394003372096	1.70797364083393e-09	0.845289090733968
TCGA-CK-4947-01	5.19951923438112	0.00977115122323831	0.0492005602003031	0.0167400606040417	0.0166949799788327	0.00828339603427604	2.13481958982357e-10	0.840243896821916
TCGA-CK-4948-01	4.80304617149355	0.000483539231998559	0.0280046406315303	0.00888115573023176	0.0191759091321744	0.00580044543583465	3.25298023945063e-08	0.816049826473418
TCGA-CK-4950-01	5.03798395161632	0.0120581566448376	0.0398390342261427	0.00874918259229104	0.0195697981835394	0.00719804839367848	1.48087596722792e-09	0.875473698015703
TCGA-CK-4951-01	5.09880271853894	0.00162081954912385	0.0597641106000211	0.00765448895909778	0.0189079125364251	0.0126553794656922	0.000977961787401858	0.743224878439583
TCGA-CK-4952-01	4.70046746200973	0.00304989915273456	0.0284726884474091	0.00314397354913908	0.011118641528327	0.00490734789221414	1.42692833624131e-12	0.931526406876221
TCGA-CK-5912-01	4.5981448296897	0.0030279411400367	0.041962451398084	0.01221581234016	0.024023790699305	0.00270075024283714	5.64579454677951e-11	0.895416493077886
TCGA-CK-5913-01	5.99881605355482	0.000726029677380131	0.0534293761441337	0.0141907882455149	0.0155400280762365	0.00659947087441844	0.00177864637199547	0.83254897432944
TCGA-CK-5914-01	5.44150007897906	0.000805787577246166	0.0266130982284494	0.0190087984147929	0.011914818217791	0.00313449272688422	0.000971126596239321	0.884686025532079
TCGA-CK-5915-01	5.73116966192394	0.00140730114666637	0.0437715421682699	0.0118428068966686	0.0125103912624597	0.00147389316597671	1.39378506930591e-10	0.906043103057975
TCGA-CK-5916-01	5.49611077286775	0.00340981976427065	0.028009429602104	0.0101068863522204	0.0144590034113674	0.0183794701822241	0.0070288431245331	0.865571393342313
TCGA-CK-6746-01	6.08239816422696	0.000479314628771909	0.020296664880595	0.0293660885979116	0.00790729504276353	0.017690955967421	0.00120483296769044	0.910626927408772
TCGA-CK-6747-01	5.39811432590937	0.00318204946885898	0.0414463659679765	0.0117349820345422	0.0182513271011492	0.00425543867512374	6.44189676004784e-10	0.888977507045407
TCGA-CK-6748-01	5.82086822722528	0.000850000529000175	0.032356981122524	2.08054169639875e-05	0.0212441077810725	0.00883917930033104	2.8425967775508e-09	0.775755241897607
TCGA-CK-6751-01	5.27475365938461	0.000914969515562372	0.0297312594766427	0.00726052035034377	0.0180820427896635	0.00360075292835024	7.20701745016629e-09	0.84857040277902
TCGA-CM-4743-01	5.00584458550906	0.000605840285872488	0.0239975821782498	0.00972017490035318	0.0121193463348496	0.00191679792577707	0.00327197472880161	0.929190154769221
TCGA-CM-4744-01	5.43390085929285	0.00125261081349448	0.0188348073148079	0.0108400836367023	0.00380668089178592	0.00325458736059066	0.000401904352475383	0.956560305306983
TCGA-CM-4747-01	4.23865695005352	0.00116037823450422	0.0255791510881031	0.00537897544039013	0.0105339866337495	0.00360229151120541	1.5385841450094e-10	0.928493244549485
TCGA-CM-4751-01	4.60303876289329	0.00756442022872161	0.0518495717754499	0.0186639695844074	0.0275385093055397	0.00613833998262263	1.14102250868962e-08	0.838084859021601
TCGA-CM-5344-01	3.90331790982909	0.000881129322281883	0.0235397122501724	0.00454675030915105	0.0105371112753515	0.00509091236531719	3.41398141631512e-09	0.832275830973024
TCGA-CM-5348-01	4.65035098852695	0.000419974171354331	0.0432977626085994	0.00185221223581313	0.025352160758553	0.021776851175943	6.31855226648661e-09	0.767727304179904
TCGA-CM-5349-01	4.54865239627947	0.00631787983024981	0.0286838039334248	0.00372191237240537	0.0122406779823746	0.0101735518588844	2.47386899490862e-09	0.877833389793954
TCGA-CM-5860-01	4.06645089550988	0.000868696102317137	0.0151834784511716	0.00241184451476412	0.0115141923184354	0.00807023073814682	2.49532554951467e-08	0.836062305837488
TCGA-CM-5861-01	5.64190723562928	0.000645049087233026	0.0362178073403179	0.0168365752281304	0.0116810373400036	0.00192489977170598	8.30072503383551e-11	0.913628263056143
TCGA-CM-5862-01	3.83556032376939	0.000322830372911376	0.0153912851287312	0.0139367339448201	0.0125874548656396	0.00190700963086135	1.38387281351362e-10	0.936287059192997
TCGA-CM-5863-01	5.12099881816444	0.00188055371086771	0.0390385577871977	0.00636467867422182	0.0198344965167371	0.00767038547170847	5.80655543595073e-09	0.840344566208989
TCGA-CM-5864-01	5.43132543168018	0.0024819422178317	0.0179689443174455	0.0078863503528404	0.0115129127873585	0.00223224677154005	3.92805374740566e-10	0.948873830844984
TCGA-CM-5868-01	3.7533692020596	0.000903986703356821	0.0193166787819968	0.00831525901250385	0.0105746367804767	0.00514957848135128	5.0386452516524e-08	0.895364784068812
TCGA-CM-6161-01	5.64600132441091	0.00255496516469325	0.0441658931299676	0.0174720569757458	0.015770440140227	0.00688434809532344	3.61432500721117e-10	0.87980784011295
TCGA-CM-6162-01	5.60651921719198	0.00522844414808108	0.0580463921642734	0.00044312333602063	0.0385159033522865	0.0217408832426098	1.78482762850605e-08	0.60984542921716
TCGA-CM-6163-01	4.47053035765778	0.00886767104616649	0.0439102420949326	0.0133441791346651	0.0164437935520678	0.00781206170019445	1.69621189466711e-09	0.866201651630393
TCGA-CM-6164-01	5.65719123668252	0.00175906030316161	0.0198319444194619	0.0197486296766271	0.0256524902647925	0.00309601205083686	1.40486313496516e-08	0.901404822167464
TCGA-CM-6165-01	5.30582463948966	0.0031745133209124	0.0430148005613407	0.0130284628918287	0.0278921827351797	0.00797848954715388	3.02424969319446e-10	0.847425886719118
TCGA-CM-6166-01	4.13727398582516	0.000443071708038936	0.0151645398116936	0.00686214044918068	0.00896400893069087	0.00102233939896234	7.34941362776857e-10	0.942243699289641
TCGA-CM-6167-01	5.59841284968358	0.0108997192165658	0.0365755545230132	0.00684752694578577	0.098375535531088	0.010591839172445	1.92446588940032e-08	0.628630257401786
TCGA-CM-6168-01	5.93690878693144	0.00669272029156537	0.0534042896229932	0.00518574438277771	0.0329270979896944	0.013767031099235	9.21860706606018e-09	0.740389393771454
TCGA-CM-6169-01	4.75283955966557	0.00586208554201115	0.0387540357043208	0.0132703498099416	0.053823682217938	0.0132501680795325	2.84301573112484e-09	0.793500280514011
TCGA-CM-6170-01	4.85972609773305	0.00374419533335298	0.0352367310600579	0.00746762494473299	0.0117267132577157	0.00578674017932011	7.25130080761709e-10	0.864920443615583
TCGA-CM-6171-01	5.44178555870774	0.00187303587034073	0.0477180291574536	0.0111090289456288	0.0168117174115087	0.00474755752515631	9.45200552211734e-10	0.89257193792744
TCGA-CM-6172-01	4.68910902540505	0.00507443691027785	0.0609029050705006	0.0116145590526128	0.0288465065163567	0.0039364918694777	1.85326434977091e-11	0.83799462254179
TCGA-CM-6674-01	5.3801891677554	0.00170486760494202	0.0282623734497507	0.0120698689873586	0.0153847938349488	0.00673436581032129	0.00125988321627495	0.843909017702534
TCGA-CM-6675-01	4.6526987247009	0.000931838428551274	0.0454921909276872	0.00500103327196467	0.0129123500872687	0.00428567522031504	8.78066779754017e-10	0.874810466783778
TCGA-CM-6676-01	5.0416241104213	0.000800591047466947	0.0245139471494111	0.00843461030965465	0.0176937188460395	0.0029512366086525	2.71723919268639e-07	0.901084327643233
TCGA-CM-6677-01	5.77358760908719	0.00684753551528881	0.0273213293069632	0.00709732496949655	0.0241795724307236	0.00379808640093274	1.23668279828439e-05	0.869739018167302
TCGA-CM-6678-01	4.89205095670212	0.00124029920421696	0.0274325611053137	0.0108422528801569	0.0139828635040439	0.0014012015999949	7.8933025071063e-09	0.925510191161901
TCGA-CM-6679-01	4.80151049002811	0.013535209435546	0.026843141248847	0.000169261831714079	0.0195185291052033	0.00601272719062107	9.07004972232817e-09	0.778504994838065
TCGA-CM-6680-01	5.57710248523451	0.0039215487380401	0.0519733833707648	0.0115486286825975	0.0174943181712973	0.00897944443207577	6.03794874082032e-09	0.84747530963069
TCGA-D5-5537-01	5.44756266695097	0.00458751743172465	0.0339037748043529	0.0119091397642266	0.00733451591946923	0.00321601231848013	2.65062980134311e-08	0.878154416014801
TCGA-D5-5538-01	4.65278475490876	0.00443600382869342	0.0218639031634083	0.00528712238390424	0.0103521047206197	0.0183599951277049	9.89370613917599e-08	0.871829477619921
TCGA-D5-5539-01	4.15497198831638	0.00353154954106402	0.0357985729350576	0.0065054795544473	0.0175077684830889	0.00781115486785	3.17649894960008e-09	0.862899551260179
TCGA-D5-5540-01	4.08639315316899	0.000204474045194517	0.00873285599872265	0.00853399179622771	0.00230526778181722	0.00251133476746366	0.000461016720275589	0.968091817764771
TCGA-D5-5541-01	4.63122071794488	0.00231278103262676	0.0209492106741291	0.0153074998899711	0.0136975962046125	0.0116443722840547	6.07862711422833e-09	0.899324966167777
TCGA-D5-6529-01	5.4394436205542	0.0240813125798364	0.0403485770451855	1.81363268577317e-07	0.0165481103241444	0.0129879345651197	8.84673245764957e-08	0.722494430558391
TCGA-D5-6530-01	5.39628966559822	0.00506795395301435	0.0364699451733728	0.00793075686209353	0.00941288925215776	0.0122708780612127	0.00101408208916181	0.887445426200222
TCGA-D5-6531-01	5.09001923708544	0.00148598874477143	0.0316611405115172	0.00848057922023461	0.0116315478159281	0.00927196011311285	0.00026895460882736	0.886712533060943
TCGA-D5-6532-01	5.57355327672818	0.00237300987570766	0.0235269053868843	0.013087142375707	0.0101753980351278	0.00154140331355109	3.23829271853402e-11	0.92157569379471
TCGA-D5-6533-01	4.90135446513165	0.00351592100218204	0.0275890881067037	0.00787707684060056	0.0239409917995521	0.00555563295987016	1.90643268704197e-10	0.886842698339802
TCGA-D5-6534-01	5.36834232105554	0.00954821761872607	0.0613703575284389	0.00578227509822976	0.0477785172345259	0.0445015076854897	1.09740744827557e-07	0.570232147323101
TCGA-D5-6535-01	4.19776319159438	0.00451434002230995	0.0464843037321925	0.00428510210221918	0.0335189692179168	0.006323210446902	9.0177886461536e-09	0.832822059439269
TCGA-D5-6536-01	5.33068387749255	0.000591886318425943	0.0193068896627801	0.00916744077769415	0.0237532907848291	0.00834443880263977	1.94802593704878e-08	0.86283632004108
TCGA-D5-6537-01	5.89903541536879	0.000610404451566233	0.0203561743791005	0.0132167496571879	0.00502186830039323	0.00260281454607524	3.37243799498875e-11	0.94043004625257
TCGA-D5-6538-01	5.71128564562868	0.000990562474294786	0.0280104624477516	0.0169708506884222	0.0142899610967739	0.00117204052041404	1.5181411114684e-10	0.924578656941425
TCGA-D5-6539-01	4.96311340512293	0.00848810391545778	0.0619673967482571	0.0151211079249157	0.0480423322852721	0.00555385884862675	4.29209496914493e-11	0.837409895597497
TCGA-D5-6540-01	6.06610211005701	0.00105019690821522	0.0336965627785371	0.0097650106689964	0.0152929223724156	0.00671834285458354	0.00185319718035768	0.820055977511892
TCGA-D5-6541-01	4.29539977762807	0.00384128815919922	0.0309328497693623	0.0108713109312656	0.0112665588644131	0.0172826855743807	1.75751101072882e-06	0.80637480925371
TCGA-D5-6898-01	5.13750352374993	0.00228905114427449	0.0299593167234785	0.0121019335621791	0.0284177109529225	0.00993951654331115	1.24058650611579e-10	0.871804879521971
TCGA-D5-6920-01	5.42369917481086	0.00802247717331447	0.0590412777326667	0.00642249712268059	0.0223499061289517	0.00726638681566291	1.42783528597815e-09	0.860709371301736
TCGA-D5-6922-01	4.78079826476527	0.00137247676622303	0.0369510290814511	0.0133855369896659	0.0260422104892938	0.00758775340305049	6.89684985259514e-09	0.816802715772501
TCGA-D5-6923-01	4.91407174176677	0.000435535648119639	0.0289580716308924	7.05390295733343e-07	0.0335874699707341	0.0048558311650001	7.50377457415958e-09	0.673239461152645
TCGA-D5-6924-01	5.85941302958595	0.0117735786289642	0.0195550981719933	6.3601646277739e-06	0.0282682053572604	0.0116130446980377	2.34393604918364e-07	0.703106435397304
TCGA-D5-6926-01	4.94468980925887	0.00279555346850915	0.0187342344916826	7.20238590701187e-10	0.0193706008644907	0.0125987211680003	1.24077968703711e-07	0.703993908749113
TCGA-D5-6927-01	5.81389660220393	0.00162955673292692	0.0341311530480425	0.00477853816540164	0.0130002849362255	0.0158328280359381	0.00038290757253298	0.810448752726723
TCGA-D5-6928-01	5.54714440250994	0.0450872967128807	0.0528206005609154	0.0506038755538242	0.0339423072162881	0.0401725980465164	0.00591746932256745	0.620424066894689
TCGA-D5-6929-01	5.02259418741211	0.0170923567179062	0.00989149417286659	0.00101454646622347	0.0119454142944744	0.00649709265928482	1.57496354777409e-08	0.825784837291999
TCGA-D5-6930-01	5.4528227321916	0.0144060137145461	0.0130910565906853	0.0205499798287766	0.0202225490860556	0.00898770125648159	0.00413835847069896	0.846688513594943
TCGA-D5-6931-01	5.37104302435023	0.0093420024625167	0.0582205642383206	0.0100718956225495	0.0242018282976151	0.00955635086275939	2.1427455542539e-09	0.8158749369184
TCGA-D5-6932-01	4.59928803483023	0.000396567941656216	0.0279346358613131	0.00670357792053436	0.0181405986017389	0.00492541653530465	6.73009945285354e-05	0.867507207745303
TCGA-D5-7000-01	5.72844299661384	0.00167785141974384	0.061216838320776	0.00803631854650791	0.0232080125223902	0.00606758138587697	5.94015682270688e-10	0.81067224097475
TCGA-DM-A0X9-01	5.45931685423995	0.00145828057860302	0.0239816390268084	0.0107912542238018	0.0118490591687186	0.002145231969283	1.63688099575738e-09	0.931314265909955
TCGA-DM-A0XD-01	4.3915615273865	0.00226572537839586	0.0338514764140208	0.00911824672700412	0.00872331769019963	0.00178971900418243	2.10480007271484e-09	0.894942238798121
TCGA-DM-A0XF-01	4.44271131934469	0.000412038989205812	0.0279704836884507	0.00792405866700334	0.00448353414145661	0.00427733459903021	0.000753481573782941	0.910350100921148
TCGA-DM-A1D0-01	4.04274063058715	0.00018541336622504	0.0328168169509753	0.0115316055148612	0.00742140621716485	0.000954158501066508	9.02209890496535e-11	0.939055599769808
TCGA-DM-A1D4-01	4.55214955692152	0.000396702907031851	0.0360480456813344	0.0111256353586044	0.00925078105901947	0.00143527702118831	6.0103259686256e-11	0.935730353179869
TCGA-DM-A1D6-01	4.21269383790515	0.00115070183901897	0.0307368168532628	0.0126887388588181	0.00495977337934532	0.000993922291625967	2.82348779525078e-10	0.938611277428312
TCGA-DM-A1D7-01	4.78977619296699	0.00151899376575826	0.0206859905016564	0.00633885503988929	0.0106417003436434	0.00220894250872137	1.04570375725324e-09	0.943749396207613
TCGA-DM-A1D8-01	4.91784225877431	0.000695967858039907	0.0206203997548771	0.00991624590934435	0.00695048270918346	0.0011620355865913	7.29513485968363e-05	0.946318849597944
TCGA-DM-A1D9-01	4.38499609226993	0.000910451334111544	0.0288274006113607	0.00936766783890636	0.00714167382512292	0.00180902412335334	2.0225622970943e-10	0.930742968187806
TCGA-DM-A1DA-01	5.50686213594614	0.00118451871046244	0.0210962412881138	0.00659456740405331	0.00496467061064497	0.00323483807719332	1.18151943248056e-09	0.946899861764164
TCGA-DM-A1DB-01	4.24308256227679	0.00105259631153041	0.0185402130267342	0.0341739766337628	0.00851291491640054	0.0020945727947793	6.68710865719643e-11	0.92901786925612
TCGA-DM-A1HA-01	4.86733805271905	0.000667633888778078	0.0140830215202498	0.0139178812935073	0.00569938279291527	0.00172432259822457	0.000117295812124903	0.960348191251955
TCGA-DM-A1HB-01	5.24455982851973	0.00159986343110159	0.0282523113742461	0.00444783285673681	0.0104164606624663	0.00321555335168401	7.91914556506582e-10	0.917964809478332
TCGA-DM-A280-01	4.90397340426972	0.000379389548993665	0.0271174000910141	0.0131469161600124	0.0108799021463633	0.00230879102478831	1.45005197466176e-09	0.898141832339113
TCGA-DM-A282-01	4.55796755167341	0.000635221216926947	0.0153069865105068	0.007737616095649	0.00625033400752038	0.00199253702449436	2.65841332261057e-10	0.92268394988314
TCGA-DM-A285-01	4.39451414195596	0.000480210223358161	0.0271372204050778	0.0108763988706627	0.0114521314793908	0.00289083801540933	5.58487913714843e-09	0.862396487052153
TCGA-DM-A288-01	5.22390130931296	0.000897824127430271	0.04135150325266	0.0080791333233208	0.00703451017288092	0.00180909633829963	1.05218169723936e-10	0.926254449408662
TCGA-DM-A28A-01	4.72044811969719	0.001108826066373	0.028458111256076	0.00599423850604571	0.00985489962079069	0.00440624441126496	6.5331543234516e-10	0.845432468231911
TCGA-DM-A28C-01	5.1237903330681	0.000997311049735764	0.0492147004699101	0.00773727807910725	0.0101624268908393	0.00132908420383009	5.61430737793052e-11	0.913984258578892
TCGA-DM-A28E-01	5.27996894702128	0.00121908528077374	0.0282873348573845	0.011364878453155	0.0070705441728151	0.00076613010620862	1.51963792066116e-09	0.946400115688
TCGA-DM-A28F-01	4.32645105997097	0.00389435504559113	0.022100577018175	0.00709046402748037	0.00608374578842147	0.00184474255205716	2.24077488650737e-09	0.93402817546477
TCGA-DM-A28G-01	3.61414443241946	0.0027996094749599	0.0305743522461363	0.0162560160334729	0.01165633457955	0.00179620462788109	2.12822247772652e-07	0.927597485419654
TCGA-DM-A28H-01	3.89810191232845	0.0014364933861871	0.0174999788802294	0.0112479266201714	0.00781799117472185	0.00264874061589039	3.19908136006124e-10	0.945666915809778
TCGA-DM-A28K-01	5.27517098080394	0.00103686762625401	0.029149669825275	0.00573361304271303	0.00752674043286737	0.00244069648164409	2.75761703874356e-10	0.937119992956443
TCGA-DM-A28M-01	4.84556532002646	0.000765573419495707	0.0266341355927985	0.011707762805603	0.00585697371165514	0.00124353917024395	1.44301713309211e-10	0.94379526546825
TCGA-F4-6459-01	4.66886796958067	0.00163891299623546	0.0271268297414126	0.0198122623275445	0.0367162695054653	0.0100879309321122	3.56044915885933e-09	0.782515079365518
TCGA-F4-6460-01	5.11792356209121	0.00559661082712956	0.029852997504702	0.0113186999465713	0.0314599957056298	0.00540285375039978	1.42597251263703e-08	0.85961357837032
TCGA-F4-6461-01	5.0883748453788	0.0346611525242578	0.025866782521093	0.00387692167579601	0.0329989722623696	0.00759313219485765	2.24000524392349e-09	0.824014452295467
TCGA-F4-6463-01	4.58396429139734	0.00274228057815849	0.0383428166829928	0.0281876367002607	0.039867719621623	0.00420540122242864	1.35196398358733e-09	0.819117640192128
TCGA-F4-6569-01	5.93801284919665	0.00518875326317869	0.0243025407128582	8.87325615359366e-07	0.0472814934359821	0.0163264563652265	0.00108996047839982	0.424005006250264
TCGA-F4-6570-01	5.71203443977426	0.00375379506930862	0.0353116191423382	0.00487308087216095	0.0213967878022523	0.0367438034456394	0.00282169628710496	0.695895470916508
TCGA-F4-6703-01	5.41417275024701	0.00731287144848613	0.0108753249076695	8.46212330252979e-07	0.0461572738771978	0.0349713521635076	0.00801492489983281	0.336575703123904
TCGA-F4-6704-01	4.82802728598148	0.00881591198654825	0.0255235757166476	6.19572896366943e-07	0.0489301965127197	0.0104904726087167	9.34949903604997e-05	0.740247302787056
TCGA-F4-6805-01	5.05568589979769	0.00373888327971675	0.0285209263476445	0.000755463369535579	0.0269764721966398	0.0141146078012834	4.36619451809587e-09	0.754943932710906
TCGA-F4-6806-01	5.28289937770185	0.00980774740503588	0.0355681135391102	0.0117471836063549	0.0125188667312335	0.00361151226379157	7.68377466672808e-11	0.884261454095887
TCGA-F4-6807-01	5.63674061146194	0.00937670464617957	0.0360216061316189	0.00751139544149212	0.0397109634915829	0.0120973621474324	9.08029896677377e-10	0.762892631282046
TCGA-F4-6808-01	5.08173587099613	0.000415025735464127	0.00572273168026835	0.0211790405499192	0.00927327096970171	0.00104891995438441	8.06987479749047e-10	0.940850610028425
TCGA-F4-6809-01	4.60264097049908	0.0139960953551712	0.0341734355496298	0.0127090049725323	0.0671874925997498	0.0098603536917878	3.52064566013327e-09	0.818861442000182
TCGA-F4-6854-01	4.81157892035544	0.00278894703978189	0.028815428831929	0.0112106269073746	0.0241097985912265	0.00420401739459823	1.7890724306939e-10	0.879895879459183
TCGA-F4-6855-01	5.38081947562702	0.000782521931041361	0.0160891543706174	1.67666191987382e-06	0.0175623969505031	0.0106083584124997	5.20486830445263e-08	0.706661422693489
TCGA-F4-6856-01	5.96588123051149	0.00219402209071753	0.0365280091302178	0.0136471657664267	0.0165988707495869	0.00294680340522485	1.07373725385715e-05	0.890095346518947
TCGA-G4-6293-01	5.11613599020628	0.00993955807895092	0.0578237176513594	0.0140885023828212	0.0216318301369545	0.00497655243383546	6.53311062404385e-10	0.866679686724501
TCGA-G4-6294-01	4.86737759337062	0.000774501220789007	0.0247125338926611	0.0122115849446914	0.00874948276406931	0.00299480462575878	1.32095728488788e-09	0.937572432417217
TCGA-G4-6295-01	4.62694720296846	0.00917392231034231	0.0449269920533261	0.03030882565165	0.0135202917015913	0.00680469905430898	0.000494253836150189	0.877154084401198
TCGA-G4-6297-01	5.52161614244144	0.0036228402401115	0.0321378471814563	9.23376354305182e-07	0.0327584466559309	0.00907768794730658	2.65384598592161e-07	0.683280708614044
TCGA-G4-6298-01	4.20499362086423	0.000315595652668457	0.0167471685201433	0.00373772872611942	0.00618035249030531	0.0014025523403983	3.58213275976758e-09	0.900497362341597
TCGA-G4-6299-01	4.5095565055698	0.00458439948348169	0.0479182935323839	0.0124575497289924	0.0143340762740281	0.0175324828566519	0.000161062274592511	0.794982006654741
TCGA-G4-6302-01	5.63627949241137	0.00423909864891847	0.0230731645850959	2.48509183142925e-06	0.080718767314952	0.0117870728667113	7.6035449743476e-07	0.568948709528708
TCGA-G4-6303-01	4.37474043223627	0.00230863253112549	0.0331085674581032	0.01661388744725	0.0263244456645015	0.00614390626747569	1.68886236829279e-11	0.861260275325786
TCGA-G4-6304-01	5.95752230678602	0.00020431648365657	0.0305960038653184	0.00629516562769985	0.00389791424906513	0.00645999433633547	1.85708608178256e-09	0.9443791245272
TCGA-G4-6306-01	4.10076744956886	0.000886324679149159	0.0447235360770171	0.0107277913010167	0.0058009367193938	0.00086085223326209	3.00185486789104e-11	0.933221431133839
TCGA-G4-6307-01	5.05548635091479	0.00340313960437324	0.0124510672372972	0.00598286351454144	0.00536848871461675	0.00166025208623243	2.56369344124185e-10	0.960307409023097
TCGA-G4-6309-01	5.40717937256245	0.00293018437990365	0.0283020200003536	0.0215396663863453	0.00867306517678949	0.00377476498996318	9.49309162947642e-11	0.913049004359363
TCGA-G4-6310-01	5.38711779686486	0.00130067472492905	0.0266823036918106	0.0157078239690398	0.0193709369327681	0.000733970659037958	2.16788000392595e-09	0.911191010963729
TCGA-G4-6311-01	4.83189243803973	0.0145386918840995	0.0247249383506582	0.000995852652460934	0.0103845304863464	0.00811255943625769	2.0586046186105e-08	0.759689001152526
TCGA-G4-6314-01	4.5540362243436	0.000959642732851277	0.0170029011781152	1.41760650039659e-06	0.0309675753761137	0.00630487978494378	2.79548489654906e-09	0.748464302292646
TCGA-G4-6315-01	4.85172405946745	0.00386279098457276	0.0290579573070966	0.0102040043721046	0.0238591474054154	0.00105401178896289	9.17732162424771e-11	0.923416725042413
TCGA-G4-6317-01	4.54527032123498	0.000788859017124801	0.0153928171278149	0.00920118134769769	0.00288445182886962	0.000434952151203451	1.55333180881408e-10	0.962389613754388
TCGA-G4-6320-01	5.12443153547104	0.00510650892505093	0.0248882122444821	0.00946900187042773	0.00528061460489517	0.00140278246355833	1.8669436782632e-10	0.943568559822025
TCGA-G4-6321-01	4.9893751975488	0.00836787287597254	0.0779712547779006	0.0189684863565435	0.0213684062357638	0.00260618489804284	3.59259824082598e-10	0.866142532108575
TCGA-G4-6322-01	4.98488095854777	0.00229340731910195	0.0313366292351109	0.00161430365992278	0.0222791250588162	0.00660257724053777	0.00057982537515419	0.918840083731369
TCGA-G4-6323-01	5.1104968819174	0.0541370813054267	0.054209027993763	0.0105053453390126	0.0151038343964064	0.00189023121611377	7.00847289939195e-11	0.859306506808217
TCGA-G4-6586-01	5.51312118135823	0.000874014431941636	0.0372122857241336	0.0166540461827178	0.00626657881226914	0.00505124698413393	0.00435484355483237	0.919906361566444
TCGA-G4-6588-01	4.76504138760823	0.00149546402461586	0.0439376956959882	0.00806844979333638	0.0128487154478807	0.00744916098987196	0.00050529076418609	0.863567153722125
TCGA-G4-6625-01	5.22441078187075	0.0202541153619587	0.0500483686794274	0.0105826773690074	0.0298039680122878	0.0135304062228976	0.00137237669287528	0.822093906241701
TCGA-G4-6626-01	3.86048612337236	0.00135943993156089	0.0239792419241386	0.00856001127474068	0.00920881083084258	0.00157396937223377	3.09615876973667e-09	0.928989763037874
TCGA-G4-6627-01	5.47734381148373	0.0143352834771647	0.0605162700766495	0.00932383939567666	0.0423173395983096	0.00670344035248846	9.03326263769049e-09	0.797081128760191
TCGA-G4-6628-01	5.6805297180813	0.00534012039555345	0.0364544665358539	0.0231950904477326	0.0273578800468899	0.0193033981976314	0.00606329599664338	0.854964151698513
TCGA-NH-A50T-01	5.35402188329366	0.000764922672128335	0.0313774212860787	0.0101252354607696	0.00582009400997629	0.00120278697027639	1.98877369962406e-10	0.930889979089544
TCGA-NH-A50U-01	4.82675693213201	0.000686690243844962	0.050240990885333	0.0146588849185626	0.016051192105609	0.00545256536906502	1.2379566962923e-09	0.875716004675587
TCGA-NH-A50V-01	4.27988725484113	0.00633922976246261	0.0607336864355521	0.00786329262579601	0.0193667130601376	0.00657025522662153	2.75918006585377e-10	0.835504319102249
TCGA-NH-A5IV-01	5.62024915573114	0.00261929939695009	0.0575418787222138	0.0202093951090295	0.02022902312287	0.0195920901854443	0.0041955654868964	0.838366864016427
TCGA-NH-A6GA-01	4.87652676913609	0.00200788649982567	0.0271977039844526	0.0182420805294273	0.0210889173113451	0.00392055869282967	1.07623770234814e-09	0.903179865666908
TCGA-NH-A6GB-01	4.38860974528296	0.00252727837243929	0.0392967314441214	0.0108908876141783	0.0113141485517157	0.0032707215572111	2.25908855494277e-09	0.893452348699448
TCGA-NH-A6GC-01	4.71120854181093	0.00884113771790982	0.0413820615029664	0.00712680685944964	0.0117979283059673	0.00406281737382019	3.31167501032076e-08	0.794708882235079
TCGA-NH-A8F7-06	3.45700322525576	0.00149249909344463	0.0414620381138607	0.0115464234409935	0.00848510208006356	0.00115845047245284	3.78506508992088e-10	0.928052417194233
TCGA-NH-A8F7-01	5.30686372340858	0.00149311499519566	0.0276180152345845	0.00891936823923125	0.00754163566093497	0.00152880128283163	1.29158237994051e-09	0.937370912111464
TCGA-NH-A8F8-01	4.55493873953266	0.00199820893000306	0.0259301641855336	0.00520560983581343	0.0174978078209406	0.00505532998558846	4.52440138536179e-09	0.883817347780916
TCGA-QG-A5YV-01	5.36698307949607	0.00180091372006808	0.0257119446191085	0.00878102468812002	0.00894086009239684	0.00249190245163937	5.08700951493863e-08	0.939950404127459
TCGA-QG-A5YW-01	5.14561632275465	0.00683592865231088	0.0378132745679398	0.00389934791874613	0.0167931594270351	0.00754518037436061	5.55765034674975e-12	0.899736056154722
TCGA-QG-A5YX-01	5.63117996656115	0.00143174311044916	0.039064748251846	0.0131691126086997	0.00851391184071722	0.00175781042812976	1.01584231331141e-10	0.927131133381022
TCGA-QG-A5Z1-01	4.24444566084519	0.00116426014400199	0.0394208329006956	0.0106604277493476	0.0151606210325306	0.00493708386382944	3.15801688745396e-08	0.890711446059075
TCGA-QG-A5Z2-01	5.68840418839746	0.0301586752090562	0.0670206454784439	0.0206499323641567	0.0116422332757605	0.00379275630166774	1.84389398583448e-11	0.859162832409286
TCGA-QL-A97D-01	4.85415028462255	0.00697499076726521	0.0581379831695255	0.0123834665965946	0.0151312860565849	0.00339331718521481	2.99981582759243e-11	0.895791367499833
TCGA-RU-A8FL-01	3.43106128234807	0.000358161808476461	0.0186274035327807	0.00813435831637988	0.00407116308866304	0.000747752656658896	9.76875993266281e-11	0.966365051767834
TCGA-SS-A7HO-01	5.4992495561806	0.00122809795774797	0.0209782519198443	0.0251350342097254	0.0237856504619696	0.00229762208602495	9.5000975441078e-10	0.914253006783133
TCGA-T9-A92H-01	5.4305194577102	0.000976734943212822	0.0316128334104483	0.00723015332275204	0.00865430559361885	0.00165470520608596	6.52644793156523e-11	0.931654993845396
TCGA-WS-AB45-01	5.58694184236284	7.9029138972708e-06	0.000153486084232267	0.000265454229829789	2.42638376886762e-07	0.0172490413222101	1.60894331706833e-08	2.36575249832195e-09
TCGA-A6-2671-01	3.93632698999233	0.000995964296523742	0.0185239924912463	0.00126008345952289	0.0245544705980674	0.0107702156031929	4.74915221715822e-08	0.844606779553299
TCGA-A6-2672-01	4.35245487187144	0.00218673625566648	0.0452756434160759	0.010269037331944	0.0186754212271668	0.0148368251737615	0.00409886221819497	0.838741098459393
TCGA-A6-2674-01	4.22254956348778	0.00705677133183552	0.0145475267784028	8.70963916121537e-07	0.0294105196404866	0.028710697383321	0.000558981585727181	0.616110798158785
TCGA-A6-2676-01	5.4072303684247	0.00108987690025148	0.0375579007541888	0.00334470728482575	0.0164028306087931	0.0263095129880608	0.00549778799915705	0.881640005700584
TCGA-A6-2677-01	4.20579520393611	0.00135992227974493	0.0434485824197661	0.0151247083953927	0.0110613499846745	0.00207005938905426	5.28369838504444e-10	0.915728863872919
TCGA-A6-2678-01	4.7099963689114	0.00108868234372427	0.0292671596848064	0.0162992910925565	0.0118710578452117	0.00601525058942176	0.000653627720704397	0.900654618133915
TCGA-A6-2679-01	3.74118651000956	0.0186606402943643	0.00553303196654226	0.00158840064817315	0.0175746863829442	0.00816776343192552	0.000418583306588882	0.936255631208487
TCGA-A6-2680-01	4.04954364582833	0.00324328986012095	0.0418271811465813	0.0047741089150834	0.0259214927229057	0.00752469817991935	6.70322905472079e-10	0.876139611053347
TCGA-A6-2681-01	4.35907834240064	0.0022868827305905	0.0242294432766009	0.00162864099123526	0.0323254931145364	0.0108213690686787	2.76894044623859e-10	0.839147119084933
TCGA-A6-2683-01	3.55872070141741	0.00104883132501335	0.0195237133662523	0.00205792870767748	0.0202468118074917	0.00458487308189741	2.53246940830071e-10	0.941182914505055
TCGA-A6-3807-01	4.29169932198621	0.000923551170792548	0.0294335684039663	0.0176274183434039	0.0108333892237801	0.00644451439281242	2.88055251950427e-07	0.871039842509684
TCGA-A6-3808-01	5.23180870124093	0.00445437162551885	0.0444223631554013	0.0240062470599541	0.0245977424892513	0.012320675286487	4.20151491768053e-09	0.817048689220238
TCGA-A6-3809-01	4.62419859207912	0.00257071413150318	0.0330687366097314	0.011466727101857	0.00706614945661379	0.0167966550086759	0.00462511754516448	0.887433738660096
TCGA-A6-3810-01	4.37963274420192	0.00302944965545007	0.027635676334977	0.0128561016486867	0.0130293490315786	0.0121413075741673	1.5271540199916e-08	0.83940099133285
TCGA-A6-4107-01	4.6209792860901	0.0103070781310423	0.0253887947030142	0.00993036432410123	0.0118713630880767	0.0073651487560214	2.01311557635145e-09	0.900969061811222
TCGA-AA-3488-01	3.75817523515619	0.0017775161917372	0.0150550746479864	0.00634084431952186	0.0119532925359941	0.00478568371160876	5.08657567580255e-10	0.95375091073604
TCGA-AA-3494-01	3.81571887152231	0.00143801660820641	0.027529227935202	0.0140165995100743	0.0113918851442002	0.00336357024181221	6.76782536753886e-09	0.921621957345349
TCGA-AA-3510-01	4.65607871796412	0.00390136910402148	0.0313253345269481	0.00881754806893444	0.01988582508395	0.0106127843337431	7.3404921281227e-08	0.906275133293747
TCGA-AA-3514-01	4.88617942754387	0.00120375305912664	0.0109819292763811	0.00823856034992303	0.046142568181724	0.0101632998401999	2.03665936015768e-08	0.873308219018524
TCGA-AA-3516-01	5.17281150945714	0.00175675901437535	0.0395286731658693	0.0156802394261379	0.0147570661166493	0.00554074980654897	2.31134981913946e-09	0.89091627901731
TCGA-AA-3517-01	4.60133401461002	0.00303083636763642	0.0392474576697623	0.0159973005858898	0.0196531451797939	0.00604084335508815	4.04825972575151e-10	0.871822715295944
TCGA-AA-3518-01	5.0570776361552	0.00371645586298179	0.0395071348521195	0.0185023396899761	0.0111609540611576	0.0067675914244552	0.00141041224638653	0.89673028972882
TCGA-AA-3519-01	4.81626177528983	0.00402971093728048	0.0260378687016041	0.00719444840296782	0.0147964858945447	0.00445193114864354	1.77233943566528e-08	0.919868389184549
TCGA-AA-3520-01	4.67668489882683	0.00320677778377483	0.0306033977871863	0.010759308586264	0.0188022087217367	0.0092701470081974	1.25967205953849e-09	0.854163061274293
TCGA-AA-3521-01	5.05960620442696	0.00237453460132216	0.032910944526288	0.00900652215759359	0.0120079860832105	0.00550641518541288	5.02723910449381e-10	0.895822072600814
TCGA-AA-3522-01	4.98257838373521	0.00781145603615247	0.0422292811587824	0.0162215277550989	0.00830923061057128	0.00355842780610638	1.40054460119312e-11	0.913279119963448
TCGA-AA-3524-01	5.52089364047342	0.00140570306560819	0.0201283203677223	0.0259833734068126	0.00463481603815112	0.00324811918081479	0.000419632242932802	0.917967433677773
TCGA-AA-3525-01	4.89202666297653	0.00437699980581769	0.0268095641484253	0.0121569862265296	0.0111323044196205	0.0056418503206637	4.75301430924514e-10	0.929438319607338
TCGA-AA-3527-01	4.04863726608961	0.00121222791369226	0.0200388287370722	0.00327719131842733	0.0162967782351118	0.009097142682152	1.88049640326489e-08	0.893228338205207
TCGA-AA-3529-01	4.24600517094003	0.0012929518299428	0.0213673137073546	0.0311388286005652	0.0114901479475141	0.0032354753618561	1.08056171898928e-10	0.909161572055824
TCGA-AA-3530-01	4.99710268573305	0.00875426641201431	0.0481699377873524	0.0317178950743065	0.00972361035265526	0.00573392782812607	9.36735360035578e-10	0.882163930569893
TCGA-AA-3531-01	4.41234119909909	0.00150494280690801	0.0203314661799695	0.00752056049933571	0.0147590049383008	0.0033308560222387	1.31351483600536e-13	0.930337082144204
TCGA-AA-3532-01	4.40793732530839	0.00834722403179517	0.0467380252243393	0.0136365254487531	0.012668331154081	0.0113590331848945	1.07486480531663e-07	0.834236358671422
TCGA-AA-3534-01	5.51593632628406	0.00255308126035305	0.0448682327686507	0.0249930222139476	0.0149045683601475	0.00413863125785216	1.15170721959172e-10	0.882981664998339
TCGA-AA-3538-01	4.22071689199892	0.00388132338005691	0.0351892204618191	0.0167087498282237	0.0158125428737297	0.00499328072191641	1.31088589219758e-09	0.864141400980283
TCGA-AA-3542-01	3.55914914773726	0.000490224354637009	0.00755096650474897	0.00469872261611755	0.00565618156978479	0.0030661074493474	4.54089650634863e-10	0.972025999097266
TCGA-AA-3543-01	5.25034769137827	0.00407227403161787	0.0405281678094734	0.0270312115446293	0.00966850204144062	0.0160537066664397	0.00245487110694677	0.855595256882157
TCGA-AA-3544-01	4.3304006414509	0.00553258329261272	0.0246507122758086	0.00410992963043169	0.0225578545196519	0.0177344073449216	0.00260446938263172	0.898035698773894
TCGA-AA-3548-01	3.86211411139865	0.00675425141998328	0.0267414124867743	0.0118787875413941	0.00917519567994325	0.00976654047835568	3.00675837973952e-09	0.901891599679992
TCGA-AA-3549-01	3.97845192329295	0.00265665817425802	0.021216556596749	0.0148729395538497	0.0164939092379528	0.00409909571773087	0.000299563105117608	0.898776465227811
TCGA-AA-3552-01	3.70851834455008	0.0090374373615509	0.0457841628226771	0.0249617036700928	0.0264419093374153	0.0103851169454288	2.77815809929723e-05	0.855720931662462
TCGA-AA-3553-01	4.36397702265932	0.00397021856333951	0.0326804532913247	0.0196390616743427	0.014111050659235	0.00689423543673351	1.55452771437833e-08	0.887044126774868
TCGA-AA-3554-01	5.25091232102357	0.00826723430531306	0.0737290086967206	0.00126223733499093	0.0264788415490513	0.0177120118390483	2.77364631823038e-08	0.739354500037619
TCGA-AA-3555-01	5.48905476178759	0.000888999685256355	0.0396502137948556	0.00467424966319211	0.0168640037697527	0.0101845346143858	5.28928642699869e-09	0.860212450766979
TCGA-AA-3556-01	4.83093979278601	0.00393086317722333	0.0413360755188637	0.0166747563772261	0.0142515315461498	0.00546382304529088	3.27274221818983e-09	0.898687096583312
TCGA-AA-3560-01	4.1245183861381	0.00190167636502748	0.0311762178307767	0.0101333477281312	0.00887315826818026	0.00173114629091682	2.46056635461055e-10	0.937877001170269
TCGA-AA-3561-01	4.1029520148541	0.000990791328492139	0.0182969728417262	0.00870954567086269	0.00597467045287498	0.00309506116299064	2.3589649093014e-10	0.95347463836101
TCGA-AA-3562-01	4.02914364060378	0.00583561718856994	0.0268922553934932	0.00933600563480367	0.0153252903771658	0.00636549550614602	1.24304500066787e-09	0.892704842403198
TCGA-AA-3664-01	4.0861383485879	0.00183395650116822	0.0580017274117986	0.0153276842075341	0.0130276388298349	0.00424375376386014	2.92706060805688e-13	0.883800814607757
TCGA-AA-3666-01	3.72957452219412	0.00178074900410095	0.0354648507921315	0.0153456161206465	0.0116403811242083	0.00693842530633597	2.57857045431666e-05	0.913699603553726
TCGA-AA-3667-01	3.86751103506941	0.0014772855699651	0.0127824051226505	0.00442201652377457	0.0140157706390062	0.00500820377063722	1.17022649730163e-06	0.943657903038503
TCGA-AA-3672-01	4.73367972385188	0.00301594151103522	0.0126719362256455	0.0067707506994961	0.0211085587828451	0.0184476024183622	0.0017982880787972	0.897341606589294
TCGA-AA-3673-01	6.00211515284655	0.00525277572147046	0.0389709757296918	0.0178811495693465	0.0170529925489366	0.00327065176252043	7.57413671369865e-11	0.872666327650031
TCGA-AA-3678-01	4.43927738118776	0.00470275691040652	0.0438417744910366	0.0106090464652566	0.0156412636691217	0.00590068952244936	1.04533601372611e-09	0.892419384684887
TCGA-AA-3679-01	3.86699696960931	0.00388953141196266	0.0334821036671546	0.0128345991107123	0.0122402770218353	0.00381644972057627	0.00021935653658058	0.908189964494236
TCGA-AA-3680-01	3.81008315640559	0.0085925295249754	0.0573201482360641	0.0251733917236402	0.0166521107693499	0.00554248613816853	5.91660442345765e-11	0.871851447310845
TCGA-AA-3681-01	4.20471198353437	0.00570049169336796	0.0442964679163738	0.0138073563435834	0.0149736300969237	0.00649488023238681	1.05056619871618e-11	0.891099270171437
TCGA-AA-3684-01	4.29415018817123	0.00487738452790863	0.01128851806605	0.00655201979409952	0.0633841920810366	0.0225525600585681	0.000655812323105212	0.753094677063393
TCGA-AA-3688-01	4.39815880100238	0.00401068097831761	0.0320242448954599	0.0122089706488688	0.0131835213041914	0.00473196293706163	5.62209539347592e-11	0.907894326132082
TCGA-AA-3692-01	4.3480057407816	0.00248423706932446	0.0272193950333484	0.0127039300034298	0.0113095004811995	0.0101140544886489	4.96052958503351e-10	0.91715612653717
TCGA-AA-3693-01	5.09934149777662	0.00101740701504419	0.0282750457721277	0.0167336540084252	0.0086123313410002	0.00290420109946991	2.05548298689237e-11	0.935152946216709
TCGA-AA-3696-01	5.58503463366989	0.00233859017684153	0.0458728458722615	0.014503644636053	0.0133197115838089	0.0036854176485419	1.93816466634016e-09	0.853939297719279
TCGA-AA-3710-01	5.21487083400391	0.00388569985608569	0.0441229180142917	0.0279954813476422	0.0177667532600799	0.0209225378468565	0.0013197668556128	0.843958698788232
TCGA-AA-3715-01	5.15072619426437	0.00566583765808288	0.0443292871214455	9.45969224586954e-07	0.0221173054384439	0.0279784570684633	0.00356630275889163	0.750540634380788
TCGA-AA-3811-01	5.4608735928112	0.0076019487415679	0.0484394308440743	0.0138155849884574	0.0192026930430125	0.0104011926054245	9.79952134757236e-10	0.86504065795446
TCGA-AA-3812-01	4.28152763854093	0.00208614304014602	0.0158282872609791	0.00220779254635466	0.028136676463735	0.0139496962984169	6.28546656187293e-09	0.872064603562598
TCGA-AA-3814-01	4.78988050214615	0.0031334753367363	0.0228358357667188	0.0231991967788559	0.0087875480236265	0.0129231157402439	1.39113589174992e-09	0.861100500880956
TCGA-AA-3815-01	4.87656114760828	0.00482872961975388	0.0414878992225081	0.0216462993252764	0.0101928778966296	0.0124689163808814	0.00174580145267791	0.876354435127324
TCGA-AA-3818-01	4.81734185337627	0.0019248881208747	0.0364399882056595	0.014677170853117	0.0105044162311154	0.00341107601412186	1.46166778660979e-10	0.9211085155201
TCGA-AA-3819-01	4.85867232811681	0.00351856153329892	0.0366739580025439	0.0157256160990545	0.0152202861407492	0.0039500456767356	5.62366681674993e-11	0.888292405857233
TCGA-AA-3821-01	5.04794838533121	0.000376527990847095	0.0723970371661756	0.0231670033647727	0.0151263544313026	0.00720915653899449	0.000176840657156854	0.809991420453436
TCGA-AA-3831-01	4.68767101636367	0.00604443733351083	0.0413313397649675	0.0179089912820017	0.0228102186421674	0.00838974558230336	5.01461845139229e-10	0.869098590749885
TCGA-AA-3833-01	4.74089518833897	0.00578041242881616	0.0445088767010143	0.0217164930569969	0.022534439534149	0.00865248712827079	0.000500171071000063	0.823429234625836
TCGA-AA-3837-01	4.76285903758487	0.00385645046557123	0.0291594338254362	0.0106641431646692	0.0159833545349509	0.00405820931597699	1.98515059539769e-09	0.875195989348086
TCGA-AA-3841-01	4.48760854106114	0.00636762859184841	0.0157847380136324	0.00858433546936315	0.0266476418213135	0.00893728494720899	1.94681532905784e-07	0.883821998239971
TCGA-AA-3842-01	4.55329905845613	0.00126102394289607	0.0349474497434491	0.0116744984326649	0.0110290412983089	0.00727972633454272	1.24452339062551e-09	0.863682927180719
TCGA-AA-3844-01	4.66542688228051	0.00178204110655444	0.038043997950554	0.0107325155571228	0.0107311802877776	0.00286878192297924	2.11756461310314e-09	0.919574000586392
TCGA-AA-3845-01	5.33991412123938	0.00557497075158633	0.0584167717334134	0.020132712770694	0.0127838242289994	0.00627896459584505	0.0027031489883799	0.85504700369332
TCGA-AA-3846-01	5.11683465403917	0.00469561803913088	0.0415762260830627	0.0179518444352908	0.00999505885676378	0.00453215595104495	2.1017518163723e-10	0.899592665143502
TCGA-AA-3848-01	3.71572866993199	0.00248986062723726	0.0167433633883968	0.00298584143775723	0.0240037201277634	0.00498895405514293	8.70216321193545e-10	0.928677866613938
TCGA-AA-3850-01	4.61909015825449	0.0187319601698222	0.0547372342862365	0.0115122153813354	0.0351282704582554	0.0106940315039198	2.77223463694234e-09	0.83334981167138
TCGA-AA-3851-01	4.38195472020593	0.00512615702242852	0.0371193114395079	0.015904356184564	0.0128362604029619	0.00735693964299591	2.11599672971512e-10	0.902167549154828
TCGA-AA-3852-01	5.16410241248175	0.00372458346657649	0.0356599963121857	0.00329134065484692	0.0151978941108716	0.00661087856656527	7.08844409899848e-09	0.847594696382159
TCGA-AA-3854-01	4.56108169473173	0.00200947949384637	0.0367387382902968	0.0442450334017628	0.0153040569091044	0.00587599198421667	2.74699103892386e-08	0.877897354968289
TCGA-AA-3855-01	4.82642645682266	0.00895649399106508	0.0383699870324027	0.0135516948705498	0.0149725069702371	0.0057533518814726	4.80430922470275e-10	0.904152529479889
TCGA-AA-3856-01	4.72075454171424	0.0107318426964991	0.0274306343049116	0.0194646011521885	0.0121169195613969	0.00827002469638312	1.01408873620498e-10	0.908347669193783
TCGA-AA-3858-01	4.61672232431879	0.00492694286737275	0.0277209803756059	0.00822904426533651	0.0161427453398376	0.00595442160736483	5.33025473775027e-10	0.887550172123449
TCGA-AA-3860-01	4.4630992673481	0.00929068072058513	0.033311868577544	0.00430477891437043	0.0142186369384088	0.00763110511786497	7.30685877164375e-09	0.857682472142816
TCGA-AA-3861-01	4.64177143257847	0.0133844675770577	0.0432567096133416	0.0160076387365916	0.00781457655626388	0.00497384211315054	2.69526260962354e-11	0.910903812196026
TCGA-AA-3862-01	3.76027418146369	0.00240235095888447	0.0260622967637098	0.0152128673991571	0.00927965508753889	0.00672656002502314	1.82233022728883e-09	0.926699475458917
TCGA-AA-3864-01	5.38784845861477	0.00139018854231797	0.0373555930150964	0.01815327502783	0.0104615469266331	0.00580843733617988	7.6435685332907e-09	0.889592271678257
TCGA-AA-3866-01	4.93367649345902	0.00407918372912215	0.0457366103969099	0.0121515873202732	0.021416626168331	0.0175332908284949	6.65036769275012e-09	0.8118371125069
TCGA-AA-3867-01	3.89630091557381	0.00528245796077384	0.0229248993172089	0.0176747542211815	0.0218048132956359	0.0083547594302366	4.29018061757545e-09	0.814526108064446
TCGA-AA-3869-01	4.59208024283443	0.00201777607611128	0.0434294544098722	0.025997681823085	0.0173394976768617	0.00852526747952058	2.61416045519813e-10	0.870374462284185
TCGA-AA-3870-01	4.03678463624121	0.00644958955643117	0.0356302362035022	0.0232857318596895	0.0227090313983497	0.015239733550918	3.32947996057506e-09	0.811438466304028
TCGA-AA-3872-01	4.80496218717578	0.00399917750010776	0.0342248460138483	0.0283175814780634	0.0367152236909284	0.0124779883050746	1.34046611780667e-08	0.748366897407982
TCGA-AA-3875-01	5.27866503325649	0.00591392410819517	0.030936918067516	0.0151996226279521	0.0114611576969296	0.00695754387342527	5.5955487579324e-10	0.876143257500649
TCGA-AA-3877-01	4.92995665200842	0.00191813129249681	0.0317089240724469	0.0206656358557753	0.0198320692867678	0.00941736948278248	0.000875332503548963	0.848307348133341
TCGA-AA-3930-01	4.25965665231856	0.00230696628515423	0.0366210317504518	0.0208440955294166	0.0141266644224314	0.0096262507943949	3.38529368728575e-10	0.892560999358059
TCGA-AA-3939-01	4.83960189179601	0.00402754918696406	0.0349625575103439	0.0103373029999566	0.00830080948127408	0.00444688309165246	1.97443605161294e-09	0.912027417789383
TCGA-AA-3941-01	4.98240953565477	0.00247275128149452	0.0423860458925262	0.0135637636564854	0.0118508495134771	0.0036168277012282	1.29660149150243e-13	0.917225822625827
TCGA-AA-3947-01	4.58359730593646	0.000805432068991866	0.0300477157916821	0.0196954103903044	0.00582121811922378	0.00616730128190045	8.04395936038921e-10	0.921192605754958
TCGA-AA-3949-01	4.8275091166947	0.00619883110987201	0.0181846782722975	0.0172248700342618	0.0114391294357324	0.0202291021462896	0.00642203792383301	0.880546028448253
TCGA-AA-3950-01	4.90822687396635	0.00140704993357189	0.0547794842502443	0.00509552469737469	0.0213690584299899	0.0231358928937863	0.00225793649967754	0.821717311400513
TCGA-AA-3952-01	3.97833293549279	0.000720911419231823	0.0262482202409655	0.00725681168815279	0.0212267278716187	0.00998816258528433	7.06537725021543e-10	0.886958715349768
TCGA-AA-3955-01	4.65045439228962	0.00253770100914155	0.025945440038649	0.0260100410422836	0.00825578294914079	0.00360328169792651	7.76950784515664e-10	0.921390111178698
TCGA-AA-3956-01	4.1991226420136	0.0067395629122187	0.0397297426373887	0.0134869255349808	0.024489856637339	0.00511655493225075	7.63634642839549e-11	0.87169462409478
TCGA-AA-3966-01	5.14767302516204	0.00307997716221352	0.0493930021563667	0.00332435223982221	0.019356540827718	0.0240374362024264	0.0036885044756755	0.83416721979436
TCGA-AA-3968-01	5.01104830540555	0.00452168642055928	0.034073518305211	0.0240515160483231	0.0183924866662615	0.00765881386597937	3.81960681533355e-08	0.849078328866812
TCGA-AA-3970-01	4.91992638592783	0.00827777335776237	0.0416092518661519	0.020625675182611	0.0144026224190826	0.00722773382351055	1.24529239403644e-09	0.891616793038324
TCGA-AA-3971-01	4.04916024697002	0.0111391771431003	0.040400296703016	0.0154698606894643	0.0163637996166902	0.00800074086362816	5.22036698463694e-10	0.892475003277674
TCGA-AA-3972-01	4.89589392754222	0.000875499417957306	0.0279456238760488	0.0116126349953439	0.013000980071244	0.00313139014719239	6.46352167596862e-11	0.90510014129199
TCGA-AA-3973-01	4.70708299177171	0.00178738212663434	0.0232229287716368	0.0362432197425457	0.0245749511513985	0.0030101503295558	8.52244373584288e-10	0.887568496283821
TCGA-AA-3975-01	3.92294945276599	0.00305328472591786	0.0273565346298258	0.0101447305765568	0.0246457395909549	0.00742087943545771	9.94399493014569e-11	0.893849588708227
TCGA-AA-3976-01	4.07923302357674	0.00252022311068879	0.0319106575177644	0.0134462270697089	0.00881363993369402	0.00398177000404018	4.49462678999807e-09	0.917010055008148
TCGA-AA-3977-01	4.82737700455601	0.00128225865233338	0.0500833415177118	0.015570382955781	0.00978654508314612	0.00942922934180287	0.00140715527016098	0.879012230221992
TCGA-AA-3979-01	4.10245657665073	0.00072012797099561	0.0179499273076405	0.0102853121275459	0.00649631890260549	0.0023121871490052	2.88020023646475e-10	0.951780806453289
TCGA-AA-3980-01	4.21133154526848	0.00190887536379084	0.0323131719756754	0.0268250529195768	0.0161352844568696	0.00759359198652559	0.00208519185204917	0.893851851856968
TCGA-AA-3982-01	4.01088723140921	0.00432271960391672	0.0343871552994306	0.0175381532143698	0.0179493665292999	0.0105387051913572	1.23020527471218e-10	0.891745888600222
TCGA-AA-3984-01	4.78560809100316	0.00367122063391143	0.0668656992192053	0.0195304965841423	0.0198576778496904	0.0057951052367508	0.000631257910498686	0.802101871378019
TCGA-AA-3986-01	4.76607565558917	0.0207505883198881	0.0480497950045115	0.0169189607013489	0.0212939172036298	0.00913982486646359	6.32765250597106e-11	0.849717807364085
TCGA-AA-3989-01	4.71853150615043	0.00925633134000806	0.0254498983963388	0.01359662777456	0.0165797288132543	0.0121334445078724	4.83834606048953e-10	0.872756224109491
TCGA-AA-3994-01	4.71691409490618	0.000916933607500268	0.0230868113011968	0.0238811300717753	0.0128058706891829	0.00592408283768705	6.78818925935329e-05	0.909908394452203
TCGA-AA-A004-01	4.8996300271907	0.00837890744432356	0.00132610696325672	8.22237005395615e-07	0.0644623306944283	0.0109477761148184	0.000587378131279592	0.886803590047895
TCGA-AA-A00A-01	5.32633240531116	0.00230912022720219	0.0371482551592545	0.00705023319732098	0.017750167874815	0.00642175455990563	0.00229837147330675	0.852858896759638
TCGA-AA-A00D-01	4.72947663678072	0.00851783825205852	0.0452713162891857	0.0177326337394868	0.0205613817101042	0.0125026695116247	0.00172414898260724	0.850588392625497
TCGA-AA-A00E-01	5.14630900544921	0.00764560662906648	0.057407362252637	0.00861324277359327	0.0158139321218047	0.0130961134214483	0.00275344901300003	0.851151243493121
TCGA-AA-A00F-01	4.02758757356117	0.00313181074099081	0.0434365558125109	0.00814056572696134	0.0224250764658849	0.00596130508812853	1.90107597435909e-09	0.840127879662299
TCGA-AA-A00J-01	5.15168025431068	0.000652016947588208	0.0427346149380152	0.00770941056494483	0.0202256446249997	0.00841060246549439	8.39377768264221e-09	0.862997526037823
TCGA-AA-A00K-01	5.06766883006683	0.00273671705726391	0.0383959779302347	0.0119502124341036	0.0172172358375908	0.0041216166509994	2.44086434761735e-10	0.892452940615642
TCGA-AA-A00L-01	4.00478900369711	0.0010121184593312	0.0202607432480784	0.0148607619193471	0.0136280581941144	0.00160386599322648	4.26957254441458e-11	0.930714502346175
TCGA-AA-A00N-01	5.2202912554592	0.0008023772332073	0.0406508088453508	5.24727447813535e-05	0.0332053418555492	0.0101296154545663	5.94828099224123e-09	0.751848874884811
TCGA-AA-A00O-01	4.95992313211466	0.00139061933656343	0.0287125559162541	0.029646002239562	0.0723448507065946	0.00455552091677945	4.81938523549209e-10	0.815829945646236
TCGA-AA-A00Q-01	5.11835141930178	0.00203271265187821	0.054803754828288	0.0145749924638727	0.0213045428777952	0.00345586275530346	1.14607652646058e-12	0.879070692971608
TCGA-AA-A00R-01	5.81586486101323	0.00721857891152094	0.0219837791726162	0.0164310821155844	0.0211048559016291	0.017932060424122	0.0193143811572074	0.853193986369863
TCGA-AA-A00U-01	4.50641787436694	0.00111989488494296	0.0283306369319144	0.0096820248351404	0.0144946480768286	0.00266468462865758	3.60781288164085e-10	0.913992967603501
TCGA-AA-A00W-01	5.34460483353003	0.00316780470174871	0.0362016452087418	0.0101150961044873	0.013611088573851	0.00206055473546794	2.45404180607021e-09	0.92813886389408
TCGA-AA-A00Z-01	5.55203578637873	0.00237548718129428	0.025030847260084	0.0106047793308289	0.0148168750236277	0.00304905875728317	9.971842068056e-09	0.906631950926915
TCGA-AA-A010-01	4.96086844760721	0.00312412545055884	0.0561609900974199	0.0127857923981223	0.0189173141477842	0.00705854854429253	1.98605857161023e-09	0.875734082274729
TCGA-AA-A017-01	4.290903551485	0.00251819378212768	0.0273780729880268	0.00991315179009696	0.0194997490221361	0.00262250856917508	8.05585115212828e-10	0.872081089186079
TCGA-AA-A01C-01	4.60686265679914	0.00142234054582793	0.0222023791375565	0.000923912284809529	0.0133434978475978	0.00473372885502425	1.01394401884415e-07	0.86530199049755
TCGA-AA-A01D-01	5.27798474729977	0.000987224399507297	0.0353642465326423	0.000242344044286747	0.0351832612805439	0.0107518761649657	5.72913526868958e-09	0.790829322139535
TCGA-AA-A01F-01	4.72586110348619	0.00121660212154172	0.0294861600890768	0.0109424117083288	0.00668394501441846	0.00119506732375785	1.6853517983936e-11	0.943497093740775
TCGA-AA-A01G-01	4.26880864324537	0.0016855946777635	0.0324030915844229	0.0117727249089335	0.012458907974824	0.00144616401071967	6.99801707802038e-10	0.91433715252973
TCGA-AA-A01I-01	4.65351293848283	0.00177810866463356	0.0498396178075808	0.0179858050911739	0.00977542842619957	0.00147199028883791	2.23958708064636e-10	0.909426309906915
TCGA-AA-A01K-01	4.673522504429	0.00433019808074876	0.053395724792963	0.017776102493291	0.0162426090126895	0.00502176990927411	8.26879384129961e-05	0.806140144630694
TCGA-AA-A01Q-01	4.64779225840153	0.00157499731514437	0.0347957219668241	0.0144496474190197	0.0119624220023459	0.00600618959921874	0.00166745482771248	0.920061047895909
TCGA-AA-A01R-01	5.23238830726856	0.00188115812662488	0.0169355413679334	0.01375375237103	0.0135002624141493	0.0112420704236691	0.00170832691110096	0.904052118343821
TCGA-AA-A01S-01	4.0683612600478	0.000564991834590293	0.020518735962255	0.00680240699714652	0.00785331917739665	0.00128596714889433	2.66763382616015e-11	0.952566105966354
TCGA-AA-A01T-01	2.9493855199686	9.54156837762407e-05	0.0130295308522346	0.00534376197513844	0.00858995709995809	0.00122618272080058	9.50334433933398e-06	0.956619344022706
TCGA-AA-A01V-01	4.5940110216367	0.00137153082083155	0.0228271722301343	0.0263514940698234	0.017188531191463	0.00305597834527391	5.74506991452729e-10	0.921633244876223
TCGA-AA-A022-01	4.72280479943671	0.00271728370714162	0.0274930192975179	0.0360488768532917	0.014759691637414	0.0108204673526313	0.00376429999614546	0.864952279792189
TCGA-AA-A024-01	4.70012340032295	0.00121118254969388	0.0350851226182567	0.0344480078584944	0.0152133599183766	0.00270118354682903	2.0550840924585e-12	0.898142654729102
TCGA-AA-A029-01	5.25510790405862	0.000297855970831956	0.0300876777544223	0.0199995417632273	0.00988413625366186	0.00155817315040218	6.90705432232148e-10	0.926290495112981
TCGA-AA-A02E-01	4.72352033664593	0.00117068249283765	0.0318220529767522	0.0266203498317715	0.0184542494870795	0.00237932073081761	3.24103371139504e-11	0.902770074503375
TCGA-AA-A02F-01	4.71902459287542	0.00159031681527863	0.041410404239136	0.0149208803220977	0.0220432155161234	0.001451204599425	9.41695067091402e-11	0.882709541948979
TCGA-AA-A02H-01	5.04790477421298	0.00190735505743887	0.0262084638272814	0.00791591220457765	0.0146261475659748	0.00336960539313327	1.2174164603971e-08	0.905653187591253
TCGA-AA-A02J-01	3.99698522633621	0.000551398844067277	0.0128171671599221	0.00522091086482389	0.00763379429077559	0.000969783975887352	8.38438292263849e-11	0.961392462959796
TCGA-AA-A02O-01	5.1361872839865	0.00145631457917153	0.0177026036739381	0.00415516159047175	0.0173892014480107	0.00265231845316249	1.44171548530387e-09	0.936014111750508
TCGA-AA-A02R-01	5.11249580597732	0.00237942762083988	0.0423590349893693	0.00921511187369001	0.0176277336762293	0.0227995350635427	0.00321758609567054	0.865118954203863
TCGA-AA-A02W-01	3.78561332173155	0.00212386206098723	0.0232373188100985	0.0302788979011068	0.0102169268501098	0.00243945120500406	1.67094701482433e-10	0.912644956938309
TCGA-AA-A03F-01	4.59662510848931	0.00849160764810979	0.0589120976710317	0.0142834554520472	0.0198351946833452	0.00421946033054894	2.33966457120346e-11	0.876152106826536
TCGA-AA-A03J-01	4.40291996092457	0.0015459999155941	0.0335706389854129	0.00795572168971852	0.0211911549136569	0.00754393692963078	0.000307471232695239	0.875946168150501
TCGA-AY-4070-01	3.96838571384769	0.0130407249335014	0.041326205546935	0.0273758603368365	0.023659106006339	0.00483379903752188	7.74256850138794e-09	0.852481365335261
TCGA-AY-4071-01	4.65171187813156	0.00986705416003796	0.0442715789732401	0.0155479109597684	0.016159746398942	0.00931810767992157	0.000317719193935617	0.878178544675714
TCGA-AZ-4308-01	3.9513266836668	0.00066935932694304	0.00840034558759572	3.55622960035091e-07	0.0157802671639075	0.00560496825841357	3.41002511312521e-05	0.909905047253142
TCGA-CM-4746-01	5.30603251615309	0.000487172916491473	0.0135666111532308	0.00722811369338885	0.00600999592585629	0.00177338482309591	1.1923030111577e-09	0.965366974945971
TCGA-CM-4748-01	4.81840067087351	0.00328322920457437	0.0177537227778452	0.023488997942512	0.0197696217863525	0.00640522421820802	1.12275480540849e-09	0.879742331022866
TCGA-CM-4750-01	5.51482922847525	0.0032363951000762	0.0143201701241178	0.0114171311131014	0.00634861204096449	0.00227076020119511	2.09503780636829e-09	0.932285750731895
TCGA-CM-4752-01	3.80226560842511	0.00370835729148187	0.0234437720163683	0.0105475104074305	0.0122443183967818	0.0090360712525299	4.15343740216568e-05	0.905130513097031
TCGA-CM-5341-01	4.26608938194531	0.000440284953921906	0.00958211285068289	0.0134419075212581	0.00468135604536712	0.0166949992493698	1.39024860749604e-09	0.935717060002319
