# Supplementary material for: Identification of CHMP7 as a promising immunobiomarker for immunotherapy and chemotherapy and impact on prognosis of colorectal cancer patients
Source: Front Cell Dev Biol. 2023 Aug 30;11:1211843. doi: 10.3389/fcell.2023.1211843 (PMC10499328; doi:10.3389/fcell.2023.1211843)
Supplement: Supplementary file 3 [file DataSheet2.ZIP › Sup1.xlsx]

## Sheet: EREG-METHss
	EREG-METHss	Expression	SampleName
GBM(N=51)	0.185802	4.7501	TCGA-06-5412-01
GBM(N=51)	0.218133	4.8788	TCGA-12-5299-01
GBM(N=51)	0.17726	4.4463	TCGA-06-5410-01
GBM(N=51)	0.312145	5.6433	TCGA-76-4929-01
GBM(N=51)	0.314504	5.2095	TCGA-06-0125-01
GBM(N=51)	0.181443	4.8136	TCGA-26-1442-01
GBM(N=51)	0.225997	4.3177	TCGA-26-5136-01
GBM(N=51)	0.273387	5.1002	TCGA-76-4927-01
GBM(N=51)	0.277445	4.7225	TCGA-26-5132-01
GBM(N=51)	0.243973	5.1792	TCGA-76-4932-01
GBM(N=51)	0.247066	4.6189	TCGA-06-0190-01
GBM(N=51)	0.368497	4.8885	TCGA-26-5135-01
GBM(N=51)	0.299299	4.6899	TCGA-12-5295-01
GBM(N=51)	0.245129	4.656	TCGA-28-5204-01
GBM(N=51)	0.311104	5.3299	TCGA-06-5856-01
GBM(N=51)	0.257129	4.7629	TCGA-06-5418-01
GBM(N=51)	0.24972	5.1502	TCGA-06-5414-01
GBM(N=51)	0.333838	5.6756	TCGA-06-5417-01
GBM(N=51)	0.341691	2.2753	TCGA-26-5134-01
GBM(N=51)	0.281668	5.1355	TCGA-76-4925-01
GBM(N=51)	0.266588	4.9547	TCGA-28-2510-01
GBM(N=51)	0.234562	4.9113	TCGA-06-5413-01
GBM(N=51)	0.367425	5.7716	TCGA-28-5215-01
GBM(N=51)	0.342386	4.579	TCGA-28-5220-01
GBM(N=51)	0.268777	4.98443	TCGA-06-0211-01
GBM(N=51)	0.259315	5.381	TCGA-76-4931-01
GBM(N=51)	0.340911	4.3082	TCGA-32-5222-01
GBM(N=51)	0.203318	4.5952	TCGA-28-5213-01
GBM(N=51)	0.269449	5.2529	TCGA-28-5209-01
GBM(N=51)	0.209758	6.2302	TCGA-28-5218-01
GBM(N=51)	0.296686	5.2612	TCGA-06-5859-01
GBM(N=51)	0.314547	4.1684	TCGA-19-4065-01
GBM(N=51)	0.311643	5.2832	TCGA-06-5408-01
GBM(N=51)	0.43371	4.7777	TCGA-28-5216-01
GBM(N=51)	0.295328	5.1416	TCGA-28-5207-01
GBM(N=51)	0.717374	5.5116	TCGA-06-5416-01
GBM(N=51)	0.243276	4.8997	TCGA-06-5415-01
GBM(N=51)	0.367062	5.0648	TCGA-06-5411-01
GBM(N=51)	0.286239	4.1772	TCGA-26-5139-01
GBM(N=51)	0.214873	5.1111	TCGA-76-4928-01
GBM(N=51)	0.199193	4.6142	TCGA-32-1980-01
GBM(N=51)	0.186639	4.4713	TCGA-14-0781-01
GBM(N=51)	0.272177	4.853	TCGA-76-4926-01
GBM(N=51)	0.361893	5.2338	TCGA-26-5133-01
GBM(N=51)	0.29356	5.2453	TCGA-41-5651-01
GBM(N=51)	0.335632	4.5066	TCGA-06-0210-01
GBM(N=51)	0.207747	4.9677	TCGA-19-5960-01
GBM(N=51)	0.220623	4.8223	TCGA-15-1444-01
GBM(N=51)	0.305807	5.0036	TCGA-28-5208-01
GBM(N=51)	0.29386	5.5907	TCGA-06-1804-01
GBM(N=51)	0.296534	5.0828	TCGA-06-5858-01
GBMLGG(N=558)	0.0990819	5.3078	TCGA-S9-A7J2-01
GBMLGG(N=558)	0.30068	5.8948	TCGA-E1-A7YI-01
GBMLGG(N=558)	0.185802	4.7501	TCGA-06-5412-01
GBMLGG(N=558)	0.0955742	5.1148	TCGA-DU-7302-01
GBMLGG(N=558)	0.167721	5.1355	TCGA-DU-A7TI-01
GBMLGG(N=558)	0.218133	4.8788	TCGA-12-5299-01
GBMLGG(N=558)	0.215919	4.691	TCGA-P5-A5EX-01
GBMLGG(N=558)	0.172972	5.1938	TCGA-HT-8563-01
GBMLGG(N=558)	0.103126	4.991	TCGA-FG-A60K-01
GBMLGG(N=558)	0.227705	5.0985	TCGA-CS-5397-01
GBMLGG(N=558)	0.112532	5.2969	TCGA-E1-5322-01
GBMLGG(N=558)	0.18905	5.1136	TCGA-HT-8558-01
GBMLGG(N=558)	0.105779	5.2188	TCGA-S9-A6U8-01
GBMLGG(N=558)	0.157165	4.6742	TCGA-HT-7854-01
GBMLGG(N=558)	0.156249	4.7225	TCGA-HT-7467-01
GBMLGG(N=558)	0.157336	5.0605	TCGA-HT-7874-01
GBMLGG(N=558)	0.151302	5.1555	TCGA-S9-A6TV-01
GBMLGG(N=558)	0.231107	4.8929	TCGA-VM-A8CD-01
GBMLGG(N=558)	0.178264	5.2506	TCGA-HT-7616-01
GBMLGG(N=558)	0.278226	5.1469	TCGA-KT-A7W1-01
GBMLGG(N=558)	0.151548	4.7148	TCGA-P5-A5F2-01
GBMLGG(N=558)	0.166881	4.7302	TCGA-HT-7607-01
GBMLGG(N=558)	0.150299	4.9996	TCGA-HT-7873-01
GBMLGG(N=558)	0.143469	4.8783	TCGA-HT-7603-01
GBMLGG(N=558)	0.0882882	4.748	TCGA-DB-A64P-01
GBMLGG(N=558)	0.127891	4.8151	TCGA-HW-7486-01
GBMLGG(N=558)	0.144068	4.5717	TCGA-P5-A5F1-01
GBMLGG(N=558)	0.129051	4.3869	TCGA-DU-7011-01
GBMLGG(N=558)	0.192986	4.427	TCGA-P5-A77X-01
GBMLGG(N=558)	0.10732	4.7231	TCGA-HW-7493-01
GBMLGG(N=558)	0.163051	4.5663	TCGA-VM-A8CA-01
GBMLGG(N=558)	0.139009	5.0282	TCGA-DU-7015-01
GBMLGG(N=558)	0.082992	4.865	TCGA-TM-A7C5-01
GBMLGG(N=558)	0.197349	4.9612	TCGA-DU-8162-01
GBMLGG(N=558)	0.12468	4.5154	TCGA-TM-A84O-01
GBMLGG(N=558)	0.17726	4.4463	TCGA-06-5410-01
GBMLGG(N=558)	0.13415	4.9644	TCGA-S9-A7R3-01
GBMLGG(N=558)	0.108902	5.248	TCGA-TQ-A7RN-01
GBMLGG(N=558)	0.151136	5.3782	TCGA-DU-A6S6-01
GBMLGG(N=558)	0.131508	5.0943	TCGA-P5-A735-01
GBMLGG(N=558)	0.225872	4.8585	TCGA-HT-7691-01
GBMLGG(N=558)	0.102839	4.3002	TCGA-FG-A6J1-01
GBMLGG(N=558)	0.147954	5.1482	TCGA-S9-A7R7-01
GBMLGG(N=558)	0.312145	5.6433	TCGA-76-4929-01
GBMLGG(N=558)	0.217205	5.1831	TCGA-DU-6402-01
GBMLGG(N=558)	0.142811	3.9041	TCGA-HT-7684-01
GBMLGG(N=558)	0.265248	5.1784	TCGA-HT-8104-01
GBMLGG(N=558)	0.123675	5.0896	TCGA-FN-7833-01
GBMLGG(N=558)	0.140422	4.7442	TCGA-HT-7473-01
GBMLGG(N=558)	0.211986	4.4304	TCGA-HT-8019-01
GBMLGG(N=558)	0.0684084	5.5179	TCGA-TQ-A7RU-01
GBMLGG(N=558)	0.0946437	4.836	TCGA-DB-A4XF-01
GBMLGG(N=558)	0.136411	4.7104	TCGA-FG-A713-01
GBMLGG(N=558)	0.299803	4.2795	TCGA-E1-A7YL-01
GBMLGG(N=558)	0.182754	5.2265	TCGA-CS-5396-01
GBMLGG(N=558)	0.124821	5.2649	TCGA-HW-8322-01
GBMLGG(N=558)	0.063764	4.7285	TCGA-S9-A6U9-01
GBMLGG(N=558)	0.130456	4.6657	TCGA-HT-7676-01
GBMLGG(N=558)	0.309296	5.5027	TCGA-HT-7469-01
GBMLGG(N=558)	0.0968113	4.7603	TCGA-HT-7478-01
GBMLGG(N=558)	0.184393	5.1048	TCGA-DU-A5TW-01
GBMLGG(N=558)	0.120698	4.9289	TCGA-S9-A6TX-01
GBMLGG(N=558)	0.318152	5.1252	TCGA-RY-A83Z-01
GBMLGG(N=558)	0.314504	5.2095	TCGA-06-0125-01
GBMLGG(N=558)	0.11495	4.6347	TCGA-FG-A6IZ-01
GBMLGG(N=558)	0.222108	5.3184	TCGA-CS-4941-01
GBMLGG(N=558)	0.139278	4.8105	TCGA-DH-A7UT-01
GBMLGG(N=558)	0.136964	5.1579	TCGA-DU-5871-01
GBMLGG(N=558)	0.153845	5.2273	TCGA-HW-8321-01
GBMLGG(N=558)	0.128313	5.0444	TCGA-EZ-7264-01
GBMLGG(N=558)	0.178938	5.407	TCGA-CS-6666-01
GBMLGG(N=558)	0.092382	5.4572	TCGA-HW-7491-01
GBMLGG(N=558)	0.0761838	5.5135	TCGA-S9-A6U1-01
GBMLGG(N=558)	0.122633	5.3385	TCGA-E1-5307-01
GBMLGG(N=558)	0.27055	5.2858	TCGA-DU-A76L-01
GBMLGG(N=558)	0.113459	5.1486	TCGA-HW-7495-01
GBMLGG(N=558)	0.229187	4.511	TCGA-CS-6669-01
GBMLGG(N=558)	0.157047	4.6611	TCGA-HT-7481-01
GBMLGG(N=558)	0.130755	5.1534	TCGA-DU-8163-01
GBMLGG(N=558)	0.181443	4.8136	TCGA-26-1442-01
GBMLGG(N=558)	0.289725	3.7432	TCGA-HT-8110-01
GBMLGG(N=558)	0.133018	5.2001	TCGA-RY-A840-01
GBMLGG(N=558)	0.240791	4.4628	TCGA-VM-A8C9-01
GBMLGG(N=558)	0.198857	5.2103	TCGA-HW-8319-01
GBMLGG(N=558)	0.096311	5.2947	TCGA-HT-7482-01
GBMLGG(N=558)	0.130908	4.8365	TCGA-QH-A6CW-01
GBMLGG(N=558)	0.138154	5.1077	TCGA-DU-5870-01
GBMLGG(N=558)	0.147694	4.796	TCGA-TM-A84S-01
GBMLGG(N=558)	0.225997	4.3177	TCGA-26-5136-01
GBMLGG(N=558)	0.112175	5.3045	TCGA-RY-A845-01
GBMLGG(N=558)	0.273387	5.1002	TCGA-76-4927-01
GBMLGG(N=558)	0.114228	5.4835	TCGA-FG-8182-01
GBMLGG(N=558)	0.277445	4.7225	TCGA-26-5132-01
GBMLGG(N=558)	0.188064	4.2204	TCGA-FG-6688-01
GBMLGG(N=558)	0.201256	4.5386	TCGA-TQ-A7RP-01
GBMLGG(N=558)	0.16692	4.9477	TCGA-HT-8113-01
GBMLGG(N=558)	0.243973	5.1792	TCGA-76-4932-01
GBMLGG(N=558)	0.204234	5.064	TCGA-HT-7689-01
GBMLGG(N=558)	0.0991735	4.6065	TCGA-FG-7638-01
GBMLGG(N=558)	0.281752	5.5342	TCGA-DU-7013-01
GBMLGG(N=558)	0.142724	4.8095	TCGA-E1-A7Z3-01
GBMLGG(N=558)	0.136436	4.7496	TCGA-HT-7476-01
GBMLGG(N=558)	0.111034	5.1441	TCGA-TQ-A7RG-01
GBMLGG(N=558)	0.184134	4.8033	TCGA-FG-8181-01
GBMLGG(N=558)	0.27325	5.6568	TCGA-DU-A7T6-01
GBMLGG(N=558)	0.158331	4.9132	TCGA-DB-A4XC-01
GBMLGG(N=558)	0.284586	4.722	TCGA-FG-A4MW-01
GBMLGG(N=558)	0.136764	5.0224	TCGA-DH-5142-01
GBMLGG(N=558)	0.107311	5.2895	TCGA-S9-A6U2-01
GBMLGG(N=558)	0.140669	5.5466	TCGA-TQ-A7RH-01
GBMLGG(N=558)	0.109185	4.8115	TCGA-DB-A75M-01
GBMLGG(N=558)	0.0604867	5.2138	TCGA-HT-8012-01
GBMLGG(N=558)	0.114534	5.1752	TCGA-S9-A7QW-01
GBMLGG(N=558)	0.157635	4.2204	TCGA-P5-A733-01
GBMLGG(N=558)	0.111066	4.9556	TCGA-E1-A7Z4-01
GBMLGG(N=558)	0.140717	4.0773	TCGA-DU-A5TR-01
GBMLGG(N=558)	0.0880724	4.8289	TCGA-FG-8185-01
GBMLGG(N=558)	0.11623	5.2285	TCGA-HW-8320-01
GBMLGG(N=558)	0.0742617	4.6247	TCGA-CS-6667-01
GBMLGG(N=558)	0.125095	5.2721	TCGA-DU-5849-01
GBMLGG(N=558)	0.217597	5.0562	TCGA-DB-5279-01
GBMLGG(N=558)	0.247066	4.6189	TCGA-06-0190-01
GBMLGG(N=558)	0.118995	4.8788	TCGA-CS-6670-01
GBMLGG(N=558)	0.137293	4.2921	TCGA-DB-A64V-01
GBMLGG(N=558)	0.206403	4.8856	TCGA-DU-5854-01
GBMLGG(N=558)	0.156773	5.3565	TCGA-DH-A7UR-01
GBMLGG(N=558)	0.114708	5.2906	TCGA-S9-A6WL-01
GBMLGG(N=558)	0.158011	4.7253	TCGA-HT-7880-01
GBMLGG(N=558)	0.368497	4.8885	TCGA-26-5135-01
GBMLGG(N=558)	0.038261	5.302	TCGA-E1-5318-01
GBMLGG(N=558)	0.0855578	5.76	TCGA-DU-6393-01
GBMLGG(N=558)	0.155651	4.9084	TCGA-DU-5853-01
GBMLGG(N=558)	0.398199	5.6865	TCGA-TM-A84J-01
GBMLGG(N=558)	0.126454	5.1748	TCGA-FG-5962-01
GBMLGG(N=558)	0.137982	5.0709	TCGA-F6-A8O4-01
GBMLGG(N=558)	0.110817	4.9065	TCGA-S9-A7R1-01
GBMLGG(N=558)	0.299299	4.6899	TCGA-12-5295-01
GBMLGG(N=558)	0.184087	5.6634	TCGA-TM-A84M-01
GBMLGG(N=558)	0.226002	4.9203	TCGA-HT-8107-01
GBMLGG(N=558)	0.124102	5.0255	TCGA-P5-A5ET-01
GBMLGG(N=558)	0.145113	4.7898	TCGA-P5-A72W-01
GBMLGG(N=558)	0.1523	4.8505	TCGA-FG-A70Y-01
GBMLGG(N=558)	0.165225	5.1607	TCGA-TM-A84R-01
GBMLGG(N=558)	0.134432	4.8837	TCGA-HW-A5KM-01
GBMLGG(N=558)	0.184901	5.5189	TCGA-HT-7477-01
GBMLGG(N=558)	0.227813	4.6719	TCGA-FG-A87Q-01
GBMLGG(N=558)	0.353196	4.9458	TCGA-FG-A70Z-01
GBMLGG(N=558)	0.332537	5.0326	TCGA-FG-A4MU-01
GBMLGG(N=558)	0.110727	5.5435	TCGA-DB-A4XB-01
GBMLGG(N=558)	0.167729	4.847	TCGA-WY-A85D-01
GBMLGG(N=558)	0.104456	5.2146	TCGA-FG-7641-01
GBMLGG(N=558)	0.14326	4.863	TCGA-DU-5872-01
GBMLGG(N=558)	0.146718	4.6253	TCGA-FG-6689-01
GBMLGG(N=558)	0.200343	4.686	TCGA-DB-5277-01
GBMLGG(N=558)	0.245129	4.656	TCGA-28-5204-01
GBMLGG(N=558)	0.120539	4.8495	TCGA-HT-A615-01
GBMLGG(N=558)	0.134627	5.0374	TCGA-DU-7301-01
GBMLGG(N=558)	0.123268	5.24	TCGA-P5-A5EW-01
GBMLGG(N=558)	0.101715	4.9496	TCGA-HT-A5RB-01
GBMLGG(N=558)	0.230511	4.7929	TCGA-E1-A7YN-01
GBMLGG(N=558)	0.260796	4.6474	TCGA-QH-A6XC-01
GBMLGG(N=558)	0.18491	5.1635	TCGA-S9-A6WN-01
GBMLGG(N=558)	0.172846	4.8954	TCGA-DB-A64L-01
GBMLGG(N=558)	0.299006	5.5379	TCGA-TM-A84I-01
GBMLGG(N=558)	0.163554	4.9397	TCGA-QH-A6CZ-01
GBMLGG(N=558)	0.17155	4.0575	TCGA-WY-A858-01
GBMLGG(N=558)	0.137925	5.5479	TCGA-VM-A8CB-01
GBMLGG(N=558)	0.165783	5.0418	TCGA-VM-A8CF-01
GBMLGG(N=558)	0.311104	5.3299	TCGA-06-5856-01
GBMLGG(N=558)	0.13807	4.591	TCGA-HT-7608-01
GBMLGG(N=558)	0.109588	4.8167	TCGA-CS-4938-01
GBMLGG(N=558)	0.127998	4.2803	TCGA-QH-A6X5-01
GBMLGG(N=558)	0.103155	5.4732	TCGA-DU-8166-01
GBMLGG(N=558)	0.166626	5.2601	TCGA-HT-8018-01
GBMLGG(N=558)	0.272458	4.837	TCGA-DU-7292-01
GBMLGG(N=558)	0.0971421	4.741	TCGA-S9-A6TU-01
GBMLGG(N=558)	0.21607	4.4523	TCGA-DB-A75P-01
GBMLGG(N=558)	0.257129	4.7629	TCGA-06-5418-01
GBMLGG(N=558)	0.100641	4.7725	TCGA-FG-6691-01
GBMLGG(N=558)	0.154052	5.1989	TCGA-DU-6399-01
GBMLGG(N=558)	0.120073	5.3349	TCGA-S9-A7IQ-01
GBMLGG(N=558)	0.24972	5.1502	TCGA-06-5414-01
GBMLGG(N=558)	0.178727	4.9426	TCGA-S9-A6WI-01
GBMLGG(N=558)	0.0866927	4.664	TCGA-DB-A64S-01
GBMLGG(N=558)	0.326161	4.6949	TCGA-FG-6692-01
GBMLGG(N=558)	0.134219	5.0286	TCGA-HW-7489-01
GBMLGG(N=558)	0.108488	5.2947	TCGA-R8-A6YH-01
GBMLGG(N=558)	0.333838	5.6756	TCGA-06-5417-01
GBMLGG(N=558)	0.186225	4.5286	TCGA-HT-A618-01
GBMLGG(N=558)	0.341691	2.2753	TCGA-26-5134-01
GBMLGG(N=558)	0.158667	4.2173	TCGA-QH-A65S-01
GBMLGG(N=558)	0.122638	4.9402	TCGA-DU-7019-01
GBMLGG(N=558)	0.281668	5.1355	TCGA-76-4925-01
GBMLGG(N=558)	0.331586	4.479	TCGA-DU-A7TJ-01
GBMLGG(N=558)	0.0993494	5.1776	TCGA-TM-A84H-01
GBMLGG(N=558)	0.266588	4.9547	TCGA-28-2510-01
GBMLGG(N=558)	0.131355	5.1792	TCGA-S9-A7R8-01
GBMLGG(N=558)	0.0898283	5.0023	TCGA-S9-A7R4-01
GBMLGG(N=558)	0.107526	5.2281	TCGA-S9-A7J3-01
GBMLGG(N=558)	0.126628	4.7856	TCGA-TM-A84L-01
GBMLGG(N=558)	0.137596	4.9964	TCGA-E1-A7YH-01
GBMLGG(N=558)	0.234562	4.9113	TCGA-06-5413-01
GBMLGG(N=558)	0.140068	5.1019	TCGA-P5-A5EV-01
GBMLGG(N=558)	0.326853	5.1883	TCGA-DU-A7TD-01
GBMLGG(N=558)	0.0868966	4.5211	TCGA-HW-A5KL-01
GBMLGG(N=558)	0.0855952	5.235	TCGA-RY-A83X-01
GBMLGG(N=558)	0.0992627	5.3038	TCGA-HT-7687-01
GBMLGG(N=558)	0.114651	4.9069	TCGA-WY-A85A-01
GBMLGG(N=558)	0.0896173	5.599	TCGA-DB-5281-01
GBMLGG(N=558)	0.140272	4.7581	TCGA-E1-A7YK-01
GBMLGG(N=558)	0.154198	4.857	TCGA-DU-A5TU-01
GBMLGG(N=558)	0.140574	5.8659	TCGA-DU-A7TA-01
GBMLGG(N=558)	0.282583	5.0726	TCGA-CS-5395-01
GBMLGG(N=558)	0.180755	5.0519	TCGA-TQ-A7RR-01
GBMLGG(N=558)	0.131104	4.8939	TCGA-HT-A5R5-01
GBMLGG(N=558)	0.112079	4.5583	TCGA-QH-A65V-01
GBMLGG(N=558)	0.0893378	5.0798	TCGA-S9-A6WP-01
GBMLGG(N=558)	0.367425	5.7716	TCGA-28-5215-01
GBMLGG(N=558)	0.158305	4.656	TCGA-S9-A6U5-01
GBMLGG(N=558)	0.139916	5.1926	TCGA-E1-A7YO-01
GBMLGG(N=558)	0.136418	5.1081	TCGA-QH-A6X8-01
GBMLGG(N=558)	0.109438	5.082	TCGA-HT-7610-01
GBMLGG(N=558)	0.120106	5.1635	TCGA-HT-7875-01
GBMLGG(N=558)	0.155788	4.734	TCGA-R8-A6MK-01
GBMLGG(N=558)	0.124703	5.1469	TCGA-P5-A5F0-01
GBMLGG(N=558)	0.189367	4.7038	TCGA-S9-A6TS-01
GBMLGG(N=558)	0.155601	4.2343	TCGA-S9-A6TW-01
GBMLGG(N=558)	0.145706	4.7856	TCGA-E1-5303-01
GBMLGG(N=558)	0.231208	5.7916	TCGA-HT-7606-01
GBMLGG(N=558)	0.131435	5.1891	TCGA-DU-6408-01
GBMLGG(N=558)	0.127583	4.5211	TCGA-FG-5964-01
GBMLGG(N=558)	0.196019	5.0171	TCGA-DB-A64Q-01
GBMLGG(N=558)	0.189068	4.8987	TCGA-S9-A7IZ-01
GBMLGG(N=558)	0.0804839	5.4098	TCGA-S9-A6WH-01
GBMLGG(N=558)	0.110435	4.3292	TCGA-HT-7602-01
GBMLGG(N=558)	0.20434	5.0717	TCGA-DU-A6S8-01
GBMLGG(N=558)	0.106007	4.8866	TCGA-HT-7858-01
GBMLGG(N=558)	0.139406	4.9787	TCGA-S9-A6WD-01
GBMLGG(N=558)	0.212184	5.1429	TCGA-HT-7860-01
GBMLGG(N=558)	0.203235	4.9098	TCGA-DU-7006-01
GBMLGG(N=558)	0.128084	4.9718	TCGA-TQ-A7RS-01
GBMLGG(N=558)	0.118695	4.9764	TCGA-DU-7009-01
GBMLGG(N=558)	0.228599	5.1169	TCGA-DU-7010-01
GBMLGG(N=558)	0.140881	4.6433	TCGA-QH-A6X3-01
GBMLGG(N=558)	0.0836284	5.2533	TCGA-DU-8164-01
GBMLGG(N=558)	0.0962212	5.067	TCGA-DU-7018-01
GBMLGG(N=558)	0.101016	4.582	TCGA-RY-A843-01
GBMLGG(N=558)	0.128068	4.8069	TCGA-DU-7014-01
GBMLGG(N=558)	0.0945314	5.1132	TCGA-HT-7693-01
GBMLGG(N=558)	0.245057	4.6376	TCGA-FG-A6J3-01
GBMLGG(N=558)	0.342386	4.579	TCGA-28-5220-01
GBMLGG(N=558)	0.182052	5.1339	TCGA-HT-8106-01
GBMLGG(N=558)	0.0971123	4.9594	TCGA-HT-7472-01
GBMLGG(N=558)	0.0888403	5.1997	TCGA-HT-7855-01
GBMLGG(N=558)	0.102117	5.5395	TCGA-DB-A4XG-01
GBMLGG(N=558)	0.216548	4.7913	TCGA-HT-A5RC-01
GBMLGG(N=558)	0.141941	5.2126	TCGA-VM-A8C8-01
GBMLGG(N=558)	0.102888	5.2075	TCGA-HT-7681-01
GBMLGG(N=558)	0.121712	4.783	TCGA-DU-A6S2-01
GBMLGG(N=558)	0.0925629	4.7192	TCGA-DU-7309-01
GBMLGG(N=558)	0.105991	4.3951	TCGA-DB-A4XH-01
GBMLGG(N=558)	0.140889	4.9156	TCGA-HT-7485-01
GBMLGG(N=558)	0.156108	5.2426	TCGA-VW-A7QS-01
GBMLGG(N=558)	0.268777	4.98443	TCGA-06-0211-01
GBMLGG(N=558)	0.110358	4.9964	TCGA-VV-A86M-01
GBMLGG(N=558)	0.332647	4.5754	TCGA-E1-A7YV-01
GBMLGG(N=558)	0.100166	5.1482	TCGA-HT-7468-01
GBMLGG(N=558)	0.0898062	5.3576	TCGA-HT-7677-01
GBMLGG(N=558)	0.259315	5.381	TCGA-76-4931-01
GBMLGG(N=558)	0.250722	4.5173	TCGA-DU-A5TY-01
GBMLGG(N=558)	0.122069	4.8161	TCGA-HT-8109-01
GBMLGG(N=558)	0.103459	5.1086	TCGA-HT-7479-01
GBMLGG(N=558)	0.0880602	5.5886	TCGA-DB-5275-01
GBMLGG(N=558)	0.122322	4.8228	TCGA-TM-A7C4-01
GBMLGG(N=558)	0.156636	5.1182	TCGA-DH-A7UU-01
GBMLGG(N=558)	0.135582	4.5085	TCGA-HT-A4DV-01
GBMLGG(N=558)	0.117481	5.1065	TCGA-FG-8186-01
GBMLGG(N=558)	0.106824	5.0884	TCGA-FG-A4MT-01
GBMLGG(N=558)	0.133394	4.8395	TCGA-E1-5305-01
GBMLGG(N=558)	0.157025	4.7819	TCGA-CS-5393-01
GBMLGG(N=558)	0.122566	5.0157	TCGA-DU-6395-01
GBMLGG(N=558)	0.153597	3.7582	TCGA-DB-A64X-01
GBMLGG(N=558)	0.245167	5.4634	TCGA-S9-A7IS-01
GBMLGG(N=558)	0.153863	4.9792	TCGA-HT-7856-01
GBMLGG(N=558)	0.340911	4.3082	TCGA-32-5222-01
GBMLGG(N=558)	0.140052	4.5687	TCGA-QH-A6XA-01
GBMLGG(N=558)	0.059539	4.6877	TCGA-P5-A77W-01
GBMLGG(N=558)	0.142844	5.3324	TCGA-CS-4942-01
GBMLGG(N=558)	0.224236	5.193	TCGA-CS-6186-01
GBMLGG(N=558)	0.0942862	5.5515	TCGA-DU-7008-01
GBMLGG(N=558)	0.147017	5.2642	TCGA-HT-7688-01
GBMLGG(N=558)	0.125511	5.2529	TCGA-DU-A7T8-01
GBMLGG(N=558)	0.0952176	4.4297	TCGA-DU-A6S3-01
GBMLGG(N=558)	0.113717	4.7777	TCGA-DB-A64U-01
GBMLGG(N=558)	0.39098	5.2559	TCGA-HT-A61C-01
GBMLGG(N=558)	0.125108	5.3009	TCGA-TQ-A7RF-01
GBMLGG(N=558)	0.101037	5.5167	TCGA-F6-A8O3-01
GBMLGG(N=558)	0.118731	4.9346	TCGA-R8-A6ML-01
GBMLGG(N=558)	0.217391	4.4542	TCGA-DU-A5TT-01
GBMLGG(N=558)	0.159341	5.1498	TCGA-QH-A870-01
GBMLGG(N=558)	0.128796	4.5699	TCGA-DB-A75O-01
GBMLGG(N=558)	0.119477	4.8238	TCGA-HT-8111-01
GBMLGG(N=558)	0.096914	5.1227	TCGA-S9-A7QZ-01
GBMLGG(N=558)	0.126891	4.7798	TCGA-DB-5273-01
GBMLGG(N=558)	0.162357	4.7767	TCGA-HT-7470-01
GBMLGG(N=558)	0.154029	4.6136	TCGA-FG-A4MY-01
GBMLGG(N=558)	0.144238	4.8238	TCGA-HT-8108-01
GBMLGG(N=558)	0.0993806	5.3234	TCGA-DB-A4XE-01
GBMLGG(N=558)	0.268553	4.0488	TCGA-HT-A4DS-01
GBMLGG(N=558)	0.236581	4.9165	TCGA-DU-8158-01
GBMLGG(N=558)	0.134229	4.8182	TCGA-HT-7474-01
GBMLGG(N=558)	0.133172	5.0786	TCGA-DH-5143-01
GBMLGG(N=558)	0.157935	5.1322	TCGA-TQ-A7RJ-01
GBMLGG(N=558)	0.119841	4.6966	TCGA-S9-A7QY-01
GBMLGG(N=558)	0.1032	4.5754	TCGA-DB-A4XA-01
GBMLGG(N=558)	0.203318	4.5952	TCGA-28-5213-01
GBMLGG(N=558)	0.153243	4.7882	TCGA-P5-A731-01
GBMLGG(N=558)	0.345613	5.3031	TCGA-E1-A7YE-01
GBMLGG(N=558)	0.165479	4.8028	TCGA-FG-A710-01
GBMLGG(N=558)	0.14087	4.3378	TCGA-HT-8010-01
GBMLGG(N=558)	0.104397	5.1416	TCGA-DU-7299-01
GBMLGG(N=558)	0.138277	5.2476	TCGA-DB-5270-01
GBMLGG(N=558)	0.101703	4.7005	TCGA-KT-A74X-01
GBMLGG(N=558)	0.163274	4.7939	TCGA-DB-A75L-01
GBMLGG(N=558)	0.135263	4.6514	TCGA-HT-A616-01
GBMLGG(N=558)	0.144615	4.5249	TCGA-HT-A74K-01
GBMLGG(N=558)	0.123834	4.9496	TCGA-WY-A85C-01
GBMLGG(N=558)	0.146133	4.8182	TCGA-FG-8188-01
GBMLGG(N=558)	0.152915	5.3685	TCGA-DU-A6S7-01
GBMLGG(N=558)	0.0838347	4.9435	TCGA-DU-7294-01
GBMLGG(N=558)	0.0839515	4.0748	TCGA-DB-5274-01
GBMLGG(N=558)	0.269449	5.2529	TCGA-28-5209-01
GBMLGG(N=558)	0.141284	5.1056	TCGA-HT-7604-01
GBMLGG(N=558)	0.190827	4.7088	TCGA-TM-A84F-01
GBMLGG(N=558)	0.216573	4.6628	TCGA-DB-A64O-01
GBMLGG(N=558)	0.0816556	4.8822	TCGA-HT-7884-01
GBMLGG(N=558)	0.0897786	5.306	TCGA-S9-A6WE-01
GBMLGG(N=558)	0.132213	4.7698	TCGA-QH-A6CY-01
GBMLGG(N=558)	0.326318	4.6106	TCGA-S9-A6WM-01
GBMLGG(N=558)	0.209758	6.2302	TCGA-28-5218-01
GBMLGG(N=558)	0.317222	4.9093	TCGA-HT-A5RA-01
GBMLGG(N=558)	0.21785	4.4628	TCGA-QH-A6CV-01
GBMLGG(N=558)	0.124813	5.018	TCGA-VM-A8CE-01
GBMLGG(N=558)	0.344496	5.1465	TCGA-DU-5852-01
GBMLGG(N=558)	0.182235	4.3779	TCGA-P5-A72U-01
GBMLGG(N=558)	0.296686	5.2612	TCGA-06-5859-01
GBMLGG(N=558)	0.11221	5.2434	TCGA-DB-A75K-01
GBMLGG(N=558)	0.101062	5.1388	TCGA-DU-6410-01
GBMLGG(N=558)	0.0720693	4.7866	TCGA-QH-A65Z-01
GBMLGG(N=558)	0.110756	4.7421	TCGA-S9-A7IY-01
GBMLGG(N=558)	0.142668	4.6927	TCGA-P5-A781-01
GBMLGG(N=558)	0.137493	5.5979	TCGA-TM-A84G-01
GBMLGG(N=558)	0.205512	4.47	TCGA-HW-A5KK-01
GBMLGG(N=558)	0.0829077	5.3537	TCGA-E1-5311-01
GBMLGG(N=558)	0.128718	5.4542	TCGA-FG-7634-01
GBMLGG(N=558)	0.136874	5.0939	TCGA-DU-5855-01
GBMLGG(N=558)	0.135878	5.3737	TCGA-DU-6396-01
GBMLGG(N=558)	0.314547	4.1684	TCGA-19-4065-01
GBMLGG(N=558)	0.196662	4.6142	TCGA-FG-7643-01
GBMLGG(N=558)	0.205183	5.1152	TCGA-TM-A84C-01
GBMLGG(N=558)	0.104395	4.9778	TCGA-WY-A85E-01
GBMLGG(N=558)	0.111381	5.4767	TCGA-DU-7298-01
GBMLGG(N=558)	0.12338	4.8575	TCGA-TM-A84T-01
GBMLGG(N=558)	0.0944932	5.1408	TCGA-FG-7637-01
GBMLGG(N=558)	0.124169	4.976	TCGA-HT-A5R9-01
GBMLGG(N=558)	0.154321	5.1289	TCGA-HT-A614-01
GBMLGG(N=558)	0.108258	4.722	TCGA-QH-A65R-01
GBMLGG(N=558)	0.112582	5.0313	TCGA-FG-A60J-01
GBMLGG(N=558)	0.206144	5.4216	TCGA-FG-8189-01
GBMLGG(N=558)	0.208799	4.2563	TCGA-P5-A5EY-01
GBMLGG(N=558)	0.311643	5.2832	TCGA-06-5408-01
GBMLGG(N=558)	0.198881	5.0242	TCGA-HT-7882-01
GBMLGG(N=558)	0.329829	5.3975	TCGA-HT-8011-01
GBMLGG(N=558)	0.136472	5.6539	TCGA-DU-6394-01
GBMLGG(N=558)	0.43371	4.7777	TCGA-28-5216-01
GBMLGG(N=558)	0.137514	5.3388	TCGA-WY-A859-01
GBMLGG(N=558)	0.0833541	5.2381	TCGA-WY-A85B-01
GBMLGG(N=558)	0.12829	5.4542	TCGA-S9-A6UB-01
GBMLGG(N=558)	0.295328	5.1416	TCGA-28-5207-01
GBMLGG(N=558)	0.153607	5.1792	TCGA-S9-A6U6-01
GBMLGG(N=558)	0.068451	5.8266	TCGA-DU-8168-01
GBMLGG(N=558)	0.221342	4.7121	TCGA-DU-7290-01
GBMLGG(N=558)	0.717374	5.5116	TCGA-06-5416-01
GBMLGG(N=558)	0.108749	5.855	TCGA-DU-6407-01
GBMLGG(N=558)	0.137881	4.9374	TCGA-HT-7601-01
GBMLGG(N=558)	0.365739	5.1551	TCGA-DU-6403-01
GBMLGG(N=558)	0.243276	4.8997	TCGA-06-5415-01
GBMLGG(N=558)	0.0678096	5.064	TCGA-DB-A64R-01
GBMLGG(N=558)	0.158811	4.8131	TCGA-E1-A7YQ-01
GBMLGG(N=558)	0.254936	5.4347	TCGA-DU-6405-01
GBMLGG(N=558)	0.118763	4.9603	TCGA-HW-7487-01
GBMLGG(N=558)	0.240539	4.4006	TCGA-S9-A7R2-01
GBMLGG(N=558)	0.128258	4.976	TCGA-S9-A7J1-01
GBMLGG(N=558)	0.126564	4.8465	TCGA-P5-A72X-01
GBMLGG(N=558)	0.213682	4.7861	TCGA-E1-A7YJ-01
GBMLGG(N=558)	0.367062	5.0648	TCGA-06-5411-01
GBMLGG(N=558)	0.286239	4.1772	TCGA-26-5139-01
GBMLGG(N=558)	0.127947	5.4764	TCGA-HT-7690-01
GBMLGG(N=558)	0.0849115	5.0747	TCGA-HT-8105-01
GBMLGG(N=558)	0.214873	5.1111	TCGA-76-4928-01
GBMLGG(N=558)	0.186943	5.3608	TCGA-E1-A7YY-01
GBMLGG(N=558)	0.0707511	5.3111	TCGA-DU-6400-01
GBMLGG(N=558)	0.13301	4.7383	TCGA-P5-A737-01
GBMLGG(N=558)	0.12669	4.8525	TCGA-RY-A83Y-01
GBMLGG(N=558)	0.270416	4.7555	TCGA-HT-8564-01
GBMLGG(N=558)	0.170378	5.044	TCGA-HT-7686-01
GBMLGG(N=558)	0.233966	4.232	TCGA-E1-A7YM-01
GBMLGG(N=558)	0.111714	4.8625	TCGA-DH-A66F-01
GBMLGG(N=558)	0.117671	5.2862	TCGA-CS-5390-01
GBMLGG(N=558)	0.260268	4.9796	TCGA-S9-A6UA-01
GBMLGG(N=558)	0.19112	5.7466	TCGA-FG-A87N-01
GBMLGG(N=558)	0.176952	5.3978	TCGA-VV-A829-01
GBMLGG(N=558)	0.104862	4.6399	TCGA-DH-A66B-01
GBMLGG(N=558)	0.228874	4.9156	TCGA-HT-A5R7-01
GBMLGG(N=558)	0.031587	5.2423	TCGA-CS-5394-01
GBMLGG(N=558)	0.0838378	5.4835	TCGA-DH-A66D-01
GBMLGG(N=558)	0.121635	4.9778	TCGA-HT-7877-01
GBMLGG(N=558)	0.108562	5.275	TCGA-DU-6542-01
GBMLGG(N=558)	0.209712	4.7517	TCGA-QH-A6CS-01
GBMLGG(N=558)	0.169749	4.6566	TCGA-E1-A7YU-01
GBMLGG(N=558)	0.161302	5.0401	TCGA-W9-A837-01
GBMLGG(N=558)	0.180666	5.0781	TCGA-IK-7675-01
GBMLGG(N=558)	0.184757	4.8807	TCGA-DU-7306-01
GBMLGG(N=558)	0.152149	5.0462	TCGA-QH-A6X9-01
GBMLGG(N=558)	0.252195	4.7442	TCGA-S9-A6U0-01
GBMLGG(N=558)	0.0894585	5.1736	TCGA-HT-7611-01
GBMLGG(N=558)	0.120326	5.1946	TCGA-S9-A6TY-01
GBMLGG(N=558)	0.370516	4.4881	TCGA-DU-A7TB-01
GBMLGG(N=558)	0.130648	4.8182	TCGA-IK-8125-01
GBMLGG(N=558)	0.206366	4.3227	TCGA-WH-A86K-01
GBMLGG(N=558)	0.0628601	4.8207	TCGA-DH-5141-01
GBMLGG(N=558)	0.116618	4.2965	TCGA-FG-A60L-01
GBMLGG(N=558)	0.090814	5.3872	TCGA-DB-5280-01
GBMLGG(N=558)	0.236547	5.1899	TCGA-S9-A7IX-01
GBMLGG(N=558)	0.199193	4.6142	TCGA-32-1980-01
GBMLGG(N=558)	0.109275	5.248	TCGA-FG-5965-01
GBMLGG(N=558)	0.175558	3.8827	TCGA-P5-A5F6-01
GBMLGG(N=558)	0.129048	5.3165	TCGA-DU-7007-01
GBMLGG(N=558)	0.123306	4.6882	TCGA-HW-7490-01
GBMLGG(N=558)	0.246707	4.8485	TCGA-CS-6188-01
GBMLGG(N=558)	0.136981	5.4503	TCGA-CS-6668-01
GBMLGG(N=558)	0.23157	5.1098	TCGA-DU-8165-01
GBMLGG(N=558)	0.151364	4.1612	TCGA-HT-7692-01
GBMLGG(N=558)	0.26737	5.7195	TCGA-TQ-A7RM-01
GBMLGG(N=558)	0.244762	5.0418	TCGA-DU-8161-01
GBMLGG(N=558)	0.149825	4.5224	TCGA-P5-A736-01
GBMLGG(N=558)	0.0918951	5.0211	TCGA-DU-6401-01
GBMLGG(N=558)	0.237349	3.8044	TCGA-HT-A74H-01
GBMLGG(N=558)	0.113682	5.2009	TCGA-TQ-A7RV-01
GBMLGG(N=558)	0.186639	4.4713	TCGA-14-0781-01
GBMLGG(N=558)	0.11903	4.845	TCGA-HT-7483-01
GBMLGG(N=558)	0.141179	4.3569	TCGA-HT-7620-01
GBMLGG(N=558)	0.086639	4.9915	TCGA-HT-7480-01
GBMLGG(N=558)	0.104098	5.3162	TCGA-S9-A7J0-01
GBMLGG(N=558)	0.108585	5.4343	TCGA-TM-A84Q-01
GBMLGG(N=558)	0.272177	4.853	TCGA-76-4926-01
GBMLGG(N=558)	0.361893	5.2338	TCGA-26-5133-01
GBMLGG(N=558)	0.15833	4.5243	TCGA-RY-A847-01
GBMLGG(N=558)	0.128442	5.8677	TCGA-TQ-A7RQ-01
GBMLGG(N=558)	0.187121	5.0674	TCGA-TQ-A7RW-01
GBMLGG(N=558)	0.127752	4.6456	TCGA-FG-8191-01
GBMLGG(N=558)	0.107504	5.1563	TCGA-E1-A7YW-01
GBMLGG(N=558)	0.0969435	5.1215	TCGA-DB-5278-01
GBMLGG(N=558)	0.164193	5.6433	TCGA-E1-A7YS-01
GBMLGG(N=558)	0.123617	5.2146	TCGA-HT-7695-01
GBMLGG(N=558)	0.230674	4.8069	TCGA-DU-7012-01
GBMLGG(N=558)	0.115623	5.2009	TCGA-HT-7879-01
GBMLGG(N=558)	0.0916291	4.6018	TCGA-DU-A7TC-01
GBMLGG(N=558)	0.208941	4.8679	TCGA-HT-7680-01
GBMLGG(N=558)	0.13859	4.9336	TCGA-DB-A4X9-01
GBMLGG(N=558)	0.180331	5.2411	TCGA-TQ-A7RI-01
GBMLGG(N=558)	0.147057	5.4689	TCGA-TM-A7CA-01
GBMLGG(N=558)	0.113193	5.0905	TCGA-QH-A86X-01
GBMLGG(N=558)	0.127749	5.1144	TCGA-DU-A76R-01
GBMLGG(N=558)	0.0742252	5.0242	TCGA-DH-5144-01
GBMLGG(N=558)	0.29356	5.2453	TCGA-41-5651-01
GBMLGG(N=558)	0.251608	4.6433	TCGA-E1-A7Z2-01
GBMLGG(N=558)	0.116638	5.1764	TCGA-DU-A5TP-01
GBMLGG(N=558)	0.335632	4.5066	TCGA-06-0210-01
GBMLGG(N=558)	0.159634	4.6142	TCGA-FG-8187-01
GBMLGG(N=558)	0.217195	5.6041	TCGA-E1-5304-01
GBMLGG(N=558)	0.13205	4.4404	TCGA-CS-4943-01
GBMLGG(N=558)	0.207747	4.9677	TCGA-19-5960-01
GBMLGG(N=558)	0.413529	5.6436	TCGA-DH-5140-01
GBMLGG(N=558)	0.13013	4.6502	TCGA-TM-A7CF-01
GBMLGG(N=558)	0.151837	5.1543	TCGA-DH-A7US-01
GBMLGG(N=558)	0.171718	4.8758	TCGA-HT-A61B-01
GBMLGG(N=558)	0.108554	4.9755	TCGA-E1-A7Z6-01
GBMLGG(N=558)	0.17742	4.6294	TCGA-HT-7857-01
GBMLGG(N=558)	0.0851656	4.9658	TCGA-E1-5319-01
GBMLGG(N=558)	0.161032	4.0216	TCGA-DU-A5TS-01
GBMLGG(N=558)	0.255763	5.9241	TCGA-DU-6392-01
GBMLGG(N=558)	0.134988	4.2212	TCGA-QH-A6CU-01
GBMLGG(N=558)	0.193262	5.0614	TCGA-DU-6404-01
GBMLGG(N=558)	0.295021	4.0144	TCGA-VW-A8FI-01
GBMLGG(N=558)	0.142156	5.1728	TCGA-HT-A74L-01
GBMLGG(N=558)	0.215753	4.623	TCGA-P5-A5EU-01
GBMLGG(N=558)	0.166908	4.2818	TCGA-P5-A5EZ-01
GBMLGG(N=558)	0.158786	5.8276	TCGA-S9-A89Z-01
GBMLGG(N=558)	0.120258	5.1907	TCGA-S9-A6TZ-01
GBMLGG(N=558)	0.245663	5	TCGA-FG-5963-01
GBMLGG(N=558)	0.166013	4.8704	TCGA-HT-A61A-01
GBMLGG(N=558)	0.363101	5.634	TCGA-S9-A89V-01
GBMLGG(N=558)	0.0811496	5.1152	TCGA-DB-A64W-01
GBMLGG(N=558)	0.124035	3.7909	TCGA-FG-A4MX-01
GBMLGG(N=558)	0.195196	5.3855	TCGA-P5-A72Z-01
GBMLGG(N=558)	0.136563	4.8744	TCGA-HT-8114-01
GBMLGG(N=558)	0.220623	4.8223	TCGA-15-1444-01
GBMLGG(N=558)	0.158941	4.8575	TCGA-HT-7881-01
GBMLGG(N=558)	0.136727	4.6502	TCGA-CS-4944-01
GBMLGG(N=558)	0.128101	4.773	TCGA-S9-A7QX-01
GBMLGG(N=558)	0.163126	4.9769	TCGA-DU-A7TG-01
GBMLGG(N=558)	0.0610568	5.8684	TCGA-DU-5874-01
GBMLGG(N=558)	0.181743	5.3198	TCGA-TQ-A8XE-01
GBMLGG(N=558)	0.141454	4.847	TCGA-DU-7300-01
GBMLGG(N=558)	0.13611	5.0717	TCGA-HT-7694-01
GBMLGG(N=558)	0.0757658	5.3534	TCGA-HT-7471-01
GBMLGG(N=558)	0.113325	5.2536	TCGA-DB-A4XD-01
GBMLGG(N=558)	0.0932705	5.022	TCGA-TQ-A7RK-01
GBMLGG(N=558)	0.137804	5.0099	TCGA-HT-7475-01
GBMLGG(N=558)	0.0895937	5.3541	TCGA-TQ-A7RO-01
GBMLGG(N=558)	0.197592	4.9045	TCGA-HT-7902-01
GBMLGG(N=558)	0.232619	4.7523	TCGA-FG-A711-01
GBMLGG(N=558)	0.138642	4.9189	TCGA-DB-5276-01
GBMLGG(N=558)	0.0810813	4.7772	TCGA-P5-A730-01
GBMLGG(N=558)	0.434568	4.7767	TCGA-E1-A7YD-01
GBMLGG(N=558)	0.149904	4.4745	TCGA-HT-A74O-01
GBMLGG(N=558)	0.220038	4.9801	TCGA-HT-8015-01
GBMLGG(N=558)	0.148145	5.3555	TCGA-HT-A74J-01
GBMLGG(N=558)	0.128673	5.1922	TCGA-DH-A669-01
GBMLGG(N=558)	0.202173	4.421	TCGA-HT-A617-01
GBMLGG(N=558)	0.12825	4.8033	TCGA-HT-7605-01
GBMLGG(N=558)	0.111391	5.4202	TCGA-S9-A6WO-01
GBMLGG(N=558)	0.305807	5.0036	TCGA-28-5208-01
GBMLGG(N=558)	0.29386	5.5907	TCGA-06-1804-01
GBMLGG(N=558)	0.207956	4.3484	TCGA-QH-A6CX-01
GBMLGG(N=558)	0.119557	5.0739	TCGA-P5-A5F4-01
GBMLGG(N=558)	0.224581	4.5675	TCGA-DU-A76K-01
GBMLGG(N=558)	0.113053	4.8822	TCGA-VM-A8CH-01
GBMLGG(N=558)	0.0913648	4.6381	TCGA-HT-7609-01
GBMLGG(N=558)	0.153035	4.865	TCGA-QH-A6X4-01
GBMLGG(N=558)	0.128505	4.6821	TCGA-DH-A7UV-01
GBMLGG(N=558)	0.207901	4.2304	TCGA-TM-A7C3-01
GBMLGG(N=558)	0.11868	4.5318	TCGA-S9-A6WG-01
GBMLGG(N=558)	0.296534	5.0828	TCGA-06-5858-01
GBMLGG(N=558)	0.1059	5.0063	TCGA-FG-6690-01
GBMLGG(N=558)	0.10059	4.855	TCGA-DU-8167-01
GBMLGG(N=558)	0.125087	4.8694	TCGA-QH-A65X-01
GBMLGG(N=558)	0.148827	4.5808	TCGA-P5-A780-01
GBMLGG(N=558)	0.113903	5.2638	TCGA-E1-5302-01
GBMLGG(N=558)	0.136978	4.1161	TCGA-HW-A5KJ-01
GBMLGG(N=558)	0.120388	4.889	TCGA-R8-A6MO-01
GBMLGG(N=558)	0.141457	4.8043	TCGA-FG-7636-01
GBMLGG(N=558)	0.162174	4.588	TCGA-CS-6290-01
GBMLGG(N=558)	0.202282	5.1583	TCGA-DU-5847-01
GBMLGG(N=558)	0.307525	5.4696	TCGA-DU-6406-01
GBMLGG(N=558)	0.3189	5.4473	TCGA-TM-A84B-01
GBMLGG(N=558)	0.117419	4.8319	TCGA-DU-A76O-01
LGG(N=507)	0.0990819	5.3078	TCGA-S9-A7J2-01
LGG(N=507)	0.30068	5.8948	TCGA-E1-A7YI-01
LGG(N=507)	0.0955742	5.1148	TCGA-DU-7302-01
LGG(N=507)	0.167721	5.1355	TCGA-DU-A7TI-01
LGG(N=507)	0.215919	4.691	TCGA-P5-A5EX-01
LGG(N=507)	0.172972	5.1938	TCGA-HT-8563-01
LGG(N=507)	0.103126	4.991	TCGA-FG-A60K-01
LGG(N=507)	0.227705	5.0985	TCGA-CS-5397-01
LGG(N=507)	0.112532	5.2969	TCGA-E1-5322-01
LGG(N=507)	0.18905	5.1136	TCGA-HT-8558-01
LGG(N=507)	0.105779	5.2188	TCGA-S9-A6U8-01
LGG(N=507)	0.157165	4.6742	TCGA-HT-7854-01
LGG(N=507)	0.156249	4.7225	TCGA-HT-7467-01
LGG(N=507)	0.157336	5.0605	TCGA-HT-7874-01
LGG(N=507)	0.151302	5.1555	TCGA-S9-A6TV-01
LGG(N=507)	0.231107	4.8929	TCGA-VM-A8CD-01
LGG(N=507)	0.178264	5.2506	TCGA-HT-7616-01
LGG(N=507)	0.278226	5.1469	TCGA-KT-A7W1-01
LGG(N=507)	0.151548	4.7148	TCGA-P5-A5F2-01
LGG(N=507)	0.166881	4.7302	TCGA-HT-7607-01
LGG(N=507)	0.150299	4.9996	TCGA-HT-7873-01
LGG(N=507)	0.143469	4.8783	TCGA-HT-7603-01
LGG(N=507)	0.0882882	4.748	TCGA-DB-A64P-01
LGG(N=507)	0.127891	4.8151	TCGA-HW-7486-01
LGG(N=507)	0.144068	4.5717	TCGA-P5-A5F1-01
LGG(N=507)	0.129051	4.3869	TCGA-DU-7011-01
LGG(N=507)	0.192986	4.427	TCGA-P5-A77X-01
LGG(N=507)	0.10732	4.7231	TCGA-HW-7493-01
LGG(N=507)	0.163051	4.5663	TCGA-VM-A8CA-01
LGG(N=507)	0.139009	5.0282	TCGA-DU-7015-01
LGG(N=507)	0.082992	4.865	TCGA-TM-A7C5-01
LGG(N=507)	0.197349	4.9612	TCGA-DU-8162-01
LGG(N=507)	0.12468	4.5154	TCGA-TM-A84O-01
LGG(N=507)	0.13415	4.9644	TCGA-S9-A7R3-01
LGG(N=507)	0.108902	5.248	TCGA-TQ-A7RN-01
LGG(N=507)	0.151136	5.3782	TCGA-DU-A6S6-01
LGG(N=507)	0.131508	5.0943	TCGA-P5-A735-01
LGG(N=507)	0.225872	4.8585	TCGA-HT-7691-01
LGG(N=507)	0.102839	4.3002	TCGA-FG-A6J1-01
LGG(N=507)	0.147954	5.1482	TCGA-S9-A7R7-01
LGG(N=507)	0.217205	5.1831	TCGA-DU-6402-01
LGG(N=507)	0.142811	3.9041	TCGA-HT-7684-01
LGG(N=507)	0.265248	5.1784	TCGA-HT-8104-01
LGG(N=507)	0.123675	5.0896	TCGA-FN-7833-01
LGG(N=507)	0.140422	4.7442	TCGA-HT-7473-01
LGG(N=507)	0.211986	4.4304	TCGA-HT-8019-01
LGG(N=507)	0.0684084	5.5179	TCGA-TQ-A7RU-01
LGG(N=507)	0.0946437	4.836	TCGA-DB-A4XF-01
LGG(N=507)	0.136411	4.7104	TCGA-FG-A713-01
LGG(N=507)	0.299803	4.2795	TCGA-E1-A7YL-01
LGG(N=507)	0.182754	5.2265	TCGA-CS-5396-01
LGG(N=507)	0.124821	5.2649	TCGA-HW-8322-01
LGG(N=507)	0.063764	4.7285	TCGA-S9-A6U9-01
LGG(N=507)	0.130456	4.6657	TCGA-HT-7676-01
LGG(N=507)	0.309296	5.5027	TCGA-HT-7469-01
LGG(N=507)	0.0968113	4.7603	TCGA-HT-7478-01
LGG(N=507)	0.184393	5.1048	TCGA-DU-A5TW-01
LGG(N=507)	0.120698	4.9289	TCGA-S9-A6TX-01
LGG(N=507)	0.318152	5.1252	TCGA-RY-A83Z-01
LGG(N=507)	0.11495	4.6347	TCGA-FG-A6IZ-01
LGG(N=507)	0.222108	5.3184	TCGA-CS-4941-01
LGG(N=507)	0.139278	4.8105	TCGA-DH-A7UT-01
LGG(N=507)	0.136964	5.1579	TCGA-DU-5871-01
LGG(N=507)	0.153845	5.2273	TCGA-HW-8321-01
LGG(N=507)	0.128313	5.0444	TCGA-EZ-7264-01
LGG(N=507)	0.178938	5.407	TCGA-CS-6666-01
LGG(N=507)	0.092382	5.4572	TCGA-HW-7491-01
LGG(N=507)	0.0761838	5.5135	TCGA-S9-A6U1-01
LGG(N=507)	0.122633	5.3385	TCGA-E1-5307-01
LGG(N=507)	0.27055	5.2858	TCGA-DU-A76L-01
LGG(N=507)	0.113459	5.1486	TCGA-HW-7495-01
LGG(N=507)	0.229187	4.511	TCGA-CS-6669-01
LGG(N=507)	0.157047	4.6611	TCGA-HT-7481-01
LGG(N=507)	0.130755	5.1534	TCGA-DU-8163-01
LGG(N=507)	0.289725	3.7432	TCGA-HT-8110-01
LGG(N=507)	0.133018	5.2001	TCGA-RY-A840-01
LGG(N=507)	0.240791	4.4628	TCGA-VM-A8C9-01
LGG(N=507)	0.198857	5.2103	TCGA-HW-8319-01
LGG(N=507)	0.096311	5.2947	TCGA-HT-7482-01
LGG(N=507)	0.130908	4.8365	TCGA-QH-A6CW-01
LGG(N=507)	0.138154	5.1077	TCGA-DU-5870-01
LGG(N=507)	0.147694	4.796	TCGA-TM-A84S-01
LGG(N=507)	0.112175	5.3045	TCGA-RY-A845-01
LGG(N=507)	0.114228	5.4835	TCGA-FG-8182-01
LGG(N=507)	0.188064	4.2204	TCGA-FG-6688-01
LGG(N=507)	0.201256	4.5386	TCGA-TQ-A7RP-01
LGG(N=507)	0.16692	4.9477	TCGA-HT-8113-01
LGG(N=507)	0.204234	5.064	TCGA-HT-7689-01
LGG(N=507)	0.0991735	4.6065	TCGA-FG-7638-01
LGG(N=507)	0.281752	5.5342	TCGA-DU-7013-01
LGG(N=507)	0.142724	4.8095	TCGA-E1-A7Z3-01
LGG(N=507)	0.136436	4.7496	TCGA-HT-7476-01
LGG(N=507)	0.111034	5.1441	TCGA-TQ-A7RG-01
LGG(N=507)	0.184134	4.8033	TCGA-FG-8181-01
LGG(N=507)	0.27325	5.6568	TCGA-DU-A7T6-01
LGG(N=507)	0.158331	4.9132	TCGA-DB-A4XC-01
LGG(N=507)	0.284586	4.722	TCGA-FG-A4MW-01
LGG(N=507)	0.136764	5.0224	TCGA-DH-5142-01
LGG(N=507)	0.107311	5.2895	TCGA-S9-A6U2-01
LGG(N=507)	0.140669	5.5466	TCGA-TQ-A7RH-01
LGG(N=507)	0.109185	4.8115	TCGA-DB-A75M-01
LGG(N=507)	0.0604867	5.2138	TCGA-HT-8012-01
LGG(N=507)	0.114534	5.1752	TCGA-S9-A7QW-01
LGG(N=507)	0.157635	4.2204	TCGA-P5-A733-01
LGG(N=507)	0.111066	4.9556	TCGA-E1-A7Z4-01
LGG(N=507)	0.140717	4.0773	TCGA-DU-A5TR-01
LGG(N=507)	0.0880724	4.8289	TCGA-FG-8185-01
LGG(N=507)	0.11623	5.2285	TCGA-HW-8320-01
LGG(N=507)	0.0742617	4.6247	TCGA-CS-6667-01
LGG(N=507)	0.125095	5.2721	TCGA-DU-5849-01
LGG(N=507)	0.217597	5.0562	TCGA-DB-5279-01
LGG(N=507)	0.118995	4.8788	TCGA-CS-6670-01
LGG(N=507)	0.137293	4.2921	TCGA-DB-A64V-01
LGG(N=507)	0.206403	4.8856	TCGA-DU-5854-01
LGG(N=507)	0.156773	5.3565	TCGA-DH-A7UR-01
LGG(N=507)	0.114708	5.2906	TCGA-S9-A6WL-01
LGG(N=507)	0.158011	4.7253	TCGA-HT-7880-01
LGG(N=507)	0.038261	5.302	TCGA-E1-5318-01
LGG(N=507)	0.0855578	5.76	TCGA-DU-6393-01
LGG(N=507)	0.155651	4.9084	TCGA-DU-5853-01
LGG(N=507)	0.398199	5.6865	TCGA-TM-A84J-01
LGG(N=507)	0.126454	5.1748	TCGA-FG-5962-01
LGG(N=507)	0.137982	5.0709	TCGA-F6-A8O4-01
LGG(N=507)	0.110817	4.9065	TCGA-S9-A7R1-01
LGG(N=507)	0.184087	5.6634	TCGA-TM-A84M-01
LGG(N=507)	0.226002	4.9203	TCGA-HT-8107-01
LGG(N=507)	0.124102	5.0255	TCGA-P5-A5ET-01
LGG(N=507)	0.145113	4.7898	TCGA-P5-A72W-01
LGG(N=507)	0.1523	4.8505	TCGA-FG-A70Y-01
LGG(N=507)	0.165225	5.1607	TCGA-TM-A84R-01
LGG(N=507)	0.134432	4.8837	TCGA-HW-A5KM-01
LGG(N=507)	0.184901	5.5189	TCGA-HT-7477-01
LGG(N=507)	0.227813	4.6719	TCGA-FG-A87Q-01
LGG(N=507)	0.353196	4.9458	TCGA-FG-A70Z-01
LGG(N=507)	0.332537	5.0326	TCGA-FG-A4MU-01
LGG(N=507)	0.110727	5.5435	TCGA-DB-A4XB-01
LGG(N=507)	0.167729	4.847	TCGA-WY-A85D-01
LGG(N=507)	0.104456	5.2146	TCGA-FG-7641-01
LGG(N=507)	0.14326	4.863	TCGA-DU-5872-01
LGG(N=507)	0.146718	4.6253	TCGA-FG-6689-01
LGG(N=507)	0.200343	4.686	TCGA-DB-5277-01
LGG(N=507)	0.120539	4.8495	TCGA-HT-A615-01
LGG(N=507)	0.134627	5.0374	TCGA-DU-7301-01
LGG(N=507)	0.123268	5.24	TCGA-P5-A5EW-01
LGG(N=507)	0.101715	4.9496	TCGA-HT-A5RB-01
LGG(N=507)	0.230511	4.7929	TCGA-E1-A7YN-01
LGG(N=507)	0.260796	4.6474	TCGA-QH-A6XC-01
LGG(N=507)	0.18491	5.1635	TCGA-S9-A6WN-01
LGG(N=507)	0.172846	4.8954	TCGA-DB-A64L-01
LGG(N=507)	0.299006	5.5379	TCGA-TM-A84I-01
LGG(N=507)	0.163554	4.9397	TCGA-QH-A6CZ-01
LGG(N=507)	0.17155	4.0575	TCGA-WY-A858-01
LGG(N=507)	0.137925	5.5479	TCGA-VM-A8CB-01
LGG(N=507)	0.165783	5.0418	TCGA-VM-A8CF-01
LGG(N=507)	0.13807	4.591	TCGA-HT-7608-01
LGG(N=507)	0.109588	4.8167	TCGA-CS-4938-01
LGG(N=507)	0.127998	4.2803	TCGA-QH-A6X5-01
LGG(N=507)	0.103155	5.4732	TCGA-DU-8166-01
LGG(N=507)	0.166626	5.2601	TCGA-HT-8018-01
LGG(N=507)	0.272458	4.837	TCGA-DU-7292-01
LGG(N=507)	0.0971421	4.741	TCGA-S9-A6TU-01
LGG(N=507)	0.21607	4.4523	TCGA-DB-A75P-01
LGG(N=507)	0.100641	4.7725	TCGA-FG-6691-01
LGG(N=507)	0.154052	5.1989	TCGA-DU-6399-01
LGG(N=507)	0.120073	5.3349	TCGA-S9-A7IQ-01
LGG(N=507)	0.178727	4.9426	TCGA-S9-A6WI-01
LGG(N=507)	0.0866927	4.664	TCGA-DB-A64S-01
LGG(N=507)	0.326161	4.6949	TCGA-FG-6692-01
LGG(N=507)	0.134219	5.0286	TCGA-HW-7489-01
LGG(N=507)	0.108488	5.2947	TCGA-R8-A6YH-01
LGG(N=507)	0.186225	4.5286	TCGA-HT-A618-01
LGG(N=507)	0.158667	4.2173	TCGA-QH-A65S-01
LGG(N=507)	0.122638	4.9402	TCGA-DU-7019-01
LGG(N=507)	0.331586	4.479	TCGA-DU-A7TJ-01
LGG(N=507)	0.0993494	5.1776	TCGA-TM-A84H-01
LGG(N=507)	0.131355	5.1792	TCGA-S9-A7R8-01
LGG(N=507)	0.0898283	5.0023	TCGA-S9-A7R4-01
LGG(N=507)	0.107526	5.2281	TCGA-S9-A7J3-01
LGG(N=507)	0.126628	4.7856	TCGA-TM-A84L-01
LGG(N=507)	0.137596	4.9964	TCGA-E1-A7YH-01
LGG(N=507)	0.140068	5.1019	TCGA-P5-A5EV-01
LGG(N=507)	0.326853	5.1883	TCGA-DU-A7TD-01
LGG(N=507)	0.0868966	4.5211	TCGA-HW-A5KL-01
LGG(N=507)	0.0855952	5.235	TCGA-RY-A83X-01
LGG(N=507)	0.0992627	5.3038	TCGA-HT-7687-01
LGG(N=507)	0.114651	4.9069	TCGA-WY-A85A-01
LGG(N=507)	0.0896173	5.599	TCGA-DB-5281-01
LGG(N=507)	0.140272	4.7581	TCGA-E1-A7YK-01
LGG(N=507)	0.154198	4.857	TCGA-DU-A5TU-01
LGG(N=507)	0.140574	5.8659	TCGA-DU-A7TA-01
LGG(N=507)	0.282583	5.0726	TCGA-CS-5395-01
LGG(N=507)	0.180755	5.0519	TCGA-TQ-A7RR-01
LGG(N=507)	0.131104	4.8939	TCGA-HT-A5R5-01
LGG(N=507)	0.112079	4.5583	TCGA-QH-A65V-01
LGG(N=507)	0.0893378	5.0798	TCGA-S9-A6WP-01
LGG(N=507)	0.158305	4.656	TCGA-S9-A6U5-01
LGG(N=507)	0.139916	5.1926	TCGA-E1-A7YO-01
LGG(N=507)	0.136418	5.1081	TCGA-QH-A6X8-01
LGG(N=507)	0.109438	5.082	TCGA-HT-7610-01
LGG(N=507)	0.120106	5.1635	TCGA-HT-7875-01
LGG(N=507)	0.155788	4.734	TCGA-R8-A6MK-01
LGG(N=507)	0.124703	5.1469	TCGA-P5-A5F0-01
LGG(N=507)	0.189367	4.7038	TCGA-S9-A6TS-01
LGG(N=507)	0.155601	4.2343	TCGA-S9-A6TW-01
LGG(N=507)	0.145706	4.7856	TCGA-E1-5303-01
LGG(N=507)	0.231208	5.7916	TCGA-HT-7606-01
LGG(N=507)	0.131435	5.1891	TCGA-DU-6408-01
LGG(N=507)	0.127583	4.5211	TCGA-FG-5964-01
LGG(N=507)	0.196019	5.0171	TCGA-DB-A64Q-01
LGG(N=507)	0.189068	4.8987	TCGA-S9-A7IZ-01
LGG(N=507)	0.0804839	5.4098	TCGA-S9-A6WH-01
LGG(N=507)	0.110435	4.3292	TCGA-HT-7602-01
LGG(N=507)	0.20434	5.0717	TCGA-DU-A6S8-01
LGG(N=507)	0.106007	4.8866	TCGA-HT-7858-01
LGG(N=507)	0.139406	4.9787	TCGA-S9-A6WD-01
LGG(N=507)	0.212184	5.1429	TCGA-HT-7860-01
LGG(N=507)	0.203235	4.9098	TCGA-DU-7006-01
LGG(N=507)	0.128084	4.9718	TCGA-TQ-A7RS-01
LGG(N=507)	0.118695	4.9764	TCGA-DU-7009-01
LGG(N=507)	0.228599	5.1169	TCGA-DU-7010-01
LGG(N=507)	0.140881	4.6433	TCGA-QH-A6X3-01
LGG(N=507)	0.0836284	5.2533	TCGA-DU-8164-01
LGG(N=507)	0.0962212	5.067	TCGA-DU-7018-01
LGG(N=507)	0.101016	4.582	TCGA-RY-A843-01
LGG(N=507)	0.128068	4.8069	TCGA-DU-7014-01
LGG(N=507)	0.0945314	5.1132	TCGA-HT-7693-01
LGG(N=507)	0.245057	4.6376	TCGA-FG-A6J3-01
LGG(N=507)	0.182052	5.1339	TCGA-HT-8106-01
LGG(N=507)	0.0971123	4.9594	TCGA-HT-7472-01
LGG(N=507)	0.0888403	5.1997	TCGA-HT-7855-01
LGG(N=507)	0.102117	5.5395	TCGA-DB-A4XG-01
LGG(N=507)	0.216548	4.7913	TCGA-HT-A5RC-01
LGG(N=507)	0.141941	5.2126	TCGA-VM-A8C8-01
LGG(N=507)	0.102888	5.2075	TCGA-HT-7681-01
LGG(N=507)	0.121712	4.783	TCGA-DU-A6S2-01
LGG(N=507)	0.0925629	4.7192	TCGA-DU-7309-01
LGG(N=507)	0.105991	4.3951	TCGA-DB-A4XH-01
LGG(N=507)	0.140889	4.9156	TCGA-HT-7485-01
LGG(N=507)	0.156108	5.2426	TCGA-VW-A7QS-01
LGG(N=507)	0.110358	4.9964	TCGA-VV-A86M-01
LGG(N=507)	0.332647	4.5754	TCGA-E1-A7YV-01
LGG(N=507)	0.100166	5.1482	TCGA-HT-7468-01
LGG(N=507)	0.0898062	5.3576	TCGA-HT-7677-01
LGG(N=507)	0.250722	4.5173	TCGA-DU-A5TY-01
LGG(N=507)	0.122069	4.8161	TCGA-HT-8109-01
LGG(N=507)	0.103459	5.1086	TCGA-HT-7479-01
LGG(N=507)	0.0880602	5.5886	TCGA-DB-5275-01
LGG(N=507)	0.122322	4.8228	TCGA-TM-A7C4-01
LGG(N=507)	0.156636	5.1182	TCGA-DH-A7UU-01
LGG(N=507)	0.135582	4.5085	TCGA-HT-A4DV-01
LGG(N=507)	0.117481	5.1065	TCGA-FG-8186-01
LGG(N=507)	0.106824	5.0884	TCGA-FG-A4MT-01
LGG(N=507)	0.133394	4.8395	TCGA-E1-5305-01
LGG(N=507)	0.157025	4.7819	TCGA-CS-5393-01
LGG(N=507)	0.122566	5.0157	TCGA-DU-6395-01
LGG(N=507)	0.153597	3.7582	TCGA-DB-A64X-01
LGG(N=507)	0.245167	5.4634	TCGA-S9-A7IS-01
LGG(N=507)	0.153863	4.9792	TCGA-HT-7856-01
LGG(N=507)	0.140052	4.5687	TCGA-QH-A6XA-01
LGG(N=507)	0.059539	4.6877	TCGA-P5-A77W-01
LGG(N=507)	0.142844	5.3324	TCGA-CS-4942-01
LGG(N=507)	0.224236	5.193	TCGA-CS-6186-01
LGG(N=507)	0.0942862	5.5515	TCGA-DU-7008-01
LGG(N=507)	0.147017	5.2642	TCGA-HT-7688-01
LGG(N=507)	0.125511	5.2529	TCGA-DU-A7T8-01
LGG(N=507)	0.0952176	4.4297	TCGA-DU-A6S3-01
LGG(N=507)	0.113717	4.7777	TCGA-DB-A64U-01
LGG(N=507)	0.39098	5.2559	TCGA-HT-A61C-01
LGG(N=507)	0.125108	5.3009	TCGA-TQ-A7RF-01
LGG(N=507)	0.101037	5.5167	TCGA-F6-A8O3-01
LGG(N=507)	0.118731	4.9346	TCGA-R8-A6ML-01
LGG(N=507)	0.217391	4.4542	TCGA-DU-A5TT-01
LGG(N=507)	0.159341	5.1498	TCGA-QH-A870-01
LGG(N=507)	0.128796	4.5699	TCGA-DB-A75O-01
LGG(N=507)	0.119477	4.8238	TCGA-HT-8111-01
LGG(N=507)	0.096914	5.1227	TCGA-S9-A7QZ-01
LGG(N=507)	0.126891	4.7798	TCGA-DB-5273-01
LGG(N=507)	0.162357	4.7767	TCGA-HT-7470-01
LGG(N=507)	0.154029	4.6136	TCGA-FG-A4MY-01
LGG(N=507)	0.144238	4.8238	TCGA-HT-8108-01
LGG(N=507)	0.0993806	5.3234	TCGA-DB-A4XE-01
LGG(N=507)	0.268553	4.0488	TCGA-HT-A4DS-01
LGG(N=507)	0.236581	4.9165	TCGA-DU-8158-01
LGG(N=507)	0.134229	4.8182	TCGA-HT-7474-01
LGG(N=507)	0.133172	5.0786	TCGA-DH-5143-01
LGG(N=507)	0.157935	5.1322	TCGA-TQ-A7RJ-01
LGG(N=507)	0.119841	4.6966	TCGA-S9-A7QY-01
LGG(N=507)	0.1032	4.5754	TCGA-DB-A4XA-01
LGG(N=507)	0.153243	4.7882	TCGA-P5-A731-01
LGG(N=507)	0.345613	5.3031	TCGA-E1-A7YE-01
LGG(N=507)	0.165479	4.8028	TCGA-FG-A710-01
LGG(N=507)	0.14087	4.3378	TCGA-HT-8010-01
LGG(N=507)	0.104397	5.1416	TCGA-DU-7299-01
LGG(N=507)	0.138277	5.2476	TCGA-DB-5270-01
LGG(N=507)	0.101703	4.7005	TCGA-KT-A74X-01
LGG(N=507)	0.163274	4.7939	TCGA-DB-A75L-01
LGG(N=507)	0.135263	4.6514	TCGA-HT-A616-01
LGG(N=507)	0.144615	4.5249	TCGA-HT-A74K-01
LGG(N=507)	0.123834	4.9496	TCGA-WY-A85C-01
LGG(N=507)	0.146133	4.8182	TCGA-FG-8188-01
LGG(N=507)	0.152915	5.3685	TCGA-DU-A6S7-01
LGG(N=507)	0.0838347	4.9435	TCGA-DU-7294-01
LGG(N=507)	0.0839515	4.0748	TCGA-DB-5274-01
LGG(N=507)	0.141284	5.1056	TCGA-HT-7604-01
LGG(N=507)	0.190827	4.7088	TCGA-TM-A84F-01
LGG(N=507)	0.216573	4.6628	TCGA-DB-A64O-01
LGG(N=507)	0.0816556	4.8822	TCGA-HT-7884-01
LGG(N=507)	0.0897786	5.306	TCGA-S9-A6WE-01
LGG(N=507)	0.132213	4.7698	TCGA-QH-A6CY-01
LGG(N=507)	0.326318	4.6106	TCGA-S9-A6WM-01
LGG(N=507)	0.317222	4.9093	TCGA-HT-A5RA-01
LGG(N=507)	0.21785	4.4628	TCGA-QH-A6CV-01
LGG(N=507)	0.124813	5.018	TCGA-VM-A8CE-01
LGG(N=507)	0.344496	5.1465	TCGA-DU-5852-01
LGG(N=507)	0.182235	4.3779	TCGA-P5-A72U-01
LGG(N=507)	0.11221	5.2434	TCGA-DB-A75K-01
LGG(N=507)	0.101062	5.1388	TCGA-DU-6410-01
LGG(N=507)	0.0720693	4.7866	TCGA-QH-A65Z-01
LGG(N=507)	0.110756	4.7421	TCGA-S9-A7IY-01
LGG(N=507)	0.142668	4.6927	TCGA-P5-A781-01
LGG(N=507)	0.137493	5.5979	TCGA-TM-A84G-01
LGG(N=507)	0.205512	4.47	TCGA-HW-A5KK-01
LGG(N=507)	0.0829077	5.3537	TCGA-E1-5311-01
LGG(N=507)	0.128718	5.4542	TCGA-FG-7634-01
LGG(N=507)	0.136874	5.0939	TCGA-DU-5855-01
LGG(N=507)	0.135878	5.3737	TCGA-DU-6396-01
LGG(N=507)	0.196662	4.6142	TCGA-FG-7643-01
LGG(N=507)	0.205183	5.1152	TCGA-TM-A84C-01
LGG(N=507)	0.104395	4.9778	TCGA-WY-A85E-01
LGG(N=507)	0.111381	5.4767	TCGA-DU-7298-01
LGG(N=507)	0.12338	4.8575	TCGA-TM-A84T-01
LGG(N=507)	0.0944932	5.1408	TCGA-FG-7637-01
LGG(N=507)	0.124169	4.976	TCGA-HT-A5R9-01
LGG(N=507)	0.154321	5.1289	TCGA-HT-A614-01
LGG(N=507)	0.108258	4.722	TCGA-QH-A65R-01
LGG(N=507)	0.112582	5.0313	TCGA-FG-A60J-01
LGG(N=507)	0.206144	5.4216	TCGA-FG-8189-01
LGG(N=507)	0.208799	4.2563	TCGA-P5-A5EY-01
LGG(N=507)	0.198881	5.0242	TCGA-HT-7882-01
LGG(N=507)	0.329829	5.3975	TCGA-HT-8011-01
LGG(N=507)	0.136472	5.6539	TCGA-DU-6394-01
LGG(N=507)	0.137514	5.3388	TCGA-WY-A859-01
LGG(N=507)	0.0833541	5.2381	TCGA-WY-A85B-01
LGG(N=507)	0.12829	5.4542	TCGA-S9-A6UB-01
LGG(N=507)	0.153607	5.1792	TCGA-S9-A6U6-01
LGG(N=507)	0.068451	5.8266	TCGA-DU-8168-01
LGG(N=507)	0.221342	4.7121	TCGA-DU-7290-01
LGG(N=507)	0.108749	5.855	TCGA-DU-6407-01
LGG(N=507)	0.137881	4.9374	TCGA-HT-7601-01
LGG(N=507)	0.365739	5.1551	TCGA-DU-6403-01
LGG(N=507)	0.0678096	5.064	TCGA-DB-A64R-01
LGG(N=507)	0.158811	4.8131	TCGA-E1-A7YQ-01
LGG(N=507)	0.254936	5.4347	TCGA-DU-6405-01
LGG(N=507)	0.118763	4.9603	TCGA-HW-7487-01
LGG(N=507)	0.240539	4.4006	TCGA-S9-A7R2-01
LGG(N=507)	0.128258	4.976	TCGA-S9-A7J1-01
LGG(N=507)	0.126564	4.8465	TCGA-P5-A72X-01
LGG(N=507)	0.213682	4.7861	TCGA-E1-A7YJ-01
LGG(N=507)	0.127947	5.4764	TCGA-HT-7690-01
LGG(N=507)	0.0849115	5.0747	TCGA-HT-8105-01
LGG(N=507)	0.186943	5.3608	TCGA-E1-A7YY-01
LGG(N=507)	0.0707511	5.3111	TCGA-DU-6400-01
LGG(N=507)	0.13301	4.7383	TCGA-P5-A737-01
LGG(N=507)	0.12669	4.8525	TCGA-RY-A83Y-01
LGG(N=507)	0.270416	4.7555	TCGA-HT-8564-01
LGG(N=507)	0.170378	5.044	TCGA-HT-7686-01
LGG(N=507)	0.233966	4.232	TCGA-E1-A7YM-01
LGG(N=507)	0.111714	4.8625	TCGA-DH-A66F-01
LGG(N=507)	0.117671	5.2862	TCGA-CS-5390-01
LGG(N=507)	0.260268	4.9796	TCGA-S9-A6UA-01
LGG(N=507)	0.19112	5.7466	TCGA-FG-A87N-01
LGG(N=507)	0.176952	5.3978	TCGA-VV-A829-01
LGG(N=507)	0.104862	4.6399	TCGA-DH-A66B-01
LGG(N=507)	0.228874	4.9156	TCGA-HT-A5R7-01
LGG(N=507)	0.031587	5.2423	TCGA-CS-5394-01
LGG(N=507)	0.0838378	5.4835	TCGA-DH-A66D-01
LGG(N=507)	0.121635	4.9778	TCGA-HT-7877-01
LGG(N=507)	0.108562	5.275	TCGA-DU-6542-01
LGG(N=507)	0.209712	4.7517	TCGA-QH-A6CS-01
LGG(N=507)	0.169749	4.6566	TCGA-E1-A7YU-01
LGG(N=507)	0.161302	5.0401	TCGA-W9-A837-01
LGG(N=507)	0.180666	5.0781	TCGA-IK-7675-01
LGG(N=507)	0.184757	4.8807	TCGA-DU-7306-01
LGG(N=507)	0.152149	5.0462	TCGA-QH-A6X9-01
LGG(N=507)	0.252195	4.7442	TCGA-S9-A6U0-01
LGG(N=507)	0.0894585	5.1736	TCGA-HT-7611-01
LGG(N=507)	0.120326	5.1946	TCGA-S9-A6TY-01
LGG(N=507)	0.370516	4.4881	TCGA-DU-A7TB-01
LGG(N=507)	0.130648	4.8182	TCGA-IK-8125-01
LGG(N=507)	0.206366	4.3227	TCGA-WH-A86K-01
LGG(N=507)	0.0628601	4.8207	TCGA-DH-5141-01
LGG(N=507)	0.116618	4.2965	TCGA-FG-A60L-01
LGG(N=507)	0.090814	5.3872	TCGA-DB-5280-01
LGG(N=507)	0.236547	5.1899	TCGA-S9-A7IX-01
LGG(N=507)	0.109275	5.248	TCGA-FG-5965-01
LGG(N=507)	0.175558	3.8827	TCGA-P5-A5F6-01
LGG(N=507)	0.129048	5.3165	TCGA-DU-7007-01
LGG(N=507)	0.123306	4.6882	TCGA-HW-7490-01
LGG(N=507)	0.246707	4.8485	TCGA-CS-6188-01
LGG(N=507)	0.136981	5.4503	TCGA-CS-6668-01
LGG(N=507)	0.23157	5.1098	TCGA-DU-8165-01
LGG(N=507)	0.151364	4.1612	TCGA-HT-7692-01
LGG(N=507)	0.26737	5.7195	TCGA-TQ-A7RM-01
LGG(N=507)	0.244762	5.0418	TCGA-DU-8161-01
LGG(N=507)	0.149825	4.5224	TCGA-P5-A736-01
LGG(N=507)	0.0918951	5.0211	TCGA-DU-6401-01
LGG(N=507)	0.237349	3.8044	TCGA-HT-A74H-01
LGG(N=507)	0.113682	5.2009	TCGA-TQ-A7RV-01
LGG(N=507)	0.11903	4.845	TCGA-HT-7483-01
LGG(N=507)	0.141179	4.3569	TCGA-HT-7620-01
LGG(N=507)	0.086639	4.9915	TCGA-HT-7480-01
LGG(N=507)	0.104098	5.3162	TCGA-S9-A7J0-01
LGG(N=507)	0.108585	5.4343	TCGA-TM-A84Q-01
LGG(N=507)	0.15833	4.5243	TCGA-RY-A847-01
LGG(N=507)	0.128442	5.8677	TCGA-TQ-A7RQ-01
LGG(N=507)	0.187121	5.0674	TCGA-TQ-A7RW-01
LGG(N=507)	0.127752	4.6456	TCGA-FG-8191-01
LGG(N=507)	0.107504	5.1563	TCGA-E1-A7YW-01
LGG(N=507)	0.0969435	5.1215	TCGA-DB-5278-01
LGG(N=507)	0.164193	5.6433	TCGA-E1-A7YS-01
LGG(N=507)	0.123617	5.2146	TCGA-HT-7695-01
LGG(N=507)	0.230674	4.8069	TCGA-DU-7012-01
LGG(N=507)	0.115623	5.2009	TCGA-HT-7879-01
LGG(N=507)	0.0916291	4.6018	TCGA-DU-A7TC-01
LGG(N=507)	0.208941	4.8679	TCGA-HT-7680-01
LGG(N=507)	0.13859	4.9336	TCGA-DB-A4X9-01
LGG(N=507)	0.180331	5.2411	TCGA-TQ-A7RI-01
LGG(N=507)	0.147057	5.4689	TCGA-TM-A7CA-01
LGG(N=507)	0.113193	5.0905	TCGA-QH-A86X-01
LGG(N=507)	0.127749	5.1144	TCGA-DU-A76R-01
LGG(N=507)	0.0742252	5.0242	TCGA-DH-5144-01
LGG(N=507)	0.251608	4.6433	TCGA-E1-A7Z2-01
LGG(N=507)	0.116638	5.1764	TCGA-DU-A5TP-01
LGG(N=507)	0.159634	4.6142	TCGA-FG-8187-01
LGG(N=507)	0.217195	5.6041	TCGA-E1-5304-01
LGG(N=507)	0.13205	4.4404	TCGA-CS-4943-01
LGG(N=507)	0.413529	5.6436	TCGA-DH-5140-01
LGG(N=507)	0.13013	4.6502	TCGA-TM-A7CF-01
LGG(N=507)	0.151837	5.1543	TCGA-DH-A7US-01
LGG(N=507)	0.171718	4.8758	TCGA-HT-A61B-01
LGG(N=507)	0.108554	4.9755	TCGA-E1-A7Z6-01
LGG(N=507)	0.17742	4.6294	TCGA-HT-7857-01
LGG(N=507)	0.0851656	4.9658	TCGA-E1-5319-01
LGG(N=507)	0.161032	4.0216	TCGA-DU-A5TS-01
LGG(N=507)	0.255763	5.9241	TCGA-DU-6392-01
LGG(N=507)	0.134988	4.2212	TCGA-QH-A6CU-01
LGG(N=507)	0.193262	5.0614	TCGA-DU-6404-01
LGG(N=507)	0.295021	4.0144	TCGA-VW-A8FI-01
LGG(N=507)	0.142156	5.1728	TCGA-HT-A74L-01
LGG(N=507)	0.215753	4.623	TCGA-P5-A5EU-01
LGG(N=507)	0.166908	4.2818	TCGA-P5-A5EZ-01
LGG(N=507)	0.158786	5.8276	TCGA-S9-A89Z-01
LGG(N=507)	0.120258	5.1907	TCGA-S9-A6TZ-01
LGG(N=507)	0.245663	5	TCGA-FG-5963-01
LGG(N=507)	0.166013	4.8704	TCGA-HT-A61A-01
LGG(N=507)	0.363101	5.634	TCGA-S9-A89V-01
LGG(N=507)	0.0811496	5.1152	TCGA-DB-A64W-01
LGG(N=507)	0.124035	3.7909	TCGA-FG-A4MX-01
LGG(N=507)	0.195196	5.3855	TCGA-P5-A72Z-01
LGG(N=507)	0.136563	4.8744	TCGA-HT-8114-01
LGG(N=507)	0.158941	4.8575	TCGA-HT-7881-01
LGG(N=507)	0.136727	4.6502	TCGA-CS-4944-01
LGG(N=507)	0.128101	4.773	TCGA-S9-A7QX-01
LGG(N=507)	0.163126	4.9769	TCGA-DU-A7TG-01
LGG(N=507)	0.0610568	5.8684	TCGA-DU-5874-01
LGG(N=507)	0.181743	5.3198	TCGA-TQ-A8XE-01
LGG(N=507)	0.141454	4.847	TCGA-DU-7300-01
LGG(N=507)	0.13611	5.0717	TCGA-HT-7694-01
LGG(N=507)	0.0757658	5.3534	TCGA-HT-7471-01
LGG(N=507)	0.113325	5.2536	TCGA-DB-A4XD-01
LGG(N=507)	0.0932705	5.022	TCGA-TQ-A7RK-01
LGG(N=507)	0.137804	5.0099	TCGA-HT-7475-01
LGG(N=507)	0.0895937	5.3541	TCGA-TQ-A7RO-01
LGG(N=507)	0.197592	4.9045	TCGA-HT-7902-01
LGG(N=507)	0.232619	4.7523	TCGA-FG-A711-01
LGG(N=507)	0.138642	4.9189	TCGA-DB-5276-01
LGG(N=507)	0.0810813	4.7772	TCGA-P5-A730-01
LGG(N=507)	0.434568	4.7767	TCGA-E1-A7YD-01
LGG(N=507)	0.149904	4.4745	TCGA-HT-A74O-01
LGG(N=507)	0.220038	4.9801	TCGA-HT-8015-01
LGG(N=507)	0.148145	5.3555	TCGA-HT-A74J-01
LGG(N=507)	0.128673	5.1922	TCGA-DH-A669-01
LGG(N=507)	0.202173	4.421	TCGA-HT-A617-01
LGG(N=507)	0.12825	4.8033	TCGA-HT-7605-01
LGG(N=507)	0.111391	5.4202	TCGA-S9-A6WO-01
LGG(N=507)	0.207956	4.3484	TCGA-QH-A6CX-01
LGG(N=507)	0.119557	5.0739	TCGA-P5-A5F4-01
LGG(N=507)	0.224581	4.5675	TCGA-DU-A76K-01
LGG(N=507)	0.113053	4.8822	TCGA-VM-A8CH-01
LGG(N=507)	0.0913648	4.6381	TCGA-HT-7609-01
LGG(N=507)	0.153035	4.865	TCGA-QH-A6X4-01
LGG(N=507)	0.128505	4.6821	TCGA-DH-A7UV-01
LGG(N=507)	0.207901	4.2304	TCGA-TM-A7C3-01
LGG(N=507)	0.11868	4.5318	TCGA-S9-A6WG-01
LGG(N=507)	0.1059	5.0063	TCGA-FG-6690-01
LGG(N=507)	0.10059	4.855	TCGA-DU-8167-01
LGG(N=507)	0.125087	4.8694	TCGA-QH-A65X-01
LGG(N=507)	0.148827	4.5808	TCGA-P5-A780-01
LGG(N=507)	0.113903	5.2638	TCGA-E1-5302-01
LGG(N=507)	0.136978	4.1161	TCGA-HW-A5KJ-01
LGG(N=507)	0.120388	4.889	TCGA-R8-A6MO-01
LGG(N=507)	0.141457	4.8043	TCGA-FG-7636-01
LGG(N=507)	0.162174	4.588	TCGA-CS-6290-01
LGG(N=507)	0.202282	5.1583	TCGA-DU-5847-01
LGG(N=507)	0.307525	5.4696	TCGA-DU-6406-01
LGG(N=507)	0.3189	5.4473	TCGA-TM-A84B-01
LGG(N=507)	0.117419	4.8319	TCGA-DU-A76O-01
CESC(N=301)	0.396226	4.1986	TCGA-EK-A2RE-01
CESC(N=301)	0.292011	4.6645	TCGA-IR-A3L7-01
CESC(N=301)	0.342788	3.5982	TCGA-Q1-A73Q-01
CESC(N=301)	0.256956	2.7931	TCGA-C5-A1MF-01
CESC(N=301)	0.19468	3.652	TCGA-ZJ-A8QQ-01
CESC(N=301)	0.207488	4.0162	TCGA-EX-A3L1-01
CESC(N=301)	0.266217	4.7442	TCGA-JW-A5VI-01
CESC(N=301)	0.462886	3.9746	TCGA-EA-A1QT-01
CESC(N=301)	0.359131	4.2134	TCGA-UC-A7PG-01
CESC(N=301)	0.393879	4.9472	TCGA-EA-A97N-01
CESC(N=301)	0.197832	4.5423	TCGA-EA-A3QD-01
CESC(N=301)	0.1716	4.0189	TCGA-C5-A1ME-01
CESC(N=301)	0.352178	4.7132	TCGA-C5-A8YR-01
CESC(N=301)	0.227602	4.1027	TCGA-FU-A40J-01
CESC(N=301)	0.221078	4.9612	TCGA-VS-A9V5-01
CESC(N=301)	0.240251	4.5838	TCGA-MY-A913-01
CESC(N=301)	0.267015	4.5053	TCGA-VS-A8Q9-01
CESC(N=301)	0.313854	4.6838	TCGA-DS-A0VL-01
CESC(N=301)	0.222461	5.1835	TCGA-VS-A9UU-01
CESC(N=301)	0.297111	4.3299	TCGA-ZJ-AAXN-01
CESC(N=301)	0.30784	4.7955	TCGA-VS-A9U6-01
CESC(N=301)	0.29291	4.5217	TCGA-C5-A2LX-01
CESC(N=301)	0.327637	3.5863	TCGA-C5-A1M8-01
CESC(N=301)	0.270638	4.8146	TCGA-C5-A7CJ-01
CESC(N=301)	0.234056	3.3647	TCGA-GH-A9DA-01
CESC(N=301)	0.360013	3.8401	TCGA-EA-A5O9-01
CESC(N=301)	0.134042	4.6798	TCGA-Q1-A73P-01
CESC(N=301)	0.318473	3.7529	TCGA-C5-A8XK-01
CESC(N=301)	0.234364	3.7269	TCGA-C5-A907-01
CESC(N=301)	0.233271	4.1587	TCGA-VS-A9UD-01
CESC(N=301)	0.277289	4.3646	TCGA-C5-A7CM-01
CESC(N=301)	0.280541	4.5079	TCGA-VS-A9V2-01
CESC(N=301)	0.317794	4.1587	TCGA-VS-A94Y-01
CESC(N=301)	0.376402	4.9298	TCGA-C5-A8ZZ-01
CESC(N=301)	0.290904	5.4916	TCGA-VS-A9UJ-01
CESC(N=301)	0.39345	3.2143	TCGA-ZJ-AAXI-01
CESC(N=301)	0.311292	3.154	TCGA-Q1-A6DT-01
CESC(N=301)	0.19292	4.4509	TCGA-VS-A9UQ-01
CESC(N=301)	0.313646	4.8983	TCGA-VS-A8EG-01
CESC(N=301)	0.305566	4.4881	TCGA-EX-A69L-01
CESC(N=301)	0.280462	4.5772	TCGA-Q1-A73O-01
CESC(N=301)	0.309282	4.5886	TCGA-VS-A8QC-01
CESC(N=301)	0.217853	4.6029	TCGA-EA-A5ZE-01
CESC(N=301)	0.232219	5.5598	TCGA-ZJ-A8QO-01
CESC(N=301)	0.316752	3.6393	TCGA-JX-A5QV-01
CESC(N=301)	0.237735	3.2343	TCGA-EK-A2GZ-01
CESC(N=301)	0.232292	4.0001	TCGA-EK-A2R9-01
CESC(N=301)	0.212284	3.3177	TCGA-IR-A3LL-01
CESC(N=301)	0.330178	4.4945	TCGA-C5-A1M5-01
CESC(N=301)	0.128962	4.026	TCGA-C5-A7X8-01
CESC(N=301)	0.291822	4.9199	TCGA-EA-A3HS-01
CESC(N=301)	0.24506	3.6861	TCGA-IR-A3LH-01
CESC(N=301)	0.146394	3.9089	TCGA-C5-A1M9-01
CESC(N=301)	0.175492	3.7356	TCGA-DG-A2KJ-01
CESC(N=301)	0.364794	4.1563	TCGA-Q1-A5R3-01
CESC(N=301)	0.21895	4.834	TCGA-HG-A2PA-01
CESC(N=301)	0.254947	4.1318	TCGA-EA-A50E-01
CESC(N=301)	0.302971	3.551	TCGA-EA-A556-01
CESC(N=301)	0.324857	5.0571	TCGA-VS-A9V3-01
CESC(N=301)	0.25961	4.2056	TCGA-VS-A9UH-01
CESC(N=301)	0.336035	4.359	TCGA-JX-A3PZ-01
CESC(N=301)	0.303651	4.6894	TCGA-C5-A1MP-01
CESC(N=301)	0.267514	3.7453	TCGA-MU-A5YI-01
CESC(N=301)	0.159571	4.2366	TCGA-VS-A8QA-01
CESC(N=301)	0.408407	4.5904	TCGA-FU-A5XV-01
CESC(N=301)	0.227714	4.7934	TCGA-EX-A8YF-01
CESC(N=301)	0.395228	4.8187	TCGA-ZJ-A8QR-01
CESC(N=301)	0.167728	3.3897	TCGA-IR-A3LB-01
CESC(N=301)	0.20855	3.7699	TCGA-EK-A2PI-01
CESC(N=301)	0.258371	4.5386	TCGA-HM-A6W2-01
CESC(N=301)	0.277079	3.6428	TCGA-EK-A2IR-01
CESC(N=301)	0.107875	4.6451	TCGA-IR-A3LF-01
CESC(N=301)	0.370567	5.0798	TCGA-HM-A4S6-01
CESC(N=301)	0.318233	3.5312	TCGA-VS-A8QF-01
CESC(N=301)	0.252384	4.1684	TCGA-VS-AA62-01
CESC(N=301)	0.320302	4.7334	TCGA-C5-A7UE-01
CESC(N=301)	0.330974	4.4562	TCGA-DS-A5RQ-01
CESC(N=301)	0.244594	4.4615	TCGA-BI-A20A-01
CESC(N=301)	0.240683	4.7819	TCGA-EA-A3HU-01
CESC(N=301)	0.261318	4.2095	TCGA-EK-A2RM-01
CESC(N=301)	0.160275	4.5928	TCGA-DG-A2KK-01
CESC(N=301)	0.221513	5.0462	TCGA-C5-A1MI-01
CESC(N=301)	0.27864	3.9022	TCGA-JW-A852-01
CESC(N=301)	0.397529	4.0601	TCGA-EK-A2RA-01
CESC(N=301)	0.318787	4.0401	TCGA-EK-A2RB-01
CESC(N=301)	0.26305	4.7027	TCGA-C5-A1MJ-01
CESC(N=301)	0.192442	4.182	TCGA-MY-A5BE-01
CESC(N=301)	0.286794	3.8064	TCGA-C5-A1BE-01
CESC(N=301)	0.313845	5.2563	TCGA-ZJ-AAXT-01
CESC(N=301)	0.310818	4.222	TCGA-LP-A7HU-01
CESC(N=301)	0.385937	5.4676	TCGA-2W-A8YY-01
CESC(N=301)	0.432096	4.9397	TCGA-EA-A411-01
CESC(N=301)	0.308203	3.9166	TCGA-C5-A1MN-01
CESC(N=301)	0.148851	4.9336	TCGA-C5-A2M2-01
CESC(N=301)	0.275587	4.853	TCGA-EK-A2PK-01
CESC(N=301)	0.418785	5.1887	TCGA-EA-A410-01
CESC(N=301)	0.254577	4.7517	TCGA-VS-A952-01
CESC(N=301)	0.31407	3.6804	TCGA-EK-A2IP-01
CESC(N=301)	0.380832	2.6962	TCGA-EK-A2PG-01
CESC(N=301)	0.247012	4.4803	TCGA-FU-A3YQ-01
CESC(N=301)	0.371341	3.7356	TCGA-DS-A1OB-01
CESC(N=301)	0.245079	4.9093	TCGA-VS-A959-01
CESC(N=301)	0.318899	4.1417	TCGA-EK-A2R7-01
CESC(N=301)	0.295927	4.1836	TCGA-JW-A5VJ-01
CESC(N=301)	0.501408	4.7619	TCGA-C5-A7UH-01
CESC(N=301)	0.314138	4.795	TCGA-MA-AA3Z-01
CESC(N=301)	0.195704	5.0751	TCGA-VS-A9UR-01
CESC(N=301)	0.319512	3.4197	TCGA-EK-A3GN-01
CESC(N=301)	0.276915	4.208	TCGA-DS-A3LQ-01
CESC(N=301)	0.281219	4.2165	TCGA-ZJ-AAXU-01
CESC(N=301)	0.450572	4.174	TCGA-VS-A9UY-01
CESC(N=301)	0.5941	4.3435	TCGA-ZJ-AAXA-01
CESC(N=301)	0.232782	2.7401	TCGA-EK-A2RO-01
CESC(N=301)	0.275261	4.5392	TCGA-DS-A0VM-01
CESC(N=301)	0.282417	5.0913	TCGA-EX-A1H5-01
CESC(N=301)	0.120966	3.8993	TCGA-FU-A3EO-01
CESC(N=301)	0.28518	3.2692	TCGA-EK-A2RK-01
CESC(N=301)	0.366331	4.5167	TCGA-C5-A1BL-01
CESC(N=301)	0.489714	3.7593	TCGA-Q1-A73S-01
CESC(N=301)	0.362086	3.9137	TCGA-PN-A8MA-01
CESC(N=301)	0.312298	5.1023	TCGA-DS-A7WF-01
CESC(N=301)	0.314101	4.2965	TCGA-C5-A7X3-01
CESC(N=301)	0.225091	4.425	TCGA-HM-A3JK-01
CESC(N=301)	0.201864	2.5487	TCGA-ZJ-AAXJ-01
CESC(N=301)	0.207926	5.3045	TCGA-VS-A9V1-01
CESC(N=301)	0.478013	4.7372	TCGA-FU-A3HZ-01
CESC(N=301)	0.247749	4.1128	TCGA-EA-A78R-01
CESC(N=301)	0.278754	4.5205	TCGA-JW-A5VG-01
CESC(N=301)	0.27691	3.8915	TCGA-VS-A9UV-01
CESC(N=301)	0.213988	5.1934	TCGA-C5-A8YT-01
CESC(N=301)	0.233476	4.3848	TCGA-ZX-AA5X-01
CESC(N=301)	0.304258	4.7991	TCGA-VS-A958-01
CESC(N=301)	0.240866	3.8739	TCGA-VS-A8EL-01
CESC(N=301)	0.409219	3.4791	TCGA-ZJ-AB0I-01
CESC(N=301)	0.319118	4.3002	TCGA-C5-A2LZ-01
CESC(N=301)	0.394952	5.1052	TCGA-VS-A950-01
CESC(N=301)	0.339566	3.2282	TCGA-IR-A3LK-01
CESC(N=301)	0.306693	4.2488	TCGA-DS-A1OC-01
CESC(N=301)	0.201001	4.1939	TCGA-C5-A3HE-01
CESC(N=301)	0.289636	4.6708	TCGA-MA-AA3W-01
CESC(N=301)	0.3001	4.9146	TCGA-VS-A9UL-01
CESC(N=301)	0.146734	4.1145	TCGA-VS-A9UO-01
CESC(N=301)	0.308419	5.3385	TCGA-C5-A8XJ-01
CESC(N=301)	0.273842	4.2661	TCGA-C5-A7CL-01
CESC(N=301)	0.259037	4.2973	TCGA-FU-A3NI-01
CESC(N=301)	0.186223	4.4149	TCGA-EA-A439-01
CESC(N=301)	0.278974	4.2943	TCGA-VS-A9V0-01
CESC(N=301)	0.246505	4.7318	TCGA-EK-A3GK-01
CESC(N=301)	0.205647	4.9397	TCGA-C5-A7CG-01
CESC(N=301)	0.294313	4.5217	TCGA-C5-A1BI-01
CESC(N=301)	0.283084	4.2803	TCGA-HM-A3JJ-01
CESC(N=301)	0.326187	3.5827	TCGA-C5-A7UI-01
CESC(N=301)	0.270838	4.7356	TCGA-ZJ-AAXD-01
CESC(N=301)	0.263348	4.86	TCGA-EK-A2R8-01
CESC(N=301)	0.263678	4.6165	TCGA-VS-A9UP-01
CESC(N=301)	0.17849	4.5367	TCGA-C5-A1BF-01
CESC(N=301)	0.218335	3.6393	TCGA-EX-A69M-01
CESC(N=301)	0.307607	4.4983	TCGA-EA-A5ZD-01
CESC(N=301)	0.4422	4.5928	TCGA-JX-A3Q0-01
CESC(N=301)	0.325247	4.1128	TCGA-BI-A0VS-01
CESC(N=301)	0.266322	2.8955	TCGA-VS-A8EJ-01
CESC(N=301)	0.254252	4.6089	TCGA-DR-A0ZL-01
CESC(N=301)	0.305128	3.4251	TCGA-MA-AA41-01
CESC(N=301)	0.350677	5.3045	TCGA-EA-A3HQ-01
CESC(N=301)	0.26105	3.7226	TCGA-LP-A5U2-01
CESC(N=301)	0.249574	3.5009	TCGA-EA-A43B-01
CESC(N=301)	0.24531	4.773	TCGA-C5-A3HD-01
CESC(N=301)	0.212984	3.3478	TCGA-IR-A3LI-01
CESC(N=301)	0.220773	3.9506	TCGA-VS-A8EI-01
CESC(N=301)	0.242008	4.0497	TCGA-EA-A4BA-01
CESC(N=301)	0.297563	4.6358	TCGA-C5-A3HL-01
CESC(N=301)	0.350852	3.6635	TCGA-EA-A3Y4-01
CESC(N=301)	0.238447	3.9204	TCGA-UC-A7PF-01
CESC(N=301)	0.256235	5.3968	TCGA-VS-A9UB-01
CESC(N=301)	0.152782	4.8289	TCGA-UC-A7PI-01
CESC(N=301)	0.321914	4.3869	TCGA-DG-A2KL-01
CESC(N=301)	0.515631	4.445	TCGA-JW-AAVH-01
CESC(N=301)	0.236008	4.5361	TCGA-MY-A5BF-01
CESC(N=301)	0.213493	4.4556	TCGA-Q1-A5R1-01
CESC(N=301)	0.196498	4.1417	TCGA-FU-A57G-01
CESC(N=301)	0.284161	4.3242	TCGA-C5-A1BQ-01
CESC(N=301)	0.344442	4.067	TCGA-EK-A2PL-01
CESC(N=301)	0.268703	5.2025	TCGA-Q1-A6DW-01
CESC(N=301)	0.177208	5.1285	TCGA-C5-A2M1-01
CESC(N=301)	0.250109	3.6928	TCGA-R2-A69V-01
CESC(N=301)	0.301091	4.2833	TCGA-EA-A5ZF-01
CESC(N=301)	0.2857	4.1002	TCGA-FU-A23L-01
CESC(N=301)	0.319606	4.2266	TCGA-DS-A1OA-01
CESC(N=301)	0.185668	3.9365	TCGA-EK-A2H1-01
CESC(N=301)	0.243743	5.0202	TCGA-LP-A4AU-01
CESC(N=301)	0.30923	4.5916	TCGA-VS-A9U7-01
CESC(N=301)	0.219829	4.162	TCGA-C5-A2LS-01
CESC(N=301)	0.211775	3.8269	TCGA-MA-AA3Y-01
CESC(N=301)	0.245478	4.3979	TCGA-DG-A2KM-01
CESC(N=301)	0.194025	4.4647	TCGA-C5-A3HF-01
CESC(N=301)	0.233689	3.7561	TCGA-C5-A2LT-01
CESC(N=301)	0.231993	3.87	TCGA-C5-A1BK-01
CESC(N=301)	0.234619	4.0136	TCGA-UC-A7PD-01
CESC(N=301)	0.255853	4.5148	TCGA-MY-A5BD-01
CESC(N=301)	0.124499	4.9402	TCGA-VS-A9UZ-01
CESC(N=301)	0.294235	4.4516	TCGA-DS-A1OD-01
CESC(N=301)	0.226822	4.0705	TCGA-C5-A8XH-01
CESC(N=301)	0.318158	4.837	TCGA-EK-A2RC-01
CESC(N=301)	0.244912	5.0414	TCGA-JX-A3Q8-01
CESC(N=301)	0.290694	3.2915	TCGA-DS-A7WI-01
CESC(N=301)	0.278768	4.66	TCGA-VS-A953-01
CESC(N=301)	0.347423	3.6872	TCGA-EA-A44S-01
CESC(N=301)	0.359514	5.0691	TCGA-VS-A957-01
CESC(N=301)	0.489911	4.85	TCGA-JW-A5VH-01
CESC(N=301)	0.330588	3.5161	TCGA-EA-A3HR-01
CESC(N=301)	0.259297	4.551	TCGA-EA-A3QE-01
CESC(N=301)	0.350119	5.1127	TCGA-WL-A834-01
CESC(N=301)	0.232729	3.7367	TCGA-C5-A901-01
CESC(N=301)	0.151058	4.3068	TCGA-JW-A69B-01
CESC(N=301)	0.364347	4.4357	TCGA-FU-A3HY-01
CESC(N=301)	0.212784	4.6159	TCGA-C5-A1M6-01
CESC(N=301)	0.243338	3.011	TCGA-VS-A9V4-01
CESC(N=301)	0.29142	3.9965	TCGA-VS-A8Q8-01
CESC(N=301)	0.30917	3.7898	TCGA-DS-A0VN-01
CESC(N=301)	0.282204	4.5243	TCGA-MU-A8JM-01
CESC(N=301)	0.242698	3.5124	TCGA-C5-A2LY-01
CESC(N=301)	0.163371	3.0619	TCGA-FU-A23K-01
CESC(N=301)	0.334434	4.8968	TCGA-EA-A6QX-01
CESC(N=301)	0.327189	4.5479	TCGA-C5-A7CH-01
CESC(N=301)	0.392591	2.5972	TCGA-EK-A2RN-01
CESC(N=301)	0.306141	4.3688	TCGA-EK-A2RJ-01
CESC(N=301)	0.276117	4.4602	TCGA-C5-A1BM-01
CESC(N=301)	0.29443	5.498	TCGA-Q1-A73R-01
CESC(N=301)	0.188223	5.6896	TCGA-DS-A7WH-01
CESC(N=301)	0.299238	4.5136	TCGA-ZJ-AAX4-01
CESC(N=301)	0.276601	4.6905	TCGA-C5-A7CK-01
CESC(N=301)	0.317055	4.8329	TCGA-VS-A8EK-01
CESC(N=301)	0.219693	4.4983	TCGA-EA-A1QS-01
CESC(N=301)	0.24551	3.6312	TCGA-FU-A3WB-01
CESC(N=301)	0.286774	4.9308	TCGA-FU-A3TQ-01
CESC(N=301)	0.223301	4.835	TCGA-C5-A8XI-01
CESC(N=301)	0.393844	4.7485	TCGA-C5-A1BN-01
CESC(N=301)	0.385672	3.5312	TCGA-IR-A3LA-01
CESC(N=301)	0.31445	4.447	TCGA-VS-A94X-01
CESC(N=301)	0.279498	3.928	TCGA-MA-AA42-01
CESC(N=301)	0.358483	4.423	TCGA-C5-A8YQ-01
CESC(N=301)	0.317588	4.2389	TCGA-ZJ-AB0H-01
CESC(N=301)	0.232988	2.7972	TCGA-C5-A7X5-01
CESC(N=301)	0.244161	4.2847	TCGA-VS-A9U5-01
CESC(N=301)	0.292817	3.9213	TCGA-C5-A1M7-01
CESC(N=301)	0.59735	4.4686	TCGA-C5-A905-01
CESC(N=301)	0.289972	4.441	TCGA-Q1-A5R2-01
CESC(N=301)	0.233897	4.2304	TCGA-EK-A3GJ-01
CESC(N=301)	0.233354	4.4437	TCGA-MU-A51Y-01
CESC(N=301)	0.31721	3.5657	TCGA-VS-A8EB-01
CESC(N=301)	0.200508	5.0584	TCGA-LP-A4AX-01
CESC(N=301)	0.297876	4.4713	TCGA-VS-A94Z-01
CESC(N=301)	0.4892	3.5086	TCGA-ZJ-AAXB-01
CESC(N=301)	0.164483	3.2973	TCGA-C5-A1MQ-01
CESC(N=301)	0.138944	3.1939	TCGA-EX-A1H6-01
CESC(N=301)	0.261757	4.6949	TCGA-ZJ-AAXF-01
CESC(N=301)	0.55053	5.0099	TCGA-VS-A9UM-01
CESC(N=301)	0.232045	4.4337	TCGA-VS-A8EH-01
CESC(N=301)	0.27818	4.3569	TCGA-BI-A0VR-01
CESC(N=301)	0.280951	4.3772	TCGA-EA-A5FO-01
CESC(N=301)	0.329618	3.453	TCGA-DR-A0ZM-01
CESC(N=301)	0.19709	4.7458	TCGA-MA-AA43-01
CESC(N=301)	0.295078	4.5534	TCGA-C5-A7UC-01
CESC(N=301)	0.317549	4.5669	TCGA-C5-A7XC-01
CESC(N=301)	0.239082	3.5827	TCGA-VS-A8QH-01
CESC(N=301)	0.279809	3.6335	TCGA-LP-A5U3-01
CESC(N=301)	0.292202	4.4054	TCGA-DS-A1O9-01
CESC(N=301)	0.278106	4.3744	TCGA-EA-A3HT-01
CESC(N=301)	0.277291	4.4536	TCGA-IR-A3LC-01
CESC(N=301)	0.138905	4.8505	TCGA-FU-A770-01
CESC(N=301)	0.381593	3.2796	TCGA-VS-A8EC-01
CESC(N=301)	0.420408	4.7501	TCGA-4J-AA1J-01
CESC(N=301)	0.305298	4.0322	TCGA-LP-A4AV-01
CESC(N=301)	0.174927	4.5699	TCGA-EK-A2RL-01
CESC(N=301)	0.110831	4.1178	TCGA-EK-A3GM-01
CESC(N=301)	0.309972	4.4745	TCGA-VS-A9UC-01
CESC(N=301)	0.347781	4.6451	TCGA-FU-A2QG-01
CESC(N=301)	0.36808	3.5682	TCGA-EK-A2PM-01
CESC(N=301)	0.307284	3.9746	TCGA-DS-A0VK-01
CESC(N=301)	0.259592	4.843	TCGA-VS-A94W-01
CESC(N=301)	0.320816	3.6928	TCGA-C5-A1MK-01
CESC(N=301)	0.287664	4.5826	TCGA-C5-A1MH-01
CESC(N=301)	0.278035	4.0462	TCGA-C5-A0TN-01
CESC(N=301)	0.367692	4.1236	TCGA-VS-A9UI-01
CESC(N=301)	0.218933	5.124	TCGA-FU-A3TX-01
CESC(N=301)	0.243421	4.7071	TCGA-Q1-A6DV-01
CESC(N=301)	0.285535	4.6514	TCGA-C5-A1ML-01
CESC(N=301)	0.273751	4.8934	TCGA-VS-A8QM-01
CESC(N=301)	0.318964	3.4958	TCGA-RA-A741-01
CESC(N=301)	0.281449	3.9983	TCGA-VS-A954-01
CESC(N=301)	0.275871	4.6422	TCGA-XS-A8TJ-01
CESC(N=301)	0.33377	4.6972	TCGA-LP-A4AW-01
CESC(N=301)	0.321096	3.9403	TCGA-JW-A5VK-01
CESC(N=301)	0.201121	3.3105	TCGA-EK-A2H0-01
CESC(N=301)	0.18983	5.0691	TCGA-C5-A902-01
CESC(N=301)	0.675312	4.5454	TCGA-MA-AA3X-01
CESC(N=301)	0.283086	3.7378	TCGA-C5-A7CO-01
CESC(N=301)	0.293932	3.4997	TCGA-C5-A2LV-01
CESC(N=301)	0.245487	4.845	TCGA-VS-A9UT-01
CESC(N=301)	0.242207	4.6294	TCGA-ZJ-AAX8-01
CESC(N=301)	0.263666	4.5934	TCGA-C5-A1BJ-01
LUAD(N=451)	0.352337	5.1148	TCGA-44-6778-01
LUAD(N=451)	0.295098	4.6921	TCGA-64-1679-01
LUAD(N=451)	0.26006	4.5982	TCGA-49-6744-01
LUAD(N=451)	0.24374	4.3299	TCGA-55-6982-01
LUAD(N=451)	0.276511	4.6089	TCGA-NJ-A4YI-01
LUAD(N=451)	0.273703	4.5778	TCGA-MN-A4N1-01
LUAD(N=451)	0.234129	4.5886	TCGA-55-7911-01
LUAD(N=451)	0.283335	3.838	TCGA-55-A4DG-01
LUAD(N=451)	0.351821	4.6247	TCGA-L9-A5IP-01
LUAD(N=451)	0.281819	5.1807	TCGA-55-6712-01
LUAD(N=451)	0.266635	4.9644	TCGA-97-7553-01
LUAD(N=451)	0.275994	4.7231	TCGA-49-AARE-01
LUAD(N=451)	0.231906	4.2419	TCGA-50-8460-01
LUAD(N=451)	0.273365	4.3249	TCGA-50-5933-01
LUAD(N=451)	0.279117	4.5173	TCGA-44-6774-01
LUAD(N=451)	0.241864	4.431	TCGA-55-A48Z-01
LUAD(N=451)	0.335578	4.1269	TCGA-75-7031-01
LUAD(N=451)	0.221037	4.3597	TCGA-44-A47A-01
LUAD(N=451)	0.253373	4.4496	TCGA-64-5781-01
LUAD(N=451)	0.26	4.9589	TCGA-97-7552-01
LUAD(N=451)	0.235797	4.5681	TCGA-49-AARN-01
LUAD(N=451)	0.30219	3.7039	TCGA-99-8032-01
LUAD(N=451)	0.238901	4.9649	TCGA-55-8299-01
LUAD(N=451)	0.271012	3.4648	TCGA-55-A491-01
LUAD(N=451)	0.237506	4.425	TCGA-50-6595-01
LUAD(N=451)	0.305523	4.856	TCGA-95-A4VP-01
LUAD(N=451)	0.23233	4.5844	TCGA-55-8302-01
LUAD(N=451)	0.273334	3.3042	TCGA-44-4112-01
LUAD(N=451)	0.333811	5.0905	TCGA-75-7027-01
LUAD(N=451)	0.258232	3.532	TCGA-44-2668-01
LUAD(N=451)	0.356425	5.213	TCGA-55-8507-01
LUAD(N=451)	0.224601	4.5772	TCGA-69-8254-01
LUAD(N=451)	0.270759	4.4074	TCGA-78-8640-01
LUAD(N=451)	0.31311	4.6376	TCGA-69-7979-01
LUAD(N=451)	0.211977	4.6736	TCGA-55-7573-01
LUAD(N=451)	0.47427	4.0739	TCGA-44-8119-01
LUAD(N=451)	0.288973	4.0601	TCGA-55-7724-01
LUAD(N=451)	0.253783	5.0348	TCGA-44-6776-01
LUAD(N=451)	0.297234	4.0127	TCGA-49-4514-01
LUAD(N=451)	0.267333	5.1056	TCGA-05-4396-01
LUAD(N=451)	0.325201	4.0575	TCGA-55-8204-01
LUAD(N=451)	0.238892	4.4784	TCGA-L4-A4E6-01
LUAD(N=451)	0.24739	4.3986	TCGA-75-6205-01
LUAD(N=451)	0.332669	4.1145	TCGA-62-A46O-01
LUAD(N=451)	0.314295	3.4291	TCGA-78-7155-01
LUAD(N=451)	0.231095	4.0807	TCGA-62-A472-01
LUAD(N=451)	0.287909	4.7783	TCGA-NJ-A55R-01
LUAD(N=451)	0.192482	4.7751	TCGA-62-8395-01
LUAD(N=451)	0.269548	3.6324	TCGA-95-7567-01
LUAD(N=451)	0.312208	5.026	TCGA-50-5051-01
LUAD(N=451)	0.282081	3.9524	TCGA-55-A48Y-01
LUAD(N=451)	0.238086	4.1302	TCGA-86-A456-01
LUAD(N=451)	0.266414	3.6737	TCGA-50-5068-01
LUAD(N=451)	0.271989	4.8248	TCGA-NJ-A55A-01
LUAD(N=451)	0.267053	5.2661	TCGA-J2-A4AG-01
LUAD(N=451)	0.241859	5.1339	TCGA-05-4405-01
LUAD(N=451)	0.28738	4.892	TCGA-50-5944-01
LUAD(N=451)	0.303019	5.153	TCGA-86-7955-01
LUAD(N=451)	0.300689	4.2404	TCGA-50-6673-01
LUAD(N=451)	0.257316	4.7038	TCGA-55-7727-01
LUAD(N=451)	0.280437	4.1368	TCGA-55-8510-01
LUAD(N=451)	0.318461	5.5389	TCGA-MP-A4T8-01
LUAD(N=451)	0.413953	4.0748	TCGA-86-8279-01
LUAD(N=451)	0.295812	5.6691	TCGA-55-A494-01
LUAD(N=451)	0.324732	2.04127	TCGA-44-3917-01
LUAD(N=451)	0.29493	5.0462	TCGA-75-5125-01
LUAD(N=451)	0.340207	4.0824	TCGA-55-8615-01
LUAD(N=451)	0.244773	4.734	TCGA-MP-A4TF-01
LUAD(N=451)	0.247251	4.1103	TCGA-55-6979-01
LUAD(N=451)	0.260025	4.9308	TCGA-86-A4JF-01
LUAD(N=451)	0.306074	4.6312	TCGA-86-7701-01
LUAD(N=451)	0.292044	5.565	TCGA-62-8398-01
LUAD(N=451)	0.232525	4.8758	TCGA-L9-A443-01
LUAD(N=451)	0.274307	4.1539	TCGA-78-8660-01
LUAD(N=451)	0.328965	4.7693	TCGA-78-7148-01
LUAD(N=451)	0.264215	4.6029	TCGA-67-6215-01
LUAD(N=451)	0.363936	3.6782	TCGA-55-A490-01
LUAD(N=451)	0.231578	5.1954	TCGA-69-7974-01
LUAD(N=451)	0.300118	4.0392	TCGA-49-AAR4-01
LUAD(N=451)	0.333181	3.8798	TCGA-55-6969-01
LUAD(N=451)	0.244536	4.7788	TCGA-91-8497-01
LUAD(N=451)	0.330934	4.9383	TCGA-62-A470-01
LUAD(N=451)	0.282656	3.9356	TCGA-53-A4EZ-01
LUAD(N=451)	0.219001	4.6341	TCGA-78-7162-01
LUAD(N=451)	0.246273	4.8258	TCGA-62-A46Y-01
LUAD(N=451)	0.264637	4.5161	TCGA-62-A46R-01
LUAD(N=451)	0.30507	4.0523	TCGA-L9-A8F4-01
LUAD(N=451)	0.319318	3.9393	TCGA-55-7726-01
LUAD(N=451)	0.24187	3.2587	TCGA-49-4512-01
LUAD(N=451)	0.250887	3.4804	TCGA-73-A9RS-01
LUAD(N=451)	0.283229	4.5053	TCGA-MP-A4TD-01
LUAD(N=451)	0.278806	3.4277	TCGA-75-5147-01
LUAD(N=451)	0.287802	5.0661	TCGA-44-7671-01
LUAD(N=451)	0.287964	3.3017	TCGA-38-4631-01
LUAD(N=451)	0.259291	4.664	TCGA-NJ-A55O-01
LUAD(N=451)	0.414744	4.943	TCGA-75-6211-01
LUAD(N=451)	0.333094	5.1907	TCGA-64-5774-01
LUAD(N=451)	0.267124	4.2457	TCGA-50-5941-01
LUAD(N=451)	0.236848	4.528	TCGA-97-A4M2-01
LUAD(N=451)	0.282377	4.5638	TCGA-55-7995-01
LUAD(N=451)	0.359485	3.136	TCGA-95-7043-01
LUAD(N=451)	0.257641	4.706	TCGA-NJ-A4YP-01
LUAD(N=451)	0.267417	4.6329	TCGA-97-A4M1-01
LUAD(N=451)	0.262497	4.1384	TCGA-78-7149-01
LUAD(N=451)	0.258537	4.4277	TCGA-MP-A4TC-01
LUAD(N=451)	0.240949	4.8197	TCGA-97-A4M5-01
LUAD(N=451)	0.279441	4.0383	TCGA-99-8028-01
LUAD(N=451)	0.280873	4.4951	TCGA-67-6217-01
LUAD(N=451)	0.26703	5.3558	TCGA-44-A47B-01
LUAD(N=451)	0.287748	4.6645	TCGA-80-5608-01
LUAD(N=451)	0.246102	4.4523	TCGA-75-6203-01
LUAD(N=451)	0.288204	4.892	TCGA-55-6981-01
LUAD(N=451)	0.243649	3.4143	TCGA-55-7903-01
LUAD(N=451)	0.256868	4.2795	TCGA-62-8394-01
LUAD(N=451)	0.313529	3.8147	TCGA-49-4488-01
LUAD(N=451)	0.184625	4.0645	TCGA-78-7537-01
LUAD(N=451)	0.291701	4.1474	TCGA-80-5611-01
LUAD(N=451)	0.317945	3.5899	TCGA-55-6972-01
LUAD(N=451)	0.252928	3.7039	TCGA-86-A4D0-01
LUAD(N=451)	0.233121	4.6439	TCGA-97-7941-01
LUAD(N=451)	0.356252	4.81	TCGA-91-6840-01
LUAD(N=451)	0.274672	4.8299	TCGA-69-7978-01
LUAD(N=451)	0.290745	3.8866	TCGA-50-5930-01
LUAD(N=451)	0.232092	3.4778	TCGA-93-8067-01
LUAD(N=451)	0.313057	4.3999	TCGA-44-A479-01
LUAD(N=451)	0.241474	5.2188	TCGA-55-8087-01
LUAD(N=451)	0.266082	4.9796	TCGA-86-6562-01
LUAD(N=451)	0.215935	4.197	TCGA-05-4425-01
LUAD(N=451)	0.28674	4.0567	TCGA-MP-A4SW-01
LUAD(N=451)	0.305033	4.4874	TCGA-55-8512-01
LUAD(N=451)	0.232463	5.1264	TCGA-50-6592-01
LUAD(N=451)	0.361901	4.835	TCGA-55-6975-01
LUAD(N=451)	0.26358	4.2936	TCGA-S2-AA1A-01
LUAD(N=451)	0.2889	4.3335	TCGA-55-8511-01
LUAD(N=451)	0.340531	4.0867	TCGA-55-8092-01
LUAD(N=451)	0.210904	3.8239	TCGA-L9-A50W-01
LUAD(N=451)	0.242043	5.1815	TCGA-44-7661-01
LUAD(N=451)	0.271417	4.5922	TCGA-05-4390-01
LUAD(N=451)	0.234336	4.2056	TCGA-64-5815-01
LUAD(N=451)	0.310576	4.5838	TCGA-69-7761-01
LUAD(N=451)	0.258287	4.1086	TCGA-55-8301-01
LUAD(N=451)	0.298395	4.3169	TCGA-44-A4SU-01
LUAD(N=451)	0.265317	4.5034	TCGA-69-7765-01
LUAD(N=451)	0.324777	4.4556	TCGA-05-4433-01
LUAD(N=451)	0.308425	4.4569	TCGA-55-8508-01
LUAD(N=451)	0.246151	3.9801	TCGA-50-5044-01
LUAD(N=451)	0.321082	5.1437	TCGA-05-4384-01
LUAD(N=451)	0.348083	4.3931	TCGA-O1-A52J-01
LUAD(N=451)	0.312727	4.9369	TCGA-78-7220-01
LUAD(N=451)	0.296124	5.284	TCGA-44-6779-01
LUAD(N=451)	0.29266	4.6154	TCGA-86-8672-01
LUAD(N=451)	0.253453	4.9709	TCGA-55-6983-01
LUAD(N=451)	0.399206	3.8896	TCGA-91-8499-01
LUAD(N=451)	0.214951	4.7269	TCGA-91-6836-01
LUAD(N=451)	0.236854	5.0794	TCGA-38-7271-01
LUAD(N=451)	0.25265	5.3194	TCGA-NJ-A4YG-01
LUAD(N=451)	0.228675	4.9869	TCGA-73-4658-01
LUAD(N=451)	0.267722	4.5559	TCGA-86-8076-01
LUAD(N=451)	0.294537	4.1668	TCGA-55-6987-01
LUAD(N=451)	0.256629	4.0722	TCGA-78-7152-01
LUAD(N=451)	0.275013	3.9709	TCGA-55-8096-01
LUAD(N=451)	0.222433	4.2158	TCGA-75-5122-01
LUAD(N=451)	0.355583	4.2518	TCGA-50-5931-01
LUAD(N=451)	0.266408	4.8545	TCGA-49-AARO-01
LUAD(N=451)	0.335938	4.0875	TCGA-91-6831-01
LUAD(N=451)	0.267737	3.992	TCGA-L9-A444-01
LUAD(N=451)	0.285646	4.0348	TCGA-05-5425-01
LUAD(N=451)	0.272508	4.13047	TCGA-44-6775-01
LUAD(N=451)	0.252102	4.4906	TCGA-75-7025-01
LUAD(N=451)	0.29895	4.47	TCGA-05-5429-01
LUAD(N=451)	0.2403	4.4169	TCGA-99-7458-01
LUAD(N=451)	0.245218	4.6588	TCGA-97-7546-01
LUAD(N=451)	0.24746	4.9672	TCGA-91-7771-01
LUAD(N=451)	0.231554	4.2639	TCGA-55-6984-01
LUAD(N=451)	0.332859	2.71976	TCGA-44-3918-01
LUAD(N=451)	0.266067	4.2609	TCGA-50-8459-01
LUAD(N=451)	0.250171	4.5856	TCGA-69-7980-01
LUAD(N=451)	0.250655	4.8053	TCGA-50-5939-01
LUAD(N=451)	0.240282	5.005	TCGA-78-7143-01
LUAD(N=451)	0.23174	4.2343	TCGA-75-5126-01
LUAD(N=451)	0.254016	4.7474	TCGA-50-6594-01
LUAD(N=451)	0.33524	4.846	TCGA-MP-A5C7-01
LUAD(N=451)	0.287264	3.89542	TCGA-44-5645-01
LUAD(N=451)	0.186359	4.7269	TCGA-50-5935-01
LUAD(N=451)	0.255456	4.4562	TCGA-55-7914-01
LUAD(N=451)	0.213534	4.2266	TCGA-55-7576-01
LUAD(N=451)	0.205281	3.51364	TCGA-44-2666-01
LUAD(N=451)	0.357278	4.8861	TCGA-55-7284-01
LUAD(N=451)	0.236972	5.3792	TCGA-73-4676-01
LUAD(N=451)	0.307657	3.7846	TCGA-78-7166-01
LUAD(N=451)	0.24834	5.1883	TCGA-83-5908-01
LUAD(N=451)	0.287849	4.1628	TCGA-50-5049-01
LUAD(N=451)	0.247319	5.4667	TCGA-97-8172-01
LUAD(N=451)	0.271282	3.3492	TCGA-50-6597-01
LUAD(N=451)	0.350382	3.0774	TCGA-69-8255-01
LUAD(N=451)	0.194243	4.6142	TCGA-62-A46U-01
LUAD(N=451)	0.25204	5.0036	TCGA-97-8176-01
LUAD(N=451)	0.267606	5.3434	TCGA-86-8358-01
LUAD(N=451)	0.225494	5.7326	TCGA-05-4415-01
LUAD(N=451)	0.297614	4.6531	TCGA-55-7281-01
LUAD(N=451)	0.319024	4.3639	TCGA-78-7161-01
LUAD(N=451)	0.227993	4.3499	TCGA-55-8621-01
LUAD(N=451)	0.250792	4.7929	TCGA-55-6970-01
LUAD(N=451)	0.262377	4.9658	TCGA-75-6207-01
LUAD(N=451)	0.322188	4.7929	TCGA-55-8205-01
LUAD(N=451)	0.255881	5.0135	TCGA-69-7763-01
LUAD(N=451)	0.262919	4.1636	TCGA-55-7913-01
LUAD(N=451)	0.233128	3.6054	TCGA-62-8397-01
LUAD(N=451)	0.301144	3.8289	TCGA-91-A4BC-01
LUAD(N=451)	0.240438	4.0653	TCGA-97-8547-01
LUAD(N=451)	0.227967	4.4542	TCGA-97-8175-01
LUAD(N=451)	0.261232	4.1907	TCGA-86-8075-01
LUAD(N=451)	0.288327	4.7323	TCGA-55-6985-01
LUAD(N=451)	0.25564	5.2146	TCGA-55-A48X-01
LUAD(N=451)	0.30288	4.5814	TCGA-95-7562-01
LUAD(N=451)	0.222216	4.0462	TCGA-55-7725-01
LUAD(N=451)	0.231566	4.686	TCGA-69-A59K-01
LUAD(N=451)	0.209944	5.2623	TCGA-05-5715-01
LUAD(N=451)	0.285947	4.3009	TCGA-55-A492-01
LUAD(N=451)	0.302048	3.9663	TCGA-78-7145-01
LUAD(N=451)	0.247581	5.7049	TCGA-86-8278-01
LUAD(N=451)	0.264958	4.0225	TCGA-69-8453-01
LUAD(N=451)	0.225948	3.5947	TCGA-MN-A4N5-01
LUAD(N=451)	0.285449	4.2358	TCGA-64-5778-01
LUAD(N=451)	0.302272	4.2126	TCGA-J2-8194-01
LUAD(N=451)	0.254565	4.2631	TCGA-55-A57B-01
LUAD(N=451)	0.261235	4.5577	TCGA-86-7711-01
LUAD(N=451)	0.265052	4.2472	TCGA-05-5423-01
LUAD(N=451)	0.222315	4.197	TCGA-91-8496-01
LUAD(N=451)	0.279777	4.4628	TCGA-86-8280-01
LUAD(N=451)	0.333011	4.2077	TCGA-44-6146-01
LUAD(N=451)	0.208183	3.7614	TCGA-78-7146-01
LUAD(N=451)	0.245088	4.4324	TCGA-78-8648-01
LUAD(N=451)	0.279786	4.9505	TCGA-86-7953-01
LUAD(N=451)	0.331593	3.8167	TCGA-44-5643-01
LUAD(N=451)	0.299018	4.3097	TCGA-73-7498-01
LUAD(N=451)	0.361736	3.3787	TCGA-75-6214-01
LUAD(N=451)	0.261417	4.7997	TCGA-93-7348-01
LUAD(N=451)	0.275013	4.9718	TCGA-97-8174-01
LUAD(N=451)	0.302952	4.7214	TCGA-55-8620-01
LUAD(N=451)	0.338071	5.168	TCGA-62-8399-01
LUAD(N=451)	0.21021	5.3989	TCGA-80-5607-01
LUAD(N=451)	0.458706	3.5669	TCGA-49-AAR2-01
LUAD(N=451)	0.270388	4.8655	TCGA-55-6543-01
LUAD(N=451)	0.298232	4.6171	TCGA-78-7156-01
LUAD(N=451)	0.289881	4.3053	TCGA-62-A46S-01
LUAD(N=451)	0.241248	3.5212	TCGA-49-AARQ-01
LUAD(N=451)	0.276117	4.4033	TCGA-93-A4JN-01
LUAD(N=451)	0.236772	3.2826	TCGA-91-6847-01
LUAD(N=451)	0.32501	4.251	TCGA-55-6642-01
LUAD(N=451)	0.297407	4.9691	TCGA-55-8203-01
LUAD(N=451)	0.298506	4.2601	TCGA-44-7670-01
LUAD(N=451)	0.29526	4.6218	TCGA-MP-A4TJ-01
LUAD(N=451)	0.260603	4.5324	TCGA-38-6178-01
LUAD(N=451)	0.298981	4.1498	TCGA-86-8074-01
LUAD(N=451)	0.285787	3.6428	TCGA-55-8616-01
LUAD(N=451)	0.199817	4.235	TCGA-97-A4M0-01
LUAD(N=451)	0.313628	4.3903	TCGA-49-6767-01
LUAD(N=451)	0.260953	4.5814	TCGA-49-AARR-01
LUAD(N=451)	0.242876	4.3342	TCGA-MP-A4T9-01
LUAD(N=451)	0.322815	5.1107	TCGA-86-8073-01
LUAD(N=451)	0.326381	4.1384	TCGA-MN-A4N4-01
LUAD(N=451)	0.276913	4.0082	TCGA-97-A4M3-01
LUAD(N=451)	0.19958	5.0917	TCGA-86-7714-01
LUAD(N=451)	0.261924	4.3399	TCGA-49-4487-01
LUAD(N=451)	0.355897	4.1433	TCGA-78-7542-01
LUAD(N=451)	0.287099	4.245	TCGA-95-A4VK-01
LUAD(N=451)	0.350411	4.9275	TCGA-55-7994-01
LUAD(N=451)	0.34383	5.0934	TCGA-49-6742-01
LUAD(N=451)	0.300438	4.7555	TCGA-MP-A4T6-01
LUAD(N=451)	0.327178	4.4027	TCGA-55-8506-01
LUAD(N=451)	0.281255	4.3299	TCGA-MP-A4TA-01
LUAD(N=451)	0.225986	4.7587	TCGA-55-8091-01
LUAD(N=451)	0.30662	4.8871	TCGA-91-6828-01
LUAD(N=451)	0.292523	3.3506	TCGA-35-5375-01
LUAD(N=451)	0.277596	3.6417	TCGA-97-A4M7-01
LUAD(N=451)	0.297177	4.373	TCGA-78-7539-01
LUAD(N=451)	0.280829	4.8248	TCGA-J2-8192-01
LUAD(N=451)	0.288078	4.6657	TCGA-86-7713-01
LUAD(N=451)	0.200995	5.2906	TCGA-67-6216-01
LUAD(N=451)	0.285946	4.6804	TCGA-44-A47G-01
LUAD(N=451)	0.235776	4.4457	TCGA-55-7816-01
LUAD(N=451)	0.257321	4.5436	TCGA-78-7147-01
LUAD(N=451)	0.271567	5.0934	TCGA-78-7633-01
LUAD(N=451)	0.23251	4.5392	TCGA-86-A4P8-01
LUAD(N=451)	0.256606	4.6294	TCGA-78-7535-01
LUAD(N=451)	0.249183	4.9566	TCGA-86-8671-01
LUAD(N=451)	0.251618	5.3519	TCGA-91-6835-01
LUAD(N=451)	0.294204	4.0046	TCGA-55-6980-01
LUAD(N=451)	0.282382	5.3256	TCGA-50-5936-01
LUAD(N=451)	0.324791	4.843	TCGA-50-5932-01
LUAD(N=451)	0.272773	4.7929	TCGA-93-A4JO-01
LUAD(N=451)	0.290504	4.4647	TCGA-49-AAR3-01
LUAD(N=451)	0.213303	4.5205	TCGA-78-7154-01
LUAD(N=451)	0.324148	3.8866	TCGA-55-7910-01
LUAD(N=451)	0.335184	4.1612	TCGA-4B-A93V-01
LUAD(N=451)	0.250951	4.5392	TCGA-91-6849-01
LUAD(N=451)	0.23034	5.9982	TCGA-MP-A4SY-01
LUAD(N=451)	0.367071	4.174	TCGA-MP-A4SV-01
LUAD(N=451)	0.242237	4.641	TCGA-55-8513-01
LUAD(N=451)	0.283491	4.2818	TCGA-MP-A4T4-01
LUAD(N=451)	0.283944	4.9764	TCGA-71-8520-01
LUAD(N=451)	0.261908	4.0841	TCGA-44-7672-01
LUAD(N=451)	0.257064	4.1652	TCGA-50-6593-01
LUAD(N=451)	0.289949	5.4343	TCGA-69-7973-01
LUAD(N=451)	0.308046	4.5261	TCGA-99-8033-01
LUAD(N=451)	0.227434	5.0343	TCGA-91-6848-01
LUAD(N=451)	0.24372	4.3855	TCGA-93-A4JP-01
LUAD(N=451)	0.252685	4.2304	TCGA-38-A44F-01
LUAD(N=451)	0.419246	3.8228	TCGA-44-7660-01
LUAD(N=451)	0.294226	2.7227	TCGA-69-7760-01
LUAD(N=451)	0.282498	4.9566	TCGA-69-7764-01
LUAD(N=451)	0.257968	3.99375	TCGA-44-2665-01
LUAD(N=451)	0.253989	5.1559	TCGA-55-8505-01
LUAD(N=451)	0.253102	4.1449	TCGA-95-7944-01
LUAD(N=451)	0.341173	4.1392	TCGA-L9-A7SV-01
LUAD(N=451)	0.298441	4.9194	TCGA-55-8089-01
LUAD(N=451)	0.236938	4.5085	TCGA-55-7283-01
LUAD(N=451)	0.285812	3.6928	TCGA-44-8117-01
LUAD(N=451)	0.28012	4.5778	TCGA-53-7626-01
LUAD(N=451)	0.227773	4.8048	TCGA-86-8673-01
LUAD(N=451)	0.287527	3.6566	TCGA-95-8494-01
LUAD(N=451)	0.233165	3.027	TCGA-97-8171-01
LUAD(N=451)	0.32238	4.8807	TCGA-50-7109-01
LUAD(N=451)	0.266853	4.5161	TCGA-44-6145-01
LUAD(N=451)	0.288375	4.6404	TCGA-55-8085-01
LUAD(N=451)	0.347569	3.5742	TCGA-NJ-A4YF-01
LUAD(N=451)	0.305825	4.7448	TCGA-NJ-A7XG-01
LUAD(N=451)	0.235884	4.2358	TCGA-55-8097-01
LUAD(N=451)	0.30285	4.3646	TCGA-NJ-A4YQ-01
LUAD(N=451)	0.223009	5.4423	TCGA-97-7547-01
LUAD(N=451)	0.316653	5.082	TCGA-55-5899-01
LUAD(N=451)	0.256564	4.1915	TCGA-44-6777-01
LUAD(N=451)	0.300055	4.7661	TCGA-55-7815-01
LUAD(N=451)	0.289957	4.3674	TCGA-91-6830-01
LUAD(N=451)	0.260326	4.9973	TCGA-44-A4SS-01
LUAD(N=451)	0.151708	4.6159	TCGA-44-7659-01
LUAD(N=451)	0.356245	3.8147	TCGA-53-7813-01
LUAD(N=451)	0.271462	4.8881	TCGA-93-A4JQ-01
LUAD(N=451)	0.310739	2.8994	TCGA-05-5428-01
LUAD(N=451)	0.212926	5.9982	TCGA-55-6986-01
LUAD(N=451)	0.211633	3.5827	TCGA-91-A4BD-01
LUAD(N=451)	0.299196	2.4727	TCGA-50-5066-01
LUAD(N=451)	0.337971	4.7159	TCGA-49-AAR9-01
LUAD(N=451)	0.307373	4.853	TCGA-55-7907-01
LUAD(N=451)	0.312429	4.845	TCGA-95-7039-01
LUAD(N=451)	0.220331	4.0401	TCGA-J2-A4AE-01
LUAD(N=451)	0.264028	4.3938	TCGA-86-8359-01
LUAD(N=451)	0.359231	4.3477	TCGA-55-8614-01
LUAD(N=451)	0.261425	5.0414	TCGA-55-7574-01
LUAD(N=451)	0.344071	4.0935	TCGA-44-5644-01
LUAD(N=451)	0.235696	5.1173	TCGA-MP-A4TI-01
LUAD(N=451)	0.22271	4.3772	TCGA-95-7948-01
LUAD(N=451)	0.200806	4.352	TCGA-50-5942-01
LUAD(N=451)	0.336621	4.5142	TCGA-78-7167-01
LUAD(N=451)	0.285115	3.1079	TCGA-78-8662-01
LUAD(N=451)	0.29659	4.1069	TCGA-86-8585-01
LUAD(N=451)	0.244361	4.7882	TCGA-50-6591-01
LUAD(N=451)	0.248245	4.1094	TCGA-MP-A4TK-01
LUAD(N=451)	0.371809	4.5856	TCGA-55-7570-01
LUAD(N=451)	0.33661	4.8405	TCGA-78-7163-01
LUAD(N=451)	0.300888	5.1231	TCGA-05-4417-01
LUAD(N=451)	0.211208	5.2847	TCGA-78-8655-01
LUAD(N=451)	0.268709	4.4463	TCGA-97-7554-01
LUAD(N=451)	0.291309	3.9801	TCGA-86-8669-01
LUAD(N=451)	0.275309	4.5608	TCGA-55-8208-01
LUAD(N=451)	0.298844	5.4536	TCGA-75-6206-01
LUAD(N=451)	0.27267	4.7231	TCGA-55-6971-01
LUAD(N=451)	0.297007	4.3162	TCGA-05-4410-01
LUAD(N=451)	0.209609	4.4556	TCGA-55-8207-01
LUAD(N=451)	0.325192	4.9041	TCGA-55-6968-01
LUAD(N=451)	0.251637	3.7017	TCGA-L4-A4E5-01
LUAD(N=451)	0.24102	4.4101	TCGA-93-7347-01
LUAD(N=451)	0.279816	5.4896	TCGA-62-A471-01
LUAD(N=451)	0.254049	4.1612	TCGA-97-8177-01
LUAD(N=451)	0.260283	5.0917	TCGA-78-7160-01
LUAD(N=451)	0.267608	4.0436	TCGA-97-7938-01
LUAD(N=451)	0.234424	4.8329	TCGA-69-8253-01
LUAD(N=451)	0.321933	4.0636	TCGA-78-7159-01
LUAD(N=451)	0.387604	4.0739	TCGA-97-7937-01
LUAD(N=451)	0.304819	3.24301	TCGA-44-2656-01
LUAD(N=451)	0.289606	4.9883	TCGA-J2-A4AD-01
LUAD(N=451)	0.258947	5.1023	TCGA-97-A4LX-01
LUAD(N=451)	0.202077	4.5186	TCGA-62-A46P-01
LUAD(N=451)	0.291514	4.2048	TCGA-55-7728-01
LUAD(N=451)	0.259265	4.9284	TCGA-55-A493-01
LUAD(N=451)	0.336131	4.8793	TCGA-MP-A4TE-01
LUAD(N=451)	0.272667	4.6742	TCGA-75-7030-01
LUAD(N=451)	0.210887	4.891	TCGA-55-7227-01
LUAD(N=451)	0.274917	4.9227	TCGA-75-5146-01
LUAD(N=451)	0.347449	4.4868	TCGA-64-5779-01
LUAD(N=451)	0.213598	4.2072	TCGA-67-4679-01
LUAD(N=451)	0.297771	4.5922	TCGA-44-7662-01
LUAD(N=451)	0.272975	4.4771	TCGA-86-8054-01
LUAD(N=451)	0.292684	4.1228	TCGA-86-6851-01
LUAD(N=451)	0.338765	4.5355	TCGA-64-5775-01
LUAD(N=451)	0.346455	5.0144	TCGA-44-7667-01
LUAD(N=451)	0.244826	4.391	TCGA-55-8619-01
LUAD(N=451)	0.321621	5.0339	TCGA-86-8281-01
LUAD(N=451)	0.276835	4.3639	TCGA-44-6148-01
LUAD(N=451)	0.310291	4.7517	TCGA-97-8179-01
LUAD(N=451)	0.211464	3.6359	TCGA-78-7153-01
LUAD(N=451)	0.325328	5.4858	TCGA-44-7669-01
LUAD(N=451)	0.28741	4.402	TCGA-86-8055-01
LUAD(N=451)	0.282115	4.3148	TCGA-95-A4VN-01
LUAD(N=451)	0.195522	4.6508	TCGA-49-6745-01
LUAD(N=451)	0.251776	4.1351	TCGA-73-7499-01
LUAD(N=451)	0.211402	3.5449	TCGA-78-7158-01
LUAD(N=451)	0.394111	4.5349	TCGA-71-6725-01
LUAD(N=451)	0.269767	4.2001	TCGA-50-6590-01
LUAD(N=451)	0.302288	4.174	TCGA-55-A4DF-01
LUAD(N=451)	0.268688	4.1027	TCGA-86-7954-01
LUAD(N=451)	0.285989	4.8105	TCGA-L9-A743-01
LUAD(N=451)	0.219584	4.8515	TCGA-55-8206-01
LUAD(N=451)	0.244603	4.1145	TCGA-86-A4P7-01
LUAD(N=451)	0.274522	4.5311	TCGA-95-8039-01
LUAD(N=451)	0.251993	4.17	TCGA-75-6212-01
LUAD(N=451)	0.269334	4.6988	TCGA-50-5055-01
LUAD(N=451)	0.28322	3.9543	TCGA-78-7150-01
LUAD(N=451)	0.270779	5.3395	TCGA-55-6978-01
LUAD(N=451)	0.379715	4.0867	TCGA-78-7536-01
LUAD(N=451)	0.293098	3.8023	TCGA-64-1681-01
LUAD(N=451)	0.25031	4.4861	TCGA-97-8552-01
LUAD(N=451)	0.310797	4.506	TCGA-49-AAR0-01
LUAD(N=451)	0.258901	4.2297	TCGA-86-8668-01
LUAD(N=451)	0.250547	3.5098	TCGA-53-7624-01
LUAD(N=451)	0.277076	3.7804	TCGA-49-4490-01
LUAD(N=451)	0.42373	4.2173	TCGA-50-5946-01
LUAD(N=451)	0.293567	4.9364	TCGA-MP-A4TH-01
LUAD(N=451)	0.273576	5.1206	TCGA-91-6829-01
LUAD(N=451)	0.302927	4.7258	TCGA-78-7540-01
LUAD(N=451)	0.319088	4.3814	TCGA-99-8025-01
LUAD(N=451)	0.294493	4.7804	TCGA-44-8120-01
LUAD(N=451)	0.369053	4.0019	TCGA-55-8094-01
LUAD(N=451)	0.288291	5.0666	TCGA-49-6743-01
LUAD(N=451)	0.251173	4.3342	TCGA-99-AA5R-01
LUAD(N=451)	0.26877	4.5192	TCGA-MP-A4T7-01
LUAD(N=451)	0.210107	5.0045	TCGA-55-8090-01
LUAD(N=451)	0.235556	5.3335	TCGA-97-A4M6-01
LUAD(N=451)	0.33336	4.6329	TCGA-05-4427-01
LUAD(N=451)	0.406188	4.6224	TCGA-55-8514-01
LUAD(N=451)	0.251501	4.3534	TCGA-62-8402-01
LUAD(N=451)	0.302946	4.9146	TCGA-05-4424-01
LUAD(N=451)	0.26382	4.3292	TCGA-38-4632-01
LUAD(N=451)	0.235516	3.7171	TCGA-49-6761-01
LUAD(N=451)	0.276962	4.3938	TCGA-49-AAQV-01
LUAD(N=451)	0.296625	4.2548	TCGA-50-5072-01
LUAD(N=451)	0.276941	3.944	TCGA-50-5045-01
LUAD(N=451)	0.295481	5.5604	TCGA-86-8674-01
LUAD(N=451)	0.234137	4.5211	TCGA-50-8457-01
LUAD(N=451)	0.266536	4.3506	TCGA-95-7947-01
COAD(N=271)	0.221162	4.1103	TCGA-F4-6854-01
COAD(N=271)	0.360299	3.863	TCGA-D5-5538-01
COAD(N=271)	0.220513	4.6798	TCGA-AA-3511-01
COAD(N=271)	0.322906	4.9251	TCGA-QG-A5YX-01
COAD(N=271)	0.249642	4.1094	TCGA-G4-6320-01
COAD(N=271)	0.260851	4.9383	TCGA-CM-6164-01
COAD(N=271)	0.323971	3.6312	TCGA-A6-A567-01
COAD(N=271)	0.29866	4.6798	TCGA-DM-A0X9-01
COAD(N=271)	0.186597	4.857	TCGA-AY-A69D-01
COAD(N=271)	0.303842	4.0269	TCGA-AY-A8YK-01
COAD(N=271)	0.299733	4.0765	TCGA-5M-AAT4-01
COAD(N=271)	0.212545	4.8218	TCGA-CM-6167-01
COAD(N=271)	0.193512	5.2589	TCGA-CM-6168-01
COAD(N=271)	0.226023	4.8934	TCGA-AZ-4615-01
COAD(N=271)	0.205643	4.891	TCGA-AZ-6598-01
COAD(N=271)	0.156582	4.8269	TCGA-A6-6653-01
COAD(N=271)	0.251615	3.6793	TCGA-NH-A50V-01
COAD(N=271)	0.259888	4.0816	TCGA-AD-6899-01
COAD(N=271)	0.25483	4.1153	TCGA-G4-6311-01
COAD(N=271)	0.269917	4.3569	TCGA-NH-A6GC-01
COAD(N=271)	0.222842	5.1486	TCGA-F4-6570-01
COAD(N=271)	0.18843	4.8465	TCGA-G4-6627-01
COAD(N=271)	0.266285	4.1867	TCGA-CM-6679-01
COAD(N=271)	0.220813	4.756	TCGA-A6-4105-01
COAD(N=271)	0.272401	5.3785	TCGA-D5-6924-01
COAD(N=271)	0.340207	3.9012	TCGA-AD-6965-01
COAD(N=271)	0.265773	4.7965	TCGA-D5-6931-01
COAD(N=271)	0.233064	2.63098	TCGA-A6-5656-01
COAD(N=271)	0.315637	4.5571	TCGA-DM-A1DA-01
COAD(N=271)	0.135297	4.3385	TCGA-F4-6461-01
COAD(N=271)	0.196471	4.9589	TCGA-F4-6703-01
COAD(N=271)	0.211163	4.7608	TCGA-AA-3492-01
COAD(N=271)	0.249126	4.623	TCGA-G4-6293-01
COAD(N=271)	0.248196	3.8719	TCGA-AA-3496-01
COAD(N=271)	0.238107	4.6554	TCGA-DM-A28E-01
COAD(N=271)	0.25131	4.889	TCGA-CK-6747-01
COAD(N=271)	0.200076	4.3024	TCGA-CA-5255-01
COAD(N=271)	0.315055	4.5958	TCGA-CK-4947-01
COAD(N=271)	0.278905	4.7448	TCGA-AD-6888-01
COAD(N=271)	0.187173	3.794	TCGA-F4-6809-01
COAD(N=271)	0.20518	4.6949	TCGA-CK-5914-01
COAD(N=271)	0.304835	4.7976	TCGA-D5-6532-01
COAD(N=271)	0.22909	4.9737	TCGA-3L-AA1B-01
COAD(N=271)	0.229207	3.9755	TCGA-G4-6588-01
COAD(N=271)	0.209263	5.2354	TCGA-A6-6138-01
COAD(N=271)	0.277562	4.4562	TCGA-F4-6808-01
COAD(N=271)	0.20945	3.4331	TCGA-G4-6317-01
COAD(N=271)	0.366042	3.8095	TCGA-CK-4952-01
COAD(N=271)	0.289867	4.7882	TCGA-G4-6309-01
COAD(N=271)	0.24702	2.8178	TCGA-CM-5868-01
COAD(N=271)	0.281733	5.0063	TCGA-AD-6964-01
COAD(N=271)	0.453715	3.7105	TCGA-G4-6295-01
COAD(N=271)	0.290304	4.4881	TCGA-NH-A50T-01
COAD(N=271)	0.305745	3.3435	TCGA-D5-5539-01
COAD(N=271)	0.278623	4.1523	TCGA-AZ-4315-01
COAD(N=271)	0.307842	4.6955	TCGA-AA-3506-01
COAD(N=271)	0.201887	5.0357	TCGA-AU-6004-01
COAD(N=271)	0.242557	4.7093	TCGA-AY-6386-01
COAD(N=271)	0.217397	3.87459	TCGA-A6-5661-01
COAD(N=271)	0.397458	3.402	TCGA-CA-5797-01
COAD(N=271)	0.203891	4.0251	TCGA-A6-5662-01
COAD(N=271)	0.217021	4.8334	TCGA-AA-3489-01
COAD(N=271)	0.242359	4.174	TCGA-DM-A1D8-01
COAD(N=271)	0.32445	4.018	TCGA-AZ-6599-01
COAD(N=271)	0.20906	3.6428	TCGA-G4-6299-01
COAD(N=271)	0.238903	5.1182	TCGA-AD-5900-01
COAD(N=271)	0.35469	4.4542	TCGA-A6-5666-01
COAD(N=271)	0.237786	4.0055	TCGA-DM-A1D7-01
COAD(N=271)	0.186702	4.2533	TCGA-CM-6676-01
COAD(N=271)	0.19885	3.0411	TCGA-G4-6626-01
COAD(N=271)	0.259281	3.836	TCGA-AA-3660-01
COAD(N=271)	0.277028	4.9402	TCGA-NH-A8F7-01
COAD(N=271)	0.261427	5.3256	TCGA-AA-3712-01
COAD(N=271)	0.208659	4.1907	TCGA-CM-4743-01
COAD(N=271)	0.192433	3.8729	TCGA-G4-6315-01
COAD(N=271)	0.248615	4.1343	TCGA-CM-4747-01
COAD(N=271)	0.204314	3.5035	TCGA-AZ-6606-01
COAD(N=271)	0.330396	3.7324	TCGA-DM-A285-01
COAD(N=271)	0.275276	4.3618	TCGA-A6-6142-01
COAD(N=271)	0.204415	4.9355	TCGA-CM-6171-01
COAD(N=271)	0.254542	3.9204	TCGA-A6-2675-01
COAD(N=271)	0.220239	3.1112	TCGA-G4-6298-01
COAD(N=271)	0.202965	3.6393	TCGA-CM-6163-01
COAD(N=271)	0.306721	3.47827	TCGA-A6-6650-01
COAD(N=271)	0.265196	4.1931	TCGA-AM-5820-01
COAD(N=271)	0.174174	4.9444	TCGA-A6-6654-01
COAD(N=271)	0.349588	3.9765	TCGA-CK-5912-01
COAD(N=271)	0.196092	3.6417	TCGA-CM-5349-01
COAD(N=271)	0.210037	3.6725	TCGA-DM-A28A-01
COAD(N=271)	0.194865	5.284	TCGA-WS-AB45-01
COAD(N=271)	0.284682	4.863	TCGA-CM-6677-01
COAD(N=271)	0.236817	4.5693	TCGA-AD-6548-01
COAD(N=271)	0.269042	3.4517	TCGA-AA-3509-01
COAD(N=271)	0.248311	4.5386	TCGA-D5-6926-01
COAD(N=271)	0.225953	4.3321	TCGA-AZ-4616-01
COAD(N=271)	0.258544	4.5154	TCGA-D5-6898-01
COAD(N=271)	0.233513	4.4529	TCGA-A6-2685-01
COAD(N=271)	0.189192	4.0892	TCGA-DM-A1HA-01
COAD(N=271)	0.23376	4.1136	TCGA-DM-A280-01
COAD(N=271)	0.307213	5.6806	TCGA-AA-3713-01
COAD(N=271)	0.339721	4.5497	TCGA-AA-3502-01
COAD(N=271)	0.288861	5.4084	TCGA-CK-5913-01
COAD(N=271)	0.245211	3.4543	TCGA-4N-A93T-01
COAD(N=271)	0.269364	4.5336	TCGA-F4-6855-01
COAD(N=271)	0.263931	4.4887	TCGA-QG-A5YV-01
COAD(N=271)	0.264351	3.0757	TCGA-CM-6166-01
COAD(N=271)	0.230357	4.5982	TCGA-G4-6321-01
COAD(N=271)	0.209027	4.5663	TCGA-D5-6539-01
COAD(N=271)	0.251799	3.0893	TCGA-CM-5344-01
COAD(N=271)	0.260388	4.5778	TCGA-D5-6536-01
COAD(N=271)	0.204089	4.1153	TCGA-A6-6140-01
COAD(N=271)	0.221923	4.6849	TCGA-A6-A566-01
COAD(N=271)	0.252497	4.3126	TCGA-A6-6141-01
COAD(N=271)	0.231702	4.01	TCGA-D5-5541-01
COAD(N=271)	0.336979	4.2095	TCGA-AM-5821-01
COAD(N=271)	0.223022	3.9022	TCGA-AD-6901-01
COAD(N=271)	0.263037	4.9393	TCGA-CM-6161-01
COAD(N=271)	0.315565	3.6928	TCGA-5M-AAT5-01
COAD(N=271)	0.175114	5.3223	TCGA-CK-6748-01
COAD(N=271)	0.216669	5.4453	TCGA-D5-6540-01
COAD(N=271)	0.328582	4.2803	TCGA-AZ-4684-01
COAD(N=271)	0.287527	4.2973	TCGA-5M-AAT6-01
COAD(N=271)	0.205469	5.1306	TCGA-G4-6302-01
COAD(N=271)	0.261372	4.3046	TCGA-NH-A6GA-01
COAD(N=271)	0.233934	4.5922	TCGA-AA-3655-01
COAD(N=271)	0.212722	3.6972	TCGA-A6-6652-01
COAD(N=271)	0.232672	4.449	TCGA-CM-5863-01
COAD(N=271)	0.232035	3.945	TCGA-CM-6678-01
COAD(N=271)	0.222228	4.8002	TCGA-D5-6529-01
COAD(N=271)	0.21782	4.9322	TCGA-T9-A92H-01
COAD(N=271)	0.217363	4.3392	TCGA-A6-5657-01
[truncated: 8,058 more rows]

## Sheet: DMPss
	DMPss	Expression	SampleName
GBM(N=51)	0.0769734	4.7501	TCGA-06-5412-01
GBM(N=51)	0.0961701	4.8788	TCGA-12-5299-01
GBM(N=51)	0.0528939	4.4463	TCGA-06-5410-01
GBM(N=51)	0.151408	5.6433	TCGA-76-4929-01
GBM(N=51)	0.162212	5.2095	TCGA-06-0125-01
GBM(N=51)	0.0862014	4.8136	TCGA-26-1442-01
GBM(N=51)	0.114559	4.3177	TCGA-26-5136-01
GBM(N=51)	0.140373	5.1002	TCGA-76-4927-01
GBM(N=51)	0.147541	4.7225	TCGA-26-5132-01
GBM(N=51)	0.126484	5.1792	TCGA-76-4932-01
GBM(N=51)	0.0926919	4.6189	TCGA-06-0190-01
GBM(N=51)	0.134229	4.8885	TCGA-26-5135-01
GBM(N=51)	0.152019	4.6899	TCGA-12-5295-01
GBM(N=51)	0.105269	4.656	TCGA-28-5204-01
GBM(N=51)	0.154976	5.3299	TCGA-06-5856-01
GBM(N=51)	0.115876	4.7629	TCGA-06-5418-01
GBM(N=51)	0.113715	5.1502	TCGA-06-5414-01
GBM(N=51)	0.157042	5.6756	TCGA-06-5417-01
GBM(N=51)	0.15378	2.2753	TCGA-26-5134-01
GBM(N=51)	0.148115	5.1355	TCGA-76-4925-01
GBM(N=51)	0.134949	4.9547	TCGA-28-2510-01
GBM(N=51)	0.101679	4.9113	TCGA-06-5413-01
GBM(N=51)	0.193239	5.7716	TCGA-28-5215-01
GBM(N=51)	0.159895	4.579	TCGA-28-5220-01
GBM(N=51)	0.140287	4.98443	TCGA-06-0211-01
GBM(N=51)	0.123239	5.381	TCGA-76-4931-01
GBM(N=51)	0.147157	4.3082	TCGA-32-5222-01
GBM(N=51)	0.0945968	4.5952	TCGA-28-5213-01
GBM(N=51)	0.129156	5.2529	TCGA-28-5209-01
GBM(N=51)	0.0656631	6.2302	TCGA-28-5218-01
GBM(N=51)	0.141507	5.2612	TCGA-06-5859-01
GBM(N=51)	0.1408	4.1684	TCGA-19-4065-01
GBM(N=51)	0.139573	5.2832	TCGA-06-5408-01
GBM(N=51)	0.208922	4.7777	TCGA-28-5216-01
GBM(N=51)	0.139063	5.1416	TCGA-28-5207-01
GBM(N=51)	0.523565	5.5116	TCGA-06-5416-01
GBM(N=51)	0.107266	4.8997	TCGA-06-5415-01
GBM(N=51)	0.177	5.0648	TCGA-06-5411-01
GBM(N=51)	0.138786	4.1772	TCGA-26-5139-01
GBM(N=51)	0.10255	5.1111	TCGA-76-4928-01
GBM(N=51)	0.088559	4.6142	TCGA-32-1980-01
GBM(N=51)	0.0995206	4.4713	TCGA-14-0781-01
GBM(N=51)	0.142986	4.853	TCGA-76-4926-01
GBM(N=51)	0.176971	5.2338	TCGA-26-5133-01
GBM(N=51)	0.119328	5.2453	TCGA-41-5651-01
GBM(N=51)	0.172792	4.5066	TCGA-06-0210-01
GBM(N=51)	0.0921957	4.9677	TCGA-19-5960-01
GBM(N=51)	0.0907059	4.8223	TCGA-15-1444-01
GBM(N=51)	0.163237	5.0036	TCGA-28-5208-01
GBM(N=51)	0.178157	5.5907	TCGA-06-1804-01
GBM(N=51)	0.18176	5.0828	TCGA-06-5858-01
GBMLGG(N=558)	0.0579014	5.3078	TCGA-S9-A7J2-01
GBMLGG(N=558)	0.146683	5.8948	TCGA-E1-A7YI-01
GBMLGG(N=558)	0.0769734	4.7501	TCGA-06-5412-01
GBMLGG(N=558)	0.0524104	5.1148	TCGA-DU-7302-01
GBMLGG(N=558)	0.0755783	5.1355	TCGA-DU-A7TI-01
GBMLGG(N=558)	0.0961701	4.8788	TCGA-12-5299-01
GBMLGG(N=558)	0.113562	4.691	TCGA-P5-A5EX-01
GBMLGG(N=558)	0.0586746	5.1938	TCGA-HT-8563-01
GBMLGG(N=558)	0.0477437	4.991	TCGA-FG-A60K-01
GBMLGG(N=558)	0.101721	5.0985	TCGA-CS-5397-01
GBMLGG(N=558)	0.0308172	5.2969	TCGA-E1-5322-01
GBMLGG(N=558)	0.0755611	5.1136	TCGA-HT-8558-01
GBMLGG(N=558)	0.0593865	5.2188	TCGA-S9-A6U8-01
GBMLGG(N=558)	0.0464299	4.6742	TCGA-HT-7854-01
GBMLGG(N=558)	0.0599863	4.7225	TCGA-HT-7467-01
GBMLGG(N=558)	0.0733406	5.0605	TCGA-HT-7874-01
GBMLGG(N=558)	0.0691448	5.1555	TCGA-S9-A6TV-01
GBMLGG(N=558)	0.0973069	4.8929	TCGA-VM-A8CD-01
GBMLGG(N=558)	0.0801524	5.2506	TCGA-HT-7616-01
GBMLGG(N=558)	0.158591	5.1469	TCGA-KT-A7W1-01
GBMLGG(N=558)	0.0783781	4.7148	TCGA-P5-A5F2-01
GBMLGG(N=558)	0.0657257	4.7302	TCGA-HT-7607-01
GBMLGG(N=558)	0.068863	4.9996	TCGA-HT-7873-01
GBMLGG(N=558)	0.0535266	4.8783	TCGA-HT-7603-01
GBMLGG(N=558)	0.046727	4.748	TCGA-DB-A64P-01
GBMLGG(N=558)	0.0438052	4.8151	TCGA-HW-7486-01
GBMLGG(N=558)	0.0842207	4.5717	TCGA-P5-A5F1-01
GBMLGG(N=558)	0.0523526	4.3869	TCGA-DU-7011-01
GBMLGG(N=558)	0.0790112	4.427	TCGA-P5-A77X-01
GBMLGG(N=558)	0.0325278	4.7231	TCGA-HW-7493-01
GBMLGG(N=558)	0.0831247	4.5663	TCGA-VM-A8CA-01
GBMLGG(N=558)	0.0451029	5.0282	TCGA-DU-7015-01
GBMLGG(N=558)	0.0623481	4.865	TCGA-TM-A7C5-01
GBMLGG(N=558)	0.0947695	4.9612	TCGA-DU-8162-01
GBMLGG(N=558)	0.0280654	4.5154	TCGA-TM-A84O-01
GBMLGG(N=558)	0.0528939	4.4463	TCGA-06-5410-01
GBMLGG(N=558)	0.0642504	4.9644	TCGA-S9-A7R3-01
GBMLGG(N=558)	0.0720731	5.248	TCGA-TQ-A7RN-01
GBMLGG(N=558)	0.0959628	5.3782	TCGA-DU-A6S6-01
GBMLGG(N=558)	0.0627333	5.0943	TCGA-P5-A735-01
GBMLGG(N=558)	0.0832723	4.8585	TCGA-HT-7691-01
GBMLGG(N=558)	0.0670678	4.3002	TCGA-FG-A6J1-01
GBMLGG(N=558)	0.0664149	5.1482	TCGA-S9-A7R7-01
GBMLGG(N=558)	0.151408	5.6433	TCGA-76-4929-01
GBMLGG(N=558)	0.0945952	5.1831	TCGA-DU-6402-01
GBMLGG(N=558)	0.0569474	3.9041	TCGA-HT-7684-01
GBMLGG(N=558)	0.127283	5.1784	TCGA-HT-8104-01
GBMLGG(N=558)	0.044683	5.0896	TCGA-FN-7833-01
GBMLGG(N=558)	0.0453442	4.7442	TCGA-HT-7473-01
GBMLGG(N=558)	0.103641	4.4304	TCGA-HT-8019-01
GBMLGG(N=558)	0.0468401	5.5179	TCGA-TQ-A7RU-01
GBMLGG(N=558)	0.0471054	4.836	TCGA-DB-A4XF-01
GBMLGG(N=558)	0.0794985	4.7104	TCGA-FG-A713-01
GBMLGG(N=558)	0.16104	4.2795	TCGA-E1-A7YL-01
GBMLGG(N=558)	0.0656038	5.2265	TCGA-CS-5396-01
GBMLGG(N=558)	0.0571901	5.2649	TCGA-HW-8322-01
GBMLGG(N=558)	0.0538591	4.7285	TCGA-S9-A6U9-01
GBMLGG(N=558)	0.0633667	4.6657	TCGA-HT-7676-01
GBMLGG(N=558)	0.157141	5.5027	TCGA-HT-7469-01
GBMLGG(N=558)	0.0344035	4.7603	TCGA-HT-7478-01
GBMLGG(N=558)	0.0790552	5.1048	TCGA-DU-A5TW-01
GBMLGG(N=558)	0.0723795	4.9289	TCGA-S9-A6TX-01
GBMLGG(N=558)	0.135109	5.1252	TCGA-RY-A83Z-01
GBMLGG(N=558)	0.162212	5.2095	TCGA-06-0125-01
GBMLGG(N=558)	0.0560053	4.6347	TCGA-FG-A6IZ-01
GBMLGG(N=558)	0.0810665	5.3184	TCGA-CS-4941-01
GBMLGG(N=558)	0.0571936	4.8105	TCGA-DH-A7UT-01
GBMLGG(N=558)	0.0569797	5.1579	TCGA-DU-5871-01
GBMLGG(N=558)	0.0568118	5.2273	TCGA-HW-8321-01
GBMLGG(N=558)	0.0514678	5.0444	TCGA-EZ-7264-01
GBMLGG(N=558)	0.0692985	5.407	TCGA-CS-6666-01
GBMLGG(N=558)	0.0357349	5.4572	TCGA-HW-7491-01
GBMLGG(N=558)	0.0612946	5.5135	TCGA-S9-A6U1-01
GBMLGG(N=558)	0.0410314	5.3385	TCGA-E1-5307-01
GBMLGG(N=558)	0.140138	5.2858	TCGA-DU-A76L-01
GBMLGG(N=558)	0.0356022	5.1486	TCGA-HW-7495-01
GBMLGG(N=558)	0.0927794	4.511	TCGA-CS-6669-01
GBMLGG(N=558)	0.0540024	4.6611	TCGA-HT-7481-01
GBMLGG(N=558)	0.0588837	5.1534	TCGA-DU-8163-01
GBMLGG(N=558)	0.0862014	4.8136	TCGA-26-1442-01
GBMLGG(N=558)	0.142471	3.7432	TCGA-HT-8110-01
GBMLGG(N=558)	0.0640821	5.2001	TCGA-RY-A840-01
GBMLGG(N=558)	0.0982137	4.4628	TCGA-VM-A8C9-01
GBMLGG(N=558)	0.0971686	5.2103	TCGA-HW-8319-01
GBMLGG(N=558)	0.0358826	5.2947	TCGA-HT-7482-01
GBMLGG(N=558)	0.0880984	4.8365	TCGA-QH-A6CW-01
GBMLGG(N=558)	0.0646602	5.1077	TCGA-DU-5870-01
GBMLGG(N=558)	0.0685807	4.796	TCGA-TM-A84S-01
GBMLGG(N=558)	0.114559	4.3177	TCGA-26-5136-01
GBMLGG(N=558)	0.0691466	5.3045	TCGA-RY-A845-01
GBMLGG(N=558)	0.140373	5.1002	TCGA-76-4927-01
GBMLGG(N=558)	0.0616505	5.4835	TCGA-FG-8182-01
GBMLGG(N=558)	0.147541	4.7225	TCGA-26-5132-01
GBMLGG(N=558)	0.060342	4.2204	TCGA-FG-6688-01
GBMLGG(N=558)	0.0752621	4.5386	TCGA-TQ-A7RP-01
GBMLGG(N=558)	0.0826938	4.9477	TCGA-HT-8113-01
GBMLGG(N=558)	0.126484	5.1792	TCGA-76-4932-01
GBMLGG(N=558)	0.0870065	5.064	TCGA-HT-7689-01
GBMLGG(N=558)	0.049206	4.6065	TCGA-FG-7638-01
GBMLGG(N=558)	0.103613	5.5342	TCGA-DU-7013-01
GBMLGG(N=558)	0.0620661	4.8095	TCGA-E1-A7Z3-01
GBMLGG(N=558)	0.0531436	4.7496	TCGA-HT-7476-01
GBMLGG(N=558)	0.0779733	5.1441	TCGA-TQ-A7RG-01
GBMLGG(N=558)	0.0876366	4.8033	TCGA-FG-8181-01
GBMLGG(N=558)	0.132121	5.6568	TCGA-DU-A7T6-01
GBMLGG(N=558)	0.0737171	4.9132	TCGA-DB-A4XC-01
GBMLGG(N=558)	0.125934	4.722	TCGA-FG-A4MW-01
GBMLGG(N=558)	0.0502909	5.0224	TCGA-DH-5142-01
GBMLGG(N=558)	0.0781947	5.2895	TCGA-S9-A6U2-01
GBMLGG(N=558)	0.0583267	5.5466	TCGA-TQ-A7RH-01
GBMLGG(N=558)	0.0580108	4.8115	TCGA-DB-A75M-01
GBMLGG(N=558)	0.0439722	5.2138	TCGA-HT-8012-01
GBMLGG(N=558)	0.0566607	5.1752	TCGA-S9-A7QW-01
GBMLGG(N=558)	0.0626022	4.2204	TCGA-P5-A733-01
GBMLGG(N=558)	0.0611441	4.9556	TCGA-E1-A7Z4-01
GBMLGG(N=558)	0.0723387	4.0773	TCGA-DU-A5TR-01
GBMLGG(N=558)	0.0301059	4.8289	TCGA-FG-8185-01
GBMLGG(N=558)	0.04669	5.2285	TCGA-HW-8320-01
GBMLGG(N=558)	0.0320672	4.6247	TCGA-CS-6667-01
GBMLGG(N=558)	0.0577508	5.2721	TCGA-DU-5849-01
GBMLGG(N=558)	0.084568	5.0562	TCGA-DB-5279-01
GBMLGG(N=558)	0.0926919	4.6189	TCGA-06-0190-01
GBMLGG(N=558)	0.0587326	4.8788	TCGA-CS-6670-01
GBMLGG(N=558)	0.0475174	4.2921	TCGA-DB-A64V-01
GBMLGG(N=558)	0.0926319	4.8856	TCGA-DU-5854-01
GBMLGG(N=558)	0.0970249	5.3565	TCGA-DH-A7UR-01
GBMLGG(N=558)	0.108252	5.2906	TCGA-S9-A6WL-01
GBMLGG(N=558)	0.0860986	4.7253	TCGA-HT-7880-01
GBMLGG(N=558)	0.134229	4.8885	TCGA-26-5135-01
GBMLGG(N=558)	0.0371931	5.302	TCGA-E1-5318-01
GBMLGG(N=558)	0.0535648	5.76	TCGA-DU-6393-01
GBMLGG(N=558)	0.102774	4.9084	TCGA-DU-5853-01
GBMLGG(N=558)	0.175437	5.6865	TCGA-TM-A84J-01
GBMLGG(N=558)	0.0509429	5.1748	TCGA-FG-5962-01
GBMLGG(N=558)	0.0790696	5.0709	TCGA-F6-A8O4-01
GBMLGG(N=558)	0.0473304	4.9065	TCGA-S9-A7R1-01
GBMLGG(N=558)	0.152019	4.6899	TCGA-12-5295-01
GBMLGG(N=558)	0.0884116	5.6634	TCGA-TM-A84M-01
GBMLGG(N=558)	0.112079	4.9203	TCGA-HT-8107-01
GBMLGG(N=558)	0.0626348	5.0255	TCGA-P5-A5ET-01
GBMLGG(N=558)	0.057594	4.7898	TCGA-P5-A72W-01
GBMLGG(N=558)	0.0638697	4.8505	TCGA-FG-A70Y-01
GBMLGG(N=558)	0.0707482	5.1607	TCGA-TM-A84R-01
GBMLGG(N=558)	0.0649614	4.8837	TCGA-HW-A5KM-01
GBMLGG(N=558)	0.0733209	5.5189	TCGA-HT-7477-01
GBMLGG(N=558)	0.0817568	4.6719	TCGA-FG-A87Q-01
GBMLGG(N=558)	0.184461	4.9458	TCGA-FG-A70Z-01
GBMLGG(N=558)	0.178504	5.0326	TCGA-FG-A4MU-01
GBMLGG(N=558)	0.0506951	5.5435	TCGA-DB-A4XB-01
GBMLGG(N=558)	0.0658156	4.847	TCGA-WY-A85D-01
GBMLGG(N=558)	0.0635275	5.2146	TCGA-FG-7641-01
GBMLGG(N=558)	0.0814448	4.863	TCGA-DU-5872-01
GBMLGG(N=558)	0.0618769	4.6253	TCGA-FG-6689-01
GBMLGG(N=558)	0.0837681	4.686	TCGA-DB-5277-01
GBMLGG(N=558)	0.105269	4.656	TCGA-28-5204-01
GBMLGG(N=558)	0.0549102	4.8495	TCGA-HT-A615-01
GBMLGG(N=558)	0.0590299	5.0374	TCGA-DU-7301-01
GBMLGG(N=558)	0.0479371	5.24	TCGA-P5-A5EW-01
GBMLGG(N=558)	0.062211	4.9496	TCGA-HT-A5RB-01
GBMLGG(N=558)	0.100016	4.7929	TCGA-E1-A7YN-01
GBMLGG(N=558)	0.106304	4.6474	TCGA-QH-A6XC-01
GBMLGG(N=558)	0.0826576	5.1635	TCGA-S9-A6WN-01
GBMLGG(N=558)	0.0618149	4.8954	TCGA-DB-A64L-01
GBMLGG(N=558)	0.136978	5.5379	TCGA-TM-A84I-01
GBMLGG(N=558)	0.0927043	4.9397	TCGA-QH-A6CZ-01
GBMLGG(N=558)	0.0642783	4.0575	TCGA-WY-A858-01
GBMLGG(N=558)	0.0878492	5.5479	TCGA-VM-A8CB-01
GBMLGG(N=558)	0.0801961	5.0418	TCGA-VM-A8CF-01
GBMLGG(N=558)	0.154976	5.3299	TCGA-06-5856-01
GBMLGG(N=558)	0.0660818	4.591	TCGA-HT-7608-01
GBMLGG(N=558)	0.041617	4.8167	TCGA-CS-4938-01
GBMLGG(N=558)	0.0761317	4.2803	TCGA-QH-A6X5-01
GBMLGG(N=558)	0.0490498	5.4732	TCGA-DU-8166-01
GBMLGG(N=558)	0.0826351	5.2601	TCGA-HT-8018-01
GBMLGG(N=558)	0.123398	4.837	TCGA-DU-7292-01
GBMLGG(N=558)	0.0522596	4.741	TCGA-S9-A6TU-01
GBMLGG(N=558)	0.0982599	4.4523	TCGA-DB-A75P-01
GBMLGG(N=558)	0.115876	4.7629	TCGA-06-5418-01
GBMLGG(N=558)	0.0595891	4.7725	TCGA-FG-6691-01
GBMLGG(N=558)	0.088969	5.1989	TCGA-DU-6399-01
GBMLGG(N=558)	0.0730885	5.3349	TCGA-S9-A7IQ-01
GBMLGG(N=558)	0.113715	5.1502	TCGA-06-5414-01
GBMLGG(N=558)	0.108751	4.9426	TCGA-S9-A6WI-01
GBMLGG(N=558)	0.0513283	4.664	TCGA-DB-A64S-01
GBMLGG(N=558)	0.155681	4.6949	TCGA-FG-6692-01
GBMLGG(N=558)	0.0472705	5.0286	TCGA-HW-7489-01
GBMLGG(N=558)	0.0723757	5.2947	TCGA-R8-A6YH-01
GBMLGG(N=558)	0.157042	5.6756	TCGA-06-5417-01
GBMLGG(N=558)	0.0875111	4.5286	TCGA-HT-A618-01
GBMLGG(N=558)	0.15378	2.2753	TCGA-26-5134-01
GBMLGG(N=558)	0.067056	4.2173	TCGA-QH-A65S-01
GBMLGG(N=558)	0.0406581	4.9402	TCGA-DU-7019-01
GBMLGG(N=558)	0.148115	5.1355	TCGA-76-4925-01
GBMLGG(N=558)	0.16	4.479	TCGA-DU-A7TJ-01
GBMLGG(N=558)	0.0655388	5.1776	TCGA-TM-A84H-01
GBMLGG(N=558)	0.134949	4.9547	TCGA-28-2510-01
GBMLGG(N=558)	0.0489273	5.1792	TCGA-S9-A7R8-01
GBMLGG(N=558)	0.0359957	5.0023	TCGA-S9-A7R4-01
GBMLGG(N=558)	0.0444674	5.2281	TCGA-S9-A7J3-01
GBMLGG(N=558)	0.0601839	4.7856	TCGA-TM-A84L-01
GBMLGG(N=558)	0.0490563	4.9964	TCGA-E1-A7YH-01
GBMLGG(N=558)	0.101679	4.9113	TCGA-06-5413-01
GBMLGG(N=558)	0.0539733	5.1019	TCGA-P5-A5EV-01
GBMLGG(N=558)	0.182345	5.1883	TCGA-DU-A7TD-01
GBMLGG(N=558)	0.0517129	4.5211	TCGA-HW-A5KL-01
GBMLGG(N=558)	0.0494419	5.235	TCGA-RY-A83X-01
GBMLGG(N=558)	0.0536856	5.3038	TCGA-HT-7687-01
GBMLGG(N=558)	0.0732377	4.9069	TCGA-WY-A85A-01
GBMLGG(N=558)	0.0397103	5.599	TCGA-DB-5281-01
GBMLGG(N=558)	0.0581176	4.7581	TCGA-E1-A7YK-01
GBMLGG(N=558)	0.0725854	4.857	TCGA-DU-A5TU-01
GBMLGG(N=558)	0.0900886	5.8659	TCGA-DU-A7TA-01
GBMLGG(N=558)	0.121753	5.0726	TCGA-CS-5395-01
GBMLGG(N=558)	0.0844061	5.0519	TCGA-TQ-A7RR-01
GBMLGG(N=558)	0.0643406	4.8939	TCGA-HT-A5R5-01
GBMLGG(N=558)	0.0641268	4.5583	TCGA-QH-A65V-01
GBMLGG(N=558)	0.0546658	5.0798	TCGA-S9-A6WP-01
GBMLGG(N=558)	0.193239	5.7716	TCGA-28-5215-01
GBMLGG(N=558)	0.0738739	4.656	TCGA-S9-A6U5-01
GBMLGG(N=558)	0.064555	5.1926	TCGA-E1-A7YO-01
GBMLGG(N=558)	0.0759724	5.1081	TCGA-QH-A6X8-01
GBMLGG(N=558)	0.0453309	5.082	TCGA-HT-7610-01
GBMLGG(N=558)	0.0815016	5.1635	TCGA-HT-7875-01
GBMLGG(N=558)	0.0770771	4.734	TCGA-R8-A6MK-01
GBMLGG(N=558)	0.0825483	5.1469	TCGA-P5-A5F0-01
GBMLGG(N=558)	0.0997686	4.7038	TCGA-S9-A6TS-01
GBMLGG(N=558)	0.0727338	4.2343	TCGA-S9-A6TW-01
GBMLGG(N=558)	0.0492596	4.7856	TCGA-E1-5303-01
GBMLGG(N=558)	0.110211	5.7916	TCGA-HT-7606-01
GBMLGG(N=558)	0.0643846	5.1891	TCGA-DU-6408-01
GBMLGG(N=558)	0.0579193	4.5211	TCGA-FG-5964-01
GBMLGG(N=558)	0.0867209	5.0171	TCGA-DB-A64Q-01
GBMLGG(N=558)	0.0990059	4.8987	TCGA-S9-A7IZ-01
GBMLGG(N=558)	0.0984597	5.4098	TCGA-S9-A6WH-01
GBMLGG(N=558)	0.0731751	4.3292	TCGA-HT-7602-01
GBMLGG(N=558)	0.110579	5.0717	TCGA-DU-A6S8-01
GBMLGG(N=558)	0.0553245	4.8866	TCGA-HT-7858-01
GBMLGG(N=558)	0.0842182	4.9787	TCGA-S9-A6WD-01
GBMLGG(N=558)	0.086718	5.1429	TCGA-HT-7860-01
GBMLGG(N=558)	0.0945905	4.9098	TCGA-DU-7006-01
GBMLGG(N=558)	0.0847122	4.9718	TCGA-TQ-A7RS-01
GBMLGG(N=558)	0.0442611	4.9764	TCGA-DU-7009-01
GBMLGG(N=558)	0.0995681	5.1169	TCGA-DU-7010-01
GBMLGG(N=558)	0.0669536	4.6433	TCGA-QH-A6X3-01
GBMLGG(N=558)	0.0561746	5.2533	TCGA-DU-8164-01
GBMLGG(N=558)	0.0511322	5.067	TCGA-DU-7018-01
GBMLGG(N=558)	0.057477	4.582	TCGA-RY-A843-01
GBMLGG(N=558)	0.0355616	4.8069	TCGA-DU-7014-01
GBMLGG(N=558)	0.0525613	5.1132	TCGA-HT-7693-01
GBMLGG(N=558)	0.114764	4.6376	TCGA-FG-A6J3-01
GBMLGG(N=558)	0.159895	4.579	TCGA-28-5220-01
GBMLGG(N=558)	0.0612298	5.1339	TCGA-HT-8106-01
GBMLGG(N=558)	0.0321949	4.9594	TCGA-HT-7472-01
GBMLGG(N=558)	0.0385163	5.1997	TCGA-HT-7855-01
GBMLGG(N=558)	0.0459101	5.5395	TCGA-DB-A4XG-01
GBMLGG(N=558)	0.1324	4.7913	TCGA-HT-A5RC-01
GBMLGG(N=558)	0.0656096	5.2126	TCGA-VM-A8C8-01
GBMLGG(N=558)	0.0565503	5.2075	TCGA-HT-7681-01
GBMLGG(N=558)	0.0675174	4.783	TCGA-DU-A6S2-01
GBMLGG(N=558)	0.0508589	4.7192	TCGA-DU-7309-01
GBMLGG(N=558)	0.0521398	4.3951	TCGA-DB-A4XH-01
GBMLGG(N=558)	0.0550986	4.9156	TCGA-HT-7485-01
GBMLGG(N=558)	0.0931908	5.2426	TCGA-VW-A7QS-01
GBMLGG(N=558)	0.140287	4.98443	TCGA-06-0211-01
GBMLGG(N=558)	0.0467107	4.9964	TCGA-VV-A86M-01
GBMLGG(N=558)	0.142321	4.5754	TCGA-E1-A7YV-01
GBMLGG(N=558)	0.0402498	5.1482	TCGA-HT-7468-01
GBMLGG(N=558)	0.0516747	5.3576	TCGA-HT-7677-01
GBMLGG(N=558)	0.123239	5.381	TCGA-76-4931-01
GBMLGG(N=558)	0.111745	4.5173	TCGA-DU-A5TY-01
GBMLGG(N=558)	0.0516012	4.8161	TCGA-HT-8109-01
GBMLGG(N=558)	0.0471892	5.1086	TCGA-HT-7479-01
GBMLGG(N=558)	0.0346666	5.5886	TCGA-DB-5275-01
GBMLGG(N=558)	0.0784939	4.8228	TCGA-TM-A7C4-01
GBMLGG(N=558)	0.0525827	5.1182	TCGA-DH-A7UU-01
GBMLGG(N=558)	0.0485765	4.5085	TCGA-HT-A4DV-01
GBMLGG(N=558)	0.0379603	5.1065	TCGA-FG-8186-01
GBMLGG(N=558)	0.0330675	5.0884	TCGA-FG-A4MT-01
GBMLGG(N=558)	0.0419749	4.8395	TCGA-E1-5305-01
GBMLGG(N=558)	0.0521793	4.7819	TCGA-CS-5393-01
GBMLGG(N=558)	0.0579001	5.0157	TCGA-DU-6395-01
GBMLGG(N=558)	0.0769972	3.7582	TCGA-DB-A64X-01
GBMLGG(N=558)	0.11728	5.4634	TCGA-S9-A7IS-01
GBMLGG(N=558)	0.0865876	4.9792	TCGA-HT-7856-01
GBMLGG(N=558)	0.147157	4.3082	TCGA-32-5222-01
GBMLGG(N=558)	0.0620889	4.5687	TCGA-QH-A6XA-01
GBMLGG(N=558)	0.0630782	4.6877	TCGA-P5-A77W-01
GBMLGG(N=558)	0.0487622	5.3324	TCGA-CS-4942-01
GBMLGG(N=558)	0.0742653	5.193	TCGA-CS-6186-01
GBMLGG(N=558)	0.0361564	5.5515	TCGA-DU-7008-01
GBMLGG(N=558)	0.0687284	5.2642	TCGA-HT-7688-01
GBMLGG(N=558)	0.0445656	5.2529	TCGA-DU-A7T8-01
GBMLGG(N=558)	0.0765732	4.4297	TCGA-DU-A6S3-01
GBMLGG(N=558)	0.051224	4.7777	TCGA-DB-A64U-01
GBMLGG(N=558)	0.191422	5.2559	TCGA-HT-A61C-01
GBMLGG(N=558)	0.067289	5.3009	TCGA-TQ-A7RF-01
GBMLGG(N=558)	0.0648771	5.5167	TCGA-F6-A8O3-01
GBMLGG(N=558)	0.0709398	4.9346	TCGA-R8-A6ML-01
GBMLGG(N=558)	0.105492	4.4542	TCGA-DU-A5TT-01
GBMLGG(N=558)	0.0752802	5.1498	TCGA-QH-A870-01
GBMLGG(N=558)	0.0584364	4.5699	TCGA-DB-A75O-01
GBMLGG(N=558)	0.0456229	4.8238	TCGA-HT-8111-01
GBMLGG(N=558)	0.0508858	5.1227	TCGA-S9-A7QZ-01
GBMLGG(N=558)	0.0488399	4.7798	TCGA-DB-5273-01
GBMLGG(N=558)	0.0660278	4.7767	TCGA-HT-7470-01
GBMLGG(N=558)	0.0545554	4.6136	TCGA-FG-A4MY-01
GBMLGG(N=558)	0.0657904	4.8238	TCGA-HT-8108-01
GBMLGG(N=558)	0.047502	5.3234	TCGA-DB-A4XE-01
GBMLGG(N=558)	0.122133	4.0488	TCGA-HT-A4DS-01
GBMLGG(N=558)	0.0902995	4.9165	TCGA-DU-8158-01
GBMLGG(N=558)	0.048737	4.8182	TCGA-HT-7474-01
GBMLGG(N=558)	0.0509103	5.0786	TCGA-DH-5143-01
GBMLGG(N=558)	0.11395	5.1322	TCGA-TQ-A7RJ-01
GBMLGG(N=558)	0.0577862	4.6966	TCGA-S9-A7QY-01
GBMLGG(N=558)	0.0455276	4.5754	TCGA-DB-A4XA-01
GBMLGG(N=558)	0.0945968	4.5952	TCGA-28-5213-01
GBMLGG(N=558)	0.0519036	4.7882	TCGA-P5-A731-01
GBMLGG(N=558)	0.173568	5.3031	TCGA-E1-A7YE-01
GBMLGG(N=558)	0.097451	4.8028	TCGA-FG-A710-01
GBMLGG(N=558)	0.0680432	4.3378	TCGA-HT-8010-01
GBMLGG(N=558)	0.0366794	5.1416	TCGA-DU-7299-01
GBMLGG(N=558)	0.0521763	5.2476	TCGA-DB-5270-01
GBMLGG(N=558)	0.0604047	4.7005	TCGA-KT-A74X-01
GBMLGG(N=558)	0.0636525	4.7939	TCGA-DB-A75L-01
GBMLGG(N=558)	0.0743627	4.6514	TCGA-HT-A616-01
GBMLGG(N=558)	0.0778273	4.5249	TCGA-HT-A74K-01
GBMLGG(N=558)	0.060612	4.9496	TCGA-WY-A85C-01
GBMLGG(N=558)	0.0867129	4.8182	TCGA-FG-8188-01
GBMLGG(N=558)	0.0676446	5.3685	TCGA-DU-A6S7-01
GBMLGG(N=558)	0.0431816	4.9435	TCGA-DU-7294-01
GBMLGG(N=558)	0.0445495	4.0748	TCGA-DB-5274-01
GBMLGG(N=558)	0.129156	5.2529	TCGA-28-5209-01
GBMLGG(N=558)	0.0584542	5.1056	TCGA-HT-7604-01
GBMLGG(N=558)	0.0856481	4.7088	TCGA-TM-A84F-01
GBMLGG(N=558)	0.0936208	4.6628	TCGA-DB-A64O-01
GBMLGG(N=558)	0.0347647	4.8822	TCGA-HT-7884-01
GBMLGG(N=558)	0.077797	5.306	TCGA-S9-A6WE-01
GBMLGG(N=558)	0.0649146	4.7698	TCGA-QH-A6CY-01
GBMLGG(N=558)	0.149218	4.6106	TCGA-S9-A6WM-01
GBMLGG(N=558)	0.0656631	6.2302	TCGA-28-5218-01
GBMLGG(N=558)	0.210865	4.9093	TCGA-HT-A5RA-01
GBMLGG(N=558)	0.102157	4.4628	TCGA-QH-A6CV-01
GBMLGG(N=558)	0.0584442	5.018	TCGA-VM-A8CE-01
GBMLGG(N=558)	0.169625	5.1465	TCGA-DU-5852-01
GBMLGG(N=558)	0.0790738	4.3779	TCGA-P5-A72U-01
GBMLGG(N=558)	0.141507	5.2612	TCGA-06-5859-01
GBMLGG(N=558)	0.0633143	5.2434	TCGA-DB-A75K-01
GBMLGG(N=558)	0.0668203	5.1388	TCGA-DU-6410-01
GBMLGG(N=558)	0.0342428	4.7866	TCGA-QH-A65Z-01
GBMLGG(N=558)	0.0545526	4.7421	TCGA-S9-A7IY-01
GBMLGG(N=558)	0.0690187	4.6927	TCGA-P5-A781-01
GBMLGG(N=558)	0.0625301	5.5979	TCGA-TM-A84G-01
GBMLGG(N=558)	0.0885255	4.47	TCGA-HW-A5KK-01
GBMLGG(N=558)	0.0471802	5.3537	TCGA-E1-5311-01
GBMLGG(N=558)	0.0568852	5.4542	TCGA-FG-7634-01
GBMLGG(N=558)	0.0567627	5.0939	TCGA-DU-5855-01
GBMLGG(N=558)	0.0569622	5.3737	TCGA-DU-6396-01
GBMLGG(N=558)	0.1408	4.1684	TCGA-19-4065-01
GBMLGG(N=558)	0.0827106	4.6142	TCGA-FG-7643-01
GBMLGG(N=558)	0.0928464	5.1152	TCGA-TM-A84C-01
GBMLGG(N=558)	0.0557428	4.9778	TCGA-WY-A85E-01
GBMLGG(N=558)	0.0279472	5.4767	TCGA-DU-7298-01
GBMLGG(N=558)	0.0449864	4.8575	TCGA-TM-A84T-01
GBMLGG(N=558)	0.0427019	5.1408	TCGA-FG-7637-01
GBMLGG(N=558)	0.0881571	4.976	TCGA-HT-A5R9-01
GBMLGG(N=558)	0.0594703	5.1289	TCGA-HT-A614-01
GBMLGG(N=558)	0.0578591	4.722	TCGA-QH-A65R-01
GBMLGG(N=558)	0.0593226	5.0313	TCGA-FG-A60J-01
GBMLGG(N=558)	0.129696	5.4216	TCGA-FG-8189-01
GBMLGG(N=558)	0.0953757	4.2563	TCGA-P5-A5EY-01
GBMLGG(N=558)	0.139573	5.2832	TCGA-06-5408-01
GBMLGG(N=558)	0.0784555	5.0242	TCGA-HT-7882-01
GBMLGG(N=558)	0.160638	5.3975	TCGA-HT-8011-01
GBMLGG(N=558)	0.0662117	5.6539	TCGA-DU-6394-01
GBMLGG(N=558)	0.208922	4.7777	TCGA-28-5216-01
GBMLGG(N=558)	0.0772154	5.3388	TCGA-WY-A859-01
GBMLGG(N=558)	0.0386273	5.2381	TCGA-WY-A85B-01
GBMLGG(N=558)	0.0700129	5.4542	TCGA-S9-A6UB-01
GBMLGG(N=558)	0.139063	5.1416	TCGA-28-5207-01
GBMLGG(N=558)	0.0993766	5.1792	TCGA-S9-A6U6-01
GBMLGG(N=558)	0.0541439	5.8266	TCGA-DU-8168-01
GBMLGG(N=558)	0.0894696	4.7121	TCGA-DU-7290-01
GBMLGG(N=558)	0.523565	5.5116	TCGA-06-5416-01
GBMLGG(N=558)	0.0637983	5.855	TCGA-DU-6407-01
GBMLGG(N=558)	0.0681843	4.9374	TCGA-HT-7601-01
GBMLGG(N=558)	0.177946	5.1551	TCGA-DU-6403-01
GBMLGG(N=558)	0.107266	4.8997	TCGA-06-5415-01
GBMLGG(N=558)	0.0456335	5.064	TCGA-DB-A64R-01
GBMLGG(N=558)	0.0666798	4.8131	TCGA-E1-A7YQ-01
GBMLGG(N=558)	0.227162	5.4347	TCGA-DU-6405-01
GBMLGG(N=558)	0.0506096	4.9603	TCGA-HW-7487-01
GBMLGG(N=558)	0.107864	4.4006	TCGA-S9-A7R2-01
GBMLGG(N=558)	0.05518	4.976	TCGA-S9-A7J1-01
GBMLGG(N=558)	0.0472139	4.8465	TCGA-P5-A72X-01
GBMLGG(N=558)	0.0890638	4.7861	TCGA-E1-A7YJ-01
GBMLGG(N=558)	0.177	5.0648	TCGA-06-5411-01
GBMLGG(N=558)	0.138786	4.1772	TCGA-26-5139-01
GBMLGG(N=558)	0.0520724	5.4764	TCGA-HT-7690-01
GBMLGG(N=558)	0.0384854	5.0747	TCGA-HT-8105-01
GBMLGG(N=558)	0.10255	5.1111	TCGA-76-4928-01
GBMLGG(N=558)	0.0964967	5.3608	TCGA-E1-A7YY-01
GBMLGG(N=558)	0.0381138	5.3111	TCGA-DU-6400-01
GBMLGG(N=558)	0.0628835	4.7383	TCGA-P5-A737-01
GBMLGG(N=558)	0.0563954	4.8525	TCGA-RY-A83Y-01
GBMLGG(N=558)	0.139136	4.7555	TCGA-HT-8564-01
GBMLGG(N=558)	0.0615941	5.044	TCGA-HT-7686-01
GBMLGG(N=558)	0.100711	4.232	TCGA-E1-A7YM-01
GBMLGG(N=558)	0.0511613	4.8625	TCGA-DH-A66F-01
GBMLGG(N=558)	0.068894	5.2862	TCGA-CS-5390-01
GBMLGG(N=558)	0.15336	4.9796	TCGA-S9-A6UA-01
GBMLGG(N=558)	0.0974602	5.7466	TCGA-FG-A87N-01
GBMLGG(N=558)	0.0959407	5.3978	TCGA-VV-A829-01
GBMLGG(N=558)	0.058307	4.6399	TCGA-DH-A66B-01
GBMLGG(N=558)	0.117248	4.9156	TCGA-HT-A5R7-01
GBMLGG(N=558)	0.0457561	5.2423	TCGA-CS-5394-01
GBMLGG(N=558)	0.0439628	5.4835	TCGA-DH-A66D-01
GBMLGG(N=558)	0.0615704	4.9778	TCGA-HT-7877-01
GBMLGG(N=558)	0.0483789	5.275	TCGA-DU-6542-01
GBMLGG(N=558)	0.0878272	4.7517	TCGA-QH-A6CS-01
GBMLGG(N=558)	0.0804296	4.6566	TCGA-E1-A7YU-01
GBMLGG(N=558)	0.0880387	5.0401	TCGA-W9-A837-01
GBMLGG(N=558)	0.0798701	5.0781	TCGA-IK-7675-01
GBMLGG(N=558)	0.0649584	4.8807	TCGA-DU-7306-01
GBMLGG(N=558)	0.0780299	5.0462	TCGA-QH-A6X9-01
GBMLGG(N=558)	0.125537	4.7442	TCGA-S9-A6U0-01
GBMLGG(N=558)	0.046933	5.1736	TCGA-HT-7611-01
GBMLGG(N=558)	0.0728688	5.1946	TCGA-S9-A6TY-01
GBMLGG(N=558)	0.18519	4.4881	TCGA-DU-A7TB-01
GBMLGG(N=558)	0.0677986	4.8182	TCGA-IK-8125-01
GBMLGG(N=558)	0.0969699	4.3227	TCGA-WH-A86K-01
GBMLGG(N=558)	0.0318332	4.8207	TCGA-DH-5141-01
GBMLGG(N=558)	0.056637	4.2965	TCGA-FG-A60L-01
GBMLGG(N=558)	0.0331065	5.3872	TCGA-DB-5280-01
GBMLGG(N=558)	0.110884	5.1899	TCGA-S9-A7IX-01
GBMLGG(N=558)	0.088559	4.6142	TCGA-32-1980-01
GBMLGG(N=558)	0.0447271	5.248	TCGA-FG-5965-01
GBMLGG(N=558)	0.0760702	3.8827	TCGA-P5-A5F6-01
GBMLGG(N=558)	0.0412204	5.3165	TCGA-DU-7007-01
GBMLGG(N=558)	0.0340255	4.6882	TCGA-HW-7490-01
GBMLGG(N=558)	0.108864	4.8485	TCGA-CS-6188-01
GBMLGG(N=558)	0.0580906	5.4503	TCGA-CS-6668-01
GBMLGG(N=558)	0.106707	5.1098	TCGA-DU-8165-01
GBMLGG(N=558)	0.061741	4.1612	TCGA-HT-7692-01
GBMLGG(N=558)	0.135764	5.7195	TCGA-TQ-A7RM-01
GBMLGG(N=558)	0.132251	5.0418	TCGA-DU-8161-01
GBMLGG(N=558)	0.0794297	4.5224	TCGA-P5-A736-01
GBMLGG(N=558)	0.068383	5.0211	TCGA-DU-6401-01
GBMLGG(N=558)	0.126065	3.8044	TCGA-HT-A74H-01
GBMLGG(N=558)	0.0498936	5.2009	TCGA-TQ-A7RV-01
GBMLGG(N=558)	0.0995206	4.4713	TCGA-14-0781-01
GBMLGG(N=558)	0.043107	4.845	TCGA-HT-7483-01
GBMLGG(N=558)	0.0670845	4.3569	TCGA-HT-7620-01
GBMLGG(N=558)	0.0459505	4.9915	TCGA-HT-7480-01
GBMLGG(N=558)	0.0623492	5.3162	TCGA-S9-A7J0-01
GBMLGG(N=558)	0.0504896	5.4343	TCGA-TM-A84Q-01
GBMLGG(N=558)	0.142986	4.853	TCGA-76-4926-01
GBMLGG(N=558)	0.176971	5.2338	TCGA-26-5133-01
GBMLGG(N=558)	0.0780874	4.5243	TCGA-RY-A847-01
GBMLGG(N=558)	0.08754	5.8677	TCGA-TQ-A7RQ-01
GBMLGG(N=558)	0.0918102	5.0674	TCGA-TQ-A7RW-01
GBMLGG(N=558)	0.0471578	4.6456	TCGA-FG-8191-01
GBMLGG(N=558)	0.0432673	5.1563	TCGA-E1-A7YW-01
GBMLGG(N=558)	0.0515216	5.1215	TCGA-DB-5278-01
GBMLGG(N=558)	0.0654318	5.6433	TCGA-E1-A7YS-01
GBMLGG(N=558)	0.0612648	5.2146	TCGA-HT-7695-01
GBMLGG(N=558)	0.0769525	4.8069	TCGA-DU-7012-01
GBMLGG(N=558)	0.0594698	5.2009	TCGA-HT-7879-01
GBMLGG(N=558)	0.0444166	4.6018	TCGA-DU-A7TC-01
GBMLGG(N=558)	0.094773	4.8679	TCGA-HT-7680-01
GBMLGG(N=558)	0.0667924	4.9336	TCGA-DB-A4X9-01
GBMLGG(N=558)	0.113255	5.2411	TCGA-TQ-A7RI-01
GBMLGG(N=558)	0.0977635	5.4689	TCGA-TM-A7CA-01
GBMLGG(N=558)	0.0577269	5.0905	TCGA-QH-A86X-01
GBMLGG(N=558)	0.0870982	5.1144	TCGA-DU-A76R-01
GBMLGG(N=558)	0.023893	5.0242	TCGA-DH-5144-01
GBMLGG(N=558)	0.119328	5.2453	TCGA-41-5651-01
GBMLGG(N=558)	0.120311	4.6433	TCGA-E1-A7Z2-01
GBMLGG(N=558)	0.0682329	5.1764	TCGA-DU-A5TP-01
GBMLGG(N=558)	0.172792	4.5066	TCGA-06-0210-01
GBMLGG(N=558)	0.062235	4.6142	TCGA-FG-8187-01
GBMLGG(N=558)	0.089859	5.6041	TCGA-E1-5304-01
GBMLGG(N=558)	0.0489218	4.4404	TCGA-CS-4943-01
GBMLGG(N=558)	0.0921957	4.9677	TCGA-19-5960-01
GBMLGG(N=558)	0.177872	5.6436	TCGA-DH-5140-01
GBMLGG(N=558)	0.0637459	4.6502	TCGA-TM-A7CF-01
GBMLGG(N=558)	0.081632	5.1543	TCGA-DH-A7US-01
GBMLGG(N=558)	0.0794262	4.8758	TCGA-HT-A61B-01
GBMLGG(N=558)	0.0520802	4.9755	TCGA-E1-A7Z6-01
GBMLGG(N=558)	0.0632157	4.6294	TCGA-HT-7857-01
GBMLGG(N=558)	0.0321886	4.9658	TCGA-E1-5319-01
GBMLGG(N=558)	0.0842086	4.0216	TCGA-DU-A5TS-01
GBMLGG(N=558)	0.118411	5.9241	TCGA-DU-6392-01
GBMLGG(N=558)	0.0654209	4.2212	TCGA-QH-A6CU-01
GBMLGG(N=558)	0.135039	5.0614	TCGA-DU-6404-01
GBMLGG(N=558)	0.152186	4.0144	TCGA-VW-A8FI-01
GBMLGG(N=558)	0.0716214	5.1728	TCGA-HT-A74L-01
GBMLGG(N=558)	0.111496	4.623	TCGA-P5-A5EU-01
GBMLGG(N=558)	0.0696867	4.2818	TCGA-P5-A5EZ-01
GBMLGG(N=558)	0.0656109	5.8276	TCGA-S9-A89Z-01
GBMLGG(N=558)	0.0519548	5.1907	TCGA-S9-A6TZ-01
GBMLGG(N=558)	0.1201	5	TCGA-FG-5963-01
GBMLGG(N=558)	0.0781154	4.8704	TCGA-HT-A61A-01
GBMLGG(N=558)	0.196528	5.634	TCGA-S9-A89V-01
GBMLGG(N=558)	0.0582568	5.1152	TCGA-DB-A64W-01
GBMLGG(N=558)	0.046234	3.7909	TCGA-FG-A4MX-01
GBMLGG(N=558)	0.10393	5.3855	TCGA-P5-A72Z-01
GBMLGG(N=558)	0.0470838	4.8744	TCGA-HT-8114-01
GBMLGG(N=558)	0.0907059	4.8223	TCGA-15-1444-01
GBMLGG(N=558)	0.0655362	4.8575	TCGA-HT-7881-01
GBMLGG(N=558)	0.0447567	4.6502	TCGA-CS-4944-01
GBMLGG(N=558)	0.052314	4.773	TCGA-S9-A7QX-01
GBMLGG(N=558)	0.0832383	4.9769	TCGA-DU-A7TG-01
GBMLGG(N=558)	0.0415452	5.8684	TCGA-DU-5874-01
GBMLGG(N=558)	0.0837047	5.3198	TCGA-TQ-A8XE-01
GBMLGG(N=558)	0.0481984	4.847	TCGA-DU-7300-01
GBMLGG(N=558)	0.0557252	5.0717	TCGA-HT-7694-01
GBMLGG(N=558)	0.0496779	5.3534	TCGA-HT-7471-01
GBMLGG(N=558)	0.0492941	5.2536	TCGA-DB-A4XD-01
GBMLGG(N=558)	0.0601469	5.022	TCGA-TQ-A7RK-01
GBMLGG(N=558)	0.0418927	5.0099	TCGA-HT-7475-01
GBMLGG(N=558)	0.0703044	5.3541	TCGA-TQ-A7RO-01
GBMLGG(N=558)	0.0844608	4.9045	TCGA-HT-7902-01
GBMLGG(N=558)	0.150675	4.7523	TCGA-FG-A711-01
GBMLGG(N=558)	0.0424138	4.9189	TCGA-DB-5276-01
GBMLGG(N=558)	0.0576565	4.7772	TCGA-P5-A730-01
GBMLGG(N=558)	0.234209	4.7767	TCGA-E1-A7YD-01
GBMLGG(N=558)	0.0622833	4.4745	TCGA-HT-A74O-01
GBMLGG(N=558)	0.102735	4.9801	TCGA-HT-8015-01
GBMLGG(N=558)	0.0803095	5.3555	TCGA-HT-A74J-01
GBMLGG(N=558)	0.0631306	5.1922	TCGA-DH-A669-01
GBMLGG(N=558)	0.100555	4.421	TCGA-HT-A617-01
GBMLGG(N=558)	0.0501691	4.8033	TCGA-HT-7605-01
GBMLGG(N=558)	0.0550715	5.4202	TCGA-S9-A6WO-01
GBMLGG(N=558)	0.163237	5.0036	TCGA-28-5208-01
GBMLGG(N=558)	0.178157	5.5907	TCGA-06-1804-01
GBMLGG(N=558)	0.0897385	4.3484	TCGA-QH-A6CX-01
GBMLGG(N=558)	0.063658	5.0739	TCGA-P5-A5F4-01
GBMLGG(N=558)	0.103948	4.5675	TCGA-DU-A76K-01
GBMLGG(N=558)	0.058084	4.8822	TCGA-VM-A8CH-01
GBMLGG(N=558)	0.0411208	4.6381	TCGA-HT-7609-01
GBMLGG(N=558)	0.0829373	4.865	TCGA-QH-A6X4-01
GBMLGG(N=558)	0.0545007	4.6821	TCGA-DH-A7UV-01
GBMLGG(N=558)	0.0892682	4.2304	TCGA-TM-A7C3-01
GBMLGG(N=558)	0.0549014	4.5318	TCGA-S9-A6WG-01
GBMLGG(N=558)	0.18176	5.0828	TCGA-06-5858-01
GBMLGG(N=558)	0.0548777	5.0063	TCGA-FG-6690-01
GBMLGG(N=558)	0.0389093	4.855	TCGA-DU-8167-01
GBMLGG(N=558)	0.0675821	4.8694	TCGA-QH-A65X-01
GBMLGG(N=558)	0.0545058	4.5808	TCGA-P5-A780-01
GBMLGG(N=558)	0.0413345	5.2638	TCGA-E1-5302-01
GBMLGG(N=558)	0.0654565	4.1161	TCGA-HW-A5KJ-01
GBMLGG(N=558)	0.0911636	4.889	TCGA-R8-A6MO-01
GBMLGG(N=558)	0.0458274	4.8043	TCGA-FG-7636-01
GBMLGG(N=558)	0.0870484	4.588	TCGA-CS-6290-01
GBMLGG(N=558)	0.0815563	5.1583	TCGA-DU-5847-01
GBMLGG(N=558)	0.154652	5.4696	TCGA-DU-6406-01
GBMLGG(N=558)	0.160415	5.4473	TCGA-TM-A84B-01
GBMLGG(N=558)	0.0812555	4.8319	TCGA-DU-A76O-01
LGG(N=507)	0.0579014	5.3078	TCGA-S9-A7J2-01
LGG(N=507)	0.146683	5.8948	TCGA-E1-A7YI-01
LGG(N=507)	0.0524104	5.1148	TCGA-DU-7302-01
LGG(N=507)	0.0755783	5.1355	TCGA-DU-A7TI-01
LGG(N=507)	0.113562	4.691	TCGA-P5-A5EX-01
LGG(N=507)	0.0586746	5.1938	TCGA-HT-8563-01
LGG(N=507)	0.0477437	4.991	TCGA-FG-A60K-01
LGG(N=507)	0.101721	5.0985	TCGA-CS-5397-01
LGG(N=507)	0.0308172	5.2969	TCGA-E1-5322-01
LGG(N=507)	0.0755611	5.1136	TCGA-HT-8558-01
LGG(N=507)	0.0593865	5.2188	TCGA-S9-A6U8-01
LGG(N=507)	0.0464299	4.6742	TCGA-HT-7854-01
LGG(N=507)	0.0599863	4.7225	TCGA-HT-7467-01
LGG(N=507)	0.0733406	5.0605	TCGA-HT-7874-01
LGG(N=507)	0.0691448	5.1555	TCGA-S9-A6TV-01
LGG(N=507)	0.0973069	4.8929	TCGA-VM-A8CD-01
LGG(N=507)	0.0801524	5.2506	TCGA-HT-7616-01
LGG(N=507)	0.158591	5.1469	TCGA-KT-A7W1-01
LGG(N=507)	0.0783781	4.7148	TCGA-P5-A5F2-01
LGG(N=507)	0.0657257	4.7302	TCGA-HT-7607-01
LGG(N=507)	0.068863	4.9996	TCGA-HT-7873-01
LGG(N=507)	0.0535266	4.8783	TCGA-HT-7603-01
LGG(N=507)	0.046727	4.748	TCGA-DB-A64P-01
LGG(N=507)	0.0438052	4.8151	TCGA-HW-7486-01
LGG(N=507)	0.0842207	4.5717	TCGA-P5-A5F1-01
LGG(N=507)	0.0523526	4.3869	TCGA-DU-7011-01
LGG(N=507)	0.0790112	4.427	TCGA-P5-A77X-01
LGG(N=507)	0.0325278	4.7231	TCGA-HW-7493-01
LGG(N=507)	0.0831247	4.5663	TCGA-VM-A8CA-01
LGG(N=507)	0.0451029	5.0282	TCGA-DU-7015-01
LGG(N=507)	0.0623481	4.865	TCGA-TM-A7C5-01
LGG(N=507)	0.0947695	4.9612	TCGA-DU-8162-01
LGG(N=507)	0.0280654	4.5154	TCGA-TM-A84O-01
LGG(N=507)	0.0642504	4.9644	TCGA-S9-A7R3-01
LGG(N=507)	0.0720731	5.248	TCGA-TQ-A7RN-01
LGG(N=507)	0.0959628	5.3782	TCGA-DU-A6S6-01
LGG(N=507)	0.0627333	5.0943	TCGA-P5-A735-01
LGG(N=507)	0.0832723	4.8585	TCGA-HT-7691-01
LGG(N=507)	0.0670678	4.3002	TCGA-FG-A6J1-01
LGG(N=507)	0.0664149	5.1482	TCGA-S9-A7R7-01
LGG(N=507)	0.0945952	5.1831	TCGA-DU-6402-01
LGG(N=507)	0.0569474	3.9041	TCGA-HT-7684-01
LGG(N=507)	0.127283	5.1784	TCGA-HT-8104-01
LGG(N=507)	0.044683	5.0896	TCGA-FN-7833-01
LGG(N=507)	0.0453442	4.7442	TCGA-HT-7473-01
LGG(N=507)	0.103641	4.4304	TCGA-HT-8019-01
LGG(N=507)	0.0468401	5.5179	TCGA-TQ-A7RU-01
LGG(N=507)	0.0471054	4.836	TCGA-DB-A4XF-01
LGG(N=507)	0.0794985	4.7104	TCGA-FG-A713-01
LGG(N=507)	0.16104	4.2795	TCGA-E1-A7YL-01
LGG(N=507)	0.0656038	5.2265	TCGA-CS-5396-01
LGG(N=507)	0.0571901	5.2649	TCGA-HW-8322-01
LGG(N=507)	0.0538591	4.7285	TCGA-S9-A6U9-01
LGG(N=507)	0.0633667	4.6657	TCGA-HT-7676-01
LGG(N=507)	0.157141	5.5027	TCGA-HT-7469-01
LGG(N=507)	0.0344035	4.7603	TCGA-HT-7478-01
LGG(N=507)	0.0790552	5.1048	TCGA-DU-A5TW-01
LGG(N=507)	0.0723795	4.9289	TCGA-S9-A6TX-01
LGG(N=507)	0.135109	5.1252	TCGA-RY-A83Z-01
LGG(N=507)	0.0560053	4.6347	TCGA-FG-A6IZ-01
LGG(N=507)	0.0810665	5.3184	TCGA-CS-4941-01
LGG(N=507)	0.0571936	4.8105	TCGA-DH-A7UT-01
LGG(N=507)	0.0569797	5.1579	TCGA-DU-5871-01
LGG(N=507)	0.0568118	5.2273	TCGA-HW-8321-01
LGG(N=507)	0.0514678	5.0444	TCGA-EZ-7264-01
LGG(N=507)	0.0692985	5.407	TCGA-CS-6666-01
LGG(N=507)	0.0357349	5.4572	TCGA-HW-7491-01
LGG(N=507)	0.0612946	5.5135	TCGA-S9-A6U1-01
LGG(N=507)	0.0410314	5.3385	TCGA-E1-5307-01
LGG(N=507)	0.140138	5.2858	TCGA-DU-A76L-01
LGG(N=507)	0.0356022	5.1486	TCGA-HW-7495-01
LGG(N=507)	0.0927794	4.511	TCGA-CS-6669-01
LGG(N=507)	0.0540024	4.6611	TCGA-HT-7481-01
LGG(N=507)	0.0588837	5.1534	TCGA-DU-8163-01
LGG(N=507)	0.142471	3.7432	TCGA-HT-8110-01
LGG(N=507)	0.0640821	5.2001	TCGA-RY-A840-01
LGG(N=507)	0.0982137	4.4628	TCGA-VM-A8C9-01
LGG(N=507)	0.0971686	5.2103	TCGA-HW-8319-01
LGG(N=507)	0.0358826	5.2947	TCGA-HT-7482-01
LGG(N=507)	0.0880984	4.8365	TCGA-QH-A6CW-01
LGG(N=507)	0.0646602	5.1077	TCGA-DU-5870-01
LGG(N=507)	0.0685807	4.796	TCGA-TM-A84S-01
LGG(N=507)	0.0691466	5.3045	TCGA-RY-A845-01
LGG(N=507)	0.0616505	5.4835	TCGA-FG-8182-01
LGG(N=507)	0.060342	4.2204	TCGA-FG-6688-01
LGG(N=507)	0.0752621	4.5386	TCGA-TQ-A7RP-01
LGG(N=507)	0.0826938	4.9477	TCGA-HT-8113-01
LGG(N=507)	0.0870065	5.064	TCGA-HT-7689-01
LGG(N=507)	0.049206	4.6065	TCGA-FG-7638-01
LGG(N=507)	0.103613	5.5342	TCGA-DU-7013-01
LGG(N=507)	0.0620661	4.8095	TCGA-E1-A7Z3-01
LGG(N=507)	0.0531436	4.7496	TCGA-HT-7476-01
LGG(N=507)	0.0779733	5.1441	TCGA-TQ-A7RG-01
LGG(N=507)	0.0876366	4.8033	TCGA-FG-8181-01
LGG(N=507)	0.132121	5.6568	TCGA-DU-A7T6-01
LGG(N=507)	0.0737171	4.9132	TCGA-DB-A4XC-01
LGG(N=507)	0.125934	4.722	TCGA-FG-A4MW-01
LGG(N=507)	0.0502909	5.0224	TCGA-DH-5142-01
LGG(N=507)	0.0781947	5.2895	TCGA-S9-A6U2-01
LGG(N=507)	0.0583267	5.5466	TCGA-TQ-A7RH-01
LGG(N=507)	0.0580108	4.8115	TCGA-DB-A75M-01
LGG(N=507)	0.0439722	5.2138	TCGA-HT-8012-01
LGG(N=507)	0.0566607	5.1752	TCGA-S9-A7QW-01
LGG(N=507)	0.0626022	4.2204	TCGA-P5-A733-01
LGG(N=507)	0.0611441	4.9556	TCGA-E1-A7Z4-01
LGG(N=507)	0.0723387	4.0773	TCGA-DU-A5TR-01
LGG(N=507)	0.0301059	4.8289	TCGA-FG-8185-01
LGG(N=507)	0.04669	5.2285	TCGA-HW-8320-01
LGG(N=507)	0.0320672	4.6247	TCGA-CS-6667-01
LGG(N=507)	0.0577508	5.2721	TCGA-DU-5849-01
LGG(N=507)	0.084568	5.0562	TCGA-DB-5279-01
LGG(N=507)	0.0587326	4.8788	TCGA-CS-6670-01
LGG(N=507)	0.0475174	4.2921	TCGA-DB-A64V-01
LGG(N=507)	0.0926319	4.8856	TCGA-DU-5854-01
LGG(N=507)	0.0970249	5.3565	TCGA-DH-A7UR-01
LGG(N=507)	0.108252	5.2906	TCGA-S9-A6WL-01
LGG(N=507)	0.0860986	4.7253	TCGA-HT-7880-01
LGG(N=507)	0.0371931	5.302	TCGA-E1-5318-01
LGG(N=507)	0.0535648	5.76	TCGA-DU-6393-01
LGG(N=507)	0.102774	4.9084	TCGA-DU-5853-01
LGG(N=507)	0.175437	5.6865	TCGA-TM-A84J-01
LGG(N=507)	0.0509429	5.1748	TCGA-FG-5962-01
LGG(N=507)	0.0790696	5.0709	TCGA-F6-A8O4-01
LGG(N=507)	0.0473304	4.9065	TCGA-S9-A7R1-01
LGG(N=507)	0.0884116	5.6634	TCGA-TM-A84M-01
LGG(N=507)	0.112079	4.9203	TCGA-HT-8107-01
LGG(N=507)	0.0626348	5.0255	TCGA-P5-A5ET-01
LGG(N=507)	0.057594	4.7898	TCGA-P5-A72W-01
LGG(N=507)	0.0638697	4.8505	TCGA-FG-A70Y-01
LGG(N=507)	0.0707482	5.1607	TCGA-TM-A84R-01
LGG(N=507)	0.0649614	4.8837	TCGA-HW-A5KM-01
LGG(N=507)	0.0733209	5.5189	TCGA-HT-7477-01
LGG(N=507)	0.0817568	4.6719	TCGA-FG-A87Q-01
LGG(N=507)	0.184461	4.9458	TCGA-FG-A70Z-01
LGG(N=507)	0.178504	5.0326	TCGA-FG-A4MU-01
LGG(N=507)	0.0506951	5.5435	TCGA-DB-A4XB-01
LGG(N=507)	0.0658156	4.847	TCGA-WY-A85D-01
LGG(N=507)	0.0635275	5.2146	TCGA-FG-7641-01
LGG(N=507)	0.0814448	4.863	TCGA-DU-5872-01
LGG(N=507)	0.0618769	4.6253	TCGA-FG-6689-01
LGG(N=507)	0.0837681	4.686	TCGA-DB-5277-01
LGG(N=507)	0.0549102	4.8495	TCGA-HT-A615-01
LGG(N=507)	0.0590299	5.0374	TCGA-DU-7301-01
LGG(N=507)	0.0479371	5.24	TCGA-P5-A5EW-01
LGG(N=507)	0.062211	4.9496	TCGA-HT-A5RB-01
LGG(N=507)	0.100016	4.7929	TCGA-E1-A7YN-01
LGG(N=507)	0.106304	4.6474	TCGA-QH-A6XC-01
LGG(N=507)	0.0826576	5.1635	TCGA-S9-A6WN-01
LGG(N=507)	0.0618149	4.8954	TCGA-DB-A64L-01
LGG(N=507)	0.136978	5.5379	TCGA-TM-A84I-01
LGG(N=507)	0.0927043	4.9397	TCGA-QH-A6CZ-01
LGG(N=507)	0.0642783	4.0575	TCGA-WY-A858-01
LGG(N=507)	0.0878492	5.5479	TCGA-VM-A8CB-01
LGG(N=507)	0.0801961	5.0418	TCGA-VM-A8CF-01
LGG(N=507)	0.0660818	4.591	TCGA-HT-7608-01
LGG(N=507)	0.041617	4.8167	TCGA-CS-4938-01
LGG(N=507)	0.0761317	4.2803	TCGA-QH-A6X5-01
LGG(N=507)	0.0490498	5.4732	TCGA-DU-8166-01
LGG(N=507)	0.0826351	5.2601	TCGA-HT-8018-01
LGG(N=507)	0.123398	4.837	TCGA-DU-7292-01
LGG(N=507)	0.0522596	4.741	TCGA-S9-A6TU-01
LGG(N=507)	0.0982599	4.4523	TCGA-DB-A75P-01
LGG(N=507)	0.0595891	4.7725	TCGA-FG-6691-01
LGG(N=507)	0.088969	5.1989	TCGA-DU-6399-01
LGG(N=507)	0.0730885	5.3349	TCGA-S9-A7IQ-01
LGG(N=507)	0.108751	4.9426	TCGA-S9-A6WI-01
LGG(N=507)	0.0513283	4.664	TCGA-DB-A64S-01
LGG(N=507)	0.155681	4.6949	TCGA-FG-6692-01
LGG(N=507)	0.0472705	5.0286	TCGA-HW-7489-01
LGG(N=507)	0.0723757	5.2947	TCGA-R8-A6YH-01
LGG(N=507)	0.0875111	4.5286	TCGA-HT-A618-01
LGG(N=507)	0.067056	4.2173	TCGA-QH-A65S-01
LGG(N=507)	0.0406581	4.9402	TCGA-DU-7019-01
LGG(N=507)	0.16	4.479	TCGA-DU-A7TJ-01
LGG(N=507)	0.0655388	5.1776	TCGA-TM-A84H-01
LGG(N=507)	0.0489273	5.1792	TCGA-S9-A7R8-01
LGG(N=507)	0.0359957	5.0023	TCGA-S9-A7R4-01
LGG(N=507)	0.0444674	5.2281	TCGA-S9-A7J3-01
LGG(N=507)	0.0601839	4.7856	TCGA-TM-A84L-01
LGG(N=507)	0.0490563	4.9964	TCGA-E1-A7YH-01
LGG(N=507)	0.0539733	5.1019	TCGA-P5-A5EV-01
LGG(N=507)	0.182345	5.1883	TCGA-DU-A7TD-01
LGG(N=507)	0.0517129	4.5211	TCGA-HW-A5KL-01
LGG(N=507)	0.0494419	5.235	TCGA-RY-A83X-01
LGG(N=507)	0.0536856	5.3038	TCGA-HT-7687-01
LGG(N=507)	0.0732377	4.9069	TCGA-WY-A85A-01
LGG(N=507)	0.0397103	5.599	TCGA-DB-5281-01
LGG(N=507)	0.0581176	4.7581	TCGA-E1-A7YK-01
LGG(N=507)	0.0725854	4.857	TCGA-DU-A5TU-01
LGG(N=507)	0.0900886	5.8659	TCGA-DU-A7TA-01
LGG(N=507)	0.121753	5.0726	TCGA-CS-5395-01
LGG(N=507)	0.0844061	5.0519	TCGA-TQ-A7RR-01
LGG(N=507)	0.0643406	4.8939	TCGA-HT-A5R5-01
LGG(N=507)	0.0641268	4.5583	TCGA-QH-A65V-01
LGG(N=507)	0.0546658	5.0798	TCGA-S9-A6WP-01
LGG(N=507)	0.0738739	4.656	TCGA-S9-A6U5-01
LGG(N=507)	0.064555	5.1926	TCGA-E1-A7YO-01
LGG(N=507)	0.0759724	5.1081	TCGA-QH-A6X8-01
LGG(N=507)	0.0453309	5.082	TCGA-HT-7610-01
LGG(N=507)	0.0815016	5.1635	TCGA-HT-7875-01
LGG(N=507)	0.0770771	4.734	TCGA-R8-A6MK-01
LGG(N=507)	0.0825483	5.1469	TCGA-P5-A5F0-01
LGG(N=507)	0.0997686	4.7038	TCGA-S9-A6TS-01
LGG(N=507)	0.0727338	4.2343	TCGA-S9-A6TW-01
LGG(N=507)	0.0492596	4.7856	TCGA-E1-5303-01
LGG(N=507)	0.110211	5.7916	TCGA-HT-7606-01
LGG(N=507)	0.0643846	5.1891	TCGA-DU-6408-01
LGG(N=507)	0.0579193	4.5211	TCGA-FG-5964-01
LGG(N=507)	0.0867209	5.0171	TCGA-DB-A64Q-01
LGG(N=507)	0.0990059	4.8987	TCGA-S9-A7IZ-01
LGG(N=507)	0.0984597	5.4098	TCGA-S9-A6WH-01
LGG(N=507)	0.0731751	4.3292	TCGA-HT-7602-01
LGG(N=507)	0.110579	5.0717	TCGA-DU-A6S8-01
LGG(N=507)	0.0553245	4.8866	TCGA-HT-7858-01
LGG(N=507)	0.0842182	4.9787	TCGA-S9-A6WD-01
LGG(N=507)	0.086718	5.1429	TCGA-HT-7860-01
LGG(N=507)	0.0945905	4.9098	TCGA-DU-7006-01
LGG(N=507)	0.0847122	4.9718	TCGA-TQ-A7RS-01
LGG(N=507)	0.0442611	4.9764	TCGA-DU-7009-01
LGG(N=507)	0.0995681	5.1169	TCGA-DU-7010-01
LGG(N=507)	0.0669536	4.6433	TCGA-QH-A6X3-01
LGG(N=507)	0.0561746	5.2533	TCGA-DU-8164-01
LGG(N=507)	0.0511322	5.067	TCGA-DU-7018-01
LGG(N=507)	0.057477	4.582	TCGA-RY-A843-01
LGG(N=507)	0.0355616	4.8069	TCGA-DU-7014-01
LGG(N=507)	0.0525613	5.1132	TCGA-HT-7693-01
LGG(N=507)	0.114764	4.6376	TCGA-FG-A6J3-01
LGG(N=507)	0.0612298	5.1339	TCGA-HT-8106-01
LGG(N=507)	0.0321949	4.9594	TCGA-HT-7472-01
LGG(N=507)	0.0385163	5.1997	TCGA-HT-7855-01
LGG(N=507)	0.0459101	5.5395	TCGA-DB-A4XG-01
LGG(N=507)	0.1324	4.7913	TCGA-HT-A5RC-01
LGG(N=507)	0.0656096	5.2126	TCGA-VM-A8C8-01
LGG(N=507)	0.0565503	5.2075	TCGA-HT-7681-01
LGG(N=507)	0.0675174	4.783	TCGA-DU-A6S2-01
LGG(N=507)	0.0508589	4.7192	TCGA-DU-7309-01
LGG(N=507)	0.0521398	4.3951	TCGA-DB-A4XH-01
LGG(N=507)	0.0550986	4.9156	TCGA-HT-7485-01
LGG(N=507)	0.0931908	5.2426	TCGA-VW-A7QS-01
LGG(N=507)	0.0467107	4.9964	TCGA-VV-A86M-01
LGG(N=507)	0.142321	4.5754	TCGA-E1-A7YV-01
LGG(N=507)	0.0402498	5.1482	TCGA-HT-7468-01
LGG(N=507)	0.0516747	5.3576	TCGA-HT-7677-01
LGG(N=507)	0.111745	4.5173	TCGA-DU-A5TY-01
LGG(N=507)	0.0516012	4.8161	TCGA-HT-8109-01
LGG(N=507)	0.0471892	5.1086	TCGA-HT-7479-01
LGG(N=507)	0.0346666	5.5886	TCGA-DB-5275-01
LGG(N=507)	0.0784939	4.8228	TCGA-TM-A7C4-01
LGG(N=507)	0.0525827	5.1182	TCGA-DH-A7UU-01
LGG(N=507)	0.0485765	4.5085	TCGA-HT-A4DV-01
LGG(N=507)	0.0379603	5.1065	TCGA-FG-8186-01
LGG(N=507)	0.0330675	5.0884	TCGA-FG-A4MT-01
LGG(N=507)	0.0419749	4.8395	TCGA-E1-5305-01
LGG(N=507)	0.0521793	4.7819	TCGA-CS-5393-01
LGG(N=507)	0.0579001	5.0157	TCGA-DU-6395-01
LGG(N=507)	0.0769972	3.7582	TCGA-DB-A64X-01
LGG(N=507)	0.11728	5.4634	TCGA-S9-A7IS-01
LGG(N=507)	0.0865876	4.9792	TCGA-HT-7856-01
LGG(N=507)	0.0620889	4.5687	TCGA-QH-A6XA-01
LGG(N=507)	0.0630782	4.6877	TCGA-P5-A77W-01
LGG(N=507)	0.0487622	5.3324	TCGA-CS-4942-01
LGG(N=507)	0.0742653	5.193	TCGA-CS-6186-01
LGG(N=507)	0.0361564	5.5515	TCGA-DU-7008-01
LGG(N=507)	0.0687284	5.2642	TCGA-HT-7688-01
LGG(N=507)	0.0445656	5.2529	TCGA-DU-A7T8-01
LGG(N=507)	0.0765732	4.4297	TCGA-DU-A6S3-01
LGG(N=507)	0.051224	4.7777	TCGA-DB-A64U-01
LGG(N=507)	0.191422	5.2559	TCGA-HT-A61C-01
LGG(N=507)	0.067289	5.3009	TCGA-TQ-A7RF-01
LGG(N=507)	0.0648771	5.5167	TCGA-F6-A8O3-01
LGG(N=507)	0.0709398	4.9346	TCGA-R8-A6ML-01
LGG(N=507)	0.105492	4.4542	TCGA-DU-A5TT-01
LGG(N=507)	0.0752802	5.1498	TCGA-QH-A870-01
LGG(N=507)	0.0584364	4.5699	TCGA-DB-A75O-01
LGG(N=507)	0.0456229	4.8238	TCGA-HT-8111-01
LGG(N=507)	0.0508858	5.1227	TCGA-S9-A7QZ-01
LGG(N=507)	0.0488399	4.7798	TCGA-DB-5273-01
LGG(N=507)	0.0660278	4.7767	TCGA-HT-7470-01
LGG(N=507)	0.0545554	4.6136	TCGA-FG-A4MY-01
LGG(N=507)	0.0657904	4.8238	TCGA-HT-8108-01
LGG(N=507)	0.047502	5.3234	TCGA-DB-A4XE-01
LGG(N=507)	0.122133	4.0488	TCGA-HT-A4DS-01
LGG(N=507)	0.0902995	4.9165	TCGA-DU-8158-01
LGG(N=507)	0.048737	4.8182	TCGA-HT-7474-01
LGG(N=507)	0.0509103	5.0786	TCGA-DH-5143-01
LGG(N=507)	0.11395	5.1322	TCGA-TQ-A7RJ-01
LGG(N=507)	0.0577862	4.6966	TCGA-S9-A7QY-01
LGG(N=507)	0.0455276	4.5754	TCGA-DB-A4XA-01
LGG(N=507)	0.0519036	4.7882	TCGA-P5-A731-01
LGG(N=507)	0.173568	5.3031	TCGA-E1-A7YE-01
LGG(N=507)	0.097451	4.8028	TCGA-FG-A710-01
LGG(N=507)	0.0680432	4.3378	TCGA-HT-8010-01
LGG(N=507)	0.0366794	5.1416	TCGA-DU-7299-01
LGG(N=507)	0.0521763	5.2476	TCGA-DB-5270-01
LGG(N=507)	0.0604047	4.7005	TCGA-KT-A74X-01
LGG(N=507)	0.0636525	4.7939	TCGA-DB-A75L-01
LGG(N=507)	0.0743627	4.6514	TCGA-HT-A616-01
LGG(N=507)	0.0778273	4.5249	TCGA-HT-A74K-01
LGG(N=507)	0.060612	4.9496	TCGA-WY-A85C-01
LGG(N=507)	0.0867129	4.8182	TCGA-FG-8188-01
LGG(N=507)	0.0676446	5.3685	TCGA-DU-A6S7-01
LGG(N=507)	0.0431816	4.9435	TCGA-DU-7294-01
LGG(N=507)	0.0445495	4.0748	TCGA-DB-5274-01
LGG(N=507)	0.0584542	5.1056	TCGA-HT-7604-01
LGG(N=507)	0.0856481	4.7088	TCGA-TM-A84F-01
LGG(N=507)	0.0936208	4.6628	TCGA-DB-A64O-01
LGG(N=507)	0.0347647	4.8822	TCGA-HT-7884-01
LGG(N=507)	0.077797	5.306	TCGA-S9-A6WE-01
LGG(N=507)	0.0649146	4.7698	TCGA-QH-A6CY-01
LGG(N=507)	0.149218	4.6106	TCGA-S9-A6WM-01
LGG(N=507)	0.210865	4.9093	TCGA-HT-A5RA-01
LGG(N=507)	0.102157	4.4628	TCGA-QH-A6CV-01
LGG(N=507)	0.0584442	5.018	TCGA-VM-A8CE-01
LGG(N=507)	0.169625	5.1465	TCGA-DU-5852-01
LGG(N=507)	0.0790738	4.3779	TCGA-P5-A72U-01
LGG(N=507)	0.0633143	5.2434	TCGA-DB-A75K-01
LGG(N=507)	0.0668203	5.1388	TCGA-DU-6410-01
LGG(N=507)	0.0342428	4.7866	TCGA-QH-A65Z-01
LGG(N=507)	0.0545526	4.7421	TCGA-S9-A7IY-01
LGG(N=507)	0.0690187	4.6927	TCGA-P5-A781-01
LGG(N=507)	0.0625301	5.5979	TCGA-TM-A84G-01
LGG(N=507)	0.0885255	4.47	TCGA-HW-A5KK-01
LGG(N=507)	0.0471802	5.3537	TCGA-E1-5311-01
LGG(N=507)	0.0568852	5.4542	TCGA-FG-7634-01
LGG(N=507)	0.0567627	5.0939	TCGA-DU-5855-01
LGG(N=507)	0.0569622	5.3737	TCGA-DU-6396-01
LGG(N=507)	0.0827106	4.6142	TCGA-FG-7643-01
LGG(N=507)	0.0928464	5.1152	TCGA-TM-A84C-01
LGG(N=507)	0.0557428	4.9778	TCGA-WY-A85E-01
LGG(N=507)	0.0279472	5.4767	TCGA-DU-7298-01
LGG(N=507)	0.0449864	4.8575	TCGA-TM-A84T-01
LGG(N=507)	0.0427019	5.1408	TCGA-FG-7637-01
LGG(N=507)	0.0881571	4.976	TCGA-HT-A5R9-01
LGG(N=507)	0.0594703	5.1289	TCGA-HT-A614-01
LGG(N=507)	0.0578591	4.722	TCGA-QH-A65R-01
LGG(N=507)	0.0593226	5.0313	TCGA-FG-A60J-01
LGG(N=507)	0.129696	5.4216	TCGA-FG-8189-01
LGG(N=507)	0.0953757	4.2563	TCGA-P5-A5EY-01
LGG(N=507)	0.0784555	5.0242	TCGA-HT-7882-01
LGG(N=507)	0.160638	5.3975	TCGA-HT-8011-01
LGG(N=507)	0.0662117	5.6539	TCGA-DU-6394-01
LGG(N=507)	0.0772154	5.3388	TCGA-WY-A859-01
LGG(N=507)	0.0386273	5.2381	TCGA-WY-A85B-01
LGG(N=507)	0.0700129	5.4542	TCGA-S9-A6UB-01
LGG(N=507)	0.0993766	5.1792	TCGA-S9-A6U6-01
LGG(N=507)	0.0541439	5.8266	TCGA-DU-8168-01
LGG(N=507)	0.0894696	4.7121	TCGA-DU-7290-01
LGG(N=507)	0.0637983	5.855	TCGA-DU-6407-01
LGG(N=507)	0.0681843	4.9374	TCGA-HT-7601-01
LGG(N=507)	0.177946	5.1551	TCGA-DU-6403-01
LGG(N=507)	0.0456335	5.064	TCGA-DB-A64R-01
LGG(N=507)	0.0666798	4.8131	TCGA-E1-A7YQ-01
LGG(N=507)	0.227162	5.4347	TCGA-DU-6405-01
LGG(N=507)	0.0506096	4.9603	TCGA-HW-7487-01
LGG(N=507)	0.107864	4.4006	TCGA-S9-A7R2-01
LGG(N=507)	0.05518	4.976	TCGA-S9-A7J1-01
LGG(N=507)	0.0472139	4.8465	TCGA-P5-A72X-01
LGG(N=507)	0.0890638	4.7861	TCGA-E1-A7YJ-01
LGG(N=507)	0.0520724	5.4764	TCGA-HT-7690-01
LGG(N=507)	0.0384854	5.0747	TCGA-HT-8105-01
LGG(N=507)	0.0964967	5.3608	TCGA-E1-A7YY-01
LGG(N=507)	0.0381138	5.3111	TCGA-DU-6400-01
LGG(N=507)	0.0628835	4.7383	TCGA-P5-A737-01
LGG(N=507)	0.0563954	4.8525	TCGA-RY-A83Y-01
LGG(N=507)	0.139136	4.7555	TCGA-HT-8564-01
LGG(N=507)	0.0615941	5.044	TCGA-HT-7686-01
LGG(N=507)	0.100711	4.232	TCGA-E1-A7YM-01
LGG(N=507)	0.0511613	4.8625	TCGA-DH-A66F-01
LGG(N=507)	0.068894	5.2862	TCGA-CS-5390-01
LGG(N=507)	0.15336	4.9796	TCGA-S9-A6UA-01
LGG(N=507)	0.0974602	5.7466	TCGA-FG-A87N-01
LGG(N=507)	0.0959407	5.3978	TCGA-VV-A829-01
LGG(N=507)	0.058307	4.6399	TCGA-DH-A66B-01
LGG(N=507)	0.117248	4.9156	TCGA-HT-A5R7-01
LGG(N=507)	0.0457561	5.2423	TCGA-CS-5394-01
LGG(N=507)	0.0439628	5.4835	TCGA-DH-A66D-01
LGG(N=507)	0.0615704	4.9778	TCGA-HT-7877-01
LGG(N=507)	0.0483789	5.275	TCGA-DU-6542-01
LGG(N=507)	0.0878272	4.7517	TCGA-QH-A6CS-01
LGG(N=507)	0.0804296	4.6566	TCGA-E1-A7YU-01
LGG(N=507)	0.0880387	5.0401	TCGA-W9-A837-01
LGG(N=507)	0.0798701	5.0781	TCGA-IK-7675-01
LGG(N=507)	0.0649584	4.8807	TCGA-DU-7306-01
LGG(N=507)	0.0780299	5.0462	TCGA-QH-A6X9-01
LGG(N=507)	0.125537	4.7442	TCGA-S9-A6U0-01
LGG(N=507)	0.046933	5.1736	TCGA-HT-7611-01
LGG(N=507)	0.0728688	5.1946	TCGA-S9-A6TY-01
LGG(N=507)	0.18519	4.4881	TCGA-DU-A7TB-01
LGG(N=507)	0.0677986	4.8182	TCGA-IK-8125-01
LGG(N=507)	0.0969699	4.3227	TCGA-WH-A86K-01
LGG(N=507)	0.0318332	4.8207	TCGA-DH-5141-01
LGG(N=507)	0.056637	4.2965	TCGA-FG-A60L-01
LGG(N=507)	0.0331065	5.3872	TCGA-DB-5280-01
LGG(N=507)	0.110884	5.1899	TCGA-S9-A7IX-01
LGG(N=507)	0.0447271	5.248	TCGA-FG-5965-01
LGG(N=507)	0.0760702	3.8827	TCGA-P5-A5F6-01
LGG(N=507)	0.0412204	5.3165	TCGA-DU-7007-01
LGG(N=507)	0.0340255	4.6882	TCGA-HW-7490-01
LGG(N=507)	0.108864	4.8485	TCGA-CS-6188-01
LGG(N=507)	0.0580906	5.4503	TCGA-CS-6668-01
LGG(N=507)	0.106707	5.1098	TCGA-DU-8165-01
LGG(N=507)	0.061741	4.1612	TCGA-HT-7692-01
LGG(N=507)	0.135764	5.7195	TCGA-TQ-A7RM-01
LGG(N=507)	0.132251	5.0418	TCGA-DU-8161-01
LGG(N=507)	0.0794297	4.5224	TCGA-P5-A736-01
LGG(N=507)	0.068383	5.0211	TCGA-DU-6401-01
LGG(N=507)	0.126065	3.8044	TCGA-HT-A74H-01
LGG(N=507)	0.0498936	5.2009	TCGA-TQ-A7RV-01
LGG(N=507)	0.043107	4.845	TCGA-HT-7483-01
LGG(N=507)	0.0670845	4.3569	TCGA-HT-7620-01
LGG(N=507)	0.0459505	4.9915	TCGA-HT-7480-01
LGG(N=507)	0.0623492	5.3162	TCGA-S9-A7J0-01
LGG(N=507)	0.0504896	5.4343	TCGA-TM-A84Q-01
LGG(N=507)	0.0780874	4.5243	TCGA-RY-A847-01
LGG(N=507)	0.08754	5.8677	TCGA-TQ-A7RQ-01
LGG(N=507)	0.0918102	5.0674	TCGA-TQ-A7RW-01
LGG(N=507)	0.0471578	4.6456	TCGA-FG-8191-01
LGG(N=507)	0.0432673	5.1563	TCGA-E1-A7YW-01
LGG(N=507)	0.0515216	5.1215	TCGA-DB-5278-01
LGG(N=507)	0.0654318	5.6433	TCGA-E1-A7YS-01
LGG(N=507)	0.0612648	5.2146	TCGA-HT-7695-01
LGG(N=507)	0.0769525	4.8069	TCGA-DU-7012-01
LGG(N=507)	0.0594698	5.2009	TCGA-HT-7879-01
LGG(N=507)	0.0444166	4.6018	TCGA-DU-A7TC-01
LGG(N=507)	0.094773	4.8679	TCGA-HT-7680-01
LGG(N=507)	0.0667924	4.9336	TCGA-DB-A4X9-01
LGG(N=507)	0.113255	5.2411	TCGA-TQ-A7RI-01
LGG(N=507)	0.0977635	5.4689	TCGA-TM-A7CA-01
LGG(N=507)	0.0577269	5.0905	TCGA-QH-A86X-01
LGG(N=507)	0.0870982	5.1144	TCGA-DU-A76R-01
LGG(N=507)	0.023893	5.0242	TCGA-DH-5144-01
LGG(N=507)	0.120311	4.6433	TCGA-E1-A7Z2-01
LGG(N=507)	0.0682329	5.1764	TCGA-DU-A5TP-01
LGG(N=507)	0.062235	4.6142	TCGA-FG-8187-01
LGG(N=507)	0.089859	5.6041	TCGA-E1-5304-01
LGG(N=507)	0.0489218	4.4404	TCGA-CS-4943-01
LGG(N=507)	0.177872	5.6436	TCGA-DH-5140-01
LGG(N=507)	0.0637459	4.6502	TCGA-TM-A7CF-01
LGG(N=507)	0.081632	5.1543	TCGA-DH-A7US-01
LGG(N=507)	0.0794262	4.8758	TCGA-HT-A61B-01
LGG(N=507)	0.0520802	4.9755	TCGA-E1-A7Z6-01
LGG(N=507)	0.0632157	4.6294	TCGA-HT-7857-01
LGG(N=507)	0.0321886	4.9658	TCGA-E1-5319-01
LGG(N=507)	0.0842086	4.0216	TCGA-DU-A5TS-01
LGG(N=507)	0.118411	5.9241	TCGA-DU-6392-01
LGG(N=507)	0.0654209	4.2212	TCGA-QH-A6CU-01
LGG(N=507)	0.135039	5.0614	TCGA-DU-6404-01
LGG(N=507)	0.152186	4.0144	TCGA-VW-A8FI-01
LGG(N=507)	0.0716214	5.1728	TCGA-HT-A74L-01
LGG(N=507)	0.111496	4.623	TCGA-P5-A5EU-01
LGG(N=507)	0.0696867	4.2818	TCGA-P5-A5EZ-01
LGG(N=507)	0.0656109	5.8276	TCGA-S9-A89Z-01
LGG(N=507)	0.0519548	5.1907	TCGA-S9-A6TZ-01
LGG(N=507)	0.1201	5	TCGA-FG-5963-01
LGG(N=507)	0.0781154	4.8704	TCGA-HT-A61A-01
LGG(N=507)	0.196528	5.634	TCGA-S9-A89V-01
LGG(N=507)	0.0582568	5.1152	TCGA-DB-A64W-01
LGG(N=507)	0.046234	3.7909	TCGA-FG-A4MX-01
LGG(N=507)	0.10393	5.3855	TCGA-P5-A72Z-01
LGG(N=507)	0.0470838	4.8744	TCGA-HT-8114-01
LGG(N=507)	0.0655362	4.8575	TCGA-HT-7881-01
LGG(N=507)	0.0447567	4.6502	TCGA-CS-4944-01
LGG(N=507)	0.052314	4.773	TCGA-S9-A7QX-01
LGG(N=507)	0.0832383	4.9769	TCGA-DU-A7TG-01
LGG(N=507)	0.0415452	5.8684	TCGA-DU-5874-01
LGG(N=507)	0.0837047	5.3198	TCGA-TQ-A8XE-01
LGG(N=507)	0.0481984	4.847	TCGA-DU-7300-01
LGG(N=507)	0.0557252	5.0717	TCGA-HT-7694-01
LGG(N=507)	0.0496779	5.3534	TCGA-HT-7471-01
LGG(N=507)	0.0492941	5.2536	TCGA-DB-A4XD-01
LGG(N=507)	0.0601469	5.022	TCGA-TQ-A7RK-01
LGG(N=507)	0.0418927	5.0099	TCGA-HT-7475-01
LGG(N=507)	0.0703044	5.3541	TCGA-TQ-A7RO-01
LGG(N=507)	0.0844608	4.9045	TCGA-HT-7902-01
LGG(N=507)	0.150675	4.7523	TCGA-FG-A711-01
LGG(N=507)	0.0424138	4.9189	TCGA-DB-5276-01
LGG(N=507)	0.0576565	4.7772	TCGA-P5-A730-01
LGG(N=507)	0.234209	4.7767	TCGA-E1-A7YD-01
LGG(N=507)	0.0622833	4.4745	TCGA-HT-A74O-01
LGG(N=507)	0.102735	4.9801	TCGA-HT-8015-01
LGG(N=507)	0.0803095	5.3555	TCGA-HT-A74J-01
LGG(N=507)	0.0631306	5.1922	TCGA-DH-A669-01
LGG(N=507)	0.100555	4.421	TCGA-HT-A617-01
LGG(N=507)	0.0501691	4.8033	TCGA-HT-7605-01
LGG(N=507)	0.0550715	5.4202	TCGA-S9-A6WO-01
LGG(N=507)	0.0897385	4.3484	TCGA-QH-A6CX-01
LGG(N=507)	0.063658	5.0739	TCGA-P5-A5F4-01
LGG(N=507)	0.103948	4.5675	TCGA-DU-A76K-01
LGG(N=507)	0.058084	4.8822	TCGA-VM-A8CH-01
LGG(N=507)	0.0411208	4.6381	TCGA-HT-7609-01
LGG(N=507)	0.0829373	4.865	TCGA-QH-A6X4-01
LGG(N=507)	0.0545007	4.6821	TCGA-DH-A7UV-01
LGG(N=507)	0.0892682	4.2304	TCGA-TM-A7C3-01
LGG(N=507)	0.0549014	4.5318	TCGA-S9-A6WG-01
LGG(N=507)	0.0548777	5.0063	TCGA-FG-6690-01
LGG(N=507)	0.0389093	4.855	TCGA-DU-8167-01
LGG(N=507)	0.0675821	4.8694	TCGA-QH-A65X-01
LGG(N=507)	0.0545058	4.5808	TCGA-P5-A780-01
LGG(N=507)	0.0413345	5.2638	TCGA-E1-5302-01
LGG(N=507)	0.0654565	4.1161	TCGA-HW-A5KJ-01
LGG(N=507)	0.0911636	4.889	TCGA-R8-A6MO-01
LGG(N=507)	0.0458274	4.8043	TCGA-FG-7636-01
LGG(N=507)	0.0870484	4.588	TCGA-CS-6290-01
LGG(N=507)	0.0815563	5.1583	TCGA-DU-5847-01
LGG(N=507)	0.154652	5.4696	TCGA-DU-6406-01
LGG(N=507)	0.160415	5.4473	TCGA-TM-A84B-01
LGG(N=507)	0.0812555	4.8319	TCGA-DU-A76O-01
CESC(N=301)	0.0817027	4.1986	TCGA-EK-A2RE-01
CESC(N=301)	0.0508794	4.6645	TCGA-IR-A3L7-01
CESC(N=301)	0.131593	3.5982	TCGA-Q1-A73Q-01
CESC(N=301)	0.0358589	2.7931	TCGA-C5-A1MF-01
CESC(N=301)	0.0323505	3.652	TCGA-ZJ-A8QQ-01
CESC(N=301)	0.0404861	4.0162	TCGA-EX-A3L1-01
CESC(N=301)	0.0545789	4.7442	TCGA-JW-A5VI-01
CESC(N=301)	0.208139	3.9746	TCGA-EA-A1QT-01
CESC(N=301)	0.115637	4.2134	TCGA-UC-A7PG-01
CESC(N=301)	0.118683	4.9472	TCGA-EA-A97N-01
CESC(N=301)	0.0330103	4.5423	TCGA-EA-A3QD-01
CESC(N=301)	0.0672689	4.0189	TCGA-C5-A1ME-01
CESC(N=301)	0.199906	4.7132	TCGA-C5-A8YR-01
CESC(N=301)	0.0253297	4.1027	TCGA-FU-A40J-01
CESC(N=301)	0.0828029	4.9612	TCGA-VS-A9V5-01
CESC(N=301)	0.0431	4.5838	TCGA-MY-A913-01
CESC(N=301)	0.0603088	4.5053	TCGA-VS-A8Q9-01
CESC(N=301)	0.0642285	4.6838	TCGA-DS-A0VL-01
CESC(N=301)	0.0827688	5.1835	TCGA-VS-A9UU-01
CESC(N=301)	0.0541612	4.3299	TCGA-ZJ-AAXN-01
CESC(N=301)	0.083803	4.7955	TCGA-VS-A9U6-01
CESC(N=301)	0.0965236	4.5217	TCGA-C5-A2LX-01
CESC(N=301)	0.105293	3.5863	TCGA-C5-A1M8-01
CESC(N=301)	0.0973813	4.8146	TCGA-C5-A7CJ-01
CESC(N=301)	0.0342117	3.3647	TCGA-GH-A9DA-01
CESC(N=301)	0.0705704	3.8401	TCGA-EA-A5O9-01
CESC(N=301)	0.0459353	4.6798	TCGA-Q1-A73P-01
CESC(N=301)	0.0850031	3.7529	TCGA-C5-A8XK-01
CESC(N=301)	0.0486256	3.7269	TCGA-C5-A907-01
CESC(N=301)	0.0824884	4.1587	TCGA-VS-A9UD-01
CESC(N=301)	0.0582009	4.3646	TCGA-C5-A7CM-01
CESC(N=301)	0.0691389	4.5079	TCGA-VS-A9V2-01
CESC(N=301)	0.0644508	4.1587	TCGA-VS-A94Y-01
CESC(N=301)	0.2148	4.9298	TCGA-C5-A8ZZ-01
CESC(N=301)	0.0969895	5.4916	TCGA-VS-A9UJ-01
CESC(N=301)	0.114747	3.2143	TCGA-ZJ-AAXI-01
CESC(N=301)	0.100414	3.154	TCGA-Q1-A6DT-01
CESC(N=301)	0.0517025	4.4509	TCGA-VS-A9UQ-01
CESC(N=301)	0.0515156	4.8983	TCGA-VS-A8EG-01
CESC(N=301)	0.0958205	4.4881	TCGA-EX-A69L-01
CESC(N=301)	0.0727532	4.5772	TCGA-Q1-A73O-01
CESC(N=301)	0.0925357	4.5886	TCGA-VS-A8QC-01
CESC(N=301)	0.0419481	4.6029	TCGA-EA-A5ZE-01
CESC(N=301)	0.0576933	5.5598	TCGA-ZJ-A8QO-01
CESC(N=301)	0.091467	3.6393	TCGA-JX-A5QV-01
CESC(N=301)	0.0568009	3.2343	TCGA-EK-A2GZ-01
CESC(N=301)	0.0359647	4.0001	TCGA-EK-A2R9-01
CESC(N=301)	0.0525728	3.3177	TCGA-IR-A3LL-01
CESC(N=301)	0.0992395	4.4945	TCGA-C5-A1M5-01
CESC(N=301)	0.0306558	4.026	TCGA-C5-A7X8-01
CESC(N=301)	0.0395593	4.9199	TCGA-EA-A3HS-01
CESC(N=301)	0.0644546	3.6861	TCGA-IR-A3LH-01
CESC(N=301)	0.0391572	3.9089	TCGA-C5-A1M9-01
CESC(N=301)	0.0356302	3.7356	TCGA-DG-A2KJ-01
CESC(N=301)	0.0563504	4.1563	TCGA-Q1-A5R3-01
CESC(N=301)	0.035721	4.834	TCGA-HG-A2PA-01
CESC(N=301)	0.0502686	4.1318	TCGA-EA-A50E-01
CESC(N=301)	0.116179	3.551	TCGA-EA-A556-01
CESC(N=301)	0.0797024	5.0571	TCGA-VS-A9V3-01
CESC(N=301)	0.0903255	4.2056	TCGA-VS-A9UH-01
CESC(N=301)	0.0942975	4.359	TCGA-JX-A3PZ-01
CESC(N=301)	0.0874552	4.6894	TCGA-C5-A1MP-01
CESC(N=301)	0.0855782	3.7453	TCGA-MU-A5YI-01
CESC(N=301)	0.0279646	4.2366	TCGA-VS-A8QA-01
CESC(N=301)	0.116376	4.5904	TCGA-FU-A5XV-01
CESC(N=301)	0.0480789	4.7934	TCGA-EX-A8YF-01
CESC(N=301)	0.141097	4.8187	TCGA-ZJ-A8QR-01
CESC(N=301)	0.032025	3.3897	TCGA-IR-A3LB-01
CESC(N=301)	0.0372625	3.7699	TCGA-EK-A2PI-01
CESC(N=301)	0.100351	4.5386	TCGA-HM-A6W2-01
CESC(N=301)	0.0628346	3.6428	TCGA-EK-A2IR-01
CESC(N=301)	0.0183681	4.6451	TCGA-IR-A3LF-01
CESC(N=301)	0.127501	5.0798	TCGA-HM-A4S6-01
CESC(N=301)	0.0852454	3.5312	TCGA-VS-A8QF-01
CESC(N=301)	0.0776459	4.1684	TCGA-VS-AA62-01
CESC(N=301)	0.123022	4.7334	TCGA-C5-A7UE-01
CESC(N=301)	0.0712188	4.4562	TCGA-DS-A5RQ-01
CESC(N=301)	0.0455274	4.4615	TCGA-BI-A20A-01
CESC(N=301)	0.0659718	4.7819	TCGA-EA-A3HU-01
CESC(N=301)	0.0421174	4.2095	TCGA-EK-A2RM-01
CESC(N=301)	0.0370077	4.5928	TCGA-DG-A2KK-01
CESC(N=301)	0.0634079	5.0462	TCGA-C5-A1MI-01
CESC(N=301)	0.0754567	3.9022	TCGA-JW-A852-01
CESC(N=301)	0.132582	4.0601	TCGA-EK-A2RA-01
CESC(N=301)	0.0635787	4.0401	TCGA-EK-A2RB-01
CESC(N=301)	0.0945771	4.7027	TCGA-C5-A1MJ-01
CESC(N=301)	0.0418679	4.182	TCGA-MY-A5BE-01
CESC(N=301)	0.0912765	3.8064	TCGA-C5-A1BE-01
CESC(N=301)	0.105319	5.2563	TCGA-ZJ-AAXT-01
CESC(N=301)	0.0973918	4.222	TCGA-LP-A7HU-01
CESC(N=301)	0.157303	5.4676	TCGA-2W-A8YY-01
CESC(N=301)	0.188807	4.9397	TCGA-EA-A411-01
CESC(N=301)	0.0711987	3.9166	TCGA-C5-A1MN-01
CESC(N=301)	0.0225898	4.9336	TCGA-C5-A2M2-01
CESC(N=301)	0.0791589	4.853	TCGA-EK-A2PK-01
CESC(N=301)	0.171923	5.1887	TCGA-EA-A410-01
CESC(N=301)	0.0520153	4.7517	TCGA-VS-A952-01
CESC(N=301)	0.0716893	3.6804	TCGA-EK-A2IP-01
CESC(N=301)	0.108863	2.6962	TCGA-EK-A2PG-01
CESC(N=301)	0.056946	4.4803	TCGA-FU-A3YQ-01
CESC(N=301)	0.124986	3.7356	TCGA-DS-A1OB-01
CESC(N=301)	0.0783607	4.9093	TCGA-VS-A959-01
CESC(N=301)	0.104067	4.1417	TCGA-EK-A2R7-01
CESC(N=301)	0.0818371	4.1836	TCGA-JW-A5VJ-01
CESC(N=301)	0.268765	4.7619	TCGA-C5-A7UH-01
CESC(N=301)	0.0805472	4.795	TCGA-MA-AA3Z-01
CESC(N=301)	0.0497379	5.0751	TCGA-VS-A9UR-01
CESC(N=301)	0.0825429	3.4197	TCGA-EK-A3GN-01
CESC(N=301)	0.125448	4.208	TCGA-DS-A3LQ-01
CESC(N=301)	0.0725168	4.2165	TCGA-ZJ-AAXU-01
CESC(N=301)	0.127062	4.174	TCGA-VS-A9UY-01
CESC(N=301)	0.266124	4.3435	TCGA-ZJ-AAXA-01
CESC(N=301)	0.0370392	2.7401	TCGA-EK-A2RO-01
CESC(N=301)	0.0464425	4.5392	TCGA-DS-A0VM-01
CESC(N=301)	0.0652857	5.0913	TCGA-EX-A1H5-01
CESC(N=301)	0.0342919	3.8993	TCGA-FU-A3EO-01
CESC(N=301)	0.0812413	3.2692	TCGA-EK-A2RK-01
CESC(N=301)	0.156136	4.5167	TCGA-C5-A1BL-01
CESC(N=301)	0.254144	3.7593	TCGA-Q1-A73S-01
CESC(N=301)	0.131168	3.9137	TCGA-PN-A8MA-01
CESC(N=301)	0.059222	5.1023	TCGA-DS-A7WF-01
CESC(N=301)	0.113228	4.2965	TCGA-C5-A7X3-01
CESC(N=301)	0.0368118	4.425	TCGA-HM-A3JK-01
CESC(N=301)	0.0799551	2.5487	TCGA-ZJ-AAXJ-01
CESC(N=301)	0.0600743	5.3045	TCGA-VS-A9V1-01
CESC(N=301)	0.257072	4.7372	TCGA-FU-A3HZ-01
CESC(N=301)	0.0671909	4.1128	TCGA-EA-A78R-01
CESC(N=301)	0.0511838	4.5205	TCGA-JW-A5VG-01
CESC(N=301)	0.0941898	3.8915	TCGA-VS-A9UV-01
CESC(N=301)	0.060939	5.1934	TCGA-C5-A8YT-01
CESC(N=301)	0.0753226	4.3848	TCGA-ZX-AA5X-01
CESC(N=301)	0.0959711	4.7991	TCGA-VS-A958-01
CESC(N=301)	0.046047	3.8739	TCGA-VS-A8EL-01
CESC(N=301)	0.109442	3.4791	TCGA-ZJ-AB0I-01
CESC(N=301)	0.0778392	4.3002	TCGA-C5-A2LZ-01
CESC(N=301)	0.155697	5.1052	TCGA-VS-A950-01
CESC(N=301)	0.0842455	3.2282	TCGA-IR-A3LK-01
CESC(N=301)	0.210453	4.2488	TCGA-DS-A1OC-01
CESC(N=301)	0.0352855	4.1939	TCGA-C5-A3HE-01
CESC(N=301)	0.0793872	4.6708	TCGA-MA-AA3W-01
CESC(N=301)	0.0863297	4.9146	TCGA-VS-A9UL-01
CESC(N=301)	0.0635091	4.1145	TCGA-VS-A9UO-01
CESC(N=301)	0.0660873	5.3385	TCGA-C5-A8XJ-01
CESC(N=301)	0.0757487	4.2661	TCGA-C5-A7CL-01
CESC(N=301)	0.0421884	4.2973	TCGA-FU-A3NI-01
CESC(N=301)	0.0466914	4.4149	TCGA-EA-A439-01
CESC(N=301)	0.0802328	4.2943	TCGA-VS-A9V0-01
CESC(N=301)	0.0260983	4.7318	TCGA-EK-A3GK-01
CESC(N=301)	0.0667326	4.9397	TCGA-C5-A7CG-01
CESC(N=301)	0.108471	4.5217	TCGA-C5-A1BI-01
CESC(N=301)	0.0512636	4.2803	TCGA-HM-A3JJ-01
CESC(N=301)	0.102366	3.5827	TCGA-C5-A7UI-01
CESC(N=301)	0.0544822	4.7356	TCGA-ZJ-AAXD-01
CESC(N=301)	0.0381275	4.86	TCGA-EK-A2R8-01
CESC(N=301)	0.083889	4.6165	TCGA-VS-A9UP-01
CESC(N=301)	0.0396236	4.5367	TCGA-C5-A1BF-01
CESC(N=301)	0.0660497	3.6393	TCGA-EX-A69M-01
CESC(N=301)	0.0886354	4.4983	TCGA-EA-A5ZD-01
CESC(N=301)	0.143345	4.5928	TCGA-JX-A3Q0-01
CESC(N=301)	0.109444	4.1128	TCGA-BI-A0VS-01
CESC(N=301)	0.0579406	2.8955	TCGA-VS-A8EJ-01
CESC(N=301)	0.072713	4.6089	TCGA-DR-A0ZL-01
CESC(N=301)	0.0372839	3.4251	TCGA-MA-AA41-01
CESC(N=301)	0.105561	5.3045	TCGA-EA-A3HQ-01
CESC(N=301)	0.0579629	3.7226	TCGA-LP-A5U2-01
CESC(N=301)	0.0648836	3.5009	TCGA-EA-A43B-01
CESC(N=301)	0.0272911	4.773	TCGA-C5-A3HD-01
CESC(N=301)	0.0589964	3.3478	TCGA-IR-A3LI-01
CESC(N=301)	0.0606905	3.9506	TCGA-VS-A8EI-01
CESC(N=301)	0.0769399	4.0497	TCGA-EA-A4BA-01
CESC(N=301)	0.0538567	4.6358	TCGA-C5-A3HL-01
CESC(N=301)	0.0726202	3.6635	TCGA-EA-A3Y4-01
CESC(N=301)	0.0549893	3.9204	TCGA-UC-A7PF-01
CESC(N=301)	0.0936926	5.3968	TCGA-VS-A9UB-01
CESC(N=301)	0.0454165	4.8289	TCGA-UC-A7PI-01
CESC(N=301)	0.0743867	4.3869	TCGA-DG-A2KL-01
CESC(N=301)	0.234825	4.445	TCGA-JW-AAVH-01
CESC(N=301)	0.0522178	4.5361	TCGA-MY-A5BF-01
CESC(N=301)	0.0449888	4.4556	TCGA-Q1-A5R1-01
CESC(N=301)	0.051281	4.1417	TCGA-FU-A57G-01
CESC(N=301)	0.0684995	4.3242	TCGA-C5-A1BQ-01
CESC(N=301)	0.0654634	4.067	TCGA-EK-A2PL-01
CESC(N=301)	0.0862257	5.2025	TCGA-Q1-A6DW-01
CESC(N=301)	0.0407633	5.1285	TCGA-C5-A2M1-01
CESC(N=301)	0.102798	3.6928	TCGA-R2-A69V-01
CESC(N=301)	0.0669694	4.2833	TCGA-EA-A5ZF-01
CESC(N=301)	0.0552432	4.1002	TCGA-FU-A23L-01
CESC(N=301)	0.0653812	4.2266	TCGA-DS-A1OA-01
CESC(N=301)	0.034913	3.9365	TCGA-EK-A2H1-01
CESC(N=301)	0.0675491	5.0202	TCGA-LP-A4AU-01
CESC(N=301)	0.0886738	4.5916	TCGA-VS-A9U7-01
CESC(N=301)	0.0281667	4.162	TCGA-C5-A2LS-01
CESC(N=301)	0.0576376	3.8269	TCGA-MA-AA3Y-01
CESC(N=301)	0.0697583	4.3979	TCGA-DG-A2KM-01
CESC(N=301)	0.0343507	4.4647	TCGA-C5-A3HF-01
CESC(N=301)	0.0283426	3.7561	TCGA-C5-A2LT-01
CESC(N=301)	0.0543606	3.87	TCGA-C5-A1BK-01
CESC(N=301)	0.0575065	4.0136	TCGA-UC-A7PD-01
CESC(N=301)	0.0529826	4.5148	TCGA-MY-A5BD-01
CESC(N=301)	0.0637133	4.9402	TCGA-VS-A9UZ-01
CESC(N=301)	0.0819185	4.4516	TCGA-DS-A1OD-01
CESC(N=301)	0.0376452	4.0705	TCGA-C5-A8XH-01
CESC(N=301)	0.0831397	4.837	TCGA-EK-A2RC-01
CESC(N=301)	0.0459665	5.0414	TCGA-JX-A3Q8-01
CESC(N=301)	0.0520304	3.2915	TCGA-DS-A7WI-01
CESC(N=301)	0.0389545	4.66	TCGA-VS-A953-01
CESC(N=301)	0.121754	3.6872	TCGA-EA-A44S-01
CESC(N=301)	0.0926498	5.0691	TCGA-VS-A957-01
CESC(N=301)	0.2527	4.85	TCGA-JW-A5VH-01
CESC(N=301)	0.0902188	3.5161	TCGA-EA-A3HR-01
CESC(N=301)	0.0615846	4.551	TCGA-EA-A3QE-01
CESC(N=301)	0.0786733	5.1127	TCGA-WL-A834-01
CESC(N=301)	0.0433315	3.7367	TCGA-C5-A901-01
CESC(N=301)	0.0492717	4.3068	TCGA-JW-A69B-01
CESC(N=301)	0.0753953	4.4357	TCGA-FU-A3HY-01
CESC(N=301)	0.0530746	4.6159	TCGA-C5-A1M6-01
CESC(N=301)	0.12281	3.011	TCGA-VS-A9V4-01
CESC(N=301)	0.0642546	3.9965	TCGA-VS-A8Q8-01
CESC(N=301)	0.0918429	3.7898	TCGA-DS-A0VN-01
CESC(N=301)	0.0549373	4.5243	TCGA-MU-A8JM-01
CESC(N=301)	0.0344833	3.5124	TCGA-C5-A2LY-01
CESC(N=301)	0.0370685	3.0619	TCGA-FU-A23K-01
CESC(N=301)	0.0921267	4.8968	TCGA-EA-A6QX-01
CESC(N=301)	0.100432	4.5479	TCGA-C5-A7CH-01
CESC(N=301)	0.109064	2.5972	TCGA-EK-A2RN-01
CESC(N=301)	0.159895	4.3688	TCGA-EK-A2RJ-01
CESC(N=301)	0.0782176	4.4602	TCGA-C5-A1BM-01
CESC(N=301)	0.120331	5.498	TCGA-Q1-A73R-01
CESC(N=301)	0.0367538	5.6896	TCGA-DS-A7WH-01
CESC(N=301)	0.121962	4.5136	TCGA-ZJ-AAX4-01
CESC(N=301)	0.0999749	4.6905	TCGA-C5-A7CK-01
CESC(N=301)	0.0709137	4.8329	TCGA-VS-A8EK-01
CESC(N=301)	0.038544	4.4983	TCGA-EA-A1QS-01
CESC(N=301)	0.0518216	3.6312	TCGA-FU-A3WB-01
CESC(N=301)	0.0684868	4.9308	TCGA-FU-A3TQ-01
CESC(N=301)	0.0376072	4.835	TCGA-C5-A8XI-01
CESC(N=301)	0.10086	4.7485	TCGA-C5-A1BN-01
CESC(N=301)	0.223382	3.5312	TCGA-IR-A3LA-01
CESC(N=301)	0.0759766	4.447	TCGA-VS-A94X-01
CESC(N=301)	0.0593895	3.928	TCGA-MA-AA42-01
CESC(N=301)	0.132737	4.423	TCGA-C5-A8YQ-01
CESC(N=301)	0.131049	4.2389	TCGA-ZJ-AB0H-01
CESC(N=301)	0.0368019	2.7972	TCGA-C5-A7X5-01
CESC(N=301)	0.0773526	4.2847	TCGA-VS-A9U5-01
CESC(N=301)	0.0714423	3.9213	TCGA-C5-A1M7-01
CESC(N=301)	0.350122	4.4686	TCGA-C5-A905-01
CESC(N=301)	0.0718191	4.441	TCGA-Q1-A5R2-01
CESC(N=301)	0.0369999	4.2304	TCGA-EK-A3GJ-01
CESC(N=301)	0.0447958	4.4437	TCGA-MU-A51Y-01
CESC(N=301)	0.0400284	3.5657	TCGA-VS-A8EB-01
CESC(N=301)	0.0601516	5.0584	TCGA-LP-A4AX-01
CESC(N=301)	0.08587	4.4713	TCGA-VS-A94Z-01
CESC(N=301)	0.204591	3.5086	TCGA-ZJ-AAXB-01
CESC(N=301)	0.0345206	3.2973	TCGA-C5-A1MQ-01
CESC(N=301)	0.0196362	3.1939	TCGA-EX-A1H6-01
CESC(N=301)	0.0807535	4.6949	TCGA-ZJ-AAXF-01
CESC(N=301)	0.256714	5.0099	TCGA-VS-A9UM-01
CESC(N=301)	0.0477833	4.4337	TCGA-VS-A8EH-01
CESC(N=301)	0.0567315	4.3569	TCGA-BI-A0VR-01
CESC(N=301)	0.0621934	4.3772	TCGA-EA-A5FO-01
CESC(N=301)	0.0913534	3.453	TCGA-DR-A0ZM-01
CESC(N=301)	0.0653466	4.7458	TCGA-MA-AA43-01
CESC(N=301)	0.0746452	4.5534	TCGA-C5-A7UC-01
CESC(N=301)	0.0855491	4.5669	TCGA-C5-A7XC-01
CESC(N=301)	0.0462748	3.5827	TCGA-VS-A8QH-01
CESC(N=301)	0.0581895	3.6335	TCGA-LP-A5U3-01
CESC(N=301)	0.172251	4.4054	TCGA-DS-A1O9-01
CESC(N=301)	0.0547908	4.3744	TCGA-EA-A3HT-01
CESC(N=301)	0.0676004	4.4536	TCGA-IR-A3LC-01
CESC(N=301)	0.0375955	4.8505	TCGA-FU-A770-01
CESC(N=301)	0.235765	3.2796	TCGA-VS-A8EC-01
CESC(N=301)	0.0968203	4.7501	TCGA-4J-AA1J-01
CESC(N=301)	0.0784599	4.0322	TCGA-LP-A4AV-01
CESC(N=301)	0.0216398	4.5699	TCGA-EK-A2RL-01
CESC(N=301)	0.0290628	4.1178	TCGA-EK-A3GM-01
CESC(N=301)	0.11398	4.4745	TCGA-VS-A9UC-01
CESC(N=301)	0.108066	4.6451	TCGA-FU-A2QG-01
CESC(N=301)	0.0784282	3.5682	TCGA-EK-A2PM-01
CESC(N=301)	0.0578213	3.9746	TCGA-DS-A0VK-01
CESC(N=301)	0.0724951	4.843	TCGA-VS-A94W-01
CESC(N=301)	0.0905687	3.6928	TCGA-C5-A1MK-01
CESC(N=301)	0.0784625	4.5826	TCGA-C5-A1MH-01
CESC(N=301)	0.0519794	4.0462	TCGA-C5-A0TN-01
CESC(N=301)	0.13764	4.1236	TCGA-VS-A9UI-01
CESC(N=301)	0.0226296	5.124	TCGA-FU-A3TX-01
CESC(N=301)	0.0940091	4.7071	TCGA-Q1-A6DV-01
CESC(N=301)	0.0742542	4.6514	TCGA-C5-A1ML-01
CESC(N=301)	0.07457	4.8934	TCGA-VS-A8QM-01
CESC(N=301)	0.101531	3.4958	TCGA-RA-A741-01
CESC(N=301)	0.0631549	3.9983	TCGA-VS-A954-01
CESC(N=301)	0.0704147	4.6422	TCGA-XS-A8TJ-01
CESC(N=301)	0.13911	4.6972	TCGA-LP-A4AW-01
CESC(N=301)	0.123398	3.9403	TCGA-JW-A5VK-01
CESC(N=301)	0.0229686	3.3105	TCGA-EK-A2H0-01
CESC(N=301)	0.0342167	5.0691	TCGA-C5-A902-01
CESC(N=301)	0.425273	4.5454	TCGA-MA-AA3X-01
CESC(N=301)	0.0486282	3.7378	TCGA-C5-A7CO-01
CESC(N=301)	0.0366766	3.4997	TCGA-C5-A2LV-01
CESC(N=301)	0.132409	4.845	TCGA-VS-A9UT-01
CESC(N=301)	0.0582193	4.6294	TCGA-ZJ-AAX8-01
CESC(N=301)	0.0487057	4.5934	TCGA-C5-A1BJ-01
LUAD(N=451)	0.178046	5.1148	TCGA-44-6778-01
LUAD(N=451)	0.156427	4.6921	TCGA-64-1679-01
LUAD(N=451)	0.100832	4.5982	TCGA-49-6744-01
LUAD(N=451)	0.0931334	4.3299	TCGA-55-6982-01
LUAD(N=451)	0.13095	4.6089	TCGA-NJ-A4YI-01
LUAD(N=451)	0.0933011	4.5778	TCGA-MN-A4N1-01
LUAD(N=451)	0.0953989	4.5886	TCGA-55-7911-01
LUAD(N=451)	0.131434	3.838	TCGA-55-A4DG-01
LUAD(N=451)	0.172708	4.6247	TCGA-L9-A5IP-01
LUAD(N=451)	0.12244	5.1807	TCGA-55-6712-01
LUAD(N=451)	0.0906689	4.9644	TCGA-97-7553-01
LUAD(N=451)	0.154036	4.7231	TCGA-49-AARE-01
LUAD(N=451)	0.104371	4.2419	TCGA-50-8460-01
LUAD(N=451)	0.126506	4.3249	TCGA-50-5933-01
LUAD(N=451)	0.125702	4.5173	TCGA-44-6774-01
LUAD(N=451)	0.0872287	4.431	TCGA-55-A48Z-01
LUAD(N=451)	0.157759	4.1269	TCGA-75-7031-01
LUAD(N=451)	0.0822602	4.3597	TCGA-44-A47A-01
LUAD(N=451)	0.11246	4.4496	TCGA-64-5781-01
LUAD(N=451)	0.0934889	4.9589	TCGA-97-7552-01
LUAD(N=451)	0.133903	4.5681	TCGA-49-AARN-01
LUAD(N=451)	0.112243	3.7039	TCGA-99-8032-01
LUAD(N=451)	0.10366	4.9649	TCGA-55-8299-01
LUAD(N=451)	0.0984555	3.4648	TCGA-55-A491-01
LUAD(N=451)	0.100896	4.425	TCGA-50-6595-01
LUAD(N=451)	0.135728	4.856	TCGA-95-A4VP-01
LUAD(N=451)	0.103364	4.5844	TCGA-55-8302-01
LUAD(N=451)	0.125988	3.3042	TCGA-44-4112-01
LUAD(N=451)	0.113351	5.0905	TCGA-75-7027-01
LUAD(N=451)	0.108494	3.532	TCGA-44-2668-01
LUAD(N=451)	0.109254	5.213	TCGA-55-8507-01
LUAD(N=451)	0.1133	4.5772	TCGA-69-8254-01
LUAD(N=451)	0.115744	4.4074	TCGA-78-8640-01
LUAD(N=451)	0.132876	4.6376	TCGA-69-7979-01
LUAD(N=451)	0.0694975	4.6736	TCGA-55-7573-01
LUAD(N=451)	0.210357	4.0739	TCGA-44-8119-01
LUAD(N=451)	0.129207	4.0601	TCGA-55-7724-01
LUAD(N=451)	0.0640232	5.0348	TCGA-44-6776-01
LUAD(N=451)	0.143305	4.0127	TCGA-49-4514-01
LUAD(N=451)	0.11287	5.1056	TCGA-05-4396-01
LUAD(N=451)	0.143613	4.0575	TCGA-55-8204-01
LUAD(N=451)	0.105796	4.4784	TCGA-L4-A4E6-01
LUAD(N=451)	0.131354	4.3986	TCGA-75-6205-01
LUAD(N=451)	0.134294	4.1145	TCGA-62-A46O-01
LUAD(N=451)	0.158185	3.4291	TCGA-78-7155-01
LUAD(N=451)	0.09102	4.0807	TCGA-62-A472-01
LUAD(N=451)	0.168332	4.7783	TCGA-NJ-A55R-01
LUAD(N=451)	0.0927906	4.7751	TCGA-62-8395-01
LUAD(N=451)	0.0935554	3.6324	TCGA-95-7567-01
LUAD(N=451)	0.14402	5.026	TCGA-50-5051-01
LUAD(N=451)	0.120727	3.9524	TCGA-55-A48Y-01
LUAD(N=451)	0.101213	4.1302	TCGA-86-A456-01
LUAD(N=451)	0.104192	3.6737	TCGA-50-5068-01
LUAD(N=451)	0.1304	4.8248	TCGA-NJ-A55A-01
LUAD(N=451)	0.12178	5.2661	TCGA-J2-A4AG-01
LUAD(N=451)	0.107584	5.1339	TCGA-05-4405-01
LUAD(N=451)	0.0822936	4.892	TCGA-50-5944-01
LUAD(N=451)	0.136276	5.153	TCGA-86-7955-01
LUAD(N=451)	0.139624	4.2404	TCGA-50-6673-01
LUAD(N=451)	0.115543	4.7038	TCGA-55-7727-01
LUAD(N=451)	0.0996265	4.1368	TCGA-55-8510-01
LUAD(N=451)	0.0973108	5.5389	TCGA-MP-A4T8-01
LUAD(N=451)	0.171683	4.0748	TCGA-86-8279-01
LUAD(N=451)	0.0958478	5.6691	TCGA-55-A494-01
LUAD(N=451)	0.149725	2.04127	TCGA-44-3917-01
LUAD(N=451)	0.15622	5.0462	TCGA-75-5125-01
LUAD(N=451)	0.122644	4.0824	TCGA-55-8615-01
LUAD(N=451)	0.130419	4.734	TCGA-MP-A4TF-01
LUAD(N=451)	0.0966301	4.1103	TCGA-55-6979-01
LUAD(N=451)	0.121989	4.9308	TCGA-86-A4JF-01
LUAD(N=451)	0.130965	4.6312	TCGA-86-7701-01
LUAD(N=451)	0.0982238	5.565	TCGA-62-8398-01
LUAD(N=451)	0.0709289	4.8758	TCGA-L9-A443-01
LUAD(N=451)	0.11418	4.1539	TCGA-78-8660-01
LUAD(N=451)	0.12868	4.7693	TCGA-78-7148-01
LUAD(N=451)	0.0779037	4.6029	TCGA-67-6215-01
LUAD(N=451)	0.184642	3.6782	TCGA-55-A490-01
LUAD(N=451)	0.0978824	5.1954	TCGA-69-7974-01
LUAD(N=451)	0.163597	4.0392	TCGA-49-AAR4-01
LUAD(N=451)	0.208301	3.8798	TCGA-55-6969-01
LUAD(N=451)	0.0773734	4.7788	TCGA-91-8497-01
LUAD(N=451)	0.144538	4.9383	TCGA-62-A470-01
LUAD(N=451)	0.105641	3.9356	TCGA-53-A4EZ-01
LUAD(N=451)	0.078285	4.6341	TCGA-78-7162-01
LUAD(N=451)	0.0898833	4.8258	TCGA-62-A46Y-01
LUAD(N=451)	0.121079	4.5161	TCGA-62-A46R-01
LUAD(N=451)	0.134923	4.0523	TCGA-L9-A8F4-01
LUAD(N=451)	0.13391	3.9393	TCGA-55-7726-01
LUAD(N=451)	0.0947139	3.2587	TCGA-49-4512-01
LUAD(N=451)	0.137963	3.4804	TCGA-73-A9RS-01
LUAD(N=451)	0.149873	4.5053	TCGA-MP-A4TD-01
LUAD(N=451)	0.115843	3.4277	TCGA-75-5147-01
LUAD(N=451)	0.0902801	5.0661	TCGA-44-7671-01
LUAD(N=451)	0.190594	3.3017	TCGA-38-4631-01
LUAD(N=451)	0.141767	4.664	TCGA-NJ-A55O-01
LUAD(N=451)	0.209809	4.943	TCGA-75-6211-01
LUAD(N=451)	0.149873	5.1907	TCGA-64-5774-01
LUAD(N=451)	0.0973344	4.2457	TCGA-50-5941-01
LUAD(N=451)	0.0895734	4.528	TCGA-97-A4M2-01
LUAD(N=451)	0.119322	4.5638	TCGA-55-7995-01
LUAD(N=451)	0.159919	3.136	TCGA-95-7043-01
LUAD(N=451)	0.128303	4.706	TCGA-NJ-A4YP-01
LUAD(N=451)	0.0948263	4.6329	TCGA-97-A4M1-01
LUAD(N=451)	0.088618	4.1384	TCGA-78-7149-01
LUAD(N=451)	0.0897784	4.4277	TCGA-MP-A4TC-01
LUAD(N=451)	0.105404	4.8197	TCGA-97-A4M5-01
LUAD(N=451)	0.119022	4.0383	TCGA-99-8028-01
LUAD(N=451)	0.102438	4.4951	TCGA-67-6217-01
LUAD(N=451)	0.115625	5.3558	TCGA-44-A47B-01
LUAD(N=451)	0.0936833	4.6645	TCGA-80-5608-01
LUAD(N=451)	0.093579	4.4523	TCGA-75-6203-01
LUAD(N=451)	0.146066	4.892	TCGA-55-6981-01
LUAD(N=451)	0.0962239	3.4143	TCGA-55-7903-01
LUAD(N=451)	0.109487	4.2795	TCGA-62-8394-01
LUAD(N=451)	0.168408	3.8147	TCGA-49-4488-01
LUAD(N=451)	0.0608406	4.0645	TCGA-78-7537-01
LUAD(N=451)	0.140348	4.1474	TCGA-80-5611-01
LUAD(N=451)	0.0865666	3.5899	TCGA-55-6972-01
LUAD(N=451)	0.0928477	3.7039	TCGA-86-A4D0-01
LUAD(N=451)	0.0887042	4.6439	TCGA-97-7941-01
LUAD(N=451)	0.141429	4.81	TCGA-91-6840-01
LUAD(N=451)	0.130542	4.8299	TCGA-69-7978-01
LUAD(N=451)	0.125296	3.8866	TCGA-50-5930-01
LUAD(N=451)	0.0909607	3.4778	TCGA-93-8067-01
LUAD(N=451)	0.152628	4.3999	TCGA-44-A479-01
LUAD(N=451)	0.0859982	5.2188	TCGA-55-8087-01
LUAD(N=451)	0.115373	4.9796	TCGA-86-6562-01
LUAD(N=451)	0.0865696	4.197	TCGA-05-4425-01
LUAD(N=451)	0.107737	4.0567	TCGA-MP-A4SW-01
LUAD(N=451)	0.09802	4.4874	TCGA-55-8512-01
LUAD(N=451)	0.104886	5.1264	TCGA-50-6592-01
LUAD(N=451)	0.201797	4.835	TCGA-55-6975-01
LUAD(N=451)	0.112374	4.2936	TCGA-S2-AA1A-01
LUAD(N=451)	0.131182	4.3335	TCGA-55-8511-01
LUAD(N=451)	0.183798	4.0867	TCGA-55-8092-01
LUAD(N=451)	0.0776326	3.8239	TCGA-L9-A50W-01
LUAD(N=451)	0.0980779	5.1815	TCGA-44-7661-01
LUAD(N=451)	0.0959001	4.5922	TCGA-05-4390-01
LUAD(N=451)	0.111227	4.2056	TCGA-64-5815-01
LUAD(N=451)	0.137573	4.5838	TCGA-69-7761-01
LUAD(N=451)	0.114368	4.1086	TCGA-55-8301-01
LUAD(N=451)	0.116735	4.3169	TCGA-44-A4SU-01
LUAD(N=451)	0.114235	4.5034	TCGA-69-7765-01
LUAD(N=451)	0.121166	4.4556	TCGA-05-4433-01
LUAD(N=451)	0.11681	4.4569	TCGA-55-8508-01
LUAD(N=451)	0.129731	3.9801	TCGA-50-5044-01
LUAD(N=451)	0.131314	5.1437	TCGA-05-4384-01
LUAD(N=451)	0.188683	4.3931	TCGA-O1-A52J-01
LUAD(N=451)	0.11707	4.9369	TCGA-78-7220-01
LUAD(N=451)	0.171618	5.284	TCGA-44-6779-01
LUAD(N=451)	0.120656	4.6154	TCGA-86-8672-01
LUAD(N=451)	0.116157	4.9709	TCGA-55-6983-01
LUAD(N=451)	0.227855	3.8896	TCGA-91-8499-01
LUAD(N=451)	0.0795768	4.7269	TCGA-91-6836-01
LUAD(N=451)	0.0888486	5.0794	TCGA-38-7271-01
LUAD(N=451)	0.115969	5.3194	TCGA-NJ-A4YG-01
LUAD(N=451)	0.0932067	4.9869	TCGA-73-4658-01
LUAD(N=451)	0.0966026	4.5559	TCGA-86-8076-01
LUAD(N=451)	0.155097	4.1668	TCGA-55-6987-01
LUAD(N=451)	0.0907272	4.0722	TCGA-78-7152-01
LUAD(N=451)	0.119462	3.9709	TCGA-55-8096-01
LUAD(N=451)	0.0986094	4.2158	TCGA-75-5122-01
LUAD(N=451)	0.17303	4.2518	TCGA-50-5931-01
LUAD(N=451)	0.155753	4.8545	TCGA-49-AARO-01
LUAD(N=451)	0.124571	4.0875	TCGA-91-6831-01
LUAD(N=451)	0.1264	3.992	TCGA-L9-A444-01
LUAD(N=451)	0.112139	4.0348	TCGA-05-5425-01
LUAD(N=451)	0.10998	4.13047	TCGA-44-6775-01
LUAD(N=451)	0.109912	4.4906	TCGA-75-7025-01
LUAD(N=451)	0.0937548	4.47	TCGA-05-5429-01
LUAD(N=451)	0.0774035	4.4169	TCGA-99-7458-01
LUAD(N=451)	0.0917188	4.6588	TCGA-97-7546-01
LUAD(N=451)	0.105287	4.9672	TCGA-91-7771-01
LUAD(N=451)	0.106251	4.2639	TCGA-55-6984-01
LUAD(N=451)	0.156104	2.71976	TCGA-44-3918-01
LUAD(N=451)	0.103531	4.2609	TCGA-50-8459-01
LUAD(N=451)	0.0867929	4.5856	TCGA-69-7980-01
LUAD(N=451)	0.110066	4.8053	TCGA-50-5939-01
LUAD(N=451)	0.0693368	5.005	TCGA-78-7143-01
LUAD(N=451)	0.118	4.2343	TCGA-75-5126-01
LUAD(N=451)	0.0868582	4.7474	TCGA-50-6594-01
LUAD(N=451)	0.110118	4.846	TCGA-MP-A5C7-01
LUAD(N=451)	0.092118	3.89542	TCGA-44-5645-01
LUAD(N=451)	0.0818009	4.7269	TCGA-50-5935-01
LUAD(N=451)	0.108652	4.4562	TCGA-55-7914-01
LUAD(N=451)	0.0790901	4.2266	TCGA-55-7576-01
LUAD(N=451)	0.0947019	3.51364	TCGA-44-2666-01
LUAD(N=451)	0.154157	4.8861	TCGA-55-7284-01
LUAD(N=451)	0.109303	5.3792	TCGA-73-4676-01
LUAD(N=451)	0.106083	3.7846	TCGA-78-7166-01
LUAD(N=451)	0.0982175	5.1883	TCGA-83-5908-01
LUAD(N=451)	0.14225	4.1628	TCGA-50-5049-01
LUAD(N=451)	0.0984928	5.4667	TCGA-97-8172-01
LUAD(N=451)	0.087145	3.3492	TCGA-50-6597-01
LUAD(N=451)	0.176557	3.0774	TCGA-69-8255-01
LUAD(N=451)	0.0816028	4.6142	TCGA-62-A46U-01
LUAD(N=451)	0.0781957	5.0036	TCGA-97-8176-01
LUAD(N=451)	0.109971	5.3434	TCGA-86-8358-01
LUAD(N=451)	0.0956119	5.7326	TCGA-05-4415-01
LUAD(N=451)	0.101998	4.6531	TCGA-55-7281-01
LUAD(N=451)	0.0707494	4.3639	TCGA-78-7161-01
LUAD(N=451)	0.0839033	4.3499	TCGA-55-8621-01
LUAD(N=451)	0.0787169	4.7929	TCGA-55-6970-01
LUAD(N=451)	0.138661	4.9658	TCGA-75-6207-01
LUAD(N=451)	0.163853	4.7929	TCGA-55-8205-01
LUAD(N=451)	0.0982626	5.0135	TCGA-69-7763-01
LUAD(N=451)	0.0831264	4.1636	TCGA-55-7913-01
LUAD(N=451)	0.0747675	3.6054	TCGA-62-8397-01
LUAD(N=451)	0.135367	3.8289	TCGA-91-A4BC-01
LUAD(N=451)	0.0758158	4.0653	TCGA-97-8547-01
LUAD(N=451)	0.0744062	4.4542	TCGA-97-8175-01
LUAD(N=451)	0.0835249	4.1907	TCGA-86-8075-01
LUAD(N=451)	0.109377	4.7323	TCGA-55-6985-01
LUAD(N=451)	0.104214	5.2146	TCGA-55-A48X-01
LUAD(N=451)	0.0997279	4.5814	TCGA-95-7562-01
LUAD(N=451)	0.108957	4.0462	TCGA-55-7725-01
LUAD(N=451)	0.168461	4.686	TCGA-69-A59K-01
LUAD(N=451)	0.0931505	5.2623	TCGA-05-5715-01
LUAD(N=451)	0.0942229	4.3009	TCGA-55-A492-01
LUAD(N=451)	0.117923	3.9663	TCGA-78-7145-01
LUAD(N=451)	0.101417	5.7049	TCGA-86-8278-01
LUAD(N=451)	0.0983381	4.0225	TCGA-69-8453-01
LUAD(N=451)	0.0841261	3.5947	TCGA-MN-A4N5-01
LUAD(N=451)	0.118562	4.2358	TCGA-64-5778-01
LUAD(N=451)	0.0951951	4.2126	TCGA-J2-8194-01
LUAD(N=451)	0.139099	4.2631	TCGA-55-A57B-01
LUAD(N=451)	0.120671	4.5577	TCGA-86-7711-01
LUAD(N=451)	0.129812	4.2472	TCGA-05-5423-01
LUAD(N=451)	0.0670881	4.197	TCGA-91-8496-01
LUAD(N=451)	0.105261	4.4628	TCGA-86-8280-01
LUAD(N=451)	0.1192	4.2077	TCGA-44-6146-01
LUAD(N=451)	0.0553779	3.7614	TCGA-78-7146-01
LUAD(N=451)	0.119384	4.4324	TCGA-78-8648-01
LUAD(N=451)	0.115419	4.9505	TCGA-86-7953-01
LUAD(N=451)	0.161657	3.8167	TCGA-44-5643-01
LUAD(N=451)	0.105109	4.3097	TCGA-73-7498-01
LUAD(N=451)	0.167876	3.3787	TCGA-75-6214-01
LUAD(N=451)	0.0917327	4.7997	TCGA-93-7348-01
LUAD(N=451)	0.0960126	4.9718	TCGA-97-8174-01
LUAD(N=451)	0.167577	4.7214	TCGA-55-8620-01
LUAD(N=451)	0.160466	5.168	TCGA-62-8399-01
LUAD(N=451)	0.100831	5.3989	TCGA-80-5607-01
LUAD(N=451)	0.257351	3.5669	TCGA-49-AAR2-01
LUAD(N=451)	0.0857369	4.8655	TCGA-55-6543-01
LUAD(N=451)	0.0850898	4.6171	TCGA-78-7156-01
LUAD(N=451)	0.104452	4.3053	TCGA-62-A46S-01
LUAD(N=451)	0.109648	3.5212	TCGA-49-AARQ-01
LUAD(N=451)	0.107907	4.4033	TCGA-93-A4JN-01
LUAD(N=451)	0.0947058	3.2826	TCGA-91-6847-01
LUAD(N=451)	0.130871	4.251	TCGA-55-6642-01
LUAD(N=451)	0.10032	4.9691	TCGA-55-8203-01
LUAD(N=451)	0.118542	4.2601	TCGA-44-7670-01
LUAD(N=451)	0.131033	4.6218	TCGA-MP-A4TJ-01
LUAD(N=451)	0.0814439	4.5324	TCGA-38-6178-01
LUAD(N=451)	0.107808	4.1498	TCGA-86-8074-01
LUAD(N=451)	0.106463	3.6428	TCGA-55-8616-01
LUAD(N=451)	0.0663078	4.235	TCGA-97-A4M0-01
LUAD(N=451)	0.153861	4.3903	TCGA-49-6767-01
LUAD(N=451)	0.130754	4.5814	TCGA-49-AARR-01
LUAD(N=451)	0.100343	4.3342	TCGA-MP-A4T9-01
LUAD(N=451)	0.146651	5.1107	TCGA-86-8073-01
LUAD(N=451)	0.146313	4.1384	TCGA-MN-A4N4-01
LUAD(N=451)	0.0970305	4.0082	TCGA-97-A4M3-01
LUAD(N=451)	0.0812991	5.0917	TCGA-86-7714-01
LUAD(N=451)	0.124376	4.3399	TCGA-49-4487-01
LUAD(N=451)	0.169891	4.1433	TCGA-78-7542-01
LUAD(N=451)	0.133361	4.245	TCGA-95-A4VK-01
LUAD(N=451)	0.172829	4.9275	TCGA-55-7994-01
LUAD(N=451)	0.161745	5.0934	TCGA-49-6742-01
LUAD(N=451)	0.144891	4.7555	TCGA-MP-A4T6-01
LUAD(N=451)	0.162649	4.4027	TCGA-55-8506-01
LUAD(N=451)	0.136555	4.3299	TCGA-MP-A4TA-01
LUAD(N=451)	0.0763726	4.7587	TCGA-55-8091-01
LUAD(N=451)	0.114985	4.8871	TCGA-91-6828-01
LUAD(N=451)	0.15088	3.3506	TCGA-35-5375-01
LUAD(N=451)	0.0980126	3.6417	TCGA-97-A4M7-01
LUAD(N=451)	0.10671	4.373	TCGA-78-7539-01
LUAD(N=451)	0.107289	4.8248	TCGA-J2-8192-01
LUAD(N=451)	0.0955052	4.6657	TCGA-86-7713-01
LUAD(N=451)	0.0861598	5.2906	TCGA-67-6216-01
LUAD(N=451)	0.136398	4.6804	TCGA-44-A47G-01
LUAD(N=451)	0.111113	4.4457	TCGA-55-7816-01
LUAD(N=451)	0.0780848	4.5436	TCGA-78-7147-01
LUAD(N=451)	0.0744139	5.0934	TCGA-78-7633-01
LUAD(N=451)	0.0919237	4.5392	TCGA-86-A4P8-01
LUAD(N=451)	0.0748198	4.6294	TCGA-78-7535-01
LUAD(N=451)	0.0966811	4.9566	TCGA-86-8671-01
LUAD(N=451)	0.103085	5.3519	TCGA-91-6835-01
LUAD(N=451)	0.123659	4.0046	TCGA-55-6980-01
LUAD(N=451)	0.145778	5.3256	TCGA-50-5936-01
LUAD(N=451)	0.123248	4.843	TCGA-50-5932-01
LUAD(N=451)	0.12636	4.7929	TCGA-93-A4JO-01
LUAD(N=451)	0.148817	4.4647	TCGA-49-AAR3-01
LUAD(N=451)	0.0712233	4.5205	TCGA-78-7154-01
LUAD(N=451)	0.132007	3.8866	TCGA-55-7910-01
LUAD(N=451)	0.110893	4.1612	TCGA-4B-A93V-01
LUAD(N=451)	0.0761307	4.5392	TCGA-91-6849-01
LUAD(N=451)	0.100142	5.9982	TCGA-MP-A4SY-01
LUAD(N=451)	0.197264	4.174	TCGA-MP-A4SV-01
LUAD(N=451)	0.0808564	4.641	TCGA-55-8513-01
LUAD(N=451)	0.14277	4.2818	TCGA-MP-A4T4-01
LUAD(N=451)	0.089171	4.9764	TCGA-71-8520-01
LUAD(N=451)	0.117811	4.0841	TCGA-44-7672-01
LUAD(N=451)	0.0974462	4.1652	TCGA-50-6593-01
LUAD(N=451)	0.103773	5.4343	TCGA-69-7973-01
LUAD(N=451)	0.124677	4.5261	TCGA-99-8033-01
LUAD(N=451)	0.125109	5.0343	TCGA-91-6848-01
LUAD(N=451)	0.0918599	4.3855	TCGA-93-A4JP-01
LUAD(N=451)	0.105543	4.2304	TCGA-38-A44F-01
LUAD(N=451)	0.204908	3.8228	TCGA-44-7660-01
LUAD(N=451)	0.128916	2.7227	TCGA-69-7760-01
LUAD(N=451)	0.0982975	4.9566	TCGA-69-7764-01
LUAD(N=451)	0.100913	3.99375	TCGA-44-2665-01
LUAD(N=451)	0.106001	5.1559	TCGA-55-8505-01
LUAD(N=451)	0.127386	4.1449	TCGA-95-7944-01
LUAD(N=451)	0.204304	4.1392	TCGA-L9-A7SV-01
LUAD(N=451)	0.119653	4.9194	TCGA-55-8089-01
LUAD(N=451)	0.0783955	4.5085	TCGA-55-7283-01
LUAD(N=451)	0.0649614	3.6928	TCGA-44-8117-01
LUAD(N=451)	0.0903915	4.5778	TCGA-53-7626-01
LUAD(N=451)	0.0639902	4.8048	TCGA-86-8673-01
LUAD(N=451)	0.138039	3.6566	TCGA-95-8494-01
LUAD(N=451)	0.0870961	3.027	TCGA-97-8171-01
LUAD(N=451)	0.106138	4.8807	TCGA-50-7109-01
LUAD(N=451)	0.116697	4.5161	TCGA-44-6145-01
LUAD(N=451)	0.108483	4.6404	TCGA-55-8085-01
LUAD(N=451)	0.132458	3.5742	TCGA-NJ-A4YF-01
LUAD(N=451)	0.0900076	4.7448	TCGA-NJ-A7XG-01
LUAD(N=451)	0.0638518	4.2358	TCGA-55-8097-01
LUAD(N=451)	0.163046	4.3646	TCGA-NJ-A4YQ-01
LUAD(N=451)	0.0665895	5.4423	TCGA-97-7547-01
LUAD(N=451)	0.164325	5.082	TCGA-55-5899-01
LUAD(N=451)	0.121589	4.1915	TCGA-44-6777-01
LUAD(N=451)	0.16195	4.7661	TCGA-55-7815-01
LUAD(N=451)	0.15808	4.3674	TCGA-91-6830-01
LUAD(N=451)	0.102221	4.9973	TCGA-44-A4SS-01
LUAD(N=451)	0.0598316	4.6159	TCGA-44-7659-01
LUAD(N=451)	0.159965	3.8147	TCGA-53-7813-01
LUAD(N=451)	0.125226	4.8881	TCGA-93-A4JQ-01
LUAD(N=451)	0.129407	2.8994	TCGA-05-5428-01
LUAD(N=451)	0.0888268	5.9982	TCGA-55-6986-01
LUAD(N=451)	0.0830727	3.5827	TCGA-91-A4BD-01
LUAD(N=451)	0.136973	2.4727	TCGA-50-5066-01
LUAD(N=451)	0.14102	4.7159	TCGA-49-AAR9-01
LUAD(N=451)	0.131039	4.853	TCGA-55-7907-01
LUAD(N=451)	0.14302	4.845	TCGA-95-7039-01
LUAD(N=451)	0.0909318	4.0401	TCGA-J2-A4AE-01
LUAD(N=451)	0.106196	4.3938	TCGA-86-8359-01
LUAD(N=451)	0.146208	4.3477	TCGA-55-8614-01
LUAD(N=451)	0.0988144	5.0414	TCGA-55-7574-01
LUAD(N=451)	0.131354	4.0935	TCGA-44-5644-01
LUAD(N=451)	0.0916209	5.1173	TCGA-MP-A4TI-01
LUAD(N=451)	0.0791595	4.3772	TCGA-95-7948-01
LUAD(N=451)	0.0652764	4.352	TCGA-50-5942-01
LUAD(N=451)	0.0993899	4.5142	TCGA-78-7167-01
LUAD(N=451)	0.10008	3.1079	TCGA-78-8662-01
LUAD(N=451)	0.137783	4.1069	TCGA-86-8585-01
LUAD(N=451)	0.141676	4.7882	TCGA-50-6591-01
LUAD(N=451)	0.104962	4.1094	TCGA-MP-A4TK-01
LUAD(N=451)	0.235261	4.5856	TCGA-55-7570-01
LUAD(N=451)	0.100638	4.8405	TCGA-78-7163-01
LUAD(N=451)	0.0853439	5.1231	TCGA-05-4417-01
LUAD(N=451)	0.0802152	5.2847	TCGA-78-8655-01
LUAD(N=451)	0.125788	4.4463	TCGA-97-7554-01
LUAD(N=451)	0.0941058	3.9801	TCGA-86-8669-01
LUAD(N=451)	0.1063	4.5608	TCGA-55-8208-01
LUAD(N=451)	0.0961658	5.4536	TCGA-75-6206-01
LUAD(N=451)	0.0956507	4.7231	TCGA-55-6971-01
LUAD(N=451)	0.106219	4.3162	TCGA-05-4410-01
LUAD(N=451)	0.0618828	4.4556	TCGA-55-8207-01
LUAD(N=451)	0.156835	4.9041	TCGA-55-6968-01
LUAD(N=451)	0.134331	3.7017	TCGA-L4-A4E5-01
LUAD(N=451)	0.099901	4.4101	TCGA-93-7347-01
LUAD(N=451)	0.124445	5.4896	TCGA-62-A471-01
LUAD(N=451)	0.113235	4.1612	TCGA-97-8177-01
LUAD(N=451)	0.0930412	5.0917	TCGA-78-7160-01
LUAD(N=451)	0.137028	4.0436	TCGA-97-7938-01
LUAD(N=451)	0.0744162	4.8329	TCGA-69-8253-01
LUAD(N=451)	0.118104	4.0636	TCGA-78-7159-01
LUAD(N=451)	0.203426	4.0739	TCGA-97-7937-01
LUAD(N=451)	0.133864	3.24301	TCGA-44-2656-01
LUAD(N=451)	0.144387	4.9883	TCGA-J2-A4AD-01
LUAD(N=451)	0.117138	5.1023	TCGA-97-A4LX-01
LUAD(N=451)	0.0843534	4.5186	TCGA-62-A46P-01
LUAD(N=451)	0.0966441	4.2048	TCGA-55-7728-01
LUAD(N=451)	0.123964	4.9284	TCGA-55-A493-01
LUAD(N=451)	0.152607	4.8793	TCGA-MP-A4TE-01
LUAD(N=451)	0.111791	4.6742	TCGA-75-7030-01
LUAD(N=451)	0.0666759	4.891	TCGA-55-7227-01
LUAD(N=451)	0.116015	4.9227	TCGA-75-5146-01
LUAD(N=451)	0.152882	4.4868	TCGA-64-5779-01
LUAD(N=451)	0.0861988	4.2072	TCGA-67-4679-01
LUAD(N=451)	0.113112	4.5922	TCGA-44-7662-01
LUAD(N=451)	0.0865027	4.4771	TCGA-86-8054-01
LUAD(N=451)	0.137811	4.1228	TCGA-86-6851-01
LUAD(N=451)	0.175725	4.5355	TCGA-64-5775-01
LUAD(N=451)	0.132042	5.0144	TCGA-44-7667-01
LUAD(N=451)	0.103474	4.391	TCGA-55-8619-01
LUAD(N=451)	0.130338	5.0339	TCGA-86-8281-01
LUAD(N=451)	0.126894	4.3639	TCGA-44-6148-01
LUAD(N=451)	0.162934	4.7517	TCGA-97-8179-01
LUAD(N=451)	0.0743004	3.6359	TCGA-78-7153-01
LUAD(N=451)	0.157083	5.4858	TCGA-44-7669-01
LUAD(N=451)	0.121601	4.402	TCGA-86-8055-01
LUAD(N=451)	0.146543	4.3148	TCGA-95-A4VN-01
LUAD(N=451)	0.0695253	4.6508	TCGA-49-6745-01
LUAD(N=451)	0.0965214	4.1351	TCGA-73-7499-01
LUAD(N=451)	0.0574976	3.5449	TCGA-78-7158-01
LUAD(N=451)	0.211429	4.5349	TCGA-71-6725-01
LUAD(N=451)	0.107128	4.2001	TCGA-50-6590-01
LUAD(N=451)	0.123174	4.174	TCGA-55-A4DF-01
LUAD(N=451)	0.100763	4.1027	TCGA-86-7954-01
LUAD(N=451)	0.120494	4.8105	TCGA-L9-A743-01
LUAD(N=451)	0.0753121	4.8515	TCGA-55-8206-01
LUAD(N=451)	0.100566	4.1145	TCGA-86-A4P7-01
LUAD(N=451)	0.114372	4.5311	TCGA-95-8039-01
LUAD(N=451)	0.0973474	4.17	TCGA-75-6212-01
LUAD(N=451)	0.11468	4.6988	TCGA-50-5055-01
LUAD(N=451)	0.105531	3.9543	TCGA-78-7150-01
LUAD(N=451)	0.146447	5.3395	TCGA-55-6978-01
LUAD(N=451)	0.159808	4.0867	TCGA-78-7536-01
LUAD(N=451)	0.12217	3.8023	TCGA-64-1681-01
LUAD(N=451)	0.0908149	4.4861	TCGA-97-8552-01
LUAD(N=451)	0.124253	4.506	TCGA-49-AAR0-01
LUAD(N=451)	0.0904915	4.2297	TCGA-86-8668-01
LUAD(N=451)	0.100178	3.5098	TCGA-53-7624-01
LUAD(N=451)	0.121718	3.7804	TCGA-49-4490-01
LUAD(N=451)	0.203534	4.2173	TCGA-50-5946-01
LUAD(N=451)	0.129046	4.9364	TCGA-MP-A4TH-01
LUAD(N=451)	0.111308	5.1206	TCGA-91-6829-01
LUAD(N=451)	0.0841403	4.7258	TCGA-78-7540-01
LUAD(N=451)	0.124922	4.3814	TCGA-99-8025-01
LUAD(N=451)	0.106994	4.7804	TCGA-44-8120-01
LUAD(N=451)	0.196334	4.0019	TCGA-55-8094-01
LUAD(N=451)	0.142197	5.0666	TCGA-49-6743-01
LUAD(N=451)	0.0986306	4.3342	TCGA-99-AA5R-01
LUAD(N=451)	0.107459	4.5192	TCGA-MP-A4T7-01
LUAD(N=451)	0.0634293	5.0045	TCGA-55-8090-01
LUAD(N=451)	0.0765791	5.3335	TCGA-97-A4M6-01
LUAD(N=451)	0.186294	4.6329	TCGA-05-4427-01
LUAD(N=451)	0.208334	4.6224	TCGA-55-8514-01
LUAD(N=451)	0.0871788	4.3534	TCGA-62-8402-01
LUAD(N=451)	0.124994	4.9146	TCGA-05-4424-01
LUAD(N=451)	0.111366	4.3292	TCGA-38-4632-01
LUAD(N=451)	0.0984843	3.7171	TCGA-49-6761-01
LUAD(N=451)	0.11725	4.3938	TCGA-49-AAQV-01
LUAD(N=451)	0.131568	4.2548	TCGA-50-5072-01
LUAD(N=451)	0.133339	3.944	TCGA-50-5045-01
LUAD(N=451)	0.0943871	5.5604	TCGA-86-8674-01
LUAD(N=451)	0.0953987	4.5211	TCGA-50-8457-01
LUAD(N=451)	0.0997541	4.3506	TCGA-95-7947-01
COAD(N=271)	0.0417826	4.1103	TCGA-F4-6854-01
COAD(N=271)	0.140643	3.863	TCGA-D5-5538-01
COAD(N=271)	0.052945	4.6798	TCGA-AA-3511-01
COAD(N=271)	0.107714	4.9251	TCGA-QG-A5YX-01
COAD(N=271)	0.0622408	4.1094	TCGA-G4-6320-01
COAD(N=271)	0.0679435	4.9383	TCGA-CM-6164-01
COAD(N=271)	0.0960748	3.6312	TCGA-A6-A567-01
COAD(N=271)	0.0664039	4.6798	TCGA-DM-A0X9-01
COAD(N=271)	0.0510195	4.857	TCGA-AY-A69D-01
COAD(N=271)	0.130248	4.0269	TCGA-AY-A8YK-01
COAD(N=271)	0.0933432	4.0765	TCGA-5M-AAT4-01
COAD(N=271)	0.0462491	4.8218	TCGA-CM-6167-01
COAD(N=271)	0.0409308	5.2589	TCGA-CM-6168-01
COAD(N=271)	0.0802899	4.8934	TCGA-AZ-4615-01
COAD(N=271)	0.0391262	4.891	TCGA-AZ-6598-01
COAD(N=271)	0.0332255	4.8269	TCGA-A6-6653-01
COAD(N=271)	0.0763872	3.6793	TCGA-NH-A50V-01
COAD(N=271)	0.07392	4.0816	TCGA-AD-6899-01
COAD(N=271)	0.0734182	4.1153	TCGA-G4-6311-01
COAD(N=271)	0.0672192	4.3569	TCGA-NH-A6GC-01
COAD(N=271)	0.0517022	5.1486	TCGA-F4-6570-01
COAD(N=271)	0.0415225	4.8465	TCGA-G4-6627-01
COAD(N=271)	0.0656322	4.1867	TCGA-CM-6679-01
COAD(N=271)	0.03296	4.756	TCGA-A6-4105-01
COAD(N=271)	0.0632805	5.3785	TCGA-D5-6924-01
COAD(N=271)	0.0816541	3.9012	TCGA-AD-6965-01
COAD(N=271)	0.0880308	4.7965	TCGA-D5-6931-01
COAD(N=271)	0.0724908	2.63098	TCGA-A6-5656-01
COAD(N=271)	0.0907178	4.5571	TCGA-DM-A1DA-01
COAD(N=271)	0.0103316	4.3385	TCGA-F4-6461-01
COAD(N=271)	0.0518592	4.9589	TCGA-F4-6703-01
COAD(N=271)	0.0432156	4.7608	TCGA-AA-3492-01
COAD(N=271)	0.0625643	4.623	TCGA-G4-6293-01
COAD(N=271)	0.0562543	3.8719	TCGA-AA-3496-01
COAD(N=271)	0.0579272	4.6554	TCGA-DM-A28E-01
COAD(N=271)	0.0350615	4.889	TCGA-CK-6747-01
COAD(N=271)	0.0415051	4.3024	TCGA-CA-5255-01
COAD(N=271)	0.084772	4.5958	TCGA-CK-4947-01
COAD(N=271)	0.0731074	4.7448	TCGA-AD-6888-01
COAD(N=271)	0.0314292	3.794	TCGA-F4-6809-01
COAD(N=271)	0.024162	4.6949	TCGA-CK-5914-01
COAD(N=271)	0.0694848	4.7976	TCGA-D5-6532-01
COAD(N=271)	0.0679056	4.9737	TCGA-3L-AA1B-01
COAD(N=271)	0.0524596	3.9755	TCGA-G4-6588-01
COAD(N=271)	0.0456826	5.2354	TCGA-A6-6138-01
COAD(N=271)	0.0851393	4.4562	TCGA-F4-6808-01
COAD(N=271)	0.0626148	3.4331	TCGA-G4-6317-01
COAD(N=271)	0.106941	3.8095	TCGA-CK-4952-01
COAD(N=271)	0.0514493	4.7882	TCGA-G4-6309-01
COAD(N=271)	0.0555642	2.8178	TCGA-CM-5868-01
COAD(N=271)	0.0664473	5.0063	TCGA-AD-6964-01
COAD(N=271)	0.186929	3.7105	TCGA-G4-6295-01
COAD(N=271)	0.0863798	4.4881	TCGA-NH-A50T-01
COAD(N=271)	0.100273	3.3435	TCGA-D5-5539-01
COAD(N=271)	0.0686482	4.1523	TCGA-AZ-4315-01
COAD(N=271)	0.0847659	4.6955	TCGA-AA-3506-01
COAD(N=271)	0.0507483	5.0357	TCGA-AU-6004-01
COAD(N=271)	0.0665884	4.7093	TCGA-AY-6386-01
COAD(N=271)	0.0505468	3.87459	TCGA-A6-5661-01
COAD(N=271)	0.143366	3.402	TCGA-CA-5797-01
COAD(N=271)	0.0555627	4.0251	TCGA-A6-5662-01
COAD(N=271)	0.0452081	4.8334	TCGA-AA-3489-01
COAD(N=271)	0.0487776	4.174	TCGA-DM-A1D8-01
COAD(N=271)	0.0990027	4.018	TCGA-AZ-6599-01
COAD(N=271)	0.0427107	3.6428	TCGA-G4-6299-01
COAD(N=271)	0.0760426	5.1182	TCGA-AD-5900-01
COAD(N=271)	0.119742	4.4542	TCGA-A6-5666-01
COAD(N=271)	0.0336732	4.0055	TCGA-DM-A1D7-01
COAD(N=271)	0.0342984	4.2533	TCGA-CM-6676-01
COAD(N=271)	0.0325051	3.0411	TCGA-G4-6626-01
COAD(N=271)	0.0568345	3.836	TCGA-AA-3660-01
COAD(N=271)	0.0738779	4.9402	TCGA-NH-A8F7-01
COAD(N=271)	0.0850613	5.3256	TCGA-AA-3712-01
COAD(N=271)	0.0521171	4.1907	TCGA-CM-4743-01
COAD(N=271)	0.0313142	3.8729	TCGA-G4-6315-01
COAD(N=271)	0.0773928	4.1343	TCGA-CM-4747-01
COAD(N=271)	0.0304279	3.5035	TCGA-AZ-6606-01
COAD(N=271)	0.113634	3.7324	TCGA-DM-A285-01
COAD(N=271)	0.0762965	4.3618	TCGA-A6-6142-01
COAD(N=271)	0.0407218	4.9355	TCGA-CM-6171-01
COAD(N=271)	0.0485973	3.9204	TCGA-A6-2675-01
COAD(N=271)	0.0566778	3.1112	TCGA-G4-6298-01
COAD(N=271)	0.0485321	3.6393	TCGA-CM-6163-01
COAD(N=271)	0.116979	3.47827	TCGA-A6-6650-01
COAD(N=271)	0.0767748	4.1931	TCGA-AM-5820-01
COAD(N=271)	0.0413063	4.9444	TCGA-A6-6654-01
COAD(N=271)	0.0906179	3.9765	TCGA-CK-5912-01
COAD(N=271)	0.0446686	3.6417	TCGA-CM-5349-01
COAD(N=271)	0.0190476	3.6725	TCGA-DM-A28A-01
COAD(N=271)	0.0607134	5.284	TCGA-WS-AB45-01
COAD(N=271)	0.0890943	4.863	TCGA-CM-6677-01
COAD(N=271)	0.0720794	4.5693	TCGA-AD-6548-01
COAD(N=271)	0.0816068	3.4517	TCGA-AA-3509-01
COAD(N=271)	0.0695756	4.5386	TCGA-D5-6926-01
COAD(N=271)	0.0547524	4.3321	TCGA-AZ-4616-01
COAD(N=271)	0.0664443	4.5154	TCGA-D5-6898-01
COAD(N=271)	0.0615612	4.4529	TCGA-A6-2685-01
COAD(N=271)	0.0215425	4.0892	TCGA-DM-A1HA-01
COAD(N=271)	0.0683892	4.1136	TCGA-DM-A280-01
COAD(N=271)	0.169001	5.6806	TCGA-AA-3713-01
COAD(N=271)	0.124312	4.5497	TCGA-AA-3502-01
COAD(N=271)	0.0886903	5.4084	TCGA-CK-5913-01
COAD(N=271)	0.066904	3.4543	TCGA-4N-A93T-01
COAD(N=271)	0.0553891	4.5336	TCGA-F4-6855-01
COAD(N=271)	0.0507482	4.4887	TCGA-QG-A5YV-01
COAD(N=271)	0.0647392	3.0757	TCGA-CM-6166-01
COAD(N=271)	0.0558816	4.5982	TCGA-G4-6321-01
COAD(N=271)	0.0461879	4.5663	TCGA-D5-6539-01
COAD(N=271)	0.0604493	3.0893	TCGA-CM-5344-01
COAD(N=271)	0.126558	4.5778	TCGA-D5-6536-01
COAD(N=271)	0.0335971	4.1153	TCGA-A6-6140-01
COAD(N=271)	0.0657287	4.6849	TCGA-A6-A566-01
COAD(N=271)	0.044469	4.3126	TCGA-A6-6141-01
COAD(N=271)	0.0501497	4.01	TCGA-D5-5541-01
COAD(N=271)	0.149888	4.2095	TCGA-AM-5821-01
COAD(N=271)	0.0401337	3.9022	TCGA-AD-6901-01
COAD(N=271)	0.0841104	4.9393	TCGA-CM-6161-01
COAD(N=271)	0.084753	3.6928	TCGA-5M-AAT5-01
COAD(N=271)	0.0422468	5.3223	TCGA-CK-6748-01
COAD(N=271)	0.0501055	5.4453	TCGA-D5-6540-01
COAD(N=271)	0.127164	4.2803	TCGA-AZ-4684-01
COAD(N=271)	0.0967	4.2973	TCGA-5M-AAT6-01
COAD(N=271)	0.0485888	5.1306	TCGA-G4-6302-01
COAD(N=271)	0.0677858	4.3046	TCGA-NH-A6GA-01
COAD(N=271)	0.0488804	4.5922	TCGA-AA-3655-01
COAD(N=271)	0.0263564	3.6972	TCGA-A6-6652-01
COAD(N=271)	0.0459571	4.449	TCGA-CM-5863-01
COAD(N=271)	0.0494038	3.945	TCGA-CM-6678-01
COAD(N=271)	0.0552593	4.8002	TCGA-D5-6529-01
COAD(N=271)	0.0575516	4.9322	TCGA-T9-A92H-01
COAD(N=271)	0.0605351	4.3392	TCGA-A6-5657-01
[truncated: 8,058 more rows]

## Sheet: ENHss
	ENHss	Expression	SampleName
GBM(N=51)	0.222508	4.7501	TCGA-06-5412-01
GBM(N=51)	0.321348	4.8788	TCGA-12-5299-01
GBM(N=51)	0.177307	4.4463	TCGA-06-5410-01
GBM(N=51)	0.383317	5.6433	TCGA-76-4929-01
GBM(N=51)	0.361886	5.2095	TCGA-06-0125-01
GBM(N=51)	0.217576	4.8136	TCGA-26-1442-01
GBM(N=51)	0.351087	4.3177	TCGA-26-5136-01
GBM(N=51)	0.325454	5.1002	TCGA-76-4927-01
GBM(N=51)	0.385666	4.7225	TCGA-26-5132-01
GBM(N=51)	0.313839	5.1792	TCGA-76-4932-01
GBM(N=51)	0.329154	4.6189	TCGA-06-0190-01
GBM(N=51)	0.366681	4.8885	TCGA-26-5135-01
GBM(N=51)	0.380461	4.6899	TCGA-12-5295-01
GBM(N=51)	0.346682	4.656	TCGA-28-5204-01
GBM(N=51)	0.341741	5.3299	TCGA-06-5856-01
GBM(N=51)	0.336486	4.7629	TCGA-06-5418-01
GBM(N=51)	0.303842	5.1502	TCGA-06-5414-01
GBM(N=51)	0.297642	5.6756	TCGA-06-5417-01
GBM(N=51)	0.356115	2.2753	TCGA-26-5134-01
GBM(N=51)	0.347863	5.1355	TCGA-76-4925-01
GBM(N=51)	0.287853	4.9547	TCGA-28-2510-01
GBM(N=51)	0.313209	4.9113	TCGA-06-5413-01
GBM(N=51)	0.400953	5.7716	TCGA-28-5215-01
GBM(N=51)	0.43102	4.579	TCGA-28-5220-01
GBM(N=51)	0.30058	4.98443	TCGA-06-0211-01
GBM(N=51)	0.36669	5.381	TCGA-76-4931-01
GBM(N=51)	0.351376	4.3082	TCGA-32-5222-01
GBM(N=51)	0.276149	4.5952	TCGA-28-5213-01
GBM(N=51)	0.337156	5.2529	TCGA-28-5209-01
GBM(N=51)	0.240448	6.2302	TCGA-28-5218-01
GBM(N=51)	0.373287	5.2612	TCGA-06-5859-01
GBM(N=51)	0.322456	4.1684	TCGA-19-4065-01
GBM(N=51)	0.397496	5.2832	TCGA-06-5408-01
GBM(N=51)	0.451597	4.7777	TCGA-28-5216-01
GBM(N=51)	0.407058	5.1416	TCGA-28-5207-01
GBM(N=51)	0.713534	5.5116	TCGA-06-5416-01
GBM(N=51)	0.342852	4.8997	TCGA-06-5415-01
GBM(N=51)	0.383615	5.0648	TCGA-06-5411-01
GBM(N=51)	0.370279	4.1772	TCGA-26-5139-01
GBM(N=51)	0.264472	5.1111	TCGA-76-4928-01
GBM(N=51)	0.196846	4.6142	TCGA-32-1980-01
GBM(N=51)	0.21701	4.4713	TCGA-14-0781-01
GBM(N=51)	0.374099	4.853	TCGA-76-4926-01
GBM(N=51)	0.313301	5.2338	TCGA-26-5133-01
GBM(N=51)	0.25769	5.2453	TCGA-41-5651-01
GBM(N=51)	0.388999	4.5066	TCGA-06-0210-01
GBM(N=51)	0.302892	4.9677	TCGA-19-5960-01
GBM(N=51)	0.220156	4.8223	TCGA-15-1444-01
GBM(N=51)	0.367992	5.0036	TCGA-28-5208-01
GBM(N=51)	0.428303	5.5907	TCGA-06-1804-01
GBM(N=51)	0.462514	5.0828	TCGA-06-5858-01
GBMLGG(N=558)	0.11527	5.3078	TCGA-S9-A7J2-01
GBMLGG(N=558)	0.293254	5.8948	TCGA-E1-A7YI-01
GBMLGG(N=558)	0.222508	4.7501	TCGA-06-5412-01
GBMLGG(N=558)	0.127659	5.1148	TCGA-DU-7302-01
GBMLGG(N=558)	0.181501	5.1355	TCGA-DU-A7TI-01
GBMLGG(N=558)	0.321348	4.8788	TCGA-12-5299-01
GBMLGG(N=558)	0.225505	4.691	TCGA-P5-A5EX-01
GBMLGG(N=558)	0.194209	5.1938	TCGA-HT-8563-01
GBMLGG(N=558)	0.139114	4.991	TCGA-FG-A60K-01
GBMLGG(N=558)	0.278681	5.0985	TCGA-CS-5397-01
GBMLGG(N=558)	0.132197	5.2969	TCGA-E1-5322-01
GBMLGG(N=558)	0.162461	5.1136	TCGA-HT-8558-01
GBMLGG(N=558)	0.171095	5.2188	TCGA-S9-A6U8-01
GBMLGG(N=558)	0.183997	4.6742	TCGA-HT-7854-01
GBMLGG(N=558)	0.14375	4.7225	TCGA-HT-7467-01
GBMLGG(N=558)	0.137943	5.0605	TCGA-HT-7874-01
GBMLGG(N=558)	0.163153	5.1555	TCGA-S9-A6TV-01
GBMLGG(N=558)	0.288578	4.8929	TCGA-VM-A8CD-01
GBMLGG(N=558)	0.152226	5.2506	TCGA-HT-7616-01
GBMLGG(N=558)	0.374068	5.1469	TCGA-KT-A7W1-01
GBMLGG(N=558)	0.192447	4.7148	TCGA-P5-A5F2-01
GBMLGG(N=558)	0.165972	4.7302	TCGA-HT-7607-01
GBMLGG(N=558)	0.138592	4.9996	TCGA-HT-7873-01
GBMLGG(N=558)	0.146425	4.8783	TCGA-HT-7603-01
GBMLGG(N=558)	0.108403	4.748	TCGA-DB-A64P-01
GBMLGG(N=558)	0.112426	4.8151	TCGA-HW-7486-01
GBMLGG(N=558)	0.173343	4.5717	TCGA-P5-A5F1-01
GBMLGG(N=558)	0.164721	4.3869	TCGA-DU-7011-01
GBMLGG(N=558)	0.153944	4.427	TCGA-P5-A77X-01
GBMLGG(N=558)	0.151058	4.7231	TCGA-HW-7493-01
GBMLGG(N=558)	0.183368	4.5663	TCGA-VM-A8CA-01
GBMLGG(N=558)	0.151285	5.0282	TCGA-DU-7015-01
GBMLGG(N=558)	0.0952634	4.865	TCGA-TM-A7C5-01
GBMLGG(N=558)	0.205069	4.9612	TCGA-DU-8162-01
GBMLGG(N=558)	0.142135	4.5154	TCGA-TM-A84O-01
GBMLGG(N=558)	0.177307	4.4463	TCGA-06-5410-01
GBMLGG(N=558)	0.170445	4.9644	TCGA-S9-A7R3-01
GBMLGG(N=558)	0.156422	5.248	TCGA-TQ-A7RN-01
GBMLGG(N=558)	0.148158	5.3782	TCGA-DU-A6S6-01
GBMLGG(N=558)	0.158439	5.0943	TCGA-P5-A735-01
GBMLGG(N=558)	0.200735	4.8585	TCGA-HT-7691-01
GBMLGG(N=558)	0.137698	4.3002	TCGA-FG-A6J1-01
GBMLGG(N=558)	0.148817	5.1482	TCGA-S9-A7R7-01
GBMLGG(N=558)	0.383317	5.6433	TCGA-76-4929-01
GBMLGG(N=558)	0.291799	5.1831	TCGA-DU-6402-01
GBMLGG(N=558)	0.141054	3.9041	TCGA-HT-7684-01
GBMLGG(N=558)	0.355081	5.1784	TCGA-HT-8104-01
GBMLGG(N=558)	0.134121	5.0896	TCGA-FN-7833-01
GBMLGG(N=558)	0.190761	4.7442	TCGA-HT-7473-01
GBMLGG(N=558)	0.182497	4.4304	TCGA-HT-8019-01
GBMLGG(N=558)	0.0979025	5.5179	TCGA-TQ-A7RU-01
GBMLGG(N=558)	0.137421	4.836	TCGA-DB-A4XF-01
GBMLGG(N=558)	0.12385	4.7104	TCGA-FG-A713-01
GBMLGG(N=558)	0.312316	4.2795	TCGA-E1-A7YL-01
GBMLGG(N=558)	0.147849	5.2265	TCGA-CS-5396-01
GBMLGG(N=558)	0.127843	5.2649	TCGA-HW-8322-01
GBMLGG(N=558)	0.176849	4.7285	TCGA-S9-A6U9-01
GBMLGG(N=558)	0.131492	4.6657	TCGA-HT-7676-01
GBMLGG(N=558)	0.397817	5.5027	TCGA-HT-7469-01
GBMLGG(N=558)	0.109288	4.7603	TCGA-HT-7478-01
GBMLGG(N=558)	0.211269	5.1048	TCGA-DU-A5TW-01
GBMLGG(N=558)	0.145262	4.9289	TCGA-S9-A6TX-01
GBMLGG(N=558)	0.266152	5.1252	TCGA-RY-A83Z-01
GBMLGG(N=558)	0.361886	5.2095	TCGA-06-0125-01
GBMLGG(N=558)	0.113024	4.6347	TCGA-FG-A6IZ-01
GBMLGG(N=558)	0.243779	5.3184	TCGA-CS-4941-01
GBMLGG(N=558)	0.146071	4.8105	TCGA-DH-A7UT-01
GBMLGG(N=558)	0.171559	5.1579	TCGA-DU-5871-01
GBMLGG(N=558)	0.168269	5.2273	TCGA-HW-8321-01
GBMLGG(N=558)	0.129446	5.0444	TCGA-EZ-7264-01
GBMLGG(N=558)	0.199676	5.407	TCGA-CS-6666-01
GBMLGG(N=558)	0.121702	5.4572	TCGA-HW-7491-01
GBMLGG(N=558)	0.17246	5.5135	TCGA-S9-A6U1-01
GBMLGG(N=558)	0.120543	5.3385	TCGA-E1-5307-01
GBMLGG(N=558)	0.301206	5.2858	TCGA-DU-A76L-01
GBMLGG(N=558)	0.133176	5.1486	TCGA-HW-7495-01
GBMLGG(N=558)	0.184468	4.511	TCGA-CS-6669-01
GBMLGG(N=558)	0.137314	4.6611	TCGA-HT-7481-01
GBMLGG(N=558)	0.150937	5.1534	TCGA-DU-8163-01
GBMLGG(N=558)	0.217576	4.8136	TCGA-26-1442-01
GBMLGG(N=558)	0.328134	3.7432	TCGA-HT-8110-01
GBMLGG(N=558)	0.143924	5.2001	TCGA-RY-A840-01
GBMLGG(N=558)	0.191717	4.4628	TCGA-VM-A8C9-01
GBMLGG(N=558)	0.160608	5.2103	TCGA-HW-8319-01
GBMLGG(N=558)	0.152192	5.2947	TCGA-HT-7482-01
GBMLGG(N=558)	0.205255	4.8365	TCGA-QH-A6CW-01
GBMLGG(N=558)	0.165497	5.1077	TCGA-DU-5870-01
GBMLGG(N=558)	0.14822	4.796	TCGA-TM-A84S-01
GBMLGG(N=558)	0.351087	4.3177	TCGA-26-5136-01
GBMLGG(N=558)	0.159936	5.3045	TCGA-RY-A845-01
GBMLGG(N=558)	0.325454	5.1002	TCGA-76-4927-01
GBMLGG(N=558)	0.155139	5.4835	TCGA-FG-8182-01
GBMLGG(N=558)	0.385666	4.7225	TCGA-26-5132-01
GBMLGG(N=558)	0.211998	4.2204	TCGA-FG-6688-01
GBMLGG(N=558)	0.201926	4.5386	TCGA-TQ-A7RP-01
GBMLGG(N=558)	0.138787	4.9477	TCGA-HT-8113-01
GBMLGG(N=558)	0.313839	5.1792	TCGA-76-4932-01
GBMLGG(N=558)	0.183791	5.064	TCGA-HT-7689-01
GBMLGG(N=558)	0.133844	4.6065	TCGA-FG-7638-01
GBMLGG(N=558)	0.365617	5.5342	TCGA-DU-7013-01
GBMLGG(N=558)	0.154197	4.8095	TCGA-E1-A7Z3-01
GBMLGG(N=558)	0.150509	4.7496	TCGA-HT-7476-01
GBMLGG(N=558)	0.148982	5.1441	TCGA-TQ-A7RG-01
GBMLGG(N=558)	0.180814	4.8033	TCGA-FG-8181-01
GBMLGG(N=558)	0.272725	5.6568	TCGA-DU-A7T6-01
GBMLGG(N=558)	0.172914	4.9132	TCGA-DB-A4XC-01
GBMLGG(N=558)	0.310015	4.722	TCGA-FG-A4MW-01
GBMLGG(N=558)	0.15502	5.0224	TCGA-DH-5142-01
GBMLGG(N=558)	0.130637	5.2895	TCGA-S9-A6U2-01
GBMLGG(N=558)	0.168337	5.5466	TCGA-TQ-A7RH-01
GBMLGG(N=558)	0.166172	4.8115	TCGA-DB-A75M-01
GBMLGG(N=558)	0.0985478	5.2138	TCGA-HT-8012-01
GBMLGG(N=558)	0.166408	5.1752	TCGA-S9-A7QW-01
GBMLGG(N=558)	0.19357	4.2204	TCGA-P5-A733-01
GBMLGG(N=558)	0.138766	4.9556	TCGA-E1-A7Z4-01
GBMLGG(N=558)	0.150389	4.0773	TCGA-DU-A5TR-01
GBMLGG(N=558)	0.126647	4.8289	TCGA-FG-8185-01
GBMLGG(N=558)	0.145525	5.2285	TCGA-HW-8320-01
GBMLGG(N=558)	0.105705	4.6247	TCGA-CS-6667-01
GBMLGG(N=558)	0.108009	5.2721	TCGA-DU-5849-01
GBMLGG(N=558)	0.212993	5.0562	TCGA-DB-5279-01
GBMLGG(N=558)	0.329154	4.6189	TCGA-06-0190-01
GBMLGG(N=558)	0.129198	4.8788	TCGA-CS-6670-01
GBMLGG(N=558)	0.130035	4.2921	TCGA-DB-A64V-01
GBMLGG(N=558)	0.262696	4.8856	TCGA-DU-5854-01
GBMLGG(N=558)	0.199683	5.3565	TCGA-DH-A7UR-01
GBMLGG(N=558)	0.154226	5.2906	TCGA-S9-A6WL-01
GBMLGG(N=558)	0.163202	4.7253	TCGA-HT-7880-01
GBMLGG(N=558)	0.366681	4.8885	TCGA-26-5135-01
GBMLGG(N=558)	0.0706987	5.302	TCGA-E1-5318-01
GBMLGG(N=558)	0.108968	5.76	TCGA-DU-6393-01
GBMLGG(N=558)	0.199336	4.9084	TCGA-DU-5853-01
GBMLGG(N=558)	0.338791	5.6865	TCGA-TM-A84J-01
GBMLGG(N=558)	0.119945	5.1748	TCGA-FG-5962-01
GBMLGG(N=558)	0.159812	5.0709	TCGA-F6-A8O4-01
GBMLGG(N=558)	0.137124	4.9065	TCGA-S9-A7R1-01
GBMLGG(N=558)	0.380461	4.6899	TCGA-12-5295-01
GBMLGG(N=558)	0.149856	5.6634	TCGA-TM-A84M-01
GBMLGG(N=558)	0.167209	4.9203	TCGA-HT-8107-01
GBMLGG(N=558)	0.15789	5.0255	TCGA-P5-A5ET-01
GBMLGG(N=558)	0.176537	4.7898	TCGA-P5-A72W-01
GBMLGG(N=558)	0.176568	4.8505	TCGA-FG-A70Y-01
GBMLGG(N=558)	0.154462	5.1607	TCGA-TM-A84R-01
GBMLGG(N=558)	0.170828	4.8837	TCGA-HW-A5KM-01
GBMLGG(N=558)	0.19667	5.5189	TCGA-HT-7477-01
GBMLGG(N=558)	0.282745	4.6719	TCGA-FG-A87Q-01
GBMLGG(N=558)	0.390307	4.9458	TCGA-FG-A70Z-01
GBMLGG(N=558)	0.399259	5.0326	TCGA-FG-A4MU-01
GBMLGG(N=558)	0.163739	5.5435	TCGA-DB-A4XB-01
GBMLGG(N=558)	0.150944	4.847	TCGA-WY-A85D-01
GBMLGG(N=558)	0.112532	5.2146	TCGA-FG-7641-01
GBMLGG(N=558)	0.190421	4.863	TCGA-DU-5872-01
GBMLGG(N=558)	0.154031	4.6253	TCGA-FG-6689-01
GBMLGG(N=558)	0.175036	4.686	TCGA-DB-5277-01
GBMLGG(N=558)	0.346682	4.656	TCGA-28-5204-01
GBMLGG(N=558)	0.141931	4.8495	TCGA-HT-A615-01
GBMLGG(N=558)	0.126688	5.0374	TCGA-DU-7301-01
GBMLGG(N=558)	0.184684	5.24	TCGA-P5-A5EW-01
GBMLGG(N=558)	0.145218	4.9496	TCGA-HT-A5RB-01
GBMLGG(N=558)	0.292142	4.7929	TCGA-E1-A7YN-01
GBMLGG(N=558)	0.273981	4.6474	TCGA-QH-A6XC-01
GBMLGG(N=558)	0.203565	5.1635	TCGA-S9-A6WN-01
GBMLGG(N=558)	0.132469	4.8954	TCGA-DB-A64L-01
GBMLGG(N=558)	0.232716	5.5379	TCGA-TM-A84I-01
GBMLGG(N=558)	0.157003	4.9397	TCGA-QH-A6CZ-01
GBMLGG(N=558)	0.19243	4.0575	TCGA-WY-A858-01
GBMLGG(N=558)	0.132925	5.5479	TCGA-VM-A8CB-01
GBMLGG(N=558)	0.19132	5.0418	TCGA-VM-A8CF-01
GBMLGG(N=558)	0.341741	5.3299	TCGA-06-5856-01
GBMLGG(N=558)	0.170088	4.591	TCGA-HT-7608-01
GBMLGG(N=558)	0.154887	4.8167	TCGA-CS-4938-01
GBMLGG(N=558)	0.159068	4.2803	TCGA-QH-A6X5-01
GBMLGG(N=558)	0.149849	5.4732	TCGA-DU-8166-01
GBMLGG(N=558)	0.162244	5.2601	TCGA-HT-8018-01
GBMLGG(N=558)	0.292043	4.837	TCGA-DU-7292-01
GBMLGG(N=558)	0.140866	4.741	TCGA-S9-A6TU-01
GBMLGG(N=558)	0.221285	4.4523	TCGA-DB-A75P-01
GBMLGG(N=558)	0.336486	4.7629	TCGA-06-5418-01
GBMLGG(N=558)	0.210201	4.7725	TCGA-FG-6691-01
GBMLGG(N=558)	0.165155	5.1989	TCGA-DU-6399-01
GBMLGG(N=558)	0.128642	5.3349	TCGA-S9-A7IQ-01
GBMLGG(N=558)	0.303842	5.1502	TCGA-06-5414-01
GBMLGG(N=558)	0.175519	4.9426	TCGA-S9-A6WI-01
GBMLGG(N=558)	0.118882	4.664	TCGA-DB-A64S-01
GBMLGG(N=558)	0.391436	4.6949	TCGA-FG-6692-01
GBMLGG(N=558)	0.126611	5.0286	TCGA-HW-7489-01
GBMLGG(N=558)	0.140432	5.2947	TCGA-R8-A6YH-01
GBMLGG(N=558)	0.297642	5.6756	TCGA-06-5417-01
GBMLGG(N=558)	0.178675	4.5286	TCGA-HT-A618-01
GBMLGG(N=558)	0.356115	2.2753	TCGA-26-5134-01
GBMLGG(N=558)	0.135458	4.2173	TCGA-QH-A65S-01
GBMLGG(N=558)	0.144616	4.9402	TCGA-DU-7019-01
GBMLGG(N=558)	0.347863	5.1355	TCGA-76-4925-01
GBMLGG(N=558)	0.432001	4.479	TCGA-DU-A7TJ-01
GBMLGG(N=558)	0.158846	5.1776	TCGA-TM-A84H-01
GBMLGG(N=558)	0.287853	4.9547	TCGA-28-2510-01
GBMLGG(N=558)	0.151372	5.1792	TCGA-S9-A7R8-01
GBMLGG(N=558)	0.14776	5.0023	TCGA-S9-A7R4-01
GBMLGG(N=558)	0.13078	5.2281	TCGA-S9-A7J3-01
GBMLGG(N=558)	0.152792	4.7856	TCGA-TM-A84L-01
GBMLGG(N=558)	0.157363	4.9964	TCGA-E1-A7YH-01
GBMLGG(N=558)	0.313209	4.9113	TCGA-06-5413-01
GBMLGG(N=558)	0.1437	5.1019	TCGA-P5-A5EV-01
GBMLGG(N=558)	0.438141	5.1883	TCGA-DU-A7TD-01
GBMLGG(N=558)	0.163795	4.5211	TCGA-HW-A5KL-01
GBMLGG(N=558)	0.123339	5.235	TCGA-RY-A83X-01
GBMLGG(N=558)	0.119021	5.3038	TCGA-HT-7687-01
GBMLGG(N=558)	0.176413	4.9069	TCGA-WY-A85A-01
GBMLGG(N=558)	0.108771	5.599	TCGA-DB-5281-01
GBMLGG(N=558)	0.15171	4.7581	TCGA-E1-A7YK-01
GBMLGG(N=558)	0.146117	4.857	TCGA-DU-A5TU-01
GBMLGG(N=558)	0.159321	5.8659	TCGA-DU-A7TA-01
GBMLGG(N=558)	0.356807	5.0726	TCGA-CS-5395-01
GBMLGG(N=558)	0.172336	5.0519	TCGA-TQ-A7RR-01
GBMLGG(N=558)	0.170225	4.8939	TCGA-HT-A5R5-01
GBMLGG(N=558)	0.151733	4.5583	TCGA-QH-A65V-01
GBMLGG(N=558)	0.10837	5.0798	TCGA-S9-A6WP-01
GBMLGG(N=558)	0.400953	5.7716	TCGA-28-5215-01
GBMLGG(N=558)	0.17397	4.656	TCGA-S9-A6U5-01
GBMLGG(N=558)	0.141557	5.1926	TCGA-E1-A7YO-01
GBMLGG(N=558)	0.156394	5.1081	TCGA-QH-A6X8-01
GBMLGG(N=558)	0.113112	5.082	TCGA-HT-7610-01
GBMLGG(N=558)	0.147591	5.1635	TCGA-HT-7875-01
GBMLGG(N=558)	0.158956	4.734	TCGA-R8-A6MK-01
GBMLGG(N=558)	0.124087	5.1469	TCGA-P5-A5F0-01
GBMLGG(N=558)	0.19501	4.7038	TCGA-S9-A6TS-01
GBMLGG(N=558)	0.176378	4.2343	TCGA-S9-A6TW-01
GBMLGG(N=558)	0.141307	4.7856	TCGA-E1-5303-01
GBMLGG(N=558)	0.232168	5.7916	TCGA-HT-7606-01
GBMLGG(N=558)	0.168821	5.1891	TCGA-DU-6408-01
GBMLGG(N=558)	0.148393	4.5211	TCGA-FG-5964-01
GBMLGG(N=558)	0.179031	5.0171	TCGA-DB-A64Q-01
GBMLGG(N=558)	0.194765	4.8987	TCGA-S9-A7IZ-01
GBMLGG(N=558)	0.108452	5.4098	TCGA-S9-A6WH-01
GBMLGG(N=558)	0.133169	4.3292	TCGA-HT-7602-01
GBMLGG(N=558)	0.195348	5.0717	TCGA-DU-A6S8-01
GBMLGG(N=558)	0.125921	4.8866	TCGA-HT-7858-01
GBMLGG(N=558)	0.152276	4.9787	TCGA-S9-A6WD-01
GBMLGG(N=558)	0.3116	5.1429	TCGA-HT-7860-01
GBMLGG(N=558)	0.283142	4.9098	TCGA-DU-7006-01
GBMLGG(N=558)	0.16717	4.9718	TCGA-TQ-A7RS-01
GBMLGG(N=558)	0.123466	4.9764	TCGA-DU-7009-01
GBMLGG(N=558)	0.161103	5.1169	TCGA-DU-7010-01
GBMLGG(N=558)	0.182395	4.6433	TCGA-QH-A6X3-01
GBMLGG(N=558)	0.127486	5.2533	TCGA-DU-8164-01
GBMLGG(N=558)	0.0928491	5.067	TCGA-DU-7018-01
GBMLGG(N=558)	0.163024	4.582	TCGA-RY-A843-01
GBMLGG(N=558)	0.13558	4.8069	TCGA-DU-7014-01
GBMLGG(N=558)	0.113485	5.1132	TCGA-HT-7693-01
GBMLGG(N=558)	0.229684	4.6376	TCGA-FG-A6J3-01
GBMLGG(N=558)	0.43102	4.579	TCGA-28-5220-01
GBMLGG(N=558)	0.158756	5.1339	TCGA-HT-8106-01
GBMLGG(N=558)	0.122622	4.9594	TCGA-HT-7472-01
GBMLGG(N=558)	0.135935	5.1997	TCGA-HT-7855-01
GBMLGG(N=558)	0.110962	5.5395	TCGA-DB-A4XG-01
GBMLGG(N=558)	0.293357	4.7913	TCGA-HT-A5RC-01
GBMLGG(N=558)	0.179246	5.2126	TCGA-VM-A8C8-01
GBMLGG(N=558)	0.142639	5.2075	TCGA-HT-7681-01
GBMLGG(N=558)	0.147232	4.783	TCGA-DU-A6S2-01
GBMLGG(N=558)	0.103857	4.7192	TCGA-DU-7309-01
GBMLGG(N=558)	0.0852077	4.3951	TCGA-DB-A4XH-01
GBMLGG(N=558)	0.136613	4.9156	TCGA-HT-7485-01
GBMLGG(N=558)	0.198037	5.2426	TCGA-VW-A7QS-01
GBMLGG(N=558)	0.30058	4.98443	TCGA-06-0211-01
GBMLGG(N=558)	0.120092	4.9964	TCGA-VV-A86M-01
GBMLGG(N=558)	0.307264	4.5754	TCGA-E1-A7YV-01
GBMLGG(N=558)	0.126865	5.1482	TCGA-HT-7468-01
GBMLGG(N=558)	0.123179	5.3576	TCGA-HT-7677-01
GBMLGG(N=558)	0.36669	5.381	TCGA-76-4931-01
GBMLGG(N=558)	0.333102	4.5173	TCGA-DU-A5TY-01
GBMLGG(N=558)	0.159322	4.8161	TCGA-HT-8109-01
GBMLGG(N=558)	0.124217	5.1086	TCGA-HT-7479-01
GBMLGG(N=558)	0.127495	5.5886	TCGA-DB-5275-01
GBMLGG(N=558)	0.153417	4.8228	TCGA-TM-A7C4-01
GBMLGG(N=558)	0.137172	5.1182	TCGA-DH-A7UU-01
GBMLGG(N=558)	0.125906	4.5085	TCGA-HT-A4DV-01
GBMLGG(N=558)	0.122072	5.1065	TCGA-FG-8186-01
GBMLGG(N=558)	0.159466	5.0884	TCGA-FG-A4MT-01
GBMLGG(N=558)	0.157678	4.8395	TCGA-E1-5305-01
GBMLGG(N=558)	0.184308	4.7819	TCGA-CS-5393-01
GBMLGG(N=558)	0.147388	5.0157	TCGA-DU-6395-01
GBMLGG(N=558)	0.14843	3.7582	TCGA-DB-A64X-01
GBMLGG(N=558)	0.246861	5.4634	TCGA-S9-A7IS-01
GBMLGG(N=558)	0.151587	4.9792	TCGA-HT-7856-01
GBMLGG(N=558)	0.351376	4.3082	TCGA-32-5222-01
GBMLGG(N=558)	0.153685	4.5687	TCGA-QH-A6XA-01
GBMLGG(N=558)	0.0887318	4.6877	TCGA-P5-A77W-01
GBMLGG(N=558)	0.188814	5.3324	TCGA-CS-4942-01
GBMLGG(N=558)	0.306252	5.193	TCGA-CS-6186-01
GBMLGG(N=558)	0.12871	5.5515	TCGA-DU-7008-01
GBMLGG(N=558)	0.175222	5.2642	TCGA-HT-7688-01
GBMLGG(N=558)	0.143586	5.2529	TCGA-DU-A7T8-01
GBMLGG(N=558)	0.138852	4.4297	TCGA-DU-A6S3-01
GBMLGG(N=558)	0.126968	4.7777	TCGA-DB-A64U-01
GBMLGG(N=558)	0.446728	5.2559	TCGA-HT-A61C-01
GBMLGG(N=558)	0.177461	5.3009	TCGA-TQ-A7RF-01
GBMLGG(N=558)	0.12899	5.5167	TCGA-F6-A8O3-01
GBMLGG(N=558)	0.12046	4.9346	TCGA-R8-A6ML-01
GBMLGG(N=558)	0.312501	4.4542	TCGA-DU-A5TT-01
GBMLGG(N=558)	0.168471	5.1498	TCGA-QH-A870-01
GBMLGG(N=558)	0.151941	4.5699	TCGA-DB-A75O-01
GBMLGG(N=558)	0.147106	4.8238	TCGA-HT-8111-01
GBMLGG(N=558)	0.12373	5.1227	TCGA-S9-A7QZ-01
GBMLGG(N=558)	0.134319	4.7798	TCGA-DB-5273-01
GBMLGG(N=558)	0.157225	4.7767	TCGA-HT-7470-01
GBMLGG(N=558)	0.174919	4.6136	TCGA-FG-A4MY-01
GBMLGG(N=558)	0.168271	4.8238	TCGA-HT-8108-01
GBMLGG(N=558)	0.151821	5.3234	TCGA-DB-A4XE-01
GBMLGG(N=558)	0.342826	4.0488	TCGA-HT-A4DS-01
GBMLGG(N=558)	0.233577	4.9165	TCGA-DU-8158-01
GBMLGG(N=558)	0.128004	4.8182	TCGA-HT-7474-01
GBMLGG(N=558)	0.159454	5.0786	TCGA-DH-5143-01
GBMLGG(N=558)	0.209528	5.1322	TCGA-TQ-A7RJ-01
GBMLGG(N=558)	0.113329	4.6966	TCGA-S9-A7QY-01
GBMLGG(N=558)	0.145163	4.5754	TCGA-DB-A4XA-01
GBMLGG(N=558)	0.276149	4.5952	TCGA-28-5213-01
GBMLGG(N=558)	0.149801	4.7882	TCGA-P5-A731-01
GBMLGG(N=558)	0.300481	5.3031	TCGA-E1-A7YE-01
GBMLGG(N=558)	0.179006	4.8028	TCGA-FG-A710-01
GBMLGG(N=558)	0.153848	4.3378	TCGA-HT-8010-01
GBMLGG(N=558)	0.125134	5.1416	TCGA-DU-7299-01
GBMLGG(N=558)	0.147485	5.2476	TCGA-DB-5270-01
GBMLGG(N=558)	0.158137	4.7005	TCGA-KT-A74X-01
GBMLGG(N=558)	0.153163	4.7939	TCGA-DB-A75L-01
GBMLGG(N=558)	0.159168	4.6514	TCGA-HT-A616-01
GBMLGG(N=558)	0.145784	4.5249	TCGA-HT-A74K-01
GBMLGG(N=558)	0.168781	4.9496	TCGA-WY-A85C-01
GBMLGG(N=558)	0.170082	4.8182	TCGA-FG-8188-01
GBMLGG(N=558)	0.15923	5.3685	TCGA-DU-A6S7-01
GBMLGG(N=558)	0.0945572	4.9435	TCGA-DU-7294-01
GBMLGG(N=558)	0.0784786	4.0748	TCGA-DB-5274-01
GBMLGG(N=558)	0.337156	5.2529	TCGA-28-5209-01
GBMLGG(N=558)	0.160163	5.1056	TCGA-HT-7604-01
GBMLGG(N=558)	0.185555	4.7088	TCGA-TM-A84F-01
GBMLGG(N=558)	0.231408	4.6628	TCGA-DB-A64O-01
GBMLGG(N=558)	0.119824	4.8822	TCGA-HT-7884-01
GBMLGG(N=558)	0.142058	5.306	TCGA-S9-A6WE-01
GBMLGG(N=558)	0.138974	4.7698	TCGA-QH-A6CY-01
GBMLGG(N=558)	0.393689	4.6106	TCGA-S9-A6WM-01
GBMLGG(N=558)	0.240448	6.2302	TCGA-28-5218-01
GBMLGG(N=558)	0.452297	4.9093	TCGA-HT-A5RA-01
GBMLGG(N=558)	0.338541	4.4628	TCGA-QH-A6CV-01
GBMLGG(N=558)	0.149382	5.018	TCGA-VM-A8CE-01
GBMLGG(N=558)	0.371254	5.1465	TCGA-DU-5852-01
GBMLGG(N=558)	0.253913	4.3779	TCGA-P5-A72U-01
GBMLGG(N=558)	0.373287	5.2612	TCGA-06-5859-01
GBMLGG(N=558)	0.136526	5.2434	TCGA-DB-A75K-01
GBMLGG(N=558)	0.121954	5.1388	TCGA-DU-6410-01
GBMLGG(N=558)	0.116401	4.7866	TCGA-QH-A65Z-01
GBMLGG(N=558)	0.127602	4.7421	TCGA-S9-A7IY-01
GBMLGG(N=558)	0.177067	4.6927	TCGA-P5-A781-01
GBMLGG(N=558)	0.17341	5.5979	TCGA-TM-A84G-01
GBMLGG(N=558)	0.203764	4.47	TCGA-HW-A5KK-01
GBMLGG(N=558)	0.129213	5.3537	TCGA-E1-5311-01
GBMLGG(N=558)	0.149603	5.4542	TCGA-FG-7634-01
GBMLGG(N=558)	0.139744	5.0939	TCGA-DU-5855-01
GBMLGG(N=558)	0.128614	5.3737	TCGA-DU-6396-01
GBMLGG(N=558)	0.322456	4.1684	TCGA-19-4065-01
GBMLGG(N=558)	0.196325	4.6142	TCGA-FG-7643-01
GBMLGG(N=558)	0.240365	5.1152	TCGA-TM-A84C-01
GBMLGG(N=558)	0.145	4.9778	TCGA-WY-A85E-01
GBMLGG(N=558)	0.0883955	5.4767	TCGA-DU-7298-01
GBMLGG(N=558)	0.155731	4.8575	TCGA-TM-A84T-01
GBMLGG(N=558)	0.102545	5.1408	TCGA-FG-7637-01
GBMLGG(N=558)	0.12771	4.976	TCGA-HT-A5R9-01
GBMLGG(N=558)	0.153343	5.1289	TCGA-HT-A614-01
GBMLGG(N=558)	0.111524	4.722	TCGA-QH-A65R-01
GBMLGG(N=558)	0.131712	5.0313	TCGA-FG-A60J-01
GBMLGG(N=558)	0.180468	5.4216	TCGA-FG-8189-01
GBMLGG(N=558)	0.229193	4.2563	TCGA-P5-A5EY-01
GBMLGG(N=558)	0.397496	5.2832	TCGA-06-5408-01
GBMLGG(N=558)	0.221749	5.0242	TCGA-HT-7882-01
GBMLGG(N=558)	0.446573	5.3975	TCGA-HT-8011-01
GBMLGG(N=558)	0.130616	5.6539	TCGA-DU-6394-01
GBMLGG(N=558)	0.451597	4.7777	TCGA-28-5216-01
GBMLGG(N=558)	0.153702	5.3388	TCGA-WY-A859-01
GBMLGG(N=558)	0.151275	5.2381	TCGA-WY-A85B-01
GBMLGG(N=558)	0.125992	5.4542	TCGA-S9-A6UB-01
GBMLGG(N=558)	0.407058	5.1416	TCGA-28-5207-01
GBMLGG(N=558)	0.212374	5.1792	TCGA-S9-A6U6-01
GBMLGG(N=558)	0.0826764	5.8266	TCGA-DU-8168-01
GBMLGG(N=558)	0.291486	4.7121	TCGA-DU-7290-01
GBMLGG(N=558)	0.713534	5.5116	TCGA-06-5416-01
GBMLGG(N=558)	0.16169	5.855	TCGA-DU-6407-01
GBMLGG(N=558)	0.151581	4.9374	TCGA-HT-7601-01
GBMLGG(N=558)	0.353555	5.1551	TCGA-DU-6403-01
GBMLGG(N=558)	0.342852	4.8997	TCGA-06-5415-01
GBMLGG(N=558)	0.0872417	5.064	TCGA-DB-A64R-01
GBMLGG(N=558)	0.184711	4.8131	TCGA-E1-A7YQ-01
GBMLGG(N=558)	0.374008	5.4347	TCGA-DU-6405-01
GBMLGG(N=558)	0.108677	4.9603	TCGA-HW-7487-01
GBMLGG(N=558)	0.279558	4.4006	TCGA-S9-A7R2-01
GBMLGG(N=558)	0.152497	4.976	TCGA-S9-A7J1-01
GBMLGG(N=558)	0.187063	4.8465	TCGA-P5-A72X-01
GBMLGG(N=558)	0.286002	4.7861	TCGA-E1-A7YJ-01
GBMLGG(N=558)	0.383615	5.0648	TCGA-06-5411-01
GBMLGG(N=558)	0.370279	4.1772	TCGA-26-5139-01
GBMLGG(N=558)	0.125916	5.4764	TCGA-HT-7690-01
GBMLGG(N=558)	0.0943449	5.0747	TCGA-HT-8105-01
GBMLGG(N=558)	0.264472	5.1111	TCGA-76-4928-01
GBMLGG(N=558)	0.165114	5.3608	TCGA-E1-A7YY-01
GBMLGG(N=558)	0.103341	5.3111	TCGA-DU-6400-01
GBMLGG(N=558)	0.146547	4.7383	TCGA-P5-A737-01
GBMLGG(N=558)	0.118314	4.8525	TCGA-RY-A83Y-01
GBMLGG(N=558)	0.306789	4.7555	TCGA-HT-8564-01
GBMLGG(N=558)	0.153722	5.044	TCGA-HT-7686-01
GBMLGG(N=558)	0.287973	4.232	TCGA-E1-A7YM-01
GBMLGG(N=558)	0.121308	4.8625	TCGA-DH-A66F-01
GBMLGG(N=558)	0.101493	5.2862	TCGA-CS-5390-01
GBMLGG(N=558)	0.262016	4.9796	TCGA-S9-A6UA-01
GBMLGG(N=558)	0.173091	5.7466	TCGA-FG-A87N-01
GBMLGG(N=558)	0.170355	5.3978	TCGA-VV-A829-01
GBMLGG(N=558)	0.137496	4.6399	TCGA-DH-A66B-01
GBMLGG(N=558)	0.217256	4.9156	TCGA-HT-A5R7-01
GBMLGG(N=558)	0.0794259	5.2423	TCGA-CS-5394-01
GBMLGG(N=558)	0.127838	5.4835	TCGA-DH-A66D-01
GBMLGG(N=558)	0.141494	4.9778	TCGA-HT-7877-01
GBMLGG(N=558)	0.145262	5.275	TCGA-DU-6542-01
GBMLGG(N=558)	0.194467	4.7517	TCGA-QH-A6CS-01
GBMLGG(N=558)	0.181734	4.6566	TCGA-E1-A7YU-01
GBMLGG(N=558)	0.161438	5.0401	TCGA-W9-A837-01
GBMLGG(N=558)	0.161944	5.0781	TCGA-IK-7675-01
GBMLGG(N=558)	0.150029	4.8807	TCGA-DU-7306-01
GBMLGG(N=558)	0.173458	5.0462	TCGA-QH-A6X9-01
GBMLGG(N=558)	0.333226	4.7442	TCGA-S9-A6U0-01
GBMLGG(N=558)	0.157473	5.1736	TCGA-HT-7611-01
GBMLGG(N=558)	0.104691	5.1946	TCGA-S9-A6TY-01
GBMLGG(N=558)	0.326792	4.4881	TCGA-DU-A7TB-01
GBMLGG(N=558)	0.144334	4.8182	TCGA-IK-8125-01
GBMLGG(N=558)	0.18683	4.3227	TCGA-WH-A86K-01
GBMLGG(N=558)	0.083557	4.8207	TCGA-DH-5141-01
GBMLGG(N=558)	0.154601	4.2965	TCGA-FG-A60L-01
GBMLGG(N=558)	0.126757	5.3872	TCGA-DB-5280-01
GBMLGG(N=558)	0.304834	5.1899	TCGA-S9-A7IX-01
GBMLGG(N=558)	0.196846	4.6142	TCGA-32-1980-01
GBMLGG(N=558)	0.141116	5.248	TCGA-FG-5965-01
GBMLGG(N=558)	0.215052	3.8827	TCGA-P5-A5F6-01
GBMLGG(N=558)	0.143714	5.3165	TCGA-DU-7007-01
GBMLGG(N=558)	0.137294	4.6882	TCGA-HW-7490-01
GBMLGG(N=558)	0.329573	4.8485	TCGA-CS-6188-01
GBMLGG(N=558)	0.138166	5.4503	TCGA-CS-6668-01
GBMLGG(N=558)	0.322294	5.1098	TCGA-DU-8165-01
GBMLGG(N=558)	0.148098	4.1612	TCGA-HT-7692-01
GBMLGG(N=558)	0.226405	5.7195	TCGA-TQ-A7RM-01
GBMLGG(N=558)	0.26489	5.0418	TCGA-DU-8161-01
GBMLGG(N=558)	0.174971	4.5224	TCGA-P5-A736-01
GBMLGG(N=558)	0.160415	5.0211	TCGA-DU-6401-01
GBMLGG(N=558)	0.271365	3.8044	TCGA-HT-A74H-01
GBMLGG(N=558)	0.140016	5.2009	TCGA-TQ-A7RV-01
GBMLGG(N=558)	0.21701	4.4713	TCGA-14-0781-01
GBMLGG(N=558)	0.144071	4.845	TCGA-HT-7483-01
GBMLGG(N=558)	0.143514	4.3569	TCGA-HT-7620-01
GBMLGG(N=558)	0.111538	4.9915	TCGA-HT-7480-01
GBMLGG(N=558)	0.14379	5.3162	TCGA-S9-A7J0-01
GBMLGG(N=558)	0.125411	5.4343	TCGA-TM-A84Q-01
GBMLGG(N=558)	0.374099	4.853	TCGA-76-4926-01
GBMLGG(N=558)	0.313301	5.2338	TCGA-26-5133-01
GBMLGG(N=558)	0.156544	4.5243	TCGA-RY-A847-01
GBMLGG(N=558)	0.157713	5.8677	TCGA-TQ-A7RQ-01
GBMLGG(N=558)	0.182631	5.0674	TCGA-TQ-A7RW-01
GBMLGG(N=558)	0.156488	4.6456	TCGA-FG-8191-01
GBMLGG(N=558)	0.149275	5.1563	TCGA-E1-A7YW-01
GBMLGG(N=558)	0.11899	5.1215	TCGA-DB-5278-01
GBMLGG(N=558)	0.151166	5.6433	TCGA-E1-A7YS-01
GBMLGG(N=558)	0.15807	5.2146	TCGA-HT-7695-01
GBMLGG(N=558)	0.261891	4.8069	TCGA-DU-7012-01
GBMLGG(N=558)	0.136756	5.2009	TCGA-HT-7879-01
GBMLGG(N=558)	0.121017	4.6018	TCGA-DU-A7TC-01
GBMLGG(N=558)	0.215108	4.8679	TCGA-HT-7680-01
GBMLGG(N=558)	0.170063	4.9336	TCGA-DB-A4X9-01
GBMLGG(N=558)	0.193322	5.2411	TCGA-TQ-A7RI-01
GBMLGG(N=558)	0.126224	5.4689	TCGA-TM-A7CA-01
GBMLGG(N=558)	0.124206	5.0905	TCGA-QH-A86X-01
GBMLGG(N=558)	0.188284	5.1144	TCGA-DU-A76R-01
GBMLGG(N=558)	0.112787	5.0242	TCGA-DH-5144-01
GBMLGG(N=558)	0.25769	5.2453	TCGA-41-5651-01
GBMLGG(N=558)	0.332285	4.6433	TCGA-E1-A7Z2-01
GBMLGG(N=558)	0.142833	5.1764	TCGA-DU-A5TP-01
GBMLGG(N=558)	0.388999	4.5066	TCGA-06-0210-01
GBMLGG(N=558)	0.151599	4.6142	TCGA-FG-8187-01
GBMLGG(N=558)	0.235686	5.6041	TCGA-E1-5304-01
GBMLGG(N=558)	0.14036	4.4404	TCGA-CS-4943-01
GBMLGG(N=558)	0.302892	4.9677	TCGA-19-5960-01
GBMLGG(N=558)	0.362158	5.6436	TCGA-DH-5140-01
GBMLGG(N=558)	0.158125	4.6502	TCGA-TM-A7CF-01
GBMLGG(N=558)	0.161388	5.1543	TCGA-DH-A7US-01
GBMLGG(N=558)	0.187823	4.8758	TCGA-HT-A61B-01
GBMLGG(N=558)	0.145357	4.9755	TCGA-E1-A7Z6-01
GBMLGG(N=558)	0.179144	4.6294	TCGA-HT-7857-01
GBMLGG(N=558)	0.112577	4.9658	TCGA-E1-5319-01
GBMLGG(N=558)	0.193211	4.0216	TCGA-DU-A5TS-01
GBMLGG(N=558)	0.261218	5.9241	TCGA-DU-6392-01
GBMLGG(N=558)	0.168862	4.2212	TCGA-QH-A6CU-01
GBMLGG(N=558)	0.242737	5.0614	TCGA-DU-6404-01
GBMLGG(N=558)	0.355206	4.0144	TCGA-VW-A8FI-01
GBMLGG(N=558)	0.147793	5.1728	TCGA-HT-A74L-01
GBMLGG(N=558)	0.247616	4.623	TCGA-P5-A5EU-01
GBMLGG(N=558)	0.1808	4.2818	TCGA-P5-A5EZ-01
GBMLGG(N=558)	0.166408	5.8276	TCGA-S9-A89Z-01
GBMLGG(N=558)	0.164331	5.1907	TCGA-S9-A6TZ-01
GBMLGG(N=558)	0.218945	5	TCGA-FG-5963-01
GBMLGG(N=558)	0.152826	4.8704	TCGA-HT-A61A-01
GBMLGG(N=558)	0.280873	5.634	TCGA-S9-A89V-01
GBMLGG(N=558)	0.0997813	5.1152	TCGA-DB-A64W-01
GBMLGG(N=558)	0.133074	3.7909	TCGA-FG-A4MX-01
GBMLGG(N=558)	0.198192	5.3855	TCGA-P5-A72Z-01
GBMLGG(N=558)	0.14286	4.8744	TCGA-HT-8114-01
GBMLGG(N=558)	0.220156	4.8223	TCGA-15-1444-01
GBMLGG(N=558)	0.140287	4.8575	TCGA-HT-7881-01
GBMLGG(N=558)	0.143962	4.6502	TCGA-CS-4944-01
GBMLGG(N=558)	0.163537	4.773	TCGA-S9-A7QX-01
GBMLGG(N=558)	0.162587	4.9769	TCGA-DU-A7TG-01
GBMLGG(N=558)	0.0817878	5.8684	TCGA-DU-5874-01
GBMLGG(N=558)	0.203929	5.3198	TCGA-TQ-A8XE-01
GBMLGG(N=558)	0.151844	4.847	TCGA-DU-7300-01
GBMLGG(N=558)	0.128705	5.0717	TCGA-HT-7694-01
GBMLGG(N=558)	0.0977939	5.3534	TCGA-HT-7471-01
GBMLGG(N=558)	0.149323	5.2536	TCGA-DB-A4XD-01
GBMLGG(N=558)	0.137494	5.022	TCGA-TQ-A7RK-01
GBMLGG(N=558)	0.154811	5.0099	TCGA-HT-7475-01
GBMLGG(N=558)	0.164547	5.3541	TCGA-TQ-A7RO-01
GBMLGG(N=558)	0.185545	4.9045	TCGA-HT-7902-01
GBMLGG(N=558)	0.240381	4.7523	TCGA-FG-A711-01
GBMLGG(N=558)	0.135251	4.9189	TCGA-DB-5276-01
GBMLGG(N=558)	0.073133	4.7772	TCGA-P5-A730-01
GBMLGG(N=558)	0.492756	4.7767	TCGA-E1-A7YD-01
GBMLGG(N=558)	0.181365	4.4745	TCGA-HT-A74O-01
GBMLGG(N=558)	0.205536	4.9801	TCGA-HT-8015-01
GBMLGG(N=558)	0.200767	5.3555	TCGA-HT-A74J-01
GBMLGG(N=558)	0.189864	5.1922	TCGA-DH-A669-01
GBMLGG(N=558)	0.232611	4.421	TCGA-HT-A617-01
GBMLGG(N=558)	0.14743	4.8033	TCGA-HT-7605-01
GBMLGG(N=558)	0.15424	5.4202	TCGA-S9-A6WO-01
GBMLGG(N=558)	0.367992	5.0036	TCGA-28-5208-01
GBMLGG(N=558)	0.428303	5.5907	TCGA-06-1804-01
GBMLGG(N=558)	0.226347	4.3484	TCGA-QH-A6CX-01
GBMLGG(N=558)	0.156861	5.0739	TCGA-P5-A5F4-01
GBMLGG(N=558)	0.322217	4.5675	TCGA-DU-A76K-01
GBMLGG(N=558)	0.158211	4.8822	TCGA-VM-A8CH-01
GBMLGG(N=558)	0.168009	4.6381	TCGA-HT-7609-01
GBMLGG(N=558)	0.145364	4.865	TCGA-QH-A6X4-01
GBMLGG(N=558)	0.15866	4.6821	TCGA-DH-A7UV-01
GBMLGG(N=558)	0.29469	4.2304	TCGA-TM-A7C3-01
GBMLGG(N=558)	0.161236	4.5318	TCGA-S9-A6WG-01
GBMLGG(N=558)	0.462514	5.0828	TCGA-06-5858-01
GBMLGG(N=558)	0.134619	5.0063	TCGA-FG-6690-01
GBMLGG(N=558)	0.135493	4.855	TCGA-DU-8167-01
GBMLGG(N=558)	0.171106	4.8694	TCGA-QH-A65X-01
GBMLGG(N=558)	0.159006	4.5808	TCGA-P5-A780-01
GBMLGG(N=558)	0.146306	5.2638	TCGA-E1-5302-01
GBMLGG(N=558)	0.150795	4.1161	TCGA-HW-A5KJ-01
GBMLGG(N=558)	0.16626	4.889	TCGA-R8-A6MO-01
GBMLGG(N=558)	0.151031	4.8043	TCGA-FG-7636-01
GBMLGG(N=558)	0.169903	4.588	TCGA-CS-6290-01
GBMLGG(N=558)	0.261207	5.1583	TCGA-DU-5847-01
GBMLGG(N=558)	0.350094	5.4696	TCGA-DU-6406-01
GBMLGG(N=558)	0.429887	5.4473	TCGA-TM-A84B-01
GBMLGG(N=558)	0.140965	4.8319	TCGA-DU-A76O-01
LGG(N=507)	0.11527	5.3078	TCGA-S9-A7J2-01
LGG(N=507)	0.293254	5.8948	TCGA-E1-A7YI-01
LGG(N=507)	0.127659	5.1148	TCGA-DU-7302-01
LGG(N=507)	0.181501	5.1355	TCGA-DU-A7TI-01
LGG(N=507)	0.225505	4.691	TCGA-P5-A5EX-01
LGG(N=507)	0.194209	5.1938	TCGA-HT-8563-01
LGG(N=507)	0.139114	4.991	TCGA-FG-A60K-01
LGG(N=507)	0.278681	5.0985	TCGA-CS-5397-01
LGG(N=507)	0.132197	5.2969	TCGA-E1-5322-01
LGG(N=507)	0.162461	5.1136	TCGA-HT-8558-01
LGG(N=507)	0.171095	5.2188	TCGA-S9-A6U8-01
LGG(N=507)	0.183997	4.6742	TCGA-HT-7854-01
LGG(N=507)	0.14375	4.7225	TCGA-HT-7467-01
LGG(N=507)	0.137943	5.0605	TCGA-HT-7874-01
LGG(N=507)	0.163153	5.1555	TCGA-S9-A6TV-01
LGG(N=507)	0.288578	4.8929	TCGA-VM-A8CD-01
LGG(N=507)	0.152226	5.2506	TCGA-HT-7616-01
LGG(N=507)	0.374068	5.1469	TCGA-KT-A7W1-01
LGG(N=507)	0.192447	4.7148	TCGA-P5-A5F2-01
LGG(N=507)	0.165972	4.7302	TCGA-HT-7607-01
LGG(N=507)	0.138592	4.9996	TCGA-HT-7873-01
LGG(N=507)	0.146425	4.8783	TCGA-HT-7603-01
LGG(N=507)	0.108403	4.748	TCGA-DB-A64P-01
LGG(N=507)	0.112426	4.8151	TCGA-HW-7486-01
LGG(N=507)	0.173343	4.5717	TCGA-P5-A5F1-01
LGG(N=507)	0.164721	4.3869	TCGA-DU-7011-01
LGG(N=507)	0.153944	4.427	TCGA-P5-A77X-01
LGG(N=507)	0.151058	4.7231	TCGA-HW-7493-01
LGG(N=507)	0.183368	4.5663	TCGA-VM-A8CA-01
LGG(N=507)	0.151285	5.0282	TCGA-DU-7015-01
LGG(N=507)	0.0952634	4.865	TCGA-TM-A7C5-01
LGG(N=507)	0.205069	4.9612	TCGA-DU-8162-01
LGG(N=507)	0.142135	4.5154	TCGA-TM-A84O-01
LGG(N=507)	0.170445	4.9644	TCGA-S9-A7R3-01
LGG(N=507)	0.156422	5.248	TCGA-TQ-A7RN-01
LGG(N=507)	0.148158	5.3782	TCGA-DU-A6S6-01
LGG(N=507)	0.158439	5.0943	TCGA-P5-A735-01
LGG(N=507)	0.200735	4.8585	TCGA-HT-7691-01
LGG(N=507)	0.137698	4.3002	TCGA-FG-A6J1-01
LGG(N=507)	0.148817	5.1482	TCGA-S9-A7R7-01
LGG(N=507)	0.291799	5.1831	TCGA-DU-6402-01
LGG(N=507)	0.141054	3.9041	TCGA-HT-7684-01
LGG(N=507)	0.355081	5.1784	TCGA-HT-8104-01
LGG(N=507)	0.134121	5.0896	TCGA-FN-7833-01
LGG(N=507)	0.190761	4.7442	TCGA-HT-7473-01
LGG(N=507)	0.182497	4.4304	TCGA-HT-8019-01
LGG(N=507)	0.0979025	5.5179	TCGA-TQ-A7RU-01
LGG(N=507)	0.137421	4.836	TCGA-DB-A4XF-01
LGG(N=507)	0.12385	4.7104	TCGA-FG-A713-01
LGG(N=507)	0.312316	4.2795	TCGA-E1-A7YL-01
LGG(N=507)	0.147849	5.2265	TCGA-CS-5396-01
LGG(N=507)	0.127843	5.2649	TCGA-HW-8322-01
LGG(N=507)	0.176849	4.7285	TCGA-S9-A6U9-01
LGG(N=507)	0.131492	4.6657	TCGA-HT-7676-01
LGG(N=507)	0.397817	5.5027	TCGA-HT-7469-01
LGG(N=507)	0.109288	4.7603	TCGA-HT-7478-01
LGG(N=507)	0.211269	5.1048	TCGA-DU-A5TW-01
LGG(N=507)	0.145262	4.9289	TCGA-S9-A6TX-01
LGG(N=507)	0.266152	5.1252	TCGA-RY-A83Z-01
LGG(N=507)	0.113024	4.6347	TCGA-FG-A6IZ-01
LGG(N=507)	0.243779	5.3184	TCGA-CS-4941-01
LGG(N=507)	0.146071	4.8105	TCGA-DH-A7UT-01
LGG(N=507)	0.171559	5.1579	TCGA-DU-5871-01
LGG(N=507)	0.168269	5.2273	TCGA-HW-8321-01
LGG(N=507)	0.129446	5.0444	TCGA-EZ-7264-01
LGG(N=507)	0.199676	5.407	TCGA-CS-6666-01
LGG(N=507)	0.121702	5.4572	TCGA-HW-7491-01
LGG(N=507)	0.17246	5.5135	TCGA-S9-A6U1-01
LGG(N=507)	0.120543	5.3385	TCGA-E1-5307-01
LGG(N=507)	0.301206	5.2858	TCGA-DU-A76L-01
LGG(N=507)	0.133176	5.1486	TCGA-HW-7495-01
LGG(N=507)	0.184468	4.511	TCGA-CS-6669-01
LGG(N=507)	0.137314	4.6611	TCGA-HT-7481-01
LGG(N=507)	0.150937	5.1534	TCGA-DU-8163-01
LGG(N=507)	0.328134	3.7432	TCGA-HT-8110-01
LGG(N=507)	0.143924	5.2001	TCGA-RY-A840-01
LGG(N=507)	0.191717	4.4628	TCGA-VM-A8C9-01
LGG(N=507)	0.160608	5.2103	TCGA-HW-8319-01
LGG(N=507)	0.152192	5.2947	TCGA-HT-7482-01
LGG(N=507)	0.205255	4.8365	TCGA-QH-A6CW-01
LGG(N=507)	0.165497	5.1077	TCGA-DU-5870-01
LGG(N=507)	0.14822	4.796	TCGA-TM-A84S-01
LGG(N=507)	0.159936	5.3045	TCGA-RY-A845-01
LGG(N=507)	0.155139	5.4835	TCGA-FG-8182-01
LGG(N=507)	0.211998	4.2204	TCGA-FG-6688-01
LGG(N=507)	0.201926	4.5386	TCGA-TQ-A7RP-01
LGG(N=507)	0.138787	4.9477	TCGA-HT-8113-01
LGG(N=507)	0.183791	5.064	TCGA-HT-7689-01
LGG(N=507)	0.133844	4.6065	TCGA-FG-7638-01
LGG(N=507)	0.365617	5.5342	TCGA-DU-7013-01
LGG(N=507)	0.154197	4.8095	TCGA-E1-A7Z3-01
LGG(N=507)	0.150509	4.7496	TCGA-HT-7476-01
LGG(N=507)	0.148982	5.1441	TCGA-TQ-A7RG-01
LGG(N=507)	0.180814	4.8033	TCGA-FG-8181-01
LGG(N=507)	0.272725	5.6568	TCGA-DU-A7T6-01
LGG(N=507)	0.172914	4.9132	TCGA-DB-A4XC-01
LGG(N=507)	0.310015	4.722	TCGA-FG-A4MW-01
LGG(N=507)	0.15502	5.0224	TCGA-DH-5142-01
LGG(N=507)	0.130637	5.2895	TCGA-S9-A6U2-01
LGG(N=507)	0.168337	5.5466	TCGA-TQ-A7RH-01
LGG(N=507)	0.166172	4.8115	TCGA-DB-A75M-01
LGG(N=507)	0.0985478	5.2138	TCGA-HT-8012-01
LGG(N=507)	0.166408	5.1752	TCGA-S9-A7QW-01
LGG(N=507)	0.19357	4.2204	TCGA-P5-A733-01
LGG(N=507)	0.138766	4.9556	TCGA-E1-A7Z4-01
LGG(N=507)	0.150389	4.0773	TCGA-DU-A5TR-01
LGG(N=507)	0.126647	4.8289	TCGA-FG-8185-01
LGG(N=507)	0.145525	5.2285	TCGA-HW-8320-01
LGG(N=507)	0.105705	4.6247	TCGA-CS-6667-01
LGG(N=507)	0.108009	5.2721	TCGA-DU-5849-01
LGG(N=507)	0.212993	5.0562	TCGA-DB-5279-01
LGG(N=507)	0.129198	4.8788	TCGA-CS-6670-01
LGG(N=507)	0.130035	4.2921	TCGA-DB-A64V-01
LGG(N=507)	0.262696	4.8856	TCGA-DU-5854-01
LGG(N=507)	0.199683	5.3565	TCGA-DH-A7UR-01
LGG(N=507)	0.154226	5.2906	TCGA-S9-A6WL-01
LGG(N=507)	0.163202	4.7253	TCGA-HT-7880-01
LGG(N=507)	0.0706987	5.302	TCGA-E1-5318-01
LGG(N=507)	0.108968	5.76	TCGA-DU-6393-01
LGG(N=507)	0.199336	4.9084	TCGA-DU-5853-01
LGG(N=507)	0.338791	5.6865	TCGA-TM-A84J-01
LGG(N=507)	0.119945	5.1748	TCGA-FG-5962-01
LGG(N=507)	0.159812	5.0709	TCGA-F6-A8O4-01
LGG(N=507)	0.137124	4.9065	TCGA-S9-A7R1-01
LGG(N=507)	0.149856	5.6634	TCGA-TM-A84M-01
LGG(N=507)	0.167209	4.9203	TCGA-HT-8107-01
LGG(N=507)	0.15789	5.0255	TCGA-P5-A5ET-01
LGG(N=507)	0.176537	4.7898	TCGA-P5-A72W-01
LGG(N=507)	0.176568	4.8505	TCGA-FG-A70Y-01
LGG(N=507)	0.154462	5.1607	TCGA-TM-A84R-01
LGG(N=507)	0.170828	4.8837	TCGA-HW-A5KM-01
LGG(N=507)	0.19667	5.5189	TCGA-HT-7477-01
LGG(N=507)	0.282745	4.6719	TCGA-FG-A87Q-01
LGG(N=507)	0.390307	4.9458	TCGA-FG-A70Z-01
LGG(N=507)	0.399259	5.0326	TCGA-FG-A4MU-01
LGG(N=507)	0.163739	5.5435	TCGA-DB-A4XB-01
LGG(N=507)	0.150944	4.847	TCGA-WY-A85D-01
LGG(N=507)	0.112532	5.2146	TCGA-FG-7641-01
LGG(N=507)	0.190421	4.863	TCGA-DU-5872-01
LGG(N=507)	0.154031	4.6253	TCGA-FG-6689-01
LGG(N=507)	0.175036	4.686	TCGA-DB-5277-01
LGG(N=507)	0.141931	4.8495	TCGA-HT-A615-01
LGG(N=507)	0.126688	5.0374	TCGA-DU-7301-01
LGG(N=507)	0.184684	5.24	TCGA-P5-A5EW-01
LGG(N=507)	0.145218	4.9496	TCGA-HT-A5RB-01
LGG(N=507)	0.292142	4.7929	TCGA-E1-A7YN-01
LGG(N=507)	0.273981	4.6474	TCGA-QH-A6XC-01
LGG(N=507)	0.203565	5.1635	TCGA-S9-A6WN-01
LGG(N=507)	0.132469	4.8954	TCGA-DB-A64L-01
LGG(N=507)	0.232716	5.5379	TCGA-TM-A84I-01
LGG(N=507)	0.157003	4.9397	TCGA-QH-A6CZ-01
LGG(N=507)	0.19243	4.0575	TCGA-WY-A858-01
LGG(N=507)	0.132925	5.5479	TCGA-VM-A8CB-01
LGG(N=507)	0.19132	5.0418	TCGA-VM-A8CF-01
LGG(N=507)	0.170088	4.591	TCGA-HT-7608-01
LGG(N=507)	0.154887	4.8167	TCGA-CS-4938-01
LGG(N=507)	0.159068	4.2803	TCGA-QH-A6X5-01
LGG(N=507)	0.149849	5.4732	TCGA-DU-8166-01
LGG(N=507)	0.162244	5.2601	TCGA-HT-8018-01
LGG(N=507)	0.292043	4.837	TCGA-DU-7292-01
LGG(N=507)	0.140866	4.741	TCGA-S9-A6TU-01
LGG(N=507)	0.221285	4.4523	TCGA-DB-A75P-01
LGG(N=507)	0.210201	4.7725	TCGA-FG-6691-01
LGG(N=507)	0.165155	5.1989	TCGA-DU-6399-01
LGG(N=507)	0.128642	5.3349	TCGA-S9-A7IQ-01
LGG(N=507)	0.175519	4.9426	TCGA-S9-A6WI-01
LGG(N=507)	0.118882	4.664	TCGA-DB-A64S-01
LGG(N=507)	0.391436	4.6949	TCGA-FG-6692-01
LGG(N=507)	0.126611	5.0286	TCGA-HW-7489-01
LGG(N=507)	0.140432	5.2947	TCGA-R8-A6YH-01
LGG(N=507)	0.178675	4.5286	TCGA-HT-A618-01
LGG(N=507)	0.135458	4.2173	TCGA-QH-A65S-01
LGG(N=507)	0.144616	4.9402	TCGA-DU-7019-01
LGG(N=507)	0.432001	4.479	TCGA-DU-A7TJ-01
LGG(N=507)	0.158846	5.1776	TCGA-TM-A84H-01
LGG(N=507)	0.151372	5.1792	TCGA-S9-A7R8-01
LGG(N=507)	0.14776	5.0023	TCGA-S9-A7R4-01
LGG(N=507)	0.13078	5.2281	TCGA-S9-A7J3-01
LGG(N=507)	0.152792	4.7856	TCGA-TM-A84L-01
LGG(N=507)	0.157363	4.9964	TCGA-E1-A7YH-01
LGG(N=507)	0.1437	5.1019	TCGA-P5-A5EV-01
LGG(N=507)	0.438141	5.1883	TCGA-DU-A7TD-01
LGG(N=507)	0.163795	4.5211	TCGA-HW-A5KL-01
LGG(N=507)	0.123339	5.235	TCGA-RY-A83X-01
LGG(N=507)	0.119021	5.3038	TCGA-HT-7687-01
LGG(N=507)	0.176413	4.9069	TCGA-WY-A85A-01
LGG(N=507)	0.108771	5.599	TCGA-DB-5281-01
LGG(N=507)	0.15171	4.7581	TCGA-E1-A7YK-01
LGG(N=507)	0.146117	4.857	TCGA-DU-A5TU-01
LGG(N=507)	0.159321	5.8659	TCGA-DU-A7TA-01
LGG(N=507)	0.356807	5.0726	TCGA-CS-5395-01
LGG(N=507)	0.172336	5.0519	TCGA-TQ-A7RR-01
LGG(N=507)	0.170225	4.8939	TCGA-HT-A5R5-01
LGG(N=507)	0.151733	4.5583	TCGA-QH-A65V-01
LGG(N=507)	0.10837	5.0798	TCGA-S9-A6WP-01
LGG(N=507)	0.17397	4.656	TCGA-S9-A6U5-01
LGG(N=507)	0.141557	5.1926	TCGA-E1-A7YO-01
LGG(N=507)	0.156394	5.1081	TCGA-QH-A6X8-01
LGG(N=507)	0.113112	5.082	TCGA-HT-7610-01
LGG(N=507)	0.147591	5.1635	TCGA-HT-7875-01
LGG(N=507)	0.158956	4.734	TCGA-R8-A6MK-01
LGG(N=507)	0.124087	5.1469	TCGA-P5-A5F0-01
LGG(N=507)	0.19501	4.7038	TCGA-S9-A6TS-01
LGG(N=507)	0.176378	4.2343	TCGA-S9-A6TW-01
LGG(N=507)	0.141307	4.7856	TCGA-E1-5303-01
LGG(N=507)	0.232168	5.7916	TCGA-HT-7606-01
LGG(N=507)	0.168821	5.1891	TCGA-DU-6408-01
LGG(N=507)	0.148393	4.5211	TCGA-FG-5964-01
LGG(N=507)	0.179031	5.0171	TCGA-DB-A64Q-01
LGG(N=507)	0.194765	4.8987	TCGA-S9-A7IZ-01
LGG(N=507)	0.108452	5.4098	TCGA-S9-A6WH-01
LGG(N=507)	0.133169	4.3292	TCGA-HT-7602-01
LGG(N=507)	0.195348	5.0717	TCGA-DU-A6S8-01
LGG(N=507)	0.125921	4.8866	TCGA-HT-7858-01
LGG(N=507)	0.152276	4.9787	TCGA-S9-A6WD-01
LGG(N=507)	0.3116	5.1429	TCGA-HT-7860-01
LGG(N=507)	0.283142	4.9098	TCGA-DU-7006-01
LGG(N=507)	0.16717	4.9718	TCGA-TQ-A7RS-01
LGG(N=507)	0.123466	4.9764	TCGA-DU-7009-01
LGG(N=507)	0.161103	5.1169	TCGA-DU-7010-01
LGG(N=507)	0.182395	4.6433	TCGA-QH-A6X3-01
LGG(N=507)	0.127486	5.2533	TCGA-DU-8164-01
LGG(N=507)	0.0928491	5.067	TCGA-DU-7018-01
LGG(N=507)	0.163024	4.582	TCGA-RY-A843-01
LGG(N=507)	0.13558	4.8069	TCGA-DU-7014-01
LGG(N=507)	0.113485	5.1132	TCGA-HT-7693-01
LGG(N=507)	0.229684	4.6376	TCGA-FG-A6J3-01
LGG(N=507)	0.158756	5.1339	TCGA-HT-8106-01
LGG(N=507)	0.122622	4.9594	TCGA-HT-7472-01
LGG(N=507)	0.135935	5.1997	TCGA-HT-7855-01
LGG(N=507)	0.110962	5.5395	TCGA-DB-A4XG-01
LGG(N=507)	0.293357	4.7913	TCGA-HT-A5RC-01
LGG(N=507)	0.179246	5.2126	TCGA-VM-A8C8-01
LGG(N=507)	0.142639	5.2075	TCGA-HT-7681-01
LGG(N=507)	0.147232	4.783	TCGA-DU-A6S2-01
LGG(N=507)	0.103857	4.7192	TCGA-DU-7309-01
LGG(N=507)	0.0852077	4.3951	TCGA-DB-A4XH-01
LGG(N=507)	0.136613	4.9156	TCGA-HT-7485-01
LGG(N=507)	0.198037	5.2426	TCGA-VW-A7QS-01
LGG(N=507)	0.120092	4.9964	TCGA-VV-A86M-01
LGG(N=507)	0.307264	4.5754	TCGA-E1-A7YV-01
LGG(N=507)	0.126865	5.1482	TCGA-HT-7468-01
LGG(N=507)	0.123179	5.3576	TCGA-HT-7677-01
LGG(N=507)	0.333102	4.5173	TCGA-DU-A5TY-01
LGG(N=507)	0.159322	4.8161	TCGA-HT-8109-01
LGG(N=507)	0.124217	5.1086	TCGA-HT-7479-01
LGG(N=507)	0.127495	5.5886	TCGA-DB-5275-01
LGG(N=507)	0.153417	4.8228	TCGA-TM-A7C4-01
LGG(N=507)	0.137172	5.1182	TCGA-DH-A7UU-01
LGG(N=507)	0.125906	4.5085	TCGA-HT-A4DV-01
LGG(N=507)	0.122072	5.1065	TCGA-FG-8186-01
LGG(N=507)	0.159466	5.0884	TCGA-FG-A4MT-01
LGG(N=507)	0.157678	4.8395	TCGA-E1-5305-01
LGG(N=507)	0.184308	4.7819	TCGA-CS-5393-01
LGG(N=507)	0.147388	5.0157	TCGA-DU-6395-01
LGG(N=507)	0.14843	3.7582	TCGA-DB-A64X-01
LGG(N=507)	0.246861	5.4634	TCGA-S9-A7IS-01
LGG(N=507)	0.151587	4.9792	TCGA-HT-7856-01
LGG(N=507)	0.153685	4.5687	TCGA-QH-A6XA-01
LGG(N=507)	0.0887318	4.6877	TCGA-P5-A77W-01
LGG(N=507)	0.188814	5.3324	TCGA-CS-4942-01
LGG(N=507)	0.306252	5.193	TCGA-CS-6186-01
LGG(N=507)	0.12871	5.5515	TCGA-DU-7008-01
LGG(N=507)	0.175222	5.2642	TCGA-HT-7688-01
LGG(N=507)	0.143586	5.2529	TCGA-DU-A7T8-01
LGG(N=507)	0.138852	4.4297	TCGA-DU-A6S3-01
LGG(N=507)	0.126968	4.7777	TCGA-DB-A64U-01
LGG(N=507)	0.446728	5.2559	TCGA-HT-A61C-01
LGG(N=507)	0.177461	5.3009	TCGA-TQ-A7RF-01
LGG(N=507)	0.12899	5.5167	TCGA-F6-A8O3-01
LGG(N=507)	0.12046	4.9346	TCGA-R8-A6ML-01
LGG(N=507)	0.312501	4.4542	TCGA-DU-A5TT-01
LGG(N=507)	0.168471	5.1498	TCGA-QH-A870-01
LGG(N=507)	0.151941	4.5699	TCGA-DB-A75O-01
LGG(N=507)	0.147106	4.8238	TCGA-HT-8111-01
LGG(N=507)	0.12373	5.1227	TCGA-S9-A7QZ-01
LGG(N=507)	0.134319	4.7798	TCGA-DB-5273-01
LGG(N=507)	0.157225	4.7767	TCGA-HT-7470-01
LGG(N=507)	0.174919	4.6136	TCGA-FG-A4MY-01
LGG(N=507)	0.168271	4.8238	TCGA-HT-8108-01
LGG(N=507)	0.151821	5.3234	TCGA-DB-A4XE-01
LGG(N=507)	0.342826	4.0488	TCGA-HT-A4DS-01
LGG(N=507)	0.233577	4.9165	TCGA-DU-8158-01
LGG(N=507)	0.128004	4.8182	TCGA-HT-7474-01
LGG(N=507)	0.159454	5.0786	TCGA-DH-5143-01
LGG(N=507)	0.209528	5.1322	TCGA-TQ-A7RJ-01
LGG(N=507)	0.113329	4.6966	TCGA-S9-A7QY-01
LGG(N=507)	0.145163	4.5754	TCGA-DB-A4XA-01
LGG(N=507)	0.149801	4.7882	TCGA-P5-A731-01
LGG(N=507)	0.300481	5.3031	TCGA-E1-A7YE-01
LGG(N=507)	0.179006	4.8028	TCGA-FG-A710-01
LGG(N=507)	0.153848	4.3378	TCGA-HT-8010-01
LGG(N=507)	0.125134	5.1416	TCGA-DU-7299-01
LGG(N=507)	0.147485	5.2476	TCGA-DB-5270-01
LGG(N=507)	0.158137	4.7005	TCGA-KT-A74X-01
LGG(N=507)	0.153163	4.7939	TCGA-DB-A75L-01
LGG(N=507)	0.159168	4.6514	TCGA-HT-A616-01
LGG(N=507)	0.145784	4.5249	TCGA-HT-A74K-01
LGG(N=507)	0.168781	4.9496	TCGA-WY-A85C-01
LGG(N=507)	0.170082	4.8182	TCGA-FG-8188-01
LGG(N=507)	0.15923	5.3685	TCGA-DU-A6S7-01
LGG(N=507)	0.0945572	4.9435	TCGA-DU-7294-01
LGG(N=507)	0.0784786	4.0748	TCGA-DB-5274-01
LGG(N=507)	0.160163	5.1056	TCGA-HT-7604-01
LGG(N=507)	0.185555	4.7088	TCGA-TM-A84F-01
LGG(N=507)	0.231408	4.6628	TCGA-DB-A64O-01
LGG(N=507)	0.119824	4.8822	TCGA-HT-7884-01
LGG(N=507)	0.142058	5.306	TCGA-S9-A6WE-01
LGG(N=507)	0.138974	4.7698	TCGA-QH-A6CY-01
LGG(N=507)	0.393689	4.6106	TCGA-S9-A6WM-01
LGG(N=507)	0.452297	4.9093	TCGA-HT-A5RA-01
LGG(N=507)	0.338541	4.4628	TCGA-QH-A6CV-01
LGG(N=507)	0.149382	5.018	TCGA-VM-A8CE-01
LGG(N=507)	0.371254	5.1465	TCGA-DU-5852-01
LGG(N=507)	0.253913	4.3779	TCGA-P5-A72U-01
LGG(N=507)	0.136526	5.2434	TCGA-DB-A75K-01
LGG(N=507)	0.121954	5.1388	TCGA-DU-6410-01
LGG(N=507)	0.116401	4.7866	TCGA-QH-A65Z-01
LGG(N=507)	0.127602	4.7421	TCGA-S9-A7IY-01
LGG(N=507)	0.177067	4.6927	TCGA-P5-A781-01
LGG(N=507)	0.17341	5.5979	TCGA-TM-A84G-01
LGG(N=507)	0.203764	4.47	TCGA-HW-A5KK-01
LGG(N=507)	0.129213	5.3537	TCGA-E1-5311-01
LGG(N=507)	0.149603	5.4542	TCGA-FG-7634-01
LGG(N=507)	0.139744	5.0939	TCGA-DU-5855-01
LGG(N=507)	0.128614	5.3737	TCGA-DU-6396-01
LGG(N=507)	0.196325	4.6142	TCGA-FG-7643-01
LGG(N=507)	0.240365	5.1152	TCGA-TM-A84C-01
LGG(N=507)	0.145	4.9778	TCGA-WY-A85E-01
LGG(N=507)	0.0883955	5.4767	TCGA-DU-7298-01
LGG(N=507)	0.155731	4.8575	TCGA-TM-A84T-01
LGG(N=507)	0.102545	5.1408	TCGA-FG-7637-01
LGG(N=507)	0.12771	4.976	TCGA-HT-A5R9-01
LGG(N=507)	0.153343	5.1289	TCGA-HT-A614-01
LGG(N=507)	0.111524	4.722	TCGA-QH-A65R-01
LGG(N=507)	0.131712	5.0313	TCGA-FG-A60J-01
LGG(N=507)	0.180468	5.4216	TCGA-FG-8189-01
LGG(N=507)	0.229193	4.2563	TCGA-P5-A5EY-01
LGG(N=507)	0.221749	5.0242	TCGA-HT-7882-01
LGG(N=507)	0.446573	5.3975	TCGA-HT-8011-01
LGG(N=507)	0.130616	5.6539	TCGA-DU-6394-01
LGG(N=507)	0.153702	5.3388	TCGA-WY-A859-01
LGG(N=507)	0.151275	5.2381	TCGA-WY-A85B-01
LGG(N=507)	0.125992	5.4542	TCGA-S9-A6UB-01
LGG(N=507)	0.212374	5.1792	TCGA-S9-A6U6-01
LGG(N=507)	0.0826764	5.8266	TCGA-DU-8168-01
LGG(N=507)	0.291486	4.7121	TCGA-DU-7290-01
LGG(N=507)	0.16169	5.855	TCGA-DU-6407-01
LGG(N=507)	0.151581	4.9374	TCGA-HT-7601-01
LGG(N=507)	0.353555	5.1551	TCGA-DU-6403-01
LGG(N=507)	0.0872417	5.064	TCGA-DB-A64R-01
LGG(N=507)	0.184711	4.8131	TCGA-E1-A7YQ-01
LGG(N=507)	0.374008	5.4347	TCGA-DU-6405-01
LGG(N=507)	0.108677	4.9603	TCGA-HW-7487-01
LGG(N=507)	0.279558	4.4006	TCGA-S9-A7R2-01
LGG(N=507)	0.152497	4.976	TCGA-S9-A7J1-01
LGG(N=507)	0.187063	4.8465	TCGA-P5-A72X-01
LGG(N=507)	0.286002	4.7861	TCGA-E1-A7YJ-01
LGG(N=507)	0.125916	5.4764	TCGA-HT-7690-01
LGG(N=507)	0.0943449	5.0747	TCGA-HT-8105-01
LGG(N=507)	0.165114	5.3608	TCGA-E1-A7YY-01
LGG(N=507)	0.103341	5.3111	TCGA-DU-6400-01
LGG(N=507)	0.146547	4.7383	TCGA-P5-A737-01
LGG(N=507)	0.118314	4.8525	TCGA-RY-A83Y-01
LGG(N=507)	0.306789	4.7555	TCGA-HT-8564-01
LGG(N=507)	0.153722	5.044	TCGA-HT-7686-01
LGG(N=507)	0.287973	4.232	TCGA-E1-A7YM-01
LGG(N=507)	0.121308	4.8625	TCGA-DH-A66F-01
LGG(N=507)	0.101493	5.2862	TCGA-CS-5390-01
LGG(N=507)	0.262016	4.9796	TCGA-S9-A6UA-01
LGG(N=507)	0.173091	5.7466	TCGA-FG-A87N-01
LGG(N=507)	0.170355	5.3978	TCGA-VV-A829-01
LGG(N=507)	0.137496	4.6399	TCGA-DH-A66B-01
LGG(N=507)	0.217256	4.9156	TCGA-HT-A5R7-01
LGG(N=507)	0.0794259	5.2423	TCGA-CS-5394-01
LGG(N=507)	0.127838	5.4835	TCGA-DH-A66D-01
LGG(N=507)	0.141494	4.9778	TCGA-HT-7877-01
LGG(N=507)	0.145262	5.275	TCGA-DU-6542-01
LGG(N=507)	0.194467	4.7517	TCGA-QH-A6CS-01
LGG(N=507)	0.181734	4.6566	TCGA-E1-A7YU-01
LGG(N=507)	0.161438	5.0401	TCGA-W9-A837-01
LGG(N=507)	0.161944	5.0781	TCGA-IK-7675-01
LGG(N=507)	0.150029	4.8807	TCGA-DU-7306-01
LGG(N=507)	0.173458	5.0462	TCGA-QH-A6X9-01
LGG(N=507)	0.333226	4.7442	TCGA-S9-A6U0-01
LGG(N=507)	0.157473	5.1736	TCGA-HT-7611-01
LGG(N=507)	0.104691	5.1946	TCGA-S9-A6TY-01
LGG(N=507)	0.326792	4.4881	TCGA-DU-A7TB-01
LGG(N=507)	0.144334	4.8182	TCGA-IK-8125-01
LGG(N=507)	0.18683	4.3227	TCGA-WH-A86K-01
LGG(N=507)	0.083557	4.8207	TCGA-DH-5141-01
LGG(N=507)	0.154601	4.2965	TCGA-FG-A60L-01
LGG(N=507)	0.126757	5.3872	TCGA-DB-5280-01
LGG(N=507)	0.304834	5.1899	TCGA-S9-A7IX-01
LGG(N=507)	0.141116	5.248	TCGA-FG-5965-01
LGG(N=507)	0.215052	3.8827	TCGA-P5-A5F6-01
LGG(N=507)	0.143714	5.3165	TCGA-DU-7007-01
LGG(N=507)	0.137294	4.6882	TCGA-HW-7490-01
LGG(N=507)	0.329573	4.8485	TCGA-CS-6188-01
LGG(N=507)	0.138166	5.4503	TCGA-CS-6668-01
LGG(N=507)	0.322294	5.1098	TCGA-DU-8165-01
LGG(N=507)	0.148098	4.1612	TCGA-HT-7692-01
LGG(N=507)	0.226405	5.7195	TCGA-TQ-A7RM-01
LGG(N=507)	0.26489	5.0418	TCGA-DU-8161-01
LGG(N=507)	0.174971	4.5224	TCGA-P5-A736-01
LGG(N=507)	0.160415	5.0211	TCGA-DU-6401-01
LGG(N=507)	0.271365	3.8044	TCGA-HT-A74H-01
LGG(N=507)	0.140016	5.2009	TCGA-TQ-A7RV-01
LGG(N=507)	0.144071	4.845	TCGA-HT-7483-01
LGG(N=507)	0.143514	4.3569	TCGA-HT-7620-01
LGG(N=507)	0.111538	4.9915	TCGA-HT-7480-01
LGG(N=507)	0.14379	5.3162	TCGA-S9-A7J0-01
LGG(N=507)	0.125411	5.4343	TCGA-TM-A84Q-01
LGG(N=507)	0.156544	4.5243	TCGA-RY-A847-01
LGG(N=507)	0.157713	5.8677	TCGA-TQ-A7RQ-01
LGG(N=507)	0.182631	5.0674	TCGA-TQ-A7RW-01
LGG(N=507)	0.156488	4.6456	TCGA-FG-8191-01
LGG(N=507)	0.149275	5.1563	TCGA-E1-A7YW-01
LGG(N=507)	0.11899	5.1215	TCGA-DB-5278-01
LGG(N=507)	0.151166	5.6433	TCGA-E1-A7YS-01
LGG(N=507)	0.15807	5.2146	TCGA-HT-7695-01
LGG(N=507)	0.261891	4.8069	TCGA-DU-7012-01
LGG(N=507)	0.136756	5.2009	TCGA-HT-7879-01
LGG(N=507)	0.121017	4.6018	TCGA-DU-A7TC-01
LGG(N=507)	0.215108	4.8679	TCGA-HT-7680-01
LGG(N=507)	0.170063	4.9336	TCGA-DB-A4X9-01
LGG(N=507)	0.193322	5.2411	TCGA-TQ-A7RI-01
LGG(N=507)	0.126224	5.4689	TCGA-TM-A7CA-01
LGG(N=507)	0.124206	5.0905	TCGA-QH-A86X-01
LGG(N=507)	0.188284	5.1144	TCGA-DU-A76R-01
LGG(N=507)	0.112787	5.0242	TCGA-DH-5144-01
LGG(N=507)	0.332285	4.6433	TCGA-E1-A7Z2-01
LGG(N=507)	0.142833	5.1764	TCGA-DU-A5TP-01
LGG(N=507)	0.151599	4.6142	TCGA-FG-8187-01
LGG(N=507)	0.235686	5.6041	TCGA-E1-5304-01
LGG(N=507)	0.14036	4.4404	TCGA-CS-4943-01
LGG(N=507)	0.362158	5.6436	TCGA-DH-5140-01
LGG(N=507)	0.158125	4.6502	TCGA-TM-A7CF-01
LGG(N=507)	0.161388	5.1543	TCGA-DH-A7US-01
LGG(N=507)	0.187823	4.8758	TCGA-HT-A61B-01
LGG(N=507)	0.145357	4.9755	TCGA-E1-A7Z6-01
LGG(N=507)	0.179144	4.6294	TCGA-HT-7857-01
LGG(N=507)	0.112577	4.9658	TCGA-E1-5319-01
LGG(N=507)	0.193211	4.0216	TCGA-DU-A5TS-01
LGG(N=507)	0.261218	5.9241	TCGA-DU-6392-01
LGG(N=507)	0.168862	4.2212	TCGA-QH-A6CU-01
LGG(N=507)	0.242737	5.0614	TCGA-DU-6404-01
LGG(N=507)	0.355206	4.0144	TCGA-VW-A8FI-01
LGG(N=507)	0.147793	5.1728	TCGA-HT-A74L-01
LGG(N=507)	0.247616	4.623	TCGA-P5-A5EU-01
LGG(N=507)	0.1808	4.2818	TCGA-P5-A5EZ-01
LGG(N=507)	0.166408	5.8276	TCGA-S9-A89Z-01
LGG(N=507)	0.164331	5.1907	TCGA-S9-A6TZ-01
LGG(N=507)	0.218945	5	TCGA-FG-5963-01
LGG(N=507)	0.152826	4.8704	TCGA-HT-A61A-01
LGG(N=507)	0.280873	5.634	TCGA-S9-A89V-01
LGG(N=507)	0.0997813	5.1152	TCGA-DB-A64W-01
LGG(N=507)	0.133074	3.7909	TCGA-FG-A4MX-01
LGG(N=507)	0.198192	5.3855	TCGA-P5-A72Z-01
LGG(N=507)	0.14286	4.8744	TCGA-HT-8114-01
LGG(N=507)	0.140287	4.8575	TCGA-HT-7881-01
LGG(N=507)	0.143962	4.6502	TCGA-CS-4944-01
LGG(N=507)	0.163537	4.773	TCGA-S9-A7QX-01
LGG(N=507)	0.162587	4.9769	TCGA-DU-A7TG-01
LGG(N=507)	0.0817878	5.8684	TCGA-DU-5874-01
LGG(N=507)	0.203929	5.3198	TCGA-TQ-A8XE-01
LGG(N=507)	0.151844	4.847	TCGA-DU-7300-01
LGG(N=507)	0.128705	5.0717	TCGA-HT-7694-01
LGG(N=507)	0.0977939	5.3534	TCGA-HT-7471-01
LGG(N=507)	0.149323	5.2536	TCGA-DB-A4XD-01
LGG(N=507)	0.137494	5.022	TCGA-TQ-A7RK-01
LGG(N=507)	0.154811	5.0099	TCGA-HT-7475-01
LGG(N=507)	0.164547	5.3541	TCGA-TQ-A7RO-01
LGG(N=507)	0.185545	4.9045	TCGA-HT-7902-01
LGG(N=507)	0.240381	4.7523	TCGA-FG-A711-01
LGG(N=507)	0.135251	4.9189	TCGA-DB-5276-01
LGG(N=507)	0.073133	4.7772	TCGA-P5-A730-01
LGG(N=507)	0.492756	4.7767	TCGA-E1-A7YD-01
LGG(N=507)	0.181365	4.4745	TCGA-HT-A74O-01
LGG(N=507)	0.205536	4.9801	TCGA-HT-8015-01
LGG(N=507)	0.200767	5.3555	TCGA-HT-A74J-01
LGG(N=507)	0.189864	5.1922	TCGA-DH-A669-01
LGG(N=507)	0.232611	4.421	TCGA-HT-A617-01
LGG(N=507)	0.14743	4.8033	TCGA-HT-7605-01
LGG(N=507)	0.15424	5.4202	TCGA-S9-A6WO-01
LGG(N=507)	0.226347	4.3484	TCGA-QH-A6CX-01
LGG(N=507)	0.156861	5.0739	TCGA-P5-A5F4-01
LGG(N=507)	0.322217	4.5675	TCGA-DU-A76K-01
LGG(N=507)	0.158211	4.8822	TCGA-VM-A8CH-01
LGG(N=507)	0.168009	4.6381	TCGA-HT-7609-01
LGG(N=507)	0.145364	4.865	TCGA-QH-A6X4-01
LGG(N=507)	0.15866	4.6821	TCGA-DH-A7UV-01
LGG(N=507)	0.29469	4.2304	TCGA-TM-A7C3-01
LGG(N=507)	0.161236	4.5318	TCGA-S9-A6WG-01
LGG(N=507)	0.134619	5.0063	TCGA-FG-6690-01
LGG(N=507)	0.135493	4.855	TCGA-DU-8167-01
LGG(N=507)	0.171106	4.8694	TCGA-QH-A65X-01
LGG(N=507)	0.159006	4.5808	TCGA-P5-A780-01
LGG(N=507)	0.146306	5.2638	TCGA-E1-5302-01
LGG(N=507)	0.150795	4.1161	TCGA-HW-A5KJ-01
LGG(N=507)	0.16626	4.889	TCGA-R8-A6MO-01
LGG(N=507)	0.151031	4.8043	TCGA-FG-7636-01
LGG(N=507)	0.169903	4.588	TCGA-CS-6290-01
LGG(N=507)	0.261207	5.1583	TCGA-DU-5847-01
LGG(N=507)	0.350094	5.4696	TCGA-DU-6406-01
LGG(N=507)	0.429887	5.4473	TCGA-TM-A84B-01
LGG(N=507)	0.140965	4.8319	TCGA-DU-A76O-01
CESC(N=301)	0.263166	4.1986	TCGA-EK-A2RE-01
CESC(N=301)	0.246985	4.6645	TCGA-IR-A3L7-01
CESC(N=301)	0.3684	3.5982	TCGA-Q1-A73Q-01
CESC(N=301)	0.194537	2.7931	TCGA-C5-A1MF-01
CESC(N=301)	0.126362	3.652	TCGA-ZJ-A8QQ-01
CESC(N=301)	0.164488	4.0162	TCGA-EX-A3L1-01
CESC(N=301)	0.156203	4.7442	TCGA-JW-A5VI-01
CESC(N=301)	0.530419	3.9746	TCGA-EA-A1QT-01
CESC(N=301)	0.268054	4.2134	TCGA-UC-A7PG-01
CESC(N=301)	0.336333	4.9472	TCGA-EA-A97N-01
CESC(N=301)	0.149864	4.5423	TCGA-EA-A3QD-01
CESC(N=301)	0.14156	4.0189	TCGA-C5-A1ME-01
CESC(N=301)	0.284577	4.7132	TCGA-C5-A8YR-01
CESC(N=301)	0.17254	4.1027	TCGA-FU-A40J-01
CESC(N=301)	0.153766	4.9612	TCGA-VS-A9V5-01
CESC(N=301)	0.156741	4.5838	TCGA-MY-A913-01
CESC(N=301)	0.172878	4.5053	TCGA-VS-A8Q9-01
CESC(N=301)	0.267912	4.6838	TCGA-DS-A0VL-01
CESC(N=301)	0.207342	5.1835	TCGA-VS-A9UU-01
CESC(N=301)	0.209039	4.3299	TCGA-ZJ-AAXN-01
CESC(N=301)	0.217579	4.7955	TCGA-VS-A9U6-01
CESC(N=301)	0.231204	4.5217	TCGA-C5-A2LX-01
CESC(N=301)	0.25691	3.5863	TCGA-C5-A1M8-01
CESC(N=301)	0.255852	4.8146	TCGA-C5-A7CJ-01
CESC(N=301)	0.170626	3.3647	TCGA-GH-A9DA-01
CESC(N=301)	0.233359	3.8401	TCGA-EA-A5O9-01
CESC(N=301)	0.0995837	4.6798	TCGA-Q1-A73P-01
CESC(N=301)	0.258002	3.7529	TCGA-C5-A8XK-01
CESC(N=301)	0.189826	3.7269	TCGA-C5-A907-01
CESC(N=301)	0.171779	4.1587	TCGA-VS-A9UD-01
CESC(N=301)	0.197937	4.3646	TCGA-C5-A7CM-01
CESC(N=301)	0.223794	4.5079	TCGA-VS-A9V2-01
CESC(N=301)	0.199972	4.1587	TCGA-VS-A94Y-01
CESC(N=301)	0.386205	4.9298	TCGA-C5-A8ZZ-01
CESC(N=301)	0.263948	5.4916	TCGA-VS-A9UJ-01
CESC(N=301)	0.312454	3.2143	TCGA-ZJ-AAXI-01
CESC(N=301)	0.217221	3.154	TCGA-Q1-A6DT-01
CESC(N=301)	0.186506	4.4509	TCGA-VS-A9UQ-01
CESC(N=301)	0.251576	4.8983	TCGA-VS-A8EG-01
CESC(N=301)	0.262127	4.4881	TCGA-EX-A69L-01
CESC(N=301)	0.20758	4.5772	TCGA-Q1-A73O-01
CESC(N=301)	0.256603	4.5886	TCGA-VS-A8QC-01
CESC(N=301)	0.175861	4.6029	TCGA-EA-A5ZE-01
CESC(N=301)	0.214068	5.5598	TCGA-ZJ-A8QO-01
CESC(N=301)	0.313272	3.6393	TCGA-JX-A5QV-01
CESC(N=301)	0.173368	3.2343	TCGA-EK-A2GZ-01
CESC(N=301)	0.185127	4.0001	TCGA-EK-A2R9-01
CESC(N=301)	0.174606	3.3177	TCGA-IR-A3LL-01
CESC(N=301)	0.284766	4.4945	TCGA-C5-A1M5-01
CESC(N=301)	0.0836169	4.026	TCGA-C5-A7X8-01
CESC(N=301)	0.139259	4.9199	TCGA-EA-A3HS-01
CESC(N=301)	0.162514	3.6861	TCGA-IR-A3LH-01
CESC(N=301)	0.131183	3.9089	TCGA-C5-A1M9-01
CESC(N=301)	0.16492	3.7356	TCGA-DG-A2KJ-01
CESC(N=301)	0.267409	4.1563	TCGA-Q1-A5R3-01
CESC(N=301)	0.160526	4.834	TCGA-HG-A2PA-01
CESC(N=301)	0.16585	4.1318	TCGA-EA-A50E-01
CESC(N=301)	0.312354	3.551	TCGA-EA-A556-01
CESC(N=301)	0.271333	5.0571	TCGA-VS-A9V3-01
CESC(N=301)	0.196475	4.2056	TCGA-VS-A9UH-01
CESC(N=301)	0.24618	4.359	TCGA-JX-A3PZ-01
CESC(N=301)	0.240228	4.6894	TCGA-C5-A1MP-01
CESC(N=301)	0.252207	3.7453	TCGA-MU-A5YI-01
CESC(N=301)	0.147939	4.2366	TCGA-VS-A8QA-01
CESC(N=301)	0.359268	4.5904	TCGA-FU-A5XV-01
CESC(N=301)	0.198743	4.7934	TCGA-EX-A8YF-01
CESC(N=301)	0.313229	4.8187	TCGA-ZJ-A8QR-01
CESC(N=301)	0.0931617	3.3897	TCGA-IR-A3LB-01
CESC(N=301)	0.174226	3.7699	TCGA-EK-A2PI-01
CESC(N=301)	0.220416	4.5386	TCGA-HM-A6W2-01
CESC(N=301)	0.29647	3.6428	TCGA-EK-A2IR-01
CESC(N=301)	0.0544301	4.6451	TCGA-IR-A3LF-01
CESC(N=301)	0.310593	5.0798	TCGA-HM-A4S6-01
CESC(N=301)	0.223115	3.5312	TCGA-VS-A8QF-01
CESC(N=301)	0.215994	4.1684	TCGA-VS-AA62-01
CESC(N=301)	0.275037	4.7334	TCGA-C5-A7UE-01
CESC(N=301)	0.310865	4.4562	TCGA-DS-A5RQ-01
CESC(N=301)	0.209652	4.4615	TCGA-BI-A20A-01
CESC(N=301)	0.155571	4.7819	TCGA-EA-A3HU-01
CESC(N=301)	0.178791	4.2095	TCGA-EK-A2RM-01
CESC(N=301)	0.107323	4.5928	TCGA-DG-A2KK-01
CESC(N=301)	0.135367	5.0462	TCGA-C5-A1MI-01
CESC(N=301)	0.254916	3.9022	TCGA-JW-A852-01
CESC(N=301)	0.322014	4.0601	TCGA-EK-A2RA-01
CESC(N=301)	0.299709	4.0401	TCGA-EK-A2RB-01
CESC(N=301)	0.172241	4.7027	TCGA-C5-A1MJ-01
CESC(N=301)	0.153273	4.182	TCGA-MY-A5BE-01
CESC(N=301)	0.277049	3.8064	TCGA-C5-A1BE-01
CESC(N=301)	0.245397	5.2563	TCGA-ZJ-AAXT-01
CESC(N=301)	0.284182	4.222	TCGA-LP-A7HU-01
CESC(N=301)	0.357261	5.4676	TCGA-2W-A8YY-01
CESC(N=301)	0.379841	4.9397	TCGA-EA-A411-01
CESC(N=301)	0.197569	3.9166	TCGA-C5-A1MN-01
CESC(N=301)	0.125859	4.9336	TCGA-C5-A2M2-01
CESC(N=301)	0.217694	4.853	TCGA-EK-A2PK-01
CESC(N=301)	0.40685	5.1887	TCGA-EA-A410-01
CESC(N=301)	0.168351	4.7517	TCGA-VS-A952-01
CESC(N=301)	0.191842	3.6804	TCGA-EK-A2IP-01
CESC(N=301)	0.268571	2.6962	TCGA-EK-A2PG-01
CESC(N=301)	0.17795	4.4803	TCGA-FU-A3YQ-01
CESC(N=301)	0.310009	3.7356	TCGA-DS-A1OB-01
CESC(N=301)	0.169082	4.9093	TCGA-VS-A959-01
CESC(N=301)	0.308762	4.1417	TCGA-EK-A2R7-01
CESC(N=301)	0.230784	4.1836	TCGA-JW-A5VJ-01
CESC(N=301)	0.459701	4.7619	TCGA-C5-A7UH-01
CESC(N=301)	0.251552	4.795	TCGA-MA-AA3Z-01
CESC(N=301)	0.185925	5.0751	TCGA-VS-A9UR-01
CESC(N=301)	0.239838	3.4197	TCGA-EK-A3GN-01
CESC(N=301)	0.244584	4.208	TCGA-DS-A3LQ-01
CESC(N=301)	0.236761	4.2165	TCGA-ZJ-AAXU-01
CESC(N=301)	0.383893	4.174	TCGA-VS-A9UY-01
CESC(N=301)	0.473873	4.3435	TCGA-ZJ-AAXA-01
CESC(N=301)	0.157383	2.7401	TCGA-EK-A2RO-01
CESC(N=301)	0.272129	4.5392	TCGA-DS-A0VM-01
CESC(N=301)	0.262658	5.0913	TCGA-EX-A1H5-01
CESC(N=301)	0.0573516	3.8993	TCGA-FU-A3EO-01
CESC(N=301)	0.183663	3.2692	TCGA-EK-A2RK-01
CESC(N=301)	0.330782	4.5167	TCGA-C5-A1BL-01
CESC(N=301)	0.429782	3.7593	TCGA-Q1-A73S-01
CESC(N=301)	0.257314	3.9137	TCGA-PN-A8MA-01
CESC(N=301)	0.280613	5.1023	TCGA-DS-A7WF-01
CESC(N=301)	0.25189	4.2965	TCGA-C5-A7X3-01
CESC(N=301)	0.154136	4.425	TCGA-HM-A3JK-01
CESC(N=301)	0.155689	2.5487	TCGA-ZJ-AAXJ-01
CESC(N=301)	0.182366	5.3045	TCGA-VS-A9V1-01
CESC(N=301)	0.464772	4.7372	TCGA-FU-A3HZ-01
CESC(N=301)	0.193822	4.1128	TCGA-EA-A78R-01
CESC(N=301)	0.254249	4.5205	TCGA-JW-A5VG-01
CESC(N=301)	0.249773	3.8915	TCGA-VS-A9UV-01
CESC(N=301)	0.17738	5.1934	TCGA-C5-A8YT-01
CESC(N=301)	0.159068	4.3848	TCGA-ZX-AA5X-01
CESC(N=301)	0.205997	4.7991	TCGA-VS-A958-01
CESC(N=301)	0.187615	3.8739	TCGA-VS-A8EL-01
CESC(N=301)	0.314605	3.4791	TCGA-ZJ-AB0I-01
CESC(N=301)	0.274713	4.3002	TCGA-C5-A2LZ-01
CESC(N=301)	0.315023	5.1052	TCGA-VS-A950-01
CESC(N=301)	0.341369	3.2282	TCGA-IR-A3LK-01
CESC(N=301)	0.261652	4.2488	TCGA-DS-A1OC-01
CESC(N=301)	0.142883	4.1939	TCGA-C5-A3HE-01
CESC(N=301)	0.241449	4.6708	TCGA-MA-AA3W-01
CESC(N=301)	0.261097	4.9146	TCGA-VS-A9UL-01
CESC(N=301)	0.141043	4.1145	TCGA-VS-A9UO-01
CESC(N=301)	0.183702	5.3385	TCGA-C5-A8XJ-01
CESC(N=301)	0.257303	4.2661	TCGA-C5-A7CL-01
CESC(N=301)	0.124883	4.2973	TCGA-FU-A3NI-01
CESC(N=301)	0.181109	4.4149	TCGA-EA-A439-01
CESC(N=301)	0.207136	4.2943	TCGA-VS-A9V0-01
CESC(N=301)	0.177807	4.7318	TCGA-EK-A3GK-01
CESC(N=301)	0.216396	4.9397	TCGA-C5-A7CG-01
CESC(N=301)	0.238345	4.5217	TCGA-C5-A1BI-01
CESC(N=301)	0.230205	4.2803	TCGA-HM-A3JJ-01
CESC(N=301)	0.241662	3.5827	TCGA-C5-A7UI-01
CESC(N=301)	0.192652	4.7356	TCGA-ZJ-AAXD-01
CESC(N=301)	0.186445	4.86	TCGA-EK-A2R8-01
CESC(N=301)	0.22363	4.6165	TCGA-VS-A9UP-01
CESC(N=301)	0.189186	4.5367	TCGA-C5-A1BF-01
CESC(N=301)	0.175044	3.6393	TCGA-EX-A69M-01
CESC(N=301)	0.211871	4.4983	TCGA-EA-A5ZD-01
CESC(N=301)	0.33066	4.5928	TCGA-JX-A3Q0-01
CESC(N=301)	0.227578	4.1128	TCGA-BI-A0VS-01
CESC(N=301)	0.157014	2.8955	TCGA-VS-A8EJ-01
CESC(N=301)	0.248891	4.6089	TCGA-DR-A0ZL-01
CESC(N=301)	0.162961	3.4251	TCGA-MA-AA41-01
CESC(N=301)	0.306403	5.3045	TCGA-EA-A3HQ-01
CESC(N=301)	0.176874	3.7226	TCGA-LP-A5U2-01
CESC(N=301)	0.173122	3.5009	TCGA-EA-A43B-01
CESC(N=301)	0.152501	4.773	TCGA-C5-A3HD-01
CESC(N=301)	0.230412	3.3478	TCGA-IR-A3LI-01
CESC(N=301)	0.167051	3.9506	TCGA-VS-A8EI-01
CESC(N=301)	0.223209	4.0497	TCGA-EA-A4BA-01
CESC(N=301)	0.251299	4.6358	TCGA-C5-A3HL-01
CESC(N=301)	0.276105	3.6635	TCGA-EA-A3Y4-01
CESC(N=301)	0.192047	3.9204	TCGA-UC-A7PF-01
CESC(N=301)	0.253222	5.3968	TCGA-VS-A9UB-01
CESC(N=301)	0.0687605	4.8289	TCGA-UC-A7PI-01
CESC(N=301)	0.285717	4.3869	TCGA-DG-A2KL-01
CESC(N=301)	0.602709	4.445	TCGA-JW-AAVH-01
CESC(N=301)	0.143652	4.5361	TCGA-MY-A5BF-01
CESC(N=301)	0.161994	4.4556	TCGA-Q1-A5R1-01
CESC(N=301)	0.137295	4.1417	TCGA-FU-A57G-01
CESC(N=301)	0.159232	4.3242	TCGA-C5-A1BQ-01
CESC(N=301)	0.292698	4.067	TCGA-EK-A2PL-01
CESC(N=301)	0.214791	5.2025	TCGA-Q1-A6DW-01
CESC(N=301)	0.14899	5.1285	TCGA-C5-A2M1-01
CESC(N=301)	0.235901	3.6928	TCGA-R2-A69V-01
CESC(N=301)	0.223322	4.2833	TCGA-EA-A5ZF-01
CESC(N=301)	0.202168	4.1002	TCGA-FU-A23L-01
CESC(N=301)	0.221367	4.2266	TCGA-DS-A1OA-01
CESC(N=301)	0.150022	3.9365	TCGA-EK-A2H1-01
CESC(N=301)	0.197184	5.0202	TCGA-LP-A4AU-01
CESC(N=301)	0.27093	4.5916	TCGA-VS-A9U7-01
CESC(N=301)	0.2138	4.162	TCGA-C5-A2LS-01
CESC(N=301)	0.173715	3.8269	TCGA-MA-AA3Y-01
CESC(N=301)	0.196126	4.3979	TCGA-DG-A2KM-01
CESC(N=301)	0.139424	4.4647	TCGA-C5-A3HF-01
CESC(N=301)	0.14182	3.7561	TCGA-C5-A2LT-01
CESC(N=301)	0.179414	3.87	TCGA-C5-A1BK-01
CESC(N=301)	0.163975	4.0136	TCGA-UC-A7PD-01
CESC(N=301)	0.284445	4.5148	TCGA-MY-A5BD-01
CESC(N=301)	0.135988	4.9402	TCGA-VS-A9UZ-01
CESC(N=301)	0.288967	4.4516	TCGA-DS-A1OD-01
CESC(N=301)	0.135519	4.0705	TCGA-C5-A8XH-01
CESC(N=301)	0.303335	4.837	TCGA-EK-A2RC-01
CESC(N=301)	0.244943	5.0414	TCGA-JX-A3Q8-01
CESC(N=301)	0.148656	3.2915	TCGA-DS-A7WI-01
CESC(N=301)	0.190355	4.66	TCGA-VS-A953-01
CESC(N=301)	0.333415	3.6872	TCGA-EA-A44S-01
CESC(N=301)	0.300618	5.0691	TCGA-VS-A957-01
CESC(N=301)	0.55543	4.85	TCGA-JW-A5VH-01
CESC(N=301)	0.277967	3.5161	TCGA-EA-A3HR-01
CESC(N=301)	0.197132	4.551	TCGA-EA-A3QE-01
CESC(N=301)	0.209563	5.1127	TCGA-WL-A834-01
CESC(N=301)	0.151837	3.7367	TCGA-C5-A901-01
CESC(N=301)	0.109938	4.3068	TCGA-JW-A69B-01
CESC(N=301)	0.305774	4.4357	TCGA-FU-A3HY-01
CESC(N=301)	0.208761	4.6159	TCGA-C5-A1M6-01
CESC(N=301)	0.244093	3.011	TCGA-VS-A9V4-01
CESC(N=301)	0.20647	3.9965	TCGA-VS-A8Q8-01
CESC(N=301)	0.225011	3.7898	TCGA-DS-A0VN-01
CESC(N=301)	0.208114	4.5243	TCGA-MU-A8JM-01
CESC(N=301)	0.161711	3.5124	TCGA-C5-A2LY-01
CESC(N=301)	0.156134	3.0619	TCGA-FU-A23K-01
CESC(N=301)	0.255467	4.8968	TCGA-EA-A6QX-01
CESC(N=301)	0.25416	4.5479	TCGA-C5-A7CH-01
CESC(N=301)	0.366217	2.5972	TCGA-EK-A2RN-01
CESC(N=301)	0.268076	4.3688	TCGA-EK-A2RJ-01
CESC(N=301)	0.203467	4.4602	TCGA-C5-A1BM-01
CESC(N=301)	0.313243	5.498	TCGA-Q1-A73R-01
CESC(N=301)	0.113632	5.6896	TCGA-DS-A7WH-01
CESC(N=301)	0.264693	4.5136	TCGA-ZJ-AAX4-01
CESC(N=301)	0.221563	4.6905	TCGA-C5-A7CK-01
CESC(N=301)	0.217922	4.8329	TCGA-VS-A8EK-01
CESC(N=301)	0.157157	4.4983	TCGA-EA-A1QS-01
CESC(N=301)	0.2265	3.6312	TCGA-FU-A3WB-01
CESC(N=301)	0.225024	4.9308	TCGA-FU-A3TQ-01
CESC(N=301)	0.133865	4.835	TCGA-C5-A8XI-01
CESC(N=301)	0.258595	4.7485	TCGA-C5-A1BN-01
CESC(N=301)	0.417563	3.5312	TCGA-IR-A3LA-01
CESC(N=301)	0.20772	4.447	TCGA-VS-A94X-01
CESC(N=301)	0.280899	3.928	TCGA-MA-AA42-01
CESC(N=301)	0.260257	4.423	TCGA-C5-A8YQ-01
CESC(N=301)	0.310874	4.2389	TCGA-ZJ-AB0H-01
CESC(N=301)	0.12611	2.7972	TCGA-C5-A7X5-01
CESC(N=301)	0.200551	4.2847	TCGA-VS-A9U5-01
CESC(N=301)	0.228454	3.9213	TCGA-C5-A1M7-01
CESC(N=301)	0.610168	4.4686	TCGA-C5-A905-01
CESC(N=301)	0.180495	4.441	TCGA-Q1-A5R2-01
CESC(N=301)	0.120553	4.2304	TCGA-EK-A3GJ-01
CESC(N=301)	0.172596	4.4437	TCGA-MU-A51Y-01
CESC(N=301)	0.120326	3.5657	TCGA-VS-A8EB-01
CESC(N=301)	0.165766	5.0584	TCGA-LP-A4AX-01
CESC(N=301)	0.215855	4.4713	TCGA-VS-A94Z-01
CESC(N=301)	0.300547	3.5086	TCGA-ZJ-AAXB-01
CESC(N=301)	0.140514	3.2973	TCGA-C5-A1MQ-01
CESC(N=301)	0.049663	3.1939	TCGA-EX-A1H6-01
CESC(N=301)	0.211691	4.6949	TCGA-ZJ-AAXF-01
CESC(N=301)	0.489592	5.0099	TCGA-VS-A9UM-01
CESC(N=301)	0.149206	4.4337	TCGA-VS-A8EH-01
CESC(N=301)	0.197705	4.3569	TCGA-BI-A0VR-01
CESC(N=301)	0.335982	4.3772	TCGA-EA-A5FO-01
CESC(N=301)	0.249389	3.453	TCGA-DR-A0ZM-01
CESC(N=301)	0.214132	4.7458	TCGA-MA-AA43-01
CESC(N=301)	0.231507	4.5534	TCGA-C5-A7UC-01
CESC(N=301)	0.262261	4.5669	TCGA-C5-A7XC-01
CESC(N=301)	0.194188	3.5827	TCGA-VS-A8QH-01
CESC(N=301)	0.221643	3.6335	TCGA-LP-A5U3-01
CESC(N=301)	0.254723	4.4054	TCGA-DS-A1O9-01
CESC(N=301)	0.237589	4.3744	TCGA-EA-A3HT-01
CESC(N=301)	0.269302	4.4536	TCGA-IR-A3LC-01
CESC(N=301)	0.0974314	4.8505	TCGA-FU-A770-01
CESC(N=301)	0.440871	3.2796	TCGA-VS-A8EC-01
CESC(N=301)	0.357482	4.7501	TCGA-4J-AA1J-01
CESC(N=301)	0.211954	4.0322	TCGA-LP-A4AV-01
CESC(N=301)	0.131758	4.5699	TCGA-EK-A2RL-01
CESC(N=301)	0.0828644	4.1178	TCGA-EK-A3GM-01
CESC(N=301)	0.272463	4.4745	TCGA-VS-A9UC-01
CESC(N=301)	0.292903	4.6451	TCGA-FU-A2QG-01
CESC(N=301)	0.267363	3.5682	TCGA-EK-A2PM-01
CESC(N=301)	0.220739	3.9746	TCGA-DS-A0VK-01
CESC(N=301)	0.194187	4.843	TCGA-VS-A94W-01
CESC(N=301)	0.258072	3.6928	TCGA-C5-A1MK-01
CESC(N=301)	0.215689	4.5826	TCGA-C5-A1MH-01
CESC(N=301)	0.194559	4.0462	TCGA-C5-A0TN-01
CESC(N=301)	0.26921	4.1236	TCGA-VS-A9UI-01
CESC(N=301)	0.19279	5.124	TCGA-FU-A3TX-01
CESC(N=301)	0.27887	4.7071	TCGA-Q1-A6DV-01
CESC(N=301)	0.243339	4.6514	TCGA-C5-A1ML-01
CESC(N=301)	0.22819	4.8934	TCGA-VS-A8QM-01
CESC(N=301)	0.256629	3.4958	TCGA-RA-A741-01
CESC(N=301)	0.146727	3.9983	TCGA-VS-A954-01
CESC(N=301)	0.236778	4.6422	TCGA-XS-A8TJ-01
CESC(N=301)	0.316944	4.6972	TCGA-LP-A4AW-01
CESC(N=301)	0.370216	3.9403	TCGA-JW-A5VK-01
CESC(N=301)	0.121667	3.3105	TCGA-EK-A2H0-01
CESC(N=301)	0.153645	5.0691	TCGA-C5-A902-01
CESC(N=301)	0.582714	4.5454	TCGA-MA-AA3X-01
CESC(N=301)	0.20452	3.7378	TCGA-C5-A7CO-01
CESC(N=301)	0.207707	3.4997	TCGA-C5-A2LV-01
CESC(N=301)	0.296675	4.845	TCGA-VS-A9UT-01
CESC(N=301)	0.198892	4.6294	TCGA-ZJ-AAX8-01
CESC(N=301)	0.19576	4.5934	TCGA-C5-A1BJ-01
LUAD(N=451)	0.336346	5.1148	TCGA-44-6778-01
LUAD(N=451)	0.30215	4.6921	TCGA-64-1679-01
LUAD(N=451)	0.229132	4.5982	TCGA-49-6744-01
LUAD(N=451)	0.22573	4.3299	TCGA-55-6982-01
LUAD(N=451)	0.250007	4.6089	TCGA-NJ-A4YI-01
LUAD(N=451)	0.236105	4.5778	TCGA-MN-A4N1-01
LUAD(N=451)	0.22397	4.5886	TCGA-55-7911-01
LUAD(N=451)	0.270297	3.838	TCGA-55-A4DG-01
LUAD(N=451)	0.322327	4.6247	TCGA-L9-A5IP-01
LUAD(N=451)	0.27364	5.1807	TCGA-55-6712-01
LUAD(N=451)	0.23457	4.9644	TCGA-97-7553-01
LUAD(N=451)	0.226749	4.7231	TCGA-49-AARE-01
LUAD(N=451)	0.203806	4.2419	TCGA-50-8460-01
LUAD(N=451)	0.288602	4.3249	TCGA-50-5933-01
LUAD(N=451)	0.260644	4.5173	TCGA-44-6774-01
LUAD(N=451)	0.202933	4.431	TCGA-55-A48Z-01
LUAD(N=451)	0.34458	4.1269	TCGA-75-7031-01
LUAD(N=451)	0.18143	4.3597	TCGA-44-A47A-01
LUAD(N=451)	0.226045	4.4496	TCGA-64-5781-01
LUAD(N=451)	0.22115	4.9589	TCGA-97-7552-01
LUAD(N=451)	0.230472	4.5681	TCGA-49-AARN-01
LUAD(N=451)	0.279364	3.7039	TCGA-99-8032-01
LUAD(N=451)	0.225739	4.9649	TCGA-55-8299-01
LUAD(N=451)	0.207489	3.4648	TCGA-55-A491-01
LUAD(N=451)	0.248342	4.425	TCGA-50-6595-01
LUAD(N=451)	0.281214	4.856	TCGA-95-A4VP-01
LUAD(N=451)	0.183507	4.5844	TCGA-55-8302-01
LUAD(N=451)	0.2529	3.3042	TCGA-44-4112-01
LUAD(N=451)	0.262812	5.0905	TCGA-75-7027-01
LUAD(N=451)	0.220486	3.532	TCGA-44-2668-01
LUAD(N=451)	0.307611	5.213	TCGA-55-8507-01
LUAD(N=451)	0.216682	4.5772	TCGA-69-8254-01
LUAD(N=451)	0.18674	4.4074	TCGA-78-8640-01
LUAD(N=451)	0.319663	4.6376	TCGA-69-7979-01
LUAD(N=451)	0.170642	4.6736	TCGA-55-7573-01
LUAD(N=451)	0.424991	4.0739	TCGA-44-8119-01
LUAD(N=451)	0.274754	4.0601	TCGA-55-7724-01
LUAD(N=451)	0.212922	5.0348	TCGA-44-6776-01
LUAD(N=451)	0.262472	4.0127	TCGA-49-4514-01
LUAD(N=451)	0.285172	5.1056	TCGA-05-4396-01
LUAD(N=451)	0.31469	4.0575	TCGA-55-8204-01
LUAD(N=451)	0.241744	4.4784	TCGA-L4-A4E6-01
LUAD(N=451)	0.235104	4.3986	TCGA-75-6205-01
LUAD(N=451)	0.271585	4.1145	TCGA-62-A46O-01
LUAD(N=451)	0.2826	3.4291	TCGA-78-7155-01
LUAD(N=451)	0.192438	4.0807	TCGA-62-A472-01
LUAD(N=451)	0.315059	4.7783	TCGA-NJ-A55R-01
LUAD(N=451)	0.215856	4.7751	TCGA-62-8395-01
LUAD(N=451)	0.19457	3.6324	TCGA-95-7567-01
LUAD(N=451)	0.3462	5.026	TCGA-50-5051-01
LUAD(N=451)	0.251518	3.9524	TCGA-55-A48Y-01
LUAD(N=451)	0.222617	4.1302	TCGA-86-A456-01
LUAD(N=451)	0.237413	3.6737	TCGA-50-5068-01
LUAD(N=451)	0.27228	4.8248	TCGA-NJ-A55A-01
LUAD(N=451)	0.247071	5.2661	TCGA-J2-A4AG-01
LUAD(N=451)	0.197105	5.1339	TCGA-05-4405-01
LUAD(N=451)	0.291565	4.892	TCGA-50-5944-01
LUAD(N=451)	0.283619	5.153	TCGA-86-7955-01
LUAD(N=451)	0.268126	4.2404	TCGA-50-6673-01
LUAD(N=451)	0.267194	4.7038	TCGA-55-7727-01
LUAD(N=451)	0.265505	4.1368	TCGA-55-8510-01
LUAD(N=451)	0.272992	5.5389	TCGA-MP-A4T8-01
LUAD(N=451)	0.383391	4.0748	TCGA-86-8279-01
LUAD(N=451)	0.28141	5.6691	TCGA-55-A494-01
LUAD(N=451)	0.326706	2.04127	TCGA-44-3917-01
LUAD(N=451)	0.279014	5.0462	TCGA-75-5125-01
LUAD(N=451)	0.344109	4.0824	TCGA-55-8615-01
LUAD(N=451)	0.235059	4.734	TCGA-MP-A4TF-01
LUAD(N=451)	0.234963	4.1103	TCGA-55-6979-01
LUAD(N=451)	0.263775	4.9308	TCGA-86-A4JF-01
LUAD(N=451)	0.261577	4.6312	TCGA-86-7701-01
LUAD(N=451)	0.262956	5.565	TCGA-62-8398-01
LUAD(N=451)	0.178475	4.8758	TCGA-L9-A443-01
LUAD(N=451)	0.253031	4.1539	TCGA-78-8660-01
LUAD(N=451)	0.290089	4.7693	TCGA-78-7148-01
LUAD(N=451)	0.222993	4.6029	TCGA-67-6215-01
LUAD(N=451)	0.338109	3.6782	TCGA-55-A490-01
LUAD(N=451)	0.222859	5.1954	TCGA-69-7974-01
LUAD(N=451)	0.298421	4.0392	TCGA-49-AAR4-01
LUAD(N=451)	0.328524	3.8798	TCGA-55-6969-01
LUAD(N=451)	0.232543	4.7788	TCGA-91-8497-01
LUAD(N=451)	0.391014	4.9383	TCGA-62-A470-01
LUAD(N=451)	0.270336	3.9356	TCGA-53-A4EZ-01
LUAD(N=451)	0.222993	4.6341	TCGA-78-7162-01
LUAD(N=451)	0.215821	4.8258	TCGA-62-A46Y-01
LUAD(N=451)	0.274837	4.5161	TCGA-62-A46R-01
LUAD(N=451)	0.232027	4.0523	TCGA-L9-A8F4-01
LUAD(N=451)	0.303831	3.9393	TCGA-55-7726-01
LUAD(N=451)	0.212311	3.2587	TCGA-49-4512-01
LUAD(N=451)	0.235817	3.4804	TCGA-73-A9RS-01
LUAD(N=451)	0.270213	4.5053	TCGA-MP-A4TD-01
LUAD(N=451)	0.268033	3.4277	TCGA-75-5147-01
LUAD(N=451)	0.284906	5.0661	TCGA-44-7671-01
LUAD(N=451)	0.218842	3.3017	TCGA-38-4631-01
LUAD(N=451)	0.290733	4.664	TCGA-NJ-A55O-01
LUAD(N=451)	0.384215	4.943	TCGA-75-6211-01
LUAD(N=451)	0.376981	5.1907	TCGA-64-5774-01
LUAD(N=451)	0.231071	4.2457	TCGA-50-5941-01
LUAD(N=451)	0.22915	4.528	TCGA-97-A4M2-01
LUAD(N=451)	0.272453	4.5638	TCGA-55-7995-01
LUAD(N=451)	0.322281	3.136	TCGA-95-7043-01
LUAD(N=451)	0.266682	4.706	TCGA-NJ-A4YP-01
LUAD(N=451)	0.268627	4.6329	TCGA-97-A4M1-01
LUAD(N=451)	0.268766	4.1384	TCGA-78-7149-01
LUAD(N=451)	0.232994	4.4277	TCGA-MP-A4TC-01
LUAD(N=451)	0.223641	4.8197	TCGA-97-A4M5-01
LUAD(N=451)	0.252393	4.0383	TCGA-99-8028-01
LUAD(N=451)	0.249673	4.4951	TCGA-67-6217-01
LUAD(N=451)	0.276291	5.3558	TCGA-44-A47B-01
LUAD(N=451)	0.246534	4.6645	TCGA-80-5608-01
LUAD(N=451)	0.23237	4.4523	TCGA-75-6203-01
LUAD(N=451)	0.295467	4.892	TCGA-55-6981-01
LUAD(N=451)	0.206469	3.4143	TCGA-55-7903-01
LUAD(N=451)	0.250214	4.2795	TCGA-62-8394-01
LUAD(N=451)	0.338363	3.8147	TCGA-49-4488-01
LUAD(N=451)	0.184025	4.0645	TCGA-78-7537-01
LUAD(N=451)	0.261063	4.1474	TCGA-80-5611-01
LUAD(N=451)	0.308707	3.5899	TCGA-55-6972-01
LUAD(N=451)	0.2238	3.7039	TCGA-86-A4D0-01
LUAD(N=451)	0.22527	4.6439	TCGA-97-7941-01
LUAD(N=451)	0.30548	4.81	TCGA-91-6840-01
LUAD(N=451)	0.258866	4.8299	TCGA-69-7978-01
LUAD(N=451)	0.257755	3.8866	TCGA-50-5930-01
LUAD(N=451)	0.198482	3.4778	TCGA-93-8067-01
LUAD(N=451)	0.282011	4.3999	TCGA-44-A479-01
LUAD(N=451)	0.21479	5.2188	TCGA-55-8087-01
LUAD(N=451)	0.296399	4.9796	TCGA-86-6562-01
LUAD(N=451)	0.188085	4.197	TCGA-05-4425-01
LUAD(N=451)	0.271712	4.0567	TCGA-MP-A4SW-01
LUAD(N=451)	0.273023	4.4874	TCGA-55-8512-01
LUAD(N=451)	0.199224	5.1264	TCGA-50-6592-01
LUAD(N=451)	0.411307	4.835	TCGA-55-6975-01
LUAD(N=451)	0.258834	4.2936	TCGA-S2-AA1A-01
LUAD(N=451)	0.263016	4.3335	TCGA-55-8511-01
LUAD(N=451)	0.318993	4.0867	TCGA-55-8092-01
LUAD(N=451)	0.20006	3.8239	TCGA-L9-A50W-01
LUAD(N=451)	0.25146	5.1815	TCGA-44-7661-01
LUAD(N=451)	0.261587	4.5922	TCGA-05-4390-01
LUAD(N=451)	0.231542	4.2056	TCGA-64-5815-01
LUAD(N=451)	0.264958	4.5838	TCGA-69-7761-01
LUAD(N=451)	0.237932	4.1086	TCGA-55-8301-01
LUAD(N=451)	0.303121	4.3169	TCGA-44-A4SU-01
LUAD(N=451)	0.235871	4.5034	TCGA-69-7765-01
LUAD(N=451)	0.312142	4.4556	TCGA-05-4433-01
LUAD(N=451)	0.272771	4.4569	TCGA-55-8508-01
LUAD(N=451)	0.241764	3.9801	TCGA-50-5044-01
LUAD(N=451)	0.273353	5.1437	TCGA-05-4384-01
LUAD(N=451)	0.376938	4.3931	TCGA-O1-A52J-01
LUAD(N=451)	0.27379	4.9369	TCGA-78-7220-01
LUAD(N=451)	0.254348	5.284	TCGA-44-6779-01
LUAD(N=451)	0.267033	4.6154	TCGA-86-8672-01
LUAD(N=451)	0.244559	4.9709	TCGA-55-6983-01
LUAD(N=451)	0.303526	3.8896	TCGA-91-8499-01
LUAD(N=451)	0.168457	4.7269	TCGA-91-6836-01
LUAD(N=451)	0.183394	5.0794	TCGA-38-7271-01
LUAD(N=451)	0.228886	5.3194	TCGA-NJ-A4YG-01
LUAD(N=451)	0.205687	4.9869	TCGA-73-4658-01
LUAD(N=451)	0.239038	4.5559	TCGA-86-8076-01
LUAD(N=451)	0.27828	4.1668	TCGA-55-6987-01
LUAD(N=451)	0.201367	4.0722	TCGA-78-7152-01
LUAD(N=451)	0.308076	3.9709	TCGA-55-8096-01
LUAD(N=451)	0.218072	4.2158	TCGA-75-5122-01
LUAD(N=451)	0.281451	4.2518	TCGA-50-5931-01
LUAD(N=451)	0.303882	4.8545	TCGA-49-AARO-01
LUAD(N=451)	0.307986	4.0875	TCGA-91-6831-01
LUAD(N=451)	0.286938	3.992	TCGA-L9-A444-01
LUAD(N=451)	0.288188	4.0348	TCGA-05-5425-01
LUAD(N=451)	0.251842	4.13047	TCGA-44-6775-01
LUAD(N=451)	0.246204	4.4906	TCGA-75-7025-01
LUAD(N=451)	0.240096	4.47	TCGA-05-5429-01
LUAD(N=451)	0.201554	4.4169	TCGA-99-7458-01
LUAD(N=451)	0.22075	4.6588	TCGA-97-7546-01
LUAD(N=451)	0.211826	4.9672	TCGA-91-7771-01
LUAD(N=451)	0.200903	4.2639	TCGA-55-6984-01
LUAD(N=451)	0.305629	2.71976	TCGA-44-3918-01
LUAD(N=451)	0.247299	4.2609	TCGA-50-8459-01
LUAD(N=451)	0.209565	4.5856	TCGA-69-7980-01
LUAD(N=451)	0.236816	4.8053	TCGA-50-5939-01
LUAD(N=451)	0.210884	5.005	TCGA-78-7143-01
LUAD(N=451)	0.205816	4.2343	TCGA-75-5126-01
LUAD(N=451)	0.168936	4.7474	TCGA-50-6594-01
LUAD(N=451)	0.276431	4.846	TCGA-MP-A5C7-01
LUAD(N=451)	0.251783	3.89542	TCGA-44-5645-01
LUAD(N=451)	0.166267	4.7269	TCGA-50-5935-01
LUAD(N=451)	0.225364	4.4562	TCGA-55-7914-01
LUAD(N=451)	0.190972	4.2266	TCGA-55-7576-01
LUAD(N=451)	0.16473	3.51364	TCGA-44-2666-01
LUAD(N=451)	0.361983	4.8861	TCGA-55-7284-01
LUAD(N=451)	0.244365	5.3792	TCGA-73-4676-01
LUAD(N=451)	0.255963	3.7846	TCGA-78-7166-01
LUAD(N=451)	0.234282	5.1883	TCGA-83-5908-01
LUAD(N=451)	0.295526	4.1628	TCGA-50-5049-01
LUAD(N=451)	0.227849	5.4667	TCGA-97-8172-01
LUAD(N=451)	0.244794	3.3492	TCGA-50-6597-01
LUAD(N=451)	0.329128	3.0774	TCGA-69-8255-01
LUAD(N=451)	0.16115	4.6142	TCGA-62-A46U-01
LUAD(N=451)	0.210324	5.0036	TCGA-97-8176-01
LUAD(N=451)	0.168981	5.3434	TCGA-86-8358-01
LUAD(N=451)	0.19567	5.7326	TCGA-05-4415-01
LUAD(N=451)	0.291	4.6531	TCGA-55-7281-01
LUAD(N=451)	0.263076	4.3639	TCGA-78-7161-01
LUAD(N=451)	0.218569	4.3499	TCGA-55-8621-01
LUAD(N=451)	0.204337	4.7929	TCGA-55-6970-01
LUAD(N=451)	0.273537	4.9658	TCGA-75-6207-01
LUAD(N=451)	0.309076	4.7929	TCGA-55-8205-01
LUAD(N=451)	0.236404	5.0135	TCGA-69-7763-01
LUAD(N=451)	0.247467	4.1636	TCGA-55-7913-01
LUAD(N=451)	0.222616	3.6054	TCGA-62-8397-01
LUAD(N=451)	0.265624	3.8289	TCGA-91-A4BC-01
LUAD(N=451)	0.231549	4.0653	TCGA-97-8547-01
LUAD(N=451)	0.206148	4.4542	TCGA-97-8175-01
LUAD(N=451)	0.222145	4.1907	TCGA-86-8075-01
LUAD(N=451)	0.256917	4.7323	TCGA-55-6985-01
LUAD(N=451)	0.207687	5.2146	TCGA-55-A48X-01
LUAD(N=451)	0.306633	4.5814	TCGA-95-7562-01
LUAD(N=451)	0.220563	4.0462	TCGA-55-7725-01
LUAD(N=451)	0.22674	4.686	TCGA-69-A59K-01
LUAD(N=451)	0.196475	5.2623	TCGA-05-5715-01
LUAD(N=451)	0.25442	4.3009	TCGA-55-A492-01
LUAD(N=451)	0.304038	3.9663	TCGA-78-7145-01
LUAD(N=451)	0.2241	5.7049	TCGA-86-8278-01
LUAD(N=451)	0.237424	4.0225	TCGA-69-8453-01
LUAD(N=451)	0.199976	3.5947	TCGA-MN-A4N5-01
LUAD(N=451)	0.25048	4.2358	TCGA-64-5778-01
LUAD(N=451)	0.280351	4.2126	TCGA-J2-8194-01
LUAD(N=451)	0.26768	4.2631	TCGA-55-A57B-01
LUAD(N=451)	0.248828	4.5577	TCGA-86-7711-01
LUAD(N=451)	0.268403	4.2472	TCGA-05-5423-01
LUAD(N=451)	0.213362	4.197	TCGA-91-8496-01
LUAD(N=451)	0.271146	4.4628	TCGA-86-8280-01
LUAD(N=451)	0.304143	4.2077	TCGA-44-6146-01
LUAD(N=451)	0.15473	3.7614	TCGA-78-7146-01
LUAD(N=451)	0.231589	4.4324	TCGA-78-8648-01
LUAD(N=451)	0.270043	4.9505	TCGA-86-7953-01
LUAD(N=451)	0.287193	3.8167	TCGA-44-5643-01
LUAD(N=451)	0.255812	4.3097	TCGA-73-7498-01
LUAD(N=451)	0.32288	3.3787	TCGA-75-6214-01
LUAD(N=451)	0.234827	4.7997	TCGA-93-7348-01
LUAD(N=451)	0.240759	4.9718	TCGA-97-8174-01
LUAD(N=451)	0.294961	4.7214	TCGA-55-8620-01
LUAD(N=451)	0.34159	5.168	TCGA-62-8399-01
LUAD(N=451)	0.215439	5.3989	TCGA-80-5607-01
LUAD(N=451)	0.440261	3.5669	TCGA-49-AAR2-01
LUAD(N=451)	0.25432	4.8655	TCGA-55-6543-01
LUAD(N=451)	0.258509	4.6171	TCGA-78-7156-01
LUAD(N=451)	0.269314	4.3053	TCGA-62-A46S-01
LUAD(N=451)	0.239873	3.5212	TCGA-49-AARQ-01
LUAD(N=451)	0.217725	4.4033	TCGA-93-A4JN-01
LUAD(N=451)	0.189634	3.2826	TCGA-91-6847-01
LUAD(N=451)	0.297854	4.251	TCGA-55-6642-01
LUAD(N=451)	0.276304	4.9691	TCGA-55-8203-01
LUAD(N=451)	0.260332	4.2601	TCGA-44-7670-01
LUAD(N=451)	0.270144	4.6218	TCGA-MP-A4TJ-01
LUAD(N=451)	0.216179	4.5324	TCGA-38-6178-01
LUAD(N=451)	0.262858	4.1498	TCGA-86-8074-01
LUAD(N=451)	0.274374	3.6428	TCGA-55-8616-01
LUAD(N=451)	0.137592	4.235	TCGA-97-A4M0-01
LUAD(N=451)	0.263159	4.3903	TCGA-49-6767-01
LUAD(N=451)	0.258054	4.5814	TCGA-49-AARR-01
LUAD(N=451)	0.217939	4.3342	TCGA-MP-A4T9-01
LUAD(N=451)	0.291592	5.1107	TCGA-86-8073-01
LUAD(N=451)	0.277628	4.1384	TCGA-MN-A4N4-01
LUAD(N=451)	0.237637	4.0082	TCGA-97-A4M3-01
LUAD(N=451)	0.174033	5.0917	TCGA-86-7714-01
LUAD(N=451)	0.240204	4.3399	TCGA-49-4487-01
LUAD(N=451)	0.314938	4.1433	TCGA-78-7542-01
LUAD(N=451)	0.26668	4.245	TCGA-95-A4VK-01
LUAD(N=451)	0.351174	4.9275	TCGA-55-7994-01
LUAD(N=451)	0.320669	5.0934	TCGA-49-6742-01
LUAD(N=451)	0.271593	4.7555	TCGA-MP-A4T6-01
LUAD(N=451)	0.334796	4.4027	TCGA-55-8506-01
LUAD(N=451)	0.264007	4.3299	TCGA-MP-A4TA-01
LUAD(N=451)	0.253334	4.7587	TCGA-55-8091-01
LUAD(N=451)	0.281666	4.8871	TCGA-91-6828-01
LUAD(N=451)	0.246192	3.3506	TCGA-35-5375-01
LUAD(N=451)	0.262123	3.6417	TCGA-97-A4M7-01
LUAD(N=451)	0.269854	4.373	TCGA-78-7539-01
LUAD(N=451)	0.286222	4.8248	TCGA-J2-8192-01
LUAD(N=451)	0.281203	4.6657	TCGA-86-7713-01
LUAD(N=451)	0.173449	5.2906	TCGA-67-6216-01
LUAD(N=451)	0.266324	4.6804	TCGA-44-A47G-01
LUAD(N=451)	0.226285	4.4457	TCGA-55-7816-01
LUAD(N=451)	0.259465	4.5436	TCGA-78-7147-01
LUAD(N=451)	0.271098	5.0934	TCGA-78-7633-01
LUAD(N=451)	0.212437	4.5392	TCGA-86-A4P8-01
LUAD(N=451)	0.246019	4.6294	TCGA-78-7535-01
LUAD(N=451)	0.223709	4.9566	TCGA-86-8671-01
LUAD(N=451)	0.217243	5.3519	TCGA-91-6835-01
LUAD(N=451)	0.293548	4.0046	TCGA-55-6980-01
LUAD(N=451)	0.29242	5.3256	TCGA-50-5936-01
LUAD(N=451)	0.311822	4.843	TCGA-50-5932-01
LUAD(N=451)	0.246233	4.7929	TCGA-93-A4JO-01
LUAD(N=451)	0.286074	4.4647	TCGA-49-AAR3-01
LUAD(N=451)	0.149042	4.5205	TCGA-78-7154-01
LUAD(N=451)	0.259324	3.8866	TCGA-55-7910-01
LUAD(N=451)	0.321034	4.1612	TCGA-4B-A93V-01
LUAD(N=451)	0.212512	4.5392	TCGA-91-6849-01
LUAD(N=451)	0.221003	5.9982	TCGA-MP-A4SY-01
LUAD(N=451)	0.330404	4.174	TCGA-MP-A4SV-01
LUAD(N=451)	0.22421	4.641	TCGA-55-8513-01
LUAD(N=451)	0.275674	4.2818	TCGA-MP-A4T4-01
LUAD(N=451)	0.235717	4.9764	TCGA-71-8520-01
LUAD(N=451)	0.251061	4.0841	TCGA-44-7672-01
LUAD(N=451)	0.245167	4.1652	TCGA-50-6593-01
LUAD(N=451)	0.234001	5.4343	TCGA-69-7973-01
LUAD(N=451)	0.268239	4.5261	TCGA-99-8033-01
LUAD(N=451)	0.21609	5.0343	TCGA-91-6848-01
LUAD(N=451)	0.228909	4.3855	TCGA-93-A4JP-01
LUAD(N=451)	0.225885	4.2304	TCGA-38-A44F-01
LUAD(N=451)	0.331345	3.8228	TCGA-44-7660-01
LUAD(N=451)	0.26693	2.7227	TCGA-69-7760-01
LUAD(N=451)	0.276446	4.9566	TCGA-69-7764-01
LUAD(N=451)	0.240796	3.99375	TCGA-44-2665-01
LUAD(N=451)	0.232572	5.1559	TCGA-55-8505-01
LUAD(N=451)	0.222211	4.1449	TCGA-95-7944-01
LUAD(N=451)	0.411058	4.1392	TCGA-L9-A7SV-01
LUAD(N=451)	0.29677	4.9194	TCGA-55-8089-01
LUAD(N=451)	0.206493	4.5085	TCGA-55-7283-01
LUAD(N=451)	0.288786	3.6928	TCGA-44-8117-01
LUAD(N=451)	0.236115	4.5778	TCGA-53-7626-01
LUAD(N=451)	0.201095	4.8048	TCGA-86-8673-01
LUAD(N=451)	0.283356	3.6566	TCGA-95-8494-01
LUAD(N=451)	0.233039	3.027	TCGA-97-8171-01
LUAD(N=451)	0.281659	4.8807	TCGA-50-7109-01
LUAD(N=451)	0.239108	4.5161	TCGA-44-6145-01
LUAD(N=451)	0.290472	4.6404	TCGA-55-8085-01
LUAD(N=451)	0.292096	3.5742	TCGA-NJ-A4YF-01
LUAD(N=451)	0.271592	4.7448	TCGA-NJ-A7XG-01
LUAD(N=451)	0.203225	4.2358	TCGA-55-8097-01
LUAD(N=451)	0.306035	4.3646	TCGA-NJ-A4YQ-01
LUAD(N=451)	0.173016	5.4423	TCGA-97-7547-01
LUAD(N=451)	0.35113	5.082	TCGA-55-5899-01
LUAD(N=451)	0.242253	4.1915	TCGA-44-6777-01
LUAD(N=451)	0.28249	4.7661	TCGA-55-7815-01
LUAD(N=451)	0.282026	4.3674	TCGA-91-6830-01
LUAD(N=451)	0.241473	4.9973	TCGA-44-A4SS-01
LUAD(N=451)	0.136446	4.6159	TCGA-44-7659-01
LUAD(N=451)	0.288732	3.8147	TCGA-53-7813-01
LUAD(N=451)	0.236226	4.8881	TCGA-93-A4JQ-01
LUAD(N=451)	0.279084	2.8994	TCGA-05-5428-01
LUAD(N=451)	0.18958	5.9982	TCGA-55-6986-01
LUAD(N=451)	0.20909	3.5827	TCGA-91-A4BD-01
LUAD(N=451)	0.250171	2.4727	TCGA-50-5066-01
LUAD(N=451)	0.303691	4.7159	TCGA-49-AAR9-01
LUAD(N=451)	0.292185	4.853	TCGA-55-7907-01
LUAD(N=451)	0.361815	4.845	TCGA-95-7039-01
LUAD(N=451)	0.217948	4.0401	TCGA-J2-A4AE-01
LUAD(N=451)	0.250177	4.3938	TCGA-86-8359-01
LUAD(N=451)	0.351895	4.3477	TCGA-55-8614-01
LUAD(N=451)	0.22004	5.0414	TCGA-55-7574-01
LUAD(N=451)	0.310239	4.0935	TCGA-44-5644-01
LUAD(N=451)	0.227969	5.1173	TCGA-MP-A4TI-01
LUAD(N=451)	0.206133	4.3772	TCGA-95-7948-01
LUAD(N=451)	0.173617	4.352	TCGA-50-5942-01
LUAD(N=451)	0.34535	4.5142	TCGA-78-7167-01
LUAD(N=451)	0.284109	3.1079	TCGA-78-8662-01
LUAD(N=451)	0.272179	4.1069	TCGA-86-8585-01
LUAD(N=451)	0.23432	4.7882	TCGA-50-6591-01
LUAD(N=451)	0.257379	4.1094	TCGA-MP-A4TK-01
LUAD(N=451)	0.369748	4.5856	TCGA-55-7570-01
LUAD(N=451)	0.322145	4.8405	TCGA-78-7163-01
LUAD(N=451)	0.229932	5.1231	TCGA-05-4417-01
LUAD(N=451)	0.198888	5.2847	TCGA-78-8655-01
LUAD(N=451)	0.276241	4.4463	TCGA-97-7554-01
LUAD(N=451)	0.239931	3.9801	TCGA-86-8669-01
LUAD(N=451)	0.212356	4.5608	TCGA-55-8208-01
LUAD(N=451)	0.272111	5.4536	TCGA-75-6206-01
LUAD(N=451)	0.244164	4.7231	TCGA-55-6971-01
LUAD(N=451)	0.257696	4.3162	TCGA-05-4410-01
LUAD(N=451)	0.161281	4.4556	TCGA-55-8207-01
LUAD(N=451)	0.289128	4.9041	TCGA-55-6968-01
LUAD(N=451)	0.266037	3.7017	TCGA-L4-A4E5-01
LUAD(N=451)	0.204627	4.4101	TCGA-93-7347-01
LUAD(N=451)	0.248713	5.4896	TCGA-62-A471-01
LUAD(N=451)	0.248408	4.1612	TCGA-97-8177-01
LUAD(N=451)	0.238902	5.0917	TCGA-78-7160-01
LUAD(N=451)	0.257717	4.0436	TCGA-97-7938-01
LUAD(N=451)	0.173314	4.8329	TCGA-69-8253-01
LUAD(N=451)	0.307911	4.0636	TCGA-78-7159-01
LUAD(N=451)	0.393579	4.0739	TCGA-97-7937-01
LUAD(N=451)	0.294235	3.24301	TCGA-44-2656-01
LUAD(N=451)	0.245313	4.9883	TCGA-J2-A4AD-01
LUAD(N=451)	0.248395	5.1023	TCGA-97-A4LX-01
LUAD(N=451)	0.18562	4.5186	TCGA-62-A46P-01
LUAD(N=451)	0.23524	4.2048	TCGA-55-7728-01
LUAD(N=451)	0.235821	4.9284	TCGA-55-A493-01
LUAD(N=451)	0.357414	4.8793	TCGA-MP-A4TE-01
LUAD(N=451)	0.242217	4.6742	TCGA-75-7030-01
LUAD(N=451)	0.154756	4.891	TCGA-55-7227-01
LUAD(N=451)	0.272213	4.9227	TCGA-75-5146-01
LUAD(N=451)	0.301863	4.4868	TCGA-64-5779-01
LUAD(N=451)	0.206607	4.2072	TCGA-67-4679-01
LUAD(N=451)	0.268215	4.5922	TCGA-44-7662-01
LUAD(N=451)	0.210342	4.4771	TCGA-86-8054-01
LUAD(N=451)	0.265556	4.1228	TCGA-86-6851-01
LUAD(N=451)	0.312545	4.5355	TCGA-64-5775-01
LUAD(N=451)	0.305964	5.0144	TCGA-44-7667-01
LUAD(N=451)	0.218186	4.391	TCGA-55-8619-01
LUAD(N=451)	0.300834	5.0339	TCGA-86-8281-01
LUAD(N=451)	0.281568	4.3639	TCGA-44-6148-01
LUAD(N=451)	0.352292	4.7517	TCGA-97-8179-01
LUAD(N=451)	0.209409	3.6359	TCGA-78-7153-01
LUAD(N=451)	0.307081	5.4858	TCGA-44-7669-01
LUAD(N=451)	0.27496	4.402	TCGA-86-8055-01
LUAD(N=451)	0.287111	4.3148	TCGA-95-A4VN-01
LUAD(N=451)	0.171183	4.6508	TCGA-49-6745-01
LUAD(N=451)	0.21898	4.1351	TCGA-73-7499-01
LUAD(N=451)	0.166517	3.5449	TCGA-78-7158-01
LUAD(N=451)	0.412635	4.5349	TCGA-71-6725-01
LUAD(N=451)	0.212479	4.2001	TCGA-50-6590-01
LUAD(N=451)	0.224872	4.174	TCGA-55-A4DF-01
LUAD(N=451)	0.245678	4.1027	TCGA-86-7954-01
LUAD(N=451)	0.254114	4.8105	TCGA-L9-A743-01
LUAD(N=451)	0.2215	4.8515	TCGA-55-8206-01
LUAD(N=451)	0.232494	4.1145	TCGA-86-A4P7-01
LUAD(N=451)	0.255515	4.5311	TCGA-95-8039-01
LUAD(N=451)	0.233333	4.17	TCGA-75-6212-01
LUAD(N=451)	0.228687	4.6988	TCGA-50-5055-01
LUAD(N=451)	0.233212	3.9543	TCGA-78-7150-01
LUAD(N=451)	0.266354	5.3395	TCGA-55-6978-01
LUAD(N=451)	0.294555	4.0867	TCGA-78-7536-01
LUAD(N=451)	0.292226	3.8023	TCGA-64-1681-01
LUAD(N=451)	0.243636	4.4861	TCGA-97-8552-01
LUAD(N=451)	0.300846	4.506	TCGA-49-AAR0-01
LUAD(N=451)	0.254	4.2297	TCGA-86-8668-01
LUAD(N=451)	0.165007	3.5098	TCGA-53-7624-01
LUAD(N=451)	0.252765	3.7804	TCGA-49-4490-01
LUAD(N=451)	0.401618	4.2173	TCGA-50-5946-01
LUAD(N=451)	0.274709	4.9364	TCGA-MP-A4TH-01
LUAD(N=451)	0.276569	5.1206	TCGA-91-6829-01
LUAD(N=451)	0.298713	4.7258	TCGA-78-7540-01
LUAD(N=451)	0.288498	4.3814	TCGA-99-8025-01
LUAD(N=451)	0.279323	4.7804	TCGA-44-8120-01
LUAD(N=451)	0.486036	4.0019	TCGA-55-8094-01
LUAD(N=451)	0.250158	5.0666	TCGA-49-6743-01
LUAD(N=451)	0.249869	4.3342	TCGA-99-AA5R-01
LUAD(N=451)	0.24728	4.5192	TCGA-MP-A4T7-01
LUAD(N=451)	0.195939	5.0045	TCGA-55-8090-01
LUAD(N=451)	0.211446	5.3335	TCGA-97-A4M6-01
LUAD(N=451)	0.33405	4.6329	TCGA-05-4427-01
LUAD(N=451)	0.377433	4.6224	TCGA-55-8514-01
LUAD(N=451)	0.16545	4.3534	TCGA-62-8402-01
LUAD(N=451)	0.278302	4.9146	TCGA-05-4424-01
LUAD(N=451)	0.257594	4.3292	TCGA-38-4632-01
LUAD(N=451)	0.213539	3.7171	TCGA-49-6761-01
LUAD(N=451)	0.245908	4.3938	TCGA-49-AAQV-01
LUAD(N=451)	0.255865	4.2548	TCGA-50-5072-01
LUAD(N=451)	0.257664	3.944	TCGA-50-5045-01
LUAD(N=451)	0.235298	5.5604	TCGA-86-8674-01
LUAD(N=451)	0.191516	4.5211	TCGA-50-8457-01
LUAD(N=451)	0.275544	4.3506	TCGA-95-7947-01
COAD(N=271)	0.176283	4.1103	TCGA-F4-6854-01
COAD(N=271)	0.320589	3.863	TCGA-D5-5538-01
COAD(N=271)	0.214095	4.6798	TCGA-AA-3511-01
COAD(N=271)	0.278546	4.9251	TCGA-QG-A5YX-01
COAD(N=271)	0.210982	4.1094	TCGA-G4-6320-01
COAD(N=271)	0.207928	4.9383	TCGA-CM-6164-01
COAD(N=271)	0.247201	3.6312	TCGA-A6-A567-01
COAD(N=271)	0.245979	4.6798	TCGA-DM-A0X9-01
COAD(N=271)	0.144972	4.857	TCGA-AY-A69D-01
COAD(N=271)	0.255394	4.0269	TCGA-AY-A8YK-01
COAD(N=271)	0.218639	4.0765	TCGA-5M-AAT4-01
COAD(N=271)	0.166482	4.8218	TCGA-CM-6167-01
COAD(N=271)	0.17552	5.2589	TCGA-CM-6168-01
COAD(N=271)	0.239415	4.8934	TCGA-AZ-4615-01
COAD(N=271)	0.13332	4.891	TCGA-AZ-6598-01
COAD(N=271)	0.0851427	4.8269	TCGA-A6-6653-01
COAD(N=271)	0.192273	3.6793	TCGA-NH-A50V-01
COAD(N=271)	0.19987	4.0816	TCGA-AD-6899-01
COAD(N=271)	0.205572	4.1153	TCGA-G4-6311-01
COAD(N=271)	0.223501	4.3569	TCGA-NH-A6GC-01
COAD(N=271)	0.176595	5.1486	TCGA-F4-6570-01
COAD(N=271)	0.156496	4.8465	TCGA-G4-6627-01
COAD(N=271)	0.222559	4.1867	TCGA-CM-6679-01
COAD(N=271)	0.186179	4.756	TCGA-A6-4105-01
COAD(N=271)	0.212374	5.3785	TCGA-D5-6924-01
COAD(N=271)	0.292721	3.9012	TCGA-AD-6965-01
COAD(N=271)	0.224339	4.7965	TCGA-D5-6931-01
COAD(N=271)	0.236961	2.63098	TCGA-A6-5656-01
COAD(N=271)	0.290896	4.5571	TCGA-DM-A1DA-01
COAD(N=271)	0.108158	4.3385	TCGA-F4-6461-01
COAD(N=271)	0.158413	4.9589	TCGA-F4-6703-01
COAD(N=271)	0.130924	4.7608	TCGA-AA-3492-01
COAD(N=271)	0.200678	4.623	TCGA-G4-6293-01
COAD(N=271)	0.192273	3.8719	TCGA-AA-3496-01
COAD(N=271)	0.251872	4.6554	TCGA-DM-A28E-01
COAD(N=271)	0.209876	4.889	TCGA-CK-6747-01
COAD(N=271)	0.151463	4.3024	TCGA-CA-5255-01
COAD(N=271)	0.278502	4.5958	TCGA-CK-4947-01
COAD(N=271)	0.22178	4.7448	TCGA-AD-6888-01
COAD(N=271)	0.113593	3.794	TCGA-F4-6809-01
COAD(N=271)	0.159012	4.6949	TCGA-CK-5914-01
COAD(N=271)	0.258381	4.7976	TCGA-D5-6532-01
COAD(N=271)	0.193601	4.9737	TCGA-3L-AA1B-01
COAD(N=271)	0.222172	3.9755	TCGA-G4-6588-01
COAD(N=271)	0.187589	5.2354	TCGA-A6-6138-01
COAD(N=271)	0.220098	4.4562	TCGA-F4-6808-01
COAD(N=271)	0.189565	3.4331	TCGA-G4-6317-01
COAD(N=271)	0.331032	3.8095	TCGA-CK-4952-01
COAD(N=271)	0.177643	4.7882	TCGA-G4-6309-01
COAD(N=271)	0.191613	2.8178	TCGA-CM-5868-01
COAD(N=271)	0.226678	5.0063	TCGA-AD-6964-01
COAD(N=271)	0.35429	3.7105	TCGA-G4-6295-01
COAD(N=271)	0.26364	4.4881	TCGA-NH-A50T-01
COAD(N=271)	0.251952	3.3435	TCGA-D5-5539-01
COAD(N=271)	0.220912	4.1523	TCGA-AZ-4315-01
COAD(N=271)	0.291376	4.6955	TCGA-AA-3506-01
COAD(N=271)	0.166717	5.0357	TCGA-AU-6004-01
COAD(N=271)	0.250464	4.7093	TCGA-AY-6386-01
COAD(N=271)	0.121879	3.87459	TCGA-A6-5661-01
COAD(N=271)	0.334202	3.402	TCGA-CA-5797-01
COAD(N=271)	0.153356	4.0251	TCGA-A6-5662-01
COAD(N=271)	0.168154	4.8334	TCGA-AA-3489-01
COAD(N=271)	0.187543	4.174	TCGA-DM-A1D8-01
COAD(N=271)	0.323723	4.018	TCGA-AZ-6599-01
COAD(N=271)	0.181333	3.6428	TCGA-G4-6299-01
COAD(N=271)	0.171728	5.1182	TCGA-AD-5900-01
COAD(N=271)	0.306383	4.4542	TCGA-A6-5666-01
COAD(N=271)	0.17249	4.0055	TCGA-DM-A1D7-01
COAD(N=271)	0.174314	4.2533	TCGA-CM-6676-01
COAD(N=271)	0.168605	3.0411	TCGA-G4-6626-01
COAD(N=271)	0.214006	3.836	TCGA-AA-3660-01
COAD(N=271)	0.207422	4.9402	TCGA-NH-A8F7-01
COAD(N=271)	0.208243	5.3256	TCGA-AA-3712-01
COAD(N=271)	0.170205	4.1907	TCGA-CM-4743-01
COAD(N=271)	0.186201	3.8729	TCGA-G4-6315-01
COAD(N=271)	0.206533	4.1343	TCGA-CM-4747-01
COAD(N=271)	0.14777	3.5035	TCGA-AZ-6606-01
COAD(N=271)	0.283603	3.7324	TCGA-DM-A285-01
COAD(N=271)	0.25702	4.3618	TCGA-A6-6142-01
COAD(N=271)	0.1982	4.9355	TCGA-CM-6171-01
COAD(N=271)	0.210968	3.9204	TCGA-A6-2675-01
COAD(N=271)	0.171023	3.1112	TCGA-G4-6298-01
COAD(N=271)	0.175437	3.6393	TCGA-CM-6163-01
COAD(N=271)	0.267994	3.47827	TCGA-A6-6650-01
COAD(N=271)	0.252628	4.1931	TCGA-AM-5820-01
COAD(N=271)	0.162504	4.9444	TCGA-A6-6654-01
COAD(N=271)	0.283647	3.9765	TCGA-CK-5912-01
COAD(N=271)	0.166566	3.6417	TCGA-CM-5349-01
COAD(N=271)	0.106518	3.6725	TCGA-DM-A28A-01
COAD(N=271)	0.17025	5.284	TCGA-WS-AB45-01
COAD(N=271)	0.231421	4.863	TCGA-CM-6677-01
COAD(N=271)	0.199758	4.5693	TCGA-AD-6548-01
COAD(N=271)	0.253777	3.4517	TCGA-AA-3509-01
COAD(N=271)	0.214805	4.5386	TCGA-D5-6926-01
COAD(N=271)	0.169971	4.3321	TCGA-AZ-4616-01
COAD(N=271)	0.261032	4.5154	TCGA-D5-6898-01
COAD(N=271)	0.216684	4.4529	TCGA-A6-2685-01
COAD(N=271)	0.189344	4.0892	TCGA-DM-A1HA-01
COAD(N=271)	0.203897	4.1136	TCGA-DM-A280-01
COAD(N=271)	0.306142	5.6806	TCGA-AA-3713-01
COAD(N=271)	0.375389	4.5497	TCGA-AA-3502-01
COAD(N=271)	0.217109	5.4084	TCGA-CK-5913-01
COAD(N=271)	0.215528	3.4543	TCGA-4N-A93T-01
COAD(N=271)	0.180882	4.5336	TCGA-F4-6855-01
COAD(N=271)	0.186771	4.4887	TCGA-QG-A5YV-01
COAD(N=271)	0.254703	3.0757	TCGA-CM-6166-01
COAD(N=271)	0.179972	4.5982	TCGA-G4-6321-01
COAD(N=271)	0.168884	4.5663	TCGA-D5-6539-01
COAD(N=271)	0.220347	3.0893	TCGA-CM-5344-01
COAD(N=271)	0.265463	4.5778	TCGA-D5-6536-01
COAD(N=271)	0.174942	4.1153	TCGA-A6-6140-01
COAD(N=271)	0.211801	4.6849	TCGA-A6-A566-01
COAD(N=271)	0.177641	4.3126	TCGA-A6-6141-01
COAD(N=271)	0.18848	4.01	TCGA-D5-5541-01
COAD(N=271)	0.2797	4.2095	TCGA-AM-5821-01
COAD(N=271)	0.181246	3.9022	TCGA-AD-6901-01
COAD(N=271)	0.229639	4.9393	TCGA-CM-6161-01
COAD(N=271)	0.244285	3.6928	TCGA-5M-AAT5-01
COAD(N=271)	0.191389	5.3223	TCGA-CK-6748-01
COAD(N=271)	0.1969	5.4453	TCGA-D5-6540-01
COAD(N=271)	0.271681	4.2803	TCGA-AZ-4684-01
COAD(N=271)	0.236842	4.2973	TCGA-5M-AAT6-01
COAD(N=271)	0.152913	5.1306	TCGA-G4-6302-01
COAD(N=271)	0.205158	4.3046	TCGA-NH-A6GA-01
COAD(N=271)	0.182955	4.5922	TCGA-AA-3655-01
COAD(N=271)	0.163262	3.6972	TCGA-A6-6652-01
COAD(N=271)	0.202642	4.449	TCGA-CM-5863-01
COAD(N=271)	0.189187	3.945	TCGA-CM-6678-01
COAD(N=271)	0.180941	4.8002	TCGA-D5-6529-01
COAD(N=271)	0.164988	4.9322	TCGA-T9-A92H-01
COAD(N=271)	0.182742	4.3392	TCGA-A6-5657-01
[truncated: 8,058 more rows]

## Sheet: RNAss
	RNAss	Expression	SampleName
GBM(N=152)	0.38078	4.2921	TCGA-19-1787-01
GBM(N=152)	0.244185	4.7501	TCGA-06-5412-01
GBM(N=152)	0.300636	4.8788	TCGA-12-5299-01
GBM(N=152)	0.277819	5.1732	TCGA-06-2565-01
GBM(N=152)	0.263753	4.6877	TCGA-06-2561-01
GBM(N=152)	0.272068	4.1203	TCGA-06-0132-01
GBM(N=152)	0.3477	5.076	TCGA-19-2629-01
GBM(N=152)	0.371149	3.9012	TCGA-06-0238-01
GBM(N=152)	0.298258	4.3227	TCGA-06-0749-01
GBM(N=152)	0.353419	5.0427	TCGA-06-0174-01
GBM(N=152)	0.224241	4.4463	TCGA-06-5410-01
GBM(N=152)	0.193742	4.1019	TCGA-28-2513-01
GBM(N=152)	0.271018	5.6433	TCGA-76-4929-01
GBM(N=152)	0.223213	4.7426	TCGA-06-0645-01
GBM(N=152)	0.359857	5.1764	TCGA-32-2634-01
GBM(N=152)	0.23405	3.7625	TCGA-06-0141-01
GBM(N=152)	0.290712	5.2095	TCGA-06-0125-01
GBM(N=152)	0.301937	4.8136	TCGA-26-1442-01
GBM(N=152)	0.322006	4.3177	TCGA-26-5136-01
GBM(N=152)	0.300397	4.6381	TCGA-14-1034-01
GBM(N=152)	0.261613	4.3306	TCGA-06-0184-01
GBM(N=152)	0.33941	4.664	TCGA-12-3652-01
GBM(N=152)	0.254308	5.1002	TCGA-76-4927-01
GBM(N=152)	0.341124	4.5988	TCGA-14-0790-01
GBM(N=152)	0.288	4.7225	TCGA-26-5132-01
GBM(N=152)	0.316759	5.1792	TCGA-76-4932-01
GBM(N=152)	0.344886	5.0365	TCGA-32-1970-01
GBM(N=152)	0.368071	3.2112	TCGA-06-0219-01
GBM(N=152)	0.314191	4.7898	TCGA-14-0787-01
GBM(N=152)	0.326287	5.2862	TCGA-12-0618-01
GBM(N=152)	0.307634	3.755	TCGA-27-2524-01
GBM(N=152)	0.325904	5.1851	TCGA-08-0386-01
GBM(N=152)	0.177315	4.6189	TCGA-06-0190-01
GBM(N=152)	0.28364	4.5342	TCGA-06-0745-01
GBM(N=152)	0.283045	4.8885	TCGA-26-5135-01
GBM(N=152)	0.187724	3.7507	TCGA-41-3915-01
GBM(N=152)	0.357211	3.4277	TCGA-27-1831-01
GBM(N=152)	0.258225	5.1347	TCGA-28-1753-01
GBM(N=152)	0.37073	4.6899	TCGA-12-5295-01
GBM(N=152)	0.371776	4.656	TCGA-28-5204-01
GBM(N=152)	0.225761	5.3002	TCGA-06-2569-01
GBM(N=152)	0.21773	5.0229	TCGA-27-1830-01
GBM(N=152)	0.315554	4.996	TCGA-06-2559-01
GBM(N=152)	0.379364	4.2571	TCGA-27-2526-01
GBM(N=152)	0.337856	5.3299	TCGA-06-5856-01
GBM(N=152)	0.253208	4.7629	TCGA-06-5418-01
GBM(N=152)	0.286167	5.1502	TCGA-06-5414-01
GBM(N=152)	0.415285	5.6756	TCGA-06-5417-01
GBM(N=152)	0.336075	2.2753	TCGA-26-5134-01
GBM(N=152)	0.362947	5.1355	TCGA-76-4925-01
GBM(N=152)	0.300638	4.9547	TCGA-28-2510-01
GBM(N=152)	0.331728	4.9113	TCGA-06-5413-01
GBM(N=152)	0.28228	5.009	TCGA-06-0646-01
GBM(N=152)	0.37426	4.864	TCGA-12-3650-01
GBM(N=152)	0.360812	4.6154	TCGA-12-0616-01
GBM(N=152)	0.300235	5.7716	TCGA-28-5215-01
GBM(N=152)	0.212531	4.2335	TCGA-19-2620-01
GBM(N=152)	0.336219	4.1178	TCGA-16-0846-01
GBM(N=152)	0.239843	5.1384	TCGA-02-0047-01
GBM(N=152)	0.360016	4.7263	TCGA-19-2624-01
GBM(N=152)	0.219505	4.1595	TCGA-32-1982-01
GBM(N=152)	0.342673	4.6071	TCGA-27-1835-01
GBM(N=152)	0.264925	4.5736	TCGA-06-0747-01
GBM(N=152)	0.369696	4.579	TCGA-28-5220-01
GBM(N=152)	0.331725	4.4634	TCGA-14-0817-01
GBM(N=152)	0.317852	4.284	TCGA-06-2570-01
GBM(N=152)	0.170967	5	TCGA-41-4097-01
GBM(N=152)	0.273362	4.98443	TCGA-06-0211-01
GBM(N=152)	0.408749	5.2215	TCGA-02-2483-01
GBM(N=152)	0.326861	5.381	TCGA-76-4931-01
GBM(N=152)	0.251861	4.74151	TCGA-06-0156-01
GBM(N=152)	0.375565	5.318	TCGA-27-2523-01
GBM(N=152)	0.331587	4.7991	TCGA-27-1837-01
GBM(N=152)	0.314464	4.1368	TCGA-06-0744-01
GBM(N=152)	0.204947	4.38	TCGA-06-0750-01
GBM(N=152)	0.341515	4.3082	TCGA-32-5222-01
GBM(N=152)	0.321821	4.7645	TCGA-27-2519-01
GBM(N=152)	0.305004	5.2231	TCGA-12-0821-01
GBM(N=152)	0.27496	5.1595	TCGA-19-2619-01
GBM(N=152)	0.260668	4.8605	TCGA-12-0619-01
GBM(N=152)	0.253394	4.5952	TCGA-28-5213-01
GBM(N=152)	0.190038	5.0339	TCGA-14-0789-01
GBM(N=152)	0.328311	5.2529	TCGA-28-5209-01
GBM(N=152)	0.18855	6.2302	TCGA-28-5218-01
GBM(N=152)	0.302002	4.9552	TCGA-28-2514-01
GBM(N=152)	0.338944	5.2612	TCGA-06-5859-01
GBM(N=152)	0.306046	4.5534	TCGA-28-2509-01
GBM(N=152)	0.413386	5.3516	TCGA-14-1825-01
GBM(N=152)	0.252873	4.1684	TCGA-19-4065-01
GBM(N=152)	0.349145	4.9704	TCGA-02-2485-01
GBM(N=152)	0.340443	4.5236	TCGA-12-1597-01
GBM(N=152)	0.353672	4.774	TCGA-28-1747-01
GBM(N=152)	0.287453	4.854	TCGA-28-2499-01
GBM(N=152)	0.200798	4.4874	TCGA-06-0649-01
GBM(N=152)	0.260515	4.9928	TCGA-06-2564-01
GBM(N=152)	0.315353	5.2832	TCGA-06-5408-01
GBM(N=152)	0.240376	4.3002	TCGA-27-1832-01
GBM(N=152)	0.34491	2.9857	TCGA-14-1829-01
GBM(N=152)	0.216522	4.6288	TCGA-32-2615-01
GBM(N=152)	0.243398	4.8876	TCGA-06-0158-01
GBM(N=152)	0.328075	4.8699	TCGA-06-2558-01
GBM(N=152)	0.279298	4.7777	TCGA-28-5216-01
GBM(N=152)	0.302424	5.1416	TCGA-28-5207-01
GBM(N=152)	0.283211	4.4938	TCGA-41-2572-01
GBM(N=152)	0.229151	4.5311	TCGA-06-0130-01
GBM(N=152)	0.379066	5.5116	TCGA-06-5416-01
GBM(N=152)	0.310621	4.4595	TCGA-06-0168-01
GBM(N=152)	0.18783	4.8274	TCGA-02-0055-01
GBM(N=152)	0.295523	4.8997	TCGA-06-5415-01
GBM(N=152)	0.342629	5.0648	TCGA-06-5411-01
GBM(N=152)	0.247994	4.1772	TCGA-26-5139-01
GBM(N=152)	0.239546	5.1111	TCGA-76-4928-01
GBM(N=152)	0.230865	5.0321	TCGA-06-0644-01
GBM(N=152)	0.385305	4.5644	TCGA-14-0871-01
GBM(N=152)	0.310858	4.847	TCGA-32-2632-01
GBM(N=152)	0.229519	4.6253	TCGA-06-0882-01
GBM(N=152)	0.248772	4.4463	TCGA-19-2625-01
GBM(N=152)	0.262616	4.6142	TCGA-32-1980-01
GBM(N=152)	0.261966	5.2111	TCGA-27-1834-01
GBM(N=152)	0.324288	4.7372	TCGA-41-2571-01
GBM(N=152)	0.144216	4.4713	TCGA-14-0781-01
GBM(N=152)	0.31093	4.5608	TCGA-06-0157-01
GBM(N=152)	0.373504	5.3548	TCGA-12-3653-01
GBM(N=152)	0.288779	4.853	TCGA-76-4926-01
GBM(N=152)	0.384179	5.2338	TCGA-26-5133-01
GBM(N=152)	0.228228	4.9108	TCGA-06-2562-01
GBM(N=152)	0.371605	5.1215	TCGA-27-2521-01
GBM(N=152)	0.416739	5.2453	TCGA-41-5651-01
GBM(N=152)	0.205321	4.5066	TCGA-06-0210-01
GBM(N=152)	0.413504	4.9677	TCGA-19-5960-01
GBM(N=152)	0.335177	5.0286	TCGA-06-0686-01
GBM(N=152)	0.32378	4.677	TCGA-06-2563-01
GBM(N=152)	0.310311	4.8223	TCGA-15-1444-01
GBM(N=152)	0.262515	3.3105	TCGA-32-4213-01
GBM(N=152)	0.341141	5.0479	TCGA-15-0742-01
GBM(N=152)	0.298758	4.9137	TCGA-06-0187-01
GBM(N=152)	0.386857	5.5958	TCGA-19-1390-01
GBM(N=152)	0.311573	5.0427	TCGA-06-2557-01
GBM(N=152)	0.234663	4.7523	TCGA-06-0878-01
GBM(N=152)	0.42025	5.1954	TCGA-06-0129-01
GBM(N=152)	0.209552	4.9937	TCGA-16-1045-01
GBM(N=152)	0.312989	5.0237	TCGA-06-2567-01
GBM(N=152)	0.344147	4.9117	TCGA-32-2616-01
GBM(N=152)	0.25192	3.8239	TCGA-06-0138-01
GBM(N=152)	0.330644	5.0036	TCGA-28-5208-01
GBM(N=152)	0.278959	5.5907	TCGA-06-1804-01
GBM(N=152)	0.290475	4.0994	TCGA-14-2554-01
GBM(N=152)	0.286747	4.9336	TCGA-27-2528-01
GBM(N=152)	0.294418	5.0828	TCGA-06-5858-01
GBM(N=152)	0.393702	3.4868	TCGA-06-0178-01
GBM(N=152)	0.310961	3.5149	TCGA-14-1823-01
GBM(N=152)	0.249292	4.2304	TCGA-06-0743-01
GBMLGG(N=659)	0.38078	4.2921	TCGA-19-1787-01
GBMLGG(N=659)	0.386703	5.3078	TCGA-S9-A7J2-01
GBMLGG(N=659)	0.399523	5.8948	TCGA-E1-A7YI-01
GBMLGG(N=659)	0.244185	4.7501	TCGA-06-5412-01
GBMLGG(N=659)	0.43275	5.1148	TCGA-DU-7302-01
GBMLGG(N=659)	0.337462	5.1355	TCGA-DU-A7TI-01
GBMLGG(N=659)	0.300636	4.8788	TCGA-12-5299-01
GBMLGG(N=659)	0.24781	4.691	TCGA-P5-A5EX-01
GBMLGG(N=659)	0.237004	5.1938	TCGA-HT-8563-01
GBMLGG(N=659)	0.369447	4.991	TCGA-FG-A60K-01
GBMLGG(N=659)	0.277819	5.1732	TCGA-06-2565-01
GBMLGG(N=659)	0.263753	4.6877	TCGA-06-2561-01
GBMLGG(N=659)	0.306415	5.0985	TCGA-CS-5397-01
GBMLGG(N=659)	0.377279	5.2969	TCGA-E1-5322-01
GBMLGG(N=659)	0.412938	5.1136	TCGA-HT-8558-01
GBMLGG(N=659)	0.307819	5.2188	TCGA-S9-A6U8-01
GBMLGG(N=659)	0.264894	4.6742	TCGA-HT-7854-01
GBMLGG(N=659)	0.373606	4.7225	TCGA-HT-7467-01
GBMLGG(N=659)	0.388723	5.0605	TCGA-HT-7874-01
GBMLGG(N=659)	0.275283	5.1555	TCGA-S9-A6TV-01
GBMLGG(N=659)	0.342922	4.8929	TCGA-VM-A8CD-01
GBMLGG(N=659)	0.272068	4.1203	TCGA-06-0132-01
GBMLGG(N=659)	0.337745	5.2506	TCGA-HT-7616-01
GBMLGG(N=659)	0.356436	5.1469	TCGA-KT-A7W1-01
GBMLGG(N=659)	0.318805	4.7148	TCGA-P5-A5F2-01
GBMLGG(N=659)	0.3477	5.076	TCGA-19-2629-01
GBMLGG(N=659)	0.378647	4.7302	TCGA-HT-7607-01
GBMLGG(N=659)	0.371149	3.9012	TCGA-06-0238-01
GBMLGG(N=659)	0.313235	4.9996	TCGA-HT-7873-01
GBMLGG(N=659)	0.298258	4.3227	TCGA-06-0749-01
GBMLGG(N=659)	0.418626	4.8783	TCGA-HT-7603-01
GBMLGG(N=659)	0.371451	4.748	TCGA-DB-A64P-01
GBMLGG(N=659)	0.353419	5.0427	TCGA-06-0174-01
GBMLGG(N=659)	0.378395	4.8151	TCGA-HW-7486-01
GBMLGG(N=659)	0.316104	4.5717	TCGA-P5-A5F1-01
GBMLGG(N=659)	0.320214	4.3869	TCGA-DU-7011-01
GBMLGG(N=659)	0.388823	4.427	TCGA-P5-A77X-01
GBMLGG(N=659)	0.350277	4.7231	TCGA-HW-7493-01
GBMLGG(N=659)	0.317677	4.5663	TCGA-VM-A8CA-01
GBMLGG(N=659)	0.395561	5.0282	TCGA-DU-7015-01
GBMLGG(N=659)	0.453715	4.865	TCGA-TM-A7C5-01
GBMLGG(N=659)	0.363838	4.9612	TCGA-DU-8162-01
GBMLGG(N=659)	0.336381	4.5154	TCGA-TM-A84O-01
GBMLGG(N=659)	0.224241	4.4463	TCGA-06-5410-01
GBMLGG(N=659)	0.312108	4.9644	TCGA-S9-A7R3-01
GBMLGG(N=659)	0.370484	5.248	TCGA-TQ-A7RN-01
GBMLGG(N=659)	0.193742	4.1019	TCGA-28-2513-01
GBMLGG(N=659)	0.384459	5.3782	TCGA-DU-A6S6-01
GBMLGG(N=659)	0.382138	5.0943	TCGA-P5-A735-01
GBMLGG(N=659)	0.269071	4.8585	TCGA-HT-7691-01
GBMLGG(N=659)	0.40151	4.3002	TCGA-FG-A6J1-01
GBMLGG(N=659)	0.208199	5.1482	TCGA-S9-A7R7-01
GBMLGG(N=659)	0.271018	5.6433	TCGA-76-4929-01
GBMLGG(N=659)	0.270824	5.1831	TCGA-DU-6402-01
GBMLGG(N=659)	0.325003	3.9041	TCGA-HT-7684-01
GBMLGG(N=659)	0.341396	5.1784	TCGA-HT-8104-01
GBMLGG(N=659)	0.343271	5.0896	TCGA-FN-7833-01
GBMLGG(N=659)	0.303656	4.7442	TCGA-HT-7473-01
GBMLGG(N=659)	0.223213	4.7426	TCGA-06-0645-01
GBMLGG(N=659)	0.397954	4.4304	TCGA-HT-8019-01
GBMLGG(N=659)	0.393368	5.5179	TCGA-TQ-A7RU-01
GBMLGG(N=659)	0.317123	4.836	TCGA-DB-A4XF-01
GBMLGG(N=659)	0.367646	4.7104	TCGA-FG-A713-01
GBMLGG(N=659)	0.224431	4.2795	TCGA-E1-A7YL-01
GBMLGG(N=659)	0.352304	5.2265	TCGA-CS-5396-01
GBMLGG(N=659)	0.413635	5.2649	TCGA-HW-8322-01
GBMLGG(N=659)	0.243783	4.7285	TCGA-S9-A6U9-01
GBMLGG(N=659)	0.372893	4.6657	TCGA-HT-7676-01
GBMLGG(N=659)	0.341731	5.5027	TCGA-HT-7469-01
GBMLGG(N=659)	0.359857	5.1764	TCGA-32-2634-01
GBMLGG(N=659)	0.332109	4.7603	TCGA-HT-7478-01
GBMLGG(N=659)	0.359226	5.1048	TCGA-DU-A5TW-01
GBMLGG(N=659)	0.358166	4.9289	TCGA-S9-A6TX-01
GBMLGG(N=659)	0.404822	5.1252	TCGA-RY-A83Z-01
GBMLGG(N=659)	0.23405	3.7625	TCGA-06-0141-01
GBMLGG(N=659)	0.290712	5.2095	TCGA-06-0125-01
GBMLGG(N=659)	0.454029	4.6347	TCGA-FG-A6IZ-01
GBMLGG(N=659)	0.323747	5.3184	TCGA-CS-4941-01
GBMLGG(N=659)	0.289868	4.8105	TCGA-DH-A7UT-01
GBMLGG(N=659)	0.365284	5.1579	TCGA-DU-5871-01
GBMLGG(N=659)	0.315268	5.2273	TCGA-HW-8321-01
GBMLGG(N=659)	0.441098	5.0444	TCGA-EZ-7264-01
GBMLGG(N=659)	0.363674	5.407	TCGA-CS-6666-01
GBMLGG(N=659)	0.428302	5.4572	TCGA-HW-7491-01
GBMLGG(N=659)	0.351678	5.5135	TCGA-S9-A6U1-01
GBMLGG(N=659)	0.401469	5.3385	TCGA-E1-5307-01
GBMLGG(N=659)	0.239037	5.2858	TCGA-DU-A76L-01
GBMLGG(N=659)	0.357517	5.1486	TCGA-HW-7495-01
GBMLGG(N=659)	0.433664	4.511	TCGA-CS-6669-01
GBMLGG(N=659)	0.400695	4.6611	TCGA-HT-7481-01
GBMLGG(N=659)	0.332754	5.1534	TCGA-DU-8163-01
GBMLGG(N=659)	0.301937	4.8136	TCGA-26-1442-01
GBMLGG(N=659)	0.330878	3.7432	TCGA-HT-8110-01
GBMLGG(N=659)	0.416379	5.2001	TCGA-RY-A840-01
GBMLGG(N=659)	0.307393	4.4628	TCGA-VM-A8C9-01
GBMLGG(N=659)	0.355603	5.2103	TCGA-HW-8319-01
GBMLGG(N=659)	0.324909	5.2947	TCGA-HT-7482-01
GBMLGG(N=659)	0.305668	4.8365	TCGA-QH-A6CW-01
GBMLGG(N=659)	0.370476	5.1077	TCGA-DU-5870-01
GBMLGG(N=659)	0.358153	4.796	TCGA-TM-A84S-01
GBMLGG(N=659)	0.322006	4.3177	TCGA-26-5136-01
GBMLGG(N=659)	0.300397	4.6381	TCGA-14-1034-01
GBMLGG(N=659)	0.261613	4.3306	TCGA-06-0184-01
GBMLGG(N=659)	0.33941	4.664	TCGA-12-3652-01
GBMLGG(N=659)	0.345109	5.3045	TCGA-RY-A845-01
GBMLGG(N=659)	0.254308	5.1002	TCGA-76-4927-01
GBMLGG(N=659)	0.344397	5.4835	TCGA-FG-8182-01
GBMLGG(N=659)	0.341124	4.5988	TCGA-14-0790-01
GBMLGG(N=659)	0.288	4.7225	TCGA-26-5132-01
GBMLGG(N=659)	0.280505	4.2204	TCGA-FG-6688-01
GBMLGG(N=659)	0.261075	4.5386	TCGA-TQ-A7RP-01
GBMLGG(N=659)	0.401004	4.9477	TCGA-HT-8113-01
GBMLGG(N=659)	0.316759	5.1792	TCGA-76-4932-01
GBMLGG(N=659)	0.357075	5.064	TCGA-HT-7689-01
GBMLGG(N=659)	0.388953	4.6065	TCGA-FG-7638-01
GBMLGG(N=659)	0.358239	5.5342	TCGA-DU-7013-01
GBMLGG(N=659)	0.344886	5.0365	TCGA-32-1970-01
GBMLGG(N=659)	0.299397	4.8095	TCGA-E1-A7Z3-01
GBMLGG(N=659)	0.330853	4.7496	TCGA-HT-7476-01
GBMLGG(N=659)	0.352775	5.1441	TCGA-TQ-A7RG-01
GBMLGG(N=659)	0.382466	4.8033	TCGA-FG-8181-01
GBMLGG(N=659)	0.412782	5.6568	TCGA-DU-A7T6-01
GBMLGG(N=659)	0.346953	4.9132	TCGA-DB-A4XC-01
GBMLGG(N=659)	0.309587	4.722	TCGA-FG-A4MW-01
GBMLGG(N=659)	0.368071	3.2112	TCGA-06-0219-01
GBMLGG(N=659)	0.341156	5.0224	TCGA-DH-5142-01
GBMLGG(N=659)	0.314191	4.7898	TCGA-14-0787-01
GBMLGG(N=659)	0.342324	5.2895	TCGA-S9-A6U2-01
GBMLGG(N=659)	0.326287	5.2862	TCGA-12-0618-01
GBMLGG(N=659)	0.307634	3.755	TCGA-27-2524-01
GBMLGG(N=659)	0.320186	5.5466	TCGA-TQ-A7RH-01
GBMLGG(N=659)	0.325904	5.1851	TCGA-08-0386-01
GBMLGG(N=659)	0.310636	4.8115	TCGA-DB-A75M-01
GBMLGG(N=659)	0.348809	5.2138	TCGA-HT-8012-01
GBMLGG(N=659)	0.387784	5.1752	TCGA-S9-A7QW-01
GBMLGG(N=659)	0.356617	4.2204	TCGA-P5-A733-01
GBMLGG(N=659)	0.351233	4.9556	TCGA-E1-A7Z4-01
GBMLGG(N=659)	0.236834	4.0773	TCGA-DU-A5TR-01
GBMLGG(N=659)	0.343319	4.8289	TCGA-FG-8185-01
GBMLGG(N=659)	0.35402	5.2285	TCGA-HW-8320-01
GBMLGG(N=659)	0.304369	4.6247	TCGA-CS-6667-01
GBMLGG(N=659)	0.388729	5.2721	TCGA-DU-5849-01
GBMLGG(N=659)	0.387263	5.0562	TCGA-DB-5279-01
GBMLGG(N=659)	0.177315	4.6189	TCGA-06-0190-01
GBMLGG(N=659)	0.385834	4.8788	TCGA-CS-6670-01
GBMLGG(N=659)	0.325534	4.2921	TCGA-DB-A64V-01
GBMLGG(N=659)	0.28364	4.5342	TCGA-06-0745-01
GBMLGG(N=659)	0.254835	4.8856	TCGA-DU-5854-01
GBMLGG(N=659)	0.394779	5.3565	TCGA-DH-A7UR-01
GBMLGG(N=659)	0.342529	5.2906	TCGA-S9-A6WL-01
GBMLGG(N=659)	0.345236	4.7253	TCGA-HT-7880-01
GBMLGG(N=659)	0.283045	4.8885	TCGA-26-5135-01
GBMLGG(N=659)	0.383322	5.302	TCGA-E1-5318-01
GBMLGG(N=659)	0.409486	5.76	TCGA-DU-6393-01
GBMLGG(N=659)	0.187724	3.7507	TCGA-41-3915-01
GBMLGG(N=659)	0.356087	4.9084	TCGA-DU-5853-01
GBMLGG(N=659)	0.416429	5.6865	TCGA-TM-A84J-01
GBMLGG(N=659)	0.417368	5.1748	TCGA-FG-5962-01
GBMLGG(N=659)	0.357211	3.4277	TCGA-27-1831-01
GBMLGG(N=659)	0.370066	5.0709	TCGA-F6-A8O4-01
GBMLGG(N=659)	0.258225	5.1347	TCGA-28-1753-01
GBMLGG(N=659)	0.380331	4.9065	TCGA-S9-A7R1-01
GBMLGG(N=659)	0.37073	4.6899	TCGA-12-5295-01
GBMLGG(N=659)	0.428114	5.6634	TCGA-TM-A84M-01
GBMLGG(N=659)	0.391914	4.9203	TCGA-HT-8107-01
GBMLGG(N=659)	0.384531	5.0255	TCGA-P5-A5ET-01
GBMLGG(N=659)	0.369744	4.7898	TCGA-P5-A72W-01
GBMLGG(N=659)	0.309451	4.8505	TCGA-FG-A70Y-01
GBMLGG(N=659)	0.395568	5.1607	TCGA-TM-A84R-01
GBMLGG(N=659)	0.345539	4.8837	TCGA-HW-A5KM-01
GBMLGG(N=659)	0.412869	5.5189	TCGA-HT-7477-01
GBMLGG(N=659)	0.264973	4.6719	TCGA-FG-A87Q-01
GBMLGG(N=659)	0.310867	4.9458	TCGA-FG-A70Z-01
GBMLGG(N=659)	0.25158	5.0326	TCGA-FG-A4MU-01
GBMLGG(N=659)	0.381674	5.5435	TCGA-DB-A4XB-01
GBMLGG(N=659)	0.344404	4.847	TCGA-WY-A85D-01
GBMLGG(N=659)	0.404709	5.2146	TCGA-FG-7641-01
GBMLGG(N=659)	0.347954	4.863	TCGA-DU-5872-01
GBMLGG(N=659)	0.3533	4.6253	TCGA-FG-6689-01
GBMLGG(N=659)	0.452225	4.686	TCGA-DB-5277-01
GBMLGG(N=659)	0.371776	4.656	TCGA-28-5204-01
GBMLGG(N=659)	0.385412	4.8495	TCGA-HT-A615-01
GBMLGG(N=659)	0.338338	5.0374	TCGA-DU-7301-01
GBMLGG(N=659)	0.335496	5.24	TCGA-P5-A5EW-01
GBMLGG(N=659)	0.225761	5.3002	TCGA-06-2569-01
GBMLGG(N=659)	0.371699	4.9496	TCGA-HT-A5RB-01
GBMLGG(N=659)	0.243262	4.7929	TCGA-E1-A7YN-01
GBMLGG(N=659)	0.21773	5.0229	TCGA-27-1830-01
GBMLGG(N=659)	0.357682	4.6474	TCGA-QH-A6XC-01
GBMLGG(N=659)	0.315554	4.996	TCGA-06-2559-01
GBMLGG(N=659)	0.262217	5.1635	TCGA-S9-A6WN-01
GBMLGG(N=659)	0.412814	4.8954	TCGA-DB-A64L-01
GBMLGG(N=659)	0.423678	5.5379	TCGA-TM-A84I-01
GBMLGG(N=659)	0.427749	4.9397	TCGA-QH-A6CZ-01
GBMLGG(N=659)	0.289737	4.0575	TCGA-WY-A858-01
GBMLGG(N=659)	0.438067	5.5479	TCGA-VM-A8CB-01
GBMLGG(N=659)	0.379364	4.2571	TCGA-27-2526-01
GBMLGG(N=659)	0.291394	5.0418	TCGA-VM-A8CF-01
GBMLGG(N=659)	0.337856	5.3299	TCGA-06-5856-01
GBMLGG(N=659)	0.353799	4.591	TCGA-HT-7608-01
GBMLGG(N=659)	0.352575	4.8167	TCGA-CS-4938-01
GBMLGG(N=659)	0.362528	4.2803	TCGA-QH-A6X5-01
GBMLGG(N=659)	0.335992	5.4732	TCGA-DU-8166-01
GBMLGG(N=659)	0.274815	5.2601	TCGA-HT-8018-01
GBMLGG(N=659)	0.367629	4.837	TCGA-DU-7292-01
GBMLGG(N=659)	0.322083	4.741	TCGA-S9-A6TU-01
GBMLGG(N=659)	0.289456	4.4523	TCGA-DB-A75P-01
GBMLGG(N=659)	0.253208	4.7629	TCGA-06-5418-01
GBMLGG(N=659)	0.361519	4.7725	TCGA-FG-6691-01
GBMLGG(N=659)	0.370263	5.1989	TCGA-DU-6399-01
GBMLGG(N=659)	0.414424	5.3349	TCGA-S9-A7IQ-01
GBMLGG(N=659)	0.286167	5.1502	TCGA-06-5414-01
GBMLGG(N=659)	0.399822	4.9426	TCGA-S9-A6WI-01
GBMLGG(N=659)	0.300035	4.664	TCGA-DB-A64S-01
GBMLGG(N=659)	0.320923	4.6949	TCGA-FG-6692-01
GBMLGG(N=659)	0.379854	5.0286	TCGA-HW-7489-01
GBMLGG(N=659)	0.371916	5.2947	TCGA-R8-A6YH-01
GBMLGG(N=659)	0.415285	5.6756	TCGA-06-5417-01
GBMLGG(N=659)	0.29714	4.5286	TCGA-HT-A618-01
GBMLGG(N=659)	0.336075	2.2753	TCGA-26-5134-01
GBMLGG(N=659)	0.338641	4.2173	TCGA-QH-A65S-01
GBMLGG(N=659)	0.336769	4.9402	TCGA-DU-7019-01
GBMLGG(N=659)	0.362947	5.1355	TCGA-76-4925-01
GBMLGG(N=659)	0.335498	4.479	TCGA-DU-A7TJ-01
GBMLGG(N=659)	0.329224	5.1776	TCGA-TM-A84H-01
GBMLGG(N=659)	0.300638	4.9547	TCGA-28-2510-01
GBMLGG(N=659)	0.352771	5.1792	TCGA-S9-A7R8-01
GBMLGG(N=659)	0.300843	5.0023	TCGA-S9-A7R4-01
GBMLGG(N=659)	0.354248	5.2281	TCGA-S9-A7J3-01
GBMLGG(N=659)	0.279422	4.7856	TCGA-TM-A84L-01
GBMLGG(N=659)	0.300416	4.9964	TCGA-E1-A7YH-01
GBMLGG(N=659)	0.331728	4.9113	TCGA-06-5413-01
GBMLGG(N=659)	0.28228	5.009	TCGA-06-0646-01
GBMLGG(N=659)	0.373815	5.1019	TCGA-P5-A5EV-01
GBMLGG(N=659)	0.325241	5.1883	TCGA-DU-A7TD-01
GBMLGG(N=659)	0.344659	4.5211	TCGA-HW-A5KL-01
GBMLGG(N=659)	0.368773	5.235	TCGA-RY-A83X-01
GBMLGG(N=659)	0.386103	5.3038	TCGA-HT-7687-01
GBMLGG(N=659)	0.352106	4.9069	TCGA-WY-A85A-01
GBMLGG(N=659)	0.37426	4.864	TCGA-12-3650-01
GBMLGG(N=659)	0.349658	5.599	TCGA-DB-5281-01
GBMLGG(N=659)	0.238999	4.7581	TCGA-E1-A7YK-01
GBMLGG(N=659)	0.308925	4.857	TCGA-DU-A5TU-01
GBMLGG(N=659)	0.318728	5.8659	TCGA-DU-A7TA-01
GBMLGG(N=659)	0.394058	5.0726	TCGA-CS-5395-01
GBMLGG(N=659)	0.318965	5.0519	TCGA-TQ-A7RR-01
GBMLGG(N=659)	0.291989	4.8939	TCGA-HT-A5R5-01
GBMLGG(N=659)	0.360812	4.6154	TCGA-12-0616-01
GBMLGG(N=659)	0.361975	4.5583	TCGA-QH-A65V-01
GBMLGG(N=659)	0.37317	5.0798	TCGA-S9-A6WP-01
GBMLGG(N=659)	0.300235	5.7716	TCGA-28-5215-01
GBMLGG(N=659)	0.212531	4.2335	TCGA-19-2620-01
GBMLGG(N=659)	0.357697	4.656	TCGA-S9-A6U5-01
GBMLGG(N=659)	0.348244	5.1926	TCGA-E1-A7YO-01
GBMLGG(N=659)	0.384065	5.1081	TCGA-QH-A6X8-01
GBMLGG(N=659)	0.402177	5.082	TCGA-HT-7610-01
GBMLGG(N=659)	0.390692	5.1635	TCGA-HT-7875-01
GBMLGG(N=659)	0.336219	4.1178	TCGA-16-0846-01
GBMLGG(N=659)	0.37747	4.734	TCGA-R8-A6MK-01
GBMLGG(N=659)	0.399121	5.1469	TCGA-P5-A5F0-01
GBMLGG(N=659)	0.239843	5.1384	TCGA-02-0047-01
GBMLGG(N=659)	0.332321	4.7038	TCGA-S9-A6TS-01
GBMLGG(N=659)	0.355788	4.2343	TCGA-S9-A6TW-01
GBMLGG(N=659)	0.31986	4.7856	TCGA-E1-5303-01
GBMLGG(N=659)	0.444716	5.7916	TCGA-HT-7606-01
GBMLGG(N=659)	0.364148	5.1891	TCGA-DU-6408-01
GBMLGG(N=659)	0.38826	4.5211	TCGA-FG-5964-01
GBMLGG(N=659)	0.400539	5.0171	TCGA-DB-A64Q-01
GBMLGG(N=659)	0.294612	4.8987	TCGA-S9-A7IZ-01
GBMLGG(N=659)	0.428033	5.4098	TCGA-S9-A6WH-01
GBMLGG(N=659)	0.317325	4.3292	TCGA-HT-7602-01
GBMLGG(N=659)	0.360016	4.7263	TCGA-19-2624-01
GBMLGG(N=659)	0.4368	5.0717	TCGA-DU-A6S8-01
GBMLGG(N=659)	0.346998	4.8866	TCGA-HT-7858-01
GBMLGG(N=659)	0.219505	4.1595	TCGA-32-1982-01
GBMLGG(N=659)	0.403194	4.9787	TCGA-S9-A6WD-01
GBMLGG(N=659)	0.342673	4.6071	TCGA-27-1835-01
GBMLGG(N=659)	0.300173	5.1429	TCGA-HT-7860-01
GBMLGG(N=659)	0.267987	4.9098	TCGA-DU-7006-01
GBMLGG(N=659)	0.348699	4.9718	TCGA-TQ-A7RS-01
GBMLGG(N=659)	0.424853	4.9764	TCGA-DU-7009-01
GBMLGG(N=659)	0.264925	4.5736	TCGA-06-0747-01
GBMLGG(N=659)	0.381239	5.1169	TCGA-DU-7010-01
GBMLGG(N=659)	0.38104	4.6433	TCGA-QH-A6X3-01
GBMLGG(N=659)	0.423365	5.2533	TCGA-DU-8164-01
GBMLGG(N=659)	0.460857	5.067	TCGA-DU-7018-01
GBMLGG(N=659)	0.356414	4.582	TCGA-RY-A843-01
GBMLGG(N=659)	0.354967	4.8069	TCGA-DU-7014-01
GBMLGG(N=659)	0.317128	5.1132	TCGA-HT-7693-01
GBMLGG(N=659)	0.279766	4.6376	TCGA-FG-A6J3-01
GBMLGG(N=659)	0.369696	4.579	TCGA-28-5220-01
GBMLGG(N=659)	0.265341	5.1339	TCGA-HT-8106-01
GBMLGG(N=659)	0.36464	4.9594	TCGA-HT-7472-01
GBMLGG(N=659)	0.331725	4.4634	TCGA-14-0817-01
GBMLGG(N=659)	0.369863	5.1997	TCGA-HT-7855-01
GBMLGG(N=659)	0.317852	4.284	TCGA-06-2570-01
GBMLGG(N=659)	0.421185	5.5395	TCGA-DB-A4XG-01
GBMLGG(N=659)	0.229668	4.7913	TCGA-HT-A5RC-01
GBMLGG(N=659)	0.32682	5.2126	TCGA-VM-A8C8-01
GBMLGG(N=659)	0.369755	5.2075	TCGA-HT-7681-01
GBMLGG(N=659)	0.170967	5	TCGA-41-4097-01
GBMLGG(N=659)	0.36521	4.783	TCGA-DU-A6S2-01
GBMLGG(N=659)	0.367596	4.7192	TCGA-DU-7309-01
GBMLGG(N=659)	0.357283	4.3951	TCGA-DB-A4XH-01
GBMLGG(N=659)	0.37487	4.9156	TCGA-HT-7485-01
GBMLGG(N=659)	0.37609	5.2426	TCGA-VW-A7QS-01
GBMLGG(N=659)	0.273362	4.98443	TCGA-06-0211-01
GBMLGG(N=659)	0.390413	4.9964	TCGA-VV-A86M-01
GBMLGG(N=659)	0.367815	4.5754	TCGA-E1-A7YV-01
GBMLGG(N=659)	0.412704	5.1482	TCGA-HT-7468-01
GBMLGG(N=659)	0.408749	5.2215	TCGA-02-2483-01
GBMLGG(N=659)	0.370794	5.3576	TCGA-HT-7677-01
GBMLGG(N=659)	0.326861	5.381	TCGA-76-4931-01
GBMLGG(N=659)	0.238783	4.5173	TCGA-DU-A5TY-01
GBMLGG(N=659)	0.390654	4.8161	TCGA-HT-8109-01
GBMLGG(N=659)	0.251861	4.74151	TCGA-06-0156-01
GBMLGG(N=659)	0.311458	5.1086	TCGA-HT-7479-01
GBMLGG(N=659)	0.360995	5.5886	TCGA-DB-5275-01
GBMLGG(N=659)	0.388777	4.8228	TCGA-TM-A7C4-01
GBMLGG(N=659)	0.375565	5.318	TCGA-27-2523-01
GBMLGG(N=659)	0.331587	4.7991	TCGA-27-1837-01
GBMLGG(N=659)	0.359844	5.1182	TCGA-DH-A7UU-01
GBMLGG(N=659)	0.314464	4.1368	TCGA-06-0744-01
GBMLGG(N=659)	0.357919	4.5085	TCGA-HT-A4DV-01
GBMLGG(N=659)	0.353803	5.1065	TCGA-FG-8186-01
GBMLGG(N=659)	0.399711	5.0884	TCGA-FG-A4MT-01
GBMLGG(N=659)	0.379821	4.8395	TCGA-E1-5305-01
GBMLGG(N=659)	0.366902	4.7819	TCGA-CS-5393-01
GBMLGG(N=659)	0.343072	5.0157	TCGA-DU-6395-01
GBMLGG(N=659)	0.345151	3.7582	TCGA-DB-A64X-01
GBMLGG(N=659)	0.422155	5.4634	TCGA-S9-A7IS-01
GBMLGG(N=659)	0.360367	4.9792	TCGA-HT-7856-01
GBMLGG(N=659)	0.204947	4.38	TCGA-06-0750-01
GBMLGG(N=659)	0.341515	4.3082	TCGA-32-5222-01
GBMLGG(N=659)	0.345889	4.5687	TCGA-QH-A6XA-01
GBMLGG(N=659)	0.462838	4.6877	TCGA-P5-A77W-01
GBMLGG(N=659)	0.321821	4.7645	TCGA-27-2519-01
GBMLGG(N=659)	0.395044	5.3324	TCGA-CS-4942-01
GBMLGG(N=659)	0.392223	5.193	TCGA-CS-6186-01
GBMLGG(N=659)	0.435076	5.5515	TCGA-DU-7008-01
GBMLGG(N=659)	0.417217	5.2642	TCGA-HT-7688-01
GBMLGG(N=659)	0.32568	5.2529	TCGA-DU-A7T8-01
GBMLGG(N=659)	0.411192	4.4297	TCGA-DU-A6S3-01
GBMLGG(N=659)	0.349065	4.7777	TCGA-DB-A64U-01
GBMLGG(N=659)	0.348247	5.2559	TCGA-HT-A61C-01
GBMLGG(N=659)	0.305004	5.2231	TCGA-12-0821-01
GBMLGG(N=659)	0.334095	5.3009	TCGA-TQ-A7RF-01
GBMLGG(N=659)	0.27496	5.1595	TCGA-19-2619-01
GBMLGG(N=659)	0.438379	5.5167	TCGA-F6-A8O3-01
GBMLGG(N=659)	0.374843	4.9346	TCGA-R8-A6ML-01
GBMLGG(N=659)	0.260721	4.4542	TCGA-DU-A5TT-01
GBMLGG(N=659)	0.330557	5.1498	TCGA-QH-A870-01
GBMLGG(N=659)	0.337135	4.5699	TCGA-DB-A75O-01
GBMLGG(N=659)	0.321068	4.8238	TCGA-HT-8111-01
GBMLGG(N=659)	0.372219	5.1227	TCGA-S9-A7QZ-01
GBMLGG(N=659)	0.260668	4.8605	TCGA-12-0619-01
GBMLGG(N=659)	0.320906	4.7798	TCGA-DB-5273-01
GBMLGG(N=659)	0.368156	4.7767	TCGA-HT-7470-01
GBMLGG(N=659)	0.294149	4.6136	TCGA-FG-A4MY-01
GBMLGG(N=659)	0.383696	4.8238	TCGA-HT-8108-01
GBMLGG(N=659)	0.391398	5.3234	TCGA-DB-A4XE-01
GBMLGG(N=659)	0.381604	4.0488	TCGA-HT-A4DS-01
GBMLGG(N=659)	0.250035	4.9165	TCGA-DU-8158-01
GBMLGG(N=659)	0.372283	4.8182	TCGA-HT-7474-01
GBMLGG(N=659)	0.386608	5.0786	TCGA-DH-5143-01
GBMLGG(N=659)	0.333893	5.1322	TCGA-TQ-A7RJ-01
GBMLGG(N=659)	0.360548	4.6966	TCGA-S9-A7QY-01
GBMLGG(N=659)	0.361594	4.5754	TCGA-DB-A4XA-01
GBMLGG(N=659)	0.253394	4.5952	TCGA-28-5213-01
GBMLGG(N=659)	0.303707	4.7882	TCGA-P5-A731-01
GBMLGG(N=659)	0.303778	5.3031	TCGA-E1-A7YE-01
GBMLGG(N=659)	0.368385	4.8028	TCGA-FG-A710-01
GBMLGG(N=659)	0.328395	4.3378	TCGA-HT-8010-01
GBMLGG(N=659)	0.381993	5.1416	TCGA-DU-7299-01
GBMLGG(N=659)	0.359647	5.2476	TCGA-DB-5270-01
GBMLGG(N=659)	0.190038	5.0339	TCGA-14-0789-01
GBMLGG(N=659)	0.421253	4.7005	TCGA-KT-A74X-01
GBMLGG(N=659)	0.361448	4.7939	TCGA-DB-A75L-01
GBMLGG(N=659)	0.356678	4.6514	TCGA-HT-A616-01
GBMLGG(N=659)	0.354651	4.5249	TCGA-HT-A74K-01
GBMLGG(N=659)	0.323598	4.9496	TCGA-WY-A85C-01
GBMLGG(N=659)	0.317777	4.8182	TCGA-FG-8188-01
GBMLGG(N=659)	0.341049	5.3685	TCGA-DU-A6S7-01
GBMLGG(N=659)	0.437668	4.9435	TCGA-DU-7294-01
GBMLGG(N=659)	0.423195	4.0748	TCGA-DB-5274-01
GBMLGG(N=659)	0.328311	5.2529	TCGA-28-5209-01
GBMLGG(N=659)	0.396044	5.1056	TCGA-HT-7604-01
GBMLGG(N=659)	0.316507	4.7088	TCGA-TM-A84F-01
GBMLGG(N=659)	0.296667	4.6628	TCGA-DB-A64O-01
GBMLGG(N=659)	0.320661	4.8822	TCGA-HT-7884-01
GBMLGG(N=659)	0.378819	5.306	TCGA-S9-A6WE-01
GBMLGG(N=659)	0.405352	4.7698	TCGA-QH-A6CY-01
GBMLGG(N=659)	0.291479	4.6106	TCGA-S9-A6WM-01
GBMLGG(N=659)	0.18855	6.2302	TCGA-28-5218-01
GBMLGG(N=659)	0.280724	4.9093	TCGA-HT-A5RA-01
GBMLGG(N=659)	0.322747	4.4628	TCGA-QH-A6CV-01
GBMLGG(N=659)	0.310245	5.018	TCGA-VM-A8CE-01
GBMLGG(N=659)	0.32385	5.1465	TCGA-DU-5852-01
GBMLGG(N=659)	0.233424	4.3779	TCGA-P5-A72U-01
GBMLGG(N=659)	0.302002	4.9552	TCGA-28-2514-01
GBMLGG(N=659)	0.338944	5.2612	TCGA-06-5859-01
GBMLGG(N=659)	0.330304	5.2434	TCGA-DB-A75K-01
GBMLGG(N=659)	0.486248	5.1388	TCGA-DU-6410-01
GBMLGG(N=659)	0.306046	4.5534	TCGA-28-2509-01
GBMLGG(N=659)	0.394012	4.7866	TCGA-QH-A65Z-01
GBMLGG(N=659)	0.413386	5.3516	TCGA-14-1825-01
GBMLGG(N=659)	0.341075	4.7421	TCGA-S9-A7IY-01
GBMLGG(N=659)	0.365823	4.6927	TCGA-P5-A781-01
GBMLGG(N=659)	0.410826	5.5979	TCGA-TM-A84G-01
GBMLGG(N=659)	0.233774	4.47	TCGA-HW-A5KK-01
GBMLGG(N=659)	0.387639	5.3537	TCGA-E1-5311-01
GBMLGG(N=659)	0.325077	5.4542	TCGA-FG-7634-01
GBMLGG(N=659)	0.318911	5.0939	TCGA-DU-5855-01
GBMLGG(N=659)	0.290379	5.3737	TCGA-DU-6396-01
GBMLGG(N=659)	0.252873	4.1684	TCGA-19-4065-01
GBMLGG(N=659)	0.349886	4.6142	TCGA-FG-7643-01
GBMLGG(N=659)	0.225297	5.1152	TCGA-TM-A84C-01
GBMLGG(N=659)	0.349145	4.9704	TCGA-02-2485-01
GBMLGG(N=659)	0.382163	4.9778	TCGA-WY-A85E-01
GBMLGG(N=659)	0.340443	4.5236	TCGA-12-1597-01
GBMLGG(N=659)	0.353672	4.774	TCGA-28-1747-01
GBMLGG(N=659)	0.287453	4.854	TCGA-28-2499-01
GBMLGG(N=659)	0.409187	5.4767	TCGA-DU-7298-01
GBMLGG(N=659)	0.351029	4.8575	TCGA-TM-A84T-01
GBMLGG(N=659)	0.385787	5.1408	TCGA-FG-7637-01
GBMLGG(N=659)	0.430577	4.976	TCGA-HT-A5R9-01
GBMLGG(N=659)	0.330354	5.1289	TCGA-HT-A614-01
GBMLGG(N=659)	0.200798	4.4874	TCGA-06-0649-01
GBMLGG(N=659)	0.383647	4.722	TCGA-QH-A65R-01
GBMLGG(N=659)	0.328907	5.0313	TCGA-FG-A60J-01
GBMLGG(N=659)	0.431478	5.4216	TCGA-FG-8189-01
GBMLGG(N=659)	0.337041	4.2563	TCGA-P5-A5EY-01
GBMLGG(N=659)	0.260515	4.9928	TCGA-06-2564-01
GBMLGG(N=659)	0.315353	5.2832	TCGA-06-5408-01
GBMLGG(N=659)	0.240376	4.3002	TCGA-27-1832-01
GBMLGG(N=659)	0.34491	2.9857	TCGA-14-1829-01
GBMLGG(N=659)	0.216522	4.6288	TCGA-32-2615-01
GBMLGG(N=659)	0.243398	4.8876	TCGA-06-0158-01
GBMLGG(N=659)	0.116574	5.0242	TCGA-HT-7882-01
GBMLGG(N=659)	0.328075	4.8699	TCGA-06-2558-01
GBMLGG(N=659)	0.411514	5.3975	TCGA-HT-8011-01
GBMLGG(N=659)	0.373772	5.6539	TCGA-DU-6394-01
GBMLGG(N=659)	0.279298	4.7777	TCGA-28-5216-01
GBMLGG(N=659)	0.402764	5.3388	TCGA-WY-A859-01
GBMLGG(N=659)	0.380142	5.2381	TCGA-WY-A85B-01
GBMLGG(N=659)	0.419928	5.4542	TCGA-S9-A6UB-01
GBMLGG(N=659)	0.302424	5.1416	TCGA-28-5207-01
GBMLGG(N=659)	0.357647	5.1792	TCGA-S9-A6U6-01
GBMLGG(N=659)	0.455654	5.8266	TCGA-DU-8168-01
GBMLGG(N=659)	0.283211	4.4938	TCGA-41-2572-01
GBMLGG(N=659)	0.229151	4.5311	TCGA-06-0130-01
GBMLGG(N=659)	0.250322	4.7121	TCGA-DU-7290-01
GBMLGG(N=659)	0.379066	5.5116	TCGA-06-5416-01
GBMLGG(N=659)	0.310621	4.4595	TCGA-06-0168-01
GBMLGG(N=659)	0.373444	5.855	TCGA-DU-6407-01
GBMLGG(N=659)	0.18783	4.8274	TCGA-02-0055-01
GBMLGG(N=659)	0.333095	4.9374	TCGA-HT-7601-01
GBMLGG(N=659)	0.403703	5.1551	TCGA-DU-6403-01
GBMLGG(N=659)	0.295523	4.8997	TCGA-06-5415-01
GBMLGG(N=659)	0.392158	5.064	TCGA-DB-A64R-01
GBMLGG(N=659)	0.254993	4.8131	TCGA-E1-A7YQ-01
GBMLGG(N=659)	0.335273	5.4347	TCGA-DU-6405-01
GBMLGG(N=659)	0.407122	4.9603	TCGA-HW-7487-01
GBMLGG(N=659)	0.253095	4.4006	TCGA-S9-A7R2-01
GBMLGG(N=659)	0.363015	4.976	TCGA-S9-A7J1-01
GBMLGG(N=659)	0.280225	4.8465	TCGA-P5-A72X-01
GBMLGG(N=659)	0.263666	4.7861	TCGA-E1-A7YJ-01
GBMLGG(N=659)	0.342629	5.0648	TCGA-06-5411-01
GBMLGG(N=659)	0.247994	4.1772	TCGA-26-5139-01
GBMLGG(N=659)	0.320261	5.4764	TCGA-HT-7690-01
GBMLGG(N=659)	0.362285	5.0747	TCGA-HT-8105-01
GBMLGG(N=659)	0.239546	5.1111	TCGA-76-4928-01
GBMLGG(N=659)	0.230865	5.0321	TCGA-06-0644-01
GBMLGG(N=659)	0.400176	5.3608	TCGA-E1-A7YY-01
GBMLGG(N=659)	0.419823	5.3111	TCGA-DU-6400-01
GBMLGG(N=659)	0.409001	4.7383	TCGA-P5-A737-01
GBMLGG(N=659)	0.385305	4.5644	TCGA-14-0871-01
GBMLGG(N=659)	0.386248	4.8525	TCGA-RY-A83Y-01
GBMLGG(N=659)	0.330818	4.7555	TCGA-HT-8564-01
GBMLGG(N=659)	0.305368	5.044	TCGA-HT-7686-01
GBMLGG(N=659)	0.324374	4.232	TCGA-E1-A7YM-01
GBMLGG(N=659)	0.371482	4.8625	TCGA-DH-A66F-01
GBMLGG(N=659)	0.444191	5.2862	TCGA-CS-5390-01
GBMLGG(N=659)	0.223435	4.9796	TCGA-S9-A6UA-01
GBMLGG(N=659)	0.310858	4.847	TCGA-32-2632-01
GBMLGG(N=659)	0.373365	5.7466	TCGA-FG-A87N-01
GBMLGG(N=659)	0.363524	5.3978	TCGA-VV-A829-01
GBMLGG(N=659)	0.312389	4.6399	TCGA-DH-A66B-01
GBMLGG(N=659)	0.370937	4.9156	TCGA-HT-A5R7-01
GBMLGG(N=659)	0.447936	5.2423	TCGA-CS-5394-01
GBMLGG(N=659)	0.325432	5.4835	TCGA-DH-A66D-01
GBMLGG(N=659)	0.355992	4.9778	TCGA-HT-7877-01
GBMLGG(N=659)	0.229519	4.6253	TCGA-06-0882-01
GBMLGG(N=659)	0.362424	5.275	TCGA-DU-6542-01
GBMLGG(N=659)	0.300267	4.7517	TCGA-QH-A6CS-01
GBMLGG(N=659)	0.337146	4.6566	TCGA-E1-A7YU-01
GBMLGG(N=659)	0.388902	5.0401	TCGA-W9-A837-01
GBMLGG(N=659)	0.360819	5.0781	TCGA-IK-7675-01
GBMLGG(N=659)	0.348969	4.8807	TCGA-DU-7306-01
GBMLGG(N=659)	0.389492	5.0462	TCGA-QH-A6X9-01
GBMLGG(N=659)	0.210539	4.7442	TCGA-S9-A6U0-01
GBMLGG(N=659)	0.314367	5.1736	TCGA-HT-7611-01
GBMLGG(N=659)	0.432812	5.1946	TCGA-S9-A6TY-01
GBMLGG(N=659)	0.353544	4.4881	TCGA-DU-A7TB-01
GBMLGG(N=659)	0.248772	4.4463	TCGA-19-2625-01
GBMLGG(N=659)	0.402843	4.8182	TCGA-IK-8125-01
GBMLGG(N=659)	0.334982	4.3227	TCGA-WH-A86K-01
GBMLGG(N=659)	0.357208	4.8207	TCGA-DH-5141-01
GBMLGG(N=659)	0.328031	4.2965	TCGA-FG-A60L-01
GBMLGG(N=659)	0.341129	5.3872	TCGA-DB-5280-01
GBMLGG(N=659)	0.28963	5.1899	TCGA-S9-A7IX-01
GBMLGG(N=659)	0.262616	4.6142	TCGA-32-1980-01
GBMLGG(N=659)	0.32611	5.248	TCGA-FG-5965-01
GBMLGG(N=659)	0.270202	3.8827	TCGA-P5-A5F6-01
GBMLGG(N=659)	0.261966	5.2111	TCGA-27-1834-01
GBMLGG(N=659)	0.241685	5.3165	TCGA-DU-7007-01
GBMLGG(N=659)	0.343341	4.6882	TCGA-HW-7490-01
GBMLGG(N=659)	0.262533	4.8485	TCGA-CS-6188-01
GBMLGG(N=659)	0.464115	5.4503	TCGA-CS-6668-01
GBMLGG(N=659)	0.31518	5.1098	TCGA-DU-8165-01
GBMLGG(N=659)	0.382144	4.1612	TCGA-HT-7692-01
GBMLGG(N=659)	0.457747	5.7195	TCGA-TQ-A7RM-01
GBMLGG(N=659)	0.309935	5.0418	TCGA-DU-8161-01
GBMLGG(N=659)	0.281086	4.5224	TCGA-P5-A736-01
GBMLGG(N=659)	0.311221	5.0211	TCGA-DU-6401-01
GBMLGG(N=659)	0.267507	3.8044	TCGA-HT-A74H-01
GBMLGG(N=659)	0.324288	4.7372	TCGA-41-2571-01
GBMLGG(N=659)	0.354867	5.2009	TCGA-TQ-A7RV-01
GBMLGG(N=659)	0.144216	4.4713	TCGA-14-0781-01
GBMLGG(N=659)	0.350415	4.845	TCGA-HT-7483-01
GBMLGG(N=659)	0.351996	4.3569	TCGA-HT-7620-01
GBMLGG(N=659)	0.388795	4.9915	TCGA-HT-7480-01
GBMLGG(N=659)	0.31093	4.5608	TCGA-06-0157-01
GBMLGG(N=659)	0.47434	5.3162	TCGA-S9-A7J0-01
GBMLGG(N=659)	0.373504	5.3548	TCGA-12-3653-01
GBMLGG(N=659)	0.327099	5.4343	TCGA-TM-A84Q-01
GBMLGG(N=659)	0.288779	4.853	TCGA-76-4926-01
GBMLGG(N=659)	0.384179	5.2338	TCGA-26-5133-01
GBMLGG(N=659)	0.228228	4.9108	TCGA-06-2562-01
GBMLGG(N=659)	0.381992	4.5243	TCGA-RY-A847-01
GBMLGG(N=659)	0.399667	5.8677	TCGA-TQ-A7RQ-01
GBMLGG(N=659)	0.323749	5.0674	TCGA-TQ-A7RW-01
GBMLGG(N=659)	0.290771	4.6456	TCGA-FG-8191-01
GBMLGG(N=659)	0.312101	5.1563	TCGA-E1-A7YW-01
GBMLGG(N=659)	0.389253	5.1215	TCGA-DB-5278-01
GBMLGG(N=659)	0.435133	5.6433	TCGA-E1-A7YS-01
GBMLGG(N=659)	0.414484	5.2146	TCGA-HT-7695-01
GBMLGG(N=659)	0.253204	4.8069	TCGA-DU-7012-01
GBMLGG(N=659)	0.296596	5.2009	TCGA-HT-7879-01
GBMLGG(N=659)	0.420234	4.6018	TCGA-DU-A7TC-01
GBMLGG(N=659)	0.371605	5.1215	TCGA-27-2521-01
GBMLGG(N=659)	0.282518	4.8679	TCGA-HT-7680-01
GBMLGG(N=659)	0.343984	4.9336	TCGA-DB-A4X9-01
GBMLGG(N=659)	0.337636	5.2411	TCGA-TQ-A7RI-01
GBMLGG(N=659)	0.379842	5.4689	TCGA-TM-A7CA-01
GBMLGG(N=659)	0.377248	5.0905	TCGA-QH-A86X-01
GBMLGG(N=659)	0.33355	5.1144	TCGA-DU-A76R-01
GBMLGG(N=659)	0.445292	5.0242	TCGA-DH-5144-01
GBMLGG(N=659)	0.416739	5.2453	TCGA-41-5651-01
GBMLGG(N=659)	0.328946	4.6433	TCGA-E1-A7Z2-01
GBMLGG(N=659)	0.343256	5.1764	TCGA-DU-A5TP-01
GBMLGG(N=659)	0.205321	4.5066	TCGA-06-0210-01
GBMLGG(N=659)	0.327115	4.6142	TCGA-FG-8187-01
GBMLGG(N=659)	0.502659	5.6041	TCGA-E1-5304-01
GBMLGG(N=659)	0.495341	4.4404	TCGA-CS-4943-01
GBMLGG(N=659)	0.413504	4.9677	TCGA-19-5960-01
GBMLGG(N=659)	0.335177	5.0286	TCGA-06-0686-01
GBMLGG(N=659)	0.359505	5.6436	TCGA-DH-5140-01
GBMLGG(N=659)	0.382298	4.6502	TCGA-TM-A7CF-01
GBMLGG(N=659)	0.366092	5.1543	TCGA-DH-A7US-01
GBMLGG(N=659)	0.374312	4.8758	TCGA-HT-A61B-01
GBMLGG(N=659)	0.293364	4.9755	TCGA-E1-A7Z6-01
GBMLGG(N=659)	0.205061	4.6294	TCGA-HT-7857-01
GBMLGG(N=659)	0.349429	4.9658	TCGA-E1-5319-01
GBMLGG(N=659)	0.338123	4.0216	TCGA-DU-A5TS-01
GBMLGG(N=659)	0.372158	5.9241	TCGA-DU-6392-01
GBMLGG(N=659)	0.323081	4.2212	TCGA-QH-A6CU-01
GBMLGG(N=659)	0.25286	5.0614	TCGA-DU-6404-01
GBMLGG(N=659)	0.308178	4.0144	TCGA-VW-A8FI-01
GBMLGG(N=659)	0.358927	5.1728	TCGA-HT-A74L-01
GBMLGG(N=659)	0.324661	4.623	TCGA-P5-A5EU-01
GBMLGG(N=659)	0.352109	4.2818	TCGA-P5-A5EZ-01
GBMLGG(N=659)	0.282053	5.8276	TCGA-S9-A89Z-01
GBMLGG(N=659)	0.335314	5.1907	TCGA-S9-A6TZ-01
GBMLGG(N=659)	0.29924	5	TCGA-FG-5963-01
GBMLGG(N=659)	0.3755	4.8704	TCGA-HT-A61A-01
GBMLGG(N=659)	0.273406	5.634	TCGA-S9-A89V-01
GBMLGG(N=659)	0.480648	5.1152	TCGA-DB-A64W-01
GBMLGG(N=659)	0.307372	3.7909	TCGA-FG-A4MX-01
GBMLGG(N=659)	0.442689	5.3855	TCGA-P5-A72Z-01
GBMLGG(N=659)	0.280991	4.8744	TCGA-HT-8114-01
GBMLGG(N=659)	0.32378	4.677	TCGA-06-2563-01
GBMLGG(N=659)	0.310311	4.8223	TCGA-15-1444-01
GBMLGG(N=659)	0.262515	3.3105	TCGA-32-4213-01
GBMLGG(N=659)	0.370016	4.8575	TCGA-HT-7881-01
GBMLGG(N=659)	0.341141	5.0479	TCGA-15-0742-01
GBMLGG(N=659)	0.339523	4.6502	TCGA-CS-4944-01
GBMLGG(N=659)	0.298758	4.9137	TCGA-06-0187-01
GBMLGG(N=659)	0.386857	5.5958	TCGA-19-1390-01
GBMLGG(N=659)	0.387715	4.773	TCGA-S9-A7QX-01
GBMLGG(N=659)	0.370534	4.9769	TCGA-DU-A7TG-01
GBMLGG(N=659)	0.429535	5.8684	TCGA-DU-5874-01
GBMLGG(N=659)	0.362415	5.3198	TCGA-TQ-A8XE-01
GBMLGG(N=659)	0.387526	4.847	TCGA-DU-7300-01
GBMLGG(N=659)	0.395709	5.0717	TCGA-HT-7694-01
GBMLGG(N=659)	0.4123	5.3534	TCGA-HT-7471-01
GBMLGG(N=659)	0.34336	5.2536	TCGA-DB-A4XD-01
GBMLGG(N=659)	0.376767	5.022	TCGA-TQ-A7RK-01
GBMLGG(N=659)	0.42266	5.0099	TCGA-HT-7475-01
GBMLGG(N=659)	0.352044	5.3541	TCGA-TQ-A7RO-01
GBMLGG(N=659)	0.31502	4.9045	TCGA-HT-7902-01
GBMLGG(N=659)	0.384871	4.7523	TCGA-FG-A711-01
GBMLGG(N=659)	0.311573	5.0427	TCGA-06-2557-01
GBMLGG(N=659)	0.295284	4.9189	TCGA-DB-5276-01
GBMLGG(N=659)	0.330193	4.7772	TCGA-P5-A730-01
GBMLGG(N=659)	0.338318	4.7767	TCGA-E1-A7YD-01
GBMLGG(N=659)	0.318819	4.4745	TCGA-HT-A74O-01
GBMLGG(N=659)	0.3381	4.9801	TCGA-HT-8015-01
GBMLGG(N=659)	0.332685	5.3555	TCGA-HT-A74J-01
GBMLGG(N=659)	0.234663	4.7523	TCGA-06-0878-01
GBMLGG(N=659)	0.462025	5.1922	TCGA-DH-A669-01
GBMLGG(N=659)	0.42025	5.1954	TCGA-06-0129-01
GBMLGG(N=659)	0.29708	4.421	TCGA-HT-A617-01
GBMLGG(N=659)	0.209552	4.9937	TCGA-16-1045-01
GBMLGG(N=659)	0.312989	5.0237	TCGA-06-2567-01
GBMLGG(N=659)	0.344147	4.9117	TCGA-32-2616-01
GBMLGG(N=659)	0.382023	4.8033	TCGA-HT-7605-01
GBMLGG(N=659)	0.360916	5.4202	TCGA-S9-A6WO-01
GBMLGG(N=659)	0.25192	3.8239	TCGA-06-0138-01
GBMLGG(N=659)	0.330644	5.0036	TCGA-28-5208-01
GBMLGG(N=659)	0.278959	5.5907	TCGA-06-1804-01
GBMLGG(N=659)	0.254835	4.3484	TCGA-QH-A6CX-01
GBMLGG(N=659)	0.290475	4.0994	TCGA-14-2554-01
GBMLGG(N=659)	0.36453	5.0739	TCGA-P5-A5F4-01
GBMLGG(N=659)	0.336253	4.5675	TCGA-DU-A76K-01
GBMLGG(N=659)	0.307823	4.8822	TCGA-VM-A8CH-01
GBMLGG(N=659)	0.336593	4.6381	TCGA-HT-7609-01
GBMLGG(N=659)	0.286747	4.9336	TCGA-27-2528-01
GBMLGG(N=659)	0.386363	4.865	TCGA-QH-A6X4-01
GBMLGG(N=659)	0.318902	4.6821	TCGA-DH-A7UV-01
GBMLGG(N=659)	0.292625	4.2304	TCGA-TM-A7C3-01
GBMLGG(N=659)	0.208891	4.5318	TCGA-S9-A6WG-01
GBMLGG(N=659)	0.294418	5.0828	TCGA-06-5858-01
GBMLGG(N=659)	0.364341	5.0063	TCGA-FG-6690-01
GBMLGG(N=659)	0.341315	4.855	TCGA-DU-8167-01
GBMLGG(N=659)	0.39798	4.8694	TCGA-QH-A65X-01
GBMLGG(N=659)	0.393702	3.4868	TCGA-06-0178-01
GBMLGG(N=659)	0.31125	4.5808	TCGA-P5-A780-01
GBMLGG(N=659)	0.3298	5.2638	TCGA-E1-5302-01
GBMLGG(N=659)	0.310961	3.5149	TCGA-14-1823-01
GBMLGG(N=659)	0.380678	4.1161	TCGA-HW-A5KJ-01
GBMLGG(N=659)	0.331967	4.889	TCGA-R8-A6MO-01
GBMLGG(N=659)	0.384638	4.8043	TCGA-FG-7636-01
GBMLGG(N=659)	0.336802	4.588	TCGA-CS-6290-01
GBMLGG(N=659)	0.304096	5.1583	TCGA-DU-5847-01
GBMLGG(N=659)	0.347545	5.4696	TCGA-DU-6406-01
GBMLGG(N=659)	0.249292	4.2304	TCGA-06-0743-01
GBMLGG(N=659)	0.35603	5.4473	TCGA-TM-A84B-01
GBMLGG(N=659)	0.364268	4.8319	TCGA-DU-A76O-01
LGG(N=507)	0.386703	5.3078	TCGA-S9-A7J2-01
LGG(N=507)	0.399523	5.8948	TCGA-E1-A7YI-01
LGG(N=507)	0.43275	5.1148	TCGA-DU-7302-01
LGG(N=507)	0.337462	5.1355	TCGA-DU-A7TI-01
LGG(N=507)	0.24781	4.691	TCGA-P5-A5EX-01
LGG(N=507)	0.237004	5.1938	TCGA-HT-8563-01
LGG(N=507)	0.369447	4.991	TCGA-FG-A60K-01
LGG(N=507)	0.306415	5.0985	TCGA-CS-5397-01
LGG(N=507)	0.377279	5.2969	TCGA-E1-5322-01
LGG(N=507)	0.412938	5.1136	TCGA-HT-8558-01
LGG(N=507)	0.307819	5.2188	TCGA-S9-A6U8-01
LGG(N=507)	0.264894	4.6742	TCGA-HT-7854-01
LGG(N=507)	0.373606	4.7225	TCGA-HT-7467-01
LGG(N=507)	0.388723	5.0605	TCGA-HT-7874-01
LGG(N=507)	0.275283	5.1555	TCGA-S9-A6TV-01
LGG(N=507)	0.342922	4.8929	TCGA-VM-A8CD-01
LGG(N=507)	0.337745	5.2506	TCGA-HT-7616-01
LGG(N=507)	0.356436	5.1469	TCGA-KT-A7W1-01
LGG(N=507)	0.318805	4.7148	TCGA-P5-A5F2-01
LGG(N=507)	0.378647	4.7302	TCGA-HT-7607-01
LGG(N=507)	0.313235	4.9996	TCGA-HT-7873-01
LGG(N=507)	0.418626	4.8783	TCGA-HT-7603-01
LGG(N=507)	0.371451	4.748	TCGA-DB-A64P-01
LGG(N=507)	0.378395	4.8151	TCGA-HW-7486-01
LGG(N=507)	0.316104	4.5717	TCGA-P5-A5F1-01
LGG(N=507)	0.320214	4.3869	TCGA-DU-7011-01
LGG(N=507)	0.388823	4.427	TCGA-P5-A77X-01
LGG(N=507)	0.350277	4.7231	TCGA-HW-7493-01
LGG(N=507)	0.317677	4.5663	TCGA-VM-A8CA-01
LGG(N=507)	0.395561	5.0282	TCGA-DU-7015-01
LGG(N=507)	0.453715	4.865	TCGA-TM-A7C5-01
LGG(N=507)	0.363838	4.9612	TCGA-DU-8162-01
LGG(N=507)	0.336381	4.5154	TCGA-TM-A84O-01
LGG(N=507)	0.312108	4.9644	TCGA-S9-A7R3-01
LGG(N=507)	0.370484	5.248	TCGA-TQ-A7RN-01
LGG(N=507)	0.384459	5.3782	TCGA-DU-A6S6-01
LGG(N=507)	0.382138	5.0943	TCGA-P5-A735-01
LGG(N=507)	0.269071	4.8585	TCGA-HT-7691-01
LGG(N=507)	0.40151	4.3002	TCGA-FG-A6J1-01
LGG(N=507)	0.208199	5.1482	TCGA-S9-A7R7-01
LGG(N=507)	0.270824	5.1831	TCGA-DU-6402-01
LGG(N=507)	0.325003	3.9041	TCGA-HT-7684-01
LGG(N=507)	0.341396	5.1784	TCGA-HT-8104-01
LGG(N=507)	0.343271	5.0896	TCGA-FN-7833-01
LGG(N=507)	0.303656	4.7442	TCGA-HT-7473-01
LGG(N=507)	0.397954	4.4304	TCGA-HT-8019-01
LGG(N=507)	0.393368	5.5179	TCGA-TQ-A7RU-01
LGG(N=507)	0.317123	4.836	TCGA-DB-A4XF-01
LGG(N=507)	0.367646	4.7104	TCGA-FG-A713-01
LGG(N=507)	0.224431	4.2795	TCGA-E1-A7YL-01
LGG(N=507)	0.352304	5.2265	TCGA-CS-5396-01
LGG(N=507)	0.413635	5.2649	TCGA-HW-8322-01
LGG(N=507)	0.243783	4.7285	TCGA-S9-A6U9-01
LGG(N=507)	0.372893	4.6657	TCGA-HT-7676-01
LGG(N=507)	0.341731	5.5027	TCGA-HT-7469-01
LGG(N=507)	0.332109	4.7603	TCGA-HT-7478-01
LGG(N=507)	0.359226	5.1048	TCGA-DU-A5TW-01
LGG(N=507)	0.358166	4.9289	TCGA-S9-A6TX-01
LGG(N=507)	0.404822	5.1252	TCGA-RY-A83Z-01
LGG(N=507)	0.454029	4.6347	TCGA-FG-A6IZ-01
LGG(N=507)	0.323747	5.3184	TCGA-CS-4941-01
LGG(N=507)	0.289868	4.8105	TCGA-DH-A7UT-01
LGG(N=507)	0.365284	5.1579	TCGA-DU-5871-01
LGG(N=507)	0.315268	5.2273	TCGA-HW-8321-01
LGG(N=507)	0.441098	5.0444	TCGA-EZ-7264-01
LGG(N=507)	0.363674	5.407	TCGA-CS-6666-01
LGG(N=507)	0.428302	5.4572	TCGA-HW-7491-01
LGG(N=507)	0.351678	5.5135	TCGA-S9-A6U1-01
LGG(N=507)	0.401469	5.3385	TCGA-E1-5307-01
LGG(N=507)	0.239037	5.2858	TCGA-DU-A76L-01
LGG(N=507)	0.357517	5.1486	TCGA-HW-7495-01
LGG(N=507)	0.433664	4.511	TCGA-CS-6669-01
LGG(N=507)	0.400695	4.6611	TCGA-HT-7481-01
LGG(N=507)	0.332754	5.1534	TCGA-DU-8163-01
LGG(N=507)	0.330878	3.7432	TCGA-HT-8110-01
LGG(N=507)	0.416379	5.2001	TCGA-RY-A840-01
LGG(N=507)	0.307393	4.4628	TCGA-VM-A8C9-01
LGG(N=507)	0.355603	5.2103	TCGA-HW-8319-01
LGG(N=507)	0.324909	5.2947	TCGA-HT-7482-01
LGG(N=507)	0.305668	4.8365	TCGA-QH-A6CW-01
LGG(N=507)	0.370476	5.1077	TCGA-DU-5870-01
LGG(N=507)	0.358153	4.796	TCGA-TM-A84S-01
LGG(N=507)	0.345109	5.3045	TCGA-RY-A845-01
LGG(N=507)	0.344397	5.4835	TCGA-FG-8182-01
LGG(N=507)	0.280505	4.2204	TCGA-FG-6688-01
LGG(N=507)	0.261075	4.5386	TCGA-TQ-A7RP-01
LGG(N=507)	0.401004	4.9477	TCGA-HT-8113-01
LGG(N=507)	0.357075	5.064	TCGA-HT-7689-01
LGG(N=507)	0.388953	4.6065	TCGA-FG-7638-01
LGG(N=507)	0.358239	5.5342	TCGA-DU-7013-01
LGG(N=507)	0.299397	4.8095	TCGA-E1-A7Z3-01
LGG(N=507)	0.330853	4.7496	TCGA-HT-7476-01
LGG(N=507)	0.352775	5.1441	TCGA-TQ-A7RG-01
LGG(N=507)	0.382466	4.8033	TCGA-FG-8181-01
LGG(N=507)	0.412782	5.6568	TCGA-DU-A7T6-01
LGG(N=507)	0.346953	4.9132	TCGA-DB-A4XC-01
LGG(N=507)	0.309587	4.722	TCGA-FG-A4MW-01
LGG(N=507)	0.341156	5.0224	TCGA-DH-5142-01
LGG(N=507)	0.342324	5.2895	TCGA-S9-A6U2-01
LGG(N=507)	0.320186	5.5466	TCGA-TQ-A7RH-01
LGG(N=507)	0.310636	4.8115	TCGA-DB-A75M-01
LGG(N=507)	0.348809	5.2138	TCGA-HT-8012-01
LGG(N=507)	0.387784	5.1752	TCGA-S9-A7QW-01
LGG(N=507)	0.356617	4.2204	TCGA-P5-A733-01
LGG(N=507)	0.351233	4.9556	TCGA-E1-A7Z4-01
LGG(N=507)	0.236834	4.0773	TCGA-DU-A5TR-01
LGG(N=507)	0.343319	4.8289	TCGA-FG-8185-01
LGG(N=507)	0.35402	5.2285	TCGA-HW-8320-01
LGG(N=507)	0.304369	4.6247	TCGA-CS-6667-01
LGG(N=507)	0.388729	5.2721	TCGA-DU-5849-01
LGG(N=507)	0.387263	5.0562	TCGA-DB-5279-01
LGG(N=507)	0.385834	4.8788	TCGA-CS-6670-01
LGG(N=507)	0.325534	4.2921	TCGA-DB-A64V-01
LGG(N=507)	0.254835	4.8856	TCGA-DU-5854-01
LGG(N=507)	0.394779	5.3565	TCGA-DH-A7UR-01
LGG(N=507)	0.342529	5.2906	TCGA-S9-A6WL-01
LGG(N=507)	0.345236	4.7253	TCGA-HT-7880-01
LGG(N=507)	0.383322	5.302	TCGA-E1-5318-01
LGG(N=507)	0.409486	5.76	TCGA-DU-6393-01
LGG(N=507)	0.356087	4.9084	TCGA-DU-5853-01
LGG(N=507)	0.416429	5.6865	TCGA-TM-A84J-01
LGG(N=507)	0.417368	5.1748	TCGA-FG-5962-01
LGG(N=507)	0.370066	5.0709	TCGA-F6-A8O4-01
LGG(N=507)	0.380331	4.9065	TCGA-S9-A7R1-01
LGG(N=507)	0.428114	5.6634	TCGA-TM-A84M-01
LGG(N=507)	0.391914	4.9203	TCGA-HT-8107-01
LGG(N=507)	0.384531	5.0255	TCGA-P5-A5ET-01
LGG(N=507)	0.369744	4.7898	TCGA-P5-A72W-01
LGG(N=507)	0.309451	4.8505	TCGA-FG-A70Y-01
LGG(N=507)	0.395568	5.1607	TCGA-TM-A84R-01
LGG(N=507)	0.345539	4.8837	TCGA-HW-A5KM-01
LGG(N=507)	0.412869	5.5189	TCGA-HT-7477-01
LGG(N=507)	0.264973	4.6719	TCGA-FG-A87Q-01
LGG(N=507)	0.310867	4.9458	TCGA-FG-A70Z-01
LGG(N=507)	0.25158	5.0326	TCGA-FG-A4MU-01
LGG(N=507)	0.381674	5.5435	TCGA-DB-A4XB-01
LGG(N=507)	0.344404	4.847	TCGA-WY-A85D-01
LGG(N=507)	0.404709	5.2146	TCGA-FG-7641-01
LGG(N=507)	0.347954	4.863	TCGA-DU-5872-01
LGG(N=507)	0.3533	4.6253	TCGA-FG-6689-01
LGG(N=507)	0.452225	4.686	TCGA-DB-5277-01
LGG(N=507)	0.385412	4.8495	TCGA-HT-A615-01
LGG(N=507)	0.338338	5.0374	TCGA-DU-7301-01
LGG(N=507)	0.335496	5.24	TCGA-P5-A5EW-01
LGG(N=507)	0.371699	4.9496	TCGA-HT-A5RB-01
LGG(N=507)	0.243262	4.7929	TCGA-E1-A7YN-01
LGG(N=507)	0.357682	4.6474	TCGA-QH-A6XC-01
LGG(N=507)	0.262217	5.1635	TCGA-S9-A6WN-01
LGG(N=507)	0.412814	4.8954	TCGA-DB-A64L-01
LGG(N=507)	0.423678	5.5379	TCGA-TM-A84I-01
LGG(N=507)	0.427749	4.9397	TCGA-QH-A6CZ-01
LGG(N=507)	0.289737	4.0575	TCGA-WY-A858-01
LGG(N=507)	0.438067	5.5479	TCGA-VM-A8CB-01
LGG(N=507)	0.291394	5.0418	TCGA-VM-A8CF-01
LGG(N=507)	0.353799	4.591	TCGA-HT-7608-01
LGG(N=507)	0.352575	4.8167	TCGA-CS-4938-01
LGG(N=507)	0.362528	4.2803	TCGA-QH-A6X5-01
LGG(N=507)	0.335992	5.4732	TCGA-DU-8166-01
LGG(N=507)	0.274815	5.2601	TCGA-HT-8018-01
LGG(N=507)	0.367629	4.837	TCGA-DU-7292-01
LGG(N=507)	0.322083	4.741	TCGA-S9-A6TU-01
LGG(N=507)	0.289456	4.4523	TCGA-DB-A75P-01
LGG(N=507)	0.361519	4.7725	TCGA-FG-6691-01
LGG(N=507)	0.370263	5.1989	TCGA-DU-6399-01
LGG(N=507)	0.414424	5.3349	TCGA-S9-A7IQ-01
LGG(N=507)	0.399822	4.9426	TCGA-S9-A6WI-01
LGG(N=507)	0.300035	4.664	TCGA-DB-A64S-01
LGG(N=507)	0.320923	4.6949	TCGA-FG-6692-01
LGG(N=507)	0.379854	5.0286	TCGA-HW-7489-01
LGG(N=507)	0.371916	5.2947	TCGA-R8-A6YH-01
LGG(N=507)	0.29714	4.5286	TCGA-HT-A618-01
LGG(N=507)	0.338641	4.2173	TCGA-QH-A65S-01
LGG(N=507)	0.336769	4.9402	TCGA-DU-7019-01
LGG(N=507)	0.335498	4.479	TCGA-DU-A7TJ-01
LGG(N=507)	0.329224	5.1776	TCGA-TM-A84H-01
LGG(N=507)	0.352771	5.1792	TCGA-S9-A7R8-01
LGG(N=507)	0.300843	5.0023	TCGA-S9-A7R4-01
LGG(N=507)	0.354248	5.2281	TCGA-S9-A7J3-01
LGG(N=507)	0.279422	4.7856	TCGA-TM-A84L-01
LGG(N=507)	0.300416	4.9964	TCGA-E1-A7YH-01
LGG(N=507)	0.373815	5.1019	TCGA-P5-A5EV-01
LGG(N=507)	0.325241	5.1883	TCGA-DU-A7TD-01
LGG(N=507)	0.344659	4.5211	TCGA-HW-A5KL-01
LGG(N=507)	0.368773	5.235	TCGA-RY-A83X-01
LGG(N=507)	0.386103	5.3038	TCGA-HT-7687-01
LGG(N=507)	0.352106	4.9069	TCGA-WY-A85A-01
LGG(N=507)	0.349658	5.599	TCGA-DB-5281-01
LGG(N=507)	0.238999	4.7581	TCGA-E1-A7YK-01
LGG(N=507)	0.308925	4.857	TCGA-DU-A5TU-01
LGG(N=507)	0.318728	5.8659	TCGA-DU-A7TA-01
LGG(N=507)	0.394058	5.0726	TCGA-CS-5395-01
LGG(N=507)	0.318965	5.0519	TCGA-TQ-A7RR-01
LGG(N=507)	0.291989	4.8939	TCGA-HT-A5R5-01
LGG(N=507)	0.361975	4.5583	TCGA-QH-A65V-01
LGG(N=507)	0.37317	5.0798	TCGA-S9-A6WP-01
LGG(N=507)	0.357697	4.656	TCGA-S9-A6U5-01
LGG(N=507)	0.348244	5.1926	TCGA-E1-A7YO-01
LGG(N=507)	0.384065	5.1081	TCGA-QH-A6X8-01
LGG(N=507)	0.402177	5.082	TCGA-HT-7610-01
LGG(N=507)	0.390692	5.1635	TCGA-HT-7875-01
LGG(N=507)	0.37747	4.734	TCGA-R8-A6MK-01
LGG(N=507)	0.399121	5.1469	TCGA-P5-A5F0-01
LGG(N=507)	0.332321	4.7038	TCGA-S9-A6TS-01
LGG(N=507)	0.355788	4.2343	TCGA-S9-A6TW-01
LGG(N=507)	0.31986	4.7856	TCGA-E1-5303-01
LGG(N=507)	0.444716	5.7916	TCGA-HT-7606-01
LGG(N=507)	0.364148	5.1891	TCGA-DU-6408-01
LGG(N=507)	0.38826	4.5211	TCGA-FG-5964-01
LGG(N=507)	0.400539	5.0171	TCGA-DB-A64Q-01
LGG(N=507)	0.294612	4.8987	TCGA-S9-A7IZ-01
LGG(N=507)	0.428033	5.4098	TCGA-S9-A6WH-01
LGG(N=507)	0.317325	4.3292	TCGA-HT-7602-01
LGG(N=507)	0.4368	5.0717	TCGA-DU-A6S8-01
LGG(N=507)	0.346998	4.8866	TCGA-HT-7858-01
LGG(N=507)	0.403194	4.9787	TCGA-S9-A6WD-01
LGG(N=507)	0.300173	5.1429	TCGA-HT-7860-01
LGG(N=507)	0.267987	4.9098	TCGA-DU-7006-01
LGG(N=507)	0.348699	4.9718	TCGA-TQ-A7RS-01
LGG(N=507)	0.424853	4.9764	TCGA-DU-7009-01
LGG(N=507)	0.381239	5.1169	TCGA-DU-7010-01
LGG(N=507)	0.38104	4.6433	TCGA-QH-A6X3-01
LGG(N=507)	0.423365	5.2533	TCGA-DU-8164-01
LGG(N=507)	0.460857	5.067	TCGA-DU-7018-01
LGG(N=507)	0.356414	4.582	TCGA-RY-A843-01
LGG(N=507)	0.354967	4.8069	TCGA-DU-7014-01
LGG(N=507)	0.317128	5.1132	TCGA-HT-7693-01
LGG(N=507)	0.279766	4.6376	TCGA-FG-A6J3-01
LGG(N=507)	0.265341	5.1339	TCGA-HT-8106-01
LGG(N=507)	0.36464	4.9594	TCGA-HT-7472-01
LGG(N=507)	0.369863	5.1997	TCGA-HT-7855-01
LGG(N=507)	0.421185	5.5395	TCGA-DB-A4XG-01
LGG(N=507)	0.229668	4.7913	TCGA-HT-A5RC-01
LGG(N=507)	0.32682	5.2126	TCGA-VM-A8C8-01
LGG(N=507)	0.369755	5.2075	TCGA-HT-7681-01
LGG(N=507)	0.36521	4.783	TCGA-DU-A6S2-01
LGG(N=507)	0.367596	4.7192	TCGA-DU-7309-01
LGG(N=507)	0.357283	4.3951	TCGA-DB-A4XH-01
LGG(N=507)	0.37487	4.9156	TCGA-HT-7485-01
LGG(N=507)	0.37609	5.2426	TCGA-VW-A7QS-01
LGG(N=507)	0.390413	4.9964	TCGA-VV-A86M-01
LGG(N=507)	0.367815	4.5754	TCGA-E1-A7YV-01
LGG(N=507)	0.412704	5.1482	TCGA-HT-7468-01
LGG(N=507)	0.370794	5.3576	TCGA-HT-7677-01
LGG(N=507)	0.238783	4.5173	TCGA-DU-A5TY-01
LGG(N=507)	0.390654	4.8161	TCGA-HT-8109-01
LGG(N=507)	0.311458	5.1086	TCGA-HT-7479-01
LGG(N=507)	0.360995	5.5886	TCGA-DB-5275-01
LGG(N=507)	0.388777	4.8228	TCGA-TM-A7C4-01
LGG(N=507)	0.359844	5.1182	TCGA-DH-A7UU-01
LGG(N=507)	0.357919	4.5085	TCGA-HT-A4DV-01
LGG(N=507)	0.353803	5.1065	TCGA-FG-8186-01
LGG(N=507)	0.399711	5.0884	TCGA-FG-A4MT-01
LGG(N=507)	0.379821	4.8395	TCGA-E1-5305-01
LGG(N=507)	0.366902	4.7819	TCGA-CS-5393-01
LGG(N=507)	0.343072	5.0157	TCGA-DU-6395-01
LGG(N=507)	0.345151	3.7582	TCGA-DB-A64X-01
LGG(N=507)	0.422155	5.4634	TCGA-S9-A7IS-01
LGG(N=507)	0.360367	4.9792	TCGA-HT-7856-01
LGG(N=507)	0.345889	4.5687	TCGA-QH-A6XA-01
LGG(N=507)	0.462838	4.6877	TCGA-P5-A77W-01
LGG(N=507)	0.395044	5.3324	TCGA-CS-4942-01
LGG(N=507)	0.392223	5.193	TCGA-CS-6186-01
LGG(N=507)	0.435076	5.5515	TCGA-DU-7008-01
LGG(N=507)	0.417217	5.2642	TCGA-HT-7688-01
LGG(N=507)	0.32568	5.2529	TCGA-DU-A7T8-01
LGG(N=507)	0.411192	4.4297	TCGA-DU-A6S3-01
LGG(N=507)	0.349065	4.7777	TCGA-DB-A64U-01
LGG(N=507)	0.348247	5.2559	TCGA-HT-A61C-01
LGG(N=507)	0.334095	5.3009	TCGA-TQ-A7RF-01
LGG(N=507)	0.438379	5.5167	TCGA-F6-A8O3-01
LGG(N=507)	0.374843	4.9346	TCGA-R8-A6ML-01
LGG(N=507)	0.260721	4.4542	TCGA-DU-A5TT-01
LGG(N=507)	0.330557	5.1498	TCGA-QH-A870-01
LGG(N=507)	0.337135	4.5699	TCGA-DB-A75O-01
LGG(N=507)	0.321068	4.8238	TCGA-HT-8111-01
LGG(N=507)	0.372219	5.1227	TCGA-S9-A7QZ-01
LGG(N=507)	0.320906	4.7798	TCGA-DB-5273-01
LGG(N=507)	0.368156	4.7767	TCGA-HT-7470-01
LGG(N=507)	0.294149	4.6136	TCGA-FG-A4MY-01
LGG(N=507)	0.383696	4.8238	TCGA-HT-8108-01
LGG(N=507)	0.391398	5.3234	TCGA-DB-A4XE-01
LGG(N=507)	0.381604	4.0488	TCGA-HT-A4DS-01
LGG(N=507)	0.250035	4.9165	TCGA-DU-8158-01
LGG(N=507)	0.372283	4.8182	TCGA-HT-7474-01
LGG(N=507)	0.386608	5.0786	TCGA-DH-5143-01
LGG(N=507)	0.333893	5.1322	TCGA-TQ-A7RJ-01
LGG(N=507)	0.360548	4.6966	TCGA-S9-A7QY-01
LGG(N=507)	0.361594	4.5754	TCGA-DB-A4XA-01
LGG(N=507)	0.303707	4.7882	TCGA-P5-A731-01
LGG(N=507)	0.303778	5.3031	TCGA-E1-A7YE-01
LGG(N=507)	0.368385	4.8028	TCGA-FG-A710-01
LGG(N=507)	0.328395	4.3378	TCGA-HT-8010-01
LGG(N=507)	0.381993	5.1416	TCGA-DU-7299-01
LGG(N=507)	0.359647	5.2476	TCGA-DB-5270-01
LGG(N=507)	0.421253	4.7005	TCGA-KT-A74X-01
LGG(N=507)	0.361448	4.7939	TCGA-DB-A75L-01
LGG(N=507)	0.356678	4.6514	TCGA-HT-A616-01
LGG(N=507)	0.354651	4.5249	TCGA-HT-A74K-01
LGG(N=507)	0.323598	4.9496	TCGA-WY-A85C-01
LGG(N=507)	0.317777	4.8182	TCGA-FG-8188-01
LGG(N=507)	0.341049	5.3685	TCGA-DU-A6S7-01
LGG(N=507)	0.437668	4.9435	TCGA-DU-7294-01
LGG(N=507)	0.423195	4.0748	TCGA-DB-5274-01
LGG(N=507)	0.396044	5.1056	TCGA-HT-7604-01
LGG(N=507)	0.316507	4.7088	TCGA-TM-A84F-01
LGG(N=507)	0.296667	4.6628	TCGA-DB-A64O-01
LGG(N=507)	0.320661	4.8822	TCGA-HT-7884-01
LGG(N=507)	0.378819	5.306	TCGA-S9-A6WE-01
LGG(N=507)	0.405352	4.7698	TCGA-QH-A6CY-01
LGG(N=507)	0.291479	4.6106	TCGA-S9-A6WM-01
LGG(N=507)	0.280724	4.9093	TCGA-HT-A5RA-01
LGG(N=507)	0.322747	4.4628	TCGA-QH-A6CV-01
LGG(N=507)	0.310245	5.018	TCGA-VM-A8CE-01
LGG(N=507)	0.32385	5.1465	TCGA-DU-5852-01
LGG(N=507)	0.233424	4.3779	TCGA-P5-A72U-01
LGG(N=507)	0.330304	5.2434	TCGA-DB-A75K-01
LGG(N=507)	0.486248	5.1388	TCGA-DU-6410-01
LGG(N=507)	0.394012	4.7866	TCGA-QH-A65Z-01
LGG(N=507)	0.341075	4.7421	TCGA-S9-A7IY-01
LGG(N=507)	0.365823	4.6927	TCGA-P5-A781-01
LGG(N=507)	0.410826	5.5979	TCGA-TM-A84G-01
LGG(N=507)	0.233774	4.47	TCGA-HW-A5KK-01
LGG(N=507)	0.387639	5.3537	TCGA-E1-5311-01
LGG(N=507)	0.325077	5.4542	TCGA-FG-7634-01
LGG(N=507)	0.318911	5.0939	TCGA-DU-5855-01
LGG(N=507)	0.290379	5.3737	TCGA-DU-6396-01
LGG(N=507)	0.349886	4.6142	TCGA-FG-7643-01
LGG(N=507)	0.225297	5.1152	TCGA-TM-A84C-01
LGG(N=507)	0.382163	4.9778	TCGA-WY-A85E-01
LGG(N=507)	0.409187	5.4767	TCGA-DU-7298-01
LGG(N=507)	0.351029	4.8575	TCGA-TM-A84T-01
LGG(N=507)	0.385787	5.1408	TCGA-FG-7637-01
LGG(N=507)	0.430577	4.976	TCGA-HT-A5R9-01
LGG(N=507)	0.330354	5.1289	TCGA-HT-A614-01
LGG(N=507)	0.383647	4.722	TCGA-QH-A65R-01
LGG(N=507)	0.328907	5.0313	TCGA-FG-A60J-01
LGG(N=507)	0.431478	5.4216	TCGA-FG-8189-01
LGG(N=507)	0.337041	4.2563	TCGA-P5-A5EY-01
LGG(N=507)	0.116574	5.0242	TCGA-HT-7882-01
LGG(N=507)	0.411514	5.3975	TCGA-HT-8011-01
LGG(N=507)	0.373772	5.6539	TCGA-DU-6394-01
LGG(N=507)	0.402764	5.3388	TCGA-WY-A859-01
LGG(N=507)	0.380142	5.2381	TCGA-WY-A85B-01
LGG(N=507)	0.419928	5.4542	TCGA-S9-A6UB-01
LGG(N=507)	0.357647	5.1792	TCGA-S9-A6U6-01
LGG(N=507)	0.455654	5.8266	TCGA-DU-8168-01
LGG(N=507)	0.250322	4.7121	TCGA-DU-7290-01
LGG(N=507)	0.373444	5.855	TCGA-DU-6407-01
LGG(N=507)	0.333095	4.9374	TCGA-HT-7601-01
LGG(N=507)	0.403703	5.1551	TCGA-DU-6403-01
LGG(N=507)	0.392158	5.064	TCGA-DB-A64R-01
LGG(N=507)	0.254993	4.8131	TCGA-E1-A7YQ-01
LGG(N=507)	0.335273	5.4347	TCGA-DU-6405-01
LGG(N=507)	0.407122	4.9603	TCGA-HW-7487-01
LGG(N=507)	0.253095	4.4006	TCGA-S9-A7R2-01
LGG(N=507)	0.363015	4.976	TCGA-S9-A7J1-01
LGG(N=507)	0.280225	4.8465	TCGA-P5-A72X-01
LGG(N=507)	0.263666	4.7861	TCGA-E1-A7YJ-01
LGG(N=507)	0.320261	5.4764	TCGA-HT-7690-01
LGG(N=507)	0.362285	5.0747	TCGA-HT-8105-01
LGG(N=507)	0.400176	5.3608	TCGA-E1-A7YY-01
LGG(N=507)	0.419823	5.3111	TCGA-DU-6400-01
LGG(N=507)	0.409001	4.7383	TCGA-P5-A737-01
LGG(N=507)	0.386248	4.8525	TCGA-RY-A83Y-01
LGG(N=507)	0.330818	4.7555	TCGA-HT-8564-01
LGG(N=507)	0.305368	5.044	TCGA-HT-7686-01
LGG(N=507)	0.324374	4.232	TCGA-E1-A7YM-01
LGG(N=507)	0.371482	4.8625	TCGA-DH-A66F-01
LGG(N=507)	0.444191	5.2862	TCGA-CS-5390-01
LGG(N=507)	0.223435	4.9796	TCGA-S9-A6UA-01
LGG(N=507)	0.373365	5.7466	TCGA-FG-A87N-01
LGG(N=507)	0.363524	5.3978	TCGA-VV-A829-01
LGG(N=507)	0.312389	4.6399	TCGA-DH-A66B-01
LGG(N=507)	0.370937	4.9156	TCGA-HT-A5R7-01
LGG(N=507)	0.447936	5.2423	TCGA-CS-5394-01
LGG(N=507)	0.325432	5.4835	TCGA-DH-A66D-01
LGG(N=507)	0.355992	4.9778	TCGA-HT-7877-01
LGG(N=507)	0.362424	5.275	TCGA-DU-6542-01
LGG(N=507)	0.300267	4.7517	TCGA-QH-A6CS-01
LGG(N=507)	0.337146	4.6566	TCGA-E1-A7YU-01
LGG(N=507)	0.388902	5.0401	TCGA-W9-A837-01
LGG(N=507)	0.360819	5.0781	TCGA-IK-7675-01
LGG(N=507)	0.348969	4.8807	TCGA-DU-7306-01
LGG(N=507)	0.389492	5.0462	TCGA-QH-A6X9-01
LGG(N=507)	0.210539	4.7442	TCGA-S9-A6U0-01
LGG(N=507)	0.314367	5.1736	TCGA-HT-7611-01
LGG(N=507)	0.432812	5.1946	TCGA-S9-A6TY-01
LGG(N=507)	0.353544	4.4881	TCGA-DU-A7TB-01
LGG(N=507)	0.402843	4.8182	TCGA-IK-8125-01
LGG(N=507)	0.334982	4.3227	TCGA-WH-A86K-01
LGG(N=507)	0.357208	4.8207	TCGA-DH-5141-01
LGG(N=507)	0.328031	4.2965	TCGA-FG-A60L-01
LGG(N=507)	0.341129	5.3872	TCGA-DB-5280-01
LGG(N=507)	0.28963	5.1899	TCGA-S9-A7IX-01
LGG(N=507)	0.32611	5.248	TCGA-FG-5965-01
LGG(N=507)	0.270202	3.8827	TCGA-P5-A5F6-01
LGG(N=507)	0.241685	5.3165	TCGA-DU-7007-01
LGG(N=507)	0.343341	4.6882	TCGA-HW-7490-01
LGG(N=507)	0.262533	4.8485	TCGA-CS-6188-01
LGG(N=507)	0.464115	5.4503	TCGA-CS-6668-01
LGG(N=507)	0.31518	5.1098	TCGA-DU-8165-01
LGG(N=507)	0.382144	4.1612	TCGA-HT-7692-01
LGG(N=507)	0.457747	5.7195	TCGA-TQ-A7RM-01
LGG(N=507)	0.309935	5.0418	TCGA-DU-8161-01
LGG(N=507)	0.281086	4.5224	TCGA-P5-A736-01
LGG(N=507)	0.311221	5.0211	TCGA-DU-6401-01
LGG(N=507)	0.267507	3.8044	TCGA-HT-A74H-01
LGG(N=507)	0.354867	5.2009	TCGA-TQ-A7RV-01
LGG(N=507)	0.350415	4.845	TCGA-HT-7483-01
LGG(N=507)	0.351996	4.3569	TCGA-HT-7620-01
LGG(N=507)	0.388795	4.9915	TCGA-HT-7480-01
LGG(N=507)	0.47434	5.3162	TCGA-S9-A7J0-01
LGG(N=507)	0.327099	5.4343	TCGA-TM-A84Q-01
LGG(N=507)	0.381992	4.5243	TCGA-RY-A847-01
LGG(N=507)	0.399667	5.8677	TCGA-TQ-A7RQ-01
LGG(N=507)	0.323749	5.0674	TCGA-TQ-A7RW-01
LGG(N=507)	0.290771	4.6456	TCGA-FG-8191-01
LGG(N=507)	0.312101	5.1563	TCGA-E1-A7YW-01
LGG(N=507)	0.389253	5.1215	TCGA-DB-5278-01
LGG(N=507)	0.435133	5.6433	TCGA-E1-A7YS-01
LGG(N=507)	0.414484	5.2146	TCGA-HT-7695-01
LGG(N=507)	0.253204	4.8069	TCGA-DU-7012-01
LGG(N=507)	0.296596	5.2009	TCGA-HT-7879-01
LGG(N=507)	0.420234	4.6018	TCGA-DU-A7TC-01
LGG(N=507)	0.282518	4.8679	TCGA-HT-7680-01
LGG(N=507)	0.343984	4.9336	TCGA-DB-A4X9-01
LGG(N=507)	0.337636	5.2411	TCGA-TQ-A7RI-01
LGG(N=507)	0.379842	5.4689	TCGA-TM-A7CA-01
LGG(N=507)	0.377248	5.0905	TCGA-QH-A86X-01
LGG(N=507)	0.33355	5.1144	TCGA-DU-A76R-01
LGG(N=507)	0.445292	5.0242	TCGA-DH-5144-01
LGG(N=507)	0.328946	4.6433	TCGA-E1-A7Z2-01
LGG(N=507)	0.343256	5.1764	TCGA-DU-A5TP-01
LGG(N=507)	0.327115	4.6142	TCGA-FG-8187-01
LGG(N=507)	0.502659	5.6041	TCGA-E1-5304-01
LGG(N=507)	0.495341	4.4404	TCGA-CS-4943-01
LGG(N=507)	0.359505	5.6436	TCGA-DH-5140-01
LGG(N=507)	0.382298	4.6502	TCGA-TM-A7CF-01
LGG(N=507)	0.366092	5.1543	TCGA-DH-A7US-01
LGG(N=507)	0.374312	4.8758	TCGA-HT-A61B-01
LGG(N=507)	0.293364	4.9755	TCGA-E1-A7Z6-01
LGG(N=507)	0.205061	4.6294	TCGA-HT-7857-01
LGG(N=507)	0.349429	4.9658	TCGA-E1-5319-01
LGG(N=507)	0.338123	4.0216	TCGA-DU-A5TS-01
LGG(N=507)	0.372158	5.9241	TCGA-DU-6392-01
LGG(N=507)	0.323081	4.2212	TCGA-QH-A6CU-01
LGG(N=507)	0.25286	5.0614	TCGA-DU-6404-01
LGG(N=507)	0.308178	4.0144	TCGA-VW-A8FI-01
LGG(N=507)	0.358927	5.1728	TCGA-HT-A74L-01
LGG(N=507)	0.324661	4.623	TCGA-P5-A5EU-01
LGG(N=507)	0.352109	4.2818	TCGA-P5-A5EZ-01
LGG(N=507)	0.282053	5.8276	TCGA-S9-A89Z-01
LGG(N=507)	0.335314	5.1907	TCGA-S9-A6TZ-01
LGG(N=507)	0.29924	5	TCGA-FG-5963-01
LGG(N=507)	0.3755	4.8704	TCGA-HT-A61A-01
LGG(N=507)	0.273406	5.634	TCGA-S9-A89V-01
LGG(N=507)	0.480648	5.1152	TCGA-DB-A64W-01
LGG(N=507)	0.307372	3.7909	TCGA-FG-A4MX-01
LGG(N=507)	0.442689	5.3855	TCGA-P5-A72Z-01
LGG(N=507)	0.280991	4.8744	TCGA-HT-8114-01
LGG(N=507)	0.370016	4.8575	TCGA-HT-7881-01
LGG(N=507)	0.339523	4.6502	TCGA-CS-4944-01
LGG(N=507)	0.387715	4.773	TCGA-S9-A7QX-01
LGG(N=507)	0.370534	4.9769	TCGA-DU-A7TG-01
LGG(N=507)	0.429535	5.8684	TCGA-DU-5874-01
LGG(N=507)	0.362415	5.3198	TCGA-TQ-A8XE-01
LGG(N=507)	0.387526	4.847	TCGA-DU-7300-01
LGG(N=507)	0.395709	5.0717	TCGA-HT-7694-01
LGG(N=507)	0.4123	5.3534	TCGA-HT-7471-01
LGG(N=507)	0.34336	5.2536	TCGA-DB-A4XD-01
LGG(N=507)	0.376767	5.022	TCGA-TQ-A7RK-01
LGG(N=507)	0.42266	5.0099	TCGA-HT-7475-01
LGG(N=507)	0.352044	5.3541	TCGA-TQ-A7RO-01
LGG(N=507)	0.31502	4.9045	TCGA-HT-7902-01
LGG(N=507)	0.384871	4.7523	TCGA-FG-A711-01
LGG(N=507)	0.295284	4.9189	TCGA-DB-5276-01
LGG(N=507)	0.330193	4.7772	TCGA-P5-A730-01
LGG(N=507)	0.338318	4.7767	TCGA-E1-A7YD-01
LGG(N=507)	0.318819	4.4745	TCGA-HT-A74O-01
LGG(N=507)	0.3381	4.9801	TCGA-HT-8015-01
LGG(N=507)	0.332685	5.3555	TCGA-HT-A74J-01
LGG(N=507)	0.462025	5.1922	TCGA-DH-A669-01
LGG(N=507)	0.29708	4.421	TCGA-HT-A617-01
LGG(N=507)	0.382023	4.8033	TCGA-HT-7605-01
LGG(N=507)	0.360916	5.4202	TCGA-S9-A6WO-01
LGG(N=507)	0.254835	4.3484	TCGA-QH-A6CX-01
LGG(N=507)	0.36453	5.0739	TCGA-P5-A5F4-01
LGG(N=507)	0.336253	4.5675	TCGA-DU-A76K-01
LGG(N=507)	0.307823	4.8822	TCGA-VM-A8CH-01
LGG(N=507)	0.336593	4.6381	TCGA-HT-7609-01
LGG(N=507)	0.386363	4.865	TCGA-QH-A6X4-01
LGG(N=507)	0.318902	4.6821	TCGA-DH-A7UV-01
LGG(N=507)	0.292625	4.2304	TCGA-TM-A7C3-01
LGG(N=507)	0.208891	4.5318	TCGA-S9-A6WG-01
LGG(N=507)	0.364341	5.0063	TCGA-FG-6690-01
LGG(N=507)	0.341315	4.855	TCGA-DU-8167-01
LGG(N=507)	0.39798	4.8694	TCGA-QH-A65X-01
LGG(N=507)	0.31125	4.5808	TCGA-P5-A780-01
LGG(N=507)	0.3298	5.2638	TCGA-E1-5302-01
LGG(N=507)	0.380678	4.1161	TCGA-HW-A5KJ-01
LGG(N=507)	0.331967	4.889	TCGA-R8-A6MO-01
LGG(N=507)	0.384638	4.8043	TCGA-FG-7636-01
LGG(N=507)	0.336802	4.588	TCGA-CS-6290-01
LGG(N=507)	0.304096	5.1583	TCGA-DU-5847-01
LGG(N=507)	0.347545	5.4696	TCGA-DU-6406-01
LGG(N=507)	0.35603	5.4473	TCGA-TM-A84B-01
LGG(N=507)	0.364268	4.8319	TCGA-DU-A76O-01
CESC(N=301)	0.434315	4.1986	TCGA-EK-A2RE-01
CESC(N=301)	0.440604	4.6645	TCGA-IR-A3L7-01
CESC(N=301)	0.509513	3.5982	TCGA-Q1-A73Q-01
CESC(N=301)	0.535126	2.7931	TCGA-C5-A1MF-01
CESC(N=301)	0.507479	3.652	TCGA-ZJ-A8QQ-01
CESC(N=301)	0.364697	4.0162	TCGA-EX-A3L1-01
CESC(N=301)	0.437792	4.7442	TCGA-JW-A5VI-01
CESC(N=301)	0.588705	3.9746	TCGA-EA-A1QT-01
CESC(N=301)	0.411996	4.2134	TCGA-UC-A7PG-01
CESC(N=301)	0.413553	4.9472	TCGA-EA-A97N-01
CESC(N=301)	0.50053	4.5423	TCGA-EA-A3QD-01
CESC(N=301)	0.455197	4.0189	TCGA-C5-A1ME-01
CESC(N=301)	0.419357	4.7132	TCGA-C5-A8YR-01
CESC(N=301)	0.443759	4.1027	TCGA-FU-A40J-01
CESC(N=301)	0.41829	4.9612	TCGA-VS-A9V5-01
CESC(N=301)	0.466077	4.5838	TCGA-MY-A913-01
CESC(N=301)	0.490394	4.5053	TCGA-VS-A8Q9-01
CESC(N=301)	0.468668	4.6838	TCGA-DS-A0VL-01
CESC(N=301)	0.533007	5.1835	TCGA-VS-A9UU-01
CESC(N=301)	0.39253	4.3299	TCGA-ZJ-AAXN-01
CESC(N=301)	0.405974	4.7955	TCGA-VS-A9U6-01
CESC(N=301)	0.485149	4.5217	TCGA-C5-A2LX-01
CESC(N=301)	0.522934	3.5863	TCGA-C5-A1M8-01
CESC(N=301)	0.369867	4.8146	TCGA-C5-A7CJ-01
CESC(N=301)	0.424101	3.3647	TCGA-GH-A9DA-01
CESC(N=301)	0.547662	3.8401	TCGA-EA-A5O9-01
CESC(N=301)	0.455275	4.6798	TCGA-Q1-A73P-01
CESC(N=301)	0.511866	3.7529	TCGA-C5-A8XK-01
CESC(N=301)	0.440997	3.7269	TCGA-C5-A907-01
CESC(N=301)	0.582305	4.1587	TCGA-VS-A9UD-01
CESC(N=301)	0.436803	4.3646	TCGA-C5-A7CM-01
CESC(N=301)	0.51405	4.5079	TCGA-VS-A9V2-01
CESC(N=301)	0.387684	4.1587	TCGA-VS-A94Y-01
CESC(N=301)	0.452116	4.9298	TCGA-C5-A8ZZ-01
CESC(N=301)	0.396671	5.4916	TCGA-VS-A9UJ-01
CESC(N=301)	0.499563	3.2143	TCGA-ZJ-AAXI-01
CESC(N=301)	0.481823	3.154	TCGA-Q1-A6DT-01
CESC(N=301)	0.342709	4.4509	TCGA-VS-A9UQ-01
CESC(N=301)	0.514176	4.8983	TCGA-VS-A8EG-01
CESC(N=301)	0.445933	4.4881	TCGA-EX-A69L-01
CESC(N=301)	0.453079	4.5772	TCGA-Q1-A73O-01
CESC(N=301)	0.47462	4.5886	TCGA-VS-A8QC-01
CESC(N=301)	0.409226	4.6029	TCGA-EA-A5ZE-01
CESC(N=301)	0.443212	5.5598	TCGA-ZJ-A8QO-01
CESC(N=301)	0.472403	3.6393	TCGA-JX-A5QV-01
CESC(N=301)	0.436242	3.2343	TCGA-EK-A2GZ-01
CESC(N=301)	0.385013	4.0001	TCGA-EK-A2R9-01
CESC(N=301)	0.524588	3.3177	TCGA-IR-A3LL-01
CESC(N=301)	0.488337	4.4945	TCGA-C5-A1M5-01
CESC(N=301)	0.281482	4.026	TCGA-C5-A7X8-01
CESC(N=301)	0.464671	4.9199	TCGA-EA-A3HS-01
CESC(N=301)	0.337687	3.6861	TCGA-IR-A3LH-01
CESC(N=301)	0.562887	3.9089	TCGA-C5-A1M9-01
CESC(N=301)	0.517547	3.7356	TCGA-DG-A2KJ-01
CESC(N=301)	0.483145	4.1563	TCGA-Q1-A5R3-01
CESC(N=301)	0.365154	4.834	TCGA-HG-A2PA-01
CESC(N=301)	0.445004	4.1318	TCGA-EA-A50E-01
CESC(N=301)	0.38674	3.551	TCGA-EA-A556-01
CESC(N=301)	0.4574	5.0571	TCGA-VS-A9V3-01
CESC(N=301)	0.433026	4.2056	TCGA-VS-A9UH-01
CESC(N=301)	0.441938	4.359	TCGA-JX-A3PZ-01
CESC(N=301)	0.410732	4.6894	TCGA-C5-A1MP-01
CESC(N=301)	0.289039	3.7453	TCGA-MU-A5YI-01
CESC(N=301)	0.552175	4.2366	TCGA-VS-A8QA-01
CESC(N=301)	0.46895	4.5904	TCGA-FU-A5XV-01
CESC(N=301)	0.485978	4.7934	TCGA-EX-A8YF-01
CESC(N=301)	0.448367	4.8187	TCGA-ZJ-A8QR-01
CESC(N=301)	0.295907	3.3897	TCGA-IR-A3LB-01
CESC(N=301)	0.418764	3.7699	TCGA-EK-A2PI-01
CESC(N=301)	0.411665	4.5386	TCGA-HM-A6W2-01
CESC(N=301)	0.563352	3.6428	TCGA-EK-A2IR-01
CESC(N=301)	0.412228	4.6451	TCGA-IR-A3LF-01
CESC(N=301)	0.475693	5.0798	TCGA-HM-A4S6-01
CESC(N=301)	0.511508	3.5312	TCGA-VS-A8QF-01
CESC(N=301)	0.400196	4.1684	TCGA-VS-AA62-01
CESC(N=301)	0.538917	4.7334	TCGA-C5-A7UE-01
CESC(N=301)	0.435754	4.4562	TCGA-DS-A5RQ-01
CESC(N=301)	0.451455	4.4615	TCGA-BI-A20A-01
CESC(N=301)	0.466789	4.7819	TCGA-EA-A3HU-01
CESC(N=301)	0.416417	4.2095	TCGA-EK-A2RM-01
CESC(N=301)	0.476022	4.5928	TCGA-DG-A2KK-01
CESC(N=301)	0.479707	5.0462	TCGA-C5-A1MI-01
CESC(N=301)	0.547626	3.9022	TCGA-JW-A852-01
CESC(N=301)	0.500406	4.0601	TCGA-EK-A2RA-01
CESC(N=301)	0.544526	4.0401	TCGA-EK-A2RB-01
CESC(N=301)	0.506503	4.7027	TCGA-C5-A1MJ-01
CESC(N=301)	0.49261	4.182	TCGA-MY-A5BE-01
CESC(N=301)	0.475988	3.8064	TCGA-C5-A1BE-01
CESC(N=301)	0.510929	5.2563	TCGA-ZJ-AAXT-01
CESC(N=301)	0.577457	4.222	TCGA-LP-A7HU-01
CESC(N=301)	0.484763	5.4676	TCGA-2W-A8YY-01
CESC(N=301)	0.37958	4.9397	TCGA-EA-A411-01
CESC(N=301)	0.425975	3.9166	TCGA-C5-A1MN-01
CESC(N=301)	0.472444	4.9336	TCGA-C5-A2M2-01
CESC(N=301)	0.421673	4.853	TCGA-EK-A2PK-01
CESC(N=301)	0.476363	5.1887	TCGA-EA-A410-01
CESC(N=301)	0.50205	4.7517	TCGA-VS-A952-01
CESC(N=301)	0.42032	3.6804	TCGA-EK-A2IP-01
CESC(N=301)	0.516744	2.6962	TCGA-EK-A2PG-01
CESC(N=301)	0.429101	4.4803	TCGA-FU-A3YQ-01
CESC(N=301)	0.552953	3.7356	TCGA-DS-A1OB-01
CESC(N=301)	0.446382	4.9093	TCGA-VS-A959-01
CESC(N=301)	0.514858	4.1417	TCGA-EK-A2R7-01
CESC(N=301)	0.501989	4.1836	TCGA-JW-A5VJ-01
CESC(N=301)	0.514451	4.7619	TCGA-C5-A7UH-01
CESC(N=301)	0.495673	4.795	TCGA-MA-AA3Z-01
CESC(N=301)	0.421904	5.0751	TCGA-VS-A9UR-01
CESC(N=301)	0.559125	3.4197	TCGA-EK-A3GN-01
CESC(N=301)	0.503519	4.208	TCGA-DS-A3LQ-01
CESC(N=301)	0.555099	4.2165	TCGA-ZJ-AAXU-01
CESC(N=301)	0.494644	4.174	TCGA-VS-A9UY-01
CESC(N=301)	0.496304	4.3435	TCGA-ZJ-AAXA-01
CESC(N=301)	0.424773	2.7401	TCGA-EK-A2RO-01
CESC(N=301)	0.461532	4.5392	TCGA-DS-A0VM-01
CESC(N=301)	0.500216	5.0913	TCGA-EX-A1H5-01
CESC(N=301)	0.486334	3.8993	TCGA-FU-A3EO-01
CESC(N=301)	0.553022	3.2692	TCGA-EK-A2RK-01
CESC(N=301)	0.572116	4.5167	TCGA-C5-A1BL-01
CESC(N=301)	0.592944	3.7593	TCGA-Q1-A73S-01
CESC(N=301)	0.442934	3.9137	TCGA-PN-A8MA-01
CESC(N=301)	0.41294	5.1023	TCGA-DS-A7WF-01
CESC(N=301)	0.405209	4.2965	TCGA-C5-A7X3-01
CESC(N=301)	0.295895	4.425	TCGA-HM-A3JK-01
CESC(N=301)	0.522448	2.5487	TCGA-ZJ-AAXJ-01
CESC(N=301)	0.462646	5.3045	TCGA-VS-A9V1-01
CESC(N=301)	0.569695	4.7372	TCGA-FU-A3HZ-01
CESC(N=301)	0.469213	4.1128	TCGA-EA-A78R-01
CESC(N=301)	0.482022	4.5205	TCGA-JW-A5VG-01
CESC(N=301)	0.598514	3.8915	TCGA-VS-A9UV-01
CESC(N=301)	0.29002	5.1934	TCGA-C5-A8YT-01
CESC(N=301)	0.318972	4.3848	TCGA-ZX-AA5X-01
CESC(N=301)	0.55077	4.7991	TCGA-VS-A958-01
CESC(N=301)	0.449888	3.8739	TCGA-VS-A8EL-01
CESC(N=301)	0.443712	3.4791	TCGA-ZJ-AB0I-01
CESC(N=301)	0.522512	4.3002	TCGA-C5-A2LZ-01
CESC(N=301)	0.462881	5.1052	TCGA-VS-A950-01
CESC(N=301)	0.57022	3.2282	TCGA-IR-A3LK-01
CESC(N=301)	0.490094	4.2488	TCGA-DS-A1OC-01
CESC(N=301)	0.567515	4.1939	TCGA-C5-A3HE-01
CESC(N=301)	0.497168	4.6708	TCGA-MA-AA3W-01
CESC(N=301)	0.469727	4.9146	TCGA-VS-A9UL-01
CESC(N=301)	0.522324	4.1145	TCGA-VS-A9UO-01
CESC(N=301)	0.383994	5.3385	TCGA-C5-A8XJ-01
CESC(N=301)	0.38252	4.2661	TCGA-C5-A7CL-01
CESC(N=301)	0.484197	4.2973	TCGA-FU-A3NI-01
CESC(N=301)	0.426907	4.4149	TCGA-EA-A439-01
CESC(N=301)	0.467459	4.2943	TCGA-VS-A9V0-01
CESC(N=301)	0.560537	4.7318	TCGA-EK-A3GK-01
CESC(N=301)	0.487863	4.9397	TCGA-C5-A7CG-01
CESC(N=301)	0.472408	4.5217	TCGA-C5-A1BI-01
CESC(N=301)	0.370116	4.2803	TCGA-HM-A3JJ-01
CESC(N=301)	0.529159	3.5827	TCGA-C5-A7UI-01
CESC(N=301)	0.387029	4.7356	TCGA-ZJ-AAXD-01
CESC(N=301)	0.448776	4.86	TCGA-EK-A2R8-01
CESC(N=301)	0.461527	4.6165	TCGA-VS-A9UP-01
CESC(N=301)	0.315277	4.5367	TCGA-C5-A1BF-01
CESC(N=301)	0.47926	3.6393	TCGA-EX-A69M-01
CESC(N=301)	0.44482	4.4983	TCGA-EA-A5ZD-01
CESC(N=301)	0.514337	4.5928	TCGA-JX-A3Q0-01
CESC(N=301)	0.421458	4.1128	TCGA-BI-A0VS-01
CESC(N=301)	0.479864	2.8955	TCGA-VS-A8EJ-01
CESC(N=301)	0.560916	4.6089	TCGA-DR-A0ZL-01
CESC(N=301)	0.538724	3.4251	TCGA-MA-AA41-01
CESC(N=301)	0.528653	5.3045	TCGA-EA-A3HQ-01
CESC(N=301)	0.722442	3.7226	TCGA-LP-A5U2-01
CESC(N=301)	0.432677	3.5009	TCGA-EA-A43B-01
CESC(N=301)	0.503849	4.773	TCGA-C5-A3HD-01
CESC(N=301)	0.445261	3.3478	TCGA-IR-A3LI-01
CESC(N=301)	0.45579	3.9506	TCGA-VS-A8EI-01
CESC(N=301)	0.411768	4.0497	TCGA-EA-A4BA-01
CESC(N=301)	0.408488	4.6358	TCGA-C5-A3HL-01
CESC(N=301)	0.373734	3.6635	TCGA-EA-A3Y4-01
CESC(N=301)	0.436553	3.9204	TCGA-UC-A7PF-01
CESC(N=301)	0.432797	5.3968	TCGA-VS-A9UB-01
CESC(N=301)	0.458979	4.8289	TCGA-UC-A7PI-01
CESC(N=301)	0.362895	4.3869	TCGA-DG-A2KL-01
CESC(N=301)	0.505908	4.445	TCGA-JW-AAVH-01
CESC(N=301)	0.546149	4.5361	TCGA-MY-A5BF-01
CESC(N=301)	0.408861	4.4556	TCGA-Q1-A5R1-01
CESC(N=301)	0.21233	4.1417	TCGA-FU-A57G-01
CESC(N=301)	0.471663	4.3242	TCGA-C5-A1BQ-01
CESC(N=301)	0.393023	4.067	TCGA-EK-A2PL-01
CESC(N=301)	0.540686	5.2025	TCGA-Q1-A6DW-01
CESC(N=301)	0.568909	5.1285	TCGA-C5-A2M1-01
CESC(N=301)	0.465194	3.6928	TCGA-R2-A69V-01
CESC(N=301)	0.457563	4.2833	TCGA-EA-A5ZF-01
CESC(N=301)	0.448542	4.1002	TCGA-FU-A23L-01
CESC(N=301)	0.426118	4.2266	TCGA-DS-A1OA-01
CESC(N=301)	0.418137	3.9365	TCGA-EK-A2H1-01
CESC(N=301)	0.421631	5.0202	TCGA-LP-A4AU-01
CESC(N=301)	0.522307	4.5916	TCGA-VS-A9U7-01
CESC(N=301)	0.467667	4.162	TCGA-C5-A2LS-01
CESC(N=301)	0.482534	3.8269	TCGA-MA-AA3Y-01
CESC(N=301)	0.407987	4.3979	TCGA-DG-A2KM-01
CESC(N=301)	0.432629	4.4647	TCGA-C5-A3HF-01
CESC(N=301)	0.342263	3.7561	TCGA-C5-A2LT-01
CESC(N=301)	0.480212	3.87	TCGA-C5-A1BK-01
CESC(N=301)	0.474481	4.0136	TCGA-UC-A7PD-01
CESC(N=301)	0.437558	4.5148	TCGA-MY-A5BD-01
CESC(N=301)	0.459882	4.9402	TCGA-VS-A9UZ-01
CESC(N=301)	0.409654	4.4516	TCGA-DS-A1OD-01
CESC(N=301)	0.462682	4.0705	TCGA-C5-A8XH-01
CESC(N=301)	0.412679	4.837	TCGA-EK-A2RC-01
CESC(N=301)	0.455052	5.0414	TCGA-JX-A3Q8-01
CESC(N=301)	0.49135	3.2915	TCGA-DS-A7WI-01
CESC(N=301)	0.560048	4.66	TCGA-VS-A953-01
CESC(N=301)	0.505765	3.6872	TCGA-EA-A44S-01
CESC(N=301)	0.527541	5.0691	TCGA-VS-A957-01
CESC(N=301)	0.494912	4.85	TCGA-JW-A5VH-01
CESC(N=301)	0.432287	3.5161	TCGA-EA-A3HR-01
CESC(N=301)	0.437847	4.551	TCGA-EA-A3QE-01
CESC(N=301)	0.493287	5.1127	TCGA-WL-A834-01
CESC(N=301)	0.444697	3.7367	TCGA-C5-A901-01
CESC(N=301)	0.414314	4.3068	TCGA-JW-A69B-01
CESC(N=301)	0.509107	4.4357	TCGA-FU-A3HY-01
CESC(N=301)	0.521274	4.6159	TCGA-C5-A1M6-01
CESC(N=301)	0.549786	3.011	TCGA-VS-A9V4-01
CESC(N=301)	0.429781	3.9965	TCGA-VS-A8Q8-01
CESC(N=301)	0.484196	3.7898	TCGA-DS-A0VN-01
CESC(N=301)	0.448181	4.5243	TCGA-MU-A8JM-01
CESC(N=301)	0.530042	3.5124	TCGA-C5-A2LY-01
CESC(N=301)	0.562911	3.0619	TCGA-FU-A23K-01
CESC(N=301)	0.486086	4.8968	TCGA-EA-A6QX-01
CESC(N=301)	0.447884	4.5479	TCGA-C5-A7CH-01
CESC(N=301)	0.421645	2.5972	TCGA-EK-A2RN-01
CESC(N=301)	0.436984	4.3688	TCGA-EK-A2RJ-01
CESC(N=301)	0.464435	4.4602	TCGA-C5-A1BM-01
CESC(N=301)	0.406557	5.498	TCGA-Q1-A73R-01
CESC(N=301)	0.336133	5.6896	TCGA-DS-A7WH-01
CESC(N=301)	0.47233	4.5136	TCGA-ZJ-AAX4-01
CESC(N=301)	0.475791	4.6905	TCGA-C5-A7CK-01
CESC(N=301)	0.5003	4.8329	TCGA-VS-A8EK-01
CESC(N=301)	0.175218	4.4983	TCGA-EA-A1QS-01
CESC(N=301)	0.520816	3.6312	TCGA-FU-A3WB-01
CESC(N=301)	0.456724	4.9308	TCGA-FU-A3TQ-01
CESC(N=301)	0.400209	4.835	TCGA-C5-A8XI-01
CESC(N=301)	0.538297	4.7485	TCGA-C5-A1BN-01
CESC(N=301)	0.523999	3.5312	TCGA-IR-A3LA-01
CESC(N=301)	0.489206	4.447	TCGA-VS-A94X-01
CESC(N=301)	0.46263	3.928	TCGA-MA-AA42-01
CESC(N=301)	0.486201	4.423	TCGA-C5-A8YQ-01
CESC(N=301)	0.457636	4.2389	TCGA-ZJ-AB0H-01
CESC(N=301)	0.489796	2.7972	TCGA-C5-A7X5-01
CESC(N=301)	0.523598	4.2847	TCGA-VS-A9U5-01
CESC(N=301)	0.508707	3.9213	TCGA-C5-A1M7-01
CESC(N=301)	0.586097	4.4686	TCGA-C5-A905-01
CESC(N=301)	0.519946	4.441	TCGA-Q1-A5R2-01
CESC(N=301)	0.539268	4.2304	TCGA-EK-A3GJ-01
CESC(N=301)	0.407104	4.4437	TCGA-MU-A51Y-01
CESC(N=301)	0.496286	3.5657	TCGA-VS-A8EB-01
CESC(N=301)	0.427649	5.0584	TCGA-LP-A4AX-01
CESC(N=301)	0.487394	4.4713	TCGA-VS-A94Z-01
CESC(N=301)	0.607692	3.5086	TCGA-ZJ-AAXB-01
CESC(N=301)	0.373969	3.2973	TCGA-C5-A1MQ-01
CESC(N=301)	0.379307	3.1939	TCGA-EX-A1H6-01
CESC(N=301)	0.417357	4.6949	TCGA-ZJ-AAXF-01
CESC(N=301)	0.434684	5.0099	TCGA-VS-A9UM-01
CESC(N=301)	0.456658	4.4337	TCGA-VS-A8EH-01
CESC(N=301)	0.497156	4.3569	TCGA-BI-A0VR-01
CESC(N=301)	0.511975	4.3772	TCGA-EA-A5FO-01
CESC(N=301)	0.440734	3.453	TCGA-DR-A0ZM-01
CESC(N=301)	0.314153	4.7458	TCGA-MA-AA43-01
CESC(N=301)	0.438547	4.5534	TCGA-C5-A7UC-01
CESC(N=301)	0.392024	4.5669	TCGA-C5-A7XC-01
CESC(N=301)	0.477288	3.5827	TCGA-VS-A8QH-01
CESC(N=301)	0.549723	3.6335	TCGA-LP-A5U3-01
CESC(N=301)	0.404898	4.4054	TCGA-DS-A1O9-01
CESC(N=301)	0.365113	4.3744	TCGA-EA-A3HT-01
CESC(N=301)	0.510907	4.4536	TCGA-IR-A3LC-01
CESC(N=301)	0.465793	4.8505	TCGA-FU-A770-01
CESC(N=301)	0.599157	3.2796	TCGA-VS-A8EC-01
CESC(N=301)	0.418364	4.7501	TCGA-4J-AA1J-01
CESC(N=301)	0.443489	4.0322	TCGA-LP-A4AV-01
CESC(N=301)	0.496557	4.5699	TCGA-EK-A2RL-01
CESC(N=301)	0.445408	4.1178	TCGA-EK-A3GM-01
CESC(N=301)	0.395589	4.4745	TCGA-VS-A9UC-01
CESC(N=301)	0.560728	4.6451	TCGA-FU-A2QG-01
CESC(N=301)	0.556985	3.5682	TCGA-EK-A2PM-01
CESC(N=301)	0.411631	3.9746	TCGA-DS-A0VK-01
CESC(N=301)	0.461721	4.843	TCGA-VS-A94W-01
CESC(N=301)	0.381791	3.6928	TCGA-C5-A1MK-01
CESC(N=301)	0.474815	4.5826	TCGA-C5-A1MH-01
CESC(N=301)	0.44181	4.0462	TCGA-C5-A0TN-01
CESC(N=301)	0.505909	4.1236	TCGA-VS-A9UI-01
CESC(N=301)	0.499402	5.124	TCGA-FU-A3TX-01
CESC(N=301)	0.428761	4.7071	TCGA-Q1-A6DV-01
CESC(N=301)	0.344255	4.6514	TCGA-C5-A1ML-01
CESC(N=301)	0.339612	4.8934	TCGA-VS-A8QM-01
CESC(N=301)	0.410954	3.4958	TCGA-RA-A741-01
CESC(N=301)	0.540714	3.9983	TCGA-VS-A954-01
CESC(N=301)	0.457809	4.6422	TCGA-XS-A8TJ-01
CESC(N=301)	0.359195	4.6972	TCGA-LP-A4AW-01
CESC(N=301)	0.581115	3.9403	TCGA-JW-A5VK-01
CESC(N=301)	0.551297	3.3105	TCGA-EK-A2H0-01
CESC(N=301)	0.502938	5.0691	TCGA-C5-A902-01
CESC(N=301)	0.454904	4.5454	TCGA-MA-AA3X-01
CESC(N=301)	0.524318	3.7378	TCGA-C5-A7CO-01
CESC(N=301)	0.486818	3.4997	TCGA-C5-A2LV-01
CESC(N=301)	0.304775	4.845	TCGA-VS-A9UT-01
CESC(N=301)	0.359819	4.6294	TCGA-ZJ-AAX8-01
CESC(N=301)	0.462102	4.5934	TCGA-C5-A1BJ-01
LUAD(N=507)	0.355671	5.1148	TCGA-44-6778-01
LUAD(N=507)	0.39578	4.0567	TCGA-05-4420-01
LUAD(N=507)	0.253946	4.6921	TCGA-64-1679-01
LUAD(N=507)	0.274358	4.5982	TCGA-49-6744-01
LUAD(N=507)	0.298998	4.3299	TCGA-55-6982-01
LUAD(N=507)	0.322041	4.6089	TCGA-NJ-A4YI-01
LUAD(N=507)	0.485844	4.964	TCGA-73-4666-01
LUAD(N=507)	0.320002	4.5778	TCGA-MN-A4N1-01
LUAD(N=507)	0.402629	4.5886	TCGA-55-7911-01
LUAD(N=507)	0.271081	3.838	TCGA-55-A4DG-01
LUAD(N=507)	0.369517	4.6247	TCGA-L9-A5IP-01
LUAD(N=507)	0.32188	4.8074	TCGA-73-4662-01
LUAD(N=507)	0.32502	5.1807	TCGA-55-6712-01
LUAD(N=507)	0.255744	4.9644	TCGA-97-7553-01
LUAD(N=507)	0.362403	4.7231	TCGA-49-AARE-01
LUAD(N=507)	0.266624	4.2419	TCGA-50-8460-01
LUAD(N=507)	0.330194	4.3249	TCGA-50-5933-01
LUAD(N=507)	0.176482	4.5173	TCGA-44-6774-01
LUAD(N=507)	0.39071	4.2818	TCGA-73-4670-01
LUAD(N=507)	0.265952	4.431	TCGA-55-A48Z-01
LUAD(N=507)	0.415636	4.1269	TCGA-75-7031-01
LUAD(N=507)	0.367842	4.3597	TCGA-44-A47A-01
LUAD(N=507)	0.341077	4.5814	TCGA-05-4398-01
LUAD(N=507)	0.289674	3.6725	TCGA-67-3773-01
LUAD(N=507)	0.335352	4.4496	TCGA-64-5781-01
LUAD(N=507)	0.252083	4.9589	TCGA-97-7552-01
LUAD(N=507)	0.279382	4.5681	TCGA-49-AARN-01
LUAD(N=507)	0.281274	4.3862	TCGA-44-3919-01
LUAD(N=507)	0.266457	3.7039	TCGA-99-8032-01
LUAD(N=507)	0.244466	4.9649	TCGA-55-8299-01
LUAD(N=507)	0.314743	3.4648	TCGA-55-A491-01
LUAD(N=507)	0.320523	4.425	TCGA-50-6595-01
LUAD(N=507)	0.248601	4.856	TCGA-95-A4VP-01
LUAD(N=507)	0.342985	4.5844	TCGA-55-8302-01
LUAD(N=507)	0.277799	3.3042	TCGA-44-4112-01
LUAD(N=507)	0.237131	4.9289	TCGA-05-4430-01
LUAD(N=507)	0.338381	5.0905	TCGA-75-7027-01
LUAD(N=507)	0.321666	3.532	TCGA-44-2668-01
LUAD(N=507)	0.363342	5.213	TCGA-55-8507-01
LUAD(N=507)	0.257945	4.5772	TCGA-69-8254-01
LUAD(N=507)	0.499647	4.4074	TCGA-78-8640-01
LUAD(N=507)	0.336753	4.6376	TCGA-69-7979-01
LUAD(N=507)	0.233429	4.6736	TCGA-55-7573-01
LUAD(N=507)	0.482123	3.9534	TCGA-49-4506-01
LUAD(N=507)	0.27336	4.4156	TCGA-05-4402-01
LUAD(N=507)	0.274797	4.0739	TCGA-44-8119-01
LUAD(N=507)	0.341744	4.0601	TCGA-55-7724-01
LUAD(N=507)	0.330487	5.0348	TCGA-44-6776-01
LUAD(N=507)	0.486384	4.0127	TCGA-49-4514-01
LUAD(N=507)	0.285216	5.1056	TCGA-05-4396-01
LUAD(N=507)	0.331191	4.0575	TCGA-55-8204-01
LUAD(N=507)	0.170243	4.4784	TCGA-L4-A4E6-01
LUAD(N=507)	0.318261	4.3986	TCGA-75-6205-01
LUAD(N=507)	0.459868	4.1145	TCGA-62-A46O-01
LUAD(N=507)	0.599429	3.4291	TCGA-78-7155-01
LUAD(N=507)	0.378868	4.0807	TCGA-62-A472-01
LUAD(N=507)	0.309778	4.7783	TCGA-NJ-A55R-01
LUAD(N=507)	0.233796	4.7751	TCGA-62-8395-01
LUAD(N=507)	0.389247	3.6324	TCGA-95-7567-01
LUAD(N=507)	0.353646	5.026	TCGA-50-5051-01
LUAD(N=507)	0.353159	3.9524	TCGA-55-A48Y-01
LUAD(N=507)	0.267978	4.1302	TCGA-86-A456-01
LUAD(N=507)	0.34953	3.6737	TCGA-50-5068-01
LUAD(N=507)	0.186749	4.8248	TCGA-NJ-A55A-01
LUAD(N=507)	0.252663	5.2661	TCGA-J2-A4AG-01
LUAD(N=507)	0.249853	5.1339	TCGA-05-4405-01
LUAD(N=507)	0.218948	4.892	TCGA-50-5944-01
LUAD(N=507)	0.462865	5.153	TCGA-86-7955-01
LUAD(N=507)	0.286305	4.2404	TCGA-50-6673-01
LUAD(N=507)	0.412019	4.7038	TCGA-55-7727-01
LUAD(N=507)	0.260084	4.1368	TCGA-55-8510-01
LUAD(N=507)	0.322876	5.5389	TCGA-MP-A4T8-01
LUAD(N=507)	0.307545	4.0748	TCGA-86-8279-01
LUAD(N=507)	0.351759	5.6691	TCGA-55-A494-01
LUAD(N=507)	0.395178	5.0462	TCGA-75-5125-01
LUAD(N=507)	0.300284	4.0824	TCGA-55-8615-01
LUAD(N=507)	0.34839	4.734	TCGA-MP-A4TF-01
LUAD(N=507)	0.295816	4.1103	TCGA-55-6979-01
LUAD(N=507)	0.405396	4.9308	TCGA-86-A4JF-01
LUAD(N=507)	0.352098	4.6312	TCGA-86-7701-01
LUAD(N=507)	0.363554	5.565	TCGA-62-8398-01
LUAD(N=507)	0.244305	4.8758	TCGA-L9-A443-01
LUAD(N=507)	0.39314	4.1539	TCGA-78-8660-01
LUAD(N=507)	0.358886	4.7693	TCGA-78-7148-01
LUAD(N=507)	0.378269	4.6029	TCGA-67-6215-01
LUAD(N=507)	0.336968	3.6782	TCGA-55-A490-01
LUAD(N=507)	0.332657	5.1954	TCGA-69-7974-01
LUAD(N=507)	0.260023	4.0392	TCGA-49-AAR4-01
LUAD(N=507)	0.376765	4.6787	TCGA-05-4418-01
LUAD(N=507)	0.3774	3.4856	TCGA-35-4123-01
LUAD(N=507)	0.362291	3.8798	TCGA-55-6969-01
LUAD(N=507)	0.224103	4.7788	TCGA-91-8497-01
LUAD(N=507)	0.366106	4.9383	TCGA-62-A470-01
LUAD(N=507)	0.489287	3.9356	TCGA-53-A4EZ-01
LUAD(N=507)	0.278699	4.6341	TCGA-78-7162-01
LUAD(N=507)	0.329894	4.8258	TCGA-62-A46Y-01
LUAD(N=507)	0.358529	4.5161	TCGA-62-A46R-01
LUAD(N=507)	0.363073	4.1563	TCGA-05-4244-01
LUAD(N=507)	0.33591	4.0523	TCGA-L9-A8F4-01
LUAD(N=507)	0.307304	3.9393	TCGA-55-7726-01
LUAD(N=507)	0.269014	3.2587	TCGA-49-4512-01
LUAD(N=507)	0.450108	3.4804	TCGA-73-A9RS-01
LUAD(N=507)	0.233609	4.5053	TCGA-MP-A4TD-01
LUAD(N=507)	0.388462	3.4277	TCGA-75-5147-01
LUAD(N=507)	0.298132	5.0661	TCGA-44-7671-01
LUAD(N=507)	0.474938	3.3017	TCGA-38-4631-01
LUAD(N=507)	0.283798	4.664	TCGA-NJ-A55O-01
LUAD(N=507)	0.413931	4.943	TCGA-75-6211-01
LUAD(N=507)	0.43437	4.1692	TCGA-55-1594-01
LUAD(N=507)	0.39474	5.1907	TCGA-64-5774-01
LUAD(N=507)	0.3422	4.2457	TCGA-50-5941-01
LUAD(N=507)	0.354653	3.44018	TCGA-44-2662-01
LUAD(N=507)	0.23697	4.528	TCGA-97-A4M2-01
LUAD(N=507)	0.407449	4.5638	TCGA-55-7995-01
LUAD(N=507)	0.46558	3.136	TCGA-95-7043-01
LUAD(N=507)	0.3307	4.706	TCGA-NJ-A4YP-01
LUAD(N=507)	0.235445	4.6329	TCGA-97-A4M1-01
LUAD(N=507)	0.299811	4.1384	TCGA-78-7149-01
LUAD(N=507)	0.268271	4.4277	TCGA-MP-A4TC-01
LUAD(N=507)	0.219067	4.8197	TCGA-97-A4M5-01
LUAD(N=507)	0.204589	4.0383	TCGA-99-8028-01
LUAD(N=507)	0.28449	4.4951	TCGA-67-6217-01
LUAD(N=507)	0.298996	5.3558	TCGA-44-A47B-01
LUAD(N=507)	0.349088	3.6894	TCGA-38-4628-01
LUAD(N=507)	0.372355	5.3982	TCGA-05-4250-01
LUAD(N=507)	0.253659	4.7767	TCGA-67-3774-01
LUAD(N=507)	0.35383	4.6645	TCGA-80-5608-01
LUAD(N=507)	0.419322	4.1859	TCGA-05-4389-01
LUAD(N=507)	0.227291	4.4523	TCGA-75-6203-01
LUAD(N=507)	0.295937	4.892	TCGA-55-6981-01
LUAD(N=507)	0.387338	3.4143	TCGA-55-7903-01
LUAD(N=507)	0.373044	4.2795	TCGA-62-8394-01
LUAD(N=507)	0.383295	3.8147	TCGA-49-4488-01
LUAD(N=507)	0.285214	4.0645	TCGA-78-7537-01
LUAD(N=507)	0.437873	4.1474	TCGA-80-5611-01
LUAD(N=507)	0.449734	3.5899	TCGA-55-6972-01
LUAD(N=507)	0.535449	3.7039	TCGA-86-A4D0-01
LUAD(N=507)	0.221399	4.6439	TCGA-97-7941-01
LUAD(N=507)	0.349946	4.81	TCGA-91-6840-01
LUAD(N=507)	0.289222	4.8299	TCGA-69-7978-01
LUAD(N=507)	0.28122	3.8866	TCGA-50-5930-01
LUAD(N=507)	0.350006	3.4778	TCGA-93-8067-01
LUAD(N=507)	0.32682	4.3999	TCGA-44-A479-01
LUAD(N=507)	0.258981	5.2188	TCGA-55-8087-01
LUAD(N=507)	0.255372	4.9796	TCGA-86-6562-01
LUAD(N=507)	0.31136	4.197	TCGA-05-4425-01
LUAD(N=507)	0.290649	4.0567	TCGA-MP-A4SW-01
LUAD(N=507)	0.184401	4.4874	TCGA-55-8512-01
LUAD(N=507)	0.29655	3.4384	TCGA-67-3770-01
LUAD(N=507)	0.392061	5.1264	TCGA-50-6592-01
LUAD(N=507)	0.312185	4.835	TCGA-55-6975-01
LUAD(N=507)	0.173407	4.2936	TCGA-S2-AA1A-01
LUAD(N=507)	0.311644	4.3335	TCGA-55-8511-01
LUAD(N=507)	0.324555	4.81	TCGA-05-4434-01
LUAD(N=507)	0.342492	4.0867	TCGA-55-8092-01
LUAD(N=507)	0.233229	3.8239	TCGA-L9-A50W-01
LUAD(N=507)	0.303897	5.1815	TCGA-44-7661-01
LUAD(N=507)	0.290718	5.022	TCGA-05-4426-01
LUAD(N=507)	0.371113	4.5922	TCGA-05-4390-01
LUAD(N=507)	0.200792	4.2056	TCGA-64-5815-01
LUAD(N=507)	0.308124	4.5838	TCGA-69-7761-01
LUAD(N=507)	0.353262	4.1086	TCGA-55-8301-01
LUAD(N=507)	0.217824	4.3169	TCGA-44-A4SU-01
LUAD(N=507)	0.263677	4.5034	TCGA-69-7765-01
LUAD(N=507)	0.334355	4.4556	TCGA-05-4433-01
LUAD(N=507)	0.308698	4.4569	TCGA-55-8508-01
LUAD(N=507)	0.273325	3.9801	TCGA-50-5044-01
LUAD(N=507)	0.263331	5.1437	TCGA-05-4384-01
LUAD(N=507)	0.314913	4.3931	TCGA-O1-A52J-01
LUAD(N=507)	0.470929	4.9369	TCGA-78-7220-01
LUAD(N=507)	0.378743	4.623	TCGA-05-4422-01
LUAD(N=507)	0.321504	5.284	TCGA-44-6779-01
LUAD(N=507)	0.355453	4.6154	TCGA-86-8672-01
LUAD(N=507)	0.269483	4.9709	TCGA-55-6983-01
LUAD(N=507)	0.557179	3.8896	TCGA-91-8499-01
LUAD(N=507)	0.505413	4.7269	TCGA-91-6836-01
LUAD(N=507)	0.2584	5.0794	TCGA-38-7271-01
LUAD(N=507)	0.31565	5.3194	TCGA-NJ-A4YG-01
LUAD(N=507)	0.223191	4.9869	TCGA-73-4658-01
LUAD(N=507)	0.296948	4.5559	TCGA-86-8076-01
LUAD(N=507)	0.374691	4.1668	TCGA-55-6987-01
LUAD(N=507)	0.370695	4.0722	TCGA-78-7152-01
LUAD(N=507)	0.225161	3.9709	TCGA-55-8096-01
LUAD(N=507)	0.341167	4.2158	TCGA-75-5122-01
LUAD(N=507)	0.427207	4.2518	TCGA-50-5931-01
LUAD(N=507)	0.211066	4.8545	TCGA-49-AARO-01
LUAD(N=507)	0.324399	4.8465	TCGA-44-2655-01
LUAD(N=507)	0.323929	4.447	TCGA-73-4668-01
LUAD(N=507)	0.410366	4.0875	TCGA-91-6831-01
LUAD(N=507)	0.282147	3.992	TCGA-L9-A444-01
LUAD(N=507)	0.381064	4.0348	TCGA-05-5425-01
LUAD(N=507)	0.271807	4.13047	TCGA-44-6775-01
LUAD(N=507)	0.162307	4.4906	TCGA-75-7025-01
LUAD(N=507)	0.354147	4.47	TCGA-05-5429-01
LUAD(N=507)	0.275264	4.4169	TCGA-99-7458-01
LUAD(N=507)	0.263689	4.6588	TCGA-97-7546-01
LUAD(N=507)	0.261174	3.772	TCGA-67-3772-01
LUAD(N=507)	0.409757	4.9924	TCGA-05-4395-01
LUAD(N=507)	0.27843	4.9672	TCGA-91-7771-01
LUAD(N=507)	0.341664	4.2639	TCGA-55-6984-01
LUAD(N=507)	0.267747	2.71976	TCGA-44-3918-01
LUAD(N=507)	0.0810467	4.2609	TCGA-50-8459-01
LUAD(N=507)	0.256338	4.5856	TCGA-69-7980-01
LUAD(N=507)	0.295489	4.8053	TCGA-50-5939-01
LUAD(N=507)	0.362634	5.005	TCGA-78-7143-01
LUAD(N=507)	0.345665	4.2343	TCGA-75-5126-01
LUAD(N=507)	0.411491	4.7474	TCGA-50-6594-01
LUAD(N=507)	0.351545	4.846	TCGA-MP-A5C7-01
LUAD(N=507)	0.260241	3.89542	TCGA-44-5645-01
LUAD(N=507)	0.27881	4.7269	TCGA-50-5935-01
LUAD(N=507)	0.392326	4.4562	TCGA-55-7914-01
LUAD(N=507)	0.352834	4.2266	TCGA-55-7576-01
LUAD(N=507)	0.357814	3.51364	TCGA-44-2666-01
LUAD(N=507)	0.218086	4.8861	TCGA-55-7284-01
LUAD(N=507)	0.416953	5.3792	TCGA-73-4676-01
LUAD(N=507)	0.377007	3.7846	TCGA-78-7166-01
LUAD(N=507)	0.419045	5.1883	TCGA-83-5908-01
LUAD(N=507)	0.28963	4.1628	TCGA-50-5049-01
LUAD(N=507)	0.270298	4.6341	TCGA-44-3396-01
LUAD(N=507)	0.20844	5.4667	TCGA-97-8172-01
LUAD(N=507)	0.352428	3.3492	TCGA-50-6597-01
LUAD(N=507)	0.592343	3.0774	TCGA-69-8255-01
LUAD(N=507)	0.396635	4.6142	TCGA-62-A46U-01
LUAD(N=507)	0.399904	5.0036	TCGA-97-8176-01
LUAD(N=507)	0.534918	5.3434	TCGA-86-8358-01
LUAD(N=507)	0.51383	5.7326	TCGA-05-4415-01
LUAD(N=507)	0.260378	4.6531	TCGA-55-7281-01
LUAD(N=507)	0.262279	4.3639	TCGA-78-7161-01
LUAD(N=507)	0.414093	4.197	TCGA-49-4507-01
LUAD(N=507)	0.194481	4.3499	TCGA-55-8621-01
LUAD(N=507)	0.383213	4.7929	TCGA-55-6970-01
LUAD(N=507)	0.482397	4.9658	TCGA-75-6207-01
LUAD(N=507)	0.425294	4.7929	TCGA-55-8205-01
LUAD(N=507)	0.229129	5.0135	TCGA-69-7763-01
LUAD(N=507)	0.454459	4.1636	TCGA-55-7913-01
LUAD(N=507)	0.286418	3.6054	TCGA-62-8397-01
LUAD(N=507)	0.324266	3.8876	TCGA-73-4659-01
LUAD(N=507)	0.306414	3.8289	TCGA-91-A4BC-01
LUAD(N=507)	0.229204	4.0653	TCGA-97-8547-01
LUAD(N=507)	0.287425	4.4542	TCGA-97-8175-01
LUAD(N=507)	0.269169	4.1907	TCGA-86-8075-01
LUAD(N=507)	0.247624	4.7323	TCGA-55-6985-01
LUAD(N=507)	0.230038	5.2146	TCGA-55-A48X-01
LUAD(N=507)	0.272417	4.0001	TCGA-44-2657-01
LUAD(N=507)	0.435588	4.5814	TCGA-95-7562-01
LUAD(N=507)	0.431472	4.0462	TCGA-55-7725-01
LUAD(N=507)	0.374066	4.686	TCGA-69-A59K-01
LUAD(N=507)	0.320465	5.2623	TCGA-05-5715-01
LUAD(N=507)	0.331542	4.3009	TCGA-55-A492-01
LUAD(N=507)	0.360986	3.9663	TCGA-78-7145-01
LUAD(N=507)	0.267783	5.7049	TCGA-86-8278-01
LUAD(N=507)	0.257113	4.0225	TCGA-69-8453-01
LUAD(N=507)	0.322826	3.5947	TCGA-MN-A4N5-01
LUAD(N=507)	0.398623	4.2358	TCGA-64-5778-01
LUAD(N=507)	0.301267	4.2126	TCGA-J2-8194-01
LUAD(N=507)	0.208082	4.2631	TCGA-55-A57B-01
LUAD(N=507)	0.126212	4.6456	TCGA-38-4627-01
LUAD(N=507)	0.416949	4.5577	TCGA-86-7711-01
LUAD(N=507)	0.338701	4.2472	TCGA-05-5423-01
LUAD(N=507)	0.297886	4.197	TCGA-91-8496-01
LUAD(N=507)	0.236253	4.4628	TCGA-86-8280-01
LUAD(N=507)	0.289192	4.2077	TCGA-44-6146-01
LUAD(N=507)	0.453182	3.7614	TCGA-78-7146-01
LUAD(N=507)	0.422752	3.3647	TCGA-35-4122-01
LUAD(N=507)	0.139139	4.4324	TCGA-78-8648-01
LUAD(N=507)	0.373263	4.9505	TCGA-86-7953-01
LUAD(N=507)	0.552232	3.8167	TCGA-44-5643-01
LUAD(N=507)	0.230373	4.3097	TCGA-73-7498-01
LUAD(N=507)	0.380558	3.3787	TCGA-75-6214-01
LUAD(N=507)	0.188938	4.7997	TCGA-93-7348-01
LUAD(N=507)	0.184131	4.9718	TCGA-97-8174-01
LUAD(N=507)	0.498937	4.7214	TCGA-55-8620-01
LUAD(N=507)	0.321616	5.168	TCGA-62-8399-01
LUAD(N=507)	0.336246	5.3989	TCGA-80-5607-01
LUAD(N=507)	0.410644	3.5669	TCGA-49-AAR2-01
LUAD(N=507)	0.267374	4.8655	TCGA-55-6543-01
LUAD(N=507)	0.28472	3.8601	TCGA-49-4501-01
LUAD(N=507)	0.318134	4.6171	TCGA-78-7156-01
LUAD(N=507)	0.274337	4.3053	TCGA-62-A46S-01
LUAD(N=507)	0.464551	3.5212	TCGA-49-AARQ-01
LUAD(N=507)	0.252025	4.4033	TCGA-93-A4JN-01
LUAD(N=507)	0.453108	3.2826	TCGA-91-6847-01
LUAD(N=507)	0.277898	4.251	TCGA-55-6642-01
LUAD(N=507)	0.337346	4.9691	TCGA-55-8203-01
LUAD(N=507)	0.40629	4.2601	TCGA-44-7670-01
LUAD(N=507)	0.24556	4.6218	TCGA-MP-A4TJ-01
LUAD(N=507)	0.296619	4.5324	TCGA-38-6178-01
LUAD(N=507)	0.290239	4.1498	TCGA-86-8074-01
LUAD(N=507)	0.320518	3.6428	TCGA-55-8616-01
LUAD(N=507)	0.312691	4.235	TCGA-97-A4M0-01
LUAD(N=507)	0.444991	4.3903	TCGA-49-6767-01
LUAD(N=507)	0.314325	3.9608	TCGA-55-1595-01
LUAD(N=507)	0.10531	4.5814	TCGA-49-AARR-01
LUAD(N=507)	0.223873	4.3342	TCGA-MP-A4T9-01
LUAD(N=507)	0.305138	5.1107	TCGA-86-8073-01
LUAD(N=507)	0.265624	4.1384	TCGA-MN-A4N4-01
LUAD(N=507)	0.29868	4.0082	TCGA-97-A4M3-01
LUAD(N=507)	0.306896	5.0917	TCGA-86-7714-01
LUAD(N=507)	0.363298	4.3399	TCGA-49-4487-01
LUAD(N=507)	0.429525	4.1433	TCGA-78-7542-01
LUAD(N=507)	0.298436	4.245	TCGA-95-A4VK-01
LUAD(N=507)	0.412824	4.9275	TCGA-55-7994-01
LUAD(N=507)	0.401632	5.0934	TCGA-49-6742-01
LUAD(N=507)	0.318929	4.7555	TCGA-MP-A4T6-01
LUAD(N=507)	0.316191	4.4027	TCGA-55-8506-01
LUAD(N=507)	0.422287	4.3299	TCGA-MP-A4TA-01
LUAD(N=507)	0.200895	4.7587	TCGA-55-8091-01
LUAD(N=507)	0.324667	4.8871	TCGA-91-6828-01
LUAD(N=507)	0.458493	3.3506	TCGA-35-5375-01
LUAD(N=507)	0.204379	3.6417	TCGA-97-A4M7-01
LUAD(N=507)	0.360644	4.373	TCGA-78-7539-01
LUAD(N=507)	0.163473	4.8248	TCGA-J2-8192-01
LUAD(N=507)	0.465272	4.6657	TCGA-86-7713-01
LUAD(N=507)	0.309546	5.2906	TCGA-67-6216-01
LUAD(N=507)	0.261525	4.6804	TCGA-44-A47G-01
LUAD(N=507)	0.16553	4.4457	TCGA-55-7816-01
LUAD(N=507)	0.37867	4.5436	TCGA-78-7147-01
LUAD(N=507)	0.216222	4.3119	TCGA-44-3398-01
LUAD(N=507)	0.320102	5.0934	TCGA-78-7633-01
LUAD(N=507)	0.14008	4.5392	TCGA-86-A4P8-01
LUAD(N=507)	0.357394	4.6294	TCGA-78-7535-01
LUAD(N=507)	0.222851	4.9566	TCGA-86-8671-01
LUAD(N=507)	0.296829	5.3519	TCGA-91-6835-01
LUAD(N=507)	0.358479	4.3133	TCGA-35-3615-01
LUAD(N=507)	0.196777	4.0046	TCGA-55-6980-01
LUAD(N=507)	0.333906	5.3256	TCGA-50-5936-01
LUAD(N=507)	0.271745	5.133	TCGA-73-4675-01
LUAD(N=507)	0.361265	4.843	TCGA-50-5932-01
LUAD(N=507)	0.28131	4.7929	TCGA-93-A4JO-01
LUAD(N=507)	0.358159	4.4647	TCGA-49-AAR3-01
LUAD(N=507)	0.490402	4.5205	TCGA-78-7154-01
LUAD(N=507)	0.389708	3.8866	TCGA-55-7910-01
LUAD(N=507)	0.453143	4.1612	TCGA-4B-A93V-01
LUAD(N=507)	0.300742	4.5392	TCGA-91-6849-01
LUAD(N=507)	0.270628	5.9982	TCGA-MP-A4SY-01
LUAD(N=507)	0.395935	4.174	TCGA-MP-A4SV-01
LUAD(N=507)	0.169564	4.641	TCGA-55-8513-01
LUAD(N=507)	0.301249	4.2818	TCGA-MP-A4T4-01
LUAD(N=507)	0.238447	4.9764	TCGA-71-8520-01
LUAD(N=507)	0.265479	4.0841	TCGA-44-7672-01
LUAD(N=507)	0.290231	4.1652	TCGA-50-6593-01
LUAD(N=507)	0.393758	5.4343	TCGA-69-7973-01
LUAD(N=507)	0.374755	4.2366	TCGA-67-3771-01
LUAD(N=507)	0.405552	4.5261	TCGA-99-8033-01
LUAD(N=507)	0.394118	5.0343	TCGA-91-6848-01
LUAD(N=507)	0.223584	4.3855	TCGA-93-A4JP-01
LUAD(N=507)	0.167093	4.2304	TCGA-38-A44F-01
LUAD(N=507)	0.50423	3.8228	TCGA-44-7660-01
LUAD(N=507)	0.377568	2.7227	TCGA-69-7760-01
LUAD(N=507)	0.298161	4.9566	TCGA-69-7764-01
LUAD(N=507)	0.18968	3.99375	TCGA-44-2665-01
LUAD(N=507)	0.295365	5.1559	TCGA-55-8505-01
LUAD(N=507)	0.430932	4.1449	TCGA-95-7944-01
LUAD(N=507)	0.443841	4.1392	TCGA-L9-A7SV-01
LUAD(N=507)	0.340565	4.9194	TCGA-55-8089-01
LUAD(N=507)	0.378282	4.5085	TCGA-55-7283-01
LUAD(N=507)	0.303982	3.6928	TCGA-44-8117-01
LUAD(N=507)	0.255355	4.5778	TCGA-53-7626-01
LUAD(N=507)	0.344786	4.8048	TCGA-86-8673-01
LUAD(N=507)	0.395153	3.6566	TCGA-95-8494-01
LUAD(N=507)	0.475731	3.027	TCGA-97-8171-01
LUAD(N=507)	0.367287	4.8807	TCGA-50-7109-01
LUAD(N=507)	0.290715	4.5161	TCGA-44-6145-01
LUAD(N=507)	0.409636	4.6404	TCGA-55-8085-01
LUAD(N=507)	0.410078	3.5742	TCGA-NJ-A4YF-01
LUAD(N=507)	0.292661	4.7448	TCGA-NJ-A7XG-01
LUAD(N=507)	0.263949	4.3765	TCGA-05-4403-01
LUAD(N=507)	0.234542	4.2358	TCGA-55-8097-01
LUAD(N=507)	0.354619	4.3646	TCGA-NJ-A4YQ-01
LUAD(N=507)	0.300703	5.4423	TCGA-97-7547-01
LUAD(N=507)	0.43315	5.082	TCGA-55-5899-01
LUAD(N=507)	0.472307	5.1839	TCGA-05-4397-01
LUAD(N=507)	0.20755	4.1915	TCGA-44-6777-01
LUAD(N=507)	0.39993	4.7661	TCGA-55-7815-01
LUAD(N=507)	0.247306	4.3674	TCGA-91-6830-01
LUAD(N=507)	0.269268	4.9973	TCGA-44-A4SS-01
LUAD(N=507)	0.321142	4.6159	TCGA-44-7659-01
LUAD(N=507)	0.430181	3.8147	TCGA-53-7813-01
LUAD(N=507)	0.239002	4.8615	TCGA-05-4382-01
LUAD(N=507)	0.231842	4.8881	TCGA-93-A4JQ-01
[truncated: 9,552 more rows]

## Sheet: EREG.EXPss
	EREG.EXPss	Expression	SampleName
GBM(N=152)	0.476298	4.2921	TCGA-19-1787-01
GBM(N=152)	0.536477	4.7501	TCGA-06-5412-01
GBM(N=152)	0.605149	4.8788	TCGA-12-5299-01
GBM(N=152)	0.446694	5.1732	TCGA-06-2565-01
GBM(N=152)	0.408639	4.6877	TCGA-06-2561-01
GBM(N=152)	0.431572	4.1203	TCGA-06-0132-01
GBM(N=152)	0.481129	5.076	TCGA-19-2629-01
GBM(N=152)	0.627674	3.9012	TCGA-06-0238-01
GBM(N=152)	0.404998	4.3227	TCGA-06-0749-01
GBM(N=152)	0.602074	5.0427	TCGA-06-0174-01
GBM(N=152)	0.506852	4.4463	TCGA-06-5410-01
GBM(N=152)	0.451867	4.1019	TCGA-28-2513-01
GBM(N=152)	0.43833	5.6433	TCGA-76-4929-01
GBM(N=152)	0.48252	4.7426	TCGA-06-0645-01
GBM(N=152)	0.451928	5.1764	TCGA-32-2634-01
GBM(N=152)	0.462649	3.7625	TCGA-06-0141-01
GBM(N=152)	0.527709	5.2095	TCGA-06-0125-01
GBM(N=152)	0.380846	4.8136	TCGA-26-1442-01
GBM(N=152)	0.600635	4.3177	TCGA-26-5136-01
GBM(N=152)	0.566659	4.6381	TCGA-14-1034-01
GBM(N=152)	0.535985	4.3306	TCGA-06-0184-01
GBM(N=152)	0.545486	4.664	TCGA-12-3652-01
GBM(N=152)	0.571177	5.1002	TCGA-76-4927-01
GBM(N=152)	0.50944	4.5988	TCGA-14-0790-01
GBM(N=152)	0.35967	4.7225	TCGA-26-5132-01
GBM(N=152)	0.44943	5.1792	TCGA-76-4932-01
GBM(N=152)	0.484311	5.0365	TCGA-32-1970-01
GBM(N=152)	0.590329	3.2112	TCGA-06-0219-01
GBM(N=152)	0.56766	4.7898	TCGA-14-0787-01
GBM(N=152)	0.483287	5.2862	TCGA-12-0618-01
GBM(N=152)	0.50878	3.755	TCGA-27-2524-01
GBM(N=152)	0.520633	5.1851	TCGA-08-0386-01
GBM(N=152)	0.465999	4.6189	TCGA-06-0190-01
GBM(N=152)	0.513218	4.5342	TCGA-06-0745-01
GBM(N=152)	0.481118	4.8885	TCGA-26-5135-01
GBM(N=152)	0.358681	3.7507	TCGA-41-3915-01
GBM(N=152)	0.658711	3.4277	TCGA-27-1831-01
GBM(N=152)	0.599962	5.1347	TCGA-28-1753-01
GBM(N=152)	0.639404	4.6899	TCGA-12-5295-01
GBM(N=152)	0.605245	4.656	TCGA-28-5204-01
GBM(N=152)	0.545376	5.3002	TCGA-06-2569-01
GBM(N=152)	0.518111	5.0229	TCGA-27-1830-01
GBM(N=152)	0.534391	4.996	TCGA-06-2559-01
GBM(N=152)	0.645059	4.2571	TCGA-27-2526-01
GBM(N=152)	0.607836	5.3299	TCGA-06-5856-01
GBM(N=152)	0.325753	4.7629	TCGA-06-5418-01
GBM(N=152)	0.556797	5.1502	TCGA-06-5414-01
GBM(N=152)	0.596306	5.6756	TCGA-06-5417-01
GBM(N=152)	0.477104	2.2753	TCGA-26-5134-01
GBM(N=152)	0.550381	5.1355	TCGA-76-4925-01
GBM(N=152)	0.489368	4.9547	TCGA-28-2510-01
GBM(N=152)	0.72246	4.9113	TCGA-06-5413-01
GBM(N=152)	0.433057	5.009	TCGA-06-0646-01
GBM(N=152)	0.505114	4.864	TCGA-12-3650-01
GBM(N=152)	0.623546	4.6154	TCGA-12-0616-01
GBM(N=152)	0.623429	5.7716	TCGA-28-5215-01
GBM(N=152)	0.404426	4.2335	TCGA-19-2620-01
GBM(N=152)	0.489087	4.1178	TCGA-16-0846-01
GBM(N=152)	0.558564	5.1384	TCGA-02-0047-01
GBM(N=152)	0.521463	4.7263	TCGA-19-2624-01
GBM(N=152)	0.450178	4.1595	TCGA-32-1982-01
GBM(N=152)	0.510471	4.6071	TCGA-27-1835-01
GBM(N=152)	0.366977	4.5736	TCGA-06-0747-01
GBM(N=152)	0.515702	4.579	TCGA-28-5220-01
GBM(N=152)	0.637497	4.4634	TCGA-14-0817-01
GBM(N=152)	0.518774	4.284	TCGA-06-2570-01
GBM(N=152)	0.37806	5	TCGA-41-4097-01
GBM(N=152)	0.505935	4.98443	TCGA-06-0211-01
GBM(N=152)	0.7067	5.2215	TCGA-02-2483-01
GBM(N=152)	0.518043	5.381	TCGA-76-4931-01
GBM(N=152)	0.399982	4.74151	TCGA-06-0156-01
GBM(N=152)	0.578622	5.318	TCGA-27-2523-01
GBM(N=152)	0.570778	4.7991	TCGA-27-1837-01
GBM(N=152)	0.464418	4.1368	TCGA-06-0744-01
GBM(N=152)	0.424809	4.38	TCGA-06-0750-01
GBM(N=152)	0.62802	4.3082	TCGA-32-5222-01
GBM(N=152)	0.471653	4.7645	TCGA-27-2519-01
GBM(N=152)	0.399015	5.2231	TCGA-12-0821-01
GBM(N=152)	0.512735	5.1595	TCGA-19-2619-01
GBM(N=152)	0.470929	4.8605	TCGA-12-0619-01
GBM(N=152)	0.551064	4.5952	TCGA-28-5213-01
GBM(N=152)	0.392468	5.0339	TCGA-14-0789-01
GBM(N=152)	0.565718	5.2529	TCGA-28-5209-01
GBM(N=152)	0.617883	6.2302	TCGA-28-5218-01
GBM(N=152)	0.467469	4.9552	TCGA-28-2514-01
GBM(N=152)	0.510831	5.2612	TCGA-06-5859-01
GBM(N=152)	0.448729	4.5534	TCGA-28-2509-01
GBM(N=152)	0.572086	5.3516	TCGA-14-1825-01
GBM(N=152)	0.655105	4.1684	TCGA-19-4065-01
GBM(N=152)	0.565913	4.9704	TCGA-02-2485-01
GBM(N=152)	0.585711	4.5236	TCGA-12-1597-01
GBM(N=152)	0.565116	4.774	TCGA-28-1747-01
GBM(N=152)	0.407456	4.854	TCGA-28-2499-01
GBM(N=152)	0.461743	4.4874	TCGA-06-0649-01
GBM(N=152)	0.518571	4.9928	TCGA-06-2564-01
GBM(N=152)	0.477384	5.2832	TCGA-06-5408-01
GBM(N=152)	0.419154	4.3002	TCGA-27-1832-01
GBM(N=152)	0.698546	2.9857	TCGA-14-1829-01
GBM(N=152)	0.434819	4.6288	TCGA-32-2615-01
GBM(N=152)	0.459907	4.8876	TCGA-06-0158-01
GBM(N=152)	0.547802	4.8699	TCGA-06-2558-01
GBM(N=152)	0.557022	4.7777	TCGA-28-5216-01
GBM(N=152)	0.449047	5.1416	TCGA-28-5207-01
GBM(N=152)	0.38575	4.4938	TCGA-41-2572-01
GBM(N=152)	0.476612	4.5311	TCGA-06-0130-01
GBM(N=152)	0.749651	5.5116	TCGA-06-5416-01
GBM(N=152)	0.490056	4.4595	TCGA-06-0168-01
GBM(N=152)	0.574387	4.8274	TCGA-02-0055-01
GBM(N=152)	0.48211	4.8997	TCGA-06-5415-01
GBM(N=152)	0.574981	5.0648	TCGA-06-5411-01
GBM(N=152)	0.44245	4.1772	TCGA-26-5139-01
GBM(N=152)	0.501617	5.1111	TCGA-76-4928-01
GBM(N=152)	0.60369	5.0321	TCGA-06-0644-01
GBM(N=152)	0.60957	4.5644	TCGA-14-0871-01
GBM(N=152)	0.534885	4.847	TCGA-32-2632-01
GBM(N=152)	0.423726	4.6253	TCGA-06-0882-01
GBM(N=152)	0.366469	4.4463	TCGA-19-2625-01
GBM(N=152)	0.418961	4.6142	TCGA-32-1980-01
GBM(N=152)	0.56572	5.2111	TCGA-27-1834-01
GBM(N=152)	0.326538	4.7372	TCGA-41-2571-01
GBM(N=152)	0.376262	4.4713	TCGA-14-0781-01
GBM(N=152)	0.452906	4.5608	TCGA-06-0157-01
GBM(N=152)	0.480216	5.3548	TCGA-12-3653-01
GBM(N=152)	0.461779	4.853	TCGA-76-4926-01
GBM(N=152)	0.390106	5.2338	TCGA-26-5133-01
GBM(N=152)	0.558737	4.9108	TCGA-06-2562-01
GBM(N=152)	0.548188	5.1215	TCGA-27-2521-01
GBM(N=152)	0.618124	5.2453	TCGA-41-5651-01
GBM(N=152)	0.506008	4.5066	TCGA-06-0210-01
GBM(N=152)	0.527641	4.9677	TCGA-19-5960-01
GBM(N=152)	0.459855	5.0286	TCGA-06-0686-01
GBM(N=152)	0.557521	4.677	TCGA-06-2563-01
GBM(N=152)	0.544508	4.8223	TCGA-15-1444-01
GBM(N=152)	0.525117	3.3105	TCGA-32-4213-01
GBM(N=152)	0.44569	5.0479	TCGA-15-0742-01
GBM(N=152)	0.541626	4.9137	TCGA-06-0187-01
GBM(N=152)	0.587303	5.5958	TCGA-19-1390-01
GBM(N=152)	0.527531	5.0427	TCGA-06-2557-01
GBM(N=152)	0.45318	4.7523	TCGA-06-0878-01
GBM(N=152)	0.552022	5.1954	TCGA-06-0129-01
GBM(N=152)	0.481277	4.9937	TCGA-16-1045-01
GBM(N=152)	0.438471	5.0237	TCGA-06-2567-01
GBM(N=152)	0.552419	4.9117	TCGA-32-2616-01
GBM(N=152)	0.467241	3.8239	TCGA-06-0138-01
GBM(N=152)	0.718048	5.0036	TCGA-28-5208-01
GBM(N=152)	0.419505	5.5907	TCGA-06-1804-01
GBM(N=152)	0.496639	4.0994	TCGA-14-2554-01
GBM(N=152)	0.600264	4.9336	TCGA-27-2528-01
GBM(N=152)	0.617434	5.0828	TCGA-06-5858-01
GBM(N=152)	0.644421	3.4868	TCGA-06-0178-01
GBM(N=152)	0.43489	3.5149	TCGA-14-1823-01
GBM(N=152)	0.38268	4.2304	TCGA-06-0743-01
GBMLGG(N=659)	0.476298	4.2921	TCGA-19-1787-01
GBMLGG(N=659)	0.521285	5.3078	TCGA-S9-A7J2-01
GBMLGG(N=659)	0.736122	5.8948	TCGA-E1-A7YI-01
GBMLGG(N=659)	0.536477	4.7501	TCGA-06-5412-01
GBMLGG(N=659)	0.485135	5.1148	TCGA-DU-7302-01
GBMLGG(N=659)	0.505271	5.1355	TCGA-DU-A7TI-01
GBMLGG(N=659)	0.605149	4.8788	TCGA-12-5299-01
GBMLGG(N=659)	0.397604	4.691	TCGA-P5-A5EX-01
GBMLGG(N=659)	0.488114	5.1938	TCGA-HT-8563-01
GBMLGG(N=659)	0.494227	4.991	TCGA-FG-A60K-01
GBMLGG(N=659)	0.446694	5.1732	TCGA-06-2565-01
GBMLGG(N=659)	0.408639	4.6877	TCGA-06-2561-01
GBMLGG(N=659)	0.559642	5.0985	TCGA-CS-5397-01
GBMLGG(N=659)	0.61728	5.2969	TCGA-E1-5322-01
GBMLGG(N=659)	0.507296	5.1136	TCGA-HT-8558-01
GBMLGG(N=659)	0.498316	5.2188	TCGA-S9-A6U8-01
GBMLGG(N=659)	0.504466	4.6742	TCGA-HT-7854-01
GBMLGG(N=659)	0.578295	4.7225	TCGA-HT-7467-01
GBMLGG(N=659)	0.587857	5.0605	TCGA-HT-7874-01
GBMLGG(N=659)	0.571974	5.1555	TCGA-S9-A6TV-01
GBMLGG(N=659)	0.534801	4.8929	TCGA-VM-A8CD-01
GBMLGG(N=659)	0.431572	4.1203	TCGA-06-0132-01
GBMLGG(N=659)	0.389817	5.2506	TCGA-HT-7616-01
GBMLGG(N=659)	0.625793	5.1469	TCGA-KT-A7W1-01
GBMLGG(N=659)	0.375757	4.7148	TCGA-P5-A5F2-01
GBMLGG(N=659)	0.481129	5.076	TCGA-19-2629-01
GBMLGG(N=659)	0.47538	4.7302	TCGA-HT-7607-01
GBMLGG(N=659)	0.627674	3.9012	TCGA-06-0238-01
GBMLGG(N=659)	0.563838	4.9996	TCGA-HT-7873-01
GBMLGG(N=659)	0.404998	4.3227	TCGA-06-0749-01
GBMLGG(N=659)	0.577344	4.8783	TCGA-HT-7603-01
GBMLGG(N=659)	0.465104	4.748	TCGA-DB-A64P-01
GBMLGG(N=659)	0.602074	5.0427	TCGA-06-0174-01
GBMLGG(N=659)	0.614225	4.8151	TCGA-HW-7486-01
GBMLGG(N=659)	0.443329	4.5717	TCGA-P5-A5F1-01
GBMLGG(N=659)	0.481928	4.3869	TCGA-DU-7011-01
GBMLGG(N=659)	0.461057	4.427	TCGA-P5-A77X-01
GBMLGG(N=659)	0.541072	4.7231	TCGA-HW-7493-01
GBMLGG(N=659)	0.279699	4.5663	TCGA-VM-A8CA-01
GBMLGG(N=659)	0.505286	5.0282	TCGA-DU-7015-01
GBMLGG(N=659)	0.561365	4.865	TCGA-TM-A7C5-01
GBMLGG(N=659)	0.504971	4.9612	TCGA-DU-8162-01
GBMLGG(N=659)	0.466879	4.5154	TCGA-TM-A84O-01
GBMLGG(N=659)	0.506852	4.4463	TCGA-06-5410-01
GBMLGG(N=659)	0.414546	4.9644	TCGA-S9-A7R3-01
GBMLGG(N=659)	0.427198	5.248	TCGA-TQ-A7RN-01
GBMLGG(N=659)	0.451867	4.1019	TCGA-28-2513-01
GBMLGG(N=659)	0.532127	5.3782	TCGA-DU-A6S6-01
GBMLGG(N=659)	0.556575	5.0943	TCGA-P5-A735-01
GBMLGG(N=659)	0.489754	4.8585	TCGA-HT-7691-01
GBMLGG(N=659)	0.506115	4.3002	TCGA-FG-A6J1-01
GBMLGG(N=659)	0.590293	5.1482	TCGA-S9-A7R7-01
GBMLGG(N=659)	0.43833	5.6433	TCGA-76-4929-01
GBMLGG(N=659)	0.628782	5.1831	TCGA-DU-6402-01
GBMLGG(N=659)	0.348096	3.9041	TCGA-HT-7684-01
GBMLGG(N=659)	0.595778	5.1784	TCGA-HT-8104-01
GBMLGG(N=659)	0.491714	5.0896	TCGA-FN-7833-01
GBMLGG(N=659)	0.527569	4.7442	TCGA-HT-7473-01
GBMLGG(N=659)	0.48252	4.7426	TCGA-06-0645-01
GBMLGG(N=659)	0.439618	4.4304	TCGA-HT-8019-01
GBMLGG(N=659)	0.446886	5.5179	TCGA-TQ-A7RU-01
GBMLGG(N=659)	0.419431	4.836	TCGA-DB-A4XF-01
GBMLGG(N=659)	0.522743	4.7104	TCGA-FG-A713-01
GBMLGG(N=659)	0.349352	4.2795	TCGA-E1-A7YL-01
GBMLGG(N=659)	0.486451	5.2265	TCGA-CS-5396-01
GBMLGG(N=659)	0.549705	5.2649	TCGA-HW-8322-01
GBMLGG(N=659)	0.43366	4.7285	TCGA-S9-A6U9-01
GBMLGG(N=659)	0.589064	4.6657	TCGA-HT-7676-01
GBMLGG(N=659)	0.634788	5.5027	TCGA-HT-7469-01
GBMLGG(N=659)	0.451928	5.1764	TCGA-32-2634-01
GBMLGG(N=659)	0.615205	4.7603	TCGA-HT-7478-01
GBMLGG(N=659)	0.505064	5.1048	TCGA-DU-A5TW-01
GBMLGG(N=659)	0.442243	4.9289	TCGA-S9-A6TX-01
GBMLGG(N=659)	0.472869	5.1252	TCGA-RY-A83Z-01
GBMLGG(N=659)	0.462649	3.7625	TCGA-06-0141-01
GBMLGG(N=659)	0.527709	5.2095	TCGA-06-0125-01
GBMLGG(N=659)	0.544932	4.6347	TCGA-FG-A6IZ-01
GBMLGG(N=659)	0.52412	5.3184	TCGA-CS-4941-01
GBMLGG(N=659)	0.533259	4.8105	TCGA-DH-A7UT-01
GBMLGG(N=659)	0.491948	5.1579	TCGA-DU-5871-01
GBMLGG(N=659)	0.443184	5.2273	TCGA-HW-8321-01
GBMLGG(N=659)	0.501522	5.0444	TCGA-EZ-7264-01
GBMLGG(N=659)	0.602942	5.407	TCGA-CS-6666-01
GBMLGG(N=659)	0.544836	5.4572	TCGA-HW-7491-01
GBMLGG(N=659)	0.519535	5.5135	TCGA-S9-A6U1-01
GBMLGG(N=659)	0.495011	5.3385	TCGA-E1-5307-01
GBMLGG(N=659)	0.57059	5.2858	TCGA-DU-A76L-01
GBMLGG(N=659)	0.521877	5.1486	TCGA-HW-7495-01
GBMLGG(N=659)	0.507649	4.511	TCGA-CS-6669-01
GBMLGG(N=659)	0.572905	4.6611	TCGA-HT-7481-01
GBMLGG(N=659)	0.540578	5.1534	TCGA-DU-8163-01
GBMLGG(N=659)	0.380846	4.8136	TCGA-26-1442-01
GBMLGG(N=659)	0.595093	3.7432	TCGA-HT-8110-01
GBMLGG(N=659)	0.422311	5.2001	TCGA-RY-A840-01
GBMLGG(N=659)	0.433837	4.4628	TCGA-VM-A8C9-01
GBMLGG(N=659)	0.528027	5.2103	TCGA-HW-8319-01
GBMLGG(N=659)	0.682923	5.2947	TCGA-HT-7482-01
GBMLGG(N=659)	0.551418	4.8365	TCGA-QH-A6CW-01
GBMLGG(N=659)	0.549766	5.1077	TCGA-DU-5870-01
GBMLGG(N=659)	0.461839	4.796	TCGA-TM-A84S-01
GBMLGG(N=659)	0.600635	4.3177	TCGA-26-5136-01
GBMLGG(N=659)	0.566659	4.6381	TCGA-14-1034-01
GBMLGG(N=659)	0.535985	4.3306	TCGA-06-0184-01
GBMLGG(N=659)	0.545486	4.664	TCGA-12-3652-01
GBMLGG(N=659)	0.471811	5.3045	TCGA-RY-A845-01
GBMLGG(N=659)	0.571177	5.1002	TCGA-76-4927-01
GBMLGG(N=659)	0.566647	5.4835	TCGA-FG-8182-01
GBMLGG(N=659)	0.50944	4.5988	TCGA-14-0790-01
GBMLGG(N=659)	0.35967	4.7225	TCGA-26-5132-01
GBMLGG(N=659)	0.488801	4.2204	TCGA-FG-6688-01
GBMLGG(N=659)	0.378653	4.5386	TCGA-TQ-A7RP-01
GBMLGG(N=659)	0.481926	4.9477	TCGA-HT-8113-01
GBMLGG(N=659)	0.44943	5.1792	TCGA-76-4932-01
GBMLGG(N=659)	0.625287	5.064	TCGA-HT-7689-01
GBMLGG(N=659)	0.53391	4.6065	TCGA-FG-7638-01
GBMLGG(N=659)	0.577031	5.5342	TCGA-DU-7013-01
GBMLGG(N=659)	0.484311	5.0365	TCGA-32-1970-01
GBMLGG(N=659)	0.492925	4.8095	TCGA-E1-A7Z3-01
GBMLGG(N=659)	0.550238	4.7496	TCGA-HT-7476-01
GBMLGG(N=659)	0.459042	5.1441	TCGA-TQ-A7RG-01
GBMLGG(N=659)	0.422265	4.8033	TCGA-FG-8181-01
GBMLGG(N=659)	0.555216	5.6568	TCGA-DU-A7T6-01
GBMLGG(N=659)	0.404335	4.9132	TCGA-DB-A4XC-01
GBMLGG(N=659)	0.474726	4.722	TCGA-FG-A4MW-01
GBMLGG(N=659)	0.590329	3.2112	TCGA-06-0219-01
GBMLGG(N=659)	0.581492	5.0224	TCGA-DH-5142-01
GBMLGG(N=659)	0.56766	4.7898	TCGA-14-0787-01
GBMLGG(N=659)	0.472753	5.2895	TCGA-S9-A6U2-01
GBMLGG(N=659)	0.483287	5.2862	TCGA-12-0618-01
GBMLGG(N=659)	0.50878	3.755	TCGA-27-2524-01
GBMLGG(N=659)	0.499603	5.5466	TCGA-TQ-A7RH-01
GBMLGG(N=659)	0.520633	5.1851	TCGA-08-0386-01
GBMLGG(N=659)	0.481408	4.8115	TCGA-DB-A75M-01
GBMLGG(N=659)	0.381571	5.2138	TCGA-HT-8012-01
GBMLGG(N=659)	0.556951	5.1752	TCGA-S9-A7QW-01
GBMLGG(N=659)	0.426473	4.2204	TCGA-P5-A733-01
GBMLGG(N=659)	0.363454	4.9556	TCGA-E1-A7Z4-01
GBMLGG(N=659)	0.515897	4.0773	TCGA-DU-A5TR-01
GBMLGG(N=659)	0.450977	4.8289	TCGA-FG-8185-01
GBMLGG(N=659)	0.459946	5.2285	TCGA-HW-8320-01
GBMLGG(N=659)	0.405759	4.6247	TCGA-CS-6667-01
GBMLGG(N=659)	0.424642	5.2721	TCGA-DU-5849-01
GBMLGG(N=659)	0.376265	5.0562	TCGA-DB-5279-01
GBMLGG(N=659)	0.465999	4.6189	TCGA-06-0190-01
GBMLGG(N=659)	0.431536	4.8788	TCGA-CS-6670-01
GBMLGG(N=659)	0.469207	4.2921	TCGA-DB-A64V-01
GBMLGG(N=659)	0.513218	4.5342	TCGA-06-0745-01
GBMLGG(N=659)	0.581599	4.8856	TCGA-DU-5854-01
GBMLGG(N=659)	0.396208	5.3565	TCGA-DH-A7UR-01
GBMLGG(N=659)	0.35926	5.2906	TCGA-S9-A6WL-01
GBMLGG(N=659)	0.503019	4.7253	TCGA-HT-7880-01
GBMLGG(N=659)	0.481118	4.8885	TCGA-26-5135-01
GBMLGG(N=659)	0.471968	5.302	TCGA-E1-5318-01
GBMLGG(N=659)	0.42077	5.76	TCGA-DU-6393-01
GBMLGG(N=659)	0.358681	3.7507	TCGA-41-3915-01
GBMLGG(N=659)	0.563791	4.9084	TCGA-DU-5853-01
GBMLGG(N=659)	0.559364	5.6865	TCGA-TM-A84J-01
GBMLGG(N=659)	0.577585	5.1748	TCGA-FG-5962-01
GBMLGG(N=659)	0.658711	3.4277	TCGA-27-1831-01
GBMLGG(N=659)	0.451227	5.0709	TCGA-F6-A8O4-01
GBMLGG(N=659)	0.599962	5.1347	TCGA-28-1753-01
GBMLGG(N=659)	0.317927	4.9065	TCGA-S9-A7R1-01
GBMLGG(N=659)	0.639404	4.6899	TCGA-12-5295-01
GBMLGG(N=659)	0.46453	5.6634	TCGA-TM-A84M-01
GBMLGG(N=659)	0.447721	4.9203	TCGA-HT-8107-01
GBMLGG(N=659)	0.586133	5.0255	TCGA-P5-A5ET-01
GBMLGG(N=659)	0.500004	4.7898	TCGA-P5-A72W-01
GBMLGG(N=659)	0.568589	4.8505	TCGA-FG-A70Y-01
GBMLGG(N=659)	0.457464	5.1607	TCGA-TM-A84R-01
GBMLGG(N=659)	0.518366	4.8837	TCGA-HW-A5KM-01
GBMLGG(N=659)	0.567142	5.5189	TCGA-HT-7477-01
GBMLGG(N=659)	0.514833	4.6719	TCGA-FG-A87Q-01
GBMLGG(N=659)	0.542628	4.9458	TCGA-FG-A70Z-01
GBMLGG(N=659)	0.494227	5.0326	TCGA-FG-A4MU-01
GBMLGG(N=659)	0.62027	5.5435	TCGA-DB-A4XB-01
GBMLGG(N=659)	0.504776	4.847	TCGA-WY-A85D-01
GBMLGG(N=659)	0.487065	5.2146	TCGA-FG-7641-01
GBMLGG(N=659)	0.51539	4.863	TCGA-DU-5872-01
GBMLGG(N=659)	0.608706	4.6253	TCGA-FG-6689-01
GBMLGG(N=659)	0.725802	4.686	TCGA-DB-5277-01
GBMLGG(N=659)	0.605245	4.656	TCGA-28-5204-01
GBMLGG(N=659)	0.454208	4.8495	TCGA-HT-A615-01
GBMLGG(N=659)	0.565152	5.0374	TCGA-DU-7301-01
GBMLGG(N=659)	0.523903	5.24	TCGA-P5-A5EW-01
GBMLGG(N=659)	0.545376	5.3002	TCGA-06-2569-01
GBMLGG(N=659)	0.44187	4.9496	TCGA-HT-A5RB-01
GBMLGG(N=659)	0.371401	4.7929	TCGA-E1-A7YN-01
GBMLGG(N=659)	0.518111	5.0229	TCGA-27-1830-01
GBMLGG(N=659)	0.604386	4.6474	TCGA-QH-A6XC-01
GBMLGG(N=659)	0.534391	4.996	TCGA-06-2559-01
GBMLGG(N=659)	0.474089	5.1635	TCGA-S9-A6WN-01
GBMLGG(N=659)	0.325391	4.8954	TCGA-DB-A64L-01
GBMLGG(N=659)	0.581443	5.5379	TCGA-TM-A84I-01
GBMLGG(N=659)	0.46371	4.9397	TCGA-QH-A6CZ-01
GBMLGG(N=659)	0.465791	4.0575	TCGA-WY-A858-01
GBMLGG(N=659)	0.36587	5.5479	TCGA-VM-A8CB-01
GBMLGG(N=659)	0.645059	4.2571	TCGA-27-2526-01
GBMLGG(N=659)	0.32145	5.0418	TCGA-VM-A8CF-01
GBMLGG(N=659)	0.607836	5.3299	TCGA-06-5856-01
GBMLGG(N=659)	0.389381	4.591	TCGA-HT-7608-01
GBMLGG(N=659)	0.529619	4.8167	TCGA-CS-4938-01
GBMLGG(N=659)	0.614264	4.2803	TCGA-QH-A6X5-01
GBMLGG(N=659)	0.503308	5.4732	TCGA-DU-8166-01
GBMLGG(N=659)	0.445595	5.2601	TCGA-HT-8018-01
GBMLGG(N=659)	0.613348	4.837	TCGA-DU-7292-01
GBMLGG(N=659)	0.489634	4.741	TCGA-S9-A6TU-01
GBMLGG(N=659)	0.509019	4.4523	TCGA-DB-A75P-01
GBMLGG(N=659)	0.325753	4.7629	TCGA-06-5418-01
GBMLGG(N=659)	0.569338	4.7725	TCGA-FG-6691-01
GBMLGG(N=659)	0.567564	5.1989	TCGA-DU-6399-01
GBMLGG(N=659)	0.510059	5.3349	TCGA-S9-A7IQ-01
GBMLGG(N=659)	0.556797	5.1502	TCGA-06-5414-01
GBMLGG(N=659)	0.454496	4.9426	TCGA-S9-A6WI-01
GBMLGG(N=659)	0.534065	4.664	TCGA-DB-A64S-01
GBMLGG(N=659)	0.47772	4.6949	TCGA-FG-6692-01
GBMLGG(N=659)	0.526218	5.0286	TCGA-HW-7489-01
GBMLGG(N=659)	0.449973	5.2947	TCGA-R8-A6YH-01
GBMLGG(N=659)	0.596306	5.6756	TCGA-06-5417-01
GBMLGG(N=659)	0.5567	4.5286	TCGA-HT-A618-01
GBMLGG(N=659)	0.477104	2.2753	TCGA-26-5134-01
GBMLGG(N=659)	0.600302	4.2173	TCGA-QH-A65S-01
GBMLGG(N=659)	0.526989	4.9402	TCGA-DU-7019-01
GBMLGG(N=659)	0.550381	5.1355	TCGA-76-4925-01
GBMLGG(N=659)	0.633821	4.479	TCGA-DU-A7TJ-01
GBMLGG(N=659)	0.4711	5.1776	TCGA-TM-A84H-01
GBMLGG(N=659)	0.489368	4.9547	TCGA-28-2510-01
GBMLGG(N=659)	0.395953	5.1792	TCGA-S9-A7R8-01
GBMLGG(N=659)	0.491922	5.0023	TCGA-S9-A7R4-01
GBMLGG(N=659)	0.446643	5.2281	TCGA-S9-A7J3-01
GBMLGG(N=659)	0.461805	4.7856	TCGA-TM-A84L-01
GBMLGG(N=659)	0.483122	4.9964	TCGA-E1-A7YH-01
GBMLGG(N=659)	0.72246	4.9113	TCGA-06-5413-01
GBMLGG(N=659)	0.433057	5.009	TCGA-06-0646-01
GBMLGG(N=659)	0.438037	5.1019	TCGA-P5-A5EV-01
GBMLGG(N=659)	0.529932	5.1883	TCGA-DU-A7TD-01
GBMLGG(N=659)	0.495929	4.5211	TCGA-HW-A5KL-01
GBMLGG(N=659)	0.538453	5.235	TCGA-RY-A83X-01
GBMLGG(N=659)	0.453604	5.3038	TCGA-HT-7687-01
GBMLGG(N=659)	0.528374	4.9069	TCGA-WY-A85A-01
GBMLGG(N=659)	0.505114	4.864	TCGA-12-3650-01
GBMLGG(N=659)	0.455557	5.599	TCGA-DB-5281-01
GBMLGG(N=659)	0.518782	4.7581	TCGA-E1-A7YK-01
GBMLGG(N=659)	0.51264	4.857	TCGA-DU-A5TU-01
GBMLGG(N=659)	0.492455	5.8659	TCGA-DU-A7TA-01
GBMLGG(N=659)	0.618944	5.0726	TCGA-CS-5395-01
GBMLGG(N=659)	0.667789	5.0519	TCGA-TQ-A7RR-01
GBMLGG(N=659)	0.360275	4.8939	TCGA-HT-A5R5-01
GBMLGG(N=659)	0.623546	4.6154	TCGA-12-0616-01
GBMLGG(N=659)	0.501628	4.5583	TCGA-QH-A65V-01
GBMLGG(N=659)	0.473728	5.0798	TCGA-S9-A6WP-01
GBMLGG(N=659)	0.623429	5.7716	TCGA-28-5215-01
GBMLGG(N=659)	0.404426	4.2335	TCGA-19-2620-01
GBMLGG(N=659)	0.446091	4.656	TCGA-S9-A6U5-01
GBMLGG(N=659)	0.312286	5.1926	TCGA-E1-A7YO-01
GBMLGG(N=659)	0.495216	5.1081	TCGA-QH-A6X8-01
GBMLGG(N=659)	0.562126	5.082	TCGA-HT-7610-01
GBMLGG(N=659)	0.502633	5.1635	TCGA-HT-7875-01
GBMLGG(N=659)	0.489087	4.1178	TCGA-16-0846-01
GBMLGG(N=659)	0.423278	4.734	TCGA-R8-A6MK-01
GBMLGG(N=659)	0.453941	5.1469	TCGA-P5-A5F0-01
GBMLGG(N=659)	0.558564	5.1384	TCGA-02-0047-01
GBMLGG(N=659)	0.384099	4.7038	TCGA-S9-A6TS-01
GBMLGG(N=659)	0.535802	4.2343	TCGA-S9-A6TW-01
GBMLGG(N=659)	0.521284	4.7856	TCGA-E1-5303-01
GBMLGG(N=659)	0.605993	5.7916	TCGA-HT-7606-01
GBMLGG(N=659)	0.538637	5.1891	TCGA-DU-6408-01
GBMLGG(N=659)	0.536902	4.5211	TCGA-FG-5964-01
GBMLGG(N=659)	0.475985	5.0171	TCGA-DB-A64Q-01
GBMLGG(N=659)	0.400536	4.8987	TCGA-S9-A7IZ-01
GBMLGG(N=659)	0.312039	5.4098	TCGA-S9-A6WH-01
GBMLGG(N=659)	0.605704	4.3292	TCGA-HT-7602-01
GBMLGG(N=659)	0.521463	4.7263	TCGA-19-2624-01
GBMLGG(N=659)	0.404119	5.0717	TCGA-DU-A6S8-01
GBMLGG(N=659)	0.628961	4.8866	TCGA-HT-7858-01
GBMLGG(N=659)	0.450178	4.1595	TCGA-32-1982-01
GBMLGG(N=659)	0.416732	4.9787	TCGA-S9-A6WD-01
GBMLGG(N=659)	0.510471	4.6071	TCGA-27-1835-01
GBMLGG(N=659)	0.607271	5.1429	TCGA-HT-7860-01
GBMLGG(N=659)	0.530728	4.9098	TCGA-DU-7006-01
GBMLGG(N=659)	0.463179	4.9718	TCGA-TQ-A7RS-01
GBMLGG(N=659)	0.538215	4.9764	TCGA-DU-7009-01
GBMLGG(N=659)	0.366977	4.5736	TCGA-06-0747-01
GBMLGG(N=659)	0.731758	5.1169	TCGA-DU-7010-01
GBMLGG(N=659)	0.472461	4.6433	TCGA-QH-A6X3-01
GBMLGG(N=659)	0.540784	5.2533	TCGA-DU-8164-01
GBMLGG(N=659)	0.595576	5.067	TCGA-DU-7018-01
GBMLGG(N=659)	0.420663	4.582	TCGA-RY-A843-01
GBMLGG(N=659)	0.556915	4.8069	TCGA-DU-7014-01
GBMLGG(N=659)	0.423629	5.1132	TCGA-HT-7693-01
GBMLGG(N=659)	0.557651	4.6376	TCGA-FG-A6J3-01
GBMLGG(N=659)	0.515702	4.579	TCGA-28-5220-01
GBMLGG(N=659)	0.538662	5.1339	TCGA-HT-8106-01
GBMLGG(N=659)	0.576077	4.9594	TCGA-HT-7472-01
GBMLGG(N=659)	0.637497	4.4634	TCGA-14-0817-01
GBMLGG(N=659)	0.415209	5.1997	TCGA-HT-7855-01
GBMLGG(N=659)	0.518774	4.284	TCGA-06-2570-01
GBMLGG(N=659)	0.399437	5.5395	TCGA-DB-A4XG-01
GBMLGG(N=659)	0.47133	4.7913	TCGA-HT-A5RC-01
GBMLGG(N=659)	0.48153	5.2126	TCGA-VM-A8C8-01
GBMLGG(N=659)	0.544832	5.2075	TCGA-HT-7681-01
GBMLGG(N=659)	0.37806	5	TCGA-41-4097-01
GBMLGG(N=659)	0.515978	4.783	TCGA-DU-A6S2-01
GBMLGG(N=659)	0.536588	4.7192	TCGA-DU-7309-01
GBMLGG(N=659)	0.517344	4.3951	TCGA-DB-A4XH-01
GBMLGG(N=659)	0.590088	4.9156	TCGA-HT-7485-01
GBMLGG(N=659)	0.433804	5.2426	TCGA-VW-A7QS-01
GBMLGG(N=659)	0.505935	4.98443	TCGA-06-0211-01
GBMLGG(N=659)	0.456751	4.9964	TCGA-VV-A86M-01
GBMLGG(N=659)	0.577667	4.5754	TCGA-E1-A7YV-01
GBMLGG(N=659)	0.544981	5.1482	TCGA-HT-7468-01
GBMLGG(N=659)	0.7067	5.2215	TCGA-02-2483-01
GBMLGG(N=659)	0.480784	5.3576	TCGA-HT-7677-01
GBMLGG(N=659)	0.518043	5.381	TCGA-76-4931-01
GBMLGG(N=659)	0.485426	4.5173	TCGA-DU-A5TY-01
GBMLGG(N=659)	0.517945	4.8161	TCGA-HT-8109-01
GBMLGG(N=659)	0.399982	4.74151	TCGA-06-0156-01
GBMLGG(N=659)	0.633895	5.1086	TCGA-HT-7479-01
GBMLGG(N=659)	0.538575	5.5886	TCGA-DB-5275-01
GBMLGG(N=659)	0.59015	4.8228	TCGA-TM-A7C4-01
GBMLGG(N=659)	0.578622	5.318	TCGA-27-2523-01
GBMLGG(N=659)	0.570778	4.7991	TCGA-27-1837-01
GBMLGG(N=659)	0.5843	5.1182	TCGA-DH-A7UU-01
GBMLGG(N=659)	0.464418	4.1368	TCGA-06-0744-01
GBMLGG(N=659)	0.566019	4.5085	TCGA-HT-A4DV-01
GBMLGG(N=659)	0.470049	5.1065	TCGA-FG-8186-01
GBMLGG(N=659)	0.532401	5.0884	TCGA-FG-A4MT-01
GBMLGG(N=659)	0.518598	4.8395	TCGA-E1-5305-01
GBMLGG(N=659)	0.547113	4.7819	TCGA-CS-5393-01
GBMLGG(N=659)	0.492672	5.0157	TCGA-DU-6395-01
GBMLGG(N=659)	0.498158	3.7582	TCGA-DB-A64X-01
GBMLGG(N=659)	0.728695	5.4634	TCGA-S9-A7IS-01
GBMLGG(N=659)	0.497593	4.9792	TCGA-HT-7856-01
GBMLGG(N=659)	0.424809	4.38	TCGA-06-0750-01
GBMLGG(N=659)	0.62802	4.3082	TCGA-32-5222-01
GBMLGG(N=659)	0.619113	4.5687	TCGA-QH-A6XA-01
GBMLGG(N=659)	0.475863	4.6877	TCGA-P5-A77W-01
GBMLGG(N=659)	0.471653	4.7645	TCGA-27-2519-01
GBMLGG(N=659)	0.627094	5.3324	TCGA-CS-4942-01
GBMLGG(N=659)	0.46576	5.193	TCGA-CS-6186-01
GBMLGG(N=659)	0.579405	5.5515	TCGA-DU-7008-01
GBMLGG(N=659)	0.512135	5.2642	TCGA-HT-7688-01
GBMLGG(N=659)	0.528968	5.2529	TCGA-DU-A7T8-01
GBMLGG(N=659)	0.574796	4.4297	TCGA-DU-A6S3-01
GBMLGG(N=659)	0.618207	4.7777	TCGA-DB-A64U-01
GBMLGG(N=659)	0.548342	5.2559	TCGA-HT-A61C-01
GBMLGG(N=659)	0.399015	5.2231	TCGA-12-0821-01
GBMLGG(N=659)	0.293668	5.3009	TCGA-TQ-A7RF-01
GBMLGG(N=659)	0.512735	5.1595	TCGA-19-2619-01
GBMLGG(N=659)	0.576476	5.5167	TCGA-F6-A8O3-01
GBMLGG(N=659)	0.435856	4.9346	TCGA-R8-A6ML-01
GBMLGG(N=659)	0.439086	4.4542	TCGA-DU-A5TT-01
GBMLGG(N=659)	0.279436	5.1498	TCGA-QH-A870-01
GBMLGG(N=659)	0.445404	4.5699	TCGA-DB-A75O-01
GBMLGG(N=659)	0.543627	4.8238	TCGA-HT-8111-01
GBMLGG(N=659)	0.430139	5.1227	TCGA-S9-A7QZ-01
GBMLGG(N=659)	0.470929	4.8605	TCGA-12-0619-01
GBMLGG(N=659)	0.547296	4.7798	TCGA-DB-5273-01
GBMLGG(N=659)	0.634161	4.7767	TCGA-HT-7470-01
GBMLGG(N=659)	0.619821	4.6136	TCGA-FG-A4MY-01
GBMLGG(N=659)	0.586724	4.8238	TCGA-HT-8108-01
GBMLGG(N=659)	0.613735	5.3234	TCGA-DB-A4XE-01
GBMLGG(N=659)	0.364731	4.0488	TCGA-HT-A4DS-01
GBMLGG(N=659)	0.545749	4.9165	TCGA-DU-8158-01
GBMLGG(N=659)	0.636536	4.8182	TCGA-HT-7474-01
GBMLGG(N=659)	0.55387	5.0786	TCGA-DH-5143-01
GBMLGG(N=659)	0.403468	5.1322	TCGA-TQ-A7RJ-01
GBMLGG(N=659)	0.482733	4.6966	TCGA-S9-A7QY-01
GBMLGG(N=659)	0.549032	4.5754	TCGA-DB-A4XA-01
GBMLGG(N=659)	0.551064	4.5952	TCGA-28-5213-01
GBMLGG(N=659)	0.386539	4.7882	TCGA-P5-A731-01
GBMLGG(N=659)	0.558556	5.3031	TCGA-E1-A7YE-01
GBMLGG(N=659)	0.468953	4.8028	TCGA-FG-A710-01
GBMLGG(N=659)	0.410749	4.3378	TCGA-HT-8010-01
GBMLGG(N=659)	0.6399	5.1416	TCGA-DU-7299-01
GBMLGG(N=659)	0.647508	5.2476	TCGA-DB-5270-01
GBMLGG(N=659)	0.392468	5.0339	TCGA-14-0789-01
GBMLGG(N=659)	0.611106	4.7005	TCGA-KT-A74X-01
GBMLGG(N=659)	0.501884	4.7939	TCGA-DB-A75L-01
GBMLGG(N=659)	0.567177	4.6514	TCGA-HT-A616-01
GBMLGG(N=659)	0.5713	4.5249	TCGA-HT-A74K-01
GBMLGG(N=659)	0.400426	4.9496	TCGA-WY-A85C-01
GBMLGG(N=659)	0.573135	4.8182	TCGA-FG-8188-01
GBMLGG(N=659)	0.56017	5.3685	TCGA-DU-A6S7-01
GBMLGG(N=659)	0.584432	4.9435	TCGA-DU-7294-01
GBMLGG(N=659)	0.477527	4.0748	TCGA-DB-5274-01
GBMLGG(N=659)	0.565718	5.2529	TCGA-28-5209-01
GBMLGG(N=659)	0.548791	5.1056	TCGA-HT-7604-01
GBMLGG(N=659)	0.483557	4.7088	TCGA-TM-A84F-01
GBMLGG(N=659)	0.452665	4.6628	TCGA-DB-A64O-01
GBMLGG(N=659)	0.539573	4.8822	TCGA-HT-7884-01
GBMLGG(N=659)	0.429152	5.306	TCGA-S9-A6WE-01
GBMLGG(N=659)	0.553684	4.7698	TCGA-QH-A6CY-01
GBMLGG(N=659)	0.446984	4.6106	TCGA-S9-A6WM-01
GBMLGG(N=659)	0.617883	6.2302	TCGA-28-5218-01
GBMLGG(N=659)	0.562319	4.9093	TCGA-HT-A5RA-01
GBMLGG(N=659)	0.505304	4.4628	TCGA-QH-A6CV-01
GBMLGG(N=659)	0.486668	5.018	TCGA-VM-A8CE-01
GBMLGG(N=659)	0.569723	5.1465	TCGA-DU-5852-01
GBMLGG(N=659)	0.483785	4.3779	TCGA-P5-A72U-01
GBMLGG(N=659)	0.467469	4.9552	TCGA-28-2514-01
GBMLGG(N=659)	0.510831	5.2612	TCGA-06-5859-01
GBMLGG(N=659)	0.462792	5.2434	TCGA-DB-A75K-01
GBMLGG(N=659)	0.501787	5.1388	TCGA-DU-6410-01
GBMLGG(N=659)	0.448729	4.5534	TCGA-28-2509-01
GBMLGG(N=659)	0.50351	4.7866	TCGA-QH-A65Z-01
GBMLGG(N=659)	0.572086	5.3516	TCGA-14-1825-01
GBMLGG(N=659)	0.418272	4.7421	TCGA-S9-A7IY-01
GBMLGG(N=659)	0.531847	4.6927	TCGA-P5-A781-01
GBMLGG(N=659)	0.442763	5.5979	TCGA-TM-A84G-01
GBMLGG(N=659)	0.537963	4.47	TCGA-HW-A5KK-01
GBMLGG(N=659)	0.444367	5.3537	TCGA-E1-5311-01
GBMLGG(N=659)	0.612842	5.4542	TCGA-FG-7634-01
GBMLGG(N=659)	0.461853	5.0939	TCGA-DU-5855-01
GBMLGG(N=659)	0.501605	5.3737	TCGA-DU-6396-01
GBMLGG(N=659)	0.655105	4.1684	TCGA-19-4065-01
GBMLGG(N=659)	0.537261	4.6142	TCGA-FG-7643-01
GBMLGG(N=659)	0.484618	5.1152	TCGA-TM-A84C-01
GBMLGG(N=659)	0.565913	4.9704	TCGA-02-2485-01
GBMLGG(N=659)	0.555881	4.9778	TCGA-WY-A85E-01
GBMLGG(N=659)	0.585711	4.5236	TCGA-12-1597-01
GBMLGG(N=659)	0.565116	4.774	TCGA-28-1747-01
GBMLGG(N=659)	0.407456	4.854	TCGA-28-2499-01
GBMLGG(N=659)	0.58031	5.4767	TCGA-DU-7298-01
GBMLGG(N=659)	0.488813	4.8575	TCGA-TM-A84T-01
GBMLGG(N=659)	0.427967	5.1408	TCGA-FG-7637-01
GBMLGG(N=659)	0.40578	4.976	TCGA-HT-A5R9-01
GBMLGG(N=659)	0.614926	5.1289	TCGA-HT-A614-01
GBMLGG(N=659)	0.461743	4.4874	TCGA-06-0649-01
GBMLGG(N=659)	0.389636	4.722	TCGA-QH-A65R-01
GBMLGG(N=659)	0.444813	5.0313	TCGA-FG-A60J-01
GBMLGG(N=659)	0.453313	5.4216	TCGA-FG-8189-01
GBMLGG(N=659)	0.505017	4.2563	TCGA-P5-A5EY-01
GBMLGG(N=659)	0.518571	4.9928	TCGA-06-2564-01
GBMLGG(N=659)	0.477384	5.2832	TCGA-06-5408-01
GBMLGG(N=659)	0.419154	4.3002	TCGA-27-1832-01
GBMLGG(N=659)	0.698546	2.9857	TCGA-14-1829-01
GBMLGG(N=659)	0.434819	4.6288	TCGA-32-2615-01
GBMLGG(N=659)	0.459907	4.8876	TCGA-06-0158-01
GBMLGG(N=659)	0.5931	5.0242	TCGA-HT-7882-01
GBMLGG(N=659)	0.547802	4.8699	TCGA-06-2558-01
GBMLGG(N=659)	0.577175	5.3975	TCGA-HT-8011-01
GBMLGG(N=659)	0.418487	5.6539	TCGA-DU-6394-01
GBMLGG(N=659)	0.557022	4.7777	TCGA-28-5216-01
GBMLGG(N=659)	0.625912	5.3388	TCGA-WY-A859-01
GBMLGG(N=659)	0.58003	5.2381	TCGA-WY-A85B-01
GBMLGG(N=659)	0.550918	5.4542	TCGA-S9-A6UB-01
GBMLGG(N=659)	0.449047	5.1416	TCGA-28-5207-01
GBMLGG(N=659)	0.460449	5.1792	TCGA-S9-A6U6-01
GBMLGG(N=659)	0.522119	5.8266	TCGA-DU-8168-01
GBMLGG(N=659)	0.38575	4.4938	TCGA-41-2572-01
GBMLGG(N=659)	0.476612	4.5311	TCGA-06-0130-01
GBMLGG(N=659)	0.548283	4.7121	TCGA-DU-7290-01
GBMLGG(N=659)	0.749651	5.5116	TCGA-06-5416-01
GBMLGG(N=659)	0.490056	4.4595	TCGA-06-0168-01
GBMLGG(N=659)	0.505286	5.855	TCGA-DU-6407-01
GBMLGG(N=659)	0.574387	4.8274	TCGA-02-0055-01
GBMLGG(N=659)	0.544087	4.9374	TCGA-HT-7601-01
GBMLGG(N=659)	0.678387	5.1551	TCGA-DU-6403-01
GBMLGG(N=659)	0.48211	4.8997	TCGA-06-5415-01
GBMLGG(N=659)	0.477794	5.064	TCGA-DB-A64R-01
GBMLGG(N=659)	0.45868	4.8131	TCGA-E1-A7YQ-01
GBMLGG(N=659)	0.453375	5.4347	TCGA-DU-6405-01
GBMLGG(N=659)	0.456017	4.9603	TCGA-HW-7487-01
GBMLGG(N=659)	0.533221	4.4006	TCGA-S9-A7R2-01
GBMLGG(N=659)	0.496446	4.976	TCGA-S9-A7J1-01
GBMLGG(N=659)	0.482253	4.8465	TCGA-P5-A72X-01
GBMLGG(N=659)	0.44911	4.7861	TCGA-E1-A7YJ-01
GBMLGG(N=659)	0.574981	5.0648	TCGA-06-5411-01
GBMLGG(N=659)	0.44245	4.1772	TCGA-26-5139-01
GBMLGG(N=659)	0.70523	5.4764	TCGA-HT-7690-01
GBMLGG(N=659)	0.310728	5.0747	TCGA-HT-8105-01
GBMLGG(N=659)	0.501617	5.1111	TCGA-76-4928-01
GBMLGG(N=659)	0.60369	5.0321	TCGA-06-0644-01
GBMLGG(N=659)	0.439858	5.3608	TCGA-E1-A7YY-01
GBMLGG(N=659)	0.382847	5.3111	TCGA-DU-6400-01
GBMLGG(N=659)	0.471941	4.7383	TCGA-P5-A737-01
GBMLGG(N=659)	0.60957	4.5644	TCGA-14-0871-01
GBMLGG(N=659)	0.378157	4.8525	TCGA-RY-A83Y-01
GBMLGG(N=659)	0.445285	4.7555	TCGA-HT-8564-01
GBMLGG(N=659)	0.557061	5.044	TCGA-HT-7686-01
GBMLGG(N=659)	0.55326	4.232	TCGA-E1-A7YM-01
GBMLGG(N=659)	0.445342	4.8625	TCGA-DH-A66F-01
GBMLGG(N=659)	0.468761	5.2862	TCGA-CS-5390-01
GBMLGG(N=659)	0.506371	4.9796	TCGA-S9-A6UA-01
GBMLGG(N=659)	0.534885	4.847	TCGA-32-2632-01
GBMLGG(N=659)	0.709307	5.7466	TCGA-FG-A87N-01
GBMLGG(N=659)	0.350817	5.3978	TCGA-VV-A829-01
GBMLGG(N=659)	0.562403	4.6399	TCGA-DH-A66B-01
GBMLGG(N=659)	0.538469	4.9156	TCGA-HT-A5R7-01
GBMLGG(N=659)	0.495988	5.2423	TCGA-CS-5394-01
GBMLGG(N=659)	0.521902	5.4835	TCGA-DH-A66D-01
GBMLGG(N=659)	0.513374	4.9778	TCGA-HT-7877-01
GBMLGG(N=659)	0.423726	4.6253	TCGA-06-0882-01
GBMLGG(N=659)	0.562946	5.275	TCGA-DU-6542-01
GBMLGG(N=659)	0.628613	4.7517	TCGA-QH-A6CS-01
GBMLGG(N=659)	0.465781	4.6566	TCGA-E1-A7YU-01
GBMLGG(N=659)	0.44994	5.0401	TCGA-W9-A837-01
GBMLGG(N=659)	0.539565	5.0781	TCGA-IK-7675-01
GBMLGG(N=659)	0.466314	4.8807	TCGA-DU-7306-01
GBMLGG(N=659)	0.445768	5.0462	TCGA-QH-A6X9-01
GBMLGG(N=659)	0.7197	4.7442	TCGA-S9-A6U0-01
GBMLGG(N=659)	0.579753	5.1736	TCGA-HT-7611-01
GBMLGG(N=659)	0.470535	5.1946	TCGA-S9-A6TY-01
GBMLGG(N=659)	0.649004	4.4881	TCGA-DU-A7TB-01
GBMLGG(N=659)	0.366469	4.4463	TCGA-19-2625-01
GBMLGG(N=659)	0.471811	4.8182	TCGA-IK-8125-01
GBMLGG(N=659)	0.557178	4.3227	TCGA-WH-A86K-01
GBMLGG(N=659)	0.503317	4.8207	TCGA-DH-5141-01
GBMLGG(N=659)	0.54634	4.2965	TCGA-FG-A60L-01
GBMLGG(N=659)	0.411268	5.3872	TCGA-DB-5280-01
GBMLGG(N=659)	0.493624	5.1899	TCGA-S9-A7IX-01
GBMLGG(N=659)	0.418961	4.6142	TCGA-32-1980-01
GBMLGG(N=659)	0.521983	5.248	TCGA-FG-5965-01
GBMLGG(N=659)	0.378939	3.8827	TCGA-P5-A5F6-01
GBMLGG(N=659)	0.56572	5.2111	TCGA-27-1834-01
GBMLGG(N=659)	0.501982	5.3165	TCGA-DU-7007-01
GBMLGG(N=659)	0.461092	4.6882	TCGA-HW-7490-01
GBMLGG(N=659)	0.506791	4.8485	TCGA-CS-6188-01
GBMLGG(N=659)	0.386708	5.4503	TCGA-CS-6668-01
GBMLGG(N=659)	0.569772	5.1098	TCGA-DU-8165-01
GBMLGG(N=659)	0.436287	4.1612	TCGA-HT-7692-01
GBMLGG(N=659)	0.71548	5.7195	TCGA-TQ-A7RM-01
GBMLGG(N=659)	0.56678	5.0418	TCGA-DU-8161-01
GBMLGG(N=659)	0.379507	4.5224	TCGA-P5-A736-01
GBMLGG(N=659)	0.451001	5.0211	TCGA-DU-6401-01
GBMLGG(N=659)	0.414608	3.8044	TCGA-HT-A74H-01
GBMLGG(N=659)	0.326538	4.7372	TCGA-41-2571-01
GBMLGG(N=659)	0.533789	5.2009	TCGA-TQ-A7RV-01
GBMLGG(N=659)	0.376262	4.4713	TCGA-14-0781-01
GBMLGG(N=659)	0.506345	4.845	TCGA-HT-7483-01
GBMLGG(N=659)	0.609936	4.3569	TCGA-HT-7620-01
GBMLGG(N=659)	0.565021	4.9915	TCGA-HT-7480-01
GBMLGG(N=659)	0.452906	4.5608	TCGA-06-0157-01
GBMLGG(N=659)	0.644096	5.3162	TCGA-S9-A7J0-01
GBMLGG(N=659)	0.480216	5.3548	TCGA-12-3653-01
GBMLGG(N=659)	0.49494	5.4343	TCGA-TM-A84Q-01
GBMLGG(N=659)	0.461779	4.853	TCGA-76-4926-01
GBMLGG(N=659)	0.390106	5.2338	TCGA-26-5133-01
GBMLGG(N=659)	0.558737	4.9108	TCGA-06-2562-01
GBMLGG(N=659)	0.508516	4.5243	TCGA-RY-A847-01
GBMLGG(N=659)	0.41748	5.8677	TCGA-TQ-A7RQ-01
GBMLGG(N=659)	0.519247	5.0674	TCGA-TQ-A7RW-01
GBMLGG(N=659)	0.537817	4.6456	TCGA-FG-8191-01
GBMLGG(N=659)	0.438195	5.1563	TCGA-E1-A7YW-01
GBMLGG(N=659)	0.60416	5.1215	TCGA-DB-5278-01
GBMLGG(N=659)	0.418589	5.6433	TCGA-E1-A7YS-01
GBMLGG(N=659)	0.613744	5.2146	TCGA-HT-7695-01
GBMLGG(N=659)	0.507527	4.8069	TCGA-DU-7012-01
GBMLGG(N=659)	0.5499	5.2009	TCGA-HT-7879-01
GBMLGG(N=659)	0.505768	4.6018	TCGA-DU-A7TC-01
GBMLGG(N=659)	0.548188	5.1215	TCGA-27-2521-01
GBMLGG(N=659)	0.468215	4.8679	TCGA-HT-7680-01
GBMLGG(N=659)	0.517077	4.9336	TCGA-DB-A4X9-01
GBMLGG(N=659)	0.421855	5.2411	TCGA-TQ-A7RI-01
GBMLGG(N=659)	0.496975	5.4689	TCGA-TM-A7CA-01
GBMLGG(N=659)	0.456041	5.0905	TCGA-QH-A86X-01
GBMLGG(N=659)	0.480059	5.1144	TCGA-DU-A76R-01
GBMLGG(N=659)	0.488934	5.0242	TCGA-DH-5144-01
GBMLGG(N=659)	0.618124	5.2453	TCGA-41-5651-01
GBMLGG(N=659)	0.433816	4.6433	TCGA-E1-A7Z2-01
GBMLGG(N=659)	0.527783	5.1764	TCGA-DU-A5TP-01
GBMLGG(N=659)	0.506008	4.5066	TCGA-06-0210-01
GBMLGG(N=659)	0.460816	4.6142	TCGA-FG-8187-01
GBMLGG(N=659)	0.794989	5.6041	TCGA-E1-5304-01
GBMLGG(N=659)	0.716962	4.4404	TCGA-CS-4943-01
GBMLGG(N=659)	0.527641	4.9677	TCGA-19-5960-01
GBMLGG(N=659)	0.459855	5.0286	TCGA-06-0686-01
GBMLGG(N=659)	0.560728	5.6436	TCGA-DH-5140-01
GBMLGG(N=659)	0.539144	4.6502	TCGA-TM-A7CF-01
GBMLGG(N=659)	0.500704	5.1543	TCGA-DH-A7US-01
GBMLGG(N=659)	0.615713	4.8758	TCGA-HT-A61B-01
GBMLGG(N=659)	0.371511	4.9755	TCGA-E1-A7Z6-01
GBMLGG(N=659)	0.540759	4.6294	TCGA-HT-7857-01
GBMLGG(N=659)	0.496966	4.9658	TCGA-E1-5319-01
GBMLGG(N=659)	0.579173	4.0216	TCGA-DU-A5TS-01
GBMLGG(N=659)	0.651837	5.9241	TCGA-DU-6392-01
GBMLGG(N=659)	0.46304	4.2212	TCGA-QH-A6CU-01
GBMLGG(N=659)	0.68138	5.0614	TCGA-DU-6404-01
GBMLGG(N=659)	0.504897	4.0144	TCGA-VW-A8FI-01
GBMLGG(N=659)	0.427498	5.1728	TCGA-HT-A74L-01
GBMLGG(N=659)	0.432792	4.623	TCGA-P5-A5EU-01
GBMLGG(N=659)	0.610067	4.2818	TCGA-P5-A5EZ-01
GBMLGG(N=659)	0.67892	5.8276	TCGA-S9-A89Z-01
GBMLGG(N=659)	0.360277	5.1907	TCGA-S9-A6TZ-01
GBMLGG(N=659)	0.642192	5	TCGA-FG-5963-01
GBMLGG(N=659)	0.492577	4.8704	TCGA-HT-A61A-01
GBMLGG(N=659)	0.495118	5.634	TCGA-S9-A89V-01
GBMLGG(N=659)	0.478879	5.1152	TCGA-DB-A64W-01
GBMLGG(N=659)	0.317392	3.7909	TCGA-FG-A4MX-01
GBMLGG(N=659)	0.487762	5.3855	TCGA-P5-A72Z-01
GBMLGG(N=659)	0.436893	4.8744	TCGA-HT-8114-01
GBMLGG(N=659)	0.557521	4.677	TCGA-06-2563-01
GBMLGG(N=659)	0.544508	4.8223	TCGA-15-1444-01
GBMLGG(N=659)	0.525117	3.3105	TCGA-32-4213-01
GBMLGG(N=659)	0.527506	4.8575	TCGA-HT-7881-01
GBMLGG(N=659)	0.44569	5.0479	TCGA-15-0742-01
GBMLGG(N=659)	0.315614	4.6502	TCGA-CS-4944-01
GBMLGG(N=659)	0.541626	4.9137	TCGA-06-0187-01
GBMLGG(N=659)	0.587303	5.5958	TCGA-19-1390-01
GBMLGG(N=659)	0.543002	4.773	TCGA-S9-A7QX-01
GBMLGG(N=659)	0.438362	4.9769	TCGA-DU-A7TG-01
GBMLGG(N=659)	0.377978	5.8684	TCGA-DU-5874-01
GBMLGG(N=659)	0.49278	5.3198	TCGA-TQ-A8XE-01
GBMLGG(N=659)	0.412198	4.847	TCGA-DU-7300-01
GBMLGG(N=659)	0.530835	5.0717	TCGA-HT-7694-01
GBMLGG(N=659)	0.52998	5.3534	TCGA-HT-7471-01
GBMLGG(N=659)	0.520069	5.2536	TCGA-DB-A4XD-01
GBMLGG(N=659)	0.406198	5.022	TCGA-TQ-A7RK-01
GBMLGG(N=659)	0.498557	5.0099	TCGA-HT-7475-01
GBMLGG(N=659)	0.453302	5.3541	TCGA-TQ-A7RO-01
GBMLGG(N=659)	0.644724	4.9045	TCGA-HT-7902-01
GBMLGG(N=659)	0.528351	4.7523	TCGA-FG-A711-01
GBMLGG(N=659)	0.527531	5.0427	TCGA-06-2557-01
GBMLGG(N=659)	0.534659	4.9189	TCGA-DB-5276-01
GBMLGG(N=659)	0.363856	4.7772	TCGA-P5-A730-01
GBMLGG(N=659)	0.583841	4.7767	TCGA-E1-A7YD-01
GBMLGG(N=659)	0.57178	4.4745	TCGA-HT-A74O-01
GBMLGG(N=659)	0.483847	4.9801	TCGA-HT-8015-01
GBMLGG(N=659)	0.508573	5.3555	TCGA-HT-A74J-01
GBMLGG(N=659)	0.45318	4.7523	TCGA-06-0878-01
GBMLGG(N=659)	0.511817	5.1922	TCGA-DH-A669-01
GBMLGG(N=659)	0.552022	5.1954	TCGA-06-0129-01
GBMLGG(N=659)	0.533548	4.421	TCGA-HT-A617-01
GBMLGG(N=659)	0.481277	4.9937	TCGA-16-1045-01
GBMLGG(N=659)	0.438471	5.0237	TCGA-06-2567-01
GBMLGG(N=659)	0.552419	4.9117	TCGA-32-2616-01
GBMLGG(N=659)	0.599531	4.8033	TCGA-HT-7605-01
GBMLGG(N=659)	0.506816	5.4202	TCGA-S9-A6WO-01
GBMLGG(N=659)	0.467241	3.8239	TCGA-06-0138-01
GBMLGG(N=659)	0.718048	5.0036	TCGA-28-5208-01
GBMLGG(N=659)	0.419505	5.5907	TCGA-06-1804-01
GBMLGG(N=659)	0.604594	4.3484	TCGA-QH-A6CX-01
GBMLGG(N=659)	0.496639	4.0994	TCGA-14-2554-01
GBMLGG(N=659)	0.499109	5.0739	TCGA-P5-A5F4-01
GBMLGG(N=659)	0.561428	4.5675	TCGA-DU-A76K-01
GBMLGG(N=659)	0.390036	4.8822	TCGA-VM-A8CH-01
GBMLGG(N=659)	0.520381	4.6381	TCGA-HT-7609-01
GBMLGG(N=659)	0.600264	4.9336	TCGA-27-2528-01
GBMLGG(N=659)	0.48446	4.865	TCGA-QH-A6X4-01
GBMLGG(N=659)	0.35891	4.6821	TCGA-DH-A7UV-01
GBMLGG(N=659)	0.368355	4.2304	TCGA-TM-A7C3-01
GBMLGG(N=659)	0.494949	4.5318	TCGA-S9-A6WG-01
GBMLGG(N=659)	0.617434	5.0828	TCGA-06-5858-01
GBMLGG(N=659)	0.460888	5.0063	TCGA-FG-6690-01
GBMLGG(N=659)	0.576591	4.855	TCGA-DU-8167-01
GBMLGG(N=659)	0.482181	4.8694	TCGA-QH-A65X-01
GBMLGG(N=659)	0.644421	3.4868	TCGA-06-0178-01
GBMLGG(N=659)	0.493662	4.5808	TCGA-P5-A780-01
GBMLGG(N=659)	0.502729	5.2638	TCGA-E1-5302-01
GBMLGG(N=659)	0.43489	3.5149	TCGA-14-1823-01
GBMLGG(N=659)	0.318335	4.1161	TCGA-HW-A5KJ-01
GBMLGG(N=659)	0.472705	4.889	TCGA-R8-A6MO-01
GBMLGG(N=659)	0.484835	4.8043	TCGA-FG-7636-01
GBMLGG(N=659)	0.57961	4.588	TCGA-CS-6290-01
GBMLGG(N=659)	0.42539	5.1583	TCGA-DU-5847-01
GBMLGG(N=659)	0.656903	5.4696	TCGA-DU-6406-01
GBMLGG(N=659)	0.38268	4.2304	TCGA-06-0743-01
GBMLGG(N=659)	0.524927	5.4473	TCGA-TM-A84B-01
GBMLGG(N=659)	0.627264	4.8319	TCGA-DU-A76O-01
LGG(N=507)	0.521285	5.3078	TCGA-S9-A7J2-01
LGG(N=507)	0.736122	5.8948	TCGA-E1-A7YI-01
LGG(N=507)	0.485135	5.1148	TCGA-DU-7302-01
LGG(N=507)	0.505271	5.1355	TCGA-DU-A7TI-01
LGG(N=507)	0.397604	4.691	TCGA-P5-A5EX-01
LGG(N=507)	0.488114	5.1938	TCGA-HT-8563-01
LGG(N=507)	0.494227	4.991	TCGA-FG-A60K-01
LGG(N=507)	0.559642	5.0985	TCGA-CS-5397-01
LGG(N=507)	0.61728	5.2969	TCGA-E1-5322-01
LGG(N=507)	0.507296	5.1136	TCGA-HT-8558-01
LGG(N=507)	0.498316	5.2188	TCGA-S9-A6U8-01
LGG(N=507)	0.504466	4.6742	TCGA-HT-7854-01
LGG(N=507)	0.578295	4.7225	TCGA-HT-7467-01
LGG(N=507)	0.587857	5.0605	TCGA-HT-7874-01
LGG(N=507)	0.571974	5.1555	TCGA-S9-A6TV-01
LGG(N=507)	0.534801	4.8929	TCGA-VM-A8CD-01
LGG(N=507)	0.389817	5.2506	TCGA-HT-7616-01
LGG(N=507)	0.625793	5.1469	TCGA-KT-A7W1-01
LGG(N=507)	0.375757	4.7148	TCGA-P5-A5F2-01
LGG(N=507)	0.47538	4.7302	TCGA-HT-7607-01
LGG(N=507)	0.563838	4.9996	TCGA-HT-7873-01
LGG(N=507)	0.577344	4.8783	TCGA-HT-7603-01
LGG(N=507)	0.465104	4.748	TCGA-DB-A64P-01
LGG(N=507)	0.614225	4.8151	TCGA-HW-7486-01
LGG(N=507)	0.443329	4.5717	TCGA-P5-A5F1-01
LGG(N=507)	0.481928	4.3869	TCGA-DU-7011-01
LGG(N=507)	0.461057	4.427	TCGA-P5-A77X-01
LGG(N=507)	0.541072	4.7231	TCGA-HW-7493-01
LGG(N=507)	0.279699	4.5663	TCGA-VM-A8CA-01
LGG(N=507)	0.505286	5.0282	TCGA-DU-7015-01
LGG(N=507)	0.561365	4.865	TCGA-TM-A7C5-01
LGG(N=507)	0.504971	4.9612	TCGA-DU-8162-01
LGG(N=507)	0.466879	4.5154	TCGA-TM-A84O-01
LGG(N=507)	0.414546	4.9644	TCGA-S9-A7R3-01
LGG(N=507)	0.427198	5.248	TCGA-TQ-A7RN-01
LGG(N=507)	0.532127	5.3782	TCGA-DU-A6S6-01
LGG(N=507)	0.556575	5.0943	TCGA-P5-A735-01
LGG(N=507)	0.489754	4.8585	TCGA-HT-7691-01
LGG(N=507)	0.506115	4.3002	TCGA-FG-A6J1-01
LGG(N=507)	0.590293	5.1482	TCGA-S9-A7R7-01
LGG(N=507)	0.628782	5.1831	TCGA-DU-6402-01
LGG(N=507)	0.348096	3.9041	TCGA-HT-7684-01
LGG(N=507)	0.595778	5.1784	TCGA-HT-8104-01
LGG(N=507)	0.491714	5.0896	TCGA-FN-7833-01
LGG(N=507)	0.527569	4.7442	TCGA-HT-7473-01
LGG(N=507)	0.439618	4.4304	TCGA-HT-8019-01
LGG(N=507)	0.446886	5.5179	TCGA-TQ-A7RU-01
LGG(N=507)	0.419431	4.836	TCGA-DB-A4XF-01
LGG(N=507)	0.522743	4.7104	TCGA-FG-A713-01
LGG(N=507)	0.349352	4.2795	TCGA-E1-A7YL-01
LGG(N=507)	0.486451	5.2265	TCGA-CS-5396-01
LGG(N=507)	0.549705	5.2649	TCGA-HW-8322-01
LGG(N=507)	0.43366	4.7285	TCGA-S9-A6U9-01
LGG(N=507)	0.589064	4.6657	TCGA-HT-7676-01
LGG(N=507)	0.634788	5.5027	TCGA-HT-7469-01
LGG(N=507)	0.615205	4.7603	TCGA-HT-7478-01
LGG(N=507)	0.505064	5.1048	TCGA-DU-A5TW-01
LGG(N=507)	0.442243	4.9289	TCGA-S9-A6TX-01
LGG(N=507)	0.472869	5.1252	TCGA-RY-A83Z-01
LGG(N=507)	0.544932	4.6347	TCGA-FG-A6IZ-01
LGG(N=507)	0.52412	5.3184	TCGA-CS-4941-01
LGG(N=507)	0.533259	4.8105	TCGA-DH-A7UT-01
LGG(N=507)	0.491948	5.1579	TCGA-DU-5871-01
LGG(N=507)	0.443184	5.2273	TCGA-HW-8321-01
LGG(N=507)	0.501522	5.0444	TCGA-EZ-7264-01
LGG(N=507)	0.602942	5.407	TCGA-CS-6666-01
LGG(N=507)	0.544836	5.4572	TCGA-HW-7491-01
LGG(N=507)	0.519535	5.5135	TCGA-S9-A6U1-01
LGG(N=507)	0.495011	5.3385	TCGA-E1-5307-01
LGG(N=507)	0.57059	5.2858	TCGA-DU-A76L-01
LGG(N=507)	0.521877	5.1486	TCGA-HW-7495-01
LGG(N=507)	0.507649	4.511	TCGA-CS-6669-01
LGG(N=507)	0.572905	4.6611	TCGA-HT-7481-01
LGG(N=507)	0.540578	5.1534	TCGA-DU-8163-01
LGG(N=507)	0.595093	3.7432	TCGA-HT-8110-01
LGG(N=507)	0.422311	5.2001	TCGA-RY-A840-01
LGG(N=507)	0.433837	4.4628	TCGA-VM-A8C9-01
LGG(N=507)	0.528027	5.2103	TCGA-HW-8319-01
LGG(N=507)	0.682923	5.2947	TCGA-HT-7482-01
LGG(N=507)	0.551418	4.8365	TCGA-QH-A6CW-01
LGG(N=507)	0.549766	5.1077	TCGA-DU-5870-01
LGG(N=507)	0.461839	4.796	TCGA-TM-A84S-01
LGG(N=507)	0.471811	5.3045	TCGA-RY-A845-01
LGG(N=507)	0.566647	5.4835	TCGA-FG-8182-01
LGG(N=507)	0.488801	4.2204	TCGA-FG-6688-01
LGG(N=507)	0.378653	4.5386	TCGA-TQ-A7RP-01
LGG(N=507)	0.481926	4.9477	TCGA-HT-8113-01
LGG(N=507)	0.625287	5.064	TCGA-HT-7689-01
LGG(N=507)	0.53391	4.6065	TCGA-FG-7638-01
LGG(N=507)	0.577031	5.5342	TCGA-DU-7013-01
LGG(N=507)	0.492925	4.8095	TCGA-E1-A7Z3-01
LGG(N=507)	0.550238	4.7496	TCGA-HT-7476-01
LGG(N=507)	0.459042	5.1441	TCGA-TQ-A7RG-01
LGG(N=507)	0.422265	4.8033	TCGA-FG-8181-01
LGG(N=507)	0.555216	5.6568	TCGA-DU-A7T6-01
LGG(N=507)	0.404335	4.9132	TCGA-DB-A4XC-01
LGG(N=507)	0.474726	4.722	TCGA-FG-A4MW-01
LGG(N=507)	0.581492	5.0224	TCGA-DH-5142-01
LGG(N=507)	0.472753	5.2895	TCGA-S9-A6U2-01
LGG(N=507)	0.499603	5.5466	TCGA-TQ-A7RH-01
LGG(N=507)	0.481408	4.8115	TCGA-DB-A75M-01
LGG(N=507)	0.381571	5.2138	TCGA-HT-8012-01
LGG(N=507)	0.556951	5.1752	TCGA-S9-A7QW-01
LGG(N=507)	0.426473	4.2204	TCGA-P5-A733-01
LGG(N=507)	0.363454	4.9556	TCGA-E1-A7Z4-01
LGG(N=507)	0.515897	4.0773	TCGA-DU-A5TR-01
LGG(N=507)	0.450977	4.8289	TCGA-FG-8185-01
LGG(N=507)	0.459946	5.2285	TCGA-HW-8320-01
LGG(N=507)	0.405759	4.6247	TCGA-CS-6667-01
LGG(N=507)	0.424642	5.2721	TCGA-DU-5849-01
LGG(N=507)	0.376265	5.0562	TCGA-DB-5279-01
LGG(N=507)	0.431536	4.8788	TCGA-CS-6670-01
LGG(N=507)	0.469207	4.2921	TCGA-DB-A64V-01
LGG(N=507)	0.581599	4.8856	TCGA-DU-5854-01
LGG(N=507)	0.396208	5.3565	TCGA-DH-A7UR-01
LGG(N=507)	0.35926	5.2906	TCGA-S9-A6WL-01
LGG(N=507)	0.503019	4.7253	TCGA-HT-7880-01
LGG(N=507)	0.471968	5.302	TCGA-E1-5318-01
LGG(N=507)	0.42077	5.76	TCGA-DU-6393-01
LGG(N=507)	0.563791	4.9084	TCGA-DU-5853-01
LGG(N=507)	0.559364	5.6865	TCGA-TM-A84J-01
LGG(N=507)	0.577585	5.1748	TCGA-FG-5962-01
LGG(N=507)	0.451227	5.0709	TCGA-F6-A8O4-01
LGG(N=507)	0.317927	4.9065	TCGA-S9-A7R1-01
LGG(N=507)	0.46453	5.6634	TCGA-TM-A84M-01
[truncated: 10,615 more rows]
