# Supplementary material for: Identification of CHMP7 as a promising immunobiomarker for immunotherapy and chemotherapy and impact on prognosis of colorectal cancer patients
Source: Front Cell Dev Biol. 2023 Aug 30;11:1211843. doi: 10.3389/fcell.2023.1211843 (PMC10499328; doi:10.3389/fcell.2023.1211843)
Supplement: Supplementary file 3 [file DataSheet2.ZIP › Sup4.txt]

				chemokine	chemokine	chemokine	chemokine	chemokine	chemokine	chemokine	chemokine	chemokine	chemokine	chemokine	chemokine	chemokine	chemokine	chemokine	chemokine	chemokine	chemokine	chemokine	chemokine	chemokine	chemokine	chemokine	chemokine	chemokine	chemokine	chemokine	chemokine	chemokine	chemokine	chemokine	chemokine	chemokine	chemokine	chemokine	chemokine	chemokine	chemokine	chemokine	chemokine	chemokine	receptor	receptor	receptor	receptor	receptor
				CCL1	CCL2	CCL3	CCL4	CCL5	CCL7	CCL8	CCL11	CCL13	CCL14	CCL15	CCL16	CCL17	CCL18	CCL19	CCL20	CCL21	CCL22	CCL23	CCL24	CCL25	CCL26	CCL27	CCL28	CX3CL1	CXCL1	CXCL2	CXCL3	CXCL5	CXCL6	CXCL8	CXCL9	CXCL10	CXCL11	CXCL12	CXCL13	CXCL14	CXCL16	CXCL17	XCL1	XCL2	CCR1	CCR2	CCR3	CCR4	CCR5
GBM	Tumor	TCGA-19-1787-01	4.292100	-4.0350000	3.904100	2.71390000	2.1411000	3.2420000	-9.965800000	-0.15040000	-9.9658000	-4.29340000	0.11240000	-9.9658000	-9.965800	-1.83140000	-1.7809000	3.44110000	-9.96580000	-1.831400000	-1.73220000	-2.17790000	-9.96580000	-1.8314000	-0.55430000	-3.4580000	-2.1140000	5.4337000	-1.0862000	0.85680000	-1.78090000	1.07790000	-9.96580000	-2.05290000	0.8488000	4.7088000	2.6670000	3.396600	-0.78340000	1.1316000	6.472000	-3.45800000	-2.052900000	-1.78090000	3.690500000	-0.64160000	-5.01160000	-2.54790000	1.7744000
GBM	Tumor	TCGA-06-5412-01	4.750100	-2.8262000	8.306200	6.64880000	5.8736000	2.7784000	2.548700000	1.10500000	-9.9658000	-4.03500000	1.49110000	-5.0116000	-9.965800	-0.55430000	-0.8863000	-1.51050000	2.93000000	-9.965800000	-2.54790000	-2.38840000	-9.96580000	-4.2934000	1.36230000	-2.5479000	-2.6349000	4.5173000	2.4306000	1.98590000	1.86040000	1.73160000	-0.30220000	6.48990000	2.1988000	4.0340000	2.6783000	4.094300	-1.35480000	8.2473000	6.826300	-4.29340000	-1.595100000	-0.96860000	4.012700000	0.39070000	-3.17140000	-1.99420000	1.7403000
GBM	Tumor	TCGA-16-0846-01	4.117800	-3.6259000	5.681200	6.54780000	5.3498000	4.3133000	-9.965800000	1.80360000	-9.9658000	-9.96580000	-1.39210000	-4.0350000	-9.965800	-3.62590000	-9.9658000	2.04300000	-0.78340000	-2.727400000	-2.63490000	-1.51050000	-9.96580000	0.0440000	-1.46990000	-2.2447000	-2.0529000	6.0966000	0.6050000	3.53120000	1.46520000	-0.07250000	-4.03500000	-0.57560000	1.6920000	6.5620000	3.8905000	3.974600	-1.63940000	4.7887000	6.324800	-3.17140000	-0.859900000	-0.28450000	3.879800000	-1.14880000	-5.57350000	-3.04690000	1.8840000
GBM	Tumor	TCGA-12-5299-01	4.878800	-9.9658000	5.945100	3.36330000	1.9111000	1.6140000	-0.103100000	0.65170000	-9.9658000	0.21540000	0.01580000	-9.9658000	-9.965800	-4.03500000	-0.2671000	-2.38840000	2.31350000	-3.816000000	-4.29340000	-1.21420000	-9.96580000	-2.9324000	-0.16650000	-0.3022000	-2.9324000	5.0308000	2.7972000	2.18940000	1.76170000	0.58590000	2.00040000	5.28400000	0.9642000	6.4833000	4.6600000	2.685000	-9.96580000	5.7066000	5.878700	-9.96580000	-4.608200000	-4.03500000	3.391100000	-3.62590000	-5.57350000	-5.01160000	0.5069000
GBM	Tumor	TCGA-06-2561-01	4.687700	-9.9658000	7.748800	3.76460000	3.6509000	3.1588000	-2.244700000	-0.71080000	-9.9658000	-4.29340000	-0.55430000	-9.9658000	-9.965800	-1.51050000	-3.0469000	0.50690000	0.42330000	-3.625900000	-1.35480000	-2.17790000	-9.96580000	-4.0350000	-1.43050000	-1.7809000	-1.6850000	4.9093000	0.7832000	1.40110000	0.97160000	-1.02620000	-2.38840000	3.02340000	-1.3921000	4.1203000	0.2522000	2.685000	-4.03500000	6.8813000	6.317600	-9.96580000	-4.035000000	-9.96580000	3.674800000	0.15190000	-5.57350000	-3.45800000	2.0535000
GBM	Tumor	TCGA-06-0132-01	4.120300	-2.2447000	7.595100	5.92010000	5.0224000	4.0295000	0.669900000	1.31090000	-4.0350000	-1.73220000	2.02180000	-9.9658000	-9.965800	-2.72740000	5.4060000	2.19880000	2.93190000	-3.816000000	-2.72740000	-0.75880000	-9.96580000	-2.3147000	0.83270000	-9.9658000	-0.5125000	4.6352000	3.7518000	2.58040000	3.16040000	3.34500000	3.89150000	7.09220000	2.3926000	4.0593000	2.0912000	4.947200	4.42100000	6.4160000	6.691300	-9.96580000	-1.318300000	0.20290000	4.148200000	0.42330000	-1.68500000	-3.45800000	2.2391000
GBM	Tumor	TCGA-26-5136-01	4.317700	-9.9658000	8.451500	3.29730000	3.5274000	4.1994000	-2.547900000	2.36490000	-3.3076000	-2.93240000	-9.96580000	-9.9658000	-9.965800	-9.96580000	0.7233000	-0.94060000	0.68800000	-9.965800000	-4.03500000	-2.11400000	-9.96580000	-9.9658000	-0.96860000	0.1124000	-2.7274000	4.3992000	-0.5756000	2.35080000	2.38160000	0.88050000	-2.11400000	2.77420000	1.6374000	5.4013000	2.2360000	3.065400	1.11170000	5.1416000	5.719800	-9.96580000	-1.469900000	-0.04250000	4.269900000	-0.24980000	-3.30760000	-2.46590000	2.3308000
GBM	Tumor	TCGA-27-2521-01	5.121500	-9.9658000	5.521700	2.28720000	0.4125000	0.6608000	-9.965800000	-1.59510000	-9.9658000	-9.96580000	-5.01160000	-9.9658000	-9.965800	-2.93240000	-1.5522000	-1.99420000	-2.05290000	-4.608200000	-4.29340000	-4.03500000	-1.99420000	-4.6082000	-0.64160000	-3.3076000	-4.6082000	4.3702000	-1.3183000	0.91910000	-0.55430000	-3.04690000	-2.93240000	2.31350000	-1.6394000	-0.5332000	-1.8836000	3.342100	-1.08620000	0.7233000	5.381700	-9.96580000	-5.573500000	-2.38840000	1.287500000	-2.72740000	-9.96580000	-4.60820000	-1.6850000
GBM	Tumor	TCGA-19-2629-01	5.076000	-4.0350000	5.490300	3.81870000	3.4156000	3.4156000	-9.965800000	1.53660000	-9.9658000	-4.29340000	-1.46990000	-9.9658000	-9.965800	-2.82620000	-4.2934000	1.75750000	-1.24810000	-2.314700000	-2.54790000	-3.17140000	-9.96580000	-0.3940000	-2.72740000	-9.9658000	-3.3076000	6.4770000	-2.3147000	-0.08770000	-3.30760000	-3.17140000	-5.57350000	-1.59510000	0.3573000	3.2466000	1.0433000	4.292100	-1.68500000	5.0202000	5.963700	-5.01160000	-4.608200000	-0.19930000	3.733500000	-2.31470000	-3.62590000	-5.57350000	1.7870000
GBM	Tumor	TCGA-06-0238-01	3.901200	-4.0350000	5.379900	6.74900000	6.1821000	2.3366000	-1.595100000	1.52160000	-9.9658000	3.88570000	-0.73460000	-9.9658000	-9.965800	1.35110000	5.4206000	0.55680000	0.46570000	-9.965800000	-2.38840000	1.51650000	-1.31830000	-2.3147000	1.08470000	-2.3884000	-2.1140000	3.9431000	0.5271000	2.16060000	1.06420000	-0.05740000	-3.45800000	5.72360000	0.7058000	4.6142000	1.4011000	2.815800	1.30510000	4.2165000	5.866900	-4.29340000	-1.732200000	-0.64160000	3.074000000	-0.49210000	-3.45800000	-3.17140000	0.6699000
GBM	Tumor	TCGA-06-0749-01	4.322700	-9.9658000	5.994600	6.12740000	5.7129000	2.6371000	-4.293400000	-1.39210000	-9.9658000	-9.96580000	1.31670000	-9.9658000	-9.965800	-0.99710000	0.2642000	1.55630000	-1.05590000	-9.965800000	-0.45210000	-0.15040000	-9.96580000	-2.8262000	-1.11720000	-0.4521000	-0.4325000	4.3709000	0.5271000	1.84040000	-0.85990000	-1.68500000	-4.60820000	1.96010000	-2.7274000	2.3677000	-0.9686000	1.692000	0.19030000	4.8146000	7.003300	-9.96580000	-4.293400000	-1.59510000	2.573100000	-2.46590000	-3.04690000	-5.01160000	1.0151000
GBM	Tumor	TCGA-06-0174-01	5.042700	-3.6259000	5.907600	2.68280000	2.4908000	1.3109000	-4.293400000	-0.75880000	-9.9658000	-9.96580000	-2.38840000	-9.9658000	-9.965800	-1.88360000	-1.3921000	-3.81600000	-0.39400000	-9.965800000	-4.60820000	-3.62590000	-9.96580000	0.2642000	-0.80840000	0.1124000	-2.8262000	4.5142000	-0.7588000	-0.32010000	-0.02770000	-1.63940000	-5.57350000	4.74310000	-1.7809000	1.2209000	-0.9971000	2.347900	-3.81600000	2.9281000	5.389600	-9.96580000	-3.458000000	-1.93790000	2.553600000	-2.46590000	-5.01160000	-5.57350000	0.4016000
GBM	Tumor	TCGA-06-5414-01	5.150200	-9.9658000	7.429800	2.92430000	1.9340000	2.5683000	-0.356600000	-0.96860000	-9.9658000	0.43400000	-3.04690000	-9.9658000	-9.965800	-0.05740000	0.3231000	-2.72740000	3.48810000	-9.965800000	-1.68500000	-3.81600000	-2.93240000	-1.7809000	-0.78340000	-4.2934000	-2.3884000	5.7436000	1.6740000	2.14760000	4.40740000	2.13450000	-0.99710000	6.78970000	1.0151000	4.7421000	3.6440000	1.183300	-1.83140000	6.6039000	6.714900	-9.96580000	-3.816000000	-3.81600000	3.337900000	-0.07250000	-3.30760000	-2.82620000	1.9895000
GBM	Tumor	TCGA-28-5207-01	5.141600	-3.4580000	3.718200	7.31060000	5.9975000	2.8402000	-9.965800000	-0.78340000	-9.9658000	-2.63490000	4.06960000	-2.8262000	-5.011600	-0.26710000	-1.7809000	2.02180000	-1.68500000	-2.114000000	0.62390000	-3.45800000	-9.96580000	-2.8262000	-1.59510000	-0.9971000	-0.7108000	5.5488000	1.8840000	2.13450000	-0.24980000	-1.43050000	-2.93240000	2.30770000	1.8564000	2.5112000	0.7999000	3.936500	-1.35480000	4.3876000	6.341100	-9.96580000	-3.816000000	-0.33830000	2.817800000	-1.39210000	-9.96580000	-3.30760000	1.3679000
GBM	Tumor	TCGA-06-5410-01	4.446300	-9.9658000	9.099900	5.29830000	4.2548000	4.5148000	4.382000000	1.40110000	-4.2934000	4.99820000	1.61870000	-9.9658000	-9.965800	1.79120000	9.9469000	1.93770000	5.49410000	-3.171400000	-0.43250000	3.72480000	1.65120000	-2.4659000	1.26360000	-1.0262000	-1.7809000	4.0287000	4.1119000	4.86990000	4.68260000	4.59100000	2.46490000	9.19870000	-0.0425000	2.2513000	0.2154000	4.595200	1.26360000	7.8830000	7.173100	-4.60820000	0.015800000	0.93430000	5.669600000	2.12130000	-3.04690000	-2.05290000	3.0876000
GBM	Tumor	TCGA-06-0747-01	4.573600	-9.9658000	4.805900	4.97320000	4.0952000	0.4125000	-4.035000000	-1.51050000	-9.9658000	-3.45800000	-0.57560000	-9.9658000	-9.965800	-2.72740000	-2.6349000	-3.45800000	-2.46590000	-9.965800000	-6.50640000	-3.81600000	-9.96580000	1.0363000	-2.63490000	0.3346000	-4.2934000	4.9946000	-0.2845000	3.32640000	1.77440000	0.11240000	-3.45800000	2.54870000	0.3231000	2.0810000	2.1830000	2.163800	-4.03500000	7.2127000	6.548000	-9.96580000	-9.965800000	-3.81600000	2.299000000	-2.93240000	-5.01160000	-5.01160000	0.3573000
GBM	Tumor	TCGA-28-2513-01	4.101900	-9.9658000	8.417600	3.09610000	1.4281000	2.6984000	1.251600000	1.26360000	-9.9658000	-1.31830000	0.89610000	-9.9658000	-9.965800	2.08100000	0.0440000	-1.35480000	3.68720000	-9.965800000	-0.43250000	-2.54790000	-9.96580000	0.6145000	1.44410000	-1.2828000	-2.4659000	5.1190000	0.4967000	3.10790000	2.99480000	3.04460000	1.48590000	6.83800000	3.2572000	6.9863000	5.8261000	4.619500	3.21580000	8.7065000	6.760800	-9.96580000	-3.625900000	-1.55220000	3.813600000	2.80340000	-3.17140000	-1.78090000	1.6875000
GBM	Tumor	TCGA-76-4927-01	5.100200	-9.9658000	7.861300	4.71430000	3.3293000	2.5900000	-0.042500000	-0.57560000	-9.9658000	-0.24980000	-0.47190000	-9.9658000	-9.965800	-2.93240000	0.2998000	-0.32010000	0.88050000	-9.965800000	-4.03500000	-2.24470000	-9.96580000	-0.5543000	0.00140000	-1.4305000	-2.8262000	4.9764000	3.0774000	1.66950000	1.30510000	0.66990000	2.08100000	4.16760000	0.8164000	2.8280000	0.2400000	4.707700	-1.78090000	5.4030000	6.504300	-9.96580000	-3.458000000	-1.93790000	3.845100000	-1.05590000	-9.96580000	-3.17140000	1.9786000
GBM	Tumor	TCGA-06-0645-01	4.742600	-9.9658000	9.220300	6.66660000	5.8990000	3.0602000	2.056900000	2.26930000	-9.9658000	0.72330000	0.33460000	-9.9658000	-9.965800	-1.68500000	1.1770000	1.21470000	4.28770000	-9.965800000	-1.88360000	-1.08620000	-1.46990000	-4.2934000	1.25760000	-1.3183000	-1.7322000	5.6346000	4.5060000	4.27950000	5.33810000	3.19710000	3.18440000	8.27310000	0.9862000	4.7746000	1.1641000	4.926500	-1.63940000	4.5217000	6.844000	-9.96580000	-2.727400000	0.04400000	5.188700000	-0.13450000	-1.63940000	-2.46590000	3.0723000
GBM	Tumor	TCGA-06-2565-01	5.173200	-3.6259000	7.110600	3.32930000	2.4883000	2.5087000	-4.035000000	-0.33830000	-9.9658000	-9.96580000	-0.61930000	-9.9658000	-9.965800	-9.96580000	-3.0469000	-1.24810000	-0.94060000	-3.625900000	-3.30760000	-1.83140000	0.98620000	-0.2671000	0.25220000	-9.9658000	-2.5479000	5.0657000	-0.5543000	1.86830000	-0.99710000	-1.63940000	-5.57350000	3.30760000	1.8957000	4.6358000	2.0707000	3.638200	-2.38840000	2.8701000	6.510300	-5.01160000	-4.035000000	-0.80840000	3.252600000	-0.41310000	-2.93240000	-2.82620000	1.2209000
GBM	Tumor	TCGA-06-0130-01	4.531100	-3.8160000	10.046700	7.34640000	6.5427000	5.5990000	-1.354800000	3.81870000	4.7872000	1.69640000	1.29340000	-4.0350000	-9.965800	0.41250000	5.9491000	2.50610000	0.32310000	-0.859900000	0.01580000	1.32250000	-1.68500000	-2.1779000	3.19390000	-9.9658000	-1.3548000	3.3633000	0.5763000	2.86020000	1.47040000	0.85680000	-0.49210000	2.19250000	6.4524000	7.7361000	5.1437000	6.154800	2.65790000	6.1829000	6.818400	-9.96580000	0.783200000	2.07760000	5.005900000	3.48040000	-1.78090000	-0.91320000	3.8511000
GBM	Tumor	TCGA-06-0750-01	4.380000	-9.9658000	7.891400	5.45950000	4.6393000	2.8760000	0.964200000	1.84840000	-9.9658000	1.01510000	2.44650000	-2.3147000	-9.965800	-1.88360000	2.8720000	-0.43250000	1.81190000	-9.965800000	-3.04690000	-0.23280000	-2.46590000	-3.3076000	0.70580000	-0.9971000	-2.3884000	5.0357000	3.5086000	3.12780000	2.54370000	1.70970000	2.13450000	4.48030000	2.3280000	6.3022000	5.1375000	5.259700	-2.31470000	6.9794000	6.111300	-4.60820000	-2.547900000	-1.14880000	2.844200000	-1.08620000	-3.81600000	-4.03500000	0.9493000
GBM	Tumor	TCGA-27-1831-01	3.427700	-9.9658000	8.622500	5.71780000	3.7730000	2.6510000	-0.533200000	1.81190000	-9.9658000	-9.96580000	1.35670000	-9.9658000	-9.965800	-0.61930000	-3.3076000	-1.63940000	1.42280000	-0.808400000	-4.03500000	-9.96580000	-9.96580000	-1.7809000	0.11240000	-0.2671000	-2.2447000	3.1604000	0.8327000	2.13780000	0.91150000	-1.99420000	-1.59510000	5.02860000	1.1316000	6.0273000	4.2289000	3.111200	-1.46990000	7.0266000	4.604700	-9.96580000	-2.177900000	0.60500000	2.328000000	-0.55430000	-9.96580000	-6.50640000	0.4233000
GBM	Tumor	TCGA-06-5416-01	5.511600	-9.9658000	6.157900	4.33210000	3.3307000	1.8762000	-9.965800000	-0.08770000	-9.9658000	-3.04690000	-2.54790000	-9.9658000	-9.965800	-3.17140000	-2.7274000	-0.35660000	-1.31830000	-3.046900000	-3.45800000	-9.96580000	-9.96580000	-1.3183000	-1.55220000	0.9268000	0.5666000	3.7783000	0.5470000	0.69690000	-2.38840000	-3.04690000	-1.14880000	1.99680000	0.3460000	2.2019000	-0.9406000	3.206500	-2.05290000	4.1053000	3.030500	-9.96580000	-3.816000000	0.01580000	0.071800000	-2.31470000	-4.03500000	-2.54790000	-1.3548000
GBM	Tumor	TCGA-06-0141-01	3.762500	-9.9658000	7.528300	3.88270000	3.1908000	3.2766000	2.483100000	1.49110000	-3.8160000	-0.99710000	3.06710000	-5.0116000	-3.816000	-0.08770000	7.8481000	-0.15040000	2.66470000	-3.046900000	-0.85990000	0.84080000	1.13160000	-1.7809000	0.61450000	-2.8262000	2.0111000	3.2915000	4.2810000	3.71380000	2.65100000	4.64740000	3.72260000	5.20250000	-0.0277000	3.6566000	0.7233000	5.003200	3.94590000	9.3019000	6.770400	-9.96580000	-2.727400000	0.33460000	3.665700000	0.20290000	-2.24470000	-1.68500000	1.2394000
GBM	Tumor	TCGA-06-0125-01	5.209500	-9.9658000	6.490600	1.57090000	0.3796000	-0.1345000	-1.055900000	-1.43050000	-5.0116000	-4.29340000	-2.82620000	-9.9658000	-9.965800	-3.62590000	-2.5479000	-3.04690000	0.27620000	-9.965800000	-3.81600000	-3.62590000	-3.81600000	-0.1828000	-1.93790000	-0.8339000	-4.2934000	5.9301000	1.5998000	2.66240000	2.90900000	0.47610000	0.11240000	4.58560000	-0.4719000	3.3264000	1.3735000	2.387100	-3.04690000	3.7688000	5.414800	-9.96580000	-4.608200000	-4.60820000	2.634800000	-1.59510000	-3.81600000	-4.60820000	0.3460000
GBM	Tumor	TCGA-76-4925-01	5.135500	-3.8160000	7.023700	3.37450000	1.9968000	1.5266000	-1.055900000	0.27620000	-9.9658000	-3.62590000	-3.04690000	-9.9658000	-9.965800	-2.82620000	0.7146000	-3.17140000	-0.64160000	-9.965800000	-5.01160000	-4.03500000	-9.96580000	-1.2142000	-0.53320000	-1.3183000	-3.8160000	3.9892000	1.7229000	3.73240000	2.16700000	0.81640000	0.36850000	3.51990000	0.0580000	2.4144000	-1.3548000	4.402700	-4.29340000	4.8228000	5.795500	-9.96580000	-3.625900000	-3.04690000	2.558500000	-3.04690000	-3.17140000	-5.01160000	-0.0877000
GBM	Tumor	TCGA-76-4932-01	5.179200	-9.9658000	5.324800	1.13160000	1.1382000	1.0503000	-9.965800000	-1.93790000	-9.9658000	-9.96580000	-0.59730000	-9.9658000	-9.965800	0.01580000	-1.2828000	-9.96580000	0.34600000	-9.965800000	-2.38840000	-9.96580000	-3.62590000	-9.9658000	-3.45800000	-0.4521000	-3.4580000	5.4060000	0.4340000	2.63710000	2.85020000	-2.72740000	-3.62590000	5.19420000	-0.3752000	2.1862000	0.3907000	0.585900	-5.01160000	3.9280000	6.227500	-9.96580000	-9.965800000	-1.63940000	2.513700000	-2.54790000	-5.57350000	-6.50640000	0.4340000
GBM	Tumor	TCGA-28-2510-01	4.954700	-2.4659000	6.864800	4.40670000	3.5887000	1.5854000	0.299800000	-2.05290000	-9.9658000	-3.17140000	0.56660000	-9.9658000	-9.965800	-0.02770000	-1.5522000	2.65790000	0.74930000	-1.595100000	-1.73220000	-2.63490000	-3.45800000	-1.5522000	0.91150000	-1.0862000	0.5069000	5.7293000	4.1194000	2.15410000	1.28750000	0.79160000	2.47530000	5.23310000	-1.8314000	1.0983000	-0.8339000	4.292900	-2.72740000	6.7032000	5.597900	-9.96580000	-3.458000000	-3.45800000	2.592400000	-0.85990000	-9.96580000	-3.62590000	-0.1031000
GBM	Tumor	TCGA-06-0743-01	4.230400	-9.9658000	7.282500	3.17330000	3.1653000	2.6647000	-3.307600000	0.24000000	-9.9658000	-2.31470000	-0.07250000	-9.9658000	-9.965800	0.52710000	-3.3076000	-2.11400000	1.39010000	-9.965800000	-1.68500000	-9.96580000	-3.81600000	1.5266000	-0.68730000	-0.0130000	-3.6259000	4.6118000	-0.2159000	2.89740000	1.20230000	0.11240000	-3.81600000	5.79440000	1.0222000	3.3061000	0.0718000	3.232800	-0.23280000	6.9190000	5.726600	-9.96580000	-2.634900000	-2.24470000	2.131300000	0.04400000	-5.01160000	-2.17790000	0.8164000
GBM	Tumor	TCGA-14-1034-01	4.638100	-9.9658000	8.219600	1.47560000	1.0915000	2.3898000	0.264200000	-0.51250000	-9.9658000	-1.46990000	-1.59510000	-9.9658000	-9.965800	-1.46990000	1.8282000	-9.96580000	2.30190000	-9.965800000	-1.78090000	-1.11720000	-2.17790000	3.3032000	-0.37520000	-0.5756000	-2.2447000	4.5650000	0.5370000	2.25430000	3.11950000	1.43350000	-0.11870000	4.49450000	-0.0277000	2.9820000	-0.6193000	2.630200	0.32310000	8.1162000	6.939600	-9.96580000	-2.634900000	-1.68500000	3.702800000	2.29310000	-2.54790000	-2.46590000	2.8341000
GBM	Tumor	TCGA-06-0184-01	4.330600	-9.9658000	5.417200	5.58440000	5.3583000	2.3592000	-3.046900000	-1.05590000	-9.9658000	-9.96580000	0.50690000	-9.9658000	-9.965800	-0.91320000	-1.8836000	-3.30760000	0.24000000	-9.965800000	-1.63940000	-0.53320000	-9.96580000	-2.3147000	2.10130000	0.2998000	-2.6349000	4.0977000	0.3460000	1.22710000	-1.78090000	-1.93790000	-9.96580000	3.33640000	-0.9686000	2.3077000	1.1641000	3.497100	-3.04690000	9.5991000	7.303200	-4.60820000	-2.465900000	-2.72740000	3.359100000	-1.83140000	-3.04690000	-5.01160000	1.3735000
GBM	Tumor	TCGA-12-3652-01	4.664000	-9.9658000	4.631200	1.41200000	0.1776000	1.7532000	-9.965800000	-1.14880000	-9.9658000	-9.96580000	0.81640000	-9.9658000	-9.965800	-0.99710000	-1.9942000	-9.96580000	0.97160000	-9.965800000	-5.01160000	-3.81600000	-3.81600000	-2.2447000	0.28810000	-9.9658000	-4.6082000	3.7625000	0.3796000	1.84040000	0.32310000	-2.31470000	-9.96580000	5.83570000	-1.3548000	4.7597000	2.0147000	1.239400	-0.75880000	6.9370000	5.614400	-9.96580000	-3.458000000	-2.82620000	0.723300000	-2.31470000	-4.29340000	-3.81600000	-2.0529000
GBM	Tumor	TCGA-26-5132-01	4.722500	-3.8160000	6.954200	2.37600000	2.3898000	2.8402000	-0.886300000	-1.02620000	-5.0116000	-4.29340000	-3.04690000	-9.9658000	-9.965800	0.08540000	-2.5479000	-1.05590000	-0.64160000	-9.965800000	-1.93790000	-2.82620000	-3.62590000	-0.4521000	-0.35660000	0.0440000	-1.6850000	4.4189000	0.5568000	1.47040000	2.27530000	3.64050000	-2.05290000	2.45970000	1.9302000	2.9802000	0.3907000	1.876200	0.71460000	7.4967000	6.000200	-9.96580000	-3.625900000	-1.68500000	2.353600000	-0.39400000	-3.04690000	-3.04690000	0.4967000
GBM	Tumor	TCGA-32-1970-01	5.036500	-3.6259000	3.377300	1.66040000	1.7053000	1.9034000	-9.965800000	-4.03500000	-9.9658000	-9.96580000	-1.31830000	-9.9658000	-9.965800	-2.46590000	-4.0350000	-0.23280000	-1.68500000	-9.965800000	-2.38840000	-2.11400000	-9.96580000	-1.4699000	-1.05590000	-0.2498000	-2.8262000	4.8141000	-0.4521000	2.75720000	-1.05590000	0.55680000	-2.93240000	-0.30220000	0.4233000	3.6230000	2.9450000	0.949300	0.43400000	4.2541000	6.126800	6.11000000	-2.826200000	-1.21420000	1.960100000	-1.73220000	-2.82620000	-3.81600000	0.5370000
GBM	Tumor	TCGA-06-0219-01	3.211200	-9.9658000	8.210400	5.62330000	4.1498000	2.2082000	0.390700000	2.37600000	-9.9658000	-4.60820000	-1.35480000	-4.0350000	-9.965800	-3.17140000	0.1519000	-1.59510000	0.39070000	-9.965800000	-4.60820000	-0.05740000	-4.29340000	-2.3147000	-0.37520000	-0.1187000	-1.8314000	2.5756000	-0.2328000	2.78050000	0.28810000	-1.63940000	-2.63490000	4.89200000	-0.1031000	6.0153000	2.9300000	1.281500	-1.78090000	5.1867000	5.413800	-9.96580000	-2.114000000	-0.01300000	2.729200000	-2.63490000	-2.63490000	-6.50640000	0.0718000
GBM	Tumor	TCGA-14-0787-01	4.789800	-9.9658000	6.657900	1.90340000	2.1638000	2.2206000	-0.575600000	-0.11870000	-9.9658000	-2.24470000	-2.93240000	-9.9658000	-9.965800	-0.02770000	0.7146000	1.75750000	0.93430000	-2.244700000	-1.24810000	-2.24470000	-9.96580000	-1.2828000	-0.11870000	-2.5479000	-4.2934000	5.1111000	1.1512000	-0.19930000	3.09780000	2.52380000	0.74930000	5.41380000	1.6140000	4.6972000	1.6558000	2.729200	-3.45800000	3.0092000	6.837500	-9.96580000	-3.625900000	-2.05290000	3.288500000	-1.88360000	-5.01160000	-4.29340000	1.2815000
GBM	Tumor	TCGA-06-0190-01	4.618900	-9.9658000	9.531000	7.03330000	6.6761000	4.0532000	0.705800000	1.75750000	-0.1187000	-1.28280000	0.13880000	-4.2934000	-9.965800	-0.45210000	1.4388000	0.27620000	4.34490000	-9.965800000	-2.24470000	-1.59510000	-9.96580000	0.1648000	1.50130000	-0.9132000	-2.0529000	5.3999000	4.9256000	4.86400000	3.80640000	4.42100000	2.88380000	6.77660000	1.5115000	2.5756000	-0.0725000	4.252600	4.59940000	8.3776000	6.958700	-9.96580000	-2.314700000	-0.91320000	3.741000000	1.22710000	-2.72740000	-0.55430000	2.3479000
GBM	Tumor	TCGA-26-5135-01	4.888500	-3.4580000	7.307300	4.38830000	3.2251000	2.2237000	-0.575600000	-0.15040000	-9.9658000	-9.96580000	-9.96580000	-3.8160000	-9.965800	-3.30760000	-1.7809000	-9.96580000	-1.78090000	-9.965800000	-3.30760000	-1.21420000	-9.96580000	-1.9942000	-0.61930000	-2.0529000	-1.6394000	5.5056000	0.2881000	2.05350000	0.53700000	-1.73220000	-2.11400000	4.27510000	0.6699000	3.9636000	1.0573000	3.800200	-4.60820000	3.7028000	6.187100	-9.96580000	-3.307600000	-1.35480000	3.618400000	-3.17140000	-9.96580000	-5.01160000	1.6785000
GBM	Tumor	TCGA-76-4931-01	5.381000	-9.9658000	5.107300	2.02540000	1.0503000	3.3787000	-2.634900000	-0.78340000	-9.9658000	-9.96580000	-1.31830000	-9.9658000	-9.965800	-1.88360000	-1.6394000	-2.93240000	2.36490000	-9.965800000	-3.30760000	-2.72740000	-9.96580000	-2.0529000	-0.55430000	0.9862000	-2.3884000	5.9461000	0.7493000	4.45290000	3.20180000	0.51700000	-9.96580000	6.54860000	-0.0277000	1.4441000	-0.9406000	2.523800	-3.81600000	4.4013000	6.107900	-9.96580000	-4.035000000	-2.54790000	3.014500000	-2.11400000	-2.05290000	-9.96580000	0.8805000
GBM	Tumor	TCGA-41-3915-01	3.750700	-9.9658000	5.985100	4.10940000	3.3897000	3.3478000	-1.354800000	-0.21590000	-9.9658000	-2.46590000	2.41980000	-9.9658000	-5.573500	-9.96580000	4.0436000	-2.05290000	1.71850000	-3.816000000	-9.96580000	-1.11720000	-1.43050000	-4.6082000	-1.55220000	-0.6643000	-1.4305000	3.9552000	1.6140000	1.75320000	2.37040000	1.79120000	-0.75880000	5.50080000	0.2762000	1.2934000	-2.0529000	4.384100	2.30190000	5.6011000	6.277600	-4.03500000	-3.625900000	-1.11720000	3.421000000	0.25220000	-2.05290000	-1.88360000	1.7185000
GBM	Tumor	TCGA-06-0649-01	4.487400	-9.9658000	6.767300	5.26870000	4.7544000	2.8779000	1.164100000	1.16410000	-9.9658000	-4.29340000	1.70970000	-9.9658000	-9.965800	-0.07250000	0.7058000	-3.17140000	2.49340000	-9.965800000	-0.43250000	-1.43050000	-2.63490000	0.3346000	0.65170000	-0.6193000	-2.8262000	4.9883000	1.9968000	3.08760000	2.79930000	1.36790000	-0.45210000	4.81870000	-0.0130000	2.4544000	-0.6873000	5.315800	1.28150000	6.9205000	6.570300	-9.96580000	-2.547900000	0.57630000	3.373100000	1.36230000	-1.93790000	-1.46990000	1.8996000
GBM	Tumor	TCGA-12-0618-01	5.286200	-9.9658000	3.603000	2.40630000	2.3222000	1.0642000	-4.608200000	-2.24470000	-9.9658000	-3.04690000	0.24000000	-9.9658000	-9.965800	-2.72740000	-1.4699000	-3.45800000	-0.53320000	-2.634900000	-3.04690000	-3.04690000	-0.08770000	-1.7322000	-3.62590000	-0.1504000	-4.6082000	4.3046000	2.9747000	1.59020000	1.57580000	-1.93790000	-3.81600000	4.05410000	-1.6394000	1.9034000	-1.6850000	3.396600	-0.80840000	6.8415000	5.546600	-9.96580000	-9.965800000	-3.81600000	1.736000000	-2.63490000	-2.82620000	-5.01160000	-0.9132000
GBM	Tumor	TCGA-27-2524-01	3.755000	-3.0469000	9.689700	4.17400000	2.9729000	3.2870000	1.637400000	2.22990000	-9.9658000	-1.43050000	-0.16650000	-4.2934000	-9.965800	-2.31470000	-0.9686000	-1.73220000	2.22060000	-9.965800000	-5.57350000	-2.93240000	-9.96580000	-1.7809000	2.11140000	-1.8836000	-3.1714000	5.3220000	2.0004000	5.08160000	4.28700000	4.11030000	2.25430000	6.02220000	-1.8314000	3.5803000	-0.0574000	1.941500	5.96510000	6.8779000	5.857000	-9.96580000	-2.932400000	-1.63940000	2.611400000	-2.31470000	-2.31470000	-9.96580000	0.3573000
GBM	Tumor	TCGA-28-1753-01	5.134700	-2.5479000	6.668900	6.72080000	5.7347000	3.8054000	0.001400000	1.52660000	-9.9658000	-1.21420000	3.92890000	-2.2447000	-9.965800	-1.39210000	9.1160000	-0.04250000	-1.24810000	-2.244700000	0.05800000	1.05730000	-0.53320000	0.3796000	-0.73460000	-0.1187000	-1.8314000	4.9910000	2.8562000	3.54360000	1.59500000	-0.66430000	0.08540000	3.67030000	2.6255000	4.3285000	2.6895000	5.902600	-2.31470000	3.8136000	6.913300	-9.96580000	-1.248100000	0.11240000	4.806900000	0.54700000	-9.96580000	-1.88360000	2.5561000
GBM	Tumor	TCGA-12-5295-01	4.689900	-9.9658000	5.391300	0.19030000	0.9115000	3.3032000	-9.965800000	-1.43050000	-9.9658000	-9.96580000	-0.21590000	-9.9658000	-9.965800	-1.14880000	-0.7834000	-1.18110000	-1.46990000	-2.932400000	-2.11400000	-9.96580000	-3.81600000	-4.2934000	-1.35480000	-2.4659000	-3.3076000	3.4477000	-0.6193000	-1.46990000	-2.93240000	-1.93790000	-5.57350000	0.81640000	1.1382000	6.8674000	3.8198000	2.765700	-1.59510000	4.3702000	6.412800	-4.03500000	-2.244700000	-1.11720000	1.328300000	0.19030000	-4.03500000	-3.04690000	0.9716000
GBM	Tumor	TCGA-27-2523-01	5.318000	-9.9658000	5.539800	3.25720000	2.1411000	1.5115000	-9.965800000	-1.08620000	-9.9658000	-4.60820000	-2.54790000	-2.3147000	-9.965800	-9.96580000	-9.9658000	-9.96580000	-1.43050000	-9.965800000	-5.01160000	-2.38840000	-3.81600000	0.6332000	-0.83390000	-6.5064000	-3.4580000	5.6651000	-2.1140000	-1.63940000	-2.63490000	-4.03500000	-4.29340000	2.86220000	0.7146000	2.3953000	1.8840000	1.269600	-9.96580000	3.5947000	6.162500	-9.96580000	-4.293400000	-9.96580000	2.367700000	-2.63490000	-3.62590000	-5.01160000	0.1648000
GBM	Tumor	TCGA-06-2569-01	5.300200	-9.9658000	4.789300	3.24200000	1.4652000	0.2642000	-9.965800000	-0.49210000	-1.3921000	-9.96580000	4.48030000	-9.9658000	-2.932400	-9.96580000	-2.5479000	-2.63490000	-1.18110000	-3.625900000	-6.50640000	-3.04690000	-3.81600000	-3.3076000	0.34600000	-3.6259000	-0.8863000	2.5756000	-1.9942000	-0.49210000	-2.46590000	-4.29340000	-1.68500000	1.12500000	-5.5735000	0.0718000	-2.0529000	5.916300	-2.82620000	5.1760000	2.707300	-9.96580000	1.876200000	2.22370000	-0.533200000	-4.29340000	-9.96580000	-5.57350000	-2.9324000
GBM	Tumor	TCGA-27-1830-01	5.022900	-9.9658000	8.306800	7.21680000	6.4326000	3.6691000	-0.249800000	1.31090000	-4.6082000	-3.81600000	1.83630000	-9.9658000	-3.816000	-9.96580000	-0.0130000	-2.38840000	0.36850000	-9.965800000	-4.29340000	-2.17790000	-9.96580000	-0.6873000	0.81640000	-1.3183000	-3.6259000	4.9846000	0.7407000	4.39860000	2.35360000	0.32310000	-2.72740000	5.03080000	0.3907000	2.5780000	-0.0877000	4.380700	4.29950000	6.8902000	6.630800	-5.01160000	-4.035000000	-2.54790000	3.511100000	-0.13450000	-3.30760000	-2.63490000	1.7786000
GBM	Tumor	TCGA-06-2559-01	4.996000	-1.1811000	6.523600	2.77630000	2.1280000	1.5758000	-1.181100000	0.19030000	-9.9658000	-3.17140000	-2.24470000	-9.9658000	-9.965800	-1.02620000	-2.3147000	-2.72740000	0.07180000	-9.965800000	-2.63490000	-3.62590000	-9.96580000	-1.9379000	-0.91320000	-1.7809000	-0.1031000	4.5657000	0.7407000	1.86040000	1.72290000	-1.14880000	-2.54790000	4.55160000	0.3573000	3.4830000	0.0014000	3.558400	-1.78090000	5.0077000	5.545400	-9.96580000	-2.634900000	-9.96580000	3.063700000	-0.15040000	-2.46590000	-5.01160000	0.7999000
GBM	Tumor	TCGA-27-2526-01	4.257100	-0.7834000	6.003800	2.66240000	3.1179000	4.6860000	-9.965800000	-1.31830000	-9.9658000	-9.96580000	-2.05290000	-9.9658000	-9.965800	2.33940000	-2.9324000	-0.08770000	-3.30760000	-9.965800000	-0.39400000	0.03000000	-9.96580000	-4.6082000	-0.28450000	-2.4659000	-5.5735000	4.7555000	-2.2447000	-0.28450000	-3.81600000	-5.01160000	-9.96580000	-0.80840000	3.3321000	5.4611000	1.7786000	-0.641600	2.67600000	4.6462000	5.814800	-4.60820000	-2.826200000	-3.04690000	1.422800000	-0.78340000	-5.57350000	-3.81600000	0.1124000
GBM	Tumor	TCGA-06-5856-01	5.329900	-1.6850000	6.232700	3.19080000	2.9281000	1.8201000	0.240000000	1.02930000	-9.9658000	-2.38840000	0.53700000	-9.9658000	-9.965800	-1.55220000	0.1124000	-9.96580000	1.41740000	-9.965800000	-3.04690000	-2.05290000	-3.62590000	-1.4305000	0.34600000	0.2277000	-2.8262000	5.1835000	0.5666000	1.88790000	0.27620000	-1.73220000	-2.38840000	4.96630000	-0.6193000	3.6136000	0.2154000	3.303200	-2.93240000	6.7505000	5.563500	-9.96580000	-2.826200000	-2.63490000	3.597100000	-1.08620000	-3.81600000	-4.60820000	1.7870000
GBM	Tumor	TCGA-26-1442-01	4.813600	-4.0350000	5.077700	0.81640000	0.3573000	0.2762000	-4.293400000	-3.04690000	-9.9658000	-9.96580000	0.88830000	-9.9658000	-9.965800	-2.24470000	-1.3548000	1.69640000	-0.78340000	-3.625900000	-2.63490000	-3.04690000	-9.96580000	-3.0469000	-2.72740000	-9.9658000	-2.3884000	7.6246000	-3.0469000	1.40110000	0.21540000	-2.31470000	-9.96580000	-1.05590000	-1.0862000	-0.6193000	-1.9942000	4.034800	-9.96580000	3.7709000	4.549100	-5.01160000	-3.816000000	-9.96580000	2.446500000	-1.88360000	-3.62590000	-4.29340000	-0.5973000
GBM	Tumor	TCGA-06-5418-01	4.762900	-9.9658000	7.843500	4.23120000	2.8137000	1.1960000	-0.249800000	0.09900000	-9.9658000	-1.59510000	-1.35480000	-9.9658000	-4.293400	-2.72740000	0.4233000	-9.96580000	3.59590000	-9.965800000	-2.46590000	-1.78090000	-9.96580000	-2.1779000	-0.68730000	-0.7108000	-2.6349000	4.1788000	1.4120000	3.21580000	4.43300000	0.04400000	-1.11720000	5.84000000	-4.0350000	2.9432000	0.4552000	2.359200	0.81640000	6.8884000	6.247600	-4.29340000	-4.293400000	-1.83140000	3.109500000	-0.57560000	-3.45800000	-3.62590000	1.0983000
GBM	Tumor	TCGA-26-5139-01	4.177200	-3.4580000	8.284300	1.64660000	1.1577000	3.0825000	-1.469900000	-0.64160000	-9.9658000	-9.96580000	-0.37520000	-9.9658000	-9.965800	-1.68500000	-1.7809000	-1.39210000	3.93840000	-4.035000000	-1.51050000	-3.45800000	-2.38840000	0.5170000	-0.59730000	-1.2481000	-1.9379000	6.1418000	3.0181000	4.48550000	4.70100000	0.81640000	0.94190000	7.42270000	0.0854000	4.6171000	3.4609000	2.592400	-2.38840000	5.9129000	6.342200	-9.96580000	-2.244700000	-1.51050000	3.592300000	-1.28280000	-4.60820000	-3.62590000	1.9149000
GBM	Tumor	TCGA-06-5417-01	5.675600	-9.9658000	2.201900	1.70090000	1.5612000	-0.9406000	-2.244700000	-3.30760000	-9.9658000	-9.96580000	0.44470000	-9.9658000	-9.965800	-9.96580000	-0.3022000	-9.96580000	-1.51050000	-9.965800000	-2.31470000	-0.10310000	-1.88360000	-0.7588000	-1.68500000	-9.9658000	-9.9658000	5.4128000	-0.1993000	-9.96580000	-1.63940000	-2.38840000	-3.81600000	1.07110000	-2.1779000	0.1388000	-2.1140000	2.114700	-1.21420000	0.9191000	3.961700	-9.96580000	-9.965800000	-9.96580000	1.384600000	-9.96580000	-9.96580000	-4.60820000	-1.2828000
GBM	Tumor	TCGA-26-5134-01	2.275300	-9.9658000	3.751800	1.13820000	0.5370000	-0.5332000	-3.816000000	-3.04690000	-9.9658000	-9.96580000	-2.54790000	-9.9658000	-9.965800	-9.96580000	-2.6349000	-9.96580000	-1.83140000	-3.816000000	-9.96580000	-9.96580000	-9.96580000	-2.1140000	-9.96580000	-2.1140000	-5.5735000	1.9822000	-4.2934000	-0.13450000	-3.04690000	-5.01160000	-9.96580000	-0.07250000	0.3907000	1.3511000	-0.9686000	0.732100	-4.60820000	2.4279000	3.037600	-9.96580000	-5.573500000	-4.03500000	0.227700000	-5.01160000	-5.57350000	-6.50640000	-1.3183000
GBM	Tumor	TCGA-06-5413-01	4.911300	-9.9658000	7.350600	3.51490000	3.2737000	3.4622000	0.856800000	2.11140000	-3.8160000	0.80820000	4.20800000	-9.9658000	-4.035000	-2.11400000	8.0214000	0.26420000	0.85680000	-3.458000000	-2.31470000	2.35360000	-0.47190000	-1.7809000	-0.13450000	-0.0877000	-2.5479000	5.1040000	2.8034000	2.75940000	2.62320000	3.12280000	1.58060000	5.68400000	0.9493000	4.6071000	1.1117000	5.287700	1.78280000	3.4088000	6.527600	-9.96580000	-3.307600000	-2.72740000	3.386900000	0.69690000	-4.60820000	-1.43050000	0.8726000
GBM	Tumor	TCGA-76-4929-01	5.643300	-9.9658000	5.916700	3.83300000	3.1507000	3.8401000	-1.732200000	0.63320000	-9.9658000	-2.17790000	-0.05740000	-9.9658000	-9.965800	-9.96580000	4.1946000	-2.72740000	-0.80840000	-3.458000000	-3.62590000	-9.96580000	-9.96580000	-4.2934000	-2.24470000	-0.9971000	-3.0469000	5.0781000	-0.1031000	1.13160000	-0.26710000	-1.68500000	-1.78090000	2.68950000	-2.0529000	3.3717000	-0.7588000	4.147400	-3.30760000	4.3104000	6.455000	-3.62590000	-3.307600000	-3.30760000	2.965500000	-4.60820000	-3.81600000	-9.96580000	0.9038000
GBM	Tumor	TCGA-06-0646-01	5.009000	-2.6349000	9.039100	7.42060000	7.0090000	2.3106000	0.071800000	1.23940000	-9.9658000	-9.96580000	-9.96580000	-9.9658000	-9.965800	-3.45800000	-1.9379000	-1.93790000	-1.73220000	-9.965800000	-4.03500000	-2.72740000	-9.96580000	-1.2828000	-1.83140000	-1.3183000	2.0638000	5.2392000	0.8647000	3.24350000	2.24820000	3.25870000	0.22770000	6.20500000	0.5763000	4.4861000	-0.4921000	3.512400	-2.93240000	4.7861000	6.592500	-9.96580000	-2.388400000	-2.46590000	4.144100000	-0.88630000	-3.30760000	-5.57350000	2.4386000
GBM	Tumor	TCGA-12-3650-01	4.864000	-2.1140000	3.825900	2.71610000	2.5112000	2.0638000	-9.965800000	-4.60820000	-9.9658000	-9.96580000	-0.75880000	-9.9658000	-9.965800	-0.96860000	-1.8836000	-2.24470000	-3.30760000	-9.965800000	-2.24470000	-2.31470000	-9.96580000	0.4125000	-0.08770000	0.1648000	-2.9324000	4.5808000	0.7999000	-0.10310000	-1.83140000	-3.04690000	-9.96580000	2.97100000	0.5763000	1.8282000	0.0300000	1.091500	-1.39210000	5.1090000	5.957000	-9.96580000	-9.965800000	-3.04690000	1.022200000	-2.24470000	-9.96580000	-2.72740000	-0.5543000
GBM	Tumor	TCGA-19-2620-01	4.233500	-9.9658000	5.374700	5.54790000	4.6899000	1.6281000	-2.114000000	-1.63940000	-9.9658000	-9.96580000	1.11170000	-9.9658000	-9.965800	-1.93790000	0.5170000	-1.83140000	1.63270000	-9.965800000	-2.24470000	-2.05290000	-9.96580000	1.1050000	-0.05740000	-9.9658000	-1.6850000	6.1928000	2.8897000	2.29600000	2.53130000	2.05350000	-2.93240000	4.78040000	-3.0469000	1.0711000	-0.2845000	2.223700	-4.29340000	6.5292000	6.226900	-9.96580000	-9.965800000	-9.96580000	1.945200000	-3.81600000	-9.96580000	-5.57350000	-0.2671000
GBM	Tumor	TCGA-28-5213-01	4.595200	-9.9658000	9.301300	4.84950000	4.0841000	5.2273000	1.263600000	2.94690000	-9.9658000	-0.99710000	2.65560000	-3.4580000	-9.965800	-2.63490000	2.5388000	-0.04250000	5.41750000	-9.965800000	-9.96580000	0.15190000	-2.72740000	-2.0529000	1.39560000	-1.1172000	-1.5951000	4.4758000	4.4745000	5.20790000	5.09050000	4.18040000	3.45170000	9.06430000	0.0014000	3.9251000	0.6425000	5.256300	2.50360000	6.0743000	6.403500	-9.96580000	-3.171400000	0.15190000	4.253300000	1.47560000	-3.04690000	-1.11720000	2.0040000
GBM	Tumor	TCGA-06-0138-01	3.823900	-9.9658000	8.413400	7.43780000	6.5767000	2.5707000	-0.664300000	1.07110000	-9.9658000	-1.63940000	1.00790000	-9.9658000	-9.965800	-1.02620000	0.1124000	-1.43050000	2.97290000	-9.965800000	-2.05290000	-0.80840000	-2.72740000	-0.0425000	-0.51250000	-2.2447000	-1.2828000	4.1433000	2.1988000	2.29310000	2.37040000	-0.15040000	0.00140000	6.96610000	0.7748000	4.3590000	1.5758000	2.987500	-1.24810000	3.2236000	5.908100	-4.29340000	-2.932400000	-3.62590000	3.097800000	0.35730000	-5.01160000	-3.30760000	0.5370000
GBM	Tumor	TCGA-06-5415-01	4.899700	-9.9658000	6.119800	3.95890000	3.3717000	3.3828000	-5.011600000	-0.24980000	-9.9658000	-4.60820000	0.07180000	-9.9658000	-9.965800	-2.31470000	-2.0529000	0.82460000	-1.68500000	-2.634900000	-2.72740000	-4.60820000	-9.96580000	0.0014000	-1.46990000	-0.2159000	-1.2142000	4.8279000	-0.1993000	2.11140000	0.01580000	-0.18280000	-2.24470000	0.49670000	0.7493000	3.7940000	1.7360000	3.249600	-4.60820000	6.4331000	5.632600	-9.96580000	-1.117200000	-0.71080000	1.570900000	-0.41310000	-9.96580000	-2.72740000	0.2642000
GBM	Tumor	TCGA-06-0139-01	4.073900	-9.9658000	9.330300	6.29610000	5.6739000	3.9783000	5.676700000	4.16920000	-9.9658000	2.19570000	3.14910000	-9.9658000	-9.965800	-1.05590000	9.8513000	0.66990000	6.52340000	-9.965800000	-3.30760000	3.79090000	-2.17790000	-2.6349000	1.02930000	-2.3147000	-1.2828000	2.6325000	6.3082000	4.72630000	5.29280000	7.02820000	5.96210000	8.00140000	4.6882000	5.6671000	2.7951000	7.181400	6.32010000	6.7525000	7.420500	-9.96580000	-0.833900000	1.17060000	5.445600000	1.37350000	-0.68730000	-0.39400000	2.9525000
GBM	Tumor	TCGA-02-0047-01	5.138400	-9.9658000	6.684800	4.38690000	2.8641000	1.7828000	-9.965800000	-1.68500000	-9.9658000	-3.62590000	0.00140000	-9.9658000	-9.965800	-1.59510000	-1.6850000	-1.93790000	-0.18280000	-4.035000000	-1.68500000	-9.96580000	-9.96580000	-1.0262000	-9.96580000	-2.9324000	0.0854000	6.3000000	-0.6416000	1.82420000	-1.51050000	-3.81600000	-9.96580000	4.59760000	0.2522000	3.1701000	-0.7588000	4.870400	-0.94060000	3.7171000	6.316000	-3.62590000	-4.608200000	-1.24810000	3.186000000	-0.71080000	-2.54790000	-3.81600000	1.6558000
GBM	Tumor	TCGA-14-0789-01	5.033900	-9.9658000	8.428000	3.03760000	2.2082000	2.8341000	1.828200000	2.48830000	-9.9658000	1.03630000	-0.96860000	-9.9658000	-9.965800	-0.68730000	1.0151000	-9.96580000	5.08450000	-9.965800000	-1.18110000	-0.04250000	-9.96580000	-1.0559000	0.50690000	-1.8314000	-2.2447000	5.3484000	2.2931000	4.81610000	5.55980000	4.00190000	1.64660000	8.73110000	0.6050000	1.8957000	-1.3548000	1.595000	4.28180000	8.2531000	6.932600	-9.96580000	-2.547900000	-9.96580000	4.851500000	1.25760000	-3.45800000	-1.78090000	2.8522000
GBM	Tumor	TCGA-12-0616-01	4.615400	-9.9658000	5.480000	0.88050000	1.9226000	3.6219000	-3.625900000	-1.43050000	-9.9658000	-2.63490000	0.78320000	-9.9658000	-9.965800	1.26960000	-2.8262000	-0.35660000	-0.49210000	-9.965800000	-1.63940000	-1.43050000	-2.38840000	-1.8314000	-0.57560000	-0.3201000	-5.0116000	4.1515000	-1.2142000	-0.23280000	-1.24810000	-0.04250000	-2.63490000	1.38460000	2.4008000	3.9920000	1.9859000	1.864300	-0.68730000	4.0445000	5.069100	-9.96580000	-1.318300000	-0.91320000	2.039500000	-0.41310000	-9.96580000	-2.82620000	0.7233000
GBM	Tumor	TCGA-32-1982-01	4.159500	-9.9658000	5.974300	7.07820000	6.0326000	4.1547000	-2.547900000	0.61450000	-9.9658000	-9.96580000	3.06190000	-9.9658000	-2.547900	0.68800000	-3.6259000	-1.51050000	-2.82620000	-9.965800000	-1.93790000	-9.96580000	-9.96580000	-2.1779000	0.28810000	-0.5756000	-2.2447000	4.7730000	0.1903000	3.21270000	-1.78090000	-0.83390000	-4.03500000	2.75940000	2.0707000	3.9213000	2.3508000	3.945000	-0.23280000	4.8405000	6.042400	-9.96580000	-1.780900000	0.63320000	3.056800000	-0.78340000	-2.54790000	-0.66430000	0.7664000
GBM	Tumor	TCGA-28-5220-01	4.579000	-9.9658000	6.789100	3.13600000	1.8722000	2.1476000	-9.965800000	-1.11720000	-9.9658000	-3.30760000	-2.05290000	-9.9658000	-9.965800	-1.21420000	-0.8599000	2.36770000	-2.93240000	-1.026200000	-2.72740000	-9.96580000	-9.96580000	-0.8084000	-1.88360000	-1.5105000	-5.0116000	4.7613000	-0.9686000	0.88830000	-1.73220000	-5.01160000	-4.60820000	-0.75880000	1.4911000	5.0370000	1.9111000	3.441100	0.63320000	-0.4325000	5.966700	-1.78090000	-4.035000000	-0.80840000	2.941300000	0.90380000	-3.81600000	-6.50640000	0.6699000
GBM	Tumor	TCGA-14-0817-01	4.463400	-2.6349000	7.163400	6.88360000	5.7674000	3.3278000	-2.826200000	1.51150000	-9.9658000	-3.81600000	0.81640000	-5.0116000	-9.965800	-1.73220000	-4.0350000	-0.18280000	-0.47190000	-3.171400000	-2.93240000	-0.85990000	-9.96580000	-2.0529000	0.96420000	-1.5522000	-2.6349000	3.7919000	-0.3752000	2.37600000	-0.94060000	-1.99420000	-2.38840000	4.14490000	0.9642000	6.2211000	3.2034000	3.352100	-2.17790000	5.5088000	5.984800	-9.96580000	-0.913200000	0.35730000	3.566900000	-1.24810000	-3.30760000	-2.82620000	0.8246000
GBM	Tumor	TCGA-12-1597-01	4.523600	-9.9658000	3.706100	4.92600000	3.9337000	0.5666000	-9.965800000	-2.82620000	-9.9658000	-9.96580000	-0.88630000	-3.8160000	-9.965800	-3.81600000	-4.2934000	-3.30760000	-2.31470000	-9.965800000	-4.60820000	-9.96580000	-9.96580000	-1.5522000	-2.72740000	-3.1714000	-2.5479000	3.8915000	-1.2481000	-0.10310000	-3.30760000	-1.78090000	-5.57350000	2.42520000	-1.5522000	1.4756000	-2.9324000	3.217400	-0.26710000	2.1411000	5.244500	-9.96580000	-4.608200000	-3.81600000	1.585400000	-4.03500000	-3.17140000	-9.96580000	-1.2481000
GBM	Tumor	TCGA-06-2570-01	4.284000	-9.9658000	5.757600	3.06880000	2.6647000	1.2576000	-0.913200000	-0.85990000	-9.9658000	-4.03500000	-0.71080000	-4.2934000	-9.965800	-2.63490000	-4.0350000	1.02220000	-0.07250000	-2.826200000	-3.81600000	-2.31470000	-9.96580000	0.4657000	-1.21420000	-2.6349000	-2.6349000	4.8064000	0.6699000	1.93770000	1.44940000	-1.59510000	-3.04690000	6.17450000	0.5271000	3.5073000	0.5568000	3.668000	-2.46590000	2.1247000	6.167500	-9.96580000	-3.625900000	-2.63490000	3.717100000	-1.55220000	-3.04690000	-4.60820000	1.8879000
GBM	Tumor	TCGA-06-0211-01	4.984427	-4.7958229	6.910247	3.28483150	1.7510312	2.7422475	0.299786116	0.13878953	-5.9657964	1.06419007	-1.28280744	-9.9658000	-9.965800	1.63276618	0.3115399	-1.55213015	4.91558508	-9.965800000	-0.48199906	-2.72734385	-1.41121611	-0.2075598	-0.31115013	-1.3547614	-1.9942418	5.4498956	1.1864973	3.04897252	3.10786493	3.31412452	-2.21090819	7.69022217	0.5220760	3.1883886	1.8483653	2.485671	0.21536739	4.4440067	6.243585	-9.96580000	-4.608262362	-2.17785155	3.367513751	0.05104098	-2.50632230	-2.63487611	1.4200770
GBM	Tumor	TCGA-02-2483-01	5.221500	-9.9658000	4.261600	6.83580000	5.9739000	2.4649000	-1.780900000	-0.75880000	-9.9658000	-9.96580000	2.35360000	-9.9658000	-9.965800	-3.04690000	-0.8599000	-3.17140000	2.21130000	-2.244700000	-2.72740000	-4.29340000	-2.17790000	-1.8836000	-0.64160000	-5.5735000	-3.0469000	4.3155000	-0.8084000	1.31670000	-0.41310000	-1.83140000	-3.45800000	4.75330000	0.7233000	2.1734000	-0.5543000	3.988300	-3.81600000	1.8404000	6.213600	-3.62590000	-4.608200000	-4.03500000	3.023400000	-2.63490000	-5.57350000	-4.03500000	0.0440000
GBM	Tumor	TCGA-06-0156-01	4.741510	-9.9658000	8.503093	4.24460462	3.0419621	5.1035548	1.958294953	2.12962539	-2.1455682	4.41450550	0.01577436	-9.9658000	-9.965800	0.43403569	5.3646046	1.48077475	5.44511552	-0.783409223	-2.14556821	1.74026115	-2.27927353	-0.7833678	-0.04243502	-0.6303808	-2.3510671	4.7420531	5.0940550	5.48336376	4.98372066	5.56396696	0.74932221	10.49099052	1.4573099	4.2612372	0.8447912	4.099785	6.00194826	2.9347138	6.276969	-9.96580000	-2.465963356	-0.77103784	3.263168608	1.58061638	-3.71782114	-0.67575417	1.3567318
GBM	Tumor	TCGA-27-1837-01	4.799100	-9.9658000	6.445800	1.70090000	1.1382000	1.5266000	-9.965800000	-0.16650000	-9.9658000	-9.96580000	-3.17140000	-9.9658000	-9.965800	-0.37520000	-2.8262000	-9.96580000	-1.21420000	-2.547900000	-1.88360000	-9.96580000	-9.96580000	-1.6394000	0.88830000	-2.0529000	-3.0469000	6.1989000	-1.6394000	1.70970000	-0.88630000	-2.17790000	-9.96580000	-0.55430000	3.5621000	4.7496000	5.0018000	2.740100	-9.96580000	4.6312000	6.382700	-9.96580000	-4.035000000	-9.96580000	3.320600000	-2.93240000	-3.81600000	-5.01160000	1.2756000
GBM	Tumor	TCGA-28-5204-01	4.656000	-9.9658000	5.640700	1.70530000	1.9968000	2.8096000	-9.965800000	1.17060000	-9.9658000	-9.96580000	-1.31830000	-9.9658000	-9.965800	-1.35480000	-2.3147000	-0.96860000	-2.05290000	-3.458000000	-1.39210000	-9.96580000	-9.96580000	-9.9658000	0.07180000	0.3685000	-5.0116000	4.5826000	-0.6416000	1.33400000	-1.21420000	-2.93240000	-5.57350000	0.44470000	1.5612000	7.0291000	3.5312000	2.611400	-3.17140000	2.9128000	7.116500	-2.93240000	-3.046900000	-1.39210000	3.295900000	-0.80840000	-3.17140000	-2.82620000	1.3679000
GBM	Tumor	TCGA-32-5222-01	4.308200	-9.9658000	5.409100	5.28280000	4.7517000	1.7141000	-4.608200000	-2.24470000	-9.9658000	-9.96580000	-1.39210000	-9.9658000	-9.965800	-2.93240000	-2.1140000	-1.05590000	1.30510000	-9.965800000	-1.99420000	-1.14880000	-9.96580000	-3.3076000	-0.15040000	-2.5479000	0.4016000	3.6428000	2.0465000	1.42810000	0.15190000	-1.21420000	-3.17140000	4.81460000	1.6140000	6.2565000	4.9369000	1.322500	-2.38840000	2.8462000	6.489600	-4.60820000	-5.573500000	-2.46590000	2.920500000	-1.43050000	-4.29340000	-5.57350000	0.9343000
GBM	Tumor	TCGA-28-5209-01	5.252900	-9.9658000	5.571700	1.08470000	0.5170000	0.7999000	-2.634900000	-0.45210000	-9.9658000	-9.96580000	-9.96580000	-3.3076000	-9.965800	-9.96580000	-1.9942000	-3.81600000	-0.49210000	-9.965800000	-4.29340000	-2.72740000	-9.96580000	-0.5332000	0.86470000	-1.3183000	-3.6259000	5.7178000	-0.0877000	-1.21420000	3.35910000	-2.17790000	-3.45800000	3.56450000	0.2029000	5.4360000	3.8670000	0.896100	-3.45800000	3.9041000	6.010100	-9.96580000	-3.458000000	-2.54790000	2.417100000	-2.31470000	-3.30760000	-9.96580000	0.1388000
GBM	Tumor	TCGA-27-2519-01	4.764500	-9.9658000	8.887200	3.27070000	3.5510000	3.1491000	1.989500000	1.25760000	-5.0116000	2.31060000	-1.59510000	-1.5951000	-9.965800	-1.93790000	1.1382000	-3.04690000	1.51150000	-3.458000000	-3.30760000	-1.59510000	-3.62590000	-1.7809000	-2.46590000	-0.3022000	-5.5735000	4.8915000	-0.0574000	4.55650000	4.64560000	4.18830000	0.11240000	6.49040000	1.3846000	4.5485000	0.8961000	3.953400	-1.35480000	6.3020000	6.302700	-9.96580000	-2.388400000	-1.08620000	3.816700000	-0.21590000	-3.45800000	-3.30760000	2.8280000
GBM	Tumor	TCGA-14-0790-01	4.598800	-9.9658000	4.284000	1.50640000	0.5470000	2.2051000	-9.965800000	-2.54790000	-9.9658000	-9.96580000	-0.32010000	-9.9658000	-9.965800	-0.71080000	-9.9658000	-1.88360000	-2.46590000	-9.965800000	-4.29340000	-9.96580000	-9.96580000	0.0014000	-0.94060000	-0.4921000	-3.0469000	5.2442000	0.7664000	0.00140000	0.48650000	1.05730000	-4.03500000	0.85680000	3.3506000	3.8228000	3.4984000	1.196000	0.54700000	3.4830000	5.814600	-9.96580000	-3.458000000	-2.38840000	1.692000000	-2.31470000	-3.45800000	-5.01160000	-1.4699000
GBM	Tumor	TCGA-12-0821-01	5.223100	-3.8160000	7.827600	2.15740000	2.0254000	1.7912000	-3.171400000	-0.16650000	-9.9658000	-9.96580000	1.24550000	-3.6259000	-9.965800	-2.72740000	-1.0559000	-2.17790000	-0.13450000	-9.965800000	-3.45800000	-2.82620000	-9.96580000	-0.9971000	-0.47190000	-0.5756000	2.9032000	4.5299000	0.1388000	1.36230000	0.56660000	-1.78090000	-2.54790000	2.93380000	0.0990000	1.6374000	0.7493000	3.119500	0.53700000	2.2753000	5.456800	-4.29340000	-4.293400000	-3.81600000	2.137800000	-1.18110000	-5.01160000	-9.96580000	-0.3022000
GBM	Tumor	TCGA-19-2619-01	5.159500	-9.9658000	7.155700	4.34420000	3.3979000	2.1114000	-3.458000000	-2.82620000	-9.9658000	-2.46590000	-0.15040000	-9.9658000	-9.965800	-1.05590000	-2.5479000	-9.96580000	1.64660000	-9.965800000	-2.24470000	-3.62590000	-3.81600000	-3.1714000	-1.21420000	-1.2828000	-3.3076000	6.4484000	0.8883000	3.42100000	3.51240000	2.92050000	-3.62590000	4.54660000	-1.5951000	3.7105000	-1.2481000	0.506900	-5.01160000	7.5309000	6.101800	-9.96580000	-9.965800000	-3.62590000	1.844400000	-2.38840000	-4.60820000	-4.03500000	-0.7108000
GBM	Tumor	TCGA-27-1835-01	4.607100	-9.9658000	3.152300	1.05030000	0.7999000	2.3649000	-9.965800000	-2.54790000	-9.9658000	-9.96580000	-2.17790000	-9.9658000	-9.965800	-2.31470000	-9.9658000	-2.17790000	-2.72740000	-9.965800000	-3.62590000	-9.96580000	-9.96580000	-1.1488000	-1.24810000	0.3685000	-5.0116000	4.4203000	-0.5332000	0.27620000	-0.75880000	-9.96580000	-9.96580000	-1.43050000	0.5859000	5.0777000	1.7229000	0.934300	-2.17790000	7.6039000	4.603500	-9.96580000	-5.011600000	-2.38840000	0.605000000	-3.30760000	-4.60820000	-4.29340000	-1.0862000
GBM	Tumor	TCGA-12-0619-01	4.860500	-9.9658000	4.218100	4.39510000	3.9137000	2.8720000	-9.965800000	0.11240000	-9.9658000	-2.54790000	0.86470000	-5.0116000	-9.965800	0.35730000	-0.8599000	-1.35480000	1.49620000	-4.608200000	-1.46990000	-4.03500000	-0.53320000	-0.8084000	1.21470000	-1.8314000	-2.2447000	3.7127000	1.4228000	2.79720000	1.55140000	0.22770000	-0.39400000	3.43440000	1.0151000	3.6657000	1.8363000	3.245000	-0.64160000	5.6921000	6.640800	-9.96580000	-3.046900000	-0.78340000	3.587500000	-0.71080000	-4.60820000	-1.24810000	2.2360000
GBM	Tumor	TCGA-06-0168-01	4.459500	-9.9658000	9.098000	4.17080000	3.2189000	3.0181000	2.887700000	3.42640000	-9.9658000	1.39560000	0.78320000	-9.9658000	-9.965800	0.99350000	0.5170000	-0.43250000	2.13450000	-9.965800000	-0.71080000	-9.96580000	-1.68500000	-9.9658000	-1.51050000	-1.2481000	-2.3147000	4.8895000	4.1531000	3.83800000	4.35270000	3.21120000	0.20290000	4.91320000	1.0847000	4.8485000	2.3843000	3.690500	2.52130000	6.2937000	6.271700	-9.96580000	-2.052900000	-0.15040000	3.768800000	0.48650000	-3.04690000	-2.93240000	1.5709000
GBM	Tumor	TCGA-27-2528-01	4.933600	-9.9658000	5.387900	4.73400000	3.6042000	1.4441000	-9.965800000	0.84080000	-9.9658000	-3.45800000	3.20180000	-3.4580000	-9.965800	-2.63490000	-3.1714000	-3.17140000	-2.54790000	-4.608200000	-3.30760000	-2.24470000	-9.96580000	-1.4699000	-0.26710000	-1.5105000	-4.2934000	5.4050000	2.2931000	0.55680000	-1.14880000	-2.63490000	0.83270000	2.51880000	-0.0130000	1.7360000	-0.8599000	4.978700	-2.63490000	6.2600000	6.505600	-4.29340000	-5.573500000	-2.72740000	1.651200000	-2.11400000	-9.96580000	-4.60820000	-1.0559000
GBM	Tumor	TCGA-28-5215-01	5.771600	-3.8160000	6.841700	7.02220000	6.1789000	3.1162000	-2.465900000	0.46570000	-1.1172000	-2.11400000	-1.39210000	-9.9658000	-9.965800	-9.96580000	-0.9406000	-0.21590000	1.00790000	-4.293400000	-3.45800000	-9.96580000	-3.62590000	-2.5479000	0.40160000	-0.3022000	-0.3201000	5.4006000	1.5514000	2.51630000	0.88830000	0.50690000	0.78320000	3.33210000	1.0779000	3.2944000	-0.1665000	4.429700	2.25130000	5.5345000	6.482700	-9.96580000	-5.011600000	-2.05290000	3.642800000	-0.47190000	-3.45800000	-2.72740000	2.1378000
GBM	Tumor	TCGA-28-5218-01	6.230200	-9.9658000	8.200600	4.98650000	4.2080000	6.1266000	0.926800000	1.74030000	3.6691000	-1.21420000	5.18630000	-9.9658000	-2.826200	-9.96580000	4.5448000	-1.21420000	0.74930000	-3.171400000	-1.63940000	1.13820000	-1.88360000	-2.9324000	1.35110000	-2.1140000	-2.5479000	5.4790000	2.1925000	1.20230000	1.05730000	-0.80840000	3.02700000	3.19550000	2.2268000	8.2677000	2.5756000	6.213600	6.42880000	2.4727000	5.140800	-9.96580000	-0.968600000	0.11240000	4.358300000	3.19080000	-2.82620000	0.33460000	3.1426000
GBM	Tumor	TCGA-14-1825-01	5.351600	-9.9658000	4.530500	2.25730000	2.4008000	1.0573000	-9.965800000	-3.30760000	-9.9658000	-9.96580000	-0.35660000	-1.4305000	-9.965800	-1.78090000	-1.1488000	-0.11870000	-0.91320000	-9.965800000	-3.62590000	-9.96580000	-9.96580000	-0.7588000	-9.96580000	-0.1031000	-2.1779000	3.6793000	-0.7108000	-0.21590000	-2.05290000	-2.38840000	-2.72740000	2.43060000	-1.1811000	1.4281000	-2.0529000	2.438600	0.26420000	3.0842000	5.096400	-9.96580000	-3.458000000	-9.96580000	2.220600000	-9.96580000	-9.96580000	-3.04690000	-0.7588000
GBM	Tumor	TCGA-06-0129-01	5.195400	-9.9658000	4.334200	6.21550000	5.6605000	1.8524000	-9.965800000	-0.91320000	-4.6082000	-9.96580000	-0.57560000	-9.9658000	-9.965800	-0.99710000	-1.7809000	0.15190000	-0.88630000	-9.965800000	-1.39210000	-2.82620000	-9.96580000	-1.5951000	-3.45800000	-9.9658000	-4.2934000	4.1804000	-1.0559000	1.65120000	-1.59510000	-1.51050000	-9.96580000	0.79160000	0.5666000	4.6479000	1.3225000	3.698300	-1.99420000	1.0711000	6.622900	-9.96580000	-4.293400000	-2.05290000	4.979600000	-1.93790000	-4.29340000	-3.45800000	2.2723000
GBM	Tumor	TCGA-06-5859-01	5.261200	-9.9658000	7.406300	6.06270000	5.0027000	3.3675000	-9.965800000	-0.24980000	-9.9658000	-9.96580000	-0.49210000	-3.1714000	-9.965800	0.09900000	-4.0350000	1.41200000	-1.99420000	-3.458000000	-1.78090000	-9.96580000	-2.72740000	-4.6082000	0.88050000	-1.9942000	-4.2934000	3.8075000	-0.3022000	1.41200000	-1.24810000	-3.45800000	-5.57350000	0.79160000	1.2023000	4.4562000	0.3907000	2.991100	-1.88360000	4.2639000	6.741800	-9.96580000	-2.465900000	-9.96580000	3.380000000	-0.19930000	-3.04690000	-2.17790000	1.9931000
GBM	Tumor	TCGA-28-1747-01	4.774000	-9.9658000	6.507800	4.32200000	4.5361000	3.5827000	-9.965800000	-1.88360000	-9.9658000	-4.29340000	-3.17140000	-9.9658000	-9.965800	-1.93790000	-9.9658000	1.97860000	-0.80840000	-2.826200000	-0.99710000	-0.57560000	-9.96580000	-3.1714000	-3.45800000	-0.1665000	-2.0529000	4.4829000	-0.9132000	3.79710000	0.45520000	-0.75880000	-4.60820000	-1.68500000	2.2723000	6.4216000	2.3592000	1.891800	-2.38840000	4.0304000	7.253700	-9.96580000	-2.177900000	-0.99710000	4.415600000	-1.18110000	-5.01160000	-4.03500000	2.3251000
GBM	Tumor	TCGA-28-2499-01	4.854000	-9.9658000	6.364100	2.32220000	1.5709000	2.3135000	-9.965800000	-0.33830000	-9.9658000	-9.96580000	-1.39210000	-9.9658000	-9.965800	-3.62590000	-4.2934000	-9.96580000	-0.75880000	-9.965800000	-2.82620000	-2.93240000	-9.96580000	-3.8160000	-2.38840000	-1.3548000	-6.5064000	4.5392000	0.0854000	0.46570000	-1.24810000	-6.50640000	-3.81600000	1.76170000	-0.1504000	4.2601000	1.2636000	2.063800	-2.63490000	7.8086000	6.277800	-3.30760000	-3.458000000	-2.54790000	2.998400000	-3.04690000	-3.62590000	-4.29340000	-0.1665000
GBM	Tumor	TCGA-32-1980-01	4.614200	-1.4699000	7.167200	6.74340000	6.0728000	3.4020000	-0.284500000	1.50640000	-9.9658000	-1.93790000	-1.02620000	-9.9658000	-9.965800	-3.62590000	0.0158000	1.57090000	1.09830000	-4.608200000	-2.82620000	-2.82620000	-9.96580000	-3.0469000	-0.35660000	-1.3548000	0.7493000	5.4582000	1.8078000	3.24350000	1.19600000	0.91910000	0.64250000	5.63430000	2.3760000	4.3140000	1.8918000	4.555900	-2.05290000	7.5399000	6.524800	-4.29340000	-1.639400000	-0.30220000	4.750700000	0.37960000	-3.04690000	-3.45800000	2.6760000
GBM	Tumor	TCGA-06-2564-01	4.992800	-9.9658000	7.372600	3.04810000	2.4544000	2.3308000	-2.388400000	-2.82620000	-9.9658000	-9.96580000	-0.78340000	-9.9658000	-9.965800	-2.05290000	-1.7809000	-3.04690000	0.48650000	-9.965800000	-2.63490000	-2.31470000	-9.96580000	-2.2447000	-0.37520000	-0.4921000	-2.1140000	5.0215000	1.1960000	1.36230000	0.49670000	-1.93790000	-3.62590000	2.87600000	-1.8836000	2.6348000	-0.1345000	1.345400	-2.63490000	7.1425000	6.736200	-9.96580000	-3.307600000	-3.62590000	3.716000000	-0.19930000	-2.63490000	-3.45800000	1.4859000
GBM	Tumor	TCGA-06-5408-01	5.283200	-9.9658000	7.664300	1.70530000	1.4652000	1.8444000	-0.710800000	0.63320000	-9.9658000	-2.82620000	0.93430000	-9.9658000	-4.035000	-9.96580000	-0.3752000	-1.99420000	2.55360000	-9.965800000	-4.60820000	-2.24470000	-9.96580000	-3.0469000	-1.46990000	0.6239000	-3.3076000	5.3653000	1.5950000	4.19230000	2.51630000	0.74070000	-0.21590000	4.68820000	-0.9406000	4.7767000	1.0433000	5.012600	3.77940000	7.8773000	6.530000	-9.96580000	-2.727400000	-3.17140000	3.173300000	-1.35480000	-4.03500000	-3.81600000	1.3679000
GBM	Tumor	TCGA-27-1832-01	4.300200	-4.0350000	8.948400	3.64630000	3.5299000	3.9947000	-1.392100000	-0.61930000	-9.9658000	-4.29340000	2.07760000	-3.8160000	-9.965800	-2.38840000	-9.9658000	1.63270000	3.53120000	-2.826200000	-2.31470000	-3.30760000	-9.96580000	0.2154000	1.83630000	-0.1504000	-3.6259000	3.8769000	4.9279000	4.53180000	3.67710000	1.88400000	3.41290000	6.12580000	1.3511000	3.1409000	-0.1031000	4.563200	-0.35660000	8.6859000	6.571800	-4.60820000	-1.318300000	-0.18280000	3.627700000	2.36200000	-5.01160000	-2.72740000	2.2603000
GBM	Tumor	TCGA-14-1829-01	2.985700	-4.0350000	7.005000	4.91700000	3.6136000	1.7617000	-1.883600000	0.79990000	-5.0116000	-2.82620000	1.45470000	-9.9658000	-9.965800	0.04400000	1.3901000	-3.62590000	1.14470000	-9.965800000	-2.93240000	-3.17140000	-9.96580000	-0.0130000	0.04400000	-1.5522000	-2.8262000	2.7594000	-0.4325000	1.82820000	1.18970000	-1.02620000	-1.59510000	5.31290000	-0.6873000	3.7773000	0.8164000	3.519900	0.31150000	4.8876000	4.951000	-9.96580000	-3.171400000	-1.02620000	2.359200000	1.09150000	-3.30760000	-3.17140000	-0.1665000
GBM	Tumor	TCGA-32-2615-01	4.628800	-4.0350000	8.139400	5.12310000	4.4628000	3.0927000	0.864700000	1.77860000	-9.9658000	-1.28280000	0.67900000	-9.9658000	-9.965800	-0.88630000	-0.0130000	-0.85990000	2.62780000	-9.965800000	-1.73220000	-2.24470000	-9.96580000	-1.3183000	-0.80840000	0.3346000	-1.1172000	6.9767000	4.4608000	4.69990000	6.10670000	2.19570000	3.66000000	7.07400000	1.5950000	5.1173000	1.1706000	4.098500	-1.46990000	4.3986000	6.252700	-9.96580000	-2.052900000	-1.93790000	3.570600000	-0.32010000	-2.72740000	-1.78090000	1.8119000
GBM	Tumor	TCGA-06-0158-01	4.887600	-9.9658000	7.110200	4.63000000	4.0313000	2.3981000	-9.965800000	1.11840000	-9.9658000	-1.83140000	-1.63940000	-9.9658000	-9.965800	-1.99420000	-2.1140000	1.10500000	-0.37520000	-2.388400000	-2.54790000	-1.83140000	-9.96580000	-1.7809000	-1.73220000	0.2400000	-1.7809000	6.2948000	-0.2671000	1.96380000	1.38460000	0.95680000	-9.96580000	3.80750000	0.3573000	3.4331000	0.5568000	3.347800	-2.72740000	3.5212000	7.068500	-9.96580000	-1.148800000	-3.62590000	3.721500000	-0.94060000	-2.24470000	-3.17140000	2.2960000
GBM	Tumor	TCGA-28-5216-01	4.777700	-3.3076000	7.037100	4.98100000	3.6849000	1.8242000	-1.994200000	0.37960000	-9.9658000	-3.04690000	0.43400000	-9.9658000	-9.965800	-1.63940000	-1.7809000	0.55680000	1.82420000	-9.965800000	-5.01160000	-2.54790000	-9.96580000	-1.8314000	1.09830000	0.9115000	-1.5951000	5.5632000	3.5523000	1.28150000	0.54700000	-0.85990000	2.09120000	5.24760000	-0.5125000	2.2872000	-0.5543000	3.523700	2.66700000	3.7378000	5.747700	-9.96580000	-3.816000000	-0.49210000	3.406100000	-1.88360000	-2.72740000	-4.60820000	1.3454000
GBM	Tumor	TCGA-41-2572-01	4.493800	-9.9658000	6.474000	1.82820000	1.4494000	2.5828000	-4.035000000	1.13820000	-9.9658000	-4.29340000	-0.41310000	-9.9658000	-9.965800	-0.41310000	-1.5105000	-2.31470000	0.49670000	-9.965800000	-2.93240000	-3.62590000	-9.96580000	-2.1779000	0.51700000	-2.5479000	-3.6259000	4.8390000	1.1641000	2.01830000	2.03250000	1.36790000	-9.96580000	2.59960000	0.2154000	6.5823000	3.0038000	2.657900	-3.45800000	4.6479000	5.926300	-4.03500000	-2.634900000	-1.63940000	2.824000000	-1.05590000	-2.63490000	-4.60820000	-0.5973000
GBM	Tumor	TCGA-02-0055-01	4.827400	-2.3147000	8.893000	6.01590000	5.7679000	3.6370000	1.937700000	1.29340000	1.9638000	2.21440000	-0.32010000	-9.9658000	-9.965800	-2.17790000	2.2019000	-0.39400000	6.26890000	-3.816000000	-2.46590000	0.58590000	0.29980000	-4.6082000	4.05320000	-2.2447000	-2.1779000	4.7099000	5.7230000	7.26020000	5.53450000	4.81100000	3.24050000	7.90490000	0.5763000	3.9728000	1.0293000	5.180700	8.71500000	7.2410000	6.626000	-9.96580000	-3.458000000	-0.21590000	2.967400000	0.59550000	-3.17140000	-2.72740000	1.2023000
GBM	Tumor	TCGA-32-2634-01	5.176400	-9.9658000	6.316300	4.81770000	4.1531000	0.9642000	-1.994200000	-0.55430000	-9.9658000	-4.29340000	-6.50640000	-9.9658000	-9.965800	-3.81600000	-1.1811000	-1.11720000	-1.24810000	-3.625900000	-1.24810000	-2.93240000	-4.03500000	-0.2498000	0.55680000	-0.3201000	-1.9942000	5.1752000	-0.3752000	2.72700000	1.37350000	-0.85990000	-3.81600000	2.13780000	-0.9132000	3.0774000	0.3907000	3.949600	-4.29340000	4.6439000	5.256700	-4.29340000	-3.816000000	-3.81600000	2.021800000	-2.82620000	-9.96580000	-3.45800000	0.2277000
GBM	Tumor	TCGA-06-5411-01	5.064800	-4.0350000	6.630700	4.82580000	3.7961000	2.0040000	-0.997100000	-0.39400000	-9.9658000	-1.63940000	-2.82620000	-9.9658000	-9.965800	-0.83390000	0.0990000	1.07790000	1.53160000	-2.177900000	-2.38840000	-1.08620000	-4.03500000	0.4447000	-0.04250000	-0.0877000	-0.0725000	5.2817000	2.5561000	2.72490000	1.18330000	-0.16650000	0.53700000	4.46930000	0.5859000	2.4544000	0.5568000	4.040100	-9.96580000	6.0989000	5.764800	-4.29340000	-2.465900000	-1.88360000	3.306100000	-1.39210000	-4.60820000	-4.60820000	0.5170000
GBM	Tumor	TCGA-06-0744-01	4.136800	-9.9658000	4.704400	3.62190000	3.1892000	1.7575000	-9.965800000	0.94930000	-9.9658000	-4.29340000	-0.49210000	-9.9658000	-9.965800	-3.81600000	-1.8314000	0.27620000	-1.93790000	-4.608200000	-4.03500000	-9.96580000	-9.96580000	1.6558000	-0.37520000	0.7999000	-2.7274000	4.8939000	-1.3921000	2.70290000	0.31150000	-3.04690000	-3.81600000	1.54150000	-0.0877000	3.0127000	0.2029000	3.350600	-4.29340000	1.6875000	5.267600	-9.96580000	-2.244700000	-0.53320000	1.736000000	-3.17140000	-6.50640000	-5.01160000	-0.9406000
GBM	Tumor	TCGA-76-4928-01	5.111100	-9.9658000	6.466800	2.24820000	1.4011000	2.3394000	-1.510500000	-1.35480000	-5.0116000	-0.59730000	1.06420000	-9.9658000	-9.965800	-1.63940000	1.8840000	-9.96580000	2.18940000	-9.965800000	-3.04690000	-4.29340000	-0.07250000	-3.3076000	0.79160000	-1.7322000	-3.3076000	4.3841000	0.3796000	1.01510000	1.77860000	0.11240000	-5.57350000	5.05880000	-1.2142000	0.6145000	-1.0262000	2.609000	-3.30760000	5.9026000	6.018600	-4.60820000	-4.608200000	-0.83390000	3.131100000	-0.59730000	-3.81600000	-3.04690000	1.3623000
GBM	Tumor	TCGA-06-0644-01	5.032100	-9.9658000	8.773600	3.37170000	3.2002000	3.5022000	0.390700000	1.48590000	-1.7809000	4.55030000	1.04330000	-9.9658000	-9.965800	0.87260000	4.6029000	0.29980000	2.14110000	-9.965800000	-1.24810000	0.29980000	-1.02620000	-9.9658000	4.74910000	-1.7809000	-0.7588000	5.6133000	3.0002000	2.86020000	2.51630000	2.88380000	2.45710000	6.03150000	1.6649000	3.0145000	-0.5125000	4.374400	0.04400000	8.4649000	5.785600	-9.96580000	-2.547900000	-1.78090000	3.642800000	1.95640000	-2.82620000	-0.49210000	1.8683000
GBM	Tumor	TCGA-14-0871-01	4.564400	-9.9658000	3.097800	2.55850000	2.4571000	0.8082000	-9.965800000	-0.80840000	-9.9658000	-1.11720000	1.94150000	-9.9658000	-3.046900	-9.96580000	0.1776000	-9.96580000	1.21470000	-9.965800000	-3.17140000	-1.55220000	-1.43050000	-9.9658000	-9.96580000	-4.0350000	1.4335000	1.9749000	1.3109000	0.42330000	0.84880000	-2.31470000	-9.96580000	3.44370000	0.7321000	2.3164000	0.6145000	5.509100	-1.14880000	1.1250000	2.722700	-9.96580000	-0.338300000	-9.96580000	0.840800000	-2.82620000	-9.96580000	-9.96580000	-2.8262000
GBM	Tumor	TCGA-08-0386-01	5.185100	-3.6259000	5.636900	2.58280000	2.0979000	-1.1172000	-9.965800000	-2.93240000	-4.6082000	-4.29340000	1.58060000	-9.9658000	-9.965800	-1.14880000	-0.8084000	-3.81600000	-1.28280000	-4.293400000	-2.93240000	-9.96580000	-9.96580000	-0.8863000	-1.39210000	0.8805000	-2.2447000	5.1437000	1.0915000	0.27620000	0.07180000	-2.72740000	-9.96580000	4.37090000	-2.4659000	0.3460000	-3.0469000	2.053500	0.56660000	5.1157000	4.681500	-9.96580000	-3.046900000	-9.96580000	2.485700000	-2.38840000	-5.01160000	-4.29340000	-0.0877000
GBM	Tumor	TCGA-32-2632-01	4.847000	-9.9658000	7.145200	4.37930000	4.1668000	4.2803000	-3.046900000	0.29980000	-9.9658000	-2.38840000	2.17020000	-9.9658000	-9.965800	0.66080000	-1.7809000	-0.11870000	-2.31470000	-9.965800000	-2.11400000	-1.83140000	-3.62590000	-1.1488000	-0.18280000	-5.5735000	-2.3884000	5.5750000	-0.1031000	1.86830000	0.13880000	1.81600000	-9.96580000	0.58590000	1.7912000	5.2161000	1.9638000	4.001900	-0.55430000	6.3129000	6.646300	-9.96580000	-2.052900000	0.87260000	3.700600000	0.34600000	-2.38840000	-1.59510000	2.4649000
GBM	Tumor	TCGA-06-0882-01	4.625300	-3.8160000	8.170000	5.37720000	4.4364000	2.2543000	-1.148800000	-0.10310000	-9.9658000	-2.54790000	1.18330000	-9.9658000	-5.573500	-2.17790000	-0.8084000	0.33460000	2.07760000	-9.965800000	-2.63490000	-2.05290000	-9.96580000	-0.8599000	-1.88360000	-1.8836000	-1.0862000	4.8084000	1.5465000	4.10780000	2.36200000	1.24550000	-0.37520000	6.07040000	0.1388000	3.4556000	0.1776000	4.132700	-2.72740000	8.6438000	6.777700	-9.96580000	-1.780900000	-2.72740000	4.408800000	0.13880000	-0.78340000	-3.62590000	1.7828000
GBM	Tumor	TCGA-41-4097-01	5.000000	-9.9658000	6.637200	3.40200000	2.8542000	3.6961000	-1.732200000	0.42330000	-9.9658000	0.76640000	-0.32010000	-9.9658000	-9.965800	-0.66430000	1.0222000	-0.43250000	1.70970000	-3.171400000	-3.17140000	-3.04690000	-2.11400000	-1.5951000	-0.10310000	-2.1779000	-1.3548000	5.0734000	1.8524000	3.53990000	2.39530000	0.47610000	-0.13450000	5.65850000	0.6608000	2.4225000	0.0718000	4.261600	-0.94060000	8.5014000	6.381500	-3.62590000	-1.510500000	-2.63490000	3.498400000	1.42810000	-2.38840000	-2.11400000	1.7229000
GBM	Tumor	TCGA-16-1045-01	4.993700	-9.9658000	6.875700	3.36470000	2.9319000	3.1955000	0.252200000	0.29980000	-9.9658000	-0.28450000	1.55140000	-9.9658000	-9.965800	-0.41310000	6.8891000	-1.08620000	3.11790000	-9.965800000	-0.35660000	1.41200000	-2.31470000	-3.8160000	-0.83390000	-9.9658000	-2.5479000	4.5832000	3.7248000	2.85420000	2.00040000	3.21120000	1.99680000	5.64220000	2.9319000	3.6950000	1.6695000	4.611200	1.20230000	7.1225000	6.711100	-9.96580000	-0.859900000	-0.83390000	4.904100000	1.35110000	-2.38840000	-2.05290000	2.6441000
GBM	Tumor	TCGA-19-2625-01	4.446300	-9.9658000	6.599600	3.01450000	1.9859000	1.2516000	-1.117200000	-1.35480000	-9.9658000	-4.60820000	0.21540000	-9.9658000	-5.573500	-4.03500000	-1.4699000	-9.96580000	2.07420000	-9.965800000	-4.60820000	-4.29340000	-9.96580000	-2.9324000	0.58590000	0.0580000	1.2696000	3.9384000	0.2029000	1.88790000	1.91490000	-1.43050000	-5.01160000	3.73890000	-1.7809000	2.1213000	-1.5105000	0.986200	1.17060000	6.1960000	5.207200	-4.60820000	-3.046900000	-4.03500000	2.623200000	-3.30760000	-3.30760000	-5.01160000	-0.1828000
GBM	Tumor	TCGA-27-1834-01	5.211100	-3.4580000	6.110000	3.79190000	3.3192000	3.5199000	-9.965800000	0.48650000	-9.9658000	-9.96580000	-3.81600000	-9.9658000	-9.965800	-1.78090000	-1.8836000	1.88400000	-1.78090000	-2.634900000	-1.24810000	-1.88360000	-9.96580000	-2.3884000	0.79160000	-0.3940000	-3.6259000	5.3107000	-1.1488000	1.03630000	-0.16650000	-0.16650000	-3.45800000	-0.68730000	2.1114000	5.8674000	3.2973000	4.446300	0.63320000	3.9645000	6.546100	-9.96580000	-1.937900000	-0.96860000	4.475100000	0.39070000	-1.83140000	-3.04690000	2.9525000
GBM	Tumor	TCGA-41-2571-01	4.737200	-4.2934000	4.260900	5.96490000	4.9905000	0.6608000	-3.625900000	-0.57560000	-9.9658000	-9.96580000	-2.24470000	-9.9658000	-9.965800	-4.29340000	-1.0559000	-3.81600000	-2.05290000	-4.293400000	-6.50640000	-1.88360000	-9.96580000	-1.3183000	-1.78090000	-0.0425000	-1.0559000	2.8240000	-1.7809000	0.84080000	-1.21420000	-3.81600000	-3.62590000	3.79710000	-4.2934000	-0.9132000	-3.4580000	2.438600	-4.03500000	2.4753000	4.634100	-9.96580000	-9.965800000	-2.72740000	1.978600000	-5.57350000	-3.62590000	-6.50640000	-0.5543000
GBM	Tumor	TCGA-19-4065-01	4.168400	-4.0350000	7.365800	4.89340000	4.3555000	3.3591000	0.412500000	1.94150000	-9.9658000	-1.05590000	-3.04690000	-9.9658000	-9.965800	-2.31470000	-0.1187000	-0.49210000	2.52380000	-9.965800000	-3.45800000	-1.28280000	-3.04690000	-1.9942000	3.08250000	-1.3548000	-0.3201000	3.4129000	1.6558000	2.33370000	2.38710000	0.97890000	1.25760000	6.55890000	1.4174000	4.9477000	2.8422000	1.623400	-1.88360000	7.7752000	5.996000	-4.60820000	-1.883600000	-0.66430000	4.269100000	0.16480000	-3.81600000	-3.45800000	2.1509000
GBM	Tumor	TCGA-14-0781-01	4.471300	-4.0350000	9.555900	1.70970000	0.7664000	1.9340000	2.293100000	-0.85990000	-9.9658000	-0.61930000	1.22710000	-9.9658000	-9.965800	-1.55220000	1.7009000	-3.62590000	2.26330000	-9.965800000	-3.45800000	-1.93790000	-1.99420000	-0.6643000	0.97160000	-2.0529000	-2.3884000	5.4450000	2.0742000	4.48810000	3.65430000	2.39530000	1.39560000	6.77340000	-4.0350000	2.5137000	-1.1811000	3.652000	-3.62590000	7.3356000	6.272000	-9.96580000	-3.458000000	-9.96580000	4.642200000	0.47610000	-1.68500000	-3.81600000	1.4281000
GBM	Tumor	TCGA-06-0157-01	4.560800	-3.8160000	6.882200	2.30190000	1.8643000	3.0825000	-3.046900000	0.90380000	-9.9658000	-9.96580000	-1.35480000	-9.9658000	-9.965800	-9.96580000	-0.7834000	1.34540000	0.21540000	-9.965800000	-1.78090000	-2.93240000	-3.62590000	-0.7346000	0.07180000	-0.8084000	-2.2447000	4.7861000	-0.2328000	0.43400000	1.23330000	-3.04690000	-3.62590000	3.77830000	0.2400000	3.0393000	0.1388000	2.939400	0.09900000	1.8524000	6.001600	-9.96580000	-2.388400000	-2.17790000	3.507300000	0.77480000	-3.04690000	-2.24470000	2.0183000
GBM	Tumor	TCGA-12-3653-01	5.354800	-9.9658000	3.447700	0.58590000	0.2400000	1.9786000	-9.965800000	0.90380000	-9.9658000	-9.96580000	-1.93790000	-4.0350000	-9.965800	-2.93240000	-4.6082000	-2.31470000	-1.63940000	-9.965800000	-3.17140000	-2.93240000	-9.96580000	-2.3147000	-0.49210000	-2.0529000	-5.0116000	4.7225000	-0.3752000	-0.49210000	-2.54790000	-9.96580000	-9.96580000	-0.04250000	1.4228000	6.8627000	4.6259000	1.521600	-0.75880000	-0.1993000	6.924200	-9.96580000	-2.932400000	-1.93790000	3.190800000	-0.80840000	-9.96580000	-2.82620000	0.0718000
GBM	Tumor	TCGA-76-4926-01	4.853000	-3.8160000	6.605300	0.62390000	0.8246000	1.1641000	-1.552200000	-2.31470000	-9.9658000	-9.96580000	0.94930000	-9.9658000	-9.965800	-0.04250000	-3.1714000	-1.46990000	0.04400000	-9.965800000	-1.88360000	-2.82620000	-9.96580000	-2.2447000	-2.54790000	-0.3752000	-1.1488000	4.4476000	1.2934000	3.17330000	3.42640000	-1.24810000	-1.14880000	3.76560000	0.5568000	4.3786000	3.4569000	2.592400	-3.45800000	5.0519000	5.675000	-9.96580000	-3.171400000	-0.91320000	2.459700000	-3.04690000	-4.03500000	-3.45800000	0.9038000
GBM	Tumor	TCGA-26-5133-01	5.233800	-9.9658000	2.056900	1.24550000	1.1316000	0.8408000	-9.965800000	-0.13450000	-9.9658000	-9.96580000	2.33940000	-9.9658000	-9.965800	-2.63490000	-4.0350000	-0.07250000	-3.04690000	-1.148800000	-3.62590000	-9.96580000	-9.96580000	-1.6394000	-0.08770000	-3.8160000	-6.5064000	5.3165000	-2.1140000	-2.72740000	-3.81600000	-5.01160000	-2.82620000	-1.78090000	-2.1140000	1.4065000	-1.2142000	4.824300	-9.96580000	-1.0862000	4.754900	-4.03500000	-3.625900000	-3.62590000	1.501300000	-2.17790000	-5.01160000	-5.57350000	-0.9971000
GBM	Tumor	TCGA-06-2562-01	4.910800	-9.9658000	8.920500	3.83600000	2.5707000	1.2085000	3.291500000	1.15120000	-9.9658000	-3.45800000	-1.73220000	-9.9658000	-9.965800	-9.96580000	-2.5479000	-1.78090000	3.25570000	-9.965800000	-3.62590000	-1.88360000	-2.72740000	-1.0559000	0.95680000	-2.9324000	-1.4305000	5.7304000	3.5399000	3.61720000	2.94500000	2.77840000	2.48310000	7.46970000	-0.5973000	2.3280000	-0.8339000	3.943100	-5.01160000	7.9768000	6.927200	-9.96580000	-4.293400000	-9.96580000	3.900200000	-1.21420000	-5.57350000	-9.96580000	1.2696000
GBM	Tumor	TCGA-41-5651-01	5.245300	-9.9658000	3.352100	2.28130000	2.3898000	1.5165000	-3.625900000	-3.04690000	-9.9658000	-9.96580000	-0.45210000	-9.9658000	-9.965800	-9.96580000	-0.6873000	-3.62590000	-1.35480000	-9.965800000	-3.17140000	-9.96580000	-2.24470000	-1.8314000	-3.04690000	1.2394000	-2.1779000	5.2438000	-0.8599000	0.83270000	0.39070000	-3.04690000	-9.96580000	1.83630000	-0.8863000	1.1316000	-0.2328000	3.809500	-1.02620000	3.4075000	4.133500	-9.96580000	-3.171400000	-9.96580000	1.138200000	-2.38840000	-9.96580000	-4.03500000	-0.4719000
GBM	Tumor	TCGA-06-0210-01	4.506600	-4.0350000	8.967300	3.31630000	2.5413000	2.0776000	1.566100000	0.19030000	-9.9658000	-0.96860000	-2.17790000	-9.9658000	-9.965800	-1.83140000	1.4441000	-1.46990000	3.32780000	-4.608200000	-2.82620000	-9.96580000	-4.03500000	-2.8262000	0.25220000	-9.9658000	-1.5522000	4.1343000	2.0878000	3.29590000	3.71600000	2.51630000	2.04300000	7.97590000	-1.2481000	1.5266000	-0.3940000	2.526300	1.12500000	6.3815000	6.908800	-9.96580000	-2.244700000	-2.63490000	4.426300000	-0.08770000	-2.82620000	-3.30760000	1.7744000
GBM	Tumor	TCGA-19-2624-01	4.726300	-9.9658000	6.038900	3.55350000	4.0216000	1.0079000	-4.293400000	-1.99420000	-9.9658000	-9.96580000	1.27560000	-9.9658000	-9.965800	-3.81600000	-9.9658000	-3.17140000	-0.24980000	-3.625900000	-4.29340000	-9.96580000	-9.96580000	0.1124000	-0.85990000	-0.5332000	-2.3147000	5.0972000	3.5047000	3.39520000	0.84880000	-3.81600000	-3.81600000	3.85710000	-0.6416000	2.3337000	-0.2671000	1.322500	-1.78090000	3.2267000	4.221200	-4.03500000	-5.573500000	-3.81600000	1.007900000	-5.01160000	-5.57350000	-6.50640000	-2.0529000
GBM	Tumor	TCGA-19-5960-01	4.967700	-3.6259000	2.513700	4.26090000	3.8719000	1.9073000	-9.965800000	-2.17790000	-9.9658000	-9.96580000	-1.55220000	-4.6082000	-9.965800	-1.46990000	-1.6850000	-0.59730000	-2.11400000	-3.625900000	-4.29340000	-2.72740000	-3.62590000	0.3346000	-9.96580000	-0.2845000	-1.7322000	4.4496000	-0.3752000	2.23300000	0.58590000	0.13880000	-1.11720000	0.92680000	0.7493000	2.3193000	-1.1488000	1.748900	-0.33830000	4.4176000	5.727700	-9.96580000	-3.171400000	-9.96580000	1.491100000	-3.62590000	-9.96580000	-3.04690000	-0.2159000
GBM	Tumor	TCGA-06-0686-01	5.028600	-9.9658000	5.803500	4.37020000	3.6428000	1.2756000	-3.046900000	-1.73220000	-3.8160000	-9.96580000	1.09150000	-3.3076000	-9.965800	-1.59510000	0.0854000	-9.96580000	0.25220000	-9.965800000	-2.82620000	-2.63490000	0.62390000	-0.3752000	-0.16650000	-1.8314000	-1.5105000	4.7677000	1.2085000	1.53660000	0.79160000	-1.24810000	-1.43050000	3.35770000	-1.2828000	1.5064000	-1.6394000	2.813700	-2.93240000	3.8876000	5.703800	-9.96580000	-9.965800000	-1.63940000	2.590000000	-2.63490000	-4.03500000	-5.57350000	0.6050000
GBM	Tumor	TCGA-06-2563-01	4.677000	-2.7274000	5.208300	3.47390000	2.3871000	2.6533000	-3.046900000	0.16480000	-9.9658000	-4.03500000	-0.99710000	-9.9658000	-9.965800	-3.62590000	-2.5479000	-0.01300000	-2.31470000	-9.965800000	-2.93240000	-9.96580000	-9.96580000	0.4016000	-0.30220000	-4.2934000	-2.6349000	5.1599000	0.4340000	2.26930000	0.24000000	-1.68500000	-2.31470000	2.77630000	2.9167000	6.7657000	4.0593000	2.722700	-3.45800000	7.1484000	6.486200	-9.96580000	-2.634900000	-2.05290000	3.112900000	-1.02620000	-5.57350000	-4.60820000	1.3901000
GBM	Tumor	TCGA-15-1444-01	4.822300	-9.9658000	5.770600	6.97240000	6.4216000	1.6604000	-9.965800000	-0.28450000	-9.9658000	-4.03500000	1.04330000	-9.9658000	-5.573500	-0.64160000	-1.5522000	2.27830000	-0.88630000	-2.826200000	-0.45210000	-9.96580000	-9.96580000	-1.3548000	-0.96860000	-2.6349000	-3.3076000	4.9519000	1.4962000	3.14420000	-0.19930000	-1.78090000	-3.62590000	2.71170000	-1.1488000	2.1213000	-1.2828000	3.276600	-2.24470000	-0.1031000	6.889500	-9.96580000	-4.608200000	-4.60820000	4.109400000	-2.17790000	-3.45800000	-6.50640000	1.5013000
GBM	Tumor	TCGA-32-4213-01	3.310500	-9.9658000	6.692200	1.29340000	0.9191000	2.2299000	-1.937900000	1.07790000	-9.9658000	-0.73460000	1.15770000	-4.6082000	-9.965800	-1.24810000	1.4335000	-3.30760000	0.05800000	-9.965800000	-4.60820000	-3.17140000	-9.96580000	-3.4580000	0.66080000	-4.6082000	-9.9658000	3.8095000	-1.5105000	-0.15040000	-0.73460000	-0.32010000	-3.04690000	2.72270000	2.7763000	5.5895000	3.3787000	2.770000	1.77020000	3.9947000	4.832900	-9.96580000	-3.458000000	-1.88360000	2.433200000	-0.47190000	-5.57350000	-3.62590000	0.2642000
GBM	Tumor	TCGA-15-0742-01	5.047900	-9.9658000	4.858500	0.77480000	1.1512000	1.3901000	-3.046900000	-2.46590000	-9.9658000	-3.45800000	-0.55430000	-3.8160000	-9.965800	-2.54790000	-2.1140000	-2.46590000	0.46570000	-9.965800000	-3.81600000	-3.81600000	-3.62590000	-1.2142000	-0.32010000	-1.8314000	-3.4580000	5.4087000	0.8647000	2.82800000	1.99680000	-0.39400000	-0.64160000	3.81770000	-1.2481000	2.6693000	-0.6416000	1.816000	-3.04690000	6.4914000	6.072100	-4.29340000	-5.011600000	-3.62590000	1.546500000	-4.29340000	-4.29340000	-4.29340000	-0.4131000
GBM	Tumor	TCGA-06-0187-01	4.913700	-9.9658000	8.386200	2.69400000	1.4704000	2.8137000	1.287500000	0.90380000	-4.6082000	0.66990000	0.61450000	-9.9658000	-9.965800	-1.59510000	1.1447000	-1.99420000	3.21270000	-9.965800000	-1.99420000	-0.83390000	-9.96580000	-1.9942000	-0.49210000	-2.3884000	-2.3884000	6.1991000	2.0360000	2.10130000	4.73880000	2.26630000	-1.08620000	7.37100000	-0.6193000	5.1268000	0.2400000	2.860200	-5.01160000	3.9156000	6.402600	-9.96580000	-4.293400000	-1.63940000	3.741000000	-0.73460000	-1.99420000	-4.29340000	1.3167000
GBM	Tumor	TCGA-19-1390-01	5.595800	-3.8160000	2.905200	3.07740000	2.8799000	0.0580000	-4.293400000	0.28810000	-9.9658000	-3.04690000	0.11240000	-9.9658000	-9.965800	-1.05590000	-1.5522000	-9.96580000	-0.33830000	-9.965800000	-4.03500000	-9.96580000	-2.72740000	0.5370000	-1.55220000	-9.9658000	-1.8836000	5.1132000	0.0580000	0.34600000	-0.94060000	-2.31470000	-9.96580000	3.19240000	0.1519000	3.6148000	0.0300000	3.232800	-5.01160000	1.2875000	5.974600	-4.29340000	-3.625900000	-2.11400000	2.551100000	-4.60820000	-4.60820000	-9.96580000	0.2029000
GBM	Tumor	TCGA-06-2557-01	5.042700	-9.9658000	6.956900	6.83400000	5.9720000	4.5392000	-9.965800000	1.74030000	-9.9658000	-2.63490000	-0.45210000	-9.9658000	-9.965800	-0.68730000	2.0844000	3.64170000	-0.45210000	1.328300000	0.17760000	-0.28450000	-2.38840000	-1.5951000	-2.17790000	-1.2142000	-1.5522000	4.3198000	-1.2828000	1.50640000	-0.45210000	-2.17790000	-5.57350000	0.64250000	3.5060000	5.4539000	2.6185000	5.231500	1.11840000	1.6466000	7.380400	-9.96580000	-2.314700000	0.74070000	4.710400000	1.50640000	-0.41310000	-0.66430000	3.0038000
GBM	Tumor	TCGA-06-0878-01	4.752300	-9.9658000	10.243500	3.65660000	2.9820000	4.2381000	3.871000000	1.99680000	-9.9658000	-1.18110000	1.02220000	-9.9658000	-2.826200	-1.39210000	0.4125000	-2.82620000	4.49580000	-9.965800000	-2.17790000	-2.46590000	-9.96580000	-0.6416000	1.01510000	-1.9942000	-1.4699000	5.8138000	2.8858000	5.44260000	4.26390000	3.62770000	1.31670000	8.22440000	0.9568000	4.8177000	3.1637000	4.034000	-1.43050000	7.8683000	6.527800	-9.96580000	-2.388400000	-9.96580000	3.998300000	-0.30220000	-9.96580000	-3.62590000	2.1147000
GBM	Tumor	TCGA-06-2567-01	5.023700	-9.9658000	9.109800	5.76500000	5.1310000	3.9673000	-0.338300000	3.19870000	-9.9658000	-1.68500000	-0.26710000	-5.0116000	-9.965800	-1.68500000	1.3623000	-0.21590000	-0.88630000	-2.932400000	-1.46990000	-1.83140000	-2.17790000	-1.0862000	-0.41310000	-0.9686000	-2.0529000	4.5510000	0.7407000	3.24500000	2.25430000	1.93770000	-1.35480000	4.90650000	1.2085000	5.6183000	2.2693000	4.637000	3.71270000	5.6823000	6.773500	-9.96580000	-1.026200000	0.55680000	4.390300000	-0.28450000	-2.54790000	-2.54790000	1.9340000
GBM	Tumor	TCGA-32-2616-01	4.911700	-9.9658000	4.696000	2.83210000	2.7205000	2.4544000	-2.727400000	0.51700000	-9.9658000	-9.96580000	-3.45800000	-4.6082000	-9.965800	-2.93240000	1.5902000	-4.29340000	-2.05290000	-9.965800000	-4.29340000	-2.63490000	-9.96580000	-3.4580000	-1.55220000	0.0580000	-1.7809000	4.7751000	-2.6349000	0.89610000	-0.66430000	-3.81600000	-5.01160000	0.65170000	-0.8339000	4.5602000	-0.4921000	4.787700	-4.29340000	5.3505000	5.634900	-9.96580000	-3.625900000	-4.03500000	3.345000000	-1.93790000	-3.62590000	-2.72740000	1.3735000
GBM	Tumor	TCGA-28-5208-01	5.003600	-3.8160000	6.825800	4.71810000	3.5312000	2.0183000	-3.307600000	-0.15040000	-9.9658000	-4.03500000	-1.08620000	-9.9658000	-9.965800	-9.96580000	0.3907000	-1.05590000	-1.21420000	-4.293400000	-1.88360000	-0.59730000	-2.11400000	2.3816000	0.19030000	-1.1172000	-3.4580000	4.8207000	-0.7108000	2.49850000	0.16480000	-0.16650000	-3.30760000	2.75510000	1.0363000	3.8002000	1.2455000	3.014500	5.03830000	6.1999000	6.533700	-9.96580000	-2.314700000	-3.30760000	3.932700000	-0.13450000	-2.72740000	-2.72740000	1.4388000
GBM	Tumor	TCGA-28-2514-01	4.955200	-2.6349000	5.459100	1.78280000	1.7954000	1.2394000	-9.965800000	-2.24470000	-9.9658000	-9.96580000	0.35730000	-9.9658000	-9.965800	-1.93790000	-4.0350000	-2.93240000	-0.85990000	-4.293400000	-2.93240000	-9.96580000	-0.61930000	-0.8599000	-0.61930000	-1.8836000	-0.9686000	5.7247000	1.3901000	0.43400000	-1.02620000	-2.05290000	-3.17140000	4.37580000	1.3956000	4.4906000	2.7826000	3.301700	-2.93240000	4.3046000	6.250200	-9.96580000	-3.625900000	-1.55220000	2.578000000	-3.62590000	-2.72740000	-3.30760000	-0.3022000
GBM	Tumor	TCGA-06-1804-01	5.590700	-3.6259000	5.399200	2.00400000	1.7009000	1.0363000	-3.816000000	-0.80840000	-9.9658000	-9.96580000	-1.46990000	-4.6082000	-5.011600	-3.45800000	-2.9324000	0.73210000	-2.31470000	-2.314700000	-3.30760000	-9.96580000	-9.96580000	-0.1504000	-2.38840000	-1.1488000	-2.9324000	4.3220000	0.0990000	4.66510000	2.86020000	3.52740000	-9.96580000	-0.15040000	4.4719000	2.8681000	2.1147000	4.675900	-0.91320000	2.5731000	5.621800	-9.96580000	-2.826200000	-0.94060000	2.991100000	-1.14880000	-2.11400000	-4.03500000	1.5216000
GBM	Tumor	TCGA-14-2554-01	4.099400	-9.9658000	8.757400	5.34020000	3.6347000	2.4090000	-0.664300000	-0.11870000	-9.9658000	-9.96580000	2.09790000	-9.9658000	-9.965800	-0.68730000	-4.6082000	-2.82620000	2.45440000	-9.965800000	-2.11400000	-3.30760000	-9.96580000	0.2029000	0.53700000	-1.6394000	-1.8314000	4.4732000	2.9469000	4.51360000	4.44430000	2.38980000	3.14750000	7.84690000	-1.0559000	3.8411000	1.1117000	1.428100	-0.18280000	6.0760000	5.972300	-9.96580000	-2.177900000	-0.07250000	2.983900000	0.24000000	-2.46590000	-3.81600000	1.2696000
GBM	Tumor	TCGA-02-2485-01	4.970400	-2.7274000	7.174300	5.07770000	4.8105000	3.4170000	-9.965800000	0.59550000	-9.9658000	-9.96580000	-0.59730000	-9.9658000	-9.965800	1.78280000	-0.0877000	-1.21420000	-1.28280000	-9.965800000	0.60500000	-1.51050000	-3.62590000	-0.8863000	-0.88630000	-0.1031000	-2.9324000	4.3958000	3.0393000	4.03130000	1.17060000	-2.17790000	-4.60820000	3.62770000	2.2633000	6.3282000	3.6600000	1.356700	1.88790000	2.1766000	5.463100	-9.96580000	-2.727400000	-1.18110000	2.157400000	-1.28280000	-3.45800000	-2.82620000	1.0222000
GBM	Tumor	TCGA-06-5858-01	5.082800	-9.9658000	5.193400	4.89290000	4.6793000	1.6830000	-2.634900000	0.60500000	-9.9658000	-3.81600000	-0.68730000	-9.9658000	-9.965800	-2.46590000	-0.6416000	-2.82620000	-0.37520000	-9.965800000	-1.78090000	-2.11400000	-9.96580000	-4.0350000	-0.35660000	-0.2159000	2.0076000	5.0479000	-0.0130000	1.40650000	-0.33830000	-1.73220000	-1.46990000	3.29290000	1.2333000	3.4331000	-0.1828000	5.276500	-1.68500000	0.9935000	6.092800	-9.96580000	-4.035000000	-2.46590000	4.201700000	-2.54790000	-3.30760000	-6.50640000	1.6740000
GBM	Tumor	TCGA-06-0178-01	3.486800	-4.0350000	5.865700	7.38130000	5.7900000	2.0076000	-1.780900000	1.01510000	-9.9658000	-3.81600000	0.39070000	-9.9658000	-9.965800	-0.43250000	1.7097000	-0.21590000	-1.24810000	-9.965800000	-2.93240000	-1.43050000	-3.17140000	-2.5479000	-0.91320000	-9.9658000	-3.4580000	3.8541000	-0.2671000	3.20960000	1.00070000	-4.03500000	-1.93790000	2.66470000	0.1519000	3.3364000	-1.0862000	3.723700	-2.82620000	3.2189000	4.534200	-5.57350000	-2.826200000	-0.96860000	2.462300000	-1.59510000	-5.01160000	-3.30760000	-0.8084000
GBM	Tumor	TCGA-14-1823-01	3.514900	-2.7274000	9.791000	2.16700000	2.0946000	2.5363000	1.872200000	1.59500000	-9.9658000	-3.45800000	-1.14880000	-9.9658000	-9.965800	-1.28280000	-3.1714000	-4.03500000	4.65200000	-9.965800000	-2.82620000	-3.62590000	-9.96580000	-2.1779000	0.29980000	-9.9658000	-2.1779000	4.1780000	0.9862000	3.88660000	2.12800000	1.52660000	0.43400000	5.98050000	1.0503000	3.9261000	1.4065000	1.556300	0.72330000	5.9780000	5.817100	-9.96580000	-1.780900000	-0.73460000	3.607700000	-0.66430000	-5.01160000	-2.63490000	1.3846000
GBM	Tumor	TCGA-28-2509-01	4.553400	-9.9658000	6.443100	1.96010000	2.2573000	2.0289000	-0.641600000	-1.51050000	-9.9658000	-3.04690000	-2.17790000	-9.9658000	-9.965800	-1.68500000	-2.5479000	-9.96580000	1.14470000	-9.965800000	-3.04690000	-2.38840000	-3.81600000	-0.9971000	-0.15040000	-0.0277000	-2.0529000	4.7767000	0.9038000	-0.07250000	1.22090000	-2.31470000	-2.54790000	3.55350000	-1.0862000	1.2756000	-1.5522000	0.896100	-1.83140000	6.6193000	5.676700	-9.96580000	-1.685000000	-1.55220000	2.705100000	-0.75880000	-3.04690000	-3.81600000	0.8647000
GBM	Tumor	TCGA-06-2558-01	4.869900	-9.9658000	6.255900	4.22580000	3.2988000	2.0535000	-1.318300000	-0.68730000	-9.9658000	-2.82620000	-1.83140000	-9.9658000	-4.035000	-9.96580000	-1.2828000	-0.68730000	0.59550000	-4.293400000	-5.57350000	-2.05290000	-9.96580000	-0.7346000	0.59550000	-0.1504000	-1.1172000	4.6077000	0.3685000	1.47040000	0.88830000	-1.28280000	-1.55220000	4.90980000	-2.1779000	1.1250000	-1.4699000	3.863000	-2.93240000	4.4067000	5.727900	-9.96580000	-5.011600000	-1.68500000	3.109500000	-0.21590000	-5.01160000	-5.01160000	1.1447000
GBM	Tumor	TCGA-06-0745-01	4.534200	-4.2934000	5.859500	6.20600000	4.9175000	2.2113000	-2.634900000	-1.18110000	-9.9658000	-4.60820000	-0.55430000	-5.0116000	-9.965800	-4.29340000	-0.5543000	-3.62590000	0.87260000	-5.011600000	-4.60820000	-2.63490000	-3.30760000	-1.9942000	0.19030000	-2.8262000	-1.9942000	4.7533000	1.7097000	1.82420000	0.39070000	-2.54790000	-0.73460000	5.13510000	1.1770000	3.4765000	1.7446000	1.727300	-3.62590000	4.1441000	6.034800	-9.96580000	-2.727400000	-1.51050000	2.278300000	-1.46990000	-4.03500000	-4.03500000	0.1388000
GBMLGG	Tumor	TCGA-19-1787-01	4.292100	-4.0350000	3.904100	2.71390000	2.1411000	3.2420000	-9.965800000	-0.15040000	-9.9658000	-4.29340000	0.11240000	-9.9658000	-9.965800	-1.83140000	-1.7809000	3.44110000	-9.96580000	-1.831400000	-1.73220000	-2.17790000	-9.96580000	-1.8314000	-0.55430000	-3.4580000	-2.1140000	5.4337000	-1.0862000	0.85680000	-1.78090000	1.07790000	-9.96580000	-2.05290000	0.8488000	4.7088000	2.6670000	3.396600	-0.78340000	1.1316000	6.472000	-3.45800000	-2.052900000	-1.78090000	3.690500000	-0.64160000	-5.01160000	-2.54790000	1.7744000
GBMLGG	Tumor	TCGA-S9-A7J2-01	5.307800	-3.8160000	4.397900	7.27740000	6.5508000	-1.6850000	-9.965800000	-1.11720000	-9.9658000	-9.96580000	-1.39210000	-9.9658000	-9.965800	-3.81600000	-4.2934000	0.36850000	-3.17140000	-3.625900000	-4.03500000	-9.96580000	-9.96580000	-2.8262000	0.47610000	-9.9658000	-3.6259000	6.5509000	-1.4305000	2.85620000	0.72330000	-1.28280000	-5.57350000	-2.46590000	-3.8160000	-3.1714000	-9.9658000	4.481000	-4.29340000	3.2602000	6.522200	-9.96580000	-9.965800000	-3.81600000	1.566100000	-9.96580000	-9.96580000	-9.96580000	-1.9942000
GBMLGG	Tumor	TCGA-E1-A7YI-01	5.894800	-9.9658000	2.737900	0.80820000	1.1316000	0.6880000	-9.965800000	-9.96580000	-9.9658000	-9.96580000	1.32250000	-9.9658000	-9.965800	-3.81600000	-5.5735000	-9.96580000	-4.03500000	-9.965800000	-6.50640000	-4.03500000	-3.81600000	-9.9658000	-1.08620000	-9.9658000	-2.8262000	5.5426000	0.2998000	-0.01300000	-4.29340000	-3.17140000	-5.57350000	0.75790000	-0.9406000	1.2756000	-0.3752000	0.633200	-2.63490000	1.1706000	4.926000	-9.96580000	-4.293400000	-3.81600000	1.293400000	-2.17790000	-3.81600000	-4.29340000	-0.9971000
GBMLGG	Tumor	TCGA-06-5412-01	4.750100	-2.8262000	8.306200	6.64880000	5.8736000	2.7784000	2.548700000	1.10500000	-9.9658000	-4.03500000	1.49110000	-5.0116000	-9.965800	-0.55430000	-0.8863000	-1.51050000	2.93000000	-9.965800000	-2.54790000	-2.38840000	-9.96580000	-4.2934000	1.36230000	-2.5479000	-2.6349000	4.5173000	2.4306000	1.98590000	1.86040000	1.73160000	-0.30220000	6.48990000	2.1988000	4.0340000	2.6783000	4.094300	-1.35480000	8.2473000	6.826300	-4.29340000	-1.595100000	-0.96860000	4.012700000	0.39070000	-3.17140000	-1.99420000	1.7403000
GBMLGG	Tumor	TCGA-DU-7302-01	5.114800	-1.3548000	3.281100	2.83210000	2.1606000	-0.9132000	-9.965800000	-3.62590000	-9.9658000	-9.96580000	-0.47190000	-9.9658000	-9.965800	-9.96580000	-9.9658000	1.25160000	-4.03500000	-3.625900000	-3.45800000	-9.96580000	-3.62590000	-9.9658000	-1.08620000	-9.9658000	-0.1187000	6.4801000	-0.7108000	-0.19930000	-0.71080000	0.99350000	-3.81600000	-1.28280000	-1.1488000	-0.8339000	-2.8262000	3.934600	-3.45800000	4.8475000	5.327000	-9.96580000	-9.965800000	-9.96580000	1.269600000	-3.45800000	-3.45800000	-5.01160000	-1.6850000
GBMLGG	Tumor	TCGA-DU-A7TI-01	5.135500	-2.7274000	9.358200	9.06840000	9.3183000	1.2696000	-1.994200000	3.62660000	-9.9658000	-4.29340000	-1.68500000	-9.9658000	-9.965800	-9.96580000	-9.9658000	0.36850000	0.94190000	-3.458000000	-3.04690000	-9.96580000	-9.96580000	-2.9324000	-3.45800000	-3.1714000	-1.3921000	6.0284000	1.1706000	7.18320000	3.79920000	0.37960000	-3.04690000	1.90340000	-1.7809000	4.3442000	-0.5332000	4.070500	-3.04690000	4.1587000	6.533900	-1.63940000	-3.171400000	-9.96580000	4.000100000	-3.62590000	-5.01160000	-3.62590000	1.5064000
GBMLGG	Tumor	TCGA-16-0846-01	4.117800	-3.6259000	5.681200	6.54780000	5.3498000	4.3133000	-9.965800000	1.80360000	-9.9658000	-9.96580000	-1.39210000	-4.0350000	-9.965800	-3.62590000	-9.9658000	2.04300000	-0.78340000	-2.727400000	-2.63490000	-1.51050000	-9.96580000	0.0440000	-1.46990000	-2.2447000	-2.0529000	6.0966000	0.6050000	3.53120000	1.46520000	-0.07250000	-4.03500000	-0.57560000	1.6920000	6.5620000	3.8905000	3.974600	-1.63940000	4.7887000	6.324800	-3.17140000	-0.859900000	-0.28450000	3.879800000	-1.14880000	-5.57350000	-3.04690000	1.8840000
GBMLGG	Tumor	TCGA-12-5299-01	4.878800	-9.9658000	5.945100	3.36330000	1.9111000	1.6140000	-0.103100000	0.65170000	-9.9658000	0.21540000	0.01580000	-9.9658000	-9.965800	-4.03500000	-0.2671000	-2.38840000	2.31350000	-3.816000000	-4.29340000	-1.21420000	-9.96580000	-2.9324000	-0.16650000	-0.3022000	-2.9324000	5.0308000	2.7972000	2.18940000	1.76170000	0.58590000	2.00040000	5.28400000	0.9642000	6.4833000	4.6600000	2.685000	-9.96580000	5.7066000	5.878700	-9.96580000	-4.608200000	-4.03500000	3.391100000	-3.62590000	-5.57350000	-5.01160000	0.5069000
GBMLGG	Tumor	TCGA-P5-A5EX-01	4.691000	-1.3921000	7.822700	4.62880000	3.6101000	4.2743000	2.367700000	1.37910000	-3.8160000	-4.03500000	1.15770000	-9.9658000	-9.965800	-0.73460000	-4.2934000	2.96370000	0.45520000	-1.883600000	-2.72740000	-3.62590000	-9.96580000	-4.6082000	0.03000000	-9.9658000	-2.1779000	5.7822000	1.7828000	2.12130000	2.45180000	-2.05290000	-1.39210000	4.21500000	1.3956000	3.3090000	0.4233000	5.082000	-0.73460000	7.2316000	6.289900	-9.96580000	-2.177900000	0.78320000	3.254100000	0.42330000	-9.96580000	-2.72740000	2.2543000
GBMLGG	Tumor	TCGA-HT-8563-01	5.193800	-9.9658000	6.418900	4.16200000	4.5687000	4.8635000	-0.968600000	1.28750000	-4.2934000	-2.46590000	1.72730000	-9.9658000	-9.965800	0.43400000	-2.4659000	-3.30760000	0.97160000	-9.965800000	-1.08620000	-2.17790000	-4.03500000	-2.9324000	-1.46990000	-9.9658000	-2.5479000	5.8692000	-1.8314000	0.11240000	-0.78340000	-2.11400000	-4.03500000	-1.28280000	5.0361000	5.4565000	3.2343000	6.151800	1.07790000	5.9023000	7.446900	-5.57350000	-0.452100000	1.96010000	5.431700000	1.83630000	-2.63490000	-0.05740000	3.1028000
GBMLGG	Tumor	TCGA-06-2561-01	4.687700	-9.9658000	7.748800	3.76460000	3.6509000	3.1588000	-2.244700000	-0.71080000	-9.9658000	-4.29340000	-0.55430000	-9.9658000	-9.965800	-1.51050000	-3.0469000	0.50690000	0.42330000	-3.625900000	-1.35480000	-2.17790000	-9.96580000	-4.0350000	-1.43050000	-1.7809000	-1.6850000	4.9093000	0.7832000	1.40110000	0.97160000	-1.02620000	-2.38840000	3.02340000	-1.3921000	4.1203000	0.2522000	2.685000	-4.03500000	6.8813000	6.317600	-9.96580000	-4.035000000	-9.96580000	3.674800000	0.15190000	-5.57350000	-3.45800000	2.0535000
GBMLGG	Tumor	TCGA-DU-7012-01	4.806900	-9.9658000	7.717800	4.62530000	3.5523000	4.9946000	-9.965800000	1.89960000	-9.9658000	-2.38840000	-1.93790000	-9.9658000	-9.965800	1.62340000	-2.0529000	4.66400000	-0.96860000	-0.575600000	0.56660000	-0.94060000	-9.96580000	-1.4699000	0.79160000	-1.0559000	-1.5951000	4.1620000	1.3397000	0.80820000	-2.05290000	-1.55220000	-0.66430000	1.56610000	5.2442000	5.6585000	2.9488000	5.447000	2.76360000	8.0540000	6.945800	-9.96580000	-1.430500000	1.07790000	4.684900000	2.51370000	-1.78090000	0.55680000	4.0462000
GBMLGG	Tumor	TCGA-E1-5322-01	5.296900	-4.2934000	5.436000	5.76900000	5.7830000	0.1903000	-9.965800000	-0.73460000	-9.9658000	-4.60820000	-0.26710000	-9.9658000	-9.965800	-0.35660000	-9.9658000	-1.05590000	-2.24470000	-4.293400000	-1.05590000	-4.29340000	-9.96580000	-2.8262000	-1.05590000	-9.9658000	-3.0469000	5.9076000	-1.1811000	1.49110000	-1.02620000	-3.81600000	-9.96580000	-0.53320000	-4.0350000	0.7146000	-3.0469000	3.333600	-3.04690000	1.4859000	6.564700	-4.60820000	-5.573500000	-4.29340000	3.802300000	-4.29340000	-2.93240000	-5.57350000	1.1050000
GBMLGG	Tumor	TCGA-HT-8558-01	5.113600	-4.0350000	2.242100	1.19600000	1.8604000	-1.5951000	-9.965800000	-3.45800000	-9.9658000	-9.96580000	-2.17790000	-9.9658000	-9.965800	-3.81600000	-9.9658000	-0.73460000	-3.62590000	-4.035000000	-6.50640000	-9.96580000	-9.96580000	-2.3884000	-9.96580000	-1.9942000	0.4761000	6.7609000	0.0854000	-0.21590000	-1.46990000	-1.14880000	-2.24470000	-0.91320000	-5.5735000	-2.9324000	-3.4580000	2.846200	-9.96580000	6.5506000	3.449000	-9.96580000	-5.011600000	-4.60820000	0.595500000	-4.60820000	-4.29340000	-6.50640000	-1.8836000
GBMLGG	Tumor	TCGA-S9-A6U8-01	5.218800	-9.9658000	4.144100	7.35490000	5.7785000	-0.1031000	-9.965800000	-1.08620000	-9.9658000	-4.60820000	0.97890000	-9.9658000	-4.293400	-4.03500000	-3.4580000	0.70580000	-1.59510000	-2.826200000	-3.81600000	-9.96580000	-9.96580000	-1.9379000	-2.93240000	-9.9658000	-2.1140000	5.2698000	-0.3752000	2.25430000	0.94190000	0.67900000	-3.62590000	-0.61930000	-2.7274000	-0.7834000	-1.2142000	4.754900	-3.45800000	2.7357000	6.483500	-1.59510000	-5.573500000	-9.96580000	3.726900000	-3.45800000	-9.96580000	-6.50640000	-0.3383000
GBMLGG	Tumor	TCGA-CS-5393-01	4.781900	-9.9658000	2.435900	2.77210000	1.8404000	-1.1172000	-9.965800000	-5.57350000	-9.9658000	-9.96580000	0.16480000	-9.9658000	-9.965800	0.25220000	-5.5735000	-1.21420000	-2.38840000	-9.965800000	-0.99710000	-2.38840000	-9.96580000	-1.0262000	-2.24470000	-9.9658000	-1.7809000	4.3958000	-0.4521000	0.45520000	-0.02770000	-0.18280000	-4.29340000	-1.35480000	-5.0116000	-3.8160000	-1.8314000	4.329200	-4.29340000	4.5205000	5.570200	-9.96580000	-5.573500000	-4.03500000	3.129400000	-2.93240000	-5.57350000	-9.96580000	-0.5543000
GBMLGG	Tumor	TCGA-HT-7854-01	4.674200	-4.0350000	8.415600	8.55310000	8.7164000	1.3679000	-1.639400000	3.74860000	-9.9658000	-4.29340000	2.87200000	-5.0116000	-5.573500	-0.35660000	-3.4580000	2.84220000	2.37600000	-2.177900000	0.22770000	-1.73220000	-9.96580000	-1.4699000	-1.73220000	-2.6349000	-1.1488000	6.9904000	4.4542000	3.51990000	1.71850000	0.36850000	-3.45800000	5.73960000	-1.1488000	1.8036000	-1.7322000	4.129400	-3.81600000	4.8600000	6.808800	-0.91320000	-4.293400000	-2.54790000	2.803400000	-2.54790000	-9.96580000	-5.57350000	0.1124000
GBMLGG	Tumor	TCGA-HT-7874-01	5.060500	-1.9942000	2.664700	4.63810000	3.6335000	-0.4131000	-9.965800000	-2.63490000	-9.9658000	-9.96580000	-0.53320000	-3.8160000	-9.965800	-1.51050000	-3.3076000	-0.43250000	-2.31470000	-4.608200000	-3.30760000	-9.96580000	-9.96580000	-3.4580000	-2.17790000	-5.5735000	0.6790000	5.9814000	-0.2328000	1.46520000	-0.96860000	0.82460000	-4.03500000	1.46520000	-2.9324000	-2.3147000	-3.3076000	3.408800	-0.04250000	6.5606000	4.566900	-9.96580000	-9.965800000	-9.96580000	0.556800000	-5.57350000	-4.29340000	-5.01160000	-3.4580000
GBMLGG	Tumor	TCGA-RY-A845-01	5.304500	-3.0469000	3.453000	5.91750000	4.4881000	-0.9406000	-9.965800000	-3.45800000	-9.9658000	-4.29340000	-0.24980000	-9.9658000	-9.965800	-1.88360000	-9.9658000	0.04400000	-1.99420000	-3.816000000	-2.54790000	-9.96580000	-9.96580000	-0.2328000	-1.46990000	-9.9658000	-2.3147000	5.8927000	-0.2328000	3.74430000	1.77020000	1.56610000	-3.81600000	-0.37520000	-6.5064000	-1.8314000	-3.6259000	3.632400	-1.63940000	2.0076000	5.762600	-9.96580000	-9.965800000	-4.03500000	2.011100000	-1.93790000	-5.57350000	-9.96580000	-1.7809000
GBMLGG	Tumor	TCGA-06-0132-01	4.120300	-2.2447000	7.595100	5.92010000	5.0224000	4.0295000	0.669900000	1.31090000	-4.0350000	-1.73220000	2.02180000	-9.9658000	-9.965800	-2.72740000	5.4060000	2.19880000	2.93190000	-3.816000000	-2.72740000	-0.75880000	-9.96580000	-2.3147000	0.83270000	-9.9658000	-0.5125000	4.6352000	3.7518000	2.58040000	3.16040000	3.34500000	3.89150000	7.09220000	2.3926000	4.0593000	2.0912000	4.947200	4.42100000	6.4160000	6.691300	-9.96580000	-1.318300000	0.20290000	4.148200000	0.42330000	-1.68500000	-3.45800000	2.2391000
GBMLGG	Tumor	TCGA-HT-7616-01	5.250600	1.9073000	4.460200	4.56810000	3.6816000	4.4970000	-3.171400000	0.70580000	-9.9658000	-0.47190000	1.98590000	-9.9658000	-9.965800	-9.96580000	2.9710000	4.57170000	-1.83140000	0.732100000	-4.03500000	-0.39400000	0.80820000	-3.0469000	0.51700000	-9.9658000	-2.0529000	4.6491000	1.7273000	2.25430000	-0.49210000	0.63320000	-1.43050000	1.42280000	4.4608000	2.8301000	3.1062000	5.275000	-2.54790000	2.7465000	4.631700	-9.96580000	-1.318300000	-0.43250000	3.785700000	2.54370000	-4.03500000	-0.75880000	1.2756000
GBMLGG	Tumor	TCGA-KT-A7W1-01	5.146900	-9.9658000	5.195800	2.57070000	3.3703000	2.8422000	-9.965800000	-1.78090000	-9.9658000	-9.96580000	-0.08770000	-9.9658000	-9.965800	-2.93240000	-4.2934000	-9.96580000	-4.29340000	-4.608200000	-4.29340000	-9.96580000	-9.96580000	-0.6873000	-2.82620000	-0.4131000	-3.1714000	5.0532000	0.1124000	3.85110000	0.45520000	-1.46990000	-3.30760000	0.19030000	1.2516000	6.7554000	4.8963000	1.609300	-2.11400000	3.8411000	6.110000	-9.96580000	-2.727400000	-2.31470000	2.087800000	-2.24470000	-5.57350000	-2.17790000	0.5763000
GBMLGG	Tumor	TCGA-P5-A5F2-01	4.714800	-9.9658000	3.810500	6.90760000	6.0953000	-0.9686000	-4.035000000	-0.75880000	-9.9658000	-9.96580000	0.75790000	-9.9658000	-9.965800	-3.45800000	-9.9658000	-3.04690000	-2.38840000	-9.965800000	-6.50640000	-3.62590000	-9.96580000	-2.5479000	-3.30760000	-9.9658000	-1.8314000	5.3555000	0.3685000	1.33970000	-0.07250000	0.31150000	-3.45800000	0.66080000	-3.4580000	-4.0350000	-4.6082000	2.381600	-5.01160000	2.6962000	5.050500	0.05800000	-4.293400000	-9.96580000	0.848800000	-4.60820000	-5.57350000	-3.04690000	-2.5479000
GBMLGG	Tumor	TCGA-26-5136-01	4.317700	-9.9658000	8.451500	3.29730000	3.5274000	4.1994000	-2.547900000	2.36490000	-3.3076000	-2.93240000	-9.96580000	-9.9658000	-9.965800	-9.96580000	0.7233000	-0.94060000	0.68800000	-9.965800000	-4.03500000	-2.11400000	-9.96580000	-9.9658000	-0.96860000	0.1124000	-2.7274000	4.3992000	-0.5756000	2.35080000	2.38160000	0.88050000	-2.11400000	2.77420000	1.6374000	5.4013000	2.2360000	3.065400	1.11170000	5.1416000	5.719800	-9.96580000	-1.469900000	-0.04250000	4.269900000	-0.24980000	-3.30760000	-2.46590000	2.3308000
GBMLGG	Tumor	TCGA-27-2521-01	5.121500	-9.9658000	5.521700	2.28720000	0.4125000	0.6608000	-9.965800000	-1.59510000	-9.9658000	-9.96580000	-5.01160000	-9.9658000	-9.965800	-2.93240000	-1.5522000	-1.99420000	-2.05290000	-4.608200000	-4.29340000	-4.03500000	-1.99420000	-4.6082000	-0.64160000	-3.3076000	-4.6082000	4.3702000	-1.3183000	0.91910000	-0.55430000	-3.04690000	-2.93240000	2.31350000	-1.6394000	-0.5332000	-1.8836000	3.342100	-1.08620000	0.7233000	5.381700	-9.96580000	-5.573500000	-2.38840000	1.287500000	-2.72740000	-9.96580000	-4.60820000	-1.6850000
GBMLGG	Tumor	TCGA-19-2629-01	5.076000	-4.0350000	5.490300	3.81870000	3.4156000	3.4156000	-9.965800000	1.53660000	-9.9658000	-4.29340000	-1.46990000	-9.9658000	-9.965800	-2.82620000	-4.2934000	1.75750000	-1.24810000	-2.314700000	-2.54790000	-3.17140000	-9.96580000	-0.3940000	-2.72740000	-9.9658000	-3.3076000	6.4770000	-2.3147000	-0.08770000	-3.30760000	-3.17140000	-5.57350000	-1.59510000	0.3573000	3.2466000	1.0433000	4.292100	-1.68500000	5.0202000	5.963700	-5.01160000	-4.608200000	-0.19930000	3.733500000	-2.31470000	-3.62590000	-5.57350000	1.7870000
GBMLGG	Tumor	TCGA-06-0238-01	3.901200	-4.0350000	5.379900	6.74900000	6.1821000	2.3366000	-1.595100000	1.52160000	-9.9658000	3.88570000	-0.73460000	-9.9658000	-9.965800	1.35110000	5.4206000	0.55680000	0.46570000	-9.965800000	-2.38840000	1.51650000	-1.31830000	-2.3147000	1.08470000	-2.3884000	-2.1140000	3.9431000	0.5271000	2.16060000	1.06420000	-0.05740000	-3.45800000	5.72360000	0.7058000	4.6142000	1.4011000	2.815800	1.30510000	4.2165000	5.866900	-4.29340000	-1.732200000	-0.64160000	3.074000000	-0.49210000	-3.45800000	-3.17140000	0.6699000
GBMLGG	Tumor	TCGA-06-0749-01	4.322700	-9.9658000	5.994600	6.12740000	5.7129000	2.6371000	-4.293400000	-1.39210000	-9.9658000	-9.96580000	1.31670000	-9.9658000	-9.965800	-0.99710000	0.2642000	1.55630000	-1.05590000	-9.965800000	-0.45210000	-0.15040000	-9.96580000	-2.8262000	-1.11720000	-0.4521000	-0.4325000	4.3709000	0.5271000	1.84040000	-0.85990000	-1.68500000	-4.60820000	1.96010000	-2.7274000	2.3677000	-0.9686000	1.692000	0.19030000	4.8146000	7.003300	-9.96580000	-4.293400000	-1.59510000	2.573100000	-2.46590000	-3.04690000	-5.01160000	1.0151000
GBMLGG	Tumor	TCGA-CS-5396-01	5.226500	-1.7322000	3.655500	2.08440000	1.6187000	1.5165000	-9.965800000	-3.45800000	-9.9658000	-4.29340000	3.56330000	-9.9658000	-9.965800	-1.88360000	4.7997000	-2.82620000	-9.96580000	-9.965800000	-4.29340000	-2.11400000	-4.03500000	-2.2447000	-2.24470000	-3.6259000	-3.0469000	4.8535000	-0.9971000	-2.46590000	-3.81600000	-5.01160000	-4.03500000	-0.99710000	0.0854000	-0.5973000	-3.6259000	3.330700	-1.08620000	1.2209000	6.528900	-9.96580000	-9.965800000	-2.93240000	1.299200000	-1.35480000	-4.29340000	-3.81600000	-1.7322000
GBMLGG	Tumor	TCGA-HT-7680-01	4.867900	-9.9658000	6.660900	8.75440000	7.5741000	1.8484000	-9.965800000	0.80820000	-9.9658000	-9.96580000	1.44410000	-9.9658000	-9.965800	-0.10310000	-1.2828000	0.89610000	-0.91320000	-2.826200000	-1.93790000	-9.96580000	-9.96580000	-1.8836000	-9.96580000	-1.2481000	1.0983000	4.9175000	-0.3022000	2.15410000	0.00140000	2.18300000	-4.03500000	4.89000000	-3.3076000	-1.1488000	-3.0469000	4.071300	-2.63490000	3.0944000	5.746600	-4.60820000	-4.035000000	-2.05290000	2.362000000	-0.16650000	-3.17140000	-6.50640000	-0.0425000
GBMLGG	Tumor	TCGA-S9-A7IS-01	5.463400	-9.9658000	2.459700	2.31350000	2.0395000	1.3283000	-9.965800000	-2.54790000	-9.9658000	-4.29340000	1.41200000	-9.9658000	-9.965800	-0.68730000	-5.5735000	-2.38840000	-1.63940000	-3.458000000	-3.04690000	-4.03500000	-9.96580000	-1.0862000	-1.93790000	-9.9658000	-4.6082000	5.0717000	3.6301000	0.97160000	-2.93240000	-2.72740000	-9.96580000	4.27430000	-1.2142000	1.6695000	-0.5332000	2.381600	-1.43050000	0.5955000	5.051900	-9.96580000	-5.573500000	-4.03500000	1.655800000	-2.54790000	-9.96580000	-2.46590000	-1.2142000
GBMLGG	Tumor	TCGA-06-0174-01	5.042700	-3.6259000	5.907600	2.68280000	2.4908000	1.3109000	-4.293400000	-0.75880000	-9.9658000	-9.96580000	-2.38840000	-9.9658000	-9.965800	-1.88360000	-1.3921000	-3.81600000	-0.39400000	-9.965800000	-4.60820000	-3.62590000	-9.96580000	0.2642000	-0.80840000	0.1124000	-2.8262000	4.5142000	-0.7588000	-0.32010000	-0.02770000	-1.63940000	-5.57350000	4.74310000	-1.7809000	1.2209000	-0.9971000	2.347900	-3.81600000	2.9281000	5.389600	-9.96580000	-3.458000000	-1.93790000	2.553600000	-2.46590000	-5.01160000	-5.57350000	0.4016000
GBMLGG	Tumor	TCGA-HW-7486-01	4.815100	-4.0350000	3.034000	3.89540000	2.5948000	0.7664000	-9.965800000	-3.62590000	-9.9658000	-2.82620000	0.17760000	-9.9658000	-9.965800	-4.03500000	-1.7322000	1.44940000	-3.81600000	-1.430500000	-3.17140000	-9.96580000	-9.96580000	-9.9658000	0.03000000	-3.3076000	-1.9942000	5.5392000	-1.8836000	2.63950000	0.31150000	1.54150000	-6.50640000	-1.31830000	-2.3884000	0.8488000	-3.1714000	4.369500	1.77020000	3.5742000	5.615000	-9.96580000	-5.573500000	-2.54790000	2.982000000	-3.81600000	-3.81600000	-9.96580000	-0.0425000
GBMLGG	Tumor	TCGA-P5-A5F1-01	4.571700	-9.9658000	4.292900	2.00400000	0.7146000	2.2753000	-9.965800000	-0.66430000	-9.9658000	-1.88360000	2.16060000	-9.9658000	-9.965800	-2.54790000	-0.6643000	1.57090000	-0.68730000	-2.932400000	-4.60820000	-2.63490000	-9.96580000	-0.4719000	-0.43250000	-3.6259000	-4.2934000	5.2634000	-3.3076000	2.07070000	0.98620000	0.58590000	-1.99420000	-2.93240000	-0.1665000	1.1184000	0.7832000	3.633500	-4.03500000	1.6785000	5.530200	-9.96580000	-9.965800000	-1.59510000	2.272300000	-2.46590000	-5.57350000	-9.96580000	-0.3940000
GBMLGG	Tumor	TCGA-DU-7011-01	4.386900	-9.9658000	5.282100	4.56380000	4.3618000	1.0642000	-9.965800000	0.17760000	-9.9658000	-3.62590000	0.04400000	-5.0116000	-9.965800	-2.31470000	-3.3076000	3.05150000	-3.17140000	-1.994200000	-3.62590000	-4.60820000	-4.29340000	-1.8314000	-1.39210000	-3.3076000	-1.5105000	5.6761000	0.0718000	1.92260000	-0.51250000	-0.49210000	-2.38840000	-0.10310000	1.6649000	1.9490000	2.6255000	5.917700	-5.57350000	2.7636000	5.723300	-9.96580000	-4.293400000	-2.38840000	3.303200000	-1.14880000	-4.03500000	-5.01160000	0.3460000
GBMLGG	Tumor	TCGA-06-5414-01	5.150200	-9.9658000	7.429800	2.92430000	1.9340000	2.5683000	-0.356600000	-0.96860000	-9.9658000	0.43400000	-3.04690000	-9.9658000	-9.965800	-0.05740000	0.3231000	-2.72740000	3.48810000	-9.965800000	-1.68500000	-3.81600000	-2.93240000	-1.7809000	-0.78340000	-4.2934000	-2.3884000	5.7436000	1.6740000	2.14760000	4.40740000	2.13450000	-0.99710000	6.78970000	1.0151000	4.7421000	3.6440000	1.183300	-1.83140000	6.6039000	6.714900	-9.96580000	-3.816000000	-3.81600000	3.337900000	-0.07250000	-3.30760000	-2.82620000	1.9895000
GBMLGG	Tumor	TCGA-P5-A77X-01	4.427000	-3.1714000	2.150900	-0.19930000	-0.0877000	-0.9132000	-9.965800000	-4.60820000	-9.9658000	-4.29340000	-1.24810000	-9.9658000	-9.965800	-2.93240000	-9.9658000	-0.13450000	-4.29340000	-9.965800000	-4.60820000	-9.96580000	-9.96580000	-3.4580000	-2.82620000	-5.0116000	-1.8836000	4.9346000	-3.8160000	0.58590000	-0.73460000	0.70580000	-5.01160000	-4.60820000	-4.6082000	-3.4580000	-2.1140000	3.310500	-3.81600000	5.5258000	3.920400	-5.57350000	-9.965800000	-9.96580000	0.527100000	-9.96580000	-5.57350000	-5.57350000	-1.5951000
GBMLGG	Tumor	TCGA-28-5207-01	5.141600	-3.4580000	3.718200	7.31060000	5.9975000	2.8402000	-9.965800000	-0.78340000	-9.9658000	-2.63490000	4.06960000	-2.8262000	-5.011600	-0.26710000	-1.7809000	2.02180000	-1.68500000	-2.114000000	0.62390000	-3.45800000	-9.96580000	-2.8262000	-1.59510000	-0.9971000	-0.7108000	5.5488000	1.8840000	2.13450000	-0.24980000	-1.43050000	-2.93240000	2.30770000	1.8564000	2.5112000	0.7999000	3.936500	-1.35480000	4.3876000	6.341100	-9.96580000	-3.816000000	-0.33830000	2.817800000	-1.39210000	-9.96580000	-3.30760000	1.3679000
GBMLGG	Tumor	TCGA-VM-A8CA-01	4.566300	-0.5973000	5.010400	6.85230000	6.2867000	1.1833000	-4.293400000	-0.78340000	-9.9658000	-9.96580000	0.08540000	-9.9658000	-9.965800	-0.57560000	-1.8314000	1.53660000	-2.72740000	-4.608200000	-1.31830000	-9.96580000	-9.96580000	-2.5479000	-0.35660000	-1.0559000	-1.1172000	5.2980000	3.0340000	2.19570000	0.17760000	-0.19930000	-0.88630000	1.15120000	-6.5064000	-0.2159000	-2.2447000	3.473900	0.74930000	4.6776000	5.435300	-4.60820000	-5.011600000	-5.01160000	1.245500000	-3.81600000	-9.96580000	-6.50640000	-1.6850000
GBMLGG	Tumor	TCGA-DU-7015-01	5.028200	-9.9658000	4.209500	2.14440000	1.7403000	2.0638000	-5.011600000	-2.82620000	-9.9658000	-4.60820000	-0.39400000	-9.9658000	-6.506400	-2.72740000	-0.4921000	1.10500000	-0.39400000	-3.625900000	-2.11400000	-9.96580000	-9.96580000	-3.8160000	-1.83140000	-9.9658000	-4.0350000	5.3576000	-1.3548000	1.05030000	0.37960000	1.61400000	-4.60820000	-1.51050000	1.4600000	1.4065000	0.2277000	4.162800	-1.59510000	1.5514000	6.112700	-9.96580000	-4.035000000	-2.24470000	3.885700000	0.21540000	-9.96580000	-4.60820000	0.8568000
GBMLGG	Tumor	TCGA-TM-A7C5-01	4.865000	-9.9658000	3.586300	6.32450000	6.1235000	0.7233000	-9.965800000	-1.18110000	-9.9658000	-4.03500000	0.16480000	-9.9658000	-9.965800	-3.62590000	1.9188000	0.24000000	-9.96580000	-9.965800000	-4.60820000	-9.96580000	-9.96580000	-9.9658000	-9.96580000	-9.9658000	-3.3076000	5.3331000	-0.1828000	1.24550000	-2.63490000	-2.63490000	-9.96580000	1.79950000	-1.6394000	-1.2481000	-2.5479000	3.857100	2.41980000	1.9377000	4.442300	-5.01160000	-9.965800000	-9.96580000	0.732100000	-4.03500000	-9.96580000	-5.57350000	-2.6349000
GBMLGG	Tumor	TCGA-DU-8162-01	4.961200	-3.0469000	6.014400	7.13680000	6.6778000	0.1257000	-4.293400000	-2.93240000	-9.9658000	-9.96580000	-2.63490000	-5.0116000	-9.965800	-4.03500000	-9.9658000	0.16480000	-0.75880000	-4.035000000	-2.46590000	-9.96580000	-9.96580000	-9.9658000	-2.24470000	-2.5479000	0.5763000	5.8212000	1.8363000	3.23280000	0.43400000	-0.26710000	-4.03500000	3.18920000	-2.5479000	-0.7346000	-1.7809000	3.536200	-9.96580000	7.1361000	5.166400	-4.60820000	-4.035000000	-9.96580000	2.176600000	-4.03500000	-4.29340000	-5.57350000	0.0014000
GBMLGG	Tumor	TCGA-TM-A84O-01	4.515400	-9.9658000	6.207300	2.46230000	1.6785000	1.5661000	-9.965800000	-5.01160000	-9.9658000	-9.96580000	1.43880000	-9.9658000	-9.965800	-2.11400000	-2.6349000	2.28130000	-1.78090000	-0.734600000	-2.72740000	-9.96580000	-9.96580000	-1.9379000	-9.96580000	-2.6349000	-2.4659000	6.6558000	-2.9324000	1.44940000	1.05730000	-0.83390000	-3.62590000	-2.72740000	-2.5479000	0.2881000	-0.9132000	3.901200	-2.82620000	3.2466000	5.703200	-4.29340000	-3.816000000	-2.17790000	1.683000000	-2.72740000	-5.01160000	-4.03500000	-0.2328000
GBMLGG	Tumor	TCGA-06-5410-01	4.446300	-9.9658000	9.099900	5.29830000	4.2548000	4.5148000	4.382000000	1.40110000	-4.2934000	4.99820000	1.61870000	-9.9658000	-9.965800	1.79120000	9.9469000	1.93770000	5.49410000	-3.171400000	-0.43250000	3.72480000	1.65120000	-2.4659000	1.26360000	-1.0262000	-1.7809000	4.0287000	4.1119000	4.86990000	4.68260000	4.59100000	2.46490000	9.19870000	-0.0425000	2.2513000	0.2154000	4.595200	1.26360000	7.8830000	7.173100	-4.60820000	0.015800000	0.93430000	5.669600000	2.12130000	-3.04690000	-2.05290000	3.0876000
GBMLGG	Tumor	TCGA-06-0747-01	4.573600	-9.9658000	4.805900	4.97320000	4.0952000	0.4125000	-4.035000000	-1.51050000	-9.9658000	-3.45800000	-0.57560000	-9.9658000	-9.965800	-2.72740000	-2.6349000	-3.45800000	-2.46590000	-9.965800000	-6.50640000	-3.81600000	-9.96580000	1.0363000	-2.63490000	0.3346000	-4.2934000	4.9946000	-0.2845000	3.32640000	1.77440000	0.11240000	-3.45800000	2.54870000	0.3231000	2.0810000	2.1830000	2.163800	-4.03500000	7.2127000	6.548000	-9.96580000	-9.965800000	-3.81600000	2.299000000	-2.93240000	-5.01160000	-5.01160000	0.3573000
GBMLGG	Tumor	TCGA-FG-A60K-01	4.991000	-9.9658000	2.676000	0.43400000	0.4552000	0.6332000	-9.965800000	-5.01160000	-9.9658000	-9.96580000	-1.88360000	-9.9658000	-9.965800	-2.46590000	-1.4699000	-0.78340000	-3.81600000	-9.965800000	-2.63490000	-9.96580000	-9.96580000	-1.8836000	-1.31830000	-9.9658000	-2.5479000	6.1115000	1.7532000	3.99380000	2.31930000	2.72490000	-4.03500000	0.25220000	-5.0116000	-0.2159000	-4.0350000	3.171700	-0.24980000	3.5436000	5.552500	-3.17140000	-9.965800000	-1.93790000	0.506900000	-3.81600000	-9.96580000	-5.57350000	-2.1779000
GBMLGG	Tumor	TCGA-S9-A7R3-01	4.964400	-9.9658000	3.773000	8.86020000	7.5786000	0.5568000	-9.965800000	0.42330000	-9.9658000	-9.96580000	0.33460000	-9.9658000	-9.965800	-1.08620000	-1.6850000	1.44410000	-9.96580000	-0.199300000	-2.17790000	-9.96580000	-9.96580000	-1.3921000	-0.75880000	-4.0350000	-3.3076000	4.1587000	1.7786000	2.48050000	0.16480000	0.36850000	-4.60820000	2.13130000	-2.6349000	-1.7322000	-2.7274000	4.296500	-4.03500000	0.3907000	5.942300	-9.96580000	-5.573500000	-3.62590000	2.646400000	-3.17140000	-3.45800000	-5.57350000	-0.8084000
GBMLGG	Tumor	TCGA-TQ-A7RN-01	5.248000	-9.9658000	3.290000	3.88470000	2.9984000	-1.5522000	-5.011600000	-2.63490000	-9.9658000	-3.45800000	-0.28450000	-9.9658000	-9.965800	-3.17140000	-1.3548000	-0.41310000	-4.60820000	-5.011600000	-2.93240000	-4.29340000	-9.96580000	-2.3884000	-3.04690000	-1.5951000	-3.1714000	6.7714000	-1.9379000	2.55850000	0.73210000	0.83270000	-4.60820000	-1.63940000	-1.7809000	-1.7322000	-3.6259000	3.935600	0.39070000	3.8729000	5.496400	-9.96580000	-5.011600000	-5.57350000	0.465700000	-5.57350000	-9.96580000	-6.50640000	-2.6349000
GBMLGG	Tumor	TCGA-28-2513-01	4.101900	-9.9658000	8.417600	3.09610000	1.4281000	2.6984000	1.251600000	1.26360000	-9.9658000	-1.31830000	0.89610000	-9.9658000	-9.965800	2.08100000	0.0440000	-1.35480000	3.68720000	-9.965800000	-0.43250000	-2.54790000	-9.96580000	0.6145000	1.44410000	-1.2828000	-2.4659000	5.1190000	0.4967000	3.10790000	2.99480000	3.04460000	1.48590000	6.83800000	3.2572000	6.9863000	5.8261000	4.619500	3.21580000	8.7065000	6.760800	-9.96580000	-3.625900000	-1.55220000	3.813600000	2.80340000	-3.17140000	-1.78090000	1.6875000
GBMLGG	Tumor	TCGA-DU-A6S6-01	5.378200	-9.9658000	4.073000	4.18910000	3.1765000	-1.3921000	-9.965800000	-1.51050000	-9.9658000	-3.45800000	-3.17140000	-9.9658000	-9.965800	-3.45800000	-3.0469000	1.48590000	-4.03500000	-9.965800000	-5.57350000	-9.96580000	-9.96580000	-4.0350000	-9.96580000	-0.9132000	-1.0862000	6.5264000	-3.1714000	1.05030000	-0.21590000	-0.15040000	-2.54790000	-2.54790000	-5.5735000	-2.6349000	-3.8160000	3.768800	3.64740000	5.4283000	4.473200	-9.96580000	-9.965800000	-9.96580000	0.556800000	-2.93240000	-9.96580000	-6.50640000	-1.8836000
GBMLGG	Tumor	TCGA-S9-A7R2-01	4.400600	-9.9658000	5.183100	4.75010000	3.6520000	4.1820000	-9.965800000	-3.62590000	-9.9658000	-9.96580000	-1.28280000	-0.9132000	-9.965800	-0.30220000	-4.2934000	1.07790000	-2.17790000	-3.816000000	-1.63940000	-3.81600000	-9.96580000	-3.8160000	-9.96580000	0.0854000	-0.3940000	4.2877000	-1.5951000	1.36230000	-0.45210000	1.76600000	-1.39210000	-1.51050000	-0.3566000	1.3846000	-0.6873000	5.301600	-3.62590000	3.8581000	6.651100	-4.29340000	-0.575600000	-0.33830000	3.666900000	-0.16650000	-5.01160000	-3.45800000	0.9935000
GBMLGG	Tumor	TCGA-P5-A735-01	5.094300	-9.9658000	3.074000	2.25430000	0.2642000	-2.1140000	-9.965800000	-2.63490000	-9.9658000	-9.96580000	-2.05290000	-9.9658000	-9.965800	-2.38840000	-2.9324000	0.04400000	-1.83140000	-3.307600000	-2.72740000	-9.96580000	-9.96580000	-1.8314000	-3.30760000	-2.7274000	-4.2934000	6.1467000	-3.6259000	2.31060000	0.52710000	-0.11870000	-1.83140000	-4.29340000	-4.6082000	-3.8160000	-9.9658000	2.877900	-2.05290000	0.3115000	5.389300	-9.96580000	-9.965800000	-9.96580000	2.449200000	-3.62590000	-9.96580000	-6.50640000	-1.8314000
GBMLGG	Tumor	TCGA-76-4927-01	5.100200	-9.9658000	7.861300	4.71430000	3.3293000	2.5900000	-0.042500000	-0.57560000	-9.9658000	-0.24980000	-0.47190000	-9.9658000	-9.965800	-2.93240000	0.2998000	-0.32010000	0.88050000	-9.965800000	-4.03500000	-2.24470000	-9.96580000	-0.5543000	0.00140000	-1.4305000	-2.8262000	4.9764000	3.0774000	1.66950000	1.30510000	0.66990000	2.08100000	4.16760000	0.8164000	2.8280000	0.2400000	4.707700	-1.78090000	5.4030000	6.504300	-9.96580000	-3.458000000	-1.93790000	3.845100000	-1.05590000	-9.96580000	-3.17140000	1.9786000
GBMLGG	Tumor	TCGA-HT-7691-01	4.858500	-0.6416000	7.676700	8.22260000	8.3730000	1.5064000	-5.011600000	0.47610000	-9.9658000	-3.62590000	2.63020000	-9.9658000	-9.965800	0.05800000	0.3796000	0.56660000	1.26960000	-3.307600000	-0.37520000	-2.11400000	-9.96580000	-1.8836000	-3.04690000	-1.3921000	-1.3921000	4.4450000	2.3564000	2.84420000	-0.08770000	-1.46990000	-4.29340000	3.59710000	-1.9942000	-0.9686000	-3.1714000	3.272200	-4.03500000	6.9841000	5.822200	-4.60820000	-3.816000000	-1.93790000	2.036000000	-2.72740000	-5.57350000	-3.30760000	-0.0130000
GBMLGG	Tumor	TCGA-FG-A6J1-01	4.300200	-1.3183000	3.513600	5.59790000	5.2184000	1.7097000	-9.965800000	-1.63940000	-9.9658000	-9.96580000	-0.91320000	-9.9658000	-5.011600	-0.64160000	-3.4580000	-1.11720000	-2.54790000	-9.965800000	-3.17140000	-9.96580000	-9.96580000	-1.0862000	0.88050000	-1.3921000	-2.8262000	5.3352000	1.0503000	2.87600000	0.65170000	-1.99420000	-6.50640000	-1.02620000	-4.0350000	-1.5522000	-3.1714000	3.542400	-1.31830000	4.1061000	4.793400	-9.96580000	-4.608200000	-9.96580000	-0.072500000	-3.45800000	-9.96580000	-5.57350000	-1.6850000
GBMLGG	Tumor	TCGA-DU-6402-01	5.183100	-9.9658000	8.513200	0.79160000	1.5366000	3.9440000	0.547000000	-1.18110000	-9.9658000	-2.38840000	-0.51250000	-9.9658000	-9.965800	-0.11870000	-3.6259000	-1.02620000	0.90380000	-4.035000000	-3.30760000	-2.82620000	-3.30760000	-0.9971000	-0.85990000	-4.2934000	-3.1714000	5.7512000	-2.6349000	0.39070000	1.09830000	1.59980000	-1.39210000	3.23590000	2.0147000	2.9450000	-0.0877000	1.891800	-2.46590000	8.2057000	6.567300	-9.96580000	-2.727400000	-2.11400000	2.870100000	1.35110000	-1.83140000	-5.01160000	1.9226000
GBMLGG	Tumor	TCGA-HT-8104-01	5.178400	-9.9658000	5.366400	2.60190000	3.0270000	2.3251000	-9.965800000	-0.59730000	-9.9658000	-9.96580000	-0.23280000	-3.8160000	-4.293400	-0.32010000	-3.4580000	0.01580000	-2.05290000	-3.816000000	-2.31470000	-2.38840000	-9.96580000	-1.9379000	-1.21420000	-1.9942000	-2.1140000	6.4816000	2.5413000	2.13780000	0.70580000	3.80020000	-5.01160000	1.62340000	1.8119000	4.0304000	0.4761000	2.459700	-3.81600000	6.0843000	6.698400	-3.45800000	-2.114000000	-2.72740000	2.967400000	-1.88360000	-5.01160000	-4.60820000	0.8883000
GBMLGG	Tumor	TCGA-FN-7833-01	5.089600	-3.8160000	9.110300	8.25030000	8.5798000	2.1147000	-9.965800000	4.44370000	-9.9658000	-1.31830000	0.74930000	-5.0116000	-9.965800	-2.93240000	-3.8160000	4.41760000	-1.43050000	1.384600000	-2.54790000	-1.55220000	-9.96580000	-2.8262000	-0.80840000	-9.9658000	-4.2934000	5.8402000	-1.6394000	3.58750000	1.12500000	-0.04250000	-3.45800000	-0.51250000	-1.5951000	4.7549000	0.0718000	3.711600	-0.51250000	0.0580000	6.354900	-4.29340000	-9.965800000	-9.96580000	5.246800000	-0.71080000	-3.30760000	-4.60820000	2.5036000
GBMLGG	Tumor	TCGA-HT-7473-01	4.744200	-9.9658000	7.400700	3.32780000	2.9820000	2.7249000	-4.293400000	-0.80840000	-9.9658000	-3.30760000	2.37880000	-9.9658000	-5.573500	-9.96580000	4.1002000	1.54150000	0.36850000	-1.732200000	-0.75880000	-3.04690000	-1.63940000	-1.7322000	-3.62590000	-3.8160000	-1.7809000	5.4624000	2.1925000	2.70070000	1.51150000	3.15070000	-0.47190000	1.71410000	-0.7588000	2.3508000	-1.0262000	5.524500	-3.81600000	2.3479000	6.795500	-4.29340000	-4.035000000	-2.93240000	4.197000000	1.59500000	-2.38840000	-4.60820000	1.7316000
GBMLGG	Tumor	TCGA-06-0645-01	4.742600	-9.9658000	9.220300	6.66660000	5.8990000	3.0602000	2.056900000	2.26930000	-9.9658000	0.72330000	0.33460000	-9.9658000	-9.965800	-1.68500000	1.1770000	1.21470000	4.28770000	-9.965800000	-1.88360000	-1.08620000	-1.46990000	-4.2934000	1.25760000	-1.3183000	-1.7322000	5.6346000	4.5060000	4.27950000	5.33810000	3.19710000	3.18440000	8.27310000	0.9862000	4.7746000	1.1641000	4.926500	-1.63940000	4.5217000	6.844000	-9.96580000	-2.727400000	0.04400000	5.188700000	-0.13450000	-1.63940000	-2.46590000	3.0723000
GBMLGG	Tumor	TCGA-06-2565-01	5.173200	-3.6259000	7.110600	3.32930000	2.4883000	2.5087000	-4.035000000	-0.33830000	-9.9658000	-9.96580000	-0.61930000	-9.9658000	-9.965800	-9.96580000	-3.0469000	-1.24810000	-0.94060000	-3.625900000	-3.30760000	-1.83140000	0.98620000	-0.2671000	0.25220000	-9.9658000	-2.5479000	5.0657000	-0.5543000	1.86830000	-0.99710000	-1.63940000	-5.57350000	3.30760000	1.8957000	4.6358000	2.0707000	3.638200	-2.38840000	2.8701000	6.510300	-5.01160000	-4.035000000	-0.80840000	3.252600000	-0.41310000	-2.93240000	-2.82620000	1.2209000
GBMLGG	Tumor	TCGA-HT-8019-01	4.430400	-9.9658000	1.664900	2.42520000	1.3735000	-2.1140000	-9.965800000	-9.96580000	-9.9658000	-9.96580000	-2.46590000	-9.9658000	-9.965800	-2.11400000	-3.0469000	2.18300000	-3.45800000	-2.388400000	-4.60820000	-9.96580000	-9.96580000	-3.1714000	-4.03500000	-2.1779000	0.6880000	6.1819000	-0.0277000	1.61400000	-1.78090000	-0.43250000	-4.60820000	-0.99710000	-5.0116000	-2.3884000	-2.8262000	2.958100	-5.57350000	7.0412000	3.275200	-4.60820000	-5.011600000	-5.01160000	-0.150400000	-9.96580000	-5.57350000	-9.96580000	-4.2934000
GBMLGG	Tumor	TCGA-06-0130-01	4.531100	-3.8160000	10.046700	7.34640000	6.5427000	5.5990000	-1.354800000	3.81870000	4.7872000	1.69640000	1.29340000	-4.0350000	-9.965800	0.41250000	5.9491000	2.50610000	0.32310000	-0.859900000	0.01580000	1.32250000	-1.68500000	-2.1779000	3.19390000	-9.9658000	-1.3548000	3.3633000	0.5763000	2.86020000	1.47040000	0.85680000	-0.49210000	2.19250000	6.4524000	7.7361000	5.1437000	6.154800	2.65790000	6.1829000	6.818400	-9.96580000	0.783200000	2.07760000	5.005900000	3.48040000	-1.78090000	-0.91320000	3.8511000
GBMLGG	Tumor	TCGA-06-0750-01	4.380000	-9.9658000	7.891400	5.45950000	4.6393000	2.8760000	0.964200000	1.84840000	-9.9658000	1.01510000	2.44650000	-2.3147000	-9.965800	-1.88360000	2.8720000	-0.43250000	1.81190000	-9.965800000	-3.04690000	-0.23280000	-2.46590000	-3.3076000	0.70580000	-0.9971000	-2.3884000	5.0357000	3.5086000	3.12780000	2.54370000	1.70970000	2.13450000	4.48030000	2.3280000	6.3022000	5.1375000	5.259700	-2.31470000	6.9794000	6.111300	-4.60820000	-2.547900000	-1.14880000	2.844200000	-1.08620000	-3.81600000	-4.03500000	0.9493000
GBMLGG	Tumor	TCGA-DB-A4XF-01	4.836000	-3.8160000	2.805500	1.61400000	0.9789000	-0.1993000	-9.965800000	-3.62590000	-9.9658000	-9.96580000	1.12500000	-9.9658000	-9.965800	-1.99420000	-9.9658000	-0.07250000	-2.72740000	-3.816000000	-2.54790000	-3.81600000	-9.96580000	-2.0529000	-0.68730000	-9.9658000	-1.6850000	6.0734000	-1.3548000	1.90730000	0.46570000	2.42790000	-1.88360000	-1.35480000	-1.3921000	-2.0529000	-2.7274000	4.090900	-4.03500000	5.2634000	5.000500	-9.96580000	-4.293400000	-9.96580000	1.138200000	-4.60820000	-5.01160000	-6.50640000	-1.1488000
GBMLGG	Tumor	TCGA-HT-A5RA-01	4.909300	-9.9658000	7.301300	0.90380000	0.9493000	3.5706000	-9.965800000	-1.02620000	-9.9658000	-3.81600000	-1.55220000	-5.0116000	-5.573500	-0.88630000	-1.4699000	-2.93240000	-0.35660000	-4.293400000	-2.24470000	-3.45800000	-9.96580000	-0.1993000	0.97160000	-1.5105000	-9.9658000	7.5023000	0.3685000	2.56830000	1.82010000	-1.46990000	-9.96580000	2.58280000	5.0077000	7.3964000	4.2563000	2.141100	-1.73220000	4.0773000	6.328200	-9.96580000	-4.293400000	-0.35660000	2.772100000	0.57630000	-5.01160000	-2.31470000	0.8246000
GBMLGG	Tumor	TCGA-E1-A7YL-01	4.279500	-9.9658000	6.837700	2.70950000	2.8260000	3.4868000	-1.780900000	-1.02620000	-9.9658000	-2.63490000	-1.28280000	-4.0350000	-9.965800	-3.17140000	-0.2159000	-3.81600000	0.03000000	-5.011600000	-4.60820000	-2.63490000	-9.96580000	-0.6873000	0.79160000	-0.3022000	3.4048000	5.0171000	1.0151000	2.25430000	1.67400000	0.65170000	-1.68500000	2.27530000	1.9712000	2.1280000	-0.5973000	3.009200	3.97280000	5.6398000	6.101400	-5.57350000	-4.608200000	-1.88360000	0.864700000	-0.83390000	-2.63490000	-1.93790000	0.8488000
GBMLGG	Tumor	TCGA-27-1831-01	3.427700	-9.9658000	8.622500	5.71780000	3.7730000	2.6510000	-0.533200000	1.81190000	-9.9658000	-9.96580000	1.35670000	-9.9658000	-9.965800	-0.61930000	-3.3076000	-1.63940000	1.42280000	-0.808400000	-4.03500000	-9.96580000	-9.96580000	-1.7809000	0.11240000	-0.2671000	-2.2447000	3.1604000	0.8327000	2.13780000	0.91150000	-1.99420000	-1.59510000	5.02860000	1.1316000	6.0273000	4.2289000	3.111200	-1.46990000	7.0266000	4.604700	-9.96580000	-2.177900000	0.60500000	2.328000000	-0.55430000	-9.96580000	-6.50640000	0.4233000
GBMLGG	Tumor	TCGA-HT-A61B-01	4.875800	-9.9658000	3.217400	5.73830000	4.1384000	1.6512000	-9.965800000	-2.05290000	-9.9658000	-3.04690000	-0.96860000	-9.9658000	-9.965800	-2.63490000	-3.1714000	0.31150000	-1.31830000	-9.965800000	-1.73220000	-9.96580000	-9.96580000	-0.9971000	-3.45800000	-3.8160000	-4.2934000	5.0229000	-1.6394000	2.67600000	0.17760000	-1.83140000	-5.57350000	-1.18110000	-1.9379000	2.8877000	0.2881000	5.030400	-2.93240000	1.3567000	6.065900	-9.96580000	-4.608200000	-2.11400000	4.208800000	-1.28280000	-2.93240000	-6.50640000	1.7273000
GBMLGG	Tumor	TCGA-TM-A7CA-01	5.468900	-9.9658000	3.243500	4.17160000	3.4622000	-0.8863000	-9.965800000	-3.62590000	-9.9658000	-9.96580000	-2.11400000	-9.9658000	-9.965800	-3.62590000	-2.5479000	0.29980000	-4.03500000	-9.965800000	-4.03500000	-9.96580000	-9.96580000	-0.0130000	-3.62590000	-9.9658000	-1.8836000	5.5479000	-1.1172000	2.62080000	1.02220000	-0.18280000	-3.62590000	-0.96860000	-4.0350000	-3.0469000	-4.6082000	3.150700	-5.01160000	3.8896000	4.546600	-9.96580000	-5.011600000	-9.96580000	2.186200000	-5.01160000	-9.96580000	-9.96580000	-1.4305000
GBMLGG	Tumor	TCGA-06-5416-01	5.511600	-9.9658000	6.157900	4.33210000	3.3307000	1.8762000	-9.965800000	-0.08770000	-9.9658000	-3.04690000	-2.54790000	-9.9658000	-9.965800	-3.17140000	-2.7274000	-0.35660000	-1.31830000	-3.046900000	-3.45800000	-9.96580000	-9.96580000	-1.3183000	-1.55220000	0.9268000	0.5666000	3.7783000	0.5470000	0.69690000	-2.38840000	-3.04690000	-1.14880000	1.99680000	0.3460000	2.2019000	-0.9406000	3.206500	-2.05290000	4.1053000	3.030500	-9.96580000	-3.816000000	0.01580000	0.071800000	-2.31470000	-4.03500000	-2.54790000	-1.3548000
GBMLGG	Tumor	TCGA-HT-7684-01	3.904100	-2.2447000	7.758200	6.21080000	6.1843000	0.0990000	-5.011600000	-0.71080000	-9.9658000	-3.30760000	3.41290000	-9.9658000	-9.965800	-1.08620000	-3.0469000	-2.54790000	0.20290000	-9.965800000	-2.93240000	-3.30760000	-9.96580000	0.5470000	-2.93240000	-4.0350000	-6.5064000	5.8627000	1.2085000	2.06730000	2.11470000	-1.73220000	-6.50640000	1.78700000	-3.8160000	-3.1714000	-4.6082000	2.226800	-1.59510000	2.2299000	5.544100	-9.96580000	-9.965800000	-4.03500000	1.655800000	-6.50640000	-5.57350000	-9.96580000	-1.9379000
GBMLGG	Tumor	TCGA-HW-8322-01	5.264900	-9.9658000	2.735700	1.95270000	1.9073000	0.9642000	-9.965800000	-3.04690000	-9.9658000	-2.46590000	-0.10310000	-5.5735000	-9.965800	-4.03500000	0.5069000	2.89740000	-2.17790000	-1.780900000	-3.17140000	-3.17140000	3.73560000	-1.1488000	-0.23280000	-3.6259000	-2.4659000	5.3259000	0.9716000	2.14110000	-0.47190000	1.39560000	-4.03500000	0.27620000	-1.0262000	-0.1187000	-2.1140000	3.784600	1.08470000	3.4424000	4.767200	-9.96580000	-4.608200000	-9.96580000	2.131300000	-2.17790000	-3.17140000	-3.04690000	-0.6643000
GBMLGG	Tumor	TCGA-S9-A6U9-01	4.728500	-9.9658000	6.381500	8.10580000	8.1828000	1.5465000	-4.293400000	1.21470000	-9.9658000	-4.29340000	2.63480000	-9.9658000	-9.965800	-0.55430000	1.1184000	3.68720000	-3.04690000	0.177600000	-1.99420000	-1.83140000	-9.96580000	-3.8160000	-0.78340000	-3.6259000	-4.0350000	5.1231000	3.2220000	2.74870000	0.77480000	-2.05290000	-3.62590000	3.42910000	-0.9686000	-1.6850000	-0.5125000	4.526800	-2.31470000	0.8488000	6.544400	-9.96580000	-9.965800000	-3.81600000	2.707300000	-6.50640000	-4.60820000	-5.01160000	-0.7834000
GBMLGG	Tumor	TCGA-HT-7676-01	4.665700	-9.9658000	2.876000	2.58760000	2.1766000	0.9716000	-9.965800000	-9.96580000	-9.9658000	-3.81600000	0.05800000	-9.9658000	-9.965800	-0.80840000	-2.9324000	2.04650000	-1.08620000	-2.547900000	-1.99420000	-3.30760000	-9.96580000	-1.6394000	-1.55220000	-9.9658000	-4.2934000	4.8207000	-2.1779000	2.60670000	1.94150000	1.35110000	-2.54790000	-0.88630000	-3.8160000	-1.7809000	-2.1140000	4.083300	-2.72740000	0.1519000	6.268900	-3.45800000	-4.608200000	-9.96580000	3.789800000	-5.01160000	-9.96580000	-6.50640000	0.3231000
GBMLGG	Tumor	TCGA-HT-7469-01	5.502700	-9.9658000	5.007700	2.18300000	2.8096000	-0.2671000	-9.965800000	-1.93790000	-9.9658000	-9.96580000	-2.11400000	-9.9658000	-9.965800	-9.96580000	-9.9658000	-1.83140000	-4.03500000	-3.625900000	-2.93240000	-3.81600000	-9.96580000	-0.5756000	-9.96580000	-1.4305000	-5.0116000	4.1652000	1.8323000	2.43590000	0.76640000	-3.62590000	-9.96580000	3.04110000	-1.1811000	0.1648000	0.4865000	2.007600	0.80820000	6.3031000	5.171200	-4.29340000	-5.573500000	-2.72740000	2.087800000	-4.29340000	-5.01160000	-9.96580000	-0.7346000
GBMLGG	Tumor	TCGA-DH-A7UU-01	5.118200	-9.9658000	3.263200	6.11790000	4.9360000	-0.7588000	-9.965800000	-3.81600000	-9.9658000	-9.96580000	0.88050000	-9.9658000	-5.573500	-2.82620000	-9.9658000	-0.49210000	-2.24470000	-9.965800000	-1.78090000	-3.81600000	-9.96580000	-1.3183000	-3.81600000	-3.6259000	-2.7274000	5.4327000	-0.2159000	0.71460000	-1.35480000	-2.31470000	-5.01160000	-1.05590000	-2.0529000	-2.0529000	-2.7274000	3.301700	-9.96580000	0.2154000	4.868900	-9.96580000	-5.573500000	-9.96580000	1.895700000	-6.50640000	-5.57350000	-9.96580000	-1.7809000
GBMLGG	Tumor	TCGA-HT-7873-01	4.999600	-9.9658000	4.639900	0.12570000	0.1124000	-0.6416000	-9.965800000	-9.96580000	-9.9658000	-9.96580000	-0.47190000	-9.9658000	-9.965800	-0.41310000	-9.9658000	-1.88360000	-2.93240000	-4.608200000	-2.17790000	-9.96580000	-9.96580000	1.2209000	-2.05290000	-9.9658000	-4.0350000	5.5018000	0.2154000	1.67850000	1.28750000	-3.17140000	-3.81600000	1.33970000	-9.9658000	-2.6349000	-2.8262000	3.710500	-2.93240000	1.8444000	5.440300	-4.29340000	-9.965800000	-9.96580000	3.136000000	-3.62590000	-5.01160000	-9.96580000	-1.2481000
GBMLGG	Tumor	TCGA-HW-A5KK-01	4.470000	-4.0350000	8.270200	9.38310000	8.4670000	2.8641000	-9.965800000	-0.96860000	-9.9658000	-4.29340000	-0.11870000	-5.0116000	-9.965800	-0.35660000	-4.2934000	1.76600000	-0.45210000	-4.035000000	-1.02620000	-3.04690000	-9.96580000	-9.9658000	-2.11400000	-1.2481000	-1.4699000	5.3541000	1.8363000	3.49200000	0.29980000	0.17760000	-3.81600000	2.25130000	-2.0529000	-0.1828000	-0.8339000	3.991000	-5.57350000	7.0499000	7.209200	-9.96580000	-2.314700000	-2.63490000	4.165200000	-0.05740000	-5.57350000	-4.29340000	1.0983000
GBMLGG	Tumor	TCGA-DB-A64P-01	4.748000	-9.9658000	5.551200	4.72630000	3.8847000	0.7916000	-1.937900000	-2.38840000	-9.9658000	-4.03500000	1.98950000	-4.6082000	-9.965800	-3.62590000	-0.8339000	1.91490000	-2.17790000	-9.965800000	-4.29340000	-2.31470000	-2.82620000	-2.8262000	-1.24810000	-9.9658000	-3.3076000	6.5753000	2.2144000	2.84620000	0.40160000	-0.96860000	-5.01160000	2.25730000	-0.1187000	0.0990000	-1.7322000	3.470000	0.31150000	3.5086000	5.004100	-9.96580000	-5.011600000	-4.60820000	1.709700000	-2.93240000	-9.96580000	-5.01160000	-2.3884000
GBMLGG	Tumor	TCGA-HT-7478-01	4.760300	-3.3076000	7.306900	7.16710000	7.0920000	3.7909000	-2.052900000	0.42330000	-9.9658000	-5.01160000	-1.59510000	-9.9658000	-9.965800	-1.28280000	-9.9658000	-0.88630000	-0.18280000	-5.011600000	-1.63940000	-2.82620000	-9.96580000	-2.6349000	-1.63940000	-3.8160000	-2.5479000	6.1295000	-0.1031000	4.52740000	0.36850000	-0.61930000	-3.62590000	2.15090000	0.7146000	3.0740000	0.2154000	5.087500	-3.62590000	4.8910000	6.803900	-9.96580000	-3.046900000	-1.93790000	4.278100000	-0.75880000	-2.17790000	-3.17140000	2.0742000
GBMLGG	Tumor	TCGA-S9-A6TX-01	4.928900	-1.2828000	3.332100	2.29900000	0.2998000	-0.4325000	-9.965800000	-4.60820000	-9.9658000	-9.96580000	-0.39400000	-5.0116000	-9.965800	-2.11400000	-4.6082000	0.97890000	-4.60820000	-4.035000000	-3.81600000	-4.29340000	-3.17140000	-2.8262000	-0.33830000	-2.2447000	-3.3076000	5.2873000	-1.3548000	2.76570000	-0.21590000	0.32310000	-4.03500000	-3.30760000	-3.1714000	-4.0350000	-3.4580000	4.050600	-2.24470000	2.1411000	5.134700	-9.96580000	-9.965800000	-4.29340000	1.022200000	-4.03500000	-4.60820000	-9.96580000	-2.1140000
GBMLGG	Tumor	TCGA-RY-A83Z-01	5.125200	-9.9658000	3.604200	4.37930000	3.0568000	0.3907000	-9.965800000	-3.45800000	-9.9658000	-3.30760000	-0.57560000	-9.9658000	-9.965800	-0.83390000	-9.9658000	0.01580000	-1.83140000	-5.011600000	-5.01160000	-9.96580000	-4.03500000	0.2762000	-1.08620000	-9.9658000	-3.8160000	5.5223000	-0.8084000	1.32250000	-1.24810000	-3.45800000	-9.96580000	-3.45800000	-6.5064000	-5.5735000	-2.0529000	2.475300	-3.45800000	1.0363000	4.623600	-9.96580000	-9.965800000	-9.96580000	1.125000000	-5.57350000	-4.29340000	-9.96580000	-0.7346000
GBMLGG	Tumor	TCGA-FG-6688-01	4.220400	-4.2934000	6.592600	3.27810000	3.5730000	2.1013000	-5.011600000	-2.46590000	-9.9658000	-9.96580000	-2.11400000	-9.9658000	-9.965800	0.04400000	-3.0469000	-0.21590000	-3.30760000	-3.171400000	-1.14880000	-1.93790000	-9.96580000	-1.3921000	-0.94060000	-0.4521000	-1.5522000	5.4013000	3.4331000	1.25160000	-0.43250000	-0.75880000	-6.50640000	2.67600000	-1.3921000	1.7617000	-1.1488000	1.852400	-4.60820000	4.3751000	6.592300	-9.96580000	-9.965800000	-3.04690000	2.568300000	-2.38840000	-4.03500000	-6.50640000	0.4340000
GBMLGG	Tumor	TCGA-06-0141-01	3.762500	-9.9658000	7.528300	3.88270000	3.1908000	3.2766000	2.483100000	1.49110000	-3.8160000	-0.99710000	3.06710000	-5.0116000	-3.816000	-0.08770000	7.8481000	-0.15040000	2.66470000	-3.046900000	-0.85990000	0.84080000	1.13160000	-1.7809000	0.61450000	-2.8262000	2.0111000	3.2915000	4.2810000	3.71380000	2.65100000	4.64740000	3.72260000	5.20250000	-0.0277000	3.6566000	0.7233000	5.003200	3.94590000	9.3019000	6.770400	-9.96580000	-2.727400000	0.33460000	3.665700000	0.20290000	-2.24470000	-1.68500000	1.2394000
GBMLGG	Tumor	TCGA-06-0125-01	5.209500	-9.9658000	6.490600	1.57090000	0.3796000	-0.1345000	-1.055900000	-1.43050000	-5.0116000	-4.29340000	-2.82620000	-9.9658000	-9.965800	-3.62590000	-2.5479000	-3.04690000	0.27620000	-9.965800000	-3.81600000	-3.62590000	-3.81600000	-0.1828000	-1.93790000	-0.8339000	-4.2934000	5.9301000	1.5998000	2.66240000	2.90900000	0.47610000	0.11240000	4.58560000	-0.4719000	3.3264000	1.3735000	2.387100	-3.04690000	3.7688000	5.414800	-9.96580000	-4.608200000	-4.60820000	2.634800000	-1.59510000	-3.81600000	-4.60820000	0.3460000
GBMLGG	Tumor	TCGA-FG-A4MT-01	5.088400	-9.9658000	1.390100	4.26690000	3.6405000	-1.7809000	-9.965800000	-4.60820000	-9.9658000	-2.93240000	-0.18280000	-9.9658000	-9.965800	-9.96580000	-9.9658000	-2.63490000	-9.96580000	-9.965800000	-4.29340000	-9.96580000	-9.96580000	-2.1140000	-2.82620000	-2.4659000	-3.3076000	4.7682000	-1.9942000	1.13160000	-0.47190000	-4.29340000	-4.29340000	-2.82620000	-3.6259000	-4.6082000	-9.9658000	2.592400	-3.62590000	-3.1714000	5.566500	-9.96580000	-9.965800000	-9.96580000	1.807800000	-9.96580000	-9.96580000	-9.96580000	-1.6394000
GBMLGG	Tumor	TCGA-76-4925-01	5.135500	-3.8160000	7.023700	3.37450000	1.9968000	1.5266000	-1.055900000	0.27620000	-9.9658000	-3.62590000	-3.04690000	-9.9658000	-9.965800	-2.82620000	0.7146000	-3.17140000	-0.64160000	-9.965800000	-5.01160000	-4.03500000	-9.96580000	-1.2142000	-0.53320000	-1.3183000	-3.8160000	3.9892000	1.7229000	3.73240000	2.16700000	0.81640000	0.36850000	3.51990000	0.0580000	2.4144000	-1.3548000	4.402700	-4.29340000	4.8228000	5.795500	-9.96580000	-3.625900000	-3.04690000	2.558500000	-3.04690000	-3.17140000	-5.01160000	-0.0877000
GBMLGG	Tumor	TCGA-FG-A6IZ-01	4.634700	-9.9658000	2.477900	2.37320000	0.7999000	0.5271000	-9.965800000	-9.96580000	-9.9658000	-3.45800000	-0.16650000	-5.5735000	-9.965800	-1.11720000	-3.0469000	0.66080000	-5.01160000	-2.634900000	-3.81600000	-9.96580000	-1.88360000	-1.3183000	-0.83390000	-6.5064000	-4.2934000	5.1672000	-1.5951000	1.66490000	-1.78090000	-1.31830000	-9.96580000	-3.45800000	-2.5479000	-1.7809000	-3.8160000	3.363300	2.05000000	3.1028000	4.730200	-9.96580000	-5.573500000	-9.96580000	-0.783400000	-2.93240000	-9.96580000	-9.96580000	-3.0469000
GBMLGG	Tumor	TCGA-HT-8113-01	4.947700	-2.1779000	3.573000	4.18120000	3.8023000	1.8242000	-9.965800000	-1.63940000	-5.0116000	-9.96580000	-1.93790000	-9.9658000	-9.965800	-1.63940000	-9.9658000	0.13880000	-9.96580000	-2.177900000	-5.57350000	-9.96580000	-9.96580000	-2.2447000	-1.51050000	-9.9658000	0.3346000	6.2182000	1.4120000	2.20510000	-0.51250000	0.64250000	-3.45800000	1.73600000	-5.0116000	0.5666000	-2.7274000	2.889700	-9.96580000	6.1629000	3.601800	-9.96580000	-5.573500000	-9.96580000	-0.619300000	-3.81600000	-4.03500000	-3.81600000	-4.2934000
GBMLGG	Tumor	TCGA-DH-A7UT-01	4.810500	-9.9658000	4.785600	5.43930000	4.6685000	-2.9324000	-9.965800000	-2.63490000	-9.9658000	-4.60820000	-1.83140000	-9.9658000	-9.965800	-0.55430000	-4.2934000	-1.35480000	-3.17140000	-3.307600000	-2.05290000	-9.96580000	-9.96580000	-1.3183000	-3.62590000	-9.9658000	-1.1811000	7.1818000	0.9343000	2.76150000	0.27620000	0.40160000	-3.45800000	-0.21590000	-5.0116000	-3.4580000	-9.9658000	3.237400	0.42330000	1.2875000	5.067000	-9.96580000	-9.965800000	-3.81600000	2.217500000	-5.01160000	-9.96580000	-9.96580000	-1.1488000
GBMLGG	Tumor	TCGA-76-4932-01	5.179200	-9.9658000	5.324800	1.13160000	1.1382000	1.0503000	-9.965800000	-1.93790000	-9.9658000	-9.96580000	-0.59730000	-9.9658000	-9.965800	0.01580000	-1.2828000	-9.96580000	0.34600000	-9.965800000	-2.38840000	-9.96580000	-3.62590000	-9.9658000	-3.45800000	-0.4521000	-3.4580000	5.4060000	0.4340000	2.63710000	2.85020000	-2.72740000	-3.62590000	5.19420000	-0.3752000	2.1862000	0.3907000	0.585900	-5.01160000	3.9280000	6.227500	-9.96580000	-9.965800000	-1.63940000	2.513700000	-2.54790000	-5.57350000	-6.50640000	0.4340000
GBMLGG	Tumor	TCGA-EZ-7264-01	5.044400	-3.3076000	3.822800	4.00550000	3.8380000	-0.8339000	-9.965800000	-2.24470000	-9.9658000	-5.01160000	-1.63940000	-9.9658000	-9.965800	-3.04690000	-1.0262000	0.49670000	-5.01160000	-2.727400000	-4.60820000	-9.96580000	-9.96580000	-3.4580000	-2.38840000	-3.3076000	-2.4659000	4.9603000	0.0158000	1.02220000	0.08540000	1.13160000	-3.17140000	0.32310000	-4.0350000	-1.9942000	-5.0116000	5.457800	-1.83140000	3.3264000	4.706600	-9.96580000	-5.573500000	-9.96580000	0.732100000	-6.50640000	-9.96580000	-6.50640000	-2.1779000
GBMLGG	Tumor	TCGA-TQ-A7RF-01	5.300900	-9.9658000	4.460800	4.44370000	3.8749000	0.6699000	-9.965800000	-1.55220000	-9.9658000	-9.96580000	2.23600000	-4.6082000	-9.965800	-1.31830000	-3.1714000	-0.18280000	-2.05290000	-4.608200000	-3.04690000	-9.96580000	-9.96580000	-3.6259000	-1.59510000	-2.0529000	-3.6259000	5.3248000	1.1512000	1.62810000	-0.43250000	-2.93240000	-3.62590000	2.49600000	-3.3076000	-1.5951000	-9.9658000	3.594700	-5.01160000	1.6512000	5.333500	-9.96580000	-5.011600000	-9.96580000	1.470400000	-2.17790000	-4.60820000	-6.50640000	-0.6873000
GBMLGG	Tumor	TCGA-28-2510-01	4.954700	-2.4659000	6.864800	4.40670000	3.5887000	1.5854000	0.299800000	-2.05290000	-9.9658000	-3.17140000	0.56660000	-9.9658000	-9.965800	-0.02770000	-1.5522000	2.65790000	0.74930000	-1.595100000	-1.73220000	-2.63490000	-3.45800000	-1.5522000	0.91150000	-1.0862000	0.5069000	5.7293000	4.1194000	2.15410000	1.28750000	0.79160000	2.47530000	5.23310000	-1.8314000	1.0983000	-0.8339000	4.292900	-2.72740000	6.7032000	5.597900	-9.96580000	-3.458000000	-3.45800000	2.592400000	-0.85990000	-9.96580000	-3.62590000	-0.1031000
GBMLGG	Tumor	TCGA-DB-5274-01	4.074800	-3.6259000	4.601800	6.53200000	5.4624000	2.0742000	-2.634900000	-1.83140000	-4.6082000	-1.14880000	0.60500000	-9.9658000	-9.965800	-1.28280000	2.4518000	2.70290000	-3.30760000	-1.148800000	-2.82620000	-1.68500000	-0.85990000	-9.9658000	0.17760000	-6.5064000	-3.6259000	3.9543000	-0.1345000	1.13820000	-3.17140000	-2.93240000	-6.50640000	0.25220000	-0.5973000	-0.5756000	-2.5479000	3.605400	1.02930000	1.8957000	4.248000	-9.96580000	-9.965800000	-4.60820000	0.423300000	-2.82620000	-9.96580000	-6.50640000	-1.3548000
GBMLGG	Tumor	TCGA-S9-A7R8-01	5.179200	-3.6259000	4.454900	0.94190000	0.4125000	-1.8314000	-4.035000000	1.31090000	-9.9658000	-9.96580000	-2.05290000	-9.9658000	-9.965800	-0.94060000	-4.0350000	-9.96580000	-3.81600000	-3.625900000	-1.78090000	-2.82620000	-9.96580000	-3.1714000	-9.96580000	-9.9658000	-4.0350000	4.8263000	-3.1714000	1.37910000	-1.68500000	-3.17140000	-2.46590000	-3.45800000	-6.5064000	-2.9324000	-4.2934000	3.914700	-2.38840000	1.1447000	5.936000	-9.96580000	-9.965800000	-3.62590000	1.963800000	-5.57350000	-4.03500000	-9.96580000	-0.4325000
GBMLGG	Tumor	TCGA-FG-7641-01	5.214600	-9.9658000	1.401100	2.50110000	1.7229000	-1.8836000	-9.965800000	-9.96580000	-9.9658000	-3.81600000	-1.08620000	-9.9658000	-9.965800	-3.45800000	-3.6259000	-3.81600000	-3.81600000	-4.293400000	-2.93240000	-9.96580000	-9.96580000	-2.9324000	-1.73220000	-9.9658000	-0.1504000	5.8994000	-1.2828000	2.01470000	0.86470000	1.05730000	-9.96580000	-2.11400000	-4.2934000	-4.0350000	-9.9658000	2.737900	-1.08620000	4.8595000	4.992400	-9.96580000	-9.965800000	-9.96580000	-0.103100000	-9.96580000	-9.96580000	-9.96580000	-3.8160000
GBMLGG	Tumor	TCGA-HW-7495-01	5.148600	-9.9658000	1.761700	3.33500000	2.1638000	-1.4699000	-9.965800000	-5.01160000	-9.9658000	-9.96580000	-0.91320000	-5.0116000	-9.965800	-3.62590000	-1.7809000	-1.46990000	-9.96580000	-9.965800000	-4.60820000	-9.96580000	-9.96580000	-1.5105000	-3.45800000	-2.8262000	-0.9686000	6.2531000	0.9716000	2.87010000	1.06420000	2.70510000	-3.45800000	0.11240000	-3.1714000	-4.0350000	-4.0350000	3.279600	2.74220000	5.2865000	4.990500	-9.96580000	-9.965800000	-9.96580000	0.714600000	-9.96580000	-5.01160000	-6.50640000	-1.9379000
GBMLGG	Tumor	TCGA-CS-6669-01	4.511000	-3.0469000	-0.833900	-9.96580000	-3.6259000	-1.3183000	-9.965800000	-9.96580000	-9.9658000	-9.96580000	-2.38840000	-9.9658000	-9.965800	-2.93240000	-9.9658000	-3.62590000	-3.30760000	-9.965800000	-5.01160000	-9.96580000	-9.96580000	-2.9324000	-9.96580000	-1.9942000	0.6880000	6.7211000	-1.4699000	-2.46590000	-3.81600000	-0.94060000	-4.29340000	-5.01160000	-9.9658000	-2.1779000	-3.6259000	2.316400	-9.96580000	5.3785000	3.222000	-4.60820000	-4.035000000	-9.96580000	-0.597300000	-3.17140000	-9.96580000	-9.96580000	-3.8160000
GBMLGG	Tumor	TCGA-HT-7481-01	4.661100	-9.9658000	1.914900	4.20950000	3.1045000	0.4233000	-9.965800000	-3.17140000	-9.9658000	-9.96580000	-0.35660000	-9.9658000	-9.965800	-2.82620000	-4.2934000	1.64660000	-3.62590000	-9.965800000	-3.62590000	-9.96580000	-9.96580000	-4.6082000	-1.14880000	-9.9658000	-0.7346000	5.1322000	-0.9686000	0.41250000	-2.93240000	0.51700000	-5.01160000	-1.43050000	-3.1714000	-2.3147000	-2.5479000	3.266200	1.64660000	5.1111000	4.729100	-9.96580000	-4.608200000	-3.81600000	0.919100000	-5.01160000	-9.96580000	-9.96580000	-2.2447000
GBMLGG	Tumor	TCGA-DU-8163-01	5.153400	-9.9658000	5.269400	5.39300000	4.0739000	1.6830000	-9.965800000	-2.46590000	-9.9658000	-2.05290000	0.16480000	-9.9658000	-9.965800	-1.35480000	-2.6349000	-0.05740000	-0.53320000	-3.625900000	-2.31470000	-2.72740000	-9.96580000	-1.7322000	-1.24810000	-9.9658000	-1.4305000	5.7819000	-1.9942000	2.33940000	1.00790000	-0.78340000	-3.81600000	-1.18110000	-2.1140000	-0.4521000	-2.7274000	4.619500	-1.99420000	2.0569000	6.219800	-4.29340000	-4.035000000	-1.93790000	3.977400000	-0.45210000	-5.01160000	-2.93240000	1.2516000
GBMLGG	Tumor	TCGA-S9-A6WD-01	4.978700	-1.5105000	2.339400	4.59580000	4.0926000	-0.0725000	-9.965800000	-1.55220000	-9.9658000	-2.72740000	-0.35660000	-4.2934000	-9.965800	-2.38840000	-2.1140000	0.64250000	-2.72740000	-4.608200000	-2.93240000	-4.03500000	-9.96580000	-2.3884000	-2.82620000	-2.1779000	-1.9379000	4.9388000	0.4552000	1.60930000	0.36850000	1.20850000	-3.45800000	0.68800000	-3.1714000	-0.3566000	-3.4580000	3.407500	-0.94060000	2.7572000	5.338100	0.00140000	-5.011600000	-5.01160000	1.111700000	-3.81600000	-6.50640000	-9.96580000	-1.6850000
GBMLGG	Tumor	TCGA-CS-4942-01	5.332400	-3.0469000	3.313400	1.26360000	1.3901000	2.4252000	-9.965800000	-2.05290000	-9.9658000	-4.29340000	-9.96580000	-4.6082000	-9.965800	-1.93790000	-5.5735000	1.14470000	-1.78090000	-4.608200000	-1.24810000	-1.39210000	-9.96580000	-1.7809000	-1.83140000	-5.5735000	-4.6082000	5.4430000	-5.0116000	2.58760000	0.24000000	2.40080000	-4.29340000	-4.29340000	-1.8314000	1.8404000	-0.5543000	4.620600	-1.05590000	2.0465000	6.909200	-9.96580000	-5.573500000	-3.17140000	3.848100000	-0.94060000	-3.81600000	-4.29340000	1.7185000
GBMLGG	Tumor	TCGA-HT-8110-01	3.743200	-9.9658000	6.999100	3.27660000	3.6486000	2.6647000	-4.293400000	0.61450000	-9.9658000	-3.17140000	0.65170000	-9.9658000	-9.965800	-0.83390000	-0.0277000	2.29010000	-0.28450000	-1.937900000	-1.21420000	-2.11400000	-4.03500000	-0.7346000	-2.11400000	-1.3548000	-2.2447000	5.2784000	-0.2159000	1.61400000	-0.94060000	-0.10310000	-2.54790000	1.08470000	2.4675000	4.1302000	1.6466000	2.856200	-0.30220000	2.5263000	7.247000	-4.60820000	-4.608200000	-2.93240000	3.619500000	-1.05590000	-3.04690000	-2.93240000	1.6093000
GBMLGG	Tumor	TCGA-HT-8106-01	5.133900	-3.1714000	5.474800	6.00360000	5.2631000	6.5875000	-3.816000000	-0.78340000	-9.9658000	-2.63490000	2.02540000	-9.9658000	-9.965800	2.74220000	1.2023000	6.86330000	-1.43050000	7.723100000	1.09150000	-1.28280000	-0.18280000	-2.6349000	0.73210000	-4.0350000	-0.6873000	5.4179000	-1.6850000	2.39260000	-0.32010000	-0.75880000	-2.63490000	-0.59730000	5.4223000	4.2810000	1.9415000	6.087300	7.15320000	4.5454000	7.247100	-4.60820000	-0.968600000	2.40080000	4.694400000	2.43060000	-2.93240000	2.61610000	3.8320000
GBMLGG	Tumor	TCGA-QH-A6CW-01	4.836500	-2.8262000	7.336600	8.89140000	8.5130000	0.3346000	-9.965800000	1.94900000	-9.9658000	-9.96580000	0.59550000	-9.9658000	-9.965800	-0.47190000	-3.1714000	2.84020000	-4.03500000	-1.318300000	-1.24810000	-3.62590000	-9.96580000	-0.7834000	-1.93790000	-9.9658000	-2.9324000	5.3893000	2.1925000	4.62650000	2.63020000	0.34600000	-5.57350000	3.39110000	-4.6082000	-3.0469000	-1.7322000	3.261700	-5.01160000	-1.1172000	6.372600	-9.96580000	-9.965800000	-3.62590000	2.660200000	-3.81600000	-9.96580000	-4.29340000	-1.1811000
GBMLGG	Tumor	TCGA-RY-A840-01	5.200100	-3.0469000	3.384200	0.46570000	-0.4521000	-0.4719000	-9.965800000	-3.45800000	-9.9658000	-1.73220000	-1.08620000	-9.9658000	-9.965800	-2.31470000	-4.6082000	-0.47190000	-9.96580000	-2.547900000	-5.57350000	-4.03500000	-1.05590000	-2.9324000	-0.66430000	-4.0350000	-9.9658000	6.4108000	-0.7108000	-0.80840000	1.10500000	2.06380000	-2.93240000	-4.03500000	-4.2934000	-3.3076000	-4.2934000	2.573100	-1.21420000	0.7058000	4.216500	-9.96580000	-5.011600000	-5.01160000	-1.086200000	-6.50640000	-9.96580000	-9.96580000	-6.5064000
GBMLGG	Tumor	TCGA-06-0743-01	4.230400	-9.9658000	7.282500	3.17330000	3.1653000	2.6647000	-3.307600000	0.24000000	-9.9658000	-2.31470000	-0.07250000	-9.9658000	-9.965800	0.52710000	-3.3076000	-2.11400000	1.39010000	-9.965800000	-1.68500000	-9.96580000	-3.81600000	1.5266000	-0.68730000	-0.0130000	-3.6259000	4.6118000	-0.2159000	2.89740000	1.20230000	0.11240000	-3.81600000	5.79440000	1.0222000	3.3061000	0.0718000	3.232800	-0.23280000	6.9190000	5.726600	-9.96580000	-2.634900000	-2.24470000	2.131300000	0.04400000	-5.01160000	-2.17790000	0.8164000
GBMLGG	Tumor	TCGA-HW-8319-01	5.210300	-3.0469000	6.305400	4.79550000	4.1128000	-1.2142000	-9.965800000	0.34600000	-9.9658000	-9.96580000	-2.24470000	-9.9658000	-9.965800	-3.81600000	-9.9658000	0.81640000	-9.96580000	-4.035000000	-2.63490000	-9.96580000	-9.96580000	-0.5125000	-9.96580000	-2.7274000	-0.8084000	5.8914000	0.9568000	2.49600000	0.91150000	0.00140000	-3.62590000	0.94930000	-3.8160000	-1.7809000	-2.5479000	3.240500	-1.31830000	3.6451000	5.598200	-4.60820000	-9.965800000	-9.96580000	2.718300000	-3.62590000	-4.29340000	-6.50640000	0.4233000
GBMLGG	Tumor	TCGA-HT-7482-01	5.294700	-9.9658000	6.505300	7.84570000	6.7165000	0.2029000	-9.965800000	-0.80840000	-9.9658000	-9.96580000	0.27620000	-9.9658000	-9.965800	-2.31470000	-3.0469000	1.58540000	-0.96860000	-1.639400000	-3.62590000	-9.96580000	-9.96580000	-2.3884000	-0.49210000	-2.9324000	-3.3076000	5.3705000	0.1257000	3.51740000	1.52160000	1.60450000	-2.54790000	1.22710000	-5.0116000	-1.8314000	-2.2447000	4.795000	-2.24470000	1.1382000	6.379200	-3.62590000	-5.573500000	-9.96580000	3.733500000	-3.81600000	-5.01160000	-5.57350000	0.0440000
GBMLGG	Tumor	TCGA-DU-5870-01	5.107700	-4.0350000	3.815700	2.58280000	3.0893000	1.1250000	-9.965800000	-9.96580000	-5.0116000	-3.30760000	1.20230000	-5.0116000	-9.965800	-1.05590000	-2.3884000	1.08470000	-4.60820000	-2.177900000	-3.17140000	-2.38840000	-9.96580000	-4.6082000	-1.78090000	-4.6082000	-3.1714000	5.1958000	-1.5105000	2.02540000	-0.66430000	0.55680000	-9.96580000	-1.05590000	-2.1140000	-1.5105000	-3.8160000	3.910800	-0.85990000	4.1939000	6.503500	-9.96580000	-9.965800000	-9.96580000	2.025400000	-3.62590000	-5.57350000	-5.57350000	-1.1488000
GBMLGG	Tumor	TCGA-E1-5304-01	5.604100	-9.9658000	0.926800	1.27560000	1.0079000	-0.7588000	-9.965800000	-5.57350000	-9.9658000	-9.96580000	-0.91320000	-9.9658000	-9.965800	-1.78090000	-4.2934000	1.12500000	-9.96580000	-4.608200000	-5.01160000	-9.96580000	-9.96580000	2.6090000	-2.05290000	-6.5064000	-3.1714000	5.0387000	-2.3147000	-0.45210000	-2.46590000	-3.04690000	-5.57350000	-4.29340000	-0.0877000	-0.5973000	-1.3921000	2.137800	-2.93240000	-1.2828000	3.597100	-9.96580000	-9.965800000	-9.96580000	0.252200000	-6.50640000	-9.96580000	-6.50640000	-3.4580000
GBMLGG	Tumor	TCGA-TM-A84S-01	4.796000	-9.9658000	3.630100	4.28700000	3.1685000	1.1316000	-4.293400000	-3.04690000	-9.9658000	-4.29340000	0.07180000	-9.9658000	-9.965800	-3.81600000	-1.1811000	0.48650000	-3.62590000	-4.035000000	-4.29340000	-9.96580000	-9.96580000	-2.9324000	-1.39210000	-2.4659000	-2.6349000	5.3413000	-3.0469000	3.69940000	1.38460000	2.87010000	-5.01160000	-1.83140000	-1.0559000	-1.2481000	-2.7274000	3.686100	1.00790000	5.6890000	5.593700	-9.96580000	-5.573500000	-9.96580000	2.339400000	-3.62590000	-9.96580000	-9.96580000	-0.6873000
GBMLGG	Tumor	TCGA-CS-4943-01	4.440400	-9.9658000	4.751200	5.26530000	5.1827000	0.2522000	-9.965800000	0.15190000	-9.9658000	-9.96580000	-2.63490000	-9.9658000	-9.965800	-9.96580000	-4.2934000	2.44390000	-2.38840000	-2.826200000	-6.50640000	-9.96580000	-4.29340000	-0.3201000	-9.96580000	-5.0116000	-3.8160000	5.4912000	-1.1488000	0.91150000	-1.18110000	-1.39210000	-3.81600000	-0.75880000	-1.4699000	-0.4521000	-2.1779000	5.139600	-5.57350000	-0.8863000	5.144100	-9.96580000	-5.573500000	-9.96580000	3.018100000	-2.93240000	-4.60820000	-4.60820000	-0.6193000
GBMLGG	Tumor	TCGA-E1-A7Z3-01	4.809500	-1.2828000	4.204100	3.43580000	2.5338000	-0.2845000	-9.965800000	-3.30760000	-9.9658000	-9.96580000	-2.38840000	-9.9658000	-9.965800	-1.14880000	-9.9658000	0.15190000	-2.54790000	-9.965800000	-1.78090000	-9.96580000	-9.96580000	-1.3183000	-0.80840000	-3.1714000	-1.1172000	5.9538000	-0.5543000	2.06730000	0.27620000	0.04400000	-2.93240000	-1.78090000	-2.4659000	-1.6850000	-3.6259000	3.746400	-4.03500000	7.0176000	5.263800	-3.30760000	-4.293400000	-9.96580000	1.660400000	-4.29340000	-3.04690000	-3.45800000	-0.8863000
GBMLGG	Tumor	TCGA-14-1034-01	4.638100	-9.9658000	8.219600	1.47560000	1.0915000	2.3898000	0.264200000	-0.51250000	-9.9658000	-1.46990000	-1.59510000	-9.9658000	-9.965800	-1.46990000	1.8282000	-9.96580000	2.30190000	-9.965800000	-1.78090000	-1.11720000	-2.17790000	3.3032000	-0.37520000	-0.5756000	-2.2447000	4.5650000	0.5370000	2.25430000	3.11950000	1.43350000	-0.11870000	4.49450000	-0.0277000	2.9820000	-0.6193000	2.630200	0.32310000	8.1162000	6.939600	-9.96580000	-2.634900000	-1.68500000	3.702800000	2.29310000	-2.54790000	-2.46590000	2.8341000
GBMLGG	Tumor	TCGA-06-0184-01	4.330600	-9.9658000	5.417200	5.58440000	5.3583000	2.3592000	-3.046900000	-1.05590000	-9.9658000	-9.96580000	0.50690000	-9.9658000	-9.965800	-0.91320000	-1.8836000	-3.30760000	0.24000000	-9.965800000	-1.63940000	-0.53320000	-9.96580000	-2.3147000	2.10130000	0.2998000	-2.6349000	4.0977000	0.3460000	1.22710000	-1.78090000	-1.93790000	-9.96580000	3.33640000	-0.9686000	2.3077000	1.1641000	3.497100	-3.04690000	9.5991000	7.303200	-4.60820000	-2.465900000	-2.72740000	3.359100000	-1.83140000	-3.04690000	-5.01160000	1.3735000
GBMLGG	Tumor	TCGA-12-3652-01	4.664000	-9.9658000	4.631200	1.41200000	0.1776000	1.7532000	-9.965800000	-1.14880000	-9.9658000	-9.96580000	0.81640000	-9.9658000	-9.965800	-0.99710000	-1.9942000	-9.96580000	0.97160000	-9.965800000	-5.01160000	-3.81600000	-3.81600000	-2.2447000	0.28810000	-9.9658000	-4.6082000	3.7625000	0.3796000	1.84040000	0.32310000	-2.31470000	-9.96580000	5.83570000	-1.3548000	4.7597000	2.0147000	1.239400	-0.75880000	6.9370000	5.614400	-9.96580000	-3.458000000	-2.82620000	0.723300000	-2.31470000	-4.29340000	-3.81600000	-2.0529000
GBMLGG	Tumor	TCGA-FG-8182-01	5.483500	-9.9658000	6.057300	8.83410000	7.9991000	0.4340000	-9.965800000	1.07790000	-9.9658000	-4.29340000	-0.26710000	-9.9658000	-5.573500	-0.96860000	-9.9658000	0.65170000	-2.63490000	-2.314700000	-0.66430000	-9.96580000	-9.96580000	-2.0529000	-3.62590000	-3.0469000	-2.7274000	5.2300000	-0.2328000	2.57800000	0.59550000	-0.94060000	-5.57350000	1.03630000	-3.8160000	-3.3076000	-5.5735000	4.481000	-1.11720000	-0.4719000	6.323400	-5.01160000	-5.011600000	-3.30760000	3.565700000	-2.82620000	-9.96580000	-9.96580000	0.4233000
GBMLGG	Tumor	TCGA-26-5132-01	4.722500	-3.8160000	6.954200	2.37600000	2.3898000	2.8402000	-0.886300000	-1.02620000	-5.0116000	-4.29340000	-3.04690000	-9.9658000	-9.965800	0.08540000	-2.5479000	-1.05590000	-0.64160000	-9.965800000	-1.93790000	-2.82620000	-3.62590000	-0.4521000	-0.35660000	0.0440000	-1.6850000	4.4189000	0.5568000	1.47040000	2.27530000	3.64050000	-2.05290000	2.45970000	1.9302000	2.9802000	0.3907000	1.876200	0.71460000	7.4967000	6.000200	-9.96580000	-3.625900000	-1.68500000	2.353600000	-0.39400000	-3.04690000	-3.04690000	0.4967000
GBMLGG	Tumor	TCGA-DU-A5TW-01	5.104800	-9.9658000	2.263300	3.76460000	3.2018000	-2.2447000	-9.965800000	-9.96580000	-9.9658000	-9.96580000	0.55680000	-9.9658000	-9.965800	-1.63940000	-1.1811000	-1.31830000	-1.99420000	-9.965800000	-2.46590000	-9.96580000	-3.81600000	0.9419000	-2.54790000	-3.3076000	-4.0350000	5.4483000	-1.4305000	1.88010000	-0.13450000	-1.93790000	-4.29340000	-1.88360000	-4.2934000	-2.3147000	-9.9658000	2.056900	-9.96580000	-1.5105000	5.433700	-3.17140000	-9.965800000	-2.63490000	1.727300000	-5.01160000	-5.57350000	-9.96580000	-2.5479000
GBMLGG	Tumor	TCGA-TQ-A7RP-01	4.538600	-9.9658000	5.343400	4.57900000	4.4189000	2.0946000	-4.608200000	-0.99710000	-5.5735000	-5.01160000	-0.78340000	-3.6259000	-9.965800	-1.18110000	3.5694000	2.78260000	-1.88360000	-3.046900000	-2.38840000	-9.96580000	-9.96580000	0.1903000	-1.51050000	-2.0529000	-2.3147000	3.8198000	1.0151000	2.06040000	-0.37520000	1.88400000	-6.50640000	0.91910000	-1.2142000	-0.7108000	-0.1504000	3.512400	-9.96580000	6.4278000	5.381300	-4.03500000	-3.046900000	-1.02620000	1.709700000	-2.54790000	-9.96580000	-3.45800000	-0.7346000
GBMLGG	Tumor	TCGA-HT-7689-01	5.064000	-9.9658000	5.411800	1.98950000	0.3460000	0.6239000	-1.282800000	1.83230000	-9.9658000	-2.82620000	-1.63940000	-9.9658000	-9.965800	-0.47190000	-2.8262000	0.67900000	-1.21420000	-3.625900000	-3.45800000	-4.03500000	-9.96580000	-4.6082000	-1.51050000	-9.9658000	-1.7322000	5.4732000	-5.0116000	3.23430000	2.59240000	0.66990000	-4.03500000	-2.05290000	-2.8262000	2.4063000	-1.7809000	3.945900	-2.63490000	0.4340000	5.935700	-5.57350000	-9.965800000	-4.03500000	3.232800000	-9.96580000	-9.96580000	-5.57350000	0.1257000
GBMLGG	Tumor	TCGA-FG-7638-01	4.606500	-2.0529000	3.127800	2.39810000	1.1250000	0.9419000	-9.965800000	-4.60820000	-9.9658000	-9.96580000	-0.55430000	-9.9658000	-9.965800	-3.81600000	-9.9658000	1.82010000	-2.31470000	-3.816000000	-5.01160000	-9.96580000	-4.03500000	-3.4580000	-2.17790000	-1.8314000	-1.9942000	6.4194000	-0.1187000	1.04330000	-0.26710000	0.49670000	-5.57350000	-0.53320000	-0.6193000	0.2154000	-0.9406000	3.336400	-3.81600000	5.2277000	5.265700	-5.57350000	-3.625900000	-9.96580000	0.816400000	-4.03500000	-9.96580000	-9.96580000	-1.8836000
GBMLGG	Tumor	TCGA-32-1970-01	5.036500	-3.6259000	3.377300	1.66040000	1.7053000	1.9034000	-9.965800000	-4.03500000	-9.9658000	-9.96580000	-1.31830000	-9.9658000	-9.965800	-2.46590000	-4.0350000	-0.23280000	-1.68500000	-9.965800000	-2.38840000	-2.11400000	-9.96580000	-1.4699000	-1.05590000	-0.2498000	-2.8262000	4.8141000	-0.4521000	2.75720000	-1.05590000	0.55680000	-2.93240000	-0.30220000	0.4233000	3.6230000	2.9450000	0.949300	0.43400000	4.2541000	6.126800	6.11000000	-2.826200000	-1.21420000	1.960100000	-1.73220000	-2.82620000	-3.81600000	0.5370000
GBMLGG	Tumor	TCGA-P5-A5EV-01	5.101900	-9.9658000	2.307700	1.64660000	1.6512000	1.9895000	-9.965800000	-2.38840000	-9.9658000	-9.96580000	0.72330000	-9.9658000	-9.965800	-9.96580000	-4.2934000	-0.59730000	-4.29340000	-2.727400000	-2.93240000	-9.96580000	-4.03500000	-4.2934000	-1.73220000	-4.0350000	-2.7274000	5.7250000	-1.4305000	1.53160000	0.11240000	-2.63490000	-3.81600000	-4.29340000	2.3077000	0.4552000	0.6517000	3.294400	-3.30760000	0.5069000	5.274300	-9.96580000	-4.293400000	-1.99420000	2.606700000	-4.03500000	-9.96580000	-5.01160000	-0.4131000
GBMLGG	Tumor	TCGA-HT-7476-01	4.749600	-9.9658000	4.287000	3.47260000	2.7763000	0.8961000	-9.965800000	-2.54790000	-9.9658000	-5.01160000	-3.45800000	-9.9658000	-9.965800	-9.96580000	-9.9658000	3.71160000	-0.91320000	-1.248100000	-4.03500000	-9.96580000	-4.29340000	-0.4921000	-0.85990000	-9.9658000	-0.6193000	5.5355000	0.3907000	2.46230000	-0.88630000	-2.11400000	-2.31470000	0.66990000	-0.8599000	0.0580000	-1.0559000	4.547900	-2.63490000	6.5621000	4.051500	-4.60820000	-4.608200000	-2.82620000	1.015100000	-2.93240000	-3.04690000	-5.01160000	-1.2828000
GBMLGG	Tumor	TCGA-TQ-A7RG-01	5.144100	-9.9658000	4.345600	6.73800000	5.6773000	1.3109000	-9.965800000	-1.31830000	-9.9658000	-9.96580000	-2.72740000	-9.9658000	-5.011600	-3.45800000	2.2723000	3.40610000	-9.96580000	-1.430500000	-3.04690000	-9.96580000	-3.45800000	-2.8262000	-0.51250000	-3.1714000	-3.0469000	5.6918000	-0.9971000	4.00820000	1.20230000	1.77440000	-1.88360000	0.33460000	-1.3548000	-0.3383000	-1.8314000	3.980100	-1.83140000	3.2496000	5.604700	-9.96580000	-5.011600000	-9.96580000	2.263300000	-2.54790000	-9.96580000	-5.57350000	-0.5973000
GBMLGG	Tumor	TCGA-TM-A84F-01	4.708800	-3.8160000	7.458600	8.98290000	8.0995000	4.4556000	-9.965800000	2.07070000	-9.9658000	-2.11400000	-0.21590000	-9.9658000	-9.965800	3.91080000	-4.2934000	0.77480000	0.04400000	-9.965800000	-1.51050000	-2.38840000	-9.96580000	-1.8314000	-0.99710000	-1.9942000	-1.6394000	5.9658000	-0.3201000	5.57440000	2.14760000	2.07070000	-3.62590000	1.56120000	4.1036000	6.4854000	3.2018000	4.623600	-0.73460000	3.7804000	5.887500	-9.96580000	-1.318300000	-0.83390000	4.228100000	0.93430000	-3.04690000	-2.63490000	2.5658000
GBMLGG	Tumor	TCGA-FG-8181-01	4.803300	-2.0529000	6.172300	6.58240000	6.1879000	0.5069000	-4.293400000	-0.91320000	-9.9658000	-9.96580000	-0.68730000	-4.2934000	-9.965800	-3.81600000	-9.9658000	3.38000000	-0.21590000	-2.465900000	-5.01160000	-4.03500000	-9.96580000	-3.4580000	-0.61930000	-1.2142000	0.7999000	6.8459000	3.8640000	4.56080000	1.20850000	-0.08770000	-2.63490000	4.11190000	-2.7274000	1.3454000	1.3167000	3.653200	-3.45800000	7.1878000	4.365300	-5.57350000	-4.293400000	-2.17790000	0.824600000	-4.60820000	-9.96580000	-3.81600000	-2.3884000
GBMLGG	Tumor	TCGA-DU-A7T6-01	5.656800	-4.6082000	3.519900	4.78300000	4.3024000	1.0779000	-9.965800000	-1.73220000	-9.9658000	-4.29340000	0.39070000	-4.0350000	-6.506400	-0.59730000	-0.3383000	-0.45210000	-3.17140000	-2.932400000	-4.29340000	-4.60820000	-3.45800000	-9.9658000	-2.72740000	-3.1714000	-2.0529000	5.6548000	0.3796000	0.54700000	-2.72740000	-0.57560000	-5.57350000	-1.14880000	-0.4719000	0.8082000	-0.6193000	3.406100	-5.57350000	3.4687000	5.499600	-1.83140000	-4.293400000	-2.63490000	0.595500000	-2.46590000	-5.01160000	-5.57350000	-1.5105000
GBMLGG	Tumor	TCGA-DB-A4XC-01	4.913200	-9.9658000	4.346300	3.76780000	2.9893000	1.1706000	-9.965800000	-1.73220000	-9.9658000	-9.96580000	0.99350000	-9.9658000	-9.965800	-1.24810000	-9.9658000	2.61140000	-9.96580000	-1.780900000	-2.72740000	-9.96580000	-2.93240000	-2.4659000	-1.11720000	-9.9658000	-0.4719000	5.3590000	0.0580000	3.31050000	1.25160000	1.96380000	-1.68500000	-0.39400000	-2.1140000	0.0580000	-1.4699000	4.517300	-1.43050000	6.1121000	5.884900	-9.96580000	-2.932400000	-2.17790000	2.506100000	-3.45800000	-3.30760000	-4.29340000	-0.1504000
GBMLGG	Tumor	TCGA-06-0219-01	3.211200	-9.9658000	8.210400	5.62330000	4.1498000	2.2082000	0.390700000	2.37600000	-9.9658000	-4.60820000	-1.35480000	-4.0350000	-9.965800	-3.17140000	0.1519000	-1.59510000	0.39070000	-9.965800000	-4.60820000	-0.05740000	-4.29340000	-2.3147000	-0.37520000	-0.1187000	-1.8314000	2.5756000	-0.2328000	2.78050000	0.28810000	-1.63940000	-2.63490000	4.89200000	-0.1031000	6.0153000	2.9300000	1.281500	-1.78090000	5.1867000	5.413800	-9.96580000	-2.114000000	-0.01300000	2.729200000	-2.63490000	-2.63490000	-6.50640000	0.0718000
GBMLGG	Tumor	TCGA-14-0787-01	4.789800	-9.9658000	6.657900	1.90340000	2.1638000	2.2206000	-0.575600000	-0.11870000	-9.9658000	-2.24470000	-2.93240000	-9.9658000	-9.965800	-0.02770000	0.7146000	1.75750000	0.93430000	-2.244700000	-1.24810000	-2.24470000	-9.96580000	-1.2828000	-0.11870000	-2.5479000	-4.2934000	5.1111000	1.1512000	-0.19930000	3.09780000	2.52380000	0.74930000	5.41380000	1.6140000	4.6972000	1.6558000	2.729200	-3.45800000	3.0092000	6.837500	-9.96580000	-3.625900000	-2.05290000	3.288500000	-1.88360000	-5.01160000	-4.29340000	1.2815000
GBMLGG	Tumor	TCGA-S9-A6U2-01	5.289500	-9.9658000	4.135900	6.97530000	6.3630000	0.1519000	-9.965800000	-1.78090000	-9.9658000	-3.81600000	-0.55430000	-9.9658000	-3.816000	-3.45800000	-9.9658000	1.14470000	-9.96580000	-2.727400000	-3.30760000	-9.96580000	-9.96580000	-3.1714000	-1.35480000	-4.0350000	-1.9379000	5.7263000	-0.6416000	3.22050000	0.78320000	2.42250000	-2.46590000	2.26330000	-2.1140000	-1.1488000	-1.8836000	3.866000	-9.96580000	4.6485000	6.251200	-9.96580000	-5.011600000	-3.45800000	2.254300000	-2.63490000	-9.96580000	-4.29340000	-0.2498000
GBMLGG	Tumor	TCGA-DB-A75M-01	4.811500	-9.9658000	4.294300	3.86800000	2.9984000	0.7321000	-9.965800000	-1.88360000	-9.9658000	-4.29340000	1.25760000	-9.9658000	-9.965800	-2.82620000	-3.3076000	0.71460000	-9.96580000	-3.625900000	-2.38840000	-3.04690000	-9.96580000	-0.9971000	-1.14880000	-3.6259000	-4.2934000	6.1279000	-3.4580000	2.73790000	1.47040000	-2.31470000	-2.72740000	-2.54790000	-3.3076000	-2.2447000	-4.6082000	3.712700	-3.30760000	-0.0877000	5.774300	-9.96580000	-5.011600000	-4.60820000	2.791000000	-4.29340000	-9.96580000	-9.96580000	-0.7834000
GBMLGG	Tumor	TCGA-HT-8012-01	5.213800	0.8805000	2.809600	6.35210000	4.9663000	-0.3940000	-4.608200000	-1.63940000	-9.9658000	-5.01160000	-0.32010000	-9.9658000	-5.573500	-9.96580000	0.3346000	0.03000000	-2.46590000	-9.965800000	-4.29340000	-9.96580000	0.40160000	-1.0559000	0.69690000	-9.9658000	-2.0529000	5.7458000	0.8961000	1.88010000	0.27620000	-0.13450000	-2.82620000	-0.04250000	-3.6259000	-3.8160000	-5.0116000	3.697200	1.91110000	3.2841000	5.887300	-3.04690000	-9.965800000	-9.96580000	1.516500000	-6.50640000	-5.57350000	-6.50640000	-2.3884000
GBMLGG	Tumor	TCGA-S9-A7QW-01	5.175200	-9.9658000	2.531300	6.75280000	6.6765000	-1.4305000	-9.965800000	-3.04690000	-9.9658000	-9.96580000	-9.96580000	-9.9658000	-9.965800	-1.28280000	-9.9658000	-0.05740000	-9.96580000	-9.965800000	-3.30760000	-9.96580000	-9.96580000	-3.4580000	-9.96580000	-4.0350000	-2.8262000	6.2321000	-1.4305000	2.63250000	1.07790000	0.11240000	-3.81600000	-1.18110000	-5.0116000	-2.9324000	-4.6082000	2.834100	-1.39210000	-0.8863000	5.300900	-5.01160000	-9.965800000	-9.96580000	0.926800000	-6.50640000	-9.96580000	-9.96580000	-2.1779000
GBMLGG	Tumor	TCGA-P5-A733-01	4.220400	-9.9658000	4.407400	4.36600000	4.2526000	-1.3183000	-9.965800000	-3.17140000	-9.9658000	-9.96580000	-0.45210000	-9.9658000	-9.965800	-2.72740000	-5.0116000	-0.02770000	-3.81600000	-9.965800000	-4.03500000	-9.96580000	-9.96580000	-9.9658000	-1.93790000	-2.2447000	-1.9942000	4.8490000	-1.6850000	0.63320000	-0.71080000	-0.28450000	-4.60820000	-1.14880000	-6.5064000	-3.4580000	-5.0116000	1.761700	-3.81600000	3.6006000	3.828900	-5.57350000	-9.965800000	-4.29340000	0.856800000	-5.57350000	-9.96580000	-6.50640000	-1.9379000
GBMLGG	Tumor	TCGA-E1-A7Z4-01	4.955600	-9.9658000	4.873900	5.71450000	5.4790000	-1.0262000	-3.307600000	-1.63940000	-9.9658000	-4.29340000	0.47610000	-5.0116000	-9.965800	-1.59510000	0.4552000	2.01110000	-2.05290000	-3.171400000	-2.05290000	-9.96580000	-9.96580000	-2.0529000	-2.24470000	-9.9658000	-3.6259000	4.8253000	0.1519000	2.00400000	0.16480000	0.60500000	-3.30760000	-0.07250000	-1.8314000	-0.2498000	-2.0529000	2.325100	-2.38840000	-0.5973000	5.727900	-3.62590000	-5.573500000	-9.96580000	2.362000000	-4.29340000	-5.57350000	-9.96580000	0.0854000
GBMLGG	Tumor	TCGA-FG-8185-01	4.828900	-9.9658000	5.788200	6.27690000	5.9182000	-1.0262000	-9.965800000	-0.49210000	-9.9658000	-9.96580000	1.62340000	-9.9658000	-9.965800	-0.91320000	-9.9658000	0.07180000	-3.62590000	-5.011600000	-2.46590000	-4.60820000	-9.96580000	0.3907000	-2.24470000	-3.1714000	-4.6082000	6.0751000	1.1250000	2.54130000	0.87260000	-0.99710000	-4.03500000	2.06380000	-3.6259000	-2.3884000	-6.5064000	2.826000	-5.57350000	1.3454000	4.611200	-4.03500000	-9.965800000	-9.96580000	0.679000000	-4.03500000	-9.96580000	-9.96580000	-2.3147000
GBMLGG	Tumor	TCGA-FG-A4MW-01	4.722000	-9.9658000	4.426300	1.63270000	0.6790000	0.8246000	-9.965800000	-4.60820000	-9.9658000	-9.96580000	-1.24810000	-9.9658000	-9.965800	-1.99420000	-9.9658000	0.56660000	-2.46590000	-9.965800000	-3.04690000	-9.96580000	-9.96580000	-1.1811000	-0.88630000	-2.8262000	-1.1172000	6.3990000	-1.2828000	3.17490000	0.17760000	-1.78090000	-3.04690000	-1.63940000	0.4657000	2.4960000	0.6425000	2.493400	-3.62590000	4.8822000	5.877300	-9.96580000	-9.965800000	-2.05290000	1.757500000	-3.62590000	-4.29340000	-9.96580000	-0.9686000
GBMLGG	Tumor	TCGA-HW-8320-01	5.228500	-3.0469000	7.674300	8.89250000	8.4467000	-0.0425000	-4.293400000	2.58520000	-9.9658000	-4.29340000	0.64250000	-5.0116000	-5.573500	-2.31470000	-9.9658000	1.37350000	-2.38840000	-3.816000000	-2.63490000	-4.03500000	-4.03500000	-1.2142000	-3.81600000	-9.9658000	-3.4580000	6.6878000	-2.1140000	3.08420000	2.10130000	-0.07250000	-4.03500000	3.08590000	-2.1140000	-0.5332000	-3.1714000	3.547300	-5.57350000	-0.0574000	6.096800	-9.96580000	-9.965800000	-9.96580000	2.891600000	-3.04690000	-3.81600000	-5.57350000	-0.1345000
GBMLGG	Tumor	TCGA-DU-5849-01	5.272100	-3.3076000	4.951900	4.74480000	3.8147000	1.3679000	-4.608200000	-1.39210000	-9.9658000	-4.60820000	-0.57560000	-5.5735000	-9.965800	-4.29340000	2.1114000	2.35640000	-3.45800000	-4.035000000	-4.29340000	-4.29340000	-2.38840000	-2.5479000	-3.17140000	-9.9658000	-0.3566000	6.1681000	0.5170000	1.98950000	0.91910000	-0.08770000	-5.01160000	0.84080000	-2.9324000	0.5470000	-0.2671000	4.214200	1.20850000	4.6177000	4.876800	-3.30760000	-4.293400000	-4.29340000	1.799500000	-1.35480000	-5.57350000	-4.60820000	-0.8863000
GBMLGG	Tumor	TCGA-06-0190-01	4.618900	-9.9658000	9.531000	7.03330000	6.6761000	4.0532000	0.705800000	1.75750000	-0.1187000	-1.28280000	0.13880000	-4.2934000	-9.965800	-0.45210000	1.4388000	0.27620000	4.34490000	-9.965800000	-2.24470000	-1.59510000	-9.96580000	0.1648000	1.50130000	-0.9132000	-2.0529000	5.3999000	4.9256000	4.86400000	3.80640000	4.42100000	2.88380000	6.77660000	1.5115000	2.5756000	-0.0725000	4.252600	4.59940000	8.3776000	6.958700	-9.96580000	-2.314700000	-0.91320000	3.741000000	1.22710000	-2.72740000	-0.55430000	2.3479000
GBMLGG	Tumor	TCGA-DB-5273-01	4.779800	-9.9658000	5.951700	4.68820000	3.0428000	1.1447000	-9.965800000	-1.02620000	-9.9658000	-9.96580000	-0.02770000	-9.9658000	-9.965800	-3.81600000	-9.9658000	2.34230000	-1.73220000	-2.465900000	-3.30760000	-9.96580000	-9.96580000	-3.3076000	-2.17790000	-9.9658000	-3.8160000	6.2333000	-2.8262000	2.73140000	0.88830000	-0.73460000	-5.57350000	-3.45800000	0.3460000	0.3685000	-1.6394000	4.539800	-3.81600000	1.5709000	6.138100	-9.96580000	-4.608200000	-2.46590000	3.807500000	-1.78090000	-5.01160000	-6.50640000	0.9038000
GBMLGG	Tumor	TCGA-R8-A6MO-01	4.889000	-2.4659000	2.840200	2.66470000	1.9931000	1.6604000	-9.965800000	-4.60820000	-9.9658000	-9.96580000	1.34540000	-3.4580000	-9.965800	1.40650000	-0.2845000	-1.73220000	-3.45800000	-2.547900000	-1.99420000	-9.96580000	-9.96580000	-1.8836000	-1.02620000	-2.6349000	-2.1779000	4.9388000	-0.8339000	2.36770000	-0.55430000	-0.15040000	-9.96580000	-1.39210000	-2.5479000	-2.6349000	-4.2934000	3.580300	0.05800000	1.9712000	5.307100	-5.01160000	-9.965800000	-9.96580000	1.328300000	-3.45800000	-5.57350000	-6.50640000	-1.4305000
GBMLGG	Tumor	TCGA-CS-6670-01	4.878800	-9.9658000	6.509400	5.90210000	5.1700000	-0.8084000	-3.816000000	1.11840000	-9.9658000	-9.96580000	-1.08620000	-9.9658000	-9.965800	-4.03500000	-5.5735000	-1.35480000	-1.93790000	-9.965800000	-3.30760000	-9.96580000	-9.96580000	-2.1140000	-2.31470000	-3.4580000	-1.4305000	5.5311000	-0.0130000	3.22510000	0.70580000	0.31150000	-5.01160000	1.25760000	-3.8160000	-1.0559000	-3.8160000	2.678300	2.39530000	4.8156000	5.032100	-9.96580000	-9.965800000	-9.96580000	0.832700000	-5.01160000	-9.96580000	-6.50640000	-1.7809000
GBMLGG	Tumor	TCGA-DU-5854-01	4.885600	-4.0350000	4.760800	2.95070000	2.6805000	3.2405000	-9.965800000	-9.96580000	-9.9658000	-4.60820000	1.72730000	-9.9658000	-4.293400	-3.81600000	-3.3076000	1.31670000	-1.99420000	-2.634900000	-4.29340000	-1.11720000	-9.96580000	-1.9942000	-2.72740000	-4.2934000	-0.9406000	5.3965000	0.2522000	1.09150000	-1.99420000	-0.94060000	-5.01160000	-1.99420000	-0.6873000	0.8805000	-1.0862000	4.883200	-5.01160000	7.3765000	6.524700	-9.96580000	-2.547900000	-1.05590000	3.415600000	-0.80840000	-9.96580000	-4.29340000	1.3109000
GBMLGG	Tumor	TCGA-S9-A6WL-01	5.290600	-1.0262000	3.546100	-1.02620000	-0.2498000	-0.4325000	-4.035000000	-5.01160000	-9.9658000	-4.03500000	-1.63940000	-9.9658000	-9.965800	-2.11400000	-5.0116000	-0.53320000	-4.29340000	-9.965800000	-3.04690000	-3.81600000	-9.96580000	-2.6349000	-1.55220000	-3.6259000	-0.2159000	5.9734000	-1.0862000	1.17700000	-1.83140000	-0.23280000	-1.73220000	-2.46590000	-2.1140000	-1.7322000	-2.3884000	5.476400	-2.63490000	6.9158000	4.608300	-9.96580000	-9.965800000	-9.96580000	0.864700000	-9.96580000	-4.03500000	-4.60820000	-3.8160000
GBMLGG	Tumor	TCGA-S9-A6TV-01	5.155500	-9.9658000	7.564100	3.22970000	2.3394000	1.6875000	1.170600000	1.23330000	-9.9658000	-2.63490000	2.68050000	-5.0116000	-5.573500	-2.24470000	-3.6259000	1.35110000	3.67030000	-3.458000000	-2.17790000	-1.93790000	-9.96580000	-2.2447000	0.44470000	-9.9658000	-3.1714000	6.6518000	0.5470000	4.57050000	2.45970000	-1.83140000	-0.49210000	3.65550000	0.9642000	4.6888000	1.3454000	4.948600	-2.82620000	4.0841000	6.340600	-9.96580000	-3.458000000	-1.18110000	4.286200000	-2.31470000	-3.81600000	-4.29340000	2.1313000
GBMLGG	Tumor	TCGA-26-5135-01	4.888500	-3.4580000	7.307300	4.38830000	3.2251000	2.2237000	-0.575600000	-0.15040000	-9.9658000	-9.96580000	-9.96580000	-3.8160000	-9.965800	-3.30760000	-1.7809000	-9.96580000	-1.78090000	-9.965800000	-3.30760000	-1.21420000	-9.96580000	-1.9942000	-0.61930000	-2.0529000	-1.6394000	5.5056000	0.2881000	2.05350000	0.53700000	-1.73220000	-2.11400000	4.27510000	0.6699000	3.9636000	1.0573000	3.800200	-4.60820000	3.7028000	6.187100	-9.96580000	-3.307600000	-1.35480000	3.618400000	-3.17140000	-9.96580000	-5.01160000	1.6785000
GBMLGG	Tumor	TCGA-S9-A6WE-01	5.306000	-9.9658000	2.299000	1.66490000	1.2023000	0.3685000	-9.965800000	-9.96580000	-9.9658000	-3.04690000	-0.35660000	-9.9658000	-9.965800	-2.63490000	0.9862000	-1.46990000	-9.96580000	-9.965800000	-2.38840000	-3.62590000	-9.96580000	-2.6349000	-9.96580000	-5.0116000	-2.7274000	5.3345000	0.6517000	2.71830000	0.40160000	1.37350000	-3.62590000	0.87260000	-3.0469000	-1.4305000	-3.4580000	3.836000	-4.03500000	4.3227000	5.662800	-9.96580000	-4.035000000	-2.93240000	0.177600000	-3.81600000	-9.96580000	-6.50640000	-2.4659000
GBMLGG	Tumor	TCGA-76-4931-01	5.381000	-9.9658000	5.107300	2.02540000	1.0503000	3.3787000	-2.634900000	-0.78340000	-9.9658000	-9.96580000	-1.31830000	-9.9658000	-9.965800	-1.88360000	-1.6394000	-2.93240000	2.36490000	-9.965800000	-3.30760000	-2.72740000	-9.96580000	-2.0529000	-0.55430000	0.9862000	-2.3884000	5.9461000	0.7493000	4.45290000	3.20180000	0.51700000	-9.96580000	6.54860000	-0.0277000	1.4441000	-0.9406000	2.523800	-3.81600000	4.4013000	6.107900	-9.96580000	-4.035000000	-2.54790000	3.014500000	-2.11400000	-2.05290000	-9.96580000	0.8805000
GBMLGG	Tumor	TCGA-QH-A6XA-01	4.568700	-9.9658000	5.441300	7.41430000	7.4403000	-0.3940000	-9.965800000	-0.99710000	-9.9658000	-4.03500000	-0.32010000	-4.2934000	-9.965800	-1.73220000	-1.5105000	-0.39400000	-0.61930000	-3.625900000	-1.83140000	-9.96580000	-9.96580000	-1.7809000	-9.96580000	-1.7809000	-2.9324000	5.4516000	-1.6394000	3.39380000	1.21470000	-0.16650000	-3.81600000	-0.35660000	-3.3076000	-5.0116000	-4.0350000	3.873900	-9.96580000	1.4704000	5.599900	-9.96580000	-9.965800000	-3.81600000	1.816000000	-4.60820000	-9.96580000	-6.50640000	-2.0529000
GBMLGG	Tumor	TCGA-DU-6393-01	5.760000	-1.1172000	3.193900	1.70970000	1.0363000	-0.7588000	-4.608200000	-3.81600000	-9.9658000	-1.99420000	1.57580000	-9.9658000	-9.965800	-3.30760000	-5.5735000	-0.15040000	-9.96580000	-2.244700000	-3.45800000	-9.96580000	-2.05290000	-2.4659000	-2.17790000	-2.0529000	-2.3147000	4.6871000	-0.8863000	-1.35480000	-1.18110000	-1.39210000	-9.96580000	-0.94060000	-1.8836000	-2.3884000	-2.8262000	2.565800	2.68950000	0.6239000	5.249500	-9.96580000	-9.965800000	-3.30760000	-0.575600000	-3.17140000	-5.57350000	-6.50640000	-3.0469000
GBMLGG	Tumor	TCGA-41-3915-01	3.750700	-9.9658000	5.985100	4.10940000	3.3897000	3.3478000	-1.354800000	-0.21590000	-9.9658000	-2.46590000	2.41980000	-9.9658000	-5.573500	-9.96580000	4.0436000	-2.05290000	1.71850000	-3.816000000	-9.96580000	-1.11720000	-1.43050000	-4.6082000	-1.55220000	-0.6643000	-1.4305000	3.9552000	1.6140000	1.75320000	2.37040000	1.79120000	-0.75880000	5.50080000	0.2762000	1.2934000	-2.0529000	4.384100	2.30190000	5.6011000	6.277600	-4.03500000	-3.625900000	-1.11720000	3.421000000	0.25220000	-2.05290000	-1.88360000	1.7185000
GBMLGG	Tumor	TCGA-VM-A8C9-01	4.462800	-9.9658000	6.507800	3.54110000	2.0218000	4.1400000	-9.965800000	-3.45800000	-5.0116000	-9.96580000	2.60900000	-9.9658000	-9.965800	0.07180000	-4.2934000	2.51370000	-1.93790000	-1.318300000	-0.88630000	-9.96580000	-9.96580000	-0.8339000	-0.51250000	-0.7346000	-1.9379000	5.3198000	-2.3884000	1.31090000	-2.82620000	-2.24470000	-5.57350000	-2.38840000	-2.4659000	-0.4131000	-2.8262000	4.114500	-3.04690000	3.5436000	6.081500	-1.51050000	-1.780900000	-0.66430000	2.987500000	-1.28280000	-5.57350000	-9.96580000	1.2209000
GBMLGG	Tumor	TCGA-06-0649-01	4.487400	-9.9658000	6.767300	5.26870000	4.7544000	2.8779000	1.164100000	1.16410000	-9.9658000	-4.29340000	1.70970000	-9.9658000	-9.965800	-0.07250000	0.7058000	-3.17140000	2.49340000	-9.965800000	-0.43250000	-1.43050000	-2.63490000	0.3346000	0.65170000	-0.6193000	-2.8262000	4.9883000	1.9968000	3.08760000	2.79930000	1.36790000	-0.45210000	4.81870000	-0.0130000	2.4544000	-0.6873000	5.315800	1.28150000	6.9205000	6.570300	-9.96580000	-2.547900000	0.57630000	3.373100000	1.36230000	-1.93790000	-1.46990000	1.8996000
GBMLGG	Tumor	TCGA-DU-5853-01	4.908400	-9.9658000	4.819200	6.39200000	5.5348000	2.7951000	-9.965800000	-1.43050000	-9.9658000	-9.96580000	-1.35480000	-9.9658000	-9.965800	-9.96580000	0.0014000	3.89250000	-0.47190000	-1.214200000	1.15770000	-9.96580000	-9.96580000	-0.4521000	-2.63490000	-9.9658000	-2.1779000	5.8380000	-0.1665000	2.87010000	0.92680000	1.87220000	-3.62590000	-0.71080000	1.5266000	-0.5332000	-1.2481000	4.225000	-1.99420000	3.4129000	5.610900	-4.29340000	-2.314700000	-1.31830000	3.166900000	1.44410000	-2.93240000	-1.18110000	1.4808000
GBMLGG	Tumor	TCGA-12-0618-01	5.286200	-9.9658000	3.603000	2.40630000	2.3222000	1.0642000	-4.608200000	-2.24470000	-9.9658000	-3.04690000	0.24000000	-9.9658000	-9.965800	-2.72740000	-1.4699000	-3.45800000	-0.53320000	-2.634900000	-3.04690000	-3.04690000	-0.08770000	-1.7322000	-3.62590000	-0.1504000	-4.6082000	4.3046000	2.9747000	1.59020000	1.57580000	-1.93790000	-3.81600000	4.05410000	-1.6394000	1.9034000	-1.6850000	3.396600	-0.80840000	6.8415000	5.546600	-9.96580000	-9.965800000	-3.81600000	1.736000000	-2.63490000	-2.82620000	-5.01160000	-0.9132000
GBMLGG	Tumor	TCGA-FG-5962-01	5.174800	-2.0529000	4.693300	6.43310000	5.3765000	1.2394000	-9.965800000	-2.17790000	-9.9658000	-3.30760000	-1.31830000	-4.6082000	-9.965800	-2.93240000	-3.4580000	2.37600000	-3.62590000	-1.831400000	-3.30760000	-9.96580000	-9.96580000	-3.3076000	-2.82620000	-9.9658000	-1.0262000	6.3094000	-0.4719000	2.16700000	0.05800000	1.70090000	-4.03500000	1.68300000	-1.4699000	0.5069000	-2.1140000	3.410200	1.17060000	6.2700000	5.206400	-9.96580000	-4.608200000	-4.03500000	1.795400000	-3.62590000	-9.96580000	-3.62590000	-1.0262000
GBMLGG	Tumor	TCGA-27-2524-01	3.755000	-3.0469000	9.689700	4.17400000	2.9729000	3.2870000	1.637400000	2.22990000	-9.9658000	-1.43050000	-0.16650000	-4.2934000	-9.965800	-2.31470000	-0.9686000	-1.73220000	2.22060000	-9.965800000	-5.57350000	-2.93240000	-9.96580000	-1.7809000	2.11140000	-1.8836000	-3.1714000	5.3220000	2.0004000	5.08160000	4.28700000	4.11030000	2.25430000	6.02220000	-1.8314000	3.5803000	-0.0574000	1.941500	5.96510000	6.8779000	5.857000	-9.96580000	-2.932400000	-1.63940000	2.611400000	-2.31470000	-2.31470000	-9.96580000	0.3573000
GBMLGG	Tumor	TCGA-QH-A65S-01	4.217300	-9.9658000	3.346400	3.54490000	2.4359000	0.5763000	-9.965800000	-3.62590000	-9.9658000	-4.29340000	-2.38840000	-9.9658000	-9.965800	-2.46590000	-3.6259000	-1.39210000	-2.82620000	-3.625900000	-2.38840000	-3.45800000	-9.96580000	-0.8863000	-2.31470000	-9.9658000	-2.3884000	5.6445000	-1.5522000	2.21130000	-0.91320000	0.15190000	-9.96580000	-1.55220000	-3.6259000	-3.0469000	-5.5735000	3.301700	-3.04690000	1.8762000	5.360800	-0.47190000	-9.965800000	-9.96580000	2.269300000	-6.50640000	-5.01160000	-6.50640000	-0.9971000
GBMLGG	Tumor	TCGA-F6-A8O4-01	5.070900	-9.9658000	3.788800	5.71100000	4.7877000	0.4016000	-9.965800000	-0.68730000	-9.9658000	-5.01160000	0.55680000	-9.9658000	-5.011600	-4.29340000	-4.6082000	0.26420000	-2.72740000	-9.965800000	-3.17140000	-9.96580000	1.23940000	-1.3183000	-1.51050000	-1.7322000	-1.0559000	5.4453000	-0.8863000	1.61400000	1.55630000	0.21540000	-2.11400000	1.67400000	-5.0116000	-2.8262000	-1.5951000	2.897400	-1.24810000	4.7198000	4.539200	-9.96580000	-5.573500000	-9.96580000	0.757900000	-4.29340000	-9.96580000	-6.50640000	-2.1140000
GBMLGG	Tumor	TCGA-28-1753-01	5.134700	-2.5479000	6.668900	6.72080000	5.7347000	3.8054000	0.001400000	1.52660000	-9.9658000	-1.21420000	3.92890000	-2.2447000	-9.965800	-1.39210000	9.1160000	-0.04250000	-1.24810000	-2.244700000	0.05800000	1.05730000	-0.53320000	0.3796000	-0.73460000	-0.1187000	-1.8314000	4.9910000	2.8562000	3.54360000	1.59500000	-0.66430000	0.08540000	3.67030000	2.6255000	4.3285000	2.6895000	5.902600	-2.31470000	3.8136000	6.913300	-9.96580000	-1.248100000	0.11240000	4.806900000	0.54700000	-9.96580000	-1.88360000	2.5561000
GBMLGG	Tumor	TCGA-QH-A870-01	5.149800	-9.9658000	3.264700	5.34630000	4.3413000	-0.7108000	-9.965800000	-2.54790000	-9.9658000	-9.96580000	-0.94060000	-9.9658000	-9.965800	-2.63490000	-3.1714000	0.16480000	-3.04690000	-3.816000000	-3.04690000	-9.96580000	-9.96580000	-3.1714000	-1.55220000	-4.2934000	-3.8160000	4.8248000	-0.1993000	1.15120000	-0.99710000	0.82460000	-4.60820000	-0.43250000	-4.0350000	-2.2447000	-0.9132000	2.870100	-5.01160000	-0.5125000	5.202800	-9.96580000	-9.965800000	-9.96580000	1.709700000	-3.81600000	-9.96580000	-9.96580000	-2.8262000
GBMLGG	Tumor	TCGA-S9-A7R1-01	4.906500	-1.2828000	6.165500	6.71160000	7.1634000	-0.5973000	-9.965800000	-0.16650000	-9.9658000	-2.11400000	1.23330000	-9.9658000	-9.965800	-9.96580000	-2.7274000	0.27620000	-0.32010000	-1.248100000	-2.54790000	-9.96580000	-0.04250000	-3.3076000	-2.05290000	-2.0529000	-2.5479000	5.4357000	3.8749000	4.40200000	1.90730000	-0.28450000	-2.93240000	4.54290000	-1.6850000	0.0718000	-4.6082000	2.568300	0.57630000	6.0345000	4.060100	-2.31470000	-5.573500000	-9.96580000	-0.619300000	-4.29340000	-9.96580000	-5.57350000	-3.6259000
GBMLGG	Tumor	TCGA-TQ-A7RH-01	5.546600	-9.9658000	5.176800	7.71490000	6.9615000	0.6790000	-9.965800000	-0.32010000	-9.9658000	-3.81600000	-0.15040000	-9.9658000	-9.965800	-1.78090000	-3.6259000	0.91910000	-1.35480000	-2.314700000	-1.63940000	-9.96580000	-2.63490000	-0.8339000	-1.43050000	-9.9658000	-2.2447000	4.7464000	0.5666000	3.65320000	1.07790000	-1.99420000	-4.03500000	0.22770000	-3.6259000	0.5271000	-0.4719000	4.331300	-0.78340000	5.3060000	5.793900	-9.96580000	-5.573500000	-4.03500000	3.067100000	-2.82620000	-9.96580000	-6.50640000	-0.1345000
GBMLGG	Tumor	TCGA-12-5295-01	4.689900	-9.9658000	5.391300	0.19030000	0.9115000	3.3032000	-9.965800000	-1.43050000	-9.9658000	-9.96580000	-0.21590000	-9.9658000	-9.965800	-1.14880000	-0.7834000	-1.18110000	-1.46990000	-2.932400000	-2.11400000	-9.96580000	-3.81600000	-4.2934000	-1.35480000	-2.4659000	-3.3076000	3.4477000	-0.6193000	-1.46990000	-2.93240000	-1.93790000	-5.57350000	0.81640000	1.1382000	6.8674000	3.8198000	2.765700	-1.59510000	4.3702000	6.412800	-4.03500000	-2.244700000	-1.11720000	1.328300000	0.19030000	-4.03500000	-3.04690000	0.9716000
GBMLGG	Tumor	TCGA-E1-A7YQ-01	4.813100	-3.8160000	7.415800	4.97690000	4.8248000	2.9802000	-2.388400000	0.62390000	-9.9658000	-4.03500000	3.35210000	-9.9658000	-9.965800	0.03000000	-1.1172000	1.32830000	-0.75880000	-1.639400000	-1.88360000	-9.96580000	-3.81600000	-2.7274000	1.01510000	-0.3022000	-1.7809000	4.4608000	0.9935000	2.16700000	0.17760000	-0.16650000	0.57630000	2.95440000	3.0740000	5.2211000	2.0776000	4.822800	-1.43050000	2.7826000	6.459800	-5.01160000	-3.307600000	-0.41310000	4.174800000	0.52710000	-5.57350000	-3.62590000	2.9802000
GBMLGG	Tumor	TCGA-27-2523-01	5.318000	-9.9658000	5.539800	3.25720000	2.1411000	1.5115000	-9.965800000	-1.08620000	-9.9658000	-4.60820000	-2.54790000	-2.3147000	-9.965800	-9.96580000	-9.9658000	-9.96580000	-1.43050000	-9.965800000	-5.01160000	-2.38840000	-3.81600000	0.6332000	-0.83390000	-6.5064000	-3.4580000	5.6651000	-2.1140000	-1.63940000	-2.63490000	-4.03500000	-4.29340000	2.86220000	0.7146000	2.3953000	1.8840000	1.269600	-9.96580000	3.5947000	6.162500	-9.96580000	-4.293400000	-9.96580000	2.367700000	-2.63490000	-3.62590000	-5.01160000	0.1648000
GBMLGG	Tumor	TCGA-HT-8107-01	4.920300	-1.5522000	6.515100	4.28250000	4.1019000	-0.4719000	-3.816000000	1.22710000	-9.9658000	-9.96580000	-1.68500000	-9.9658000	-9.965800	-2.93240000	-3.4580000	-1.63940000	-3.81600000	-2.314700000	-3.30760000	-9.96580000	-9.96580000	-2.5479000	-3.81600000	-1.0262000	0.1648000	6.3607000	2.3164000	1.17700000	-1.55220000	0.19030000	-3.81600000	1.85240000	-3.4580000	0.6517000	0.3685000	2.733600	-3.45800000	6.4984000	3.894400	-3.62590000	-3.625900000	-9.96580000	2.454400000	-9.96580000	-6.50640000	-6.50640000	-0.3201000
GBMLGG	Tumor	TCGA-P5-A5ET-01	5.025500	-9.9658000	2.301900	1.63270000	0.4016000	0.1903000	-9.965800000	-3.04690000	-9.9658000	-3.17140000	-9.96580000	-9.9658000	-9.965800	-3.81600000	-5.5735000	-0.02770000	-3.30760000	-4.608200000	-4.60820000	-3.81600000	-9.96580000	-2.1140000	-9.96580000	-9.9658000	-2.3884000	6.3873000	-9.9658000	1.78280000	1.30510000	0.99350000	-2.72740000	-3.62590000	-4.0350000	-1.8314000	-3.1714000	3.624200	-2.93240000	3.6532000	5.198900	-4.29340000	-5.573500000	-9.96580000	1.029300000	-5.57350000	-9.96580000	-6.50640000	-2.3884000
GBMLGG	Tumor	TCGA-P5-A72W-01	4.789800	-9.9658000	4.895800	3.19710000	1.6830000	-0.6193000	-4.608200000	-2.72740000	-9.9658000	-1.55220000	-1.11720000	-9.9658000	-9.965800	-9.96580000	-9.9658000	1.85640000	-2.11400000	-9.965800000	-5.01160000	-4.29340000	-9.96580000	-3.0469000	-2.93240000	-9.9658000	-5.0116000	5.8770000	-9.9658000	1.35670000	0.81640000	-1.43050000	-4.29340000	-9.96580000	-4.0350000	-2.1140000	-5.5735000	3.014500	-4.03500000	1.1117000	5.564100	-9.96580000	-5.573500000	-9.96580000	1.460000000	-9.96580000	-5.57350000	-6.50640000	-1.1488000
GBMLGG	Tumor	TCGA-DB-A64L-01	4.895400	0.7493000	3.581500	5.80840000	5.4397000	2.6114000	-9.965800000	-0.83390000	-9.9658000	-4.03500000	-2.05290000	-9.9658000	-9.965800	-0.21590000	1.9968000	-3.04690000	-0.55430000	-9.965800000	-4.29340000	-3.62590000	-3.62590000	-9.9658000	-2.38840000	-5.0116000	-0.8599000	5.5123000	2.0430000	2.78260000	0.22770000	1.09830000	-3.17140000	3.37870000	0.0440000	0.6332000	0.3231000	3.114500	-2.82620000	6.0864000	4.863000	-9.96580000	-4.293400000	-9.96580000	1.036300000	-1.28280000	-5.01160000	-4.60820000	-1.7322000
GBMLGG	Tumor	TCGA-HW-7493-01	4.723100	-2.9324000	6.160100	8.29190000	7.7983000	2.2360000	-9.965800000	0.19030000	-9.9658000	-4.03500000	-1.93790000	-9.9658000	-9.965800	-3.62590000	-3.3076000	4.15550000	-1.18110000	-1.055900000	-2.54790000	-9.96580000	-9.96580000	-2.5479000	-1.05590000	-9.9658000	-0.9971000	5.5289000	0.2154000	3.08420000	0.39070000	3.26320000	-3.81600000	2.16700000	0.2154000	2.0707000	0.5470000	4.354100	-3.30760000	6.1175000	5.732000	-9.96580000	-5.573500000	-2.17790000	3.471300000	-1.18110000	-4.60820000	-4.29340000	0.8961000
GBMLGG	Tumor	TCGA-TM-A84R-01	5.160700	-2.9324000	1.395600	2.27230000	0.9419000	-0.1031000	-9.965800000	-3.81600000	-9.9658000	-9.96580000	-9.96580000	-9.9658000	-9.965800	-2.82620000	-3.3076000	3.20180000	-2.24470000	-9.965800000	-4.29340000	-9.96580000	-9.96580000	-4.2934000	-2.72740000	-1.2481000	0.4865000	6.2899000	-1.7322000	0.15190000	-1.02620000	-0.23280000	-3.81600000	-2.31470000	-4.0350000	-2.3884000	-2.5479000	3.970900	-3.62590000	6.0790000	3.962600	-9.96580000	-2.465900000	-2.82620000	0.824600000	-5.01160000	-9.96580000	-4.03500000	-2.0529000
GBMLGG	Tumor	TCGA-HT-A74L-01	5.172800	-9.9658000	1.971200	4.00460000	4.2616000	-0.9132000	-9.965800000	-3.81600000	-9.9658000	-9.96580000	-1.24810000	-9.9658000	-9.965800	-2.31470000	-4.0350000	-3.45800000	-2.82620000	-4.608200000	-4.03500000	-9.96580000	-9.96580000	-1.0262000	-1.24810000	-9.9658000	-4.6082000	4.1318000	2.3106000	3.55720000	0.36850000	1.40110000	-2.54790000	2.06040000	-2.9324000	-2.3884000	-5.0116000	3.763500	4.49700000	1.3397000	6.054000	-4.60820000	-5.573500000	-9.96580000	1.911100000	-6.50640000	-4.60820000	-9.96580000	-1.8314000
GBMLGG	Tumor	TCGA-HT-7477-01	5.518900	-9.9658000	4.473900	4.47450000	4.0055000	1.0711000	-9.965800000	-1.83140000	-9.9658000	-9.96580000	-3.45800000	-9.9658000	-5.573500	-3.45800000	-4.0350000	0.31150000	-2.93240000	-3.625900000	-3.81600000	-2.54790000	-9.96580000	-1.0262000	-9.96580000	-5.0116000	-4.2934000	6.5154000	-0.3201000	1.59500000	-1.08620000	-0.61930000	-9.96580000	-1.08620000	-0.6643000	2.4279000	-0.2159000	4.386200	-4.03500000	3.5060000	5.566500	-4.03500000	-4.293400000	-9.96580000	2.803400000	-5.01160000	-4.03500000	-5.01160000	-0.8599000
GBMLGG	Tumor	TCGA-FG-A87Q-01	4.671900	-3.8160000	3.107900	5.21880000	4.3285000	1.8363000	-9.965800000	-5.01160000	-9.9658000	-9.96580000	-2.46590000	-9.9658000	-9.965800	-0.83390000	-9.9658000	1.23330000	-0.16650000	-2.826200000	-2.05290000	-2.72740000	-9.96580000	-2.2447000	-0.08770000	0.0158000	-1.5105000	5.1684000	0.4967000	2.67830000	-0.11870000	-0.28450000	-4.60820000	1.05030000	3.3952000	7.1165000	2.6418000	2.043000	-3.04690000	7.9325000	6.479000	-4.03500000	-2.244700000	-1.88360000	3.333600000	-1.43050000	-3.04690000	-5.01160000	1.2696000
GBMLGG	Tumor	TCGA-FG-A70Z-01	4.945800	-2.2447000	6.077700	5.05360000	4.6041000	1.7273000	-3.307600000	-0.91320000	-9.9658000	-4.60820000	2.28720000	-9.9658000	-9.965800	-0.96860000	-4.6082000	1.21470000	-1.21420000	-4.293400000	-1.88360000	-3.45800000	-9.96580000	-2.7274000	0.21540000	-0.5973000	-1.3921000	5.7978000	-0.0425000	1.91880000	-1.05590000	-0.94060000	-3.30760000	1.55630000	2.2268000	3.8611000	1.9073000	3.799200	-2.72740000	5.2687000	6.258500	-9.96580000	-4.035000000	-1.39210000	2.454400000	-1.08620000	-4.29340000	-2.82620000	1.1117000
GBMLGG	Tumor	TCGA-FG-A4MU-01	5.032600	-9.9658000	5.823300	2.03950000	1.5266000	1.9264000	-1.685000000	-0.35660000	-9.9658000	-9.96580000	-1.21420000	-9.9658000	-9.965800	-9.96580000	-1.7322000	-2.93240000	1.78280000	-9.965800000	-4.60820000	-3.45800000	-9.96580000	-0.7588000	-1.35480000	-0.4719000	-2.6349000	4.9279000	1.3051000	2.47270000	2.80960000	-0.21590000	-3.30760000	5.84100000	2.9319000	5.4040000	4.1579000	3.107900	-1.21420000	2.7487000	6.485000	-9.96580000	-2.932400000	-1.46990000	3.537400000	-1.55220000	-3.45800000	-3.62590000	2.2113000
GBMLGG	Tumor	TCGA-DB-A4XB-01	5.543500	-9.9658000	5.323400	7.70940000	6.5393000	1.1250000	-1.732200000	-1.18110000	-9.9658000	-9.96580000	-2.24470000	-9.9658000	-9.965800	-1.78090000	-9.9658000	1.69200000	-1.28280000	-0.166500000	-3.30760000	-9.96580000	-9.96580000	0.7493000	-2.63490000	-9.9658000	-1.9942000	5.9819000	-1.0559000	3.99740000	1.72730000	-1.35480000	-1.14880000	0.15190000	-1.6850000	0.5370000	-2.3147000	4.412800	-2.38840000	2.2813000	5.695500	-9.96580000	-4.608200000	-9.96580000	2.832100000	-1.39210000	-9.96580000	-9.96580000	0.8246000
GBMLGG	Tumor	TCGA-WY-A85D-01	4.847000	-9.9658000	5.043100	7.03560000	6.4072000	-1.1172000	-9.965800000	-1.05590000	-9.9658000	-4.60820000	-0.55430000	-9.9658000	-9.965800	-1.68500000	-2.6349000	0.03000000	-1.78090000	-2.314700000	-2.72740000	-9.96580000	-3.81600000	0.9115000	-2.63490000	-5.5735000	-3.3076000	5.7626000	-1.2828000	2.19880000	2.63710000	2.90520000	-3.62590000	-0.96860000	-5.5735000	-3.0469000	-2.6349000	3.611300	-3.17140000	-1.3548000	5.777700	-4.29340000	-9.965800000	-9.96580000	2.220600000	-9.96580000	-5.01160000	-9.96580000	-1.1172000
GBMLGG	Tumor	TCGA-DU-A5TR-01	4.077300	-9.9658000	6.932300	7.32270000	6.1999000	3.0550000	-9.965800000	0.53700000	-9.9658000	-9.96580000	2.68730000	-9.9658000	-4.608200	-1.73220000	-9.9658000	0.90380000	-0.66430000	-2.177900000	-2.46590000	-3.04690000	-9.96580000	-1.2142000	-0.49210000	-5.5735000	-1.9942000	5.4219000	-2.5479000	3.00560000	0.68800000	-1.24810000	-1.99420000	-0.32010000	-0.3201000	1.1117000	-0.7588000	3.846100	-2.93240000	4.6206000	5.736400	-9.96580000	-1.181100000	-0.19930000	3.119500000	-0.78340000	-5.57350000	-4.60820000	1.3679000
GBMLGG	Tumor	TCGA-CS-4941-01	5.318400	-9.9658000	6.452200	2.45180000	2.7183000	3.9892000	-9.965800000	1.23330000	-9.9658000	-3.17140000	0.15190000	-9.9658000	-9.965800	-3.81600000	-4.2934000	3.61250000	-2.54790000	0.390700000	-1.73220000	-1.08620000	-2.93240000	-2.3147000	-2.72740000	-0.8084000	-3.4580000	5.5466000	0.6517000	1.42280000	-0.26710000	-1.35480000	-5.57350000	-0.28450000	2.1541000	6.0555000	3.7280000	3.649700	-0.10310000	6.9551000	6.633400	-4.29340000	-3.171400000	-2.31470000	4.142500000	-0.07250000	-3.17140000	-2.38840000	2.0004000
GBMLGG	Tumor	TCGA-HT-A615-01	4.849500	-9.9658000	5.123100	5.02820000	3.7909000	2.5731000	-9.965800000	-1.73220000	-9.9658000	-9.96580000	-1.88360000	-9.9658000	-9.965800	-2.46590000	-2.5479000	0.24000000	-1.24810000	-9.965800000	-2.38840000	-2.11400000	-9.96580000	-2.2447000	-3.45800000	-4.2934000	-0.8339000	5.7410000	-0.3383000	3.08930000	2.05000000	2.77630000	-3.62590000	-0.80840000	-1.5951000	2.1213000	-1.5105000	5.269100	-2.72740000	3.9327000	6.053100	-9.96580000	-2.727400000	-0.75880000	3.489400000	-0.68730000	-2.63490000	-2.46590000	0.8408000
GBMLGG	Tumor	TCGA-06-2569-01	5.300200	-9.9658000	4.789300	3.24200000	1.4652000	0.2642000	-9.965800000	-0.49210000	-1.3921000	-9.96580000	4.48030000	-9.9658000	-2.932400	-9.96580000	-2.5479000	-2.63490000	-1.18110000	-3.625900000	-6.50640000	-3.04690000	-3.81600000	-3.3076000	0.34600000	-3.6259000	-0.8863000	2.5756000	-1.9942000	-0.49210000	-2.46590000	-4.29340000	-1.68500000	1.12500000	-5.5735000	0.0718000	-2.0529000	5.916300	-2.82620000	5.1760000	2.707300	-9.96580000	1.876200000	2.22370000	-0.533200000	-4.29340000	-9.96580000	-5.57350000	-2.9324000
GBMLGG	Tumor	TCGA-HT-A5RB-01	4.949600	-9.9658000	3.750700	5.12480000	3.8847000	-1.1811000	-9.965800000	-1.99420000	-9.9658000	-9.96580000	-1.21420000	-9.9658000	-9.965800	-3.45800000	-5.0116000	-1.02620000	-2.93240000	-2.634900000	-4.60820000	-9.96580000	-9.96580000	-2.1779000	-3.30760000	-1.5951000	-1.0862000	5.5107000	-1.9379000	2.55110000	0.93430000	-1.51050000	-3.62590000	-2.11400000	-1.5105000	-3.0469000	-9.9658000	3.581500	-2.72740000	4.9246000	5.374700	-3.17140000	-3.307600000	-9.96580000	1.257600000	-5.57350000	-4.60820000	-6.50640000	-1.9379000
GBMLGG	Tumor	TCGA-E1-A7YN-01	4.792900	-3.4580000	6.309400	2.53880000	2.5413000	6.0745000	-1.994200000	3.01630000	-9.9658000	-1.43050000	-1.14880000	-9.9658000	-9.965800	-9.96580000	-1.2828000	2.90710000	-0.57560000	-0.913200000	-1.31830000	-0.80840000	-3.45800000	-0.7108000	-0.26710000	-2.1779000	-0.8084000	5.1631000	1.0573000	0.95680000	-0.07250000	-0.61930000	-9.96580000	0.07180000	0.0440000	5.2851000	4.4868000	3.824900	-0.45210000	5.1256000	7.007200	-4.60820000	-1.732200000	-1.21420000	5.332700000	1.48080000	-1.83140000	0.01580000	3.0876000
GBMLGG	Tumor	TCGA-27-1830-01	5.022900	-9.9658000	8.306800	7.21680000	6.4326000	3.6691000	-0.249800000	1.31090000	-4.6082000	-3.81600000	1.83630000	-9.9658000	-3.816000	-9.96580000	-0.0130000	-2.38840000	0.36850000	-9.965800000	-4.29340000	-2.17790000	-9.96580000	-0.6873000	0.81640000	-1.3183000	-3.6259000	4.9846000	0.7407000	4.39860000	2.35360000	0.32310000	-2.72740000	5.03080000	0.3907000	2.5780000	-0.0877000	4.380700	4.29950000	6.8902000	6.630800	-5.01160000	-4.035000000	-2.54790000	3.511100000	-0.13450000	-3.30760000	-2.63490000	1.7786000
GBMLGG	Tumor	TCGA-QH-A6XC-01	4.647400	-9.9658000	3.591100	3.13110000	2.0946000	0.2029000	-9.965800000	-5.57350000	-5.0116000	-9.96580000	-1.24810000	-9.9658000	-9.965800	-1.28280000	-9.9658000	1.40110000	-2.72740000	-1.732200000	-2.31470000	-9.96580000	-9.96580000	-2.9324000	-3.81600000	-0.5543000	-1.1811000	5.5438000	0.0300000	3.09950000	-0.26710000	-0.33830000	-4.29340000	-0.66430000	-0.4521000	3.1426000	1.2271000	1.748900	-9.96580000	6.0215000	6.076000	-9.96580000	-5.011600000	-3.04690000	1.642000000	-6.50640000	-9.96580000	-5.57350000	-1.3548000
GBMLGG	Tumor	TCGA-06-2559-01	4.996000	-1.1811000	6.523600	2.77630000	2.1280000	1.5758000	-1.181100000	0.19030000	-9.9658000	-3.17140000	-2.24470000	-9.9658000	-9.965800	-1.02620000	-2.3147000	-2.72740000	0.07180000	-9.965800000	-2.63490000	-3.62590000	-9.96580000	-1.9379000	-0.91320000	-1.7809000	-0.1031000	4.5657000	0.7407000	1.86040000	1.72290000	-1.14880000	-2.54790000	4.55160000	0.3573000	3.4830000	0.0014000	3.558400	-1.78090000	5.0077000	5.545400	-9.96580000	-2.634900000	-9.96580000	3.063700000	-0.15040000	-2.46590000	-5.01160000	0.7999000
GBMLGG	Tumor	TCGA-S9-A6WN-01	5.163500	-0.0130000	8.783600	-0.43250000	0.7407000	1.8524000	-1.248100000	-5.01160000	-9.9658000	-4.29340000	0.71460000	-4.0350000	-9.965800	-2.54790000	-3.0469000	-1.68500000	-2.24470000	-3.625900000	-1.68500000	-2.82620000	-9.96580000	-3.6259000	-3.45800000	-9.9658000	-2.9324000	5.4273000	-1.2481000	-0.78340000	-1.08620000	-5.01160000	-5.57350000	-1.73220000	-0.2328000	1.7702000	-0.9686000	5.255900	-2.17790000	5.8390000	6.910000	-4.03500000	-9.965800000	-1.59510000	2.889700000	0.78320000	-2.72740000	-3.30760000	1.2756000
GBMLGG	Tumor	TCGA-P5-A72X-01	4.846500	-9.9658000	6.102000	6.33950000	5.5323000	1.8119000	-9.965800000	1.02220000	-9.9658000	-9.96580000	2.83010000	-9.9658000	-9.965800	-2.38840000	-9.9658000	0.88830000	-9.96580000	-4.608200000	-5.01160000	-9.96580000	-9.96580000	-2.4659000	-1.28280000	-3.6259000	-1.5105000	6.3825000	-1.6394000	1.93400000	-0.07250000	-0.11870000	-2.93240000	-0.32010000	-1.9942000	-0.8339000	-0.5125000	4.672500	-9.96580000	3.9022000	5.041800	-4.60820000	-2.727400000	-4.60820000	0.840800000	-2.24470000	-0.88630000	-6.50640000	-1.2142000
GBMLGG	Tumor	TCGA-WY-A858-01	4.057500	-9.9658000	5.013500	6.52090000	5.3837000	0.9789000	-9.965800000	-1.78090000	-9.9658000	-9.96580000	3.09440000	-4.6082000	-3.816000	-4.03500000	-3.6259000	-0.41310000	-2.17790000	-3.307600000	-2.05290000	-2.72740000	-9.96580000	-1.0862000	-1.14880000	-4.0350000	-4.2934000	5.0431000	-2.5479000	0.74930000	-0.83390000	-2.24470000	-6.50640000	-1.63940000	-2.5479000	-1.9942000	-2.3884000	4.402700	-9.96580000	1.7360000	5.720900	-4.60820000	-4.035000000	-3.17140000	3.304700000	-3.45800000	-4.60820000	-9.96580000	0.5568000
GBMLGG	Tumor	TCGA-DU-7014-01	4.806900	-9.9658000	4.021600	1.68750000	1.7995000	0.5568000	-3.816000000	-3.45800000	-9.9658000	-4.03500000	3.84410000	-2.4659000	-6.506400	-1.46990000	-3.1714000	2.37040000	-3.04690000	-5.573500000	-1.83140000	-1.59510000	-3.17140000	-2.9324000	-0.45210000	-3.8160000	-2.8262000	4.8992000	1.5563000	0.66080000	-1.93790000	-1.63940000	-2.72740000	0.90380000	-3.3076000	-1.6394000	-0.9971000	3.497100	-4.60820000	0.1388000	5.020200	-9.96580000	-9.965800000	-3.62590000	1.770200000	-4.03500000	-4.60820000	-9.96580000	-1.2828000
GBMLGG	Tumor	TCGA-27-2526-01	4.257100	-0.7834000	6.003800	2.66240000	3.1179000	4.6860000	-9.965800000	-1.31830000	-9.9658000	-9.96580000	-2.05290000	-9.9658000	-9.965800	2.33940000	-2.9324000	-0.08770000	-3.30760000	-9.965800000	-0.39400000	0.03000000	-9.96580000	-4.6082000	-0.28450000	-2.4659000	-5.5735000	4.7555000	-2.2447000	-0.28450000	-3.81600000	-5.01160000	-9.96580000	-0.80840000	3.3321000	5.4611000	1.7786000	-0.641600	2.67600000	4.6462000	5.814800	-4.60820000	-2.826200000	-3.04690000	1.422800000	-0.78340000	-5.57350000	-3.81600000	0.1124000
GBMLGG	Tumor	TCGA-VM-A8CF-01	5.041800	-9.9658000	4.766100	4.67130000	3.9412000	2.1798000	-9.965800000	-4.03500000	-9.9658000	-4.03500000	1.51650000	-4.0350000	-9.965800	-0.83390000	3.0740000	1.39010000	-3.30760000	-2.114000000	-1.51050000	-2.11400000	-9.96580000	-9.9658000	-2.54790000	-3.3076000	-3.1714000	3.5060000	1.2271000	0.97890000	-0.75880000	-1.11720000	-3.04690000	-0.80840000	-4.6082000	-0.8599000	-1.8314000	4.598800	-9.96580000	2.0979000	6.372400	-9.96580000	-3.625900000	-2.11400000	2.229900000	-4.29340000	-5.01160000	-9.96580000	-0.6873000
GBMLGG	Tumor	TCGA-06-5856-01	5.329900	-1.6850000	6.232700	3.19080000	2.9281000	1.8201000	0.240000000	1.02930000	-9.9658000	-2.38840000	0.53700000	-9.9658000	-9.965800	-1.55220000	0.1124000	-9.96580000	1.41740000	-9.965800000	-3.04690000	-2.05290000	-3.62590000	-1.4305000	0.34600000	0.2277000	-2.8262000	5.1835000	0.5666000	1.88790000	0.27620000	-1.73220000	-2.38840000	4.96630000	-0.6193000	3.6136000	0.2154000	3.303200	-2.93240000	6.7505000	5.563500	-9.96580000	-2.826200000	-2.63490000	3.597100000	-1.08620000	-3.81600000	-4.60820000	1.7870000
GBMLGG	Tumor	TCGA-26-1442-01	4.813600	-4.0350000	5.077700	0.81640000	0.3573000	0.2762000	-4.293400000	-3.04690000	-9.9658000	-9.96580000	0.88830000	-9.9658000	-9.965800	-2.24470000	-1.3548000	1.69640000	-0.78340000	-3.625900000	-2.63490000	-3.04690000	-9.96580000	-3.0469000	-2.72740000	-9.9658000	-2.3884000	7.6246000	-3.0469000	1.40110000	0.21540000	-2.31470000	-9.96580000	-1.05590000	-1.0862000	-0.6193000	-1.9942000	4.034800	-9.96580000	3.7709000	4.549100	-5.01160000	-3.816000000	-9.96580000	2.446500000	-1.88360000	-3.62590000	-4.29340000	-0.5973000
GBMLGG	Tumor	TCGA-CS-4938-01	4.816700	-9.9658000	5.622700	7.75070000	6.0146000	0.9268000	-9.965800000	-0.04250000	-9.9658000	-4.29340000	-0.33830000	-4.2934000	-9.965800	-2.82620000	-2.8262000	-0.28450000	-1.18110000	-9.965800000	-2.63490000	-2.54790000	-9.96580000	-1.9379000	-3.81600000	-9.9658000	-2.9324000	5.7658000	-2.6349000	3.11790000	0.62390000	-1.08620000	-9.96580000	-0.24980000	-4.2934000	-4.2934000	-4.2934000	3.776200	-2.82620000	1.3791000	6.010100	-9.96580000	-5.573500000	-9.96580000	3.235900000	-4.29340000	-9.96580000	-6.50640000	-0.4521000
GBMLGG	Tumor	TCGA-DU-8166-01	5.473200	-0.8599000	8.132600	7.24540000	7.6344000	-0.5543000	-9.965800000	1.53660000	-9.9658000	-4.60820000	-3.17140000	-9.9658000	-9.965800	-2.82620000	-4.6082000	2.07420000	0.48650000	-2.177900000	-3.30760000	-9.96580000	-9.96580000	-1.5951000	-2.17790000	-2.5479000	-3.3076000	6.8268000	4.4450000	4.31910000	2.89740000	2.77000000	-1.88360000	5.38410000	-3.8160000	1.7141000	0.4447000	3.650900	-1.68500000	4.3184000	6.191400	-9.96580000	-5.573500000	-9.96580000	3.623000000	-2.05290000	-3.81600000	-5.57350000	0.3573000
GBMLGG	Tumor	TCGA-DU-7300-01	4.847000	-4.2934000	4.333500	4.09600000	3.0092000	2.6624000	-9.965800000	-3.62590000	-9.9658000	-4.29340000	1.39560000	-9.9658000	-9.965800	-3.04690000	2.1988000	3.40200000	-2.93240000	-0.533200000	-3.30760000	-4.03500000	-9.96580000	-2.3147000	-1.35480000	-2.4659000	-0.3940000	6.2485000	-1.2828000	1.71410000	-0.73460000	0.89610000	-6.50640000	-0.78340000	-0.4521000	0.9862000	-2.3147000	4.691000	0.91910000	5.6250000	5.485800	-9.96580000	-2.388400000	-0.68730000	2.236000000	-1.73220000	-4.03500000	-6.50640000	-0.2328000
GBMLGG	Tumor	TCGA-DU-7292-01	4.837000	-9.9658000	3.539900	-0.41310000	0.2762000	1.2516000	-4.293400000	-9.96580000	-9.9658000	-9.96580000	-1.63940000	-9.9658000	-9.965800	-4.03500000	-4.6082000	1.02930000	-3.45800000	-9.965800000	-4.03500000	-9.96580000	-9.96580000	-3.4580000	-1.24810000	-1.3183000	0.1124000	6.3056000	-0.7346000	1.53160000	-1.43050000	0.47610000	-9.96580000	-1.46990000	-0.5543000	1.3956000	-0.3752000	2.985700	-9.96580000	6.8471000	6.166300	-3.04690000	-5.011600000	-5.01160000	0.934300000	-2.82620000	-3.04690000	-4.60820000	-1.7809000
GBMLGG	Tumor	TCGA-DB-A75P-01	4.452300	-2.1779000	3.802300	1.43880000	0.6425000	3.4687000	-9.965800000	-3.30760000	-9.9658000	-9.96580000	-1.73220000	-9.9658000	-9.965800	-3.04690000	-9.9658000	-1.05590000	-3.17140000	-9.965800000	-5.57350000	-9.96580000	-9.96580000	-1.0862000	-2.38840000	-2.2447000	-1.0559000	6.3447000	-3.8160000	0.83270000	-2.82620000	-1.05590000	-9.96580000	-3.81600000	-2.4659000	-0.7108000	-2.3884000	3.479100	-5.57350000	7.2352000	5.097700	-9.96580000	-3.171400000	-1.05590000	3.091000000	-1.88360000	-3.81600000	-9.96580000	-0.0877000
GBMLGG	Tumor	TCGA-06-5418-01	4.762900	-9.9658000	7.843500	4.23120000	2.8137000	1.1960000	-0.249800000	0.09900000	-9.9658000	-1.59510000	-1.35480000	-9.9658000	-4.293400	-2.72740000	0.4233000	-9.96580000	3.59590000	-9.965800000	-2.46590000	-1.78090000	-9.96580000	-2.1779000	-0.68730000	-0.7108000	-2.6349000	4.1788000	1.4120000	3.21580000	4.43300000	0.04400000	-1.11720000	5.84000000	-4.0350000	2.9432000	0.4552000	2.359200	0.81640000	6.8884000	6.247600	-4.29340000	-4.293400000	-1.83140000	3.109500000	-0.57560000	-3.45800000	-3.62590000	1.0983000
GBMLGG	Tumor	TCGA-FG-6691-01	4.772500	-9.9658000	4.501500	7.84140000	6.6066000	0.9038000	-9.965800000	-0.80840000	-9.9658000	-3.17140000	-0.73460000	-9.9658000	-9.965800	-0.83390000	-5.5735000	-1.31830000	-1.28280000	-3.171400000	-1.24810000	-4.03500000	-9.96580000	-2.1779000	-1.73220000	-9.9658000	-4.2934000	4.8734000	-3.6259000	0.75790000	-0.41310000	3.75710000	-4.03500000	-0.02770000	-4.0350000	-0.8599000	-3.0469000	4.967700	-2.82620000	2.0360000	7.306300	-9.96580000	-5.573500000	-9.96580000	4.411500000	-3.81600000	-6.50640000	-5.57350000	-0.5756000
GBMLGG	Tumor	TCGA-26-5139-01	4.177200	-3.4580000	8.284300	1.64660000	1.1577000	3.0825000	-1.469900000	-0.64160000	-9.9658000	-9.96580000	-0.37520000	-9.9658000	-9.965800	-1.68500000	-1.7809000	-1.39210000	3.93840000	-4.035000000	-1.51050000	-3.45800000	-2.38840000	0.5170000	-0.59730000	-1.2481000	-1.9379000	6.1418000	3.0181000	4.48550000	4.70100000	0.81640000	0.94190000	7.42270000	0.0854000	4.6171000	3.4609000	2.592400	-2.38840000	5.9129000	6.342200	-9.96580000	-2.244700000	-1.51050000	3.592300000	-1.28280000	-4.60820000	-3.62590000	1.9149000
GBMLGG	Tumor	TCGA-06-5417-01	5.675600	-9.9658000	2.201900	1.70090000	1.5612000	-0.9406000	-2.244700000	-3.30760000	-9.9658000	-9.96580000	0.44470000	-9.9658000	-9.965800	-9.96580000	-0.3022000	-9.96580000	-1.51050000	-9.965800000	-2.31470000	-0.10310000	-1.88360000	-0.7588000	-1.68500000	-9.9658000	-9.9658000	5.4128000	-0.1993000	-9.96580000	-1.63940000	-2.38840000	-3.81600000	1.07110000	-2.1779000	0.1388000	-2.1140000	2.114700	-1.21420000	0.9191000	3.961700	-9.96580000	-9.965800000	-9.96580000	1.384600000	-9.96580000	-9.96580000	-4.60820000	-1.2828000
GBMLGG	Tumor	TCGA-DB-5279-01	5.056200	2.2330000	5.708500	6.74430000	6.2056000	3.0446000	-3.458000000	2.51370000	-9.9658000	-1.51050000	0.43400000	-9.9658000	-9.965800	-2.46590000	-1.5951000	0.69690000	-9.96580000	-9.965800000	-3.81600000	-9.96580000	-9.96580000	-4.0350000	-2.38840000	-2.3884000	-2.3884000	5.1891000	1.1117000	0.11240000	-1.63940000	-1.21420000	-5.01160000	3.23280000	-1.7322000	-0.4325000	-1.1172000	4.475100	-1.51050000	3.4752000	5.369900	-4.60820000	-9.965800000	-3.17140000	1.007900000	-1.88360000	-4.29340000	-6.50640000	-1.4305000
GBMLGG	Tumor	TCGA-S9-A6WI-01	4.942600	-3.3076000	5.968600	7.55150000	7.5786000	-0.3201000	-9.965800000	-0.91320000	-9.9658000	-9.96580000	-1.11720000	-9.9658000	-9.965800	-2.63490000	-9.9658000	-0.49210000	-1.46990000	-1.831400000	-3.04690000	-4.29340000	-9.96580000	-3.1714000	-3.17140000	-0.5756000	0.7999000	6.2568000	2.0946000	2.96920000	-0.30220000	-0.91320000	-3.62590000	1.18330000	-2.8262000	-1.1488000	-2.1779000	3.082500	-1.46990000	6.1556000	4.007300	-9.96580000	-4.293400000	-9.96580000	1.138200000	-4.60820000	-5.01160000	-9.96580000	-1.5522000
GBMLGG	Tumor	TCGA-DB-A64S-01	4.664000	-2.6349000	6.067000	7.64500000	7.3510000	1.1833000	-9.965800000	-0.71080000	-9.9658000	-4.03500000	0.27620000	-9.9658000	-9.965800	-9.96580000	0.5170000	4.77090000	-1.39210000	0.401600000	-3.45800000	-1.99420000	-9.96580000	-3.6259000	-0.05740000	-9.9658000	-4.0350000	6.2617000	-0.3940000	4.27580000	1.98590000	-1.24810000	-2.93240000	0.47610000	-4.0350000	-1.0559000	-2.5479000	4.393100	-2.72740000	-0.4921000	5.951700	-9.96580000	-2.727400000	-9.96580000	3.104500000	-2.38840000	-9.96580000	-4.60820000	0.5170000
GBMLGG	Tumor	TCGA-FG-6692-01	4.694900	-9.9658000	5.306000	0.78320000	1.1512000	4.2243000	-9.965800000	-2.31470000	-9.9658000	-5.01160000	-1.88360000	-9.9658000	-9.965800	-2.31470000	-5.0116000	-3.81600000	-0.91320000	-9.965800000	-2.93240000	-3.62590000	-9.96580000	-0.4131000	-0.59730000	-0.9406000	-4.0350000	5.0670000	-1.2142000	2.86020000	-1.46990000	-5.01160000	-4.29340000	-1.88360000	1.5758000	5.3615000	3.5535000	1.412000	-9.96580000	3.2737000	5.675600	-9.96580000	-2.388400000	-1.43050000	1.816000000	-1.28280000	-9.96580000	-6.50640000	0.2881000
GBMLGG	Tumor	TCGA-HW-7489-01	5.028600	-9.9658000	4.367400	7.08700000	6.1410000	-0.9971000	-9.965800000	-0.43250000	-9.9658000	-9.96580000	0.52710000	-9.9658000	-9.965800	-0.94060000	-3.6259000	0.15190000	-2.82620000	-9.965800000	-3.04690000	-9.96580000	-9.96580000	-2.6349000	-1.83140000	-9.9658000	0.2522000	6.1353000	-0.4131000	2.41440000	-0.57560000	1.39560000	-3.04690000	2.03250000	-5.5735000	-1.7322000	-4.2934000	3.455600	-3.45800000	5.8443000	5.107700	-9.96580000	-4.035000000	-9.96580000	1.511500000	-5.01160000	-5.57350000	-9.96580000	-2.0529000
GBMLGG	Tumor	TCGA-R8-A6YH-01	5.294700	-9.9658000	6.087900	7.75370000	7.0394000	-1.0559000	-9.965800000	0.81640000	-9.9658000	-4.60820000	0.27620000	-9.9658000	-5.573500	-2.31470000	-9.9658000	-0.02770000	-4.29340000	-3.816000000	-3.04690000	-2.54790000	-9.96580000	0.2642000	-2.17790000	-9.9658000	-4.6082000	4.8910000	0.5069000	3.29880000	1.78280000	-1.39210000	-3.81600000	2.10470000	-4.0350000	-5.0116000	-4.2934000	2.813700	-3.30760000	-1.5105000	5.468300	-9.96580000	-9.965800000	-9.96580000	1.646600000	-4.03500000	-9.96580000	-9.96580000	-1.7322000
GBMLGG	Tumor	TCGA-26-5134-01	2.275300	-9.9658000	3.751800	1.13820000	0.5370000	-0.5332000	-3.816000000	-3.04690000	-9.9658000	-9.96580000	-2.54790000	-9.9658000	-9.965800	-9.96580000	-2.6349000	-9.96580000	-1.83140000	-3.816000000	-9.96580000	-9.96580000	-9.96580000	-2.1140000	-9.96580000	-2.1140000	-5.5735000	1.9822000	-4.2934000	-0.13450000	-3.04690000	-5.01160000	-9.96580000	-0.07250000	0.3907000	1.3511000	-0.9686000	0.732100	-4.60820000	2.4279000	3.037600	-9.96580000	-5.573500000	-4.03500000	0.227700000	-5.01160000	-5.57350000	-6.50640000	-1.3183000
GBMLGG	Tumor	TCGA-HT-8114-01	4.874400	-9.9658000	6.276700	6.18350000	5.1922000	2.1411000	-9.965800000	1.23940000	-9.9658000	-5.57350000	1.86040000	-5.5735000	-9.965800	0.11240000	-5.0116000	2.95250000	-0.88630000	-1.248100000	-0.75880000	-3.04690000	-4.60820000	-4.0350000	0.47610000	-6.5064000	-1.8836000	6.1865000	0.7146000	1.30510000	1.00790000	-0.41310000	-2.38840000	1.56610000	-0.6416000	2.9655000	-1.1172000	4.000100	-2.72740000	4.5699000	5.817400	-9.96580000	-2.314700000	-0.78340000	3.385600000	0.89610000	-3.81600000	-3.30760000	1.4120000
GBMLGG	Tumor	TCGA-TM-A84H-01	5.177600	-9.9658000	3.171700	2.93190000	2.1476000	-1.1811000	-9.965800000	-9.96580000	-9.9658000	-1.55220000	1.64660000	-9.9658000	-9.965800	-1.28280000	-9.9658000	-0.99710000	-4.29340000	-9.965800000	-3.04690000	-9.96580000	-9.96580000	-0.1031000	-2.17790000	-9.9658000	-2.4659000	4.9184000	-1.5522000	1.97490000	0.89610000	0.65170000	-2.11400000	-2.31470000	-9.9658000	-4.2934000	-2.9324000	3.876900	-4.29340000	-1.1811000	5.344900	-4.60820000	-9.965800000	-9.96580000	2.364900000	-4.29340000	-4.03500000	-6.50640000	-0.7834000
GBMLGG	Tumor	TCGA-DB-A64V-01	4.292100	-9.9658000	4.622400	6.48110000	4.5411000	3.2080000	-9.965800000	-2.05290000	-9.9658000	-9.96580000	1.48590000	-9.9658000	-9.965800	-1.83140000	1.7053000	0.03000000	-0.64160000	-3.816000000	-2.93240000	-2.31470000	-4.03500000	-1.9379000	-2.17790000	-5.0116000	-1.7322000	4.8545000	-1.6850000	2.73360000	0.81640000	1.18330000	-3.45800000	0.74070000	-0.1187000	1.4441000	-2.9324000	4.582600	-2.63490000	3.9929000	5.995500	-9.96580000	-2.244700000	-0.55430000	2.606700000	-1.14880000	-4.29340000	-5.01160000	0.2154000
GBMLGG	Tumor	TCGA-DU-7019-01	4.940200	-4.2934000	5.644200	6.21760000	7.1372000	1.7446000	-4.608200000	0.73210000	-9.9658000	-9.96580000	1.82010000	-9.9658000	-9.965800	-4.03500000	-3.8160000	3.25410000	-1.59510000	-1.780900000	-2.54790000	-4.29340000	-9.96580000	-2.0529000	-2.05290000	-1.6394000	-1.6394000	6.7974000	3.5669000	3.71820000	1.16410000	1.10500000	-2.63490000	3.13770000	0.7579000	1.4911000	1.2085000	4.546600	-4.60820000	4.2548000	5.747700	-9.96580000	-4.035000000	-3.45800000	2.582800000	-1.99420000	-3.30760000	-5.01160000	-0.6643000
GBMLGG	Tumor	TCGA-S9-A7R4-01	5.002300	-9.9658000	5.875300	8.02700000	7.8646000	-1.1488000	-3.625900000	-0.04250000	-9.9658000	-9.96580000	1.48590000	-9.9658000	-9.965800	-2.31470000	-2.1140000	0.63320000	-1.31830000	-3.171400000	-2.46590000	-1.73220000	-9.96580000	-2.4659000	-2.17790000	-9.9658000	-1.5951000	5.8729000	1.8444000	3.41970000	0.85680000	0.66080000	-3.81600000	1.66490000	-2.7274000	-1.6850000	-1.8836000	4.953800	-5.01160000	3.4264000	5.620900	-9.96580000	-5.011600000	-3.04690000	2.931900000	-3.45800000	-9.96580000	-5.57350000	0.3573000
GBMLGG	Tumor	TCGA-S9-A7J3-01	5.228100	-4.2934000	5.204400	4.96400000	5.3442000	0.0158000	-2.634900000	-1.78090000	-9.9658000	-9.96580000	-0.75880000	-9.9658000	-9.965800	-3.17140000	-2.6349000	-2.05290000	-2.63490000	-9.965800000	-2.11400000	-3.45800000	-9.96580000	-2.8262000	-3.04690000	-9.9658000	-2.4659000	5.7277000	3.5424000	2.18620000	1.40650000	1.10500000	-2.63490000	3.13770000	-1.1488000	1.4600000	0.1257000	3.330700	-3.04690000	4.6640000	5.846300	-4.60820000	-9.965800000	-9.96580000	2.036000000	-5.57350000	-9.96580000	-9.96580000	-1.0262000
GBMLGG	Tumor	TCGA-TM-A84L-01	4.785600	-9.9658000	7.114500	8.90830000	7.9224000	0.9935000	-9.965800000	2.70730000	-9.9658000	-3.04690000	-0.37520000	-9.9658000	-9.965800	-2.72740000	-9.9658000	1.46000000	-0.85990000	-3.625900000	-1.55220000	-9.96580000	-9.96580000	-0.3566000	-1.28280000	-9.9658000	-2.3884000	5.4832000	-2.1779000	2.61380000	1.19600000	0.79990000	-3.45800000	-1.14880000	-2.5479000	-2.1140000	-0.9971000	4.775600	-1.05590000	1.9859000	5.925300	-9.96580000	-3.046900000	-9.96580000	3.603000000	-2.11400000	-5.01160000	-9.96580000	0.4447000
GBMLGG	Tumor	TCGA-E1-A7YH-01	4.996400	-9.9658000	4.193100	2.92050000	1.4228000	-2.0529000	-9.965800000	-2.38840000	-9.9658000	-2.24470000	-0.91320000	-9.9658000	-9.965800	-0.71080000	-9.9658000	-2.11400000	-3.45800000	-9.965800000	-1.83140000	-9.96580000	-9.96580000	0.4016000	-1.93790000	-4.2934000	-3.1714000	5.5769000	-1.1811000	3.03760000	1.03630000	1.54150000	-4.03500000	-2.11400000	-6.5064000	-5.5735000	-5.5735000	2.918600	-0.99710000	2.0604000	5.357600	-9.96580000	-9.965800000	-4.03500000	2.084400000	-6.50640000	-9.96580000	-5.57350000	-0.7588000
GBMLGG	Tumor	TCGA-06-5413-01	4.911300	-9.9658000	7.350600	3.51490000	3.2737000	3.4622000	0.856800000	2.11140000	-3.8160000	0.80820000	4.20800000	-9.9658000	-4.035000	-2.11400000	8.0214000	0.26420000	0.85680000	-3.458000000	-2.31470000	2.35360000	-0.47190000	-1.7809000	-0.13450000	-0.0877000	-2.5479000	5.1040000	2.8034000	2.75940000	2.62320000	3.12280000	1.58060000	5.68400000	0.9493000	4.6071000	1.1117000	5.287700	1.78280000	3.4088000	6.527600	-9.96580000	-3.307600000	-2.72740000	3.386900000	0.69690000	-4.60820000	-1.43050000	0.8726000
GBMLGG	Tumor	TCGA-76-4929-01	5.643300	-9.9658000	5.916700	3.83300000	3.1507000	3.8401000	-1.732200000	0.63320000	-9.9658000	-2.17790000	-0.05740000	-9.9658000	-9.965800	-9.96580000	4.1946000	-2.72740000	-0.80840000	-3.458000000	-3.62590000	-9.96580000	-9.96580000	-4.2934000	-2.24470000	-0.9971000	-3.0469000	5.0781000	-0.1031000	1.13160000	-0.26710000	-1.68500000	-1.78090000	2.68950000	-2.0529000	3.3717000	-0.7588000	4.147400	-3.30760000	4.3104000	6.455000	-3.62590000	-3.307600000	-3.30760000	2.965500000	-4.60820000	-3.81600000	-9.96580000	0.9038000
GBMLGG	Tumor	TCGA-06-0646-01	5.009000	-2.6349000	9.039100	7.42060000	7.0090000	2.3106000	0.071800000	1.23940000	-9.9658000	-9.96580000	-9.96580000	-9.9658000	-9.965800	-3.45800000	-1.9379000	-1.93790000	-1.73220000	-9.965800000	-4.03500000	-2.72740000	-9.96580000	-1.2828000	-1.83140000	-1.3183000	2.0638000	5.2392000	0.8647000	3.24350000	2.24820000	3.25870000	0.22770000	6.20500000	0.5763000	4.4861000	-0.4921000	3.512400	-2.93240000	4.7861000	6.592500	-9.96580000	-2.388400000	-2.46590000	4.144100000	-0.88630000	-3.30760000	-5.57350000	2.4386000
GBMLGG	Tumor	TCGA-QH-A65Z-01	4.786600	-1.6850000	5.089600	6.90760000	6.0577000	-0.3022000	-9.965800000	-1.39210000	-9.9658000	-9.96580000	0.01580000	-9.9658000	-9.965800	-9.96580000	-0.0277000	-1.21420000	-3.30760000	-3.458000000	-3.30760000	-2.63490000	-9.96580000	-2.3884000	-3.45800000	-9.9658000	-1.9942000	5.1408000	-0.3752000	2.26030000	0.92680000	1.80360000	-3.62590000	-0.85990000	-9.9658000	-1.4699000	-2.8262000	2.632500	-0.35660000	4.6826000	5.324500	-9.96580000	-4.293400000	-9.96580000	0.517000000	-4.60820000	-9.96580000	-6.50640000	-1.4305000
GBMLGG	Tumor	TCGA-DU-A7TD-01	5.188300	-9.9658000	6.030100	6.02440000	5.3466000	2.4623000	-9.965800000	0.59550000	-9.9658000	-4.29340000	0.33460000	-9.9658000	-9.965800	-3.45800000	1.7995000	-0.11870000	-1.63940000	-4.293400000	-1.93790000	-2.17790000	-9.96580000	-2.4659000	-0.80840000	-0.9971000	-2.1779000	4.6933000	0.2881000	1.18330000	-2.05290000	-3.45800000	-3.45800000	1.02930000	1.6234000	6.7340000	4.4823000	1.974900	-2.54790000	1.9859000	6.940200	-9.96580000	-2.314700000	-2.54790000	4.157900000	-1.18110000	-5.57350000	-3.17140000	1.9859000
GBMLGG	Tumor	TCGA-DU-5871-01	5.157900	-4.0350000	5.135500	6.64990000	6.3834000	0.1257000	-3.816000000	-0.88630000	-9.9658000	-4.29340000	0.36850000	-9.9658000	-9.965800	-0.37520000	-3.4580000	0.86470000	-2.72740000	-5.011600000	-1.21420000	-4.03500000	-9.96580000	-1.2142000	-9.96580000	-9.9658000	-3.4580000	5.9517000	2.5061000	2.59000000	0.49670000	1.50130000	-2.82620000	2.28720000	-4.2934000	0.9419000	-2.1140000	4.119400	-3.81600000	2.7805000	6.190400	-9.96580000	-9.965800000	-4.03500000	2.362000000	-3.45800000	-9.96580000	-9.96580000	-1.3183000
GBMLGG	Tumor	TCGA-HW-A5KL-01	4.521100	-9.9658000	2.233000	0.40160000	-0.1031000	-0.3752000	-9.965800000	-9.96580000	-9.9658000	-9.96580000	-1.46990000	-9.9658000	-9.965800	-2.46590000	-4.6082000	0.75790000	-1.73220000	-9.965800000	-2.63490000	-9.96580000	-9.96580000	-4.0350000	-1.93790000	-4.0350000	-4.2934000	5.1696000	-2.2447000	1.18330000	-0.66430000	-0.96860000	-9.96580000	-3.04690000	-2.9324000	-2.9324000	-3.1714000	3.423700	-4.60820000	-0.7108000	5.268300	-9.96580000	-4.293400000	-9.96580000	2.307700000	-5.01160000	-9.96580000	-9.96580000	-0.4521000
GBMLGG	Tumor	TCGA-RY-A83X-01	5.235000	-9.9658000	1.642000	2.91670000	2.0430000	-1.1488000	-9.965800000	-5.57350000	-9.9658000	-9.96580000	-1.83140000	-9.9658000	-9.965800	-1.68500000	-1.7322000	-1.28280000	-9.96580000	-9.965800000	-4.03500000	-9.96580000	-9.96580000	-0.9971000	-2.31470000	-4.0350000	-3.0469000	5.7007000	-2.7274000	1.00070000	0.97890000	2.22370000	-4.03500000	-1.63940000	-4.0350000	-3.8160000	-9.9658000	3.166900	-2.63490000	1.5013000	5.262300	-9.96580000	-9.965800000	-9.96580000	0.486500000	-6.50640000	-9.96580000	-9.96580000	-3.6259000
GBMLGG	Tumor	TCGA-HT-7687-01	5.303800	-0.5756000	3.959900	6.43350000	5.9312000	2.3677000	-4.293400000	-2.54790000	-9.9658000	-2.63490000	1.13160000	-9.9658000	-5.573500	-0.55430000	1.8957000	4.55830000	-3.17140000	1.678500000	-1.59510000	-4.03500000	-0.68730000	-1.7322000	-0.83390000	-2.1779000	-0.2498000	5.4912000	-0.1828000	2.21130000	0.04400000	1.18330000	-2.17790000	1.43350000	-0.0425000	-0.3022000	-0.2845000	4.409500	1.61400000	4.0875000	5.735300	-9.96580000	-2.727400000	-1.43050000	1.791200000	-0.80840000	-4.60820000	-3.04690000	-0.3752000
GBMLGG	Tumor	TCGA-HT-A4DV-01	4.508500	-9.9658000	2.373200	4.18830000	2.5213000	1.4962000	-9.965800000	-2.38840000	-9.9658000	-3.17140000	0.80820000	-9.9658000	-9.965800	-2.63490000	-9.9658000	1.06420000	-2.63490000	-9.965800000	-2.93240000	-9.96580000	-9.96580000	-9.9658000	-2.54790000	-1.9942000	-1.0559000	6.2502000	-0.8863000	1.25760000	-0.24980000	1.86830000	-9.96580000	-0.41310000	-2.0529000	-3.1714000	-1.5951000	3.267700	-3.30760000	3.9393000	5.383400	-9.96580000	-9.965800000	-9.96580000	1.316700000	-9.96580000	-4.29340000	-9.96580000	-1.6850000
GBMLGG	Tumor	TCGA-WY-A85A-01	4.906900	-9.9658000	4.765100	6.03560000	4.7587000	0.1388000	-9.965800000	-1.88360000	-9.9658000	-9.96580000	-5.01160000	-9.9658000	-9.965800	-9.96580000	-3.1714000	-0.64160000	-1.39210000	-9.965800000	-5.01160000	-9.96580000	-9.96580000	-0.9686000	-1.99420000	-4.0350000	-2.8262000	6.2608000	-1.9379000	2.88380000	1.22710000	-1.59510000	-5.57350000	-2.46590000	-3.6259000	0.8568000	-0.8863000	3.211200	-9.96580000	3.4304000	4.537400	-9.96580000	-5.573500000	-3.62590000	2.451800000	-5.57350000	-4.03500000	-5.57350000	-0.1187000
GBMLGG	Tumor	TCGA-12-3650-01	4.864000	-2.1140000	3.825900	2.71610000	2.5112000	2.0638000	-9.965800000	-4.60820000	-9.9658000	-9.96580000	-0.75880000	-9.9658000	-9.965800	-0.96860000	-1.8836000	-2.24470000	-3.30760000	-9.965800000	-2.24470000	-2.31470000	-9.96580000	0.4125000	-0.08770000	0.1648000	-2.9324000	4.5808000	0.7999000	-0.10310000	-1.83140000	-3.04690000	-9.96580000	2.97100000	0.5763000	1.8282000	0.0300000	1.091500	-1.39210000	5.1090000	5.957000	-9.96580000	-9.965800000	-3.04690000	1.022200000	-2.24470000	-9.96580000	-2.72740000	-0.5543000
GBMLGG	Tumor	TCGA-19-2620-01	4.233500	-9.9658000	5.374700	5.54790000	4.6899000	1.6281000	-2.114000000	-1.63940000	-9.9658000	-9.96580000	1.11170000	-9.9658000	-9.965800	-1.93790000	0.5170000	-1.83140000	1.63270000	-9.965800000	-2.24470000	-2.05290000	-9.96580000	1.1050000	-0.05740000	-9.9658000	-1.6850000	6.1928000	2.8897000	2.29600000	2.53130000	2.05350000	-2.93240000	4.78040000	-3.0469000	1.0711000	-0.2845000	2.223700	-4.29340000	6.5292000	6.226900	-9.96580000	-9.965800000	-9.96580000	1.945200000	-3.81600000	-9.96580000	-5.57350000	-0.2671000
GBMLGG	Tumor	TCGA-DB-5281-01	5.599000	-3.3076000	5.643600	3.86110000	3.0944000	1.3735000	-4.608200000	-2.63490000	-9.9658000	-9.96580000	0.16480000	-5.0116000	-5.573500	-1.51050000	-4.6082000	2.31930000	-9.96580000	-2.177900000	-2.72740000	-9.96580000	-9.96580000	-2.3884000	-0.83390000	-2.9324000	-0.7108000	6.4880000	-0.9132000	-0.18280000	0.47610000	-0.99710000	-2.63490000	-0.01300000	-0.1665000	-1.5522000	-1.4305000	4.169200	-2.24470000	4.8151000	4.948600	-9.96580000	-5.573500000	-9.96580000	2.561000000	-1.68500000	-5.57350000	-4.60820000	-0.9132000
GBMLGG	Tumor	TCGA-E1-A7YK-01	4.758100	-9.9658000	5.884600	1.70530000	2.4306000	3.3464000	-9.965800000	-1.93790000	-9.9658000	-9.96580000	0.66990000	-4.6082000	-9.965800	-1.02620000	-4.6082000	1.20230000	-2.38840000	-2.244700000	-1.99420000	-2.38840000	-9.96580000	-2.7274000	-0.94060000	-9.9658000	-1.1811000	4.2134000	-2.7274000	0.20290000	-1.08620000	-0.96860000	-4.03500000	-4.29340000	-1.5105000	1.1316000	-3.1714000	4.562600	-3.45800000	2.9784000	6.097000	-4.60820000	-2.244700000	-0.23280000	3.521200000	-1.02620000	-4.29340000	-5.57350000	1.7403000
GBMLGG	Tumor	TCGA-28-5213-01	4.595200	-9.9658000	9.301300	4.84950000	4.0841000	5.2273000	1.263600000	2.94690000	-9.9658000	-0.99710000	2.65560000	-3.4580000	-9.965800	-2.63490000	2.5388000	-0.04250000	5.41750000	-9.965800000	-9.96580000	0.15190000	-2.72740000	-2.0529000	1.39560000	-1.1172000	-1.5951000	4.4758000	4.4745000	5.20790000	5.09050000	4.18040000	3.45170000	9.06430000	0.0014000	3.9251000	0.6425000	5.256300	2.50360000	6.0743000	6.403500	-9.96580000	-3.171400000	0.15190000	4.253300000	1.47560000	-3.04690000	-1.11720000	2.0040000
GBMLGG	Tumor	TCGA-DU-A7TA-01	5.865900	-3.8160000	7.405100	8.31870000	7.5678000	1.7870000	-2.177900000	3.08590000	-9.9658000	-3.17140000	0.29980000	-9.9658000	-5.573500	-2.72740000	-1.4699000	0.03000000	-0.41310000	-1.430500000	-1.93790000	-2.82620000	-3.81600000	-0.6416000	0.11240000	-9.9658000	-6.5064000	5.5650000	0.0014000	2.94880000	-0.19930000	-1.68500000	-2.11400000	2.25730000	-1.0559000	1.9822000	-1.0862000	4.279500	-1.88360000	1.5316000	5.009900	2.25730000	-4.293400000	-0.68730000	2.623200000	-2.38840000	-3.62590000	-4.60820000	0.0440000
GBMLGG	Tumor	TCGA-CS-5395-01	5.072600	-3.8160000	2.056900	1.90340000	0.8805000	0.5859000	-9.965800000	-5.01160000	-9.9658000	-9.96580000	-0.66430000	-9.9658000	-9.965800	-3.62590000	-9.9658000	-0.11870000	-3.45800000	-9.965800000	-2.54790000	-9.96580000	-9.96580000	0.4761000	-1.93790000	-1.2828000	0.0718000	5.7937000	-2.8262000	-0.88630000	-1.68500000	-0.43250000	-9.96580000	-1.88360000	-2.9324000	-2.3147000	-2.3884000	2.856200	-1.08620000	1.7316000	5.583800	-3.30760000	-5.573500000	-9.96580000	2.198800000	-4.03500000	-9.96580000	-6.50640000	-0.3752000
GBMLGG	Tumor	TCGA-DH-A7UR-01	5.356500	-4.0350000	3.116200	4.03750000	3.1860000	0.4016000	-4.293400000	-0.26710000	-9.9658000	-9.96580000	2.34230000	-9.9658000	-3.458000	-2.38840000	-9.9658000	-0.85990000	-2.72740000	-9.965800000	-6.50640000	-9.96580000	-4.03500000	-1.3183000	-2.93240000	-2.9324000	-1.9942000	5.1926000	-2.2447000	-0.85990000	-2.05290000	-0.80840000	-9.96580000	-3.62590000	0.7407000	-0.0725000	-0.4325000	4.308200	0.99350000	4.6468000	4.306800	-9.96580000	-3.046900000	-3.04690000	-0.215900000	-4.29340000	-5.57350000	-4.03500000	-2.8262000
GBMLGG	Tumor	TCGA-DU-6400-01	5.311100	-1.2828000	3.266200	3.30760000	4.1939000	1.5563000	-3.816000000	-3.30760000	-9.9658000	-3.17140000	-1.24810000	-9.9658000	-9.965800	0.35730000	-0.4521000	1.04330000	-3.45800000	-3.625900000	-1.68500000	-9.96580000	-1.39210000	-2.4659000	-1.83140000	-9.9658000	-1.7809000	5.4393000	2.3760000	0.43400000	-0.57560000	-2.17790000	-4.29340000	1.28750000	0.2154000	1.1050000	-0.7588000	2.587600	-0.59730000	4.6433000	4.776700	-1.35480000	-9.965800000	-9.96580000	1.367900000	-3.62590000	-5.01160000	-4.03500000	-1.0262000
GBMLGG	Tumor	TCGA-06-0138-01	3.823900	-9.9658000	8.413400	7.43780000	6.5767000	2.5707000	-0.664300000	1.07110000	-9.9658000	-1.63940000	1.00790000	-9.9658000	-9.965800	-1.02620000	0.1124000	-1.43050000	2.97290000	-9.965800000	-2.05290000	-0.80840000	-2.72740000	-0.0425000	-0.51250000	-2.2447000	-1.2828000	4.1433000	2.1988000	2.29310000	2.37040000	-0.15040000	0.00140000	6.96610000	0.7748000	4.3590000	1.5758000	2.987500	-1.24810000	3.2236000	5.908100	-4.29340000	-2.932400000	-3.62590000	3.097800000	0.35730000	-5.01160000	-3.30760000	0.5370000
GBMLGG	Tumor	TCGA-HT-A5R5-01	4.893900	-9.9658000	11.290000	5.60800000	5.5835000	1.1512000	2.370400000	6.84030000	-9.9658000	-2.72740000	1.24550000	-9.9658000	-9.965800	-0.73460000	-9.9658000	0.94930000	0.62390000	-4.293400000	3.04460000	-9.96580000	-9.96580000	-0.5125000	-1.63940000	-3.1714000	-1.3921000	6.5532000	3.5535000	4.04880000	1.65120000	1.94520000	-1.08620000	4.38830000	-1.6394000	2.3308000	-2.0529000	4.039200	-3.30760000	4.2906000	6.658500	-2.93240000	-9.965800000	-9.96580000	4.069600000	-2.93240000	-3.81600000	-5.57350000	1.4335000
GBMLGG	Tumor	TCGA-HT-8018-01	5.260100	-1.8314000	7.447600	7.36980000	7.4670000	2.9600000	-4.293400000	0.93430000	-5.0116000	-3.30760000	-3.45800000	-9.9658000	-9.965800	-0.08770000	-0.0725000	3.80750000	0.19030000	-0.597300000	-0.23280000	-9.96580000	-2.11400000	-1.9379000	0.43400000	-2.3147000	0.4016000	6.5015000	3.8944000	5.67250000	2.78260000	2.16060000	-0.49210000	4.83600000	2.5487000	2.8502000	1.8801000	5.036500	-5.57350000	7.4673000	5.842200	-2.31470000	-1.685000000	-2.82620000	3.327800000	-0.71080000	-1.88360000	-0.53320000	1.4756000
GBMLGG	Tumor	TCGA-FG-A713-01	4.710400	-9.9658000	1.770200	3.16850000	1.2576000	-0.5125000	-9.965800000	-5.57350000	-9.9658000	-9.96580000	-0.66430000	-9.9658000	-9.965800	-9.96580000	-9.9658000	-1.59510000	-9.96580000	-9.965800000	-4.29340000	-9.96580000	-9.96580000	-1.5951000	-2.24470000	-2.9324000	0.4016000	6.4927000	-0.9132000	3.89350000	0.55680000	1.04330000	-5.57350000	-1.78090000	-2.9324000	-1.9379000	-1.3183000	2.359200	-9.96580000	4.5880000	4.100200	-9.96580000	-5.573500000	-4.03500000	0.164800000	-9.96580000	-5.57350000	-6.50640000	-2.7274000
GBMLGG	Tumor	TCGA-S9-A6WP-01	5.079800	-1.9379000	3.077400	5.78690000	4.1515000	1.5612000	-9.965800000	-2.82620000	-9.9658000	-3.30760000	0.09900000	-4.0350000	-9.965800	-2.54790000	1.5806000	-0.55430000	-4.60820000	-9.965800000	-4.29340000	-3.17140000	-0.88630000	-3.6259000	-1.02620000	-3.8160000	-1.4305000	5.7410000	0.4447000	2.85820000	-1.21420000	-0.10310000	-4.29340000	-0.10310000	-1.1488000	-0.6416000	-1.9942000	3.860100	-2.93240000	1.9452000	5.873800	-9.96580000	-5.573500000	-1.88360000	2.838100000	-2.54790000	-3.45800000	-6.50640000	-0.1665000
GBMLGG	Tumor	TCGA-S9-A6U5-01	4.656000	-4.0350000	5.462100	3.80950000	3.1955000	3.4945000	-9.965800000	-4.29340000	-9.9658000	-3.30760000	-1.18110000	-9.9658000	-9.965800	-3.81600000	5.4115000	2.76570000	-9.96580000	-1.354800000	1.22710000	-9.96580000	-4.03500000	-2.8262000	-1.78090000	-6.5064000	-2.2447000	6.2836000	-0.4131000	4.33780000	1.61870000	2.96000000	-3.30760000	0.94190000	-0.7588000	2.2663000	-3.1714000	3.565700	-2.72740000	4.9987000	5.831900	-9.96580000	-1.055900000	-1.24810000	2.004000000	-0.10310000	-9.96580000	-3.81600000	0.7146000
GBMLGG	Tumor	TCGA-E1-A7YO-01	5.192600	-2.3147000	3.529900	4.75230000	4.5349000	-0.0877000	-9.965800000	-1.43050000	-9.9658000	-9.96580000	0.04400000	-4.2934000	-9.965800	-1.73220000	-9.9658000	2.84220000	-2.54790000	-2.244700000	-4.03500000	-3.81600000	-1.02620000	-3.1714000	-0.61930000	-2.2447000	-1.2142000	5.6468000	1.0847000	2.17020000	-0.18280000	0.07180000	-3.62590000	2.19570000	-3.8160000	-4.0350000	-4.6082000	3.149100	0.94930000	5.2442000	5.044000	-4.29340000	-9.965800000	-2.72740000	-0.320100000	-4.03500000	-9.96580000	-5.57350000	-2.7274000
GBMLGG	Tumor	TCGA-FG-A710-01	4.802800	-0.8863000	7.607600	5.70520000	6.0002000	1.7617000	-4.608200000	0.60500000	-9.9658000	-9.96580000	-0.28450000	-9.9658000	-9.965800	-1.73220000	-2.9324000	4.25100000	0.05800000	0.058000000	-1.83140000	-0.66430000	-4.03500000	-2.7274000	-0.16650000	-3.8160000	-2.0529000	6.3978000	0.7146000	4.56750000	1.89570000	1.56120000	-3.45800000	1.51150000	1.9302000	3.8581000	1.7053000	3.408800	-1.39210000	5.2442000	6.282300	-3.62590000	-3.307600000	-9.96580000	3.830000000	-1.88360000	-4.29340000	-3.45800000	1.7744000
GBMLGG	Tumor	TCGA-QH-A6X8-01	5.108100	-9.9658000	2.011100	5.68680000	4.6136000	-0.3940000	-9.965800000	-2.82620000	-9.9658000	-9.96580000	0.22770000	-9.9658000	-5.573500	-9.96580000	-9.9658000	0.32310000	-3.30760000	-2.388400000	-3.81600000	-9.96580000	-9.96580000	-3.3076000	-1.46990000	-9.9658000	-3.0469000	5.4832000	0.0300000	0.29980000	-2.72740000	-1.46990000	-5.57350000	-0.57560000	-5.5735000	-2.2447000	-3.1714000	3.291500	-9.96580000	0.7832000	5.854000	-9.96580000	-9.965800000	-9.96580000	2.860200000	-9.96580000	-9.96580000	-9.96580000	-0.4325000
GBMLGG	Tumor	TCGA-06-5415-01	4.899700	-9.9658000	6.119800	3.95890000	3.3717000	3.3828000	-5.011600000	-0.24980000	-9.9658000	-4.60820000	0.07180000	-9.9658000	-9.965800	-2.31470000	-2.0529000	0.82460000	-1.68500000	-2.634900000	-2.72740000	-4.60820000	-9.96580000	0.0014000	-1.46990000	-0.2159000	-1.2142000	4.8279000	-0.1993000	2.11140000	0.01580000	-0.18280000	-2.24470000	0.49670000	0.7493000	3.7940000	1.7360000	3.249600	-4.60820000	6.4331000	5.632600	-9.96580000	-1.117200000	-0.71080000	1.570900000	-0.41310000	-9.96580000	-2.72740000	0.2642000
GBMLGG	Tumor	TCGA-HT-7610-01	5.082000	-4.2934000	4.434400	6.29320000	5.6065000	-0.6416000	-9.965800000	-1.51050000	-9.9658000	-9.96580000	-5.01160000	-9.9658000	-9.965800	-2.63490000	-9.9658000	-0.30220000	-1.68500000	-5.011600000	-2.63490000	-9.96580000	-9.96580000	-3.3076000	-3.04690000	-9.9658000	0.0300000	6.3270000	-2.5479000	0.74930000	-0.61930000	-0.49210000	-5.57350000	0.40160000	-5.5735000	-3.0469000	-2.9324000	3.058500	-3.04690000	4.4784000	4.894400	-9.96580000	-4.608200000	-5.57350000	1.700900000	-4.60820000	-9.96580000	-6.50640000	-1.9379000
GBMLGG	Tumor	TCGA-HT-7875-01	5.163500	-9.9658000	2.801400	2.15410000	0.6050000	-2.1779000	-4.293400000	-4.03500000	-9.9658000	-9.96580000	-1.93790000	-9.9658000	-9.965800	-2.38840000	-9.9658000	2.41170000	-3.45800000	-1.685000000	-4.29340000	-9.96580000	-9.96580000	-3.4580000	-1.83140000	-9.9658000	-2.1779000	7.1307000	-2.5479000	3.64970000	1.54650000	2.64640000	-3.04690000	-2.93240000	-2.1140000	-0.0277000	-1.5951000	4.115300	0.54700000	4.7242000	5.949100	-9.96580000	-5.573500000	-9.96580000	0.766400000	-4.29340000	-9.96580000	-9.96580000	-2.8262000
GBMLGG	Tumor	TCGA-DU-A6S3-01	4.429700	-9.9658000	2.167000	2.91480000	2.3871000	-0.7108000	-9.965800000	-1.83140000	-5.5735000	-9.96580000	-2.17790000	-9.9658000	-9.965800	-3.30760000	-9.9658000	2.33080000	-9.96580000	-1.732200000	-5.57350000	-9.96580000	-9.96580000	-3.8160000	-2.17790000	-2.2447000	-2.5479000	5.2851000	-1.3183000	-2.17790000	-4.60820000	-1.31830000	-5.57350000	-1.18110000	-4.2934000	-2.9324000	-3.1714000	2.046500	-5.57350000	3.8905000	3.647400	-9.96580000	-9.965800000	-9.96580000	-0.734600000	-4.29340000	-4.60820000	-9.96580000	-3.3076000
GBMLGG	Tumor	TCGA-R8-A6MK-01	4.734000	1.8078000	5.603500	1.83230000	1.4228000	-2.1779000	-9.965800000	-4.60820000	-9.9658000	-1.99420000	-0.16650000	-4.6082000	-9.965800	-1.93790000	-5.5735000	0.49670000	-2.82620000	-3.816000000	-3.62590000	-4.03500000	-9.96580000	-1.4699000	-3.81600000	-9.9658000	-1.8314000	5.4283000	-0.5756000	1.66040000	-0.23280000	-0.01300000	-3.62590000	-2.11400000	-4.0350000	-1.9379000	-1.9379000	3.292900	-1.11720000	2.2723000	5.215700	-9.96580000	-9.965800000	-9.96580000	0.660800000	-9.96580000	-9.96580000	-9.96580000	-2.1779000
GBMLGG	Tumor	TCGA-P5-A5F0-01	5.146900	0.0990000	1.791200	0.77480000	-0.6416000	0.5069000	-9.965800000	-4.03500000	-9.9658000	-2.24470000	-1.18110000	-9.9658000	-9.965800	-9.96580000	-4.0350000	0.40160000	-9.96580000	-9.965800000	-9.96580000	-9.96580000	-9.96580000	-1.1172000	-2.31470000	-3.6259000	0.2762000	5.8719000	-9.9658000	-1.08620000	-2.31470000	-0.47190000	-9.96580000	-4.03500000	-3.1714000	-1.4699000	-1.0262000	3.766700	1.09830000	4.7661000	4.484200	-9.96580000	-5.011600000	-9.96580000	0.264200000	-6.50640000	-4.03500000	-6.50640000	-2.3884000
GBMLGG	Tumor	TCGA-06-0139-01	4.073900	-9.9658000	9.330300	6.29610000	5.6739000	3.9783000	5.676700000	4.16920000	-9.9658000	2.19570000	3.14910000	-9.9658000	-9.965800	-1.05590000	9.8513000	0.66990000	6.52340000	-9.965800000	-3.30760000	3.79090000	-2.17790000	-2.6349000	1.02930000	-2.3147000	-1.2828000	2.6325000	6.3082000	4.72630000	5.29280000	7.02820000	5.96210000	8.00140000	4.6882000	5.6671000	2.7951000	7.181400	6.32010000	6.7525000	7.420500	-9.96580000	-0.833900000	1.17060000	5.445600000	1.37350000	-0.68730000	-0.39400000	2.9525000
GBMLGG	Tumor	TCGA-02-0047-01	5.138400	-9.9658000	6.684800	4.38690000	2.8641000	1.7828000	-9.965800000	-1.68500000	-9.9658000	-3.62590000	0.00140000	-9.9658000	-9.965800	-1.59510000	-1.6850000	-1.93790000	-0.18280000	-4.035000000	-1.68500000	-9.96580000	-9.96580000	-1.0262000	-9.96580000	-2.9324000	0.0854000	6.3000000	-0.6416000	1.82420000	-1.51050000	-3.81600000	-9.96580000	4.59760000	0.2522000	3.1701000	-0.7588000	4.870400	-0.94060000	3.7171000	6.316000	-3.62590000	-4.608200000	-1.24810000	3.186000000	-0.71080000	-2.54790000	-3.81600000	1.6558000
GBMLGG	Tumor	TCGA-S9-A6TS-01	4.703800	-9.9658000	2.952500	3.21580000	2.6043000	0.2762000	-9.965800000	-5.57350000	-9.9658000	-9.96580000	0.22770000	-4.2934000	-9.965800	-1.55220000	-2.3884000	1.50130000	-1.99420000	-4.035000000	-1.63940000	-1.93790000	-9.96580000	-0.5973000	-1.78090000	-2.8262000	-1.5105000	5.7145000	-0.1665000	2.31060000	-0.01300000	-1.55220000	-4.29340000	-2.17790000	-2.4659000	-1.9379000	-1.2142000	3.582700	-3.81600000	3.6417000	5.453200	-9.96580000	-5.573500000	-4.03500000	1.820100000	-2.31470000	-5.01160000	-6.50640000	-1.7809000
GBMLGG	Tumor	TCGA-S9-A6TW-01	4.234300	-2.3884000	4.554700	4.52680000	3.3235000	1.2209000	-9.965800000	-2.31470000	-9.9658000	-3.62590000	5.31330000	-3.6259000	-3.458000	-4.29340000	1.9638000	2.31640000	-9.96580000	-3.046900000	-5.57350000	-2.17790000	-3.30760000	-2.1779000	-0.21590000	-9.9658000	-2.6349000	5.8197000	1.8762000	1.31090000	-1.99420000	-1.18110000	-2.82620000	0.66990000	-1.8836000	-1.1488000	0.2642000	3.442400	-4.29340000	1.0711000	4.085000	-9.96580000	-5.573500000	-3.45800000	0.476100000	-2.54790000	-6.50640000	-4.60820000	-2.7274000
GBMLGG	Tumor	TCGA-E1-5303-01	4.785600	-2.9324000	4.371600	5.81100000	5.4568000	-0.0130000	-9.965800000	-1.83140000	-9.9658000	-9.96580000	0.62390000	-9.9658000	-9.965800	0.33460000	-2.3884000	-0.83390000	-3.30760000	-4.608200000	-0.75880000	-3.81600000	-9.96580000	-1.5951000	-2.72740000	-4.0350000	-3.3076000	4.4810000	-1.0559000	-0.94060000	-0.47190000	-0.83390000	-5.57350000	0.05800000	-3.4580000	-2.7274000	-2.1779000	4.308200	-2.46590000	1.2023000	6.633900	-9.96580000	-5.573500000	-9.96580000	3.815700000	-3.30760000	-5.57350000	-9.96580000	0.4125000
GBMLGG	Tumor	TCGA-DU-7299-01	5.141600	-3.3076000	4.744200	2.46490000	2.1280000	0.1519000	-9.965800000	-9.96580000	-9.9658000	-9.96580000	-0.39400000	-9.9658000	-9.965800	-1.39210000	-3.1714000	-0.96860000	-2.31470000	-9.965800000	-1.93790000	-9.96580000	-9.96580000	-2.0529000	-3.04690000	-3.6259000	-2.5479000	5.1273000	-0.9132000	-0.47190000	-2.11400000	-1.59510000	-4.29340000	-1.93790000	-4.2934000	-1.8836000	-1.7322000	4.118600	-1.83140000	2.6693000	5.839700	-9.96580000	-9.965800000	-9.96580000	3.368900000	-4.60820000	-3.17140000	-6.50640000	0.1388000
GBMLGG	Tumor	TCGA-DH-5140-01	5.643600	-9.9658000	3.269200	3.01810000	2.8096000	2.0673000	-9.965800000	-4.29340000	-9.9658000	-4.60820000	1.09150000	-9.9658000	-9.965800	-1.21420000	-9.9658000	2.82800000	-2.93240000	-0.533200000	-2.38840000	-3.04690000	-3.81600000	0.0854000	-0.13450000	0.8164000	-1.6394000	4.8530000	-0.3201000	1.47560000	-0.96860000	-2.31470000	-1.88360000	0.17760000	-0.3022000	1.4756000	-0.9971000	3.111200	-0.49210000	3.8847000	5.003600	-5.01160000	-3.458000000	-9.96580000	1.740300000	-1.43050000	-9.96580000	-5.57350000	0.3115000
GBMLGG	Tumor	TCGA-S9-A7QX-01	4.773000	-9.9658000	1.506400	1.28150000	1.4704000	-1.3921000	-9.965800000	-9.96580000	-9.9658000	-9.96580000	-1.78090000	-9.9658000	-9.965800	-0.99710000	-9.9658000	-1.63940000	-4.29340000	-5.011600000	-2.11400000	-3.04690000	-9.96580000	-1.9942000	-9.96580000	-6.5064000	-2.8262000	5.1796000	-0.5332000	1.79950000	-0.21590000	-1.35480000	-9.96580000	-3.62590000	-6.5064000	-5.5735000	-4.6082000	3.340700	-4.29340000	-0.4131000	5.717600	-9.96580000	-9.965800000	-9.96580000	2.275300000	-4.03500000	-5.57350000	-9.96580000	-0.8599000
GBMLGG	Tumor	TCGA-DU-6408-01	5.189100	-9.9658000	6.021300	8.09000000	7.5178000	-0.0725000	-9.965800000	-1.18110000	-9.9658000	-9.96580000	-2.17790000	-9.9658000	-9.965800	-0.64160000	-3.8160000	0.34600000	-1.14880000	-4.608200000	-1.88360000	-3.04690000	-9.96580000	-1.9379000	-9.96580000	-3.8160000	-2.2447000	6.8255000	-1.5951000	3.24200000	1.41200000	0.68800000	-1.83140000	2.12470000	-2.3884000	-0.7834000	-3.4580000	3.306100	-3.04690000	3.4116000	6.564900	-9.96580000	-4.608200000	-9.96580000	2.868100000	-6.50640000	-4.29340000	-6.50640000	-0.3940000
GBMLGG	Tumor	TCGA-14-0789-01	5.033900	-9.9658000	8.428000	3.03760000	2.2082000	2.8341000	1.828200000	2.48830000	-9.9658000	1.03630000	-0.96860000	-9.9658000	-9.965800	-0.68730000	1.0151000	-9.96580000	5.08450000	-9.965800000	-1.18110000	-0.04250000	-9.96580000	-1.0559000	0.50690000	-1.8314000	-2.2447000	5.3484000	2.2931000	4.81610000	5.55980000	4.00190000	1.64660000	8.73110000	0.6050000	1.8957000	-1.3548000	1.595000	4.28180000	8.2531000	6.932600	-9.96580000	-2.547900000	-9.96580000	4.851500000	1.25760000	-3.45800000	-1.78090000	2.8522000
GBMLGG	Tumor	TCGA-FG-5964-01	4.521100	-3.1714000	3.720400	4.41890000	4.6306000	2.3308000	-9.965800000	-2.93240000	-9.9658000	-9.96580000	0.80820000	-9.9658000	-9.965800	-1.63940000	-3.0469000	0.44470000	-3.30760000	-4.035000000	-2.38840000	-3.04690000	3.66570000	-3.4580000	-1.88360000	-1.4305000	-1.5951000	5.5805000	1.6374000	2.37040000	-0.51250000	0.09900000	-4.03500000	0.80820000	-2.5479000	-0.8084000	-1.8314000	3.650900	-4.60820000	5.5018000	5.963500	-9.96580000	-3.046900000	-1.35480000	2.157400000	-5.01160000	-9.96580000	-5.01160000	-0.4719000
GBMLGG	Tumor	TCGA-DB-A64Q-01	5.017100	-2.4659000	3.211200	2.77210000	2.5313000	-1.5522000	-9.965800000	-4.03500000	-9.9658000	-9.96580000	-9.96580000	-9.9658000	-9.965800	-2.31470000	-2.9324000	-2.72740000	-9.96580000	-3.458000000	-4.03500000	-9.96580000	-9.96580000	-1.8836000	-2.17790000	-9.9658000	-4.2934000	4.2736000	0.4865000	1.91110000	-0.11870000	1.64200000	-5.57350000	1.39560000	-4.6082000	-2.9324000	-4.0350000	2.903200	3.09100000	4.2126000	5.478400	-9.96580000	-9.965800000	-9.96580000	1.480800000	-5.01160000	-9.96580000	-9.96580000	-2.2447000
GBMLGG	Tumor	TCGA-S9-A6WH-01	5.409800	-3.4580000	2.417100	4.63990000	4.2111000	-1.7322000	-9.965800000	-3.81600000	-9.9658000	-9.96580000	1.39560000	-9.9658000	-9.965800	-3.45800000	-2.3147000	-0.13450000	-3.81600000	-4.293400000	-2.46590000	-3.45800000	-9.96580000	-1.6394000	-0.99710000	-3.3076000	-2.0529000	4.5429000	0.2277000	0.07180000	-1.78090000	-1.14880000	-5.57350000	-1.21420000	-9.9658000	-2.4659000	-1.8314000	3.003800	-1.99420000	0.5470000	5.387900	-4.03500000	-9.965800000	-9.96580000	0.757900000	-3.45800000	-9.96580000	-9.96580000	-2.3884000
GBMLGG	Tumor	TCGA-12-0616-01	4.615400	-9.9658000	5.480000	0.88050000	1.9226000	3.6219000	-3.625900000	-1.43050000	-9.9658000	-2.63490000	0.78320000	-9.9658000	-9.965800	1.26960000	-2.8262000	-0.35660000	-0.49210000	-9.965800000	-1.63940000	-1.43050000	-2.38840000	-1.8314000	-0.57560000	-0.3201000	-5.0116000	4.1515000	-1.2142000	-0.23280000	-1.24810000	-0.04250000	-2.63490000	1.38460000	2.4008000	3.9920000	1.9859000	1.864300	-0.68730000	4.0445000	5.069100	-9.96580000	-1.318300000	-0.91320000	2.039500000	-0.41310000	-9.96580000	-2.82620000	0.7233000
GBMLGG	Tumor	TCGA-DU-A6S8-01	5.071700	-3.8160000	2.644100	3.90020000	2.8137000	0.2762000	-4.608200000	-3.62590000	-9.9658000	-3.62590000	0.43400000	-9.9658000	-9.965800	-3.62590000	0.6239000	-3.17140000	-3.17140000	-9.965800000	-9.96580000	-9.96580000	-9.96580000	-1.9379000	-1.59510000	-9.9658000	-2.2447000	5.2865000	-2.7274000	-0.71080000	-2.63490000	-1.39210000	-9.96580000	-1.78090000	-3.1714000	-2.1140000	-1.2481000	3.408800	-4.03500000	1.9822000	4.741000	-9.96580000	-5.011600000	-2.24470000	0.808200000	-4.29340000	-9.96580000	-9.96580000	-1.5951000
GBMLGG	Tumor	TCGA-HT-7858-01	4.886600	-9.9658000	6.282800	8.56480000	8.2392000	3.0774000	-9.965800000	1.55140000	-9.9658000	-3.30760000	1.12500000	-9.9658000	-9.965800	-1.51050000	2.5756000	3.66800000	-3.04690000	-0.356600000	-1.18110000	-1.88360000	-9.96580000	-0.6643000	-1.11720000	-9.9658000	-2.8262000	5.9341000	1.2636000	3.02870000	0.59550000	-0.41310000	-3.45800000	3.61720000	0.7999000	2.1147000	-0.5756000	4.300900	-3.81600000	0.4447000	6.329100	-9.96580000	-2.177900000	-1.83140000	3.060200000	-1.02620000	-4.29340000	-2.72740000	0.4125000
GBMLGG	Tumor	TCGA-32-1982-01	4.159500	-9.9658000	5.974300	7.07820000	6.0326000	4.1547000	-2.547900000	0.61450000	-9.9658000	-9.96580000	3.06190000	-9.9658000	-2.547900	0.68800000	-3.6259000	-1.51050000	-2.82620000	-9.965800000	-1.93790000	-9.96580000	-9.96580000	-2.1779000	0.28810000	-0.5756000	-2.2447000	4.7730000	0.1903000	3.21270000	-1.78090000	-0.83390000	-4.03500000	2.75940000	2.0707000	3.9213000	2.3508000	3.945000	-0.23280000	4.8405000	6.042400	-9.96580000	-1.780900000	0.63320000	3.056800000	-0.78340000	-2.54790000	-0.66430000	0.7664000
GBMLGG	Tumor	TCGA-HT-7860-01	5.142900	-3.6259000	5.750100	5.52800000	4.8885000	2.3732000	-9.965800000	-0.53320000	-9.9658000	-3.45800000	0.41250000	-9.9658000	-9.965800	0.44470000	-3.1714000	0.47610000	-0.35660000	-9.965800000	0.11240000	-9.96580000	-2.11400000	-1.7322000	-1.11720000	-0.1187000	-2.1779000	5.2177000	0.0300000	2.79930000	0.17760000	0.93430000	-2.93240000	2.65790000	2.2051000	6.5711000	3.0568000	2.604300	-3.62590000	6.6096000	6.791000	-9.96580000	-1.831400000	-2.93240000	3.025200000	-0.45210000	-3.45800000	-2.17790000	1.2333000
GBMLGG	Tumor	TCGA-DU-7006-01	4.909800	-9.9658000	7.007300	1.30510000	2.1213000	3.4490000	-9.965800000	-1.83140000	-9.9658000	-9.96580000	-1.83140000	-9.9658000	-9.965800	-1.63940000	-4.6082000	-1.68500000	-3.45800000	-9.965800000	-1.99420000	-9.96580000	-9.96580000	-2.2447000	-1.02620000	-1.2142000	-3.4580000	5.7795000	-1.8314000	-0.53320000	-1.43050000	0.44470000	-4.03500000	-1.73220000	0.5763000	1.5115000	-2.0529000	4.228900	-4.03500000	8.3206000	6.831900	-9.96580000	-2.465900000	-2.17790000	3.944000000	1.55630000	-2.82620000	-2.72740000	2.6715000
GBMLGG	Tumor	TCGA-TQ-A7RS-01	4.971800	-1.6850000	3.466100	3.99650000	3.6089000	-1.3548000	-9.965800000	-5.57350000	-9.9658000	-9.96580000	-0.11870000	-9.9658000	-9.965800	-2.24470000	-2.3147000	0.22770000	-9.96580000	-9.965800000	-2.93240000	-2.93240000	-9.96580000	-2.3884000	-2.17790000	-9.9658000	-2.8262000	6.0036000	1.4600000	2.75080000	0.24000000	0.47610000	-3.81600000	0.16480000	-4.2934000	-3.1714000	-9.9658000	2.807600	-3.30760000	2.4857000	5.639300	-9.96580000	-9.965800000	-9.96580000	0.215400000	-9.96580000	-3.17140000	-9.96580000	-4.2934000
GBMLGG	Tumor	TCGA-DU-7009-01	4.976400	-4.2934000	3.495800	5.43170000	4.9505000	-0.3201000	-9.965800000	-2.72740000	-9.9658000	-2.54790000	-0.07250000	-9.9658000	-9.965800	-3.17140000	-0.3940000	-2.31470000	-3.62590000	-3.307600000	-5.01160000	-9.96580000	-4.29340000	-9.9658000	-3.04690000	-9.9658000	-2.1140000	5.6879000	-1.6850000	2.69620000	0.40160000	0.73210000	-3.45800000	-1.63940000	-4.0350000	-0.5973000	-2.4659000	3.333600	2.11800000	4.2788000	5.101400	-9.96580000	-5.011600000	-9.96580000	0.926800000	-6.50640000	-9.96580000	-9.96580000	-2.3147000
GBMLGG	Tumor	TCGA-DU-7010-01	5.116900	-9.9658000	3.353500	3.30320000	2.0742000	0.7233000	-9.965800000	-2.05290000	-9.9658000	-9.96580000	-0.33830000	-9.9658000	-9.965800	-4.03500000	-4.6082000	0.77480000	-2.93240000	-3.816000000	-4.03500000	-9.96580000	-4.03500000	-4.6082000	-2.31470000	-6.5064000	-1.8314000	5.3824000	-1.3921000	1.77020000	-1.08620000	-0.07250000	-4.03500000	-1.18110000	1.5854000	1.4174000	0.5271000	5.200100	-5.57350000	3.4490000	4.311900	-9.96580000	-5.573500000	-9.96580000	2.208200000	-1.93790000	-9.96580000	-4.60820000	0.2400000
GBMLGG	Tumor	TCGA-QH-A6X3-01	4.643300	-9.9658000	4.191500	7.16330000	7.0303000	-0.1031000	-9.965800000	-1.68500000	-9.9658000	-3.62590000	0.84080000	-9.9658000	-9.965800	-1.78090000	-2.7274000	0.53700000	-9.96580000	-9.965800000	-2.46590000	-3.81600000	4.84250000	-3.3076000	-2.05290000	-6.5064000	-3.4580000	6.0792000	1.5806000	3.13110000	1.61870000	-0.43250000	-5.57350000	3.88570000	-4.2934000	-0.8084000	-2.4659000	3.486800	-2.93240000	-0.3383000	5.390600	-5.01160000	-9.965800000	-9.96580000	2.134500000	-2.93240000	-4.29340000	-6.50640000	-2.1779000
GBMLGG	Tumor	TCGA-DU-8164-01	5.253300	-4.2934000	3.538700	5.81380000	4.9782000	-2.3147000	-9.965800000	-2.46590000	-9.9658000	-3.30760000	-1.43050000	-9.9658000	-9.965800	-4.03500000	-4.6082000	-1.93790000	-2.93240000	-4.293400000	-6.50640000	-9.96580000	-3.17140000	-2.6349000	-2.93240000	-9.9658000	-1.3183000	5.7640000	-1.7322000	0.89610000	-0.26710000	1.81190000	-6.50640000	-0.59730000	-1.7809000	-1.8314000	-2.7274000	4.619500	-0.75880000	4.8635000	5.734500	-9.96580000	-9.965800000	-9.96580000	1.480800000	-5.57350000	-9.96580000	-6.50640000	-2.2447000
GBMLGG	Tumor	TCGA-DU-7018-01	5.067000	-3.0469000	3.433100	4.31330000	4.2943000	-0.9406000	-9.965800000	-2.31470000	-9.9658000	-3.45800000	2.09790000	-9.9658000	-6.506400	-4.60820000	-1.9379000	0.25220000	-9.96580000	-4.293400000	-6.50640000	-4.60820000	-9.96580000	-2.0529000	-1.08620000	-4.6082000	-2.8262000	5.3104000	1.9895000	2.16060000	-0.13450000	-0.61930000	-3.62590000	2.14440000	-3.3076000	-1.8314000	-1.5105000	3.165300	-4.29340000	2.3508000	3.400700	-9.96580000	-9.965800000	-9.96580000	-0.758800000	-5.57350000	-9.96580000	-9.96580000	-4.2934000
GBMLGG	Tumor	TCGA-R8-A73M-01	5.028200	-2.1779000	3.197100	6.49890000	5.2449000	-0.8863000	-9.965800000	-3.17140000	-9.9658000	-9.96580000	-1.43050000	-9.9658000	-9.965800	-9.96580000	-9.9658000	-0.88630000	-9.96580000	-9.965800000	-4.03500000	-9.96580000	-9.96580000	-1.4305000	-1.93790000	-1.9379000	-3.6259000	5.5714000	-2.9324000	1.93400000	-1.24810000	-0.94060000	-4.60820000	-1.05590000	-4.0350000	-3.4580000	-9.9658000	3.089300	0.13880000	4.0558000	5.067400	-9.96580000	-9.965800000	-9.96580000	0.151900000	-4.03500000	-9.96580000	-9.96580000	-2.6349000
GBMLGG	Tumor	TCGA-DB-A75L-01	4.793900	-4.0350000	2.053500	2.69620000	2.0465000	-2.7274000	-9.965800000	-3.62590000	-9.9658000	-5.01160000	-0.11870000	-9.9658000	-9.965800	-2.38840000	-9.9658000	-2.31470000	-4.60820000	-3.816000000	-3.04690000	-9.96580000	-4.03500000	-0.3201000	-2.93240000	-2.7274000	-2.1140000	5.0571000	-0.6643000	-0.16650000	0.62390000	-2.17790000	-9.96580000	-1.46990000	-2.5479000	-2.1140000	-3.8160000	3.037600	-0.78340000	3.5374000	5.667900	-4.60820000	-5.573500000	-9.96580000	2.114700000	-9.96580000	-9.96580000	-9.96580000	-1.3921000
GBMLGG	Tumor	TCGA-RY-A843-01	4.582000	-9.9658000	3.374500	3.87000000	2.4805000	-0.7588000	-9.965800000	-3.30760000	-9.9658000	-5.01160000	-1.55220000	-9.9658000	-9.965800	-1.55220000	-4.6082000	-1.99420000	-3.81600000	-9.965800000	-1.99420000	-9.96580000	-9.96580000	-0.7588000	-3.04690000	-3.0469000	-1.3183000	5.6949000	-0.1031000	0.98620000	-0.35660000	-3.17140000	-4.60820000	-0.96860000	-2.9324000	-4.6082000	-2.6349000	3.291500	-3.62590000	3.0808000	5.265700	-4.60820000	-4.608200000	-9.96580000	1.362300000	-4.29340000	-4.03500000	-4.29340000	-1.8314000
GBMLGG	Tumor	TCGA-HT-7693-01	5.113200	-9.9658000	5.188700	5.42160000	5.5198000	2.1313000	-2.932400000	-0.83390000	-9.9658000	-9.96580000	2.34510000	-9.9658000	-9.965800	-1.73220000	-1.4699000	-0.61930000	0.90380000	-3.816000000	-2.11400000	-9.96580000	-9.96580000	-1.7809000	-1.63940000	-9.9658000	-4.2934000	5.2028000	0.0718000	1.41200000	0.64250000	2.12800000	-5.57350000	3.93740000	-2.8262000	-0.6416000	-4.0350000	3.828900	-2.11400000	0.5370000	5.459100	-4.29340000	-3.458000000	-0.96860000	2.963700000	-1.24810000	-2.72740000	-4.60820000	0.6050000
GBMLGG	Tumor	TCGA-DU-A76L-01	5.285800	-3.8160000	7.648800	6.46270000	5.9794000	2.4857000	0.757900000	1.33400000	-9.9658000	-2.54790000	0.66080000	-3.6259000	-9.965800	-3.62590000	1.7870000	-0.96860000	1.99310000	-1.086200000	-6.50640000	-0.75880000	-9.96580000	-0.1345000	0.75790000	-0.1031000	-1.0862000	5.6511000	2.6670000	2.26330000	0.58590000	0.92680000	3.52120000	4.68710000	1.1577000	4.6077000	1.7954000	4.775100	-4.03500000	4.6352000	6.724300	-9.96580000	-3.816000000	-0.39400000	3.880800000	-1.68500000	-3.45800000	-3.17140000	1.9527000
GBMLGG	Tumor	TCGA-28-5220-01	4.579000	-9.9658000	6.789100	3.13600000	1.8722000	2.1476000	-9.965800000	-1.11720000	-9.9658000	-3.30760000	-2.05290000	-9.9658000	-9.965800	-1.21420000	-0.8599000	2.36770000	-2.93240000	-1.026200000	-2.72740000	-9.96580000	-9.96580000	-0.8084000	-1.88360000	-1.5105000	-5.0116000	4.7613000	-0.9686000	0.88830000	-1.73220000	-5.01160000	-4.60820000	-0.75880000	1.4911000	5.0370000	1.9111000	3.441100	0.63320000	-0.4325000	5.966700	-1.78090000	-4.035000000	-0.80840000	2.941300000	0.90380000	-3.81600000	-6.50640000	0.6699000
GBMLGG	Tumor	TCGA-HT-7472-01	4.959400	-9.9658000	6.065700	6.02970000	4.4162000	1.7273000	-9.965800000	1.53660000	-9.9658000	-1.28280000	-0.41310000	-4.2934000	-9.965800	1.03630000	-4.6082000	3.24660000	-2.72740000	0.190300000	-0.35660000	-9.96580000	-2.38840000	-2.9324000	0.75790000	-4.6082000	-3.0469000	5.9586000	-0.9686000	3.40750000	1.29340000	1.49110000	-2.38840000	0.05800000	-0.5973000	0.1519000	-2.1779000	5.524800	0.13880000	1.3397000	6.149600	-9.96580000	-2.547900000	-1.43050000	3.916600000	0.83270000	-3.04690000	-2.82620000	1.5316000
GBMLGG	Tumor	TCGA-14-0817-01	4.463400	-2.6349000	7.163400	6.88360000	5.7674000	3.3278000	-2.826200000	1.51150000	-9.9658000	-3.81600000	0.81640000	-5.0116000	-9.965800	-1.73220000	-4.0350000	-0.18280000	-0.47190000	-3.171400000	-2.93240000	-0.85990000	-9.96580000	-2.0529000	0.96420000	-1.5522000	-2.6349000	3.7919000	-0.3752000	2.37600000	-0.94060000	-1.99420000	-2.38840000	4.14490000	0.9642000	6.2211000	3.2034000	3.352100	-2.17790000	5.5088000	5.984800	-9.96580000	-0.913200000	0.35730000	3.566900000	-1.24810000	-3.30760000	-2.82620000	0.8246000
GBMLGG	Tumor	TCGA-12-1597-01	4.523600	-9.9658000	3.706100	4.92600000	3.9337000	0.5666000	-9.965800000	-2.82620000	-9.9658000	-9.96580000	-0.88630000	-3.8160000	-9.965800	-3.81600000	-4.2934000	-3.30760000	-2.31470000	-9.965800000	-4.60820000	-9.96580000	-9.96580000	-1.5522000	-2.72740000	-3.1714000	-2.5479000	3.8915000	-1.2481000	-0.10310000	-3.30760000	-1.78090000	-5.57350000	2.42520000	-1.5522000	1.4756000	-2.9324000	3.217400	-0.26710000	2.1411000	5.244500	-9.96580000	-4.608200000	-3.81600000	1.585400000	-4.03500000	-3.17140000	-9.96580000	-1.2481000
GBMLGG	Tumor	TCGA-06-2570-01	4.284000	-9.9658000	5.757600	3.06880000	2.6647000	1.2576000	-0.913200000	-0.85990000	-9.9658000	-4.03500000	-0.71080000	-4.2934000	-9.965800	-2.63490000	-4.0350000	1.02220000	-0.07250000	-2.826200000	-3.81600000	-2.31470000	-9.96580000	0.4657000	-1.21420000	-2.6349000	-2.6349000	4.8064000	0.6699000	1.93770000	1.44940000	-1.59510000	-3.04690000	6.17450000	0.5271000	3.5073000	0.5568000	3.668000	-2.46590000	2.1247000	6.167500	-9.96580000	-3.625900000	-2.63490000	3.717100000	-1.55220000	-3.04690000	-4.60820000	1.8879000
GBMLGG	Tumor	TCGA-TQ-A8XE-01	5.319800	-9.9658000	4.965400	7.60800000	7.2260000	0.0580000	-9.965800000	0.75790000	-9.9658000	-9.96580000	-0.28450000	-9.9658000	-9.965800	-2.38840000	-2.4659000	-2.82620000	-9.96580000	-9.965800000	-2.54790000	-3.17140000	-9.96580000	-2.3884000	-2.82620000	-2.6349000	-5.5735000	4.8540000	1.3735000	0.04400000	1.32830000	-1.59510000	-3.62590000	1.79950000	-4.6082000	-4.2934000	-3.3076000	2.467500	-2.63490000	0.1648000	5.791300	-9.96580000	-9.965800000	-4.03500000	2.004000000	-5.01160000	-9.96580000	-9.96580000	-0.7588000
GBMLGG	Tumor	TCGA-HT-A616-01	4.651400	-9.9658000	4.389600	5.57080000	5.2619000	-0.9686000	-9.965800000	-1.59510000	-9.9658000	-9.96580000	-1.88360000	-9.9658000	-9.965800	-3.45800000	-4.2934000	0.81640000	-0.91320000	-9.965800000	-3.81600000	-9.96580000	-9.96580000	-1.3183000	-9.96580000	-1.8836000	-0.6873000	5.9663000	2.9562000	3.58150000	1.43350000	0.77480000	-1.55220000	4.35060000	-5.0116000	-2.7274000	-0.9971000	3.094400	-9.96580000	5.9531000	5.123500	-9.96580000	-5.011600000	-9.96580000	1.007900000	-9.96580000	-9.96580000	-4.29340000	-1.9379000
GBMLGG	Tumor	TCGA-FG-A4MY-01	4.613600	-3.3076000	5.371600	6.99610000	5.9706000	0.4865000	-9.965800000	-1.83140000	-9.9658000	-9.96580000	0.67900000	-9.9658000	-9.965800	-0.32010000	3.7550000	2.65560000	-1.93790000	-4.035000000	-2.17790000	-2.24470000	-9.96580000	-2.8262000	-9.96580000	-2.1779000	-2.1140000	6.3425000	2.4225000	4.54420000	1.41200000	0.20290000	-3.30760000	2.21750000	-4.0350000	-0.1828000	-5.0116000	2.384300	-4.60820000	0.5568000	5.298700	-9.96580000	-9.965800000	-2.17790000	1.848400000	-3.17140000	-9.96580000	-9.96580000	-1.9942000
GBMLGG	Tumor	TCGA-HT-7681-01	5.207500	-9.9658000	5.168000	5.28210000	4.8490000	2.8542000	-9.965800000	-4.03500000	-9.9658000	-2.93240000	-0.91320000	-4.2934000	-9.965800	-2.54790000	-1.5522000	3.75290000	-3.30760000	-0.471900000	-3.30760000	-9.96580000	-9.96580000	-4.6082000	-1.43050000	-2.6349000	-0.8084000	6.2527000	-1.3548000	3.42370000	1.01510000	1.91110000	-2.24470000	0.16480000	1.1184000	1.4962000	-0.6416000	4.238100	-1.24810000	4.8905000	5.595800	-4.29340000	-3.307600000	-0.83390000	2.053500000	-0.71080000	-4.60820000	-3.04690000	0.5568000
GBMLGG	Tumor	TCGA-CS-5390-01	5.286200	-1.5951000	1.071100	-0.73460000	-0.4521000	0.6790000	-9.965800000	-9.96580000	-9.9658000	-1.78090000	0.82460000	-4.6082000	-9.965800	-2.38840000	-1.7322000	1.85640000	-4.29340000	-0.886300000	-4.03500000	-4.03500000	-9.96580000	-0.9971000	-3.81600000	-3.8160000	-2.1140000	5.0197000	-3.8160000	0.53700000	-1.28280000	-0.23280000	-4.03500000	-4.03500000	0.4761000	-0.6193000	-1.5951000	4.508500	2.27830000	2.8055000	4.327000	-9.96580000	-5.573500000	-9.96580000	1.000700000	-2.82620000	-9.96580000	-5.57350000	-2.4659000
GBMLGG	Tumor	TCGA-DU-A6S2-01	4.783000	-2.3147000	7.836600	6.75360000	7.5036000	1.3283000	0.766400000	0.93430000	-9.9658000	-9.96580000	-5.57350000	-5.0116000	-9.965800	-9.96580000	-9.9658000	-1.28280000	-1.11720000	-9.965800000	-2.11400000	-9.96580000	-9.96580000	-3.3076000	-2.63490000	-2.9324000	-0.4521000	5.9773000	3.6983000	5.71670000	4.43770000	1.70970000	-4.29340000	5.05270000	-4.6082000	-1.9942000	-9.9658000	2.538800	-0.08770000	4.1539000	5.166000	-9.96580000	-9.965800000	-2.82620000	1.460000000	-6.50640000	-9.96580000	-3.81600000	-1.7809000
GBMLGG	Tumor	TCGA-P5-A5EW-01	5.240000	-3.6259000	7.293600	9.05430000	8.4469000	1.5902000	-9.965800000	2.49080000	-9.9658000	-9.96580000	-0.99710000	-9.9658000	-9.965800	-3.62590000	-4.0350000	-0.85990000	-0.75880000	-9.965800000	-4.60820000	-9.96580000	-9.96580000	-0.8084000	-3.45800000	-9.9658000	-4.0350000	6.5222000	-2.9324000	3.85210000	1.86830000	-0.78340000	-9.96580000	0.04400000	-4.6082000	-2.4659000	-2.3884000	3.871900	-4.03500000	0.9191000	6.118100	-9.96580000	-5.011600000	-2.05290000	3.640500000	-3.30760000	-9.96580000	-6.50640000	0.2400000
GBMLGG	Tumor	TCGA-DU-7309-01	4.719200	-4.2934000	4.919400	6.94830000	6.3209000	-0.5125000	-9.965800000	0.26420000	-9.9658000	-4.60820000	-1.11720000	-9.9658000	-9.965800	-9.96580000	-5.0116000	2.36490000	-2.17790000	-4.293400000	-4.03500000	-9.96580000	-4.29340000	-3.0469000	-2.63490000	-1.9942000	-0.9406000	6.0803000	0.8488000	2.68500000	0.54700000	1.59020000	-2.93240000	2.52630000	-3.3076000	-2.6349000	-2.2447000	3.624200	-4.29340000	5.1014000	5.043100	-9.96580000	-5.011600000	-9.96580000	2.104700000	-4.60820000	-4.60820000	-4.60820000	-0.6873000
GBMLGG	Tumor	TCGA-FG-A87N-01	5.746600	-9.9658000	4.533600	1.89180000	1.4756000	0.1648000	-9.965800000	-4.29340000	-9.9658000	-9.96580000	0.22770000	-9.9658000	-9.965800	-3.81600000	-9.9658000	-4.29340000	-3.04690000	-9.965800000	-2.72740000	-9.96580000	-9.96580000	-1.3921000	-3.81600000	-9.9658000	-1.5951000	5.7038000	-3.6259000	-0.94060000	-4.29340000	-3.17140000	-9.96580000	-5.57350000	-0.1504000	-0.8863000	-2.2447000	3.539900	-4.29340000	2.6828000	6.337900	-3.81600000	-9.965800000	-4.03500000	2.483100000	-4.03500000	-9.96580000	-9.96580000	-0.2328000
GBMLGG	Tumor	TCGA-DB-A4XH-01	4.395100	-4.0350000	2.905200	5.30530000	4.7846000	-1.8314000	-9.965800000	-1.55220000	-9.9658000	-5.01160000	-2.46590000	-9.9658000	-9.965800	-2.38840000	-2.5479000	-0.28450000	-9.96580000	-4.035000000	-5.01160000	-9.96580000	-9.96580000	-4.0350000	-3.81600000	-3.3076000	-1.7809000	4.4384000	-0.7588000	1.83230000	-1.14880000	0.37960000	-9.96580000	-0.83390000	-0.7834000	-0.8599000	-2.5479000	2.809600	-3.17140000	4.5928000	3.998300	-9.96580000	-9.965800000	-9.96580000	-0.758800000	-9.96580000	-9.96580000	-6.50640000	-4.6082000
GBMLGG	Tumor	TCGA-HT-7485-01	4.915600	-9.9658000	4.665700	3.87100000	2.7847000	-0.5756000	-9.965800000	-1.99420000	-9.9658000	-2.63490000	-0.85990000	-9.9658000	-9.965800	-3.81600000	0.2522000	2.27530000	-2.63490000	-2.244700000	-3.17140000	-9.96580000	-9.96580000	-0.6193000	-3.62590000	-6.5064000	-3.4580000	5.7645000	-2.1779000	2.98200000	1.59500000	2.88970000	-2.93240000	-2.46590000	-2.0529000	-1.1488000	-2.5479000	3.748600	-0.55430000	3.5911000	5.856500	-9.96580000	-4.608200000	-3.81600000	3.352100000	-4.60820000	-5.57350000	-4.60820000	0.6050000
GBMLGG	Tumor	TCGA-06-0211-01	4.984427	-4.7958229	6.910247	3.28483150	1.7510312	2.7422475	0.299786116	0.13878953	-5.9657964	1.06419007	-1.28280744	-9.9658000	-9.965800	1.63276618	0.3115399	-1.55213015	4.91558508	-9.965800000	-0.48199906	-2.72734385	-1.41121611	-0.2075598	-0.31115013	-1.3547614	-1.9942418	5.4498956	1.1864973	3.04897252	3.10786493	3.31412452	-2.21090819	7.69022217	0.5220760	3.1883886	1.8483653	2.485671	0.21536739	4.4440067	6.243585	-9.96580000	-4.608262362	-2.17785155	3.367513751	0.05104098	-2.50632230	-2.63487611	1.4200770
GBMLGG	Tumor	TCGA-VV-A86M-01	4.996400	-9.9658000	2.651000	6.19220000	5.6212000	0.8408000	-9.965800000	-2.72740000	-9.9658000	-9.96580000	0.56660000	-9.9658000	-9.965800	0.13880000	-5.0116000	0.89610000	-1.18110000	-2.727400000	-1.46990000	-3.62590000	-9.96580000	-1.3921000	-2.46590000	-9.9658000	-5.5735000	3.3250000	-1.2828000	1.25160000	0.70580000	-1.35480000	-3.30760000	0.79160000	-1.8836000	0.4447000	-3.4580000	3.301700	-3.45800000	-2.3147000	5.138400	-5.01160000	-4.035000000	-1.39210000	2.028900000	-3.17140000	-5.01160000	-5.57350000	-0.8599000
GBMLGG	Tumor	TCGA-HT-7468-01	5.148200	-0.5973000	3.400700	4.24950000	2.8178000	1.1316000	-9.965800000	-4.60820000	-9.9658000	-4.29340000	-0.13450000	-4.6082000	-9.965800	-9.96580000	0.7916000	3.27660000	-3.62590000	-1.318300000	-4.29340000	-9.96580000	-9.96580000	-1.5951000	0.71460000	-3.0469000	-4.6082000	5.6127000	-1.9379000	2.73140000	-0.45210000	1.10500000	-2.93240000	-1.39210000	0.0300000	0.2762000	-1.2481000	3.847100	-0.64160000	1.9377000	6.164500	-9.96580000	-4.293400000	-3.17140000	2.000400000	-1.73220000	-9.96580000	-9.96580000	-1.1172000
GBMLGG	Tumor	TCGA-02-2483-01	5.221500	-9.9658000	4.261600	6.83580000	5.9739000	2.4649000	-1.780900000	-0.75880000	-9.9658000	-9.96580000	2.35360000	-9.9658000	-9.965800	-3.04690000	-0.8599000	-3.17140000	2.21130000	-2.244700000	-2.72740000	-4.29340000	-2.17790000	-1.8836000	-0.64160000	-5.5735000	-3.0469000	4.3155000	-0.8084000	1.31670000	-0.41310000	-1.83140000	-3.45800000	4.75330000	0.7233000	2.1734000	-0.5543000	3.988300	-3.81600000	1.8404000	6.213600	-3.62590000	-4.608200000	-4.03500000	3.023400000	-2.63490000	-5.57350000	-4.03500000	0.0440000
GBMLGG	Tumor	TCGA-HT-7677-01	5.357600	-4.0350000	7.081800	6.70110000	6.6993000	1.8564000	-9.965800000	1.39010000	-9.9658000	-3.81600000	0.33460000	-9.9658000	-9.965800	-3.81600000	-1.8314000	0.71460000	-3.30760000	-3.816000000	-4.60820000	-9.96580000	-3.04690000	-2.1779000	-1.78090000	-9.9658000	-1.5522000	6.3144000	-0.5543000	3.45960000	1.18970000	1.49110000	-5.57350000	2.99290000	-1.2828000	-1.0559000	-3.6259000	4.171600	-0.88630000	2.8582000	5.204000	-9.96580000	-4.608200000	-2.46590000	1.807800000	-3.30760000	-3.45800000	-4.03500000	-1.0862000
GBMLGG	Tumor	TCGA-VW-A7QS-01	5.242600	-0.1031000	4.124400	2.39810000	1.8160000	-1.7809000	-4.293400000	-2.38840000	-9.9658000	-3.30760000	0.88050000	-9.9658000	-9.965800	-3.81600000	-1.2142000	-3.62590000	-2.31470000	-9.965800000	-9.96580000	-9.96580000	0.66080000	-1.6850000	-0.78340000	-3.6259000	-4.0350000	5.2991000	0.9862000	-0.32010000	-0.75880000	-4.03500000	-0.41310000	2.00040000	-3.3076000	-2.2447000	-9.9658000	2.718300	-1.99420000	3.0927000	3.620700	-2.82620000	-9.965800000	-9.96580000	3.294400000	-4.60820000	-1.35480000	-6.50640000	-2.7274000
GBMLGG	Tumor	TCGA-DU-A5TY-01	4.517300	-9.9658000	7.562900	6.53170000	6.4522000	2.7951000	-9.965800000	0.22770000	-9.9658000	-3.62590000	0.01580000	-9.9658000	-9.965800	-1.35480000	3.4945000	1.79950000	-0.88630000	-9.965800000	-1.93790000	-0.80840000	-9.96580000	-3.3076000	0.12570000	-0.4921000	1.0847000	4.9905000	-0.6193000	2.15090000	0.79160000	1.92640000	1.11170000	1.40650000	-0.2845000	3.8915000	1.0007000	3.534900	-3.62590000	4.3938000	6.979700	-4.29340000	-3.816000000	-1.21420000	3.994700000	-0.75880000	-3.17140000	-2.72740000	2.1013000
GBMLGG	Tumor	TCGA-HT-8109-01	4.816100	-9.9658000	4.574200	6.25650000	4.3730000	0.7664000	-9.965800000	-3.04690000	-9.9658000	-3.45800000	0.49670000	-9.9658000	-9.965800	-1.78090000	-4.2934000	-0.96860000	-3.04690000	-4.608200000	-3.30760000	-9.96580000	-9.96580000	-2.7274000	-3.62590000	-2.3147000	-0.5125000	5.8699000	-1.7322000	2.59240000	1.72730000	3.96730000	-3.81600000	-0.05740000	-3.4580000	1.0642000	-2.3884000	3.987400	-0.18280000	5.7474000	5.297200	-9.96580000	-3.625900000	-9.96580000	2.370400000	-2.31470000	-5.57350000	-9.96580000	-0.4131000
GBMLGG	Tumor	TCGA-06-0156-01	4.741510	-9.9658000	8.503093	4.24460462	3.0419621	5.1035548	1.958294953	2.12962539	-2.1455682	4.41450550	0.01577436	-9.9658000	-9.965800	0.43403569	5.3646046	1.48077475	5.44511552	-0.783409223	-2.14556821	1.74026115	-2.27927353	-0.7833678	-0.04243502	-0.6303808	-2.3510671	4.7420531	5.0940550	5.48336376	4.98372066	5.56396696	0.74932221	10.49099052	1.4573099	4.2612372	0.8447912	4.099785	6.00194826	2.9347138	6.276969	-9.96580000	-2.465963356	-0.77103784	3.263168608	1.58061638	-3.71782114	-0.67575417	1.3567318
GBMLGG	Tumor	TCGA-S9-A6TZ-01	5.190700	-9.9658000	4.843000	6.72490000	6.1435000	0.9789000	-5.011600000	-0.49210000	-9.9658000	-4.29340000	2.42790000	-5.0116000	-9.965800	-2.31470000	1.0779000	5.14820000	-2.72740000	0.595500000	-2.17790000	-3.62590000	-9.96580000	-2.5479000	0.86470000	-9.9658000	-2.2447000	4.9170000	1.4652000	2.36490000	0.70580000	-1.78090000	-0.94060000	1.53160000	-2.3147000	1.9822000	-1.3183000	4.262400	-3.30760000	0.5470000	5.520500	-4.60820000	-9.965800000	-4.29340000	3.149100000	-1.63940000	-5.01160000	-5.01160000	-0.0877000
GBMLGG	Tumor	TCGA-HT-7606-01	5.791600	-1.9379000	3.101100	0.31150000	0.3115000	-0.2671000	-9.965800000	-2.11400000	-9.9658000	-3.62590000	1.79540000	-9.9658000	-9.965800	-9.96580000	-9.9658000	-1.46990000	-9.96580000	-3.171400000	-2.93240000	-9.96580000	-9.96580000	-2.3147000	-3.62590000	-4.6082000	-3.0469000	4.9933000	0.3115000	-0.55430000	-2.63490000	-2.46590000	-5.57350000	0.00140000	-2.9324000	-1.8314000	-3.4580000	2.056900	-3.81600000	-0.2328000	4.860500	-4.29340000	-9.965800000	-3.81600000	1.930200000	-4.60820000	-5.57350000	-5.57350000	-1.5951000
GBMLGG	Tumor	TCGA-DH-5142-01	5.022400	-9.9658000	5.761000	3.00560000	2.7487000	2.7249000	-4.608200000	0.37960000	-9.9658000	-9.96580000	-1.08620000	-9.9658000	-9.965800	-9.96580000	-4.2934000	3.10110000	-2.72740000	-1.780900000	-1.83140000	-9.96580000	-9.96580000	-1.3921000	-1.43050000	-9.9658000	-4.0350000	5.4925000	-2.9324000	1.82820000	-0.05740000	-2.05290000	-5.01160000	-2.93240000	0.3460000	2.2452000	-0.2159000	4.528000	-1.21420000	0.7493000	6.244900	-4.60820000	-1.148800000	0.76640000	4.464100000	0.09900000	-2.82620000	-3.45800000	2.4252000
GBMLGG	Tumor	TCGA-DU-7294-01	4.943500	-4.0350000	1.460000	1.27560000	0.9268000	0.2400000	-9.965800000	-5.57350000	-9.9658000	-9.96580000	-0.01300000	-4.6082000	-9.965800	-4.03500000	-1.4699000	-1.11720000	-4.29340000	-4.035000000	-3.30760000	-9.96580000	-9.96580000	-1.8836000	-1.28280000	-9.9658000	-3.4580000	5.5261000	-1.8836000	0.08540000	-1.11720000	0.84880000	-5.01160000	-2.46590000	-1.5951000	-3.8160000	-4.2934000	3.371700	1.33400000	2.0360000	4.805900	-4.29340000	-9.965800000	-9.96580000	1.521600000	-5.01160000	-5.57350000	-9.96580000	-2.5479000
GBMLGG	Tumor	TCGA-HT-7479-01	5.108600	-9.9658000	7.815500	9.14330000	8.3433000	1.6327000	-9.965800000	2.72270000	-9.9658000	-3.30760000	0.91910000	-9.9658000	-9.965800	-3.04690000	-3.0469000	-1.21420000	-0.94060000	-4.035000000	-2.82620000	-9.96580000	-9.96580000	-0.9971000	-2.38840000	-9.9658000	-1.8314000	5.5352000	-2.2447000	2.50360000	0.77480000	1.50130000	-5.01160000	1.21470000	-1.5951000	-1.1488000	-0.5332000	4.548500	-3.17140000	0.2029000	5.961600	-9.96580000	-9.965800000	-4.03500000	3.767800000	-2.31470000	-4.03500000	-6.50640000	0.4657000
GBMLGG	Tumor	TCGA-DB-5275-01	5.588600	-2.1140000	8.766100	6.18670000	7.1787000	1.3679000	-3.458000000	0.31150000	-9.9658000	-9.96580000	-1.43050000	-9.9658000	-9.965800	-1.68500000	-2.5479000	1.00790000	-1.18110000	-2.052900000	-2.72740000	-9.96580000	-9.96580000	-1.5522000	-1.31830000	-3.4580000	-3.0469000	6.1823000	2.5780000	3.81570000	1.66040000	-1.18110000	-3.04690000	3.69390000	-3.4580000	2.3981000	-1.1488000	3.354900	0.85680000	3.3506000	5.210300	-9.96580000	-3.625900000	-4.03500000	1.669500000	-5.01160000	-9.96580000	-5.57350000	-0.9132000
GBMLGG	Tumor	TCGA-TM-A7C4-01	4.822800	-9.9658000	2.815800	1.25760000	-0.1187000	-1.3548000	-9.965800000	-5.01160000	-9.9658000	-9.96580000	-3.62590000	-9.9658000	-9.965800	-3.62590000	-9.9658000	-1.55220000	-3.04690000	-3.458000000	-5.01160000	-9.96580000	-9.96580000	-3.0469000	-9.96580000	-9.9658000	-0.1187000	5.9191000	-3.8160000	1.92640000	-0.15040000	0.67900000	-3.81600000	-2.72740000	-3.6259000	-2.8262000	-1.0559000	2.834100	-5.01160000	5.5952000	4.073900	-9.96580000	-4.608200000	-5.01160000	1.580600000	-3.62590000	-9.96580000	-6.50640000	-1.8836000
GBMLGG	Tumor	TCGA-27-1837-01	4.799100	-9.9658000	6.445800	1.70090000	1.1382000	1.5266000	-9.965800000	-0.16650000	-9.9658000	-9.96580000	-3.17140000	-9.9658000	-9.965800	-0.37520000	-2.8262000	-9.96580000	-1.21420000	-2.547900000	-1.88360000	-9.96580000	-9.96580000	-1.6394000	0.88830000	-2.0529000	-3.0469000	6.1989000	-1.6394000	1.70970000	-0.88630000	-2.17790000	-9.96580000	-0.55430000	3.5621000	4.7496000	5.0018000	2.740100	-9.96580000	4.6312000	6.382700	-9.96580000	-4.035000000	-9.96580000	3.320600000	-2.93240000	-3.81600000	-5.01160000	1.2756000
GBMLGG	Tumor	TCGA-DU-5872-01	4.863000	-9.9658000	5.691000	5.29020000	4.2884000	2.1798000	-9.965800000	2.04650000	-9.9658000	-3.62590000	0.63320000	-9.9658000	-9.965800	-2.82620000	-2.3147000	3.04460000	-2.63490000	-2.244700000	-3.04690000	-4.29340000	-9.96580000	-3.8160000	-0.37520000	-5.5735000	-4.0350000	6.5317000	-2.2447000	1.20850000	0.33460000	-3.81600000	-5.01160000	-0.71080000	-1.4305000	3.7324000	0.5370000	3.881800	-3.81600000	0.7748000	5.486100	-4.03500000	-2.932400000	-1.39210000	2.623200000	-0.26710000	-4.60820000	-4.60820000	0.3796000
GBMLGG	Tumor	TCGA-FG-8186-01	5.106500	-2.9324000	6.828600	7.35460000	7.6019000	2.0535000	-9.965800000	0.08540000	-9.9658000	-2.11400000	-0.35660000	-9.9658000	-9.965800	-1.21420000	-9.9658000	1.24550000	-2.24470000	-4.608200000	-1.68500000	-3.81600000	-9.96580000	-2.3147000	-1.68500000	-3.8160000	-1.6850000	5.9640000	0.7748000	3.91270000	2.27830000	1.99310000	-1.99420000	2.53130000	-0.2845000	3.2096000	0.1648000	4.266100	1.02220000	4.6713000	6.144700	-9.96580000	-4.608200000	-2.82620000	3.500900000	-1.63940000	-3.30760000	-5.57350000	0.4125000
GBMLGG	Tumor	TCGA-TM-A84I-01	5.537900	-9.9658000	4.638700	4.99050000	4.3177000	0.9862000	-9.965800000	-1.83140000	-9.9658000	-9.96580000	-3.17140000	-9.9658000	-9.965800	-3.81600000	-9.9658000	-0.85990000	-4.29340000	-9.965800000	-4.29340000	-9.96580000	-4.03500000	-3.4580000	-2.17790000	-9.9658000	-5.5735000	5.2265000	-2.8262000	-0.04250000	-1.73220000	-3.62590000	-9.96580000	-1.83140000	-2.3147000	0.5666000	-1.8836000	3.485600	-2.72740000	1.1770000	4.578400	-9.96580000	-5.573500000	-9.96580000	1.887900000	-2.72740000	-9.96580000	-5.01160000	0.0854000
GBMLGG	Tumor	TCGA-S9-A6U6-01	5.179200	-2.9324000	7.519500	7.20960000	7.0984000	-0.1993000	-9.965800000	2.11470000	-9.9658000	-9.96580000	-1.35480000	-9.9658000	-9.965800	-0.32010000	-9.9658000	-3.04690000	0.26420000	-3.625900000	-1.73220000	-9.96580000	-9.96580000	-1.0559000	-2.72740000	-9.9658000	-1.5522000	5.5525000	2.4571000	3.39660000	0.45520000	-1.02620000	-2.82620000	2.16380000	-2.1779000	-0.2845000	-0.8339000	3.158800	-1.88360000	5.3799000	5.637200	-2.82620000	-5.573500000	-9.96580000	2.969200000	-6.50640000	-9.96580000	-6.50640000	-0.1665000
GBMLGG	Tumor	TCGA-E1-5305-01	4.839500	-9.9658000	2.969200	3.21580000	2.9544000	0.6517000	-9.965800000	-3.17140000	-9.9658000	-4.60820000	-1.24810000	-9.9658000	-9.965800	-1.99420000	-2.1779000	1.81190000	-4.29340000	-2.932400000	-2.63490000	-9.96580000	-2.72740000	-4.6082000	-3.45800000	-3.6259000	-1.4305000	5.8580000	-0.9686000	1.20230000	-1.05590000	1.03630000	-3.62590000	-0.39400000	-3.0469000	-1.5105000	-4.0350000	3.830000	-5.01160000	4.3442000	5.262300	-9.96580000	-4.293400000	-9.96580000	2.496000000	-4.03500000	-3.17140000	-9.96580000	-0.7588000
GBMLGG	Tumor	TCGA-DU-6395-01	5.015700	-2.1140000	9.533100	8.16790000	9.2740000	1.3956000	-4.035000000	4.46600000	-5.5735000	-4.60820000	-1.11720000	-9.9658000	-9.965800	-9.96580000	-0.4521000	2.70950000	-3.04690000	-2.314700000	-3.17140000	-9.96580000	-4.29340000	-0.7108000	-1.83140000	-9.9658000	-3.8160000	7.0397000	2.1147000	5.37610000	4.45950000	1.86830000	-2.38840000	3.73890000	-4.2934000	0.0854000	-2.7274000	2.879900	-4.60820000	-0.2328000	6.098700	-3.81600000	-4.293400000	-4.29340000	2.713900000	-3.45800000	-5.57350000	-5.57350000	-0.1504000
GBMLGG	Tumor	TCGA-28-5204-01	4.656000	-9.9658000	5.640700	1.70530000	1.9968000	2.8096000	-9.965800000	1.17060000	-9.9658000	-9.96580000	-1.31830000	-9.9658000	-9.965800	-1.35480000	-2.3147000	-0.96860000	-2.05290000	-3.458000000	-1.39210000	-9.96580000	-9.96580000	-9.9658000	0.07180000	0.3685000	-5.0116000	4.5826000	-0.6416000	1.33400000	-1.21420000	-2.93240000	-5.57350000	0.44470000	1.5612000	7.0291000	3.5312000	2.611400	-3.17140000	2.9128000	7.116500	-2.93240000	-3.046900000	-1.39210000	3.295900000	-0.80840000	-3.17140000	-2.82620000	1.3679000
GBMLGG	Tumor	TCGA-TM-A84T-01	4.857500	-9.9658000	2.786800	0.97160000	0.3231000	0.0580000	-9.965800000	-9.96580000	-9.9658000	-9.96580000	0.01580000	-9.9658000	-9.965800	-3.81600000	-9.9658000	0.09900000	-2.11400000	-3.625900000	-2.72740000	-3.04690000	-4.03500000	-0.9971000	-1.43050000	-5.0116000	-4.6082000	5.7328000	-2.1140000	2.19250000	0.09900000	-1.08620000	-5.01160000	-5.57350000	-3.1714000	-2.4659000	-1.2142000	3.656600	-5.01160000	-1.5951000	5.144900	-4.29340000	-9.965800000	-9.96580000	2.731400000	-2.93240000	-5.01160000	-6.50640000	-0.4521000
GBMLGG	Tumor	TCGA-HT-7879-01	5.200900	-9.9658000	3.449000	6.94590000	5.1420000	-0.3752000	-9.965800000	-2.93240000	-9.9658000	-4.29340000	1.04330000	-9.9658000	-9.965800	-1.99420000	-4.6082000	-2.38840000	-4.29340000	-2.826200000	-2.38840000	-9.96580000	-9.96580000	-0.7588000	-1.88360000	-5.0116000	-2.7274000	5.5943000	-1.7809000	2.77630000	2.85220000	0.87260000	-3.17140000	-1.24810000	-1.7322000	-3.0469000	-4.2934000	4.193100	-2.82620000	1.1770000	6.134900	-9.96580000	-9.965800000	-9.96580000	2.881900000	-9.96580000	-5.57350000	-9.96580000	-0.6643000
GBMLGG	Tumor	TCGA-S9-A7IZ-01	4.898700	-2.9324000	4.086700	4.85200000	3.8690000	-0.1504000	-9.965800000	-5.57350000	-9.9658000	-3.62590000	0.56660000	-9.9658000	-9.965800	-1.24810000	-9.9658000	-0.45210000	-3.17140000	-2.634900000	-2.17790000	-4.03500000	-9.96580000	-2.0529000	-2.11400000	-3.8160000	-0.9971000	5.8243000	-2.3147000	1.70090000	-2.38840000	-2.54790000	-3.81600000	0.42330000	-2.6349000	-1.7809000	-0.2671000	3.800200	-9.96580000	4.8120000	5.141600	-5.01160000	-5.573500000	-3.81600000	2.597200000	-2.63490000	-2.63490000	-6.50640000	-0.0877000
GBMLGG	Tumor	TCGA-HT-7602-01	4.329200	-9.9658000	5.706600	3.67030000	3.3911000	-0.0425000	-9.965800000	-1.73220000	-9.9658000	-9.96580000	0.84080000	-9.9658000	-9.965800	-3.81600000	-2.8262000	3.07230000	-0.28450000	-1.026200000	-4.29340000	-9.96580000	-9.96580000	-2.1779000	-1.46990000	-2.0529000	-0.5973000	6.1165000	-2.7274000	1.53160000	-0.83390000	0.90380000	-9.96580000	-3.04690000	-2.3884000	-0.3752000	-2.8262000	3.542400	-2.93240000	1.5661000	5.480900	-9.96580000	-5.573500000	-3.04690000	2.793100000	-5.57350000	-3.45800000	-9.96580000	-0.5543000
GBMLGG	Tumor	TCGA-32-5222-01	4.308200	-9.9658000	5.409100	5.28280000	4.7517000	1.7141000	-4.608200000	-2.24470000	-9.9658000	-9.96580000	-1.39210000	-9.9658000	-9.965800	-2.93240000	-2.1140000	-1.05590000	1.30510000	-9.965800000	-1.99420000	-1.14880000	-9.96580000	-3.3076000	-0.15040000	-2.5479000	0.4016000	3.6428000	2.0465000	1.42810000	0.15190000	-1.21420000	-3.17140000	4.81460000	1.6140000	6.2565000	4.9369000	1.322500	-2.38840000	2.8462000	6.489600	-4.60820000	-5.573500000	-2.46590000	2.920500000	-1.43050000	-4.29340000	-5.57350000	0.9343000
GBMLGG	Tumor	TCGA-DU-A7TJ-01	4.479000	-4.0350000	4.333500	1.22710000	1.2455000	1.3791000	-9.965800000	-3.04690000	-9.9658000	-9.96580000	-3.30760000	-9.9658000	-9.965800	-9.96580000	-2.8262000	-0.71080000	-2.72740000	-9.965800000	-3.45800000	-9.96580000	-9.96580000	-2.5479000	0.15190000	-0.5973000	-4.2934000	6.0900000	-3.4580000	3.40480000	0.21540000	1.65580000	-9.96580000	0.36850000	-0.2328000	1.9149000	-0.3201000	3.380000	-5.01160000	5.9739000	6.350700	-5.01160000	-5.573500000	-2.93240000	2.682800000	-1.93790000	-3.17140000	-3.45800000	1.7617000
GBMLGG	Tumor	TCGA-28-5209-01	5.252900	-9.9658000	5.571700	1.08470000	0.5170000	0.7999000	-2.634900000	-0.45210000	-9.9658000	-9.96580000	-9.96580000	-3.3076000	-9.965800	-9.96580000	-1.9942000	-3.81600000	-0.49210000	-9.965800000	-4.29340000	-2.72740000	-9.96580000	-0.5332000	0.86470000	-1.3183000	-3.6259000	5.7178000	-0.0877000	-1.21420000	3.35910000	-2.17790000	-3.45800000	3.56450000	0.2029000	5.4360000	3.8670000	0.896100	-3.45800000	3.9041000	6.010100	-9.96580000	-3.458000000	-2.54790000	2.417100000	-2.31470000	-3.30760000	-9.96580000	0.1388000
GBMLGG	Tumor	TCGA-P5-A77W-01	4.687700	-2.1140000	3.272200	2.43060000	1.5902000	-1.0559000	-4.035000000	-2.17790000	-9.9658000	-4.60820000	0.69690000	-9.9658000	-9.965800	-9.96580000	1.5013000	-9.96580000	-4.60820000	-4.293400000	-5.57350000	-3.62590000	-4.29340000	-3.3076000	-4.29340000	-9.9658000	-2.6349000	5.6361000	-1.9379000	-1.05590000	-1.59510000	-1.18110000	-4.03500000	-1.39210000	-4.0350000	-0.8599000	-2.7274000	3.092700	-3.04690000	0.2154000	3.187600	-9.96580000	-9.965800000	-4.29340000	-0.087700000	-4.60820000	-9.96580000	-9.96580000	-3.3076000
GBMLGG	Tumor	TCGA-27-2519-01	4.764500	-9.9658000	8.887200	3.27070000	3.5510000	3.1491000	1.989500000	1.25760000	-5.0116000	2.31060000	-1.59510000	-1.5951000	-9.965800	-1.93790000	1.1382000	-3.04690000	1.51150000	-3.458000000	-3.30760000	-1.59510000	-3.62590000	-1.7809000	-2.46590000	-0.3022000	-5.5735000	4.8915000	-0.0574000	4.55650000	4.64560000	4.18830000	0.11240000	6.49040000	1.3846000	4.5485000	0.8961000	3.953400	-1.35480000	6.3020000	6.302700	-9.96580000	-2.388400000	-1.08620000	3.816700000	-0.21590000	-3.45800000	-3.30760000	2.8280000
GBMLGG	Tumor	TCGA-CS-6186-01	5.193000	-9.9658000	3.725900	1.26960000	1.2271000	0.2642000	-9.965800000	-0.75880000	-9.9658000	-9.96580000	-2.11400000	-9.9658000	-9.965800	-3.30760000	-9.9658000	0.97160000	-2.46590000	-9.965800000	-3.45800000	-3.30760000	-9.96580000	-2.7274000	-3.17140000	-1.7809000	-6.5064000	4.7220000	-0.0574000	0.39070000	-1.05590000	1.87220000	-3.30760000	-0.99710000	-1.1488000	4.0322000	-0.0425000	2.275300	-4.60820000	5.7735000	5.935700	-3.81600000	-4.035000000	-9.96580000	2.590000000	-9.96580000	-9.96580000	-5.01160000	0.1776000
GBMLGG	Tumor	TCGA-DU-7008-01	5.551500	-4.6082000	2.770000	1.52160000	2.8240000	0.5271000	-4.608200000	-4.29340000	-9.9658000	-9.96580000	-2.72740000	-9.9658000	-9.965800	-1.55220000	-9.9658000	-2.24470000	-4.60820000	-9.965800000	-4.29340000	-9.96580000	-9.96580000	-3.0469000	-4.29340000	-3.1714000	-2.5479000	5.0211000	-0.7588000	1.08470000	-0.41310000	-1.21420000	-6.50640000	-2.72740000	-2.8262000	-2.2447000	-2.2447000	2.834100	-1.18110000	3.9365000	4.240400	-9.96580000	-5.573500000	-2.82620000	1.692000000	-1.05590000	-5.57350000	-9.96580000	-1.8314000
GBMLGG	Tumor	TCGA-14-0790-01	4.598800	-9.9658000	4.284000	1.50640000	0.5470000	2.2051000	-9.965800000	-2.54790000	-9.9658000	-9.96580000	-0.32010000	-9.9658000	-9.965800	-0.71080000	-9.9658000	-1.88360000	-2.46590000	-9.965800000	-4.29340000	-9.96580000	-9.96580000	0.0014000	-0.94060000	-0.4921000	-3.0469000	5.2442000	0.7664000	0.00140000	0.48650000	1.05730000	-4.03500000	0.85680000	3.3506000	3.8228000	3.4984000	1.196000	0.54700000	3.4830000	5.814600	-9.96580000	-3.458000000	-2.38840000	1.692000000	-2.31470000	-3.45800000	-5.01160000	-1.4699000
GBMLGG	Tumor	TCGA-P5-A5EU-01	4.623000	-9.9658000	7.899000	2.93940000	2.1734000	1.2815000	0.605000000	0.71460000	-9.9658000	-2.93240000	-0.71080000	-9.9658000	-9.965800	-3.62590000	-1.9379000	-0.94060000	0.68800000	-4.608200000	-3.62590000	-9.96580000	-3.81600000	-2.6349000	-2.54790000	-3.8160000	-3.6259000	5.4343000	-1.9942000	1.16410000	-1.63940000	-4.29340000	-4.03500000	3.15400000	0.4447000	5.7331000	1.3454000	5.663100	-9.96580000	3.5766000	5.336700	-9.96580000	-0.783400000	0.74930000	4.183600000	-1.51050000	-5.01160000	-3.17140000	1.6964000
GBMLGG	Tumor	TCGA-HT-7688-01	5.264200	-9.9658000	4.874800	7.15920000	6.6955000	0.4125000	-9.965800000	-1.18110000	-9.9658000	-9.96580000	0.29980000	-9.9658000	-9.965800	-3.17140000	-4.2934000	2.06040000	-2.93240000	-3.046900000	-4.29340000	-9.96580000	-4.29340000	-2.3147000	-3.04690000	-3.8160000	0.6050000	6.2130000	1.3567000	2.58520000	-0.83390000	-0.13450000	-3.04690000	3.20180000	-3.1714000	-1.2142000	-2.5479000	3.484300	-9.96580000	6.1081000	4.247200	-4.60820000	-5.573500000	-3.17140000	1.170600000	-3.62590000	-3.45800000	-4.03500000	-1.3183000
GBMLGG	Tumor	TCGA-DU-A7T8-01	5.252900	-4.2934000	5.812500	7.26940000	6.3273000	1.3225000	-1.685000000	2.00760000	-9.9658000	-4.60820000	-2.93240000	-9.9658000	-9.965800	-2.11400000	-4.6082000	3.69610000	0.54700000	-0.619300000	-1.88360000	-3.30760000	-9.96580000	-2.0529000	0.74930000	-3.0469000	-1.6850000	5.4276000	3.6703000	2.34230000	1.76170000	-0.75880000	0.15190000	3.49580000	-0.3752000	3.0706000	0.2762000	3.278100	-0.61930000	1.5854000	5.019700	-9.96580000	-5.573500000	-2.63490000	3.163700000	-1.59510000	-9.96580000	-4.29340000	0.8488000
GBMLGG	Tumor	TCGA-DB-A64U-01	4.777700	-3.8160000	3.992000	7.23750000	6.2615000	-0.5543000	-9.965800000	-1.11720000	-9.9658000	-9.96580000	-0.85990000	-9.9658000	-9.965800	-3.62590000	-9.9658000	-4.03500000	-1.28280000	-3.816000000	-4.03500000	-3.62590000	-9.96580000	-1.8836000	-9.96580000	-4.0350000	-1.6850000	6.2388000	-0.5543000	2.97840000	0.74930000	1.44410000	-3.62590000	-0.33830000	-5.0116000	-1.9942000	-3.3076000	3.689400	-1.39210000	3.5547000	5.291300	-9.96580000	-9.965800000	-9.96580000	2.233000000	-9.96580000	-9.96580000	-9.96580000	-0.7834000
GBMLGG	Tumor	TCGA-HT-A61C-01	5.255900	-9.9658000	7.483000	5.76660000	5.1388000	3.2189000	-9.965800000	-0.83390000	-9.9658000	-9.96580000	-2.31470000	-2.6349000	-9.965800	-3.62590000	-2.2447000	-9.96580000	0.54700000	-4.608200000	-3.62590000	-1.93790000	-9.96580000	0.7321000	-0.39400000	0.0158000	-2.3884000	5.7560000	1.7446000	1.48590000	-0.24980000	-1.08620000	-3.81600000	4.17720000	1.4011000	5.7819000	4.8997000	3.061900	-2.72740000	5.0683000	5.608500	-9.96580000	-3.816000000	-1.51050000	3.061900000	-3.62590000	-5.57350000	-3.17140000	1.1316000
GBMLGG	Tumor	TCGA-12-0821-01	5.223100	-3.8160000	7.827600	2.15740000	2.0254000	1.7912000	-3.171400000	-0.16650000	-9.9658000	-9.96580000	1.24550000	-3.6259000	-9.965800	-2.72740000	-1.0559000	-2.17790000	-0.13450000	-9.965800000	-3.45800000	-2.82620000	-9.96580000	-0.9971000	-0.47190000	-0.5756000	2.9032000	4.5299000	0.1388000	1.36230000	0.56660000	-1.78090000	-2.54790000	2.93380000	0.0990000	1.6374000	0.7493000	3.119500	0.53700000	2.2753000	5.456800	-4.29340000	-4.293400000	-3.81600000	2.137800000	-1.18110000	-5.01160000	-9.96580000	-0.3022000
GBMLGG	Tumor	TCGA-19-2619-01	5.159500	-9.9658000	7.155700	4.34420000	3.3979000	2.1114000	-3.458000000	-2.82620000	-9.9658000	-2.46590000	-0.15040000	-9.9658000	-9.965800	-1.05590000	-2.5479000	-9.96580000	1.64660000	-9.965800000	-2.24470000	-3.62590000	-3.81600000	-3.1714000	-1.21420000	-1.2828000	-3.3076000	6.4484000	0.8883000	3.42100000	3.51240000	2.92050000	-3.62590000	4.54660000	-1.5951000	3.7105000	-1.2481000	0.506900	-5.01160000	7.5309000	6.101800	-9.96580000	-9.965800000	-3.62590000	1.844400000	-2.38840000	-4.60820000	-4.03500000	-0.7108000
GBMLGG	Tumor	TCGA-F6-A8O3-01	5.516700	-1.8314000	4.350600	5.65850000	4.7629000	-0.1665000	-9.965800000	0.44470000	-9.9658000	-2.63490000	-0.71080000	-9.9658000	-9.965800	-3.30760000	-4.6082000	-0.13450000	-9.96580000	-3.458000000	-5.57350000	-9.96580000	-9.96580000	-5.0116000	-2.17790000	-3.6259000	-1.9942000	5.5429000	-4.2934000	-0.47190000	-2.46590000	-1.88360000	-4.29340000	-0.94060000	-2.7274000	-2.8262000	-1.3548000	3.354900	-2.93240000	4.5060000	4.843000	-9.96580000	-9.965800000	-3.30760000	0.346000000	-4.60820000	-5.57350000	-5.57350000	-2.9324000
GBMLGG	Tumor	TCGA-DB-A64O-01	4.662800	-3.4580000	5.476100	0.88830000	-0.0574000	0.4552000	-4.293400000	-3.04690000	-9.9658000	-4.29340000	-9.96580000	-9.9658000	-9.965800	-9.96580000	-5.0116000	0.31150000	-1.21420000	-2.727400000	-4.03500000	-9.96580000	-9.96580000	-1.9379000	-9.96580000	-1.0262000	-1.3921000	4.7448000	2.3564000	1.60930000	-0.55430000	1.58060000	-3.45800000	0.55680000	-3.6259000	0.9115000	-1.1811000	3.220500	-2.31470000	5.9862000	5.241900	-9.96580000	-9.965800000	-3.45800000	2.201900000	-5.01160000	-5.01160000	-9.96580000	-0.9406000
GBMLGG	Tumor	TCGA-R8-A6ML-01	4.934600	-2.4659000	2.536300	2.60670000	1.5316000	0.5955000	-9.965800000	-5.57350000	-9.9658000	-4.60820000	-0.99710000	-9.9658000	-9.965800	-9.96580000	3.7356000	2.70510000	-3.62590000	-2.465900000	-5.57350000	-4.03500000	-9.96580000	-2.3147000	-0.99710000	-9.9658000	-3.3076000	5.2219000	1.4011000	1.99680000	1.93770000	0.88050000	-3.81600000	0.00140000	-1.8836000	-1.8836000	-3.0469000	2.592400	-0.49210000	2.2813000	5.308600	-9.96580000	-5.573500000	-3.04690000	-0.394000000	-3.30760000	-5.57350000	-6.50640000	-2.3147000
GBMLGG	Tumor	TCGA-DU-A5TT-01	4.454200	-9.9658000	7.204500	4.92510000	3.9147000	1.0363000	-9.965800000	0.43400000	-9.9658000	-3.62590000	-1.05590000	-9.9658000	-9.965800	-3.81600000	-9.9658000	-1.21420000	-9.96580000	-4.035000000	-2.17790000	-9.96580000	-9.96580000	0.4657000	-3.62590000	-1.6850000	-1.6850000	5.1165000	3.5498000	4.28770000	-0.01300000	2.86220000	-1.31830000	2.56100000	-1.9379000	1.5165000	-2.6349000	2.362000	-2.46590000	4.0127000	5.145300	-9.96580000	-9.965800000	-9.96580000	2.070700000	-4.03500000	-5.01160000	-4.03500000	-0.3752000
GBMLGG	Tumor	TCGA-27-1835-01	4.607100	-9.9658000	3.152300	1.05030000	0.7999000	2.3649000	-9.965800000	-2.54790000	-9.9658000	-9.96580000	-2.17790000	-9.9658000	-9.965800	-2.31470000	-9.9658000	-2.17790000	-2.72740000	-9.965800000	-3.62590000	-9.96580000	-9.96580000	-1.1488000	-1.24810000	0.3685000	-5.0116000	4.4203000	-0.5332000	0.27620000	-0.75880000	-9.96580000	-9.96580000	-1.43050000	0.5859000	5.0777000	1.7229000	0.934300	-2.17790000	7.6039000	4.603500	-9.96580000	-5.011600000	-2.38840000	0.605000000	-3.30760000	-4.60820000	-4.29340000	-1.0862000
GBMLGG	Tumor	TCGA-HT-8111-01	4.823800	-9.9658000	4.422300	0.66990000	0.3115000	2.1345000	-9.965800000	-3.45800000	-9.9658000	-9.96580000	-0.53320000	-9.9658000	-9.965800	-0.75880000	-2.9324000	2.92810000	-2.05290000	2.004000000	-1.88360000	-2.93240000	-9.96580000	-1.4699000	-2.82620000	-5.0116000	-2.5479000	5.5445000	-0.2498000	2.71610000	0.15190000	0.83270000	-5.01160000	-2.05290000	1.0433000	-0.1665000	-2.2447000	4.149800	-0.08770000	1.8036000	6.173900	-9.96580000	-3.816000000	-1.78090000	2.801400000	-2.11400000	-9.96580000	-2.93240000	0.3796000
GBMLGG	Tumor	TCGA-S9-A7QZ-01	5.122700	-1.1172000	2.147600	3.06880000	2.2633000	-0.3940000	-4.293400000	-3.45800000	-9.9658000	-3.81600000	-0.96860000	-9.9658000	-9.965800	-1.63940000	-9.9658000	1.86830000	-2.72740000	-4.608200000	-4.60820000	-9.96580000	-4.03500000	-1.2481000	0.11240000	-9.9658000	-1.2828000	5.0717000	-0.7346000	0.98620000	-0.94060000	0.13880000	-9.96580000	-2.46590000	-1.9379000	-1.1811000	-3.3076000	3.450400	0.32310000	4.8620000	4.703800	-9.96580000	-9.965800000	-9.96580000	-0.859900000	-3.17140000	-5.57350000	-6.50640000	-2.7274000
GBMLGG	Tumor	TCGA-12-0619-01	4.860500	-9.9658000	4.218100	4.39510000	3.9137000	2.8720000	-9.965800000	0.11240000	-9.9658000	-2.54790000	0.86470000	-5.0116000	-9.965800	0.35730000	-0.8599000	-1.35480000	1.49620000	-4.608200000	-1.46990000	-4.03500000	-0.53320000	-0.8084000	1.21470000	-1.8314000	-2.2447000	3.7127000	1.4228000	2.79720000	1.55140000	0.22770000	-0.39400000	3.43440000	1.0151000	3.6657000	1.8363000	3.245000	-0.64160000	5.6921000	6.640800	-9.96580000	-3.046900000	-0.78340000	3.587500000	-0.71080000	-4.60820000	-1.24810000	2.2360000
GBMLGG	Tumor	TCGA-06-0168-01	4.459500	-9.9658000	9.098000	4.17080000	3.2189000	3.0181000	2.887700000	3.42640000	-9.9658000	1.39560000	0.78320000	-9.9658000	-9.965800	0.99350000	0.5170000	-0.43250000	2.13450000	-9.965800000	-0.71080000	-9.96580000	-1.68500000	-9.9658000	-1.51050000	-1.2481000	-2.3147000	4.8895000	4.1531000	3.83800000	4.35270000	3.21120000	0.20290000	4.91320000	1.0847000	4.8485000	2.3843000	3.690500	2.52130000	6.2937000	6.271700	-9.96580000	-2.052900000	-0.15040000	3.768800000	0.48650000	-3.04690000	-2.93240000	1.5709000
GBMLGG	Tumor	TCGA-IK-7675-01	5.078100	-9.9658000	3.279600	5.00500000	4.5311000	-1.7809000	-9.965800000	-4.60820000	-9.9658000	-9.96580000	0.34600000	-4.6082000	-9.965800	-4.03500000	-2.5479000	-2.93240000	-2.11400000	-9.965800000	-2.72740000	-9.96580000	-0.96860000	1.2756000	-2.31470000	-9.9658000	-4.2934000	6.6564000	-1.5522000	0.48650000	-2.38840000	-3.62590000	-6.50640000	-0.68730000	-5.0116000	-2.9324000	-2.5479000	4.185900	-3.45800000	-3.3076000	4.696600	-9.96580000	-9.965800000	-9.96580000	1.561200000	-6.50640000	-9.96580000	-9.96580000	-2.3147000
GBMLGG	Tumor	TCGA-TQ-A7RW-01	5.067400	-2.6349000	4.012700	7.33510000	5.0989000	1.4441000	-9.965800000	-1.63940000	-9.9658000	-2.82620000	0.40160000	-9.9658000	-9.965800	-0.88630000	-4.0350000	-0.55430000	-1.43050000	-2.052900000	-1.39210000	-9.96580000	-9.96580000	-1.1172000	-1.05590000	-5.5735000	-6.5064000	6.1483000	-2.1140000	2.44390000	0.12570000	0.72330000	-9.96580000	-1.18110000	-0.1504000	0.9115000	-0.8863000	4.694900	-0.07250000	2.7095000	5.924800	-9.96580000	-3.458000000	-3.45800000	3.375900000	-0.41310000	-5.01160000	-4.29340000	0.8961000
GBMLGG	Tumor	TCGA-TQ-A7RU-01	5.517900	-9.9658000	2.531300	2.97100000	2.1798000	0.6790000	-9.965800000	-4.03500000	-3.8160000	-9.96580000	-0.85990000	-9.9658000	-9.965800	-3.62590000	2.0535000	0.71460000	-4.03500000	-1.469900000	-3.30760000	-9.96580000	-3.81600000	-1.1811000	-0.75880000	-9.9658000	-4.6082000	5.6708000	-1.2142000	0.49670000	-0.33830000	-1.59510000	-4.60820000	-0.96860000	-1.5522000	-1.0559000	-4.0350000	3.862100	-3.04690000	3.5399000	5.217700	-3.30760000	-5.011600000	-3.62590000	0.576300000	-3.45800000	-9.96580000	-9.96580000	-2.6349000
GBMLGG	Tumor	TCGA-27-2528-01	4.933600	-9.9658000	5.387900	4.73400000	3.6042000	1.4441000	-9.965800000	0.84080000	-9.9658000	-3.45800000	3.20180000	-3.4580000	-9.965800	-2.63490000	-3.1714000	-3.17140000	-2.54790000	-4.608200000	-3.30760000	-2.24470000	-9.96580000	-1.4699000	-0.26710000	-1.5105000	-4.2934000	5.4050000	2.2931000	0.55680000	-1.14880000	-2.63490000	0.83270000	2.51880000	-0.0130000	1.7360000	-0.8599000	4.978700	-2.63490000	6.2600000	6.505600	-4.29340000	-5.573500000	-2.72740000	1.651200000	-2.11400000	-9.96580000	-4.60820000	-1.0559000
GBMLGG	Tumor	TCGA-HT-7470-01	4.776700	-9.9658000	4.073900	5.04710000	2.7931000	-0.6643000	-4.608200000	-4.60820000	-9.9658000	-9.96580000	-0.16650000	-5.0116000	-9.965800	-0.61930000	-9.9658000	1.41740000	-1.55220000	-3.458000000	-2.38840000	-4.03500000	-9.96580000	-4.0350000	-2.93240000	-1.6850000	-0.0877000	6.2097000	-1.3548000	2.30190000	0.08540000	-0.28450000	-3.45800000	-1.35480000	-2.3884000	-2.1140000	-0.4921000	3.091000	-2.31470000	4.1724000	4.944900	-9.96580000	-4.293400000	-9.96580000	2.384300000	-3.81600000	-9.96580000	-5.57350000	-1.2481000
GBMLGG	Tumor	TCGA-HT-8108-01	4.823800	-9.9658000	2.141100	1.44940000	0.6699000	0.7916000	-9.965800000	-2.24470000	-9.9658000	-9.96580000	-4.03500000	-4.6082000	-9.965800	-2.17790000	-3.3076000	1.68750000	-1.43050000	-3.625900000	-1.46990000	-9.96580000	-9.96580000	-2.9324000	-2.63490000	-3.3076000	-2.7274000	5.6215000	-1.1811000	2.39260000	0.33460000	-0.53320000	-4.29340000	-1.46990000	-0.8084000	1.7489000	-1.0862000	4.605900	-3.62590000	1.2209000	5.953100	-9.96580000	-3.625900000	-9.96580000	3.339300000	-2.24470000	-3.81600000	-5.01160000	0.2762000
GBMLGG	Tumor	TCGA-DB-A4XE-01	5.323400	-9.9658000	2.278300	1.57090000	0.9268000	-1.1172000	-9.965800000	-9.96580000	-9.9658000	-3.81600000	-2.72740000	-4.6082000	-9.965800	-2.38840000	-3.8160000	-2.82620000	-1.55220000	-4.293400000	-3.04690000	-9.96580000	-9.96580000	-0.9406000	-9.96580000	-9.9658000	-1.4699000	6.0337000	-1.3921000	2.79930000	0.49670000	2.08100000	-5.57350000	-3.17140000	-5.0116000	-2.5479000	-9.9658000	3.326400	-1.88360000	0.1776000	5.168400	-9.96580000	-9.965800000	-9.96580000	2.157400000	-9.96580000	-5.01160000	-5.57350000	-1.3183000
GBMLGG	Tumor	TCGA-HT-A4DS-01	4.048800	-9.9658000	3.611300	5.46180000	3.6428000	3.1028000	-9.965800000	-4.03500000	-9.9658000	-9.96580000	-1.55220000	-9.9658000	-9.965800	0.78320000	-9.9658000	0.12570000	-1.73220000	-3.625900000	-1.24810000	-9.96580000	-9.96580000	-0.0877000	-1.78090000	2.1606000	-2.6349000	4.6376000	-0.2845000	1.77440000	-1.99420000	-2.54790000	-9.96580000	-2.82620000	0.5069000	2.7679000	-0.9406000	1.384600	-2.46590000	6.2367000	5.883600	-9.96580000	-2.932400000	-1.18110000	1.367900000	-1.99420000	-5.57350000	-9.96580000	0.3573000
GBMLGG	Tumor	TCGA-E1-A7YU-01	4.656600	-4.0350000	3.649700	2.50360000	1.1382000	-1.4305000	-4.293400000	-3.30760000	-9.9658000	-4.29340000	-1.28280000	-9.9658000	-5.573500	-1.55220000	-9.9658000	-0.07250000	-2.31470000	-4.035000000	-3.04690000	-9.96580000	-9.96580000	-0.2845000	-9.96580000	-2.2447000	-2.5479000	5.1215000	-0.7588000	1.97120000	1.47560000	0.03000000	-3.81600000	-2.38840000	-6.5064000	-3.6259000	-4.6082000	2.657900	-3.30760000	4.1994000	4.973700	-4.60820000	-5.573500000	-9.96580000	1.556300000	-6.50640000	-9.96580000	-9.96580000	-1.8836000
GBMLGG	Tumor	TCGA-DU-8158-01	4.916500	-9.9658000	6.793800	3.90310000	3.5498000	4.2227000	-9.965800000	-1.08620000	-9.9658000	-4.03500000	-0.24980000	-4.6082000	-4.608200	0.63320000	-3.8160000	-0.45210000	-2.11400000	-4.035000000	-0.59730000	-3.30760000	-9.96580000	-0.0130000	-0.32010000	-0.9971000	2.5707000	5.8143000	-1.6850000	1.45470000	-0.37520000	1.04330000	-4.03500000	-1.14880000	1.9490000	2.9655000	-0.6643000	4.352700	0.43400000	5.0317000	6.892400	-3.30760000	-2.314700000	-2.05290000	3.092700000	1.07790000	-3.17140000	-1.88360000	2.2206000
GBMLGG	Tumor	TCGA-HT-7474-01	4.818200	-9.9658000	3.506000	2.41440000	0.6880000	0.7748000	-9.965800000	-4.03500000	-9.9658000	-9.96580000	-5.01160000	-9.9658000	-9.965800	-1.68500000	-4.6082000	-0.49210000	-2.46590000	-3.816000000	-4.29340000	-9.96580000	-9.96580000	-5.0116000	-1.59510000	-1.5522000	-0.4719000	6.6945000	-0.4521000	2.65100000	0.07180000	1.12500000	-4.03500000	0.00140000	-0.7346000	0.4447000	1.5216000	3.317700	-1.14880000	4.2189000	5.333100	-9.96580000	-5.573500000	-3.17140000	1.202300000	-4.03500000	-5.57350000	-6.50640000	-1.0559000
GBMLGG	Tumor	TCGA-DH-5143-01	5.078600	-4.0350000	6.500300	7.12270000	6.6130000	0.2277000	-3.625900000	-0.11870000	-9.9658000	-4.29340000	0.16480000	-4.6082000	-9.965800	-9.96580000	-2.1779000	0.13880000	-2.11400000	-3.307600000	-2.31470000	-3.04690000	-4.03500000	-2.9324000	-2.82620000	-3.1714000	-2.5479000	6.1675000	-2.1779000	2.14760000	0.22770000	1.79540000	-4.60820000	-0.26710000	-4.0350000	-0.4521000	-2.8262000	3.614800	-2.31470000	3.8680000	6.028100	-9.96580000	-5.573500000	-4.03500000	3.359100000	-5.01160000	-9.96580000	-6.50640000	0.4233000
GBMLGG	Tumor	TCGA-TQ-A7RJ-01	5.132200	-3.1714000	2.362000	4.25260000	3.4997000	0.1388000	-9.965800000	-2.11400000	-9.9658000	-9.96580000	-0.49210000	-9.9658000	-5.573500	-2.46590000	-2.9324000	-1.21420000	-1.93790000	-3.307600000	-1.83140000	-9.96580000	-9.96580000	-0.7834000	-2.38840000	-3.3076000	-2.7274000	4.9612000	-1.1811000	2.03250000	-0.07250000	0.56660000	-2.93240000	-1.08620000	-4.2934000	-3.1714000	-2.6349000	3.929900	-1.68500000	2.1734000	5.952100	-4.60820000	-4.608200000	-4.03500000	2.709500000	-4.29340000	-5.57350000	-5.57350000	-1.5522000
GBMLGG	Tumor	TCGA-TM-A84J-01	5.686500	-9.9658000	2.965500	2.02890000	1.7229000	-0.0725000	-9.965800000	-9.96580000	-9.9658000	-9.96580000	-9.96580000	-9.9658000	-9.965800	-3.45800000	-9.9658000	-9.96580000	-3.81600000	-9.965800000	-4.29340000	-9.96580000	-9.96580000	-0.0130000	-1.78090000	-2.3884000	-3.6259000	4.0153000	-2.4659000	-0.66430000	-3.04690000	-3.81600000	-9.96580000	2.08780000	-2.9324000	-2.9324000	-2.6349000	4.998200	-1.78090000	1.6785000	3.781500	-9.96580000	-9.965800000	-9.96580000	1.531600000	-5.57350000	-4.29340000	-6.50640000	-1.2142000
GBMLGG	Tumor	TCGA-E1-A7YD-01	4.776700	-3.8160000	5.365700	4.34560000	4.8334000	1.9601000	-9.965800000	-3.17140000	-9.9658000	-9.96580000	-0.85990000	-5.0116000	-9.965800	-2.05290000	-9.9658000	-1.46990000	-1.18110000	-4.293400000	-5.01160000	-9.96580000	-3.81600000	-1.2828000	-1.93790000	-0.4921000	3.1028000	3.8208000	2.3251000	3.56570000	0.31150000	-5.01160000	-9.96580000	2.77210000	-0.6193000	3.3047000	2.3451000	0.740700	-0.47190000	2.1047000	4.888100	-4.29340000	-3.458000000	-1.88360000	1.036300000	-3.81600000	-9.96580000	-4.29340000	-0.7588000
GBMLGG	Tumor	TCGA-S9-A7QY-01	4.696600	-4.2934000	3.091000	2.08780000	1.4281000	0.2642000	-9.965800000	-3.17140000	-9.9658000	-9.96580000	-1.83140000	-9.9658000	-4.608200	-3.04690000	-9.9658000	0.47610000	-2.17790000	-3.816000000	-5.57350000	-9.96580000	-9.96580000	-2.6349000	-1.14880000	-1.3183000	-1.6850000	5.9040000	-1.0862000	1.98590000	0.79990000	-1.31830000	-5.57350000	-3.30760000	-3.1714000	-1.1811000	-1.9379000	3.046300	0.71460000	1.9931000	4.497000	-9.96580000	-9.965800000	-9.96580000	1.015100000	-9.96580000	-9.96580000	-6.50640000	-1.9379000
GBMLGG	Tumor	TCGA-P5-A731-01	4.788200	-9.9658000	5.299400	3.87490000	3.3119000	0.2998000	-3.046900000	-1.88360000	-9.9658000	-9.96580000	1.88400000	-9.9658000	-9.965800	-1.59510000	-0.6416000	-1.59510000	-0.37520000	-3.816000000	-4.03500000	-9.96580000	-9.96580000	-1.9379000	-0.21590000	-2.3884000	-1.2828000	5.6218000	0.3907000	1.40110000	-0.11870000	-0.37520000	0.49670000	1.66950000	-1.6394000	1.8201000	-0.6873000	3.982900	-2.82620000	4.1498000	5.024600	-9.96580000	-4.035000000	-4.03500000	1.978600000	-3.81600000	-3.81600000	-5.57350000	-0.8863000
GBMLGG	Tumor	TCGA-E1-A7YE-01	5.303100	-9.9658000	6.429800	6.23860000	6.0177000	0.8488000	-4.608200000	0.72330000	-9.9658000	-9.96580000	0.99350000	-9.9658000	-9.965800	-1.99420000	-4.6082000	-9.96580000	-0.07250000	-9.965800000	-2.05290000	-3.30760000	-2.11400000	-2.5479000	3.58630000	-9.9658000	-3.8160000	5.8197000	-1.4699000	1.74890000	0.63320000	2.13780000	-2.82620000	1.72730000	-3.3076000	-1.7809000	-5.5735000	3.610100	-5.57350000	2.0979000	6.412600	-4.60820000	-4.035000000	-9.96580000	2.718300000	-4.29340000	-2.63490000	-5.57350000	-0.0425000
GBMLGG	Tumor	TCGA-HW-8321-01	5.227300	-4.2934000	7.304500	7.18550000	8.3611000	0.6517000	-3.046900000	0.65170000	-9.9658000	-4.03500000	1.40650000	-9.9658000	-9.965800	-2.05290000	-4.6082000	2.27230000	-1.05590000	-2.177900000	-0.75880000	-9.96580000	-0.61930000	-1.5522000	-1.63940000	-5.0116000	-1.9942000	7.8885000	5.6317000	4.54230000	2.89740000	-0.88630000	-0.88630000	5.31690000	-1.8314000	1.8444000	0.3115000	3.414300	-3.04690000	2.5585000	5.877000	-5.57350000	-5.573500000	-9.96580000	1.952700000	-2.63490000	-4.03500000	-4.60820000	-1.5105000
GBMLGG	Tumor	TCGA-HT-8010-01	4.337800	-4.0350000	3.913700	5.58050000	4.4516000	0.3231000	-9.965800000	-2.72740000	-9.9658000	-9.96580000	-4.03500000	-9.9658000	-9.965800	-2.82620000	-4.6082000	0.25220000	-2.82620000	-9.965800000	-2.82620000	-9.96580000	-9.96580000	-3.6259000	-9.96580000	-2.8262000	-0.3940000	5.0884000	-0.4521000	2.69840000	-0.47190000	1.40110000	-9.96580000	0.67900000	-2.1779000	-3.4580000	-4.2934000	3.329300	-5.57350000	6.7358000	5.111900	-3.62590000	-5.011600000	-2.11400000	1.022200000	-3.81600000	-3.30760000	-9.96580000	-1.7809000
GBMLGG	Tumor	TCGA-DB-5270-01	5.247600	-9.9658000	7.113900	7.09250000	5.9395000	1.7360000	-3.458000000	1.23330000	-9.9658000	-5.01160000	-0.99710000	-9.9658000	-9.965800	-9.96580000	-3.4580000	1.46520000	-9.96580000	-1.883600000	-4.29340000	-9.96580000	-9.96580000	-2.7274000	-2.31470000	-3.8160000	-0.9132000	6.3043000	-3.0469000	2.35360000	-0.30220000	-1.02620000	-4.03500000	1.77440000	0.5470000	2.4831000	-0.4719000	4.544800	-1.63940000	6.0683000	5.396800	-5.57350000	-3.625900000	-1.55220000	2.994800000	-1.88360000	-9.96580000	-5.57350000	0.6425000
GBMLGG	Tumor	TCGA-HT-A5R9-01	4.976000	-9.9658000	2.931900	4.27660000	3.2251000	1.4494000	-9.965800000	-2.82620000	-9.9658000	-9.96580000	-1.24810000	-4.2934000	-9.965800	-3.81600000	-9.9658000	2.72270000	-1.46990000	-3.171400000	-9.96580000	-9.96580000	-9.96580000	-2.1779000	-3.62590000	-5.5735000	-1.9379000	4.8987000	-1.3921000	0.66990000	-2.82620000	-1.24810000	-3.62590000	-2.05290000	-4.0350000	-1.8836000	-0.9971000	4.197800	-9.96580000	3.3163000	3.975500	-9.96580000	-5.573500000	-3.04690000	0.434000000	-1.55220000	-9.96580000	-5.57350000	-3.3076000
GBMLGG	Tumor	TCGA-KT-A74X-01	4.700500	-9.9658000	5.207900	4.12940000	3.4318000	1.3454000	-9.965800000	-3.04690000	-9.9658000	-9.96580000	0.04400000	-9.9658000	-4.608200	-4.29340000	4.8788000	2.16380000	-2.46590000	-3.625900000	-3.30760000	-3.30760000	-4.29340000	-2.7274000	-0.41310000	-4.0350000	-3.8160000	5.4871000	0.8883000	1.73160000	0.16480000	-0.61930000	-3.45800000	0.94190000	-1.7809000	0.4340000	-2.1140000	2.858200	-9.96580000	3.1245000	5.350900	-4.03500000	-4.293400000	-4.29340000	0.888300000	-3.30760000	-9.96580000	-6.50640000	-1.4305000
GBMLGG	Tumor	TCGA-HT-A74K-01	4.524900	-2.4659000	2.531300	3.33500000	2.6114000	1.0222000	-9.965800000	-5.57350000	-9.9658000	-2.31470000	0.90380000	-9.9658000	-9.965800	-2.31470000	-0.6643000	-4.29340000	-9.96580000	-9.965800000	-3.81600000	-4.03500000	-9.96580000	-2.3884000	-0.83390000	-2.2447000	-2.3147000	5.0566000	-1.6394000	0.65170000	-1.78090000	-2.17790000	-9.96580000	-0.10310000	-2.7274000	-2.3147000	-3.8160000	3.403400	0.44470000	4.7404000	4.439700	-9.96580000	-9.965800000	-2.93240000	0.864700000	-4.60820000	-9.96580000	-6.50640000	-2.5479000
GBMLGG	Tumor	TCGA-WY-A85C-01	4.949600	-9.9658000	4.375100	6.82660000	6.6806000	0.2998000	-4.608200000	-2.31470000	-9.9658000	-5.01160000	3.11950000	-3.8160000	-9.965800	-3.30760000	-3.8160000	-0.73460000	-2.38840000	-5.011600000	-3.17140000	-2.93240000	-3.45800000	-0.7588000	-1.18110000	-2.9324000	-3.1714000	4.4283000	0.3460000	0.36850000	-1.59510000	-0.94060000	-5.01160000	0.66080000	-5.0116000	-1.9942000	-3.3076000	2.870100	-2.24470000	1.2209000	5.146900	-9.96580000	-9.965800000	-2.72740000	0.919100000	-2.63490000	-5.01160000	-9.96580000	-3.4580000
GBMLGG	Tumor	TCGA-FG-8188-01	4.818200	-9.9658000	4.985500	8.04560000	6.9819000	-0.7834000	-9.965800000	0.07180000	-9.9658000	-9.96580000	0.15190000	-9.9658000	-9.965800	-1.88360000	-2.4659000	2.43860000	-9.96580000	-4.293400000	-3.81600000	-2.54790000	-9.96580000	-0.8084000	-1.02620000	-3.1714000	-2.9324000	5.8520000	-0.0130000	2.95070000	0.57630000	1.45470000	-3.62590000	1.02220000	-5.0116000	-1.5951000	-1.8836000	3.586300	-3.30760000	0.3685000	5.661100	-4.03500000	-9.965800000	-9.96580000	3.072300000	-9.96580000	-5.01160000	-9.96580000	-1.5105000
GBMLGG	Tumor	TCGA-DU-A6S7-01	5.368500	-9.9658000	1.367900	5.99370000	4.6288000	-1.9942000	-9.965800000	-5.57350000	-9.9658000	-4.29340000	-1.51050000	-9.9658000	-9.965800	-2.82620000	-9.9658000	-2.17790000	-2.54790000	-9.965800000	-3.17140000	-9.96580000	-9.96580000	-2.8262000	-9.96580000	-4.0350000	-4.0350000	5.7517000	0.9191000	1.36790000	0.46570000	-1.78090000	-9.96580000	-0.85990000	-9.9658000	-2.9324000	-2.1779000	4.111900	-9.96580000	-1.5105000	6.690700	-9.96580000	-5.573500000	-9.96580000	3.575400000	-6.50640000	-4.60820000	-9.96580000	-1.1811000
GBMLGG	Tumor	TCGA-HT-7855-01	5.199700	-4.0350000	4.582000	2.91090000	2.0218000	-2.4659000	-9.965800000	-1.93790000	-9.9658000	-4.60820000	1.41200000	-9.9658000	-9.965800	-3.81600000	-9.9658000	1.79540000	-2.38840000	-4.608200000	-2.82620000	-4.03500000	-2.05290000	-1.5522000	-3.45800000	-9.9658000	-4.2934000	5.7236000	-0.6873000	1.07790000	-0.01300000	-1.83140000	-5.57350000	-1.18110000	-5.0116000	-2.8262000	-3.6259000	3.415600	-4.29340000	-1.0262000	4.866500	-9.96580000	-4.608200000	-9.96580000	1.872200000	-4.29340000	-5.57350000	-9.96580000	-1.9379000
GBMLGG	Tumor	TCGA-HT-8015-01	4.980100	-9.9658000	6.693500	8.15250000	7.2397000	1.4335000	-4.293400000	0.93430000	-9.9658000	-9.96580000	-2.93240000	-9.9658000	-9.965800	-9.96580000	-9.9658000	0.76640000	-1.43050000	-9.965800000	-1.99420000	-9.96580000	-9.96580000	-3.1714000	-2.46590000	-2.5479000	1.0293000	6.4783000	-1.9379000	3.24660000	0.19030000	1.41200000	-4.60820000	1.94900000	-2.5479000	-0.8084000	-0.6193000	4.404000	-4.03500000	6.9515000	4.947700	-9.96580000	-3.625900000	-9.96580000	2.897400000	-2.46590000	-9.96580000	-5.57350000	0.6145000
GBMLGG	Tumor	TCGA-DB-A75O-01	4.569900	-9.9658000	4.580200	0.32310000	0.3796000	-1.3921000	-9.965800000	-2.05290000	-9.9658000	-9.96580000	2.27230000	-9.9658000	-9.965800	0.07180000	-0.5973000	-0.96860000	-9.96580000	-3.625900000	-0.91320000	-9.96580000	-9.96580000	-2.5479000	-9.96580000	-9.9658000	-3.6259000	6.3191000	0.1776000	1.93400000	-0.16650000	-3.04690000	-4.03500000	-1.73220000	-6.5064000	0.1903000	-3.4580000	3.738900	-2.38840000	0.6699000	6.150200	-9.96580000	-5.011600000	-3.62590000	2.876000000	-9.96580000	-5.01160000	-9.96580000	-0.0574000
GBMLGG	Tumor	TCGA-S9-A6TY-01	5.194600	-4.0350000	1.144700	0.65170000	0.4340000	-1.7322000	-4.608200000	-5.57350000	-9.9658000	-2.05290000	-0.78340000	-9.9658000	-9.965800	-4.03500000	-1.3921000	-1.14880000	-9.96580000	-9.965800000	-6.50640000	-9.96580000	-9.96580000	-1.8836000	-1.59510000	-1.6394000	-1.5105000	5.6314000	-2.9324000	-0.07250000	-1.73220000	-1.73220000	-4.60820000	-3.62590000	-4.6082000	-4.2934000	-2.8262000	3.044600	-0.55430000	3.8935000	4.566900	-9.96580000	-5.573500000	-9.96580000	0.423300000	-6.50640000	-4.60820000	-9.96580000	-3.3076000
GBMLGG	Tumor	TCGA-DU-A7TB-01	4.488100	-9.9658000	0.919100	3.27810000	2.3222000	-1.1172000	-9.965800000	-5.57350000	-9.9658000	-9.96580000	0.47610000	-9.9658000	-9.965800	-1.83140000	-9.9658000	-0.78340000	-4.60820000	-9.965800000	-3.04690000	-9.96580000	-9.96580000	-5.0116000	-2.46590000	-0.8084000	0.3460000	4.5002000	-1.4305000	-0.55430000	-3.45800000	-1.35480000	-4.03500000	-1.78090000	-5.0116000	-4.0350000	-5.0116000	1.757500	-5.57350000	2.7161000	7.157800	-9.96580000	-4.608200000	-9.96580000	0.058000000	-9.96580000	-9.96580000	-9.96580000	-1.7809000
GBMLGG	Tumor	TCGA-HT-7604-01	5.105600	-9.9658000	5.179200	6.71480000	5.9558000	0.3115000	-4.293400000	0.16480000	-9.9658000	-3.17140000	-0.33830000	-9.9658000	-9.965800	-3.81600000	-3.4580000	-0.39400000	-2.31470000	-9.965800000	-3.30760000	-9.96580000	-9.96580000	-3.3076000	-0.88630000	-5.0116000	-9.9658000	5.8250000	-2.6349000	1.61400000	-0.04250000	-1.73220000	-5.01160000	-1.11720000	-3.1714000	-0.2328000	-3.8160000	3.007400	-3.30760000	1.9749000	5.580800	-9.96580000	-9.965800000	-9.96580000	2.933800000	-4.29340000	-5.01160000	-9.96580000	-0.8599000
GBMLGG	Tumor	TCGA-HT-7884-01	4.882200	-9.9658000	2.192500	1.37910000	1.1960000	-0.9971000	-9.965800000	-4.60820000	-9.9658000	-9.96580000	-2.93240000	-9.9658000	-9.965800	-3.81600000	-1.5951000	1.36230000	-3.30760000	-3.171400000	-2.72740000	-9.96580000	-9.96580000	-0.4325000	-0.73460000	-4.0350000	-1.8314000	4.8490000	-1.0559000	3.07400000	1.16410000	-0.21590000	-3.17140000	-1.55220000	-4.0350000	-9.9658000	-3.8160000	3.316300	-2.54790000	1.8643000	5.305600	-3.45800000	-9.965800000	-9.96580000	1.287500000	-4.29340000	-5.57350000	-9.96580000	-2.4659000
GBMLGG	Tumor	TCGA-28-5215-01	5.771600	-3.8160000	6.841700	7.02220000	6.1789000	3.1162000	-2.465900000	0.46570000	-1.1172000	-2.11400000	-1.39210000	-9.9658000	-9.965800	-9.96580000	-0.9406000	-0.21590000	1.00790000	-4.293400000	-3.45800000	-9.96580000	-3.62590000	-2.5479000	0.40160000	-0.3022000	-0.3201000	5.4006000	1.5514000	2.51630000	0.88830000	0.50690000	0.78320000	3.33210000	1.0779000	3.2944000	-0.1665000	4.429700	2.25130000	5.5345000	6.482700	-9.96580000	-5.011600000	-2.05290000	3.642800000	-0.47190000	-3.45800000	-2.72740000	2.1378000
GBMLGG	Tumor	TCGA-QH-A6CY-01	4.769800	-4.0350000	3.301700	5.53980000	4.8590000	0.0718000	-9.965800000	-3.45800000	-9.9658000	-9.96580000	-1.28280000	-9.9658000	-9.965800	-1.88360000	-9.9658000	0.96420000	-2.31470000	-4.608200000	-5.57350000	-9.96580000	-1.99420000	-2.3884000	-0.47190000	-9.9658000	-1.2481000	5.7143000	-1.5105000	3.00920000	0.79160000	1.37350000	-5.57350000	-0.85990000	-2.2447000	-1.4305000	-0.4921000	2.660200	2.78260000	4.1236000	4.957500	-9.96580000	-5.573500000	-3.04690000	1.015100000	-3.04690000	-9.96580000	-9.96580000	-3.1714000
GBMLGG	Tumor	TCGA-S9-A6WM-01	4.610600	-3.4580000	4.911300	2.44920000	1.5514000	1.8484000	-9.965800000	-2.17790000	-9.9658000	-9.96580000	-0.41310000	-9.9658000	-9.965800	-2.24470000	-9.9658000	0.66990000	-1.99420000	-3.458000000	-1.31830000	-3.30760000	-9.96580000	-1.8836000	-1.59510000	0.7146000	-1.6394000	5.2657000	-2.5479000	0.80820000	-2.93240000	1.05730000	-9.96580000	-3.62590000	-1.4305000	0.4552000	-2.8262000	3.014500	-9.96580000	6.3951000	6.409100	-4.60820000	-4.608200000	-0.35660000	2.081000000	-1.59510000	-4.60820000	-6.50640000	0.2881000
GBMLGG	Tumor	TCGA-CS-6667-01	4.624700	-9.9658000	4.085000	2.35080000	1.6187000	-0.0130000	-9.965800000	-1.63940000	-9.9658000	-4.60820000	4.15060000	-5.0116000	-6.506400	-1.93790000	-9.9658000	1.93400000	-2.38840000	-2.177900000	-2.72740000	-1.55220000	-4.29340000	-1.0862000	-1.55220000	-4.2934000	-2.2447000	5.6032000	0.6050000	1.13160000	-0.75880000	-2.93240000	-4.29340000	-0.57560000	-3.3076000	-2.5479000	-2.3884000	3.294400	-4.60820000	0.1257000	4.961700	-5.01160000	-9.965800000	-4.29340000	0.964200000	-4.60820000	-4.29340000	-9.96580000	-1.7322000
GBMLGG	Tumor	TCGA-28-5218-01	6.230200	-9.9658000	8.200600	4.98650000	4.2080000	6.1266000	0.926800000	1.74030000	3.6691000	-1.21420000	5.18630000	-9.9658000	-2.826200	-9.96580000	4.5448000	-1.21420000	0.74930000	-3.171400000	-1.63940000	1.13820000	-1.88360000	-2.9324000	1.35110000	-2.1140000	-2.5479000	5.4790000	2.1925000	1.20230000	1.05730000	-0.80840000	3.02700000	3.19550000	2.2268000	8.2677000	2.5756000	6.213600	6.42880000	2.4727000	5.140800	-9.96580000	-0.968600000	0.11240000	4.358300000	3.19080000	-2.82620000	0.33460000	3.1426000
GBMLGG	Tumor	TCGA-QH-A6CV-01	4.462800	-9.9658000	3.063700	3.42510000	2.4090000	1.9786000	-9.965800000	-5.57350000	-9.9658000	-9.96580000	0.74070000	-9.9658000	-9.965800	-0.15040000	-4.2934000	0.16480000	-2.17790000	-1.831400000	-1.02620000	-3.04690000	-3.81600000	-0.9686000	-1.31830000	0.0990000	-5.0116000	4.4457000	-0.5973000	0.27620000	-2.17790000	-0.55430000	-5.57350000	-1.18110000	-1.6394000	0.5271000	-0.7834000	2.287200	-3.30760000	6.3518000	6.360400	-9.96580000	-9.965800000	-2.17790000	2.824000000	-3.17140000	-5.01160000	-5.57350000	0.5271000
GBMLGG	Tumor	TCGA-VM-A8CE-01	5.018000	-9.9658000	7.288700	2.89740000	4.3392000	-0.3752000	-9.965800000	0.25220000	-9.9658000	-3.17140000	-0.43250000	-9.9658000	-9.965800	-3.81600000	-1.9942000	1.68300000	-2.63490000	-4.608200000	-3.62590000	-3.04690000	-9.96580000	-1.3548000	-1.73220000	-9.9658000	-3.6259000	7.0174000	-0.5973000	4.38550000	2.51880000	1.82420000	-2.82620000	0.25220000	-3.6259000	-2.2447000	-2.6349000	3.812600	-2.93240000	3.3293000	6.042900	-9.96580000	-4.035000000	-6.50640000	2.623200000	-3.17140000	-9.96580000	-6.50640000	-0.3201000
GBMLGG	Tumor	TCGA-DB-A64X-01	3.758200	-4.0350000	3.375900	3.79400000	2.4035000	-0.8599000	-9.965800000	-3.81600000	-9.9658000	-3.30760000	0.69690000	-3.8160000	-9.965800	-2.82620000	-9.9658000	2.89940000	-2.31470000	-2.177900000	-3.81600000	-9.96580000	0.96420000	-0.5125000	-1.11720000	-9.9658000	-1.4305000	6.1477000	0.8883000	2.17020000	1.03630000	-2.05290000	-9.96580000	-1.35480000	-3.1714000	-1.2481000	-3.8160000	2.784700	-1.68500000	3.3163000	4.713800	-9.96580000	-9.965800000	-3.81600000	0.202900000	-2.82620000	-5.57350000	-9.96580000	-2.1779000
GBMLGG	Tumor	TCGA-P5-A72U-01	4.377900	-4.2934000	6.305300	4.22500000	2.9052000	3.9478000	-9.965800000	-2.63490000	-9.9658000	-2.11400000	3.59230000	-9.9658000	-9.965800	-0.51250000	-1.4305000	3.83500000	-3.81600000	-1.026200000	-1.93790000	-9.96580000	-9.96580000	0.6239000	0.39070000	-0.7588000	-3.4580000	5.1639000	0.9038000	1.83230000	-1.83140000	-3.62590000	0.47610000	-0.83390000	-0.0574000	0.9493000	-1.3183000	5.482600	-2.93240000	8.8480000	5.576300	-5.57350000	-2.634900000	-1.11720000	1.956400000	-0.57560000	-3.81600000	-3.17140000	0.5470000
GBMLGG	Tumor	TCGA-DB-A75K-01	5.243400	-0.9971000	5.262300	6.26890000	5.6890000	0.3231000	-4.293400000	-1.46990000	-9.9658000	-2.63490000	-0.02770000	-5.0116000	-5.573500	-1.83140000	-2.3884000	0.71460000	-2.63490000	-3.625900000	-2.72740000	-3.81600000	-9.96580000	-3.1714000	0.84880000	-9.9658000	-3.6259000	6.0299000	1.1706000	4.40270000	2.32220000	-0.78340000	-5.01160000	1.53160000	-2.4659000	1.6875000	-0.5543000	3.524900	0.91910000	3.2915000	5.648200	-4.29340000	-5.573500000	-9.96580000	2.893600000	-3.62590000	-9.96580000	-9.96580000	-0.3022000
GBMLGG	Tumor	TCGA-DU-6410-01	5.138800	-4.0350000	0.099000	-0.64160000	-1.5522000	-4.6082000	-3.458000000	-5.57350000	-9.9658000	-1.55220000	-1.24810000	-9.9658000	-4.293400	-2.93240000	-3.6259000	-3.17140000	-9.96580000	-9.965800000	-4.60820000	-9.96580000	-4.03500000	-1.8314000	-2.82620000	-9.9658000	-3.0469000	4.7688000	-5.5735000	-3.45800000	-4.29340000	-3.04690000	-9.96580000	-2.24470000	-4.6082000	-9.9658000	-5.5735000	2.281300	0.20290000	3.0463000	3.028700	-9.96580000	-5.573500000	-9.96580000	-1.148800000	-9.96580000	-9.96580000	-4.60820000	-3.8160000
GBMLGG	Tumor	TCGA-14-1825-01	5.351600	-9.9658000	4.530500	2.25730000	2.4008000	1.0573000	-9.965800000	-3.30760000	-9.9658000	-9.96580000	-0.35660000	-1.4305000	-9.965800	-1.78090000	-1.1488000	-0.11870000	-0.91320000	-9.965800000	-3.62590000	-9.96580000	-9.96580000	-0.7588000	-9.96580000	-0.1031000	-2.1779000	3.6793000	-0.7108000	-0.21590000	-2.05290000	-2.38840000	-2.72740000	2.43060000	-1.1811000	1.4281000	-2.0529000	2.438600	0.26420000	3.0842000	5.096400	-9.96580000	-3.458000000	-9.96580000	2.220600000	-9.96580000	-9.96580000	-3.04690000	-0.7588000
GBMLGG	Tumor	TCGA-E1-5307-01	5.338500	-9.9658000	2.903200	4.32200000	3.2870000	-2.4659000	-9.965800000	-3.81600000	-9.9658000	-9.96580000	-1.18110000	-9.9658000	-9.965800	-0.73460000	-5.5735000	-0.73460000	-2.17790000	-9.965800000	-0.94060000	-9.96580000	-9.96580000	-2.7274000	-9.96580000	-9.9658000	-1.2142000	4.5293000	1.0293000	-0.45210000	-0.96860000	-0.55430000	-5.57350000	1.93770000	-6.5064000	-4.2934000	-9.9658000	3.393800	-1.93790000	2.1734000	6.196000	-9.96580000	-9.965800000	-9.96580000	2.960000000	-9.96580000	-9.96580000	-9.96580000	-1.2828000
GBMLGG	Tumor	TCGA-S9-A7IY-01	4.742100	-1.5522000	5.380300	5.05530000	3.9079000	1.1184000	-9.965800000	-3.45800000	-5.0116000	-3.17140000	-0.43250000	-9.9658000	-9.965800	-0.83390000	-3.4580000	-0.96860000	-1.59510000	-3.171400000	-2.63490000	-3.30760000	-9.96580000	-3.6259000	-2.31470000	-3.4580000	-1.3921000	5.0666000	0.2029000	2.10130000	0.84080000	1.92260000	-4.03500000	-0.85990000	-3.6259000	-0.2159000	-1.1172000	3.374500	-3.81600000	4.3140000	5.439000	-9.96580000	-4.293400000	-2.72740000	2.585200000	-2.24470000	-3.81600000	-6.50640000	-0.8599000
GBMLGG	Tumor	TCGA-P5-A781-01	4.692700	-3.0469000	4.319800	2.93190000	2.1830000	0.2762000	-3.458000000	-2.54790000	-9.9658000	-3.30760000	0.26420000	-9.9658000	-9.965800	-4.03500000	-4.0350000	0.94190000	-9.96580000	-3.171400000	-4.03500000	-9.96580000	-9.96580000	-2.9324000	-1.02620000	-2.3147000	-2.7274000	5.8605000	-1.1172000	2.69840000	2.33370000	1.44940000	-3.04690000	-2.05290000	-3.1714000	-0.1665000	-4.6082000	3.949600	2.08100000	3.3869000	5.403600	-9.96580000	-5.573500000	-4.03500000	2.004000000	-3.62590000	-9.96580000	-6.50640000	-0.4131000
GBMLGG	Tumor	TCGA-DU-6405-01	5.434700	-9.9658000	6.003800	5.41690000	4.1644000	0.7146000	-9.965800000	-2.17790000	-9.9658000	-9.96580000	-4.60820000	-9.9658000	-9.965800	-2.72740000	-9.9658000	-0.04250000	-2.63490000	-9.965800000	-5.57350000	-1.93790000	-9.96580000	-9.9658000	-2.63490000	0.2154000	-2.8262000	5.9091000	-2.8262000	2.56580000	-0.26710000	-2.38840000	-9.96580000	-1.51050000	-0.4131000	1.4494000	-2.2447000	3.456900	-5.01160000	5.4803000	6.129700	-9.96580000	-3.816000000	-3.81600000	3.178100000	-1.46990000	-4.29340000	-6.50640000	0.1124000
GBMLGG	Tumor	TCGA-06-0129-01	5.195400	-9.9658000	4.334200	6.21550000	5.6605000	1.8524000	-9.965800000	-0.91320000	-4.6082000	-9.96580000	-0.57560000	-9.9658000	-9.965800	-0.99710000	-1.7809000	0.15190000	-0.88630000	-9.965800000	-1.39210000	-2.82620000	-9.96580000	-1.5951000	-3.45800000	-9.9658000	-4.2934000	4.1804000	-1.0559000	1.65120000	-1.59510000	-1.51050000	-9.96580000	0.79160000	0.5666000	4.6479000	1.3225000	3.698300	-1.99420000	1.0711000	6.622900	-9.96580000	-4.293400000	-2.05290000	4.979600000	-1.93790000	-4.29340000	-3.45800000	2.2723000
GBMLGG	Tumor	TCGA-DU-5852-01	5.146500	-9.9658000	6.101400	3.73350000	3.4277000	1.8564000	-9.965800000	-0.43250000	-9.9658000	-4.29340000	-2.31470000	-9.9658000	-9.965800	-2.93240000	-4.6082000	1.42810000	-1.35480000	-1.392100000	-3.04690000	-9.96580000	-9.96580000	-1.1811000	-1.83140000	-0.9971000	-1.7809000	5.5270000	-1.1811000	0.65170000	-0.75880000	-0.11870000	-4.03500000	0.63320000	2.0360000	2.9224000	-0.0425000	3.842100	-2.24470000	4.0357000	6.549700	-9.96580000	-3.171400000	-2.63490000	3.152300000	-2.05290000	-2.54790000	-3.04690000	1.3956000
GBMLGG	Tumor	TCGA-FG-A6J3-01	4.637600	-9.9658000	5.583200	8.64130000	6.9839000	4.2266000	-2.727400000	-0.55430000	-9.9658000	-9.96580000	-1.68500000	-9.9658000	-9.965800	1.16410000	-1.4699000	0.50690000	-0.45210000	-1.552200000	-3.30760000	-3.04690000	-9.96580000	-3.6259000	1.38460000	-1.3183000	-1.0559000	5.2044000	-0.2328000	1.01510000	-3.17140000	-3.45800000	-5.01160000	1.39010000	1.7912000	3.3759000	0.2029000	4.911700	-3.04690000	2.7292000	5.284000	-9.96580000	-3.046900000	-4.03500000	1.687500000	-3.62590000	-3.81600000	-9.96580000	0.2400000
GBMLGG	Tumor	TCGA-CS-5397-01	5.098500	-9.9658000	5.657400	5.46860000	3.7909000	1.0151000	-9.965800000	-5.57350000	-9.9658000	-9.96580000	-2.93240000	-9.9658000	-9.965800	-1.78090000	-3.3076000	0.84880000	-3.30760000	-4.608200000	-2.31470000	-9.96580000	-9.96580000	-3.4580000	-2.11400000	0.6425000	-0.9132000	5.9081000	-1.4699000	2.45440000	-0.68730000	1.65580000	-2.54790000	0.16480000	-0.5543000	0.9642000	-1.4699000	3.211200	-5.01160000	6.3934000	5.970200	-9.96580000	-3.458000000	-2.24470000	3.388300000	-1.88360000	-3.04690000	-4.60820000	1.4120000
GBMLGG	Tumor	TCGA-FG-A70Y-01	4.850500	-9.9658000	2.381600	4.71540000	3.1829000	-0.7834000	-9.965800000	-5.57350000	-9.9658000	-3.30760000	0.21540000	-9.9658000	-9.965800	-0.64160000	-9.9658000	0.12570000	-2.63490000	-9.965800000	-1.14880000	-4.03500000	-4.03500000	-1.0262000	-2.24470000	-2.7274000	-3.0469000	5.4983000	-2.0529000	1.18330000	-0.18280000	-2.24470000	-5.57350000	-1.55220000	-4.0350000	-3.0469000	-1.7322000	4.248000	-1.93790000	0.9935000	6.155400	-9.96580000	-9.965800000	-9.96580000	2.694000000	-4.03500000	-3.81600000	-9.96580000	-1.1488000
GBMLGG	Tumor	TCGA-FG-7643-01	4.614200	-9.9658000	3.881800	2.21130000	2.1670000	1.5514000	-9.965800000	-4.60820000	-9.9658000	-9.96580000	-1.88360000	-9.9658000	-9.965800	-2.93240000	-9.9658000	-1.24810000	-3.17140000	-4.035000000	-3.45800000	-9.96580000	-9.96580000	-2.1779000	-2.82620000	-0.8084000	-0.1665000	5.8893000	1.5415000	1.93400000	-0.73460000	0.00140000	-3.30760000	1.03630000	-0.9686000	-0.4921000	-0.4131000	2.989300	-4.60820000	8.2222000	5.236900	-1.31830000	-9.965800000	-4.03500000	0.993500000	-3.62590000	-5.57350000	-3.81600000	-1.7809000
GBMLGG	Tumor	TCGA-06-5859-01	5.261200	-9.9658000	7.406300	6.06270000	5.0027000	3.3675000	-9.965800000	-0.24980000	-9.9658000	-9.96580000	-0.49210000	-3.1714000	-9.965800	0.09900000	-4.0350000	1.41200000	-1.99420000	-3.458000000	-1.78090000	-9.96580000	-2.72740000	-4.6082000	0.88050000	-1.9942000	-4.2934000	3.8075000	-0.3022000	1.41200000	-1.24810000	-3.45800000	-5.57350000	0.79160000	1.2023000	4.4562000	0.3907000	2.991100	-1.88360000	4.2639000	6.741800	-9.96580000	-2.465900000	-9.96580000	3.380000000	-0.19930000	-3.04690000	-2.17790000	1.9931000
GBMLGG	Tumor	TCGA-TM-A84C-01	5.115200	-9.9658000	9.207200	5.80070000	5.4446000	0.5568000	-3.816000000	-1.63940000	-9.9658000	-9.96580000	-2.46590000	-9.9658000	-9.965800	-9.96580000	-9.9658000	-0.99710000	-9.96580000	-5.011600000	-5.01160000	-9.96580000	-9.96580000	-3.0469000	-1.93790000	-3.0469000	-0.4325000	4.9463000	-0.3940000	1.56610000	-0.41310000	-0.78340000	-4.03500000	0.41250000	-3.1714000	1.8879000	-1.9379000	2.485700	-9.96580000	6.2310000	5.252500	-9.96580000	-5.573500000	-9.96580000	3.126100000	-3.04690000	-2.38840000	-5.57350000	1.2023000
GBMLGG	Tumor	TCGA-WY-A85E-01	4.977800	-2.6349000	4.381400	5.46540000	4.6404000	-0.2159000	-9.965800000	-2.72740000	-9.9658000	-5.01160000	-4.29340000	-9.9658000	-9.965800	-2.05290000	-4.6082000	-0.68730000	-1.88360000	-5.011600000	-5.57350000	-9.96580000	-9.96580000	0.3231000	-2.38840000	-2.9324000	-1.9379000	5.4848000	-1.8836000	3.04460000	0.84080000	0.81640000	-9.96580000	0.26420000	-1.2481000	0.7058000	-1.3921000	3.600600	-3.81600000	3.8739000	4.617700	-9.96580000	-4.608200000	-9.96580000	0.864700000	-4.03500000	-9.96580000	-6.50640000	-1.8314000
GBMLGG	Tumor	TCGA-28-1747-01	4.774000	-9.9658000	6.507800	4.32200000	4.5361000	3.5827000	-9.965800000	-1.88360000	-9.9658000	-4.29340000	-3.17140000	-9.9658000	-9.965800	-1.93790000	-9.9658000	1.97860000	-0.80840000	-2.826200000	-0.99710000	-0.57560000	-9.96580000	-3.1714000	-3.45800000	-0.1665000	-2.0529000	4.4829000	-0.9132000	3.79710000	0.45520000	-0.75880000	-4.60820000	-1.68500000	2.2723000	6.4216000	2.3592000	1.891800	-2.38840000	4.0304000	7.253700	-9.96580000	-2.177900000	-0.99710000	4.415600000	-1.18110000	-5.01160000	-4.03500000	2.3251000
GBMLGG	Tumor	TCGA-28-2499-01	4.854000	-9.9658000	6.364100	2.32220000	1.5709000	2.3135000	-9.965800000	-0.33830000	-9.9658000	-9.96580000	-1.39210000	-9.9658000	-9.965800	-3.62590000	-4.2934000	-9.96580000	-0.75880000	-9.965800000	-2.82620000	-2.93240000	-9.96580000	-3.8160000	-2.38840000	-1.3548000	-6.5064000	4.5392000	0.0854000	0.46570000	-1.24810000	-6.50640000	-3.81600000	1.76170000	-0.1504000	4.2601000	1.2636000	2.063800	-2.63490000	7.8086000	6.277800	-3.30760000	-3.458000000	-2.54790000	2.998400000	-3.04690000	-3.62590000	-4.29340000	-0.1665000
GBMLGG	Tumor	TCGA-HW-A5KM-01	4.883700	-4.2934000	5.811800	2.68050000	3.1491000	1.7185000	-4.608200000	1.05030000	-9.9658000	-9.96580000	-1.88360000	-9.9658000	-9.965800	-3.17140000	-3.8160000	2.02890000	-1.35480000	-2.826200000	-1.39210000	-3.30760000	-9.96580000	-2.8262000	-1.55220000	-9.9658000	-4.6082000	6.1651000	-3.6259000	2.08100000	0.69690000	1.07110000	-2.11400000	-1.88360000	0.6517000	6.1865000	1.5758000	5.130600	-3.62590000	1.7185000	6.927900	-9.96580000	-2.634900000	-2.24470000	6.027700000	0.83270000	-4.03500000	-9.96580000	3.9403000
GBMLGG	Tumor	TCGA-32-1980-01	4.614200	-1.4699000	7.167200	6.74340000	6.0728000	3.4020000	-0.284500000	1.50640000	-9.9658000	-1.93790000	-1.02620000	-9.9658000	-9.965800	-3.62590000	0.0158000	1.57090000	1.09830000	-4.608200000	-2.82620000	-2.82620000	-9.96580000	-3.0469000	-0.35660000	-1.3548000	0.7493000	5.4582000	1.8078000	3.24350000	1.19600000	0.91910000	0.64250000	5.63430000	2.3760000	4.3140000	1.8918000	4.555900	-2.05290000	7.5399000	6.524800	-4.29340000	-1.639400000	-0.30220000	4.750700000	0.37960000	-3.04690000	-3.45800000	2.6760000
GBMLGG	Tumor	TCGA-DU-7298-01	5.476700	-9.9658000	3.419700	6.70820000	5.5696000	-0.0877000	-9.965800000	-2.05290000	-9.9658000	-9.96580000	0.17760000	-9.9658000	-9.965800	-0.71080000	-9.9658000	0.62390000	-3.17140000	-5.011600000	-1.51050000	-9.96580000	-9.96580000	-2.2447000	-1.59510000	-4.0350000	-1.1811000	4.8650000	-1.3183000	1.36230000	-0.28450000	-1.78090000	-3.62590000	-0.55430000	-2.4659000	-1.1172000	-2.5479000	3.876900	-2.54790000	2.9148000	6.026400	-9.96580000	-4.293400000	-4.03500000	3.710500000	-4.03500000	-5.57350000	-6.50640000	0.2881000
GBMLGG	Tumor	TCGA-FG-7637-01	5.140800	-1.7809000	3.673700	1.90340000	1.3623000	0.5763000	-4.293400000	-2.93240000	-9.9658000	-4.29340000	1.32250000	-9.9658000	-9.965800	-2.38840000	-4.6082000	3.13930000	-3.30760000	-1.639400000	-5.57350000	-3.04690000	-9.96580000	-9.9658000	-0.37520000	-9.9658000	-4.0350000	5.2533000	0.9935000	2.08780000	-1.11720000	1.01510000	-5.57350000	2.64410000	-2.4659000	-3.0469000	-1.3921000	3.948700	-1.93790000	2.8661000	4.536700	-9.96580000	-9.965800000	-9.96580000	0.202900000	-4.03500000	-4.60820000	-6.50640000	-3.6259000
GBMLGG	Tumor	TCGA-QH-A65R-01	4.722000	-3.1714000	5.328800	6.38820000	6.9179000	-0.6873000	-9.965800000	-0.11870000	-9.9658000	-2.93240000	0.97160000	-4.2934000	-3.625900	-3.04690000	1.7744000	1.33970000	-3.45800000	-0.492100000	-2.93240000	-3.17140000	-1.59510000	-3.1714000	-2.93240000	-2.2447000	-3.0469000	5.8455000	4.0713000	3.74960000	1.94520000	-2.38840000	-6.50640000	4.12770000	-3.0469000	-2.1140000	-2.6349000	2.548700	-2.05290000	3.7094000	4.774000	-2.72740000	-9.965800000	-3.17140000	-0.833900000	-6.50640000	-5.57350000	-6.50640000	-3.4580000
GBMLGG	Tumor	TCGA-FG-A60J-01	5.031300	-9.9658000	4.873900	7.52310000	7.5892000	1.5216000	-9.965800000	-1.21420000	-9.9658000	-9.96580000	-1.55220000	-9.9658000	-9.965800	-2.72740000	1.5854000	3.35210000	-1.68500000	0.949300000	-2.31470000	-2.93240000	-9.96580000	-1.3183000	-9.96580000	-9.9658000	-2.4659000	6.3392000	0.9642000	3.90990000	0.66080000	0.22770000	-1.99420000	-0.05740000	-1.5105000	-0.3201000	-2.1140000	3.766700	-0.68730000	0.6699000	5.784800	-0.78340000	-3.816000000	-1.78090000	2.609000000	-3.04690000	-4.03500000	-3.81600000	0.0014000
GBMLGG	Tumor	TCGA-FG-8189-01	5.421600	-3.4580000	1.460000	2.83210000	1.3623000	-1.5522000	-9.965800000	-5.01160000	-9.9658000	-9.96580000	-9.96580000	-9.9658000	-9.965800	-1.31830000	-1.9379000	0.33460000	-9.96580000	-3.458000000	-3.62590000	-9.96580000	-9.96580000	-2.8262000	-2.24470000	-2.7274000	1.3167000	7.0834000	-0.8339000	1.18330000	-2.54790000	-0.23280000	-4.60820000	-0.39400000	-4.2934000	-1.1488000	-2.3884000	2.907100	-2.31470000	6.8326000	3.500900	-5.01160000	-9.965800000	-9.96580000	0.651700000	-5.57350000	-9.96580000	-9.96580000	-3.1714000
GBMLGG	Tumor	TCGA-P5-A5EY-01	4.256300	-9.9658000	3.367500	1.96010000	0.7832000	2.9729000	-9.965800000	-3.30760000	-9.9658000	-4.60820000	-0.85990000	-9.9658000	-9.965800	-9.96580000	-9.9658000	-0.68730000	-2.63490000	-2.114000000	-3.17140000	-4.03500000	-9.96580000	-3.8160000	-9.96580000	-2.2447000	-0.5756000	5.0175000	-2.8262000	-0.59730000	-2.54790000	-0.80840000	-4.29340000	-9.96580000	-1.8836000	-0.2671000	-0.9406000	3.380000	-3.81600000	7.8858000	4.897800	-9.96580000	-3.458000000	-0.88630000	1.941500000	-1.24810000	-9.96580000	-5.01160000	0.3796000
GBMLGG	Tumor	TCGA-06-2564-01	4.992800	-9.9658000	7.372600	3.04810000	2.4544000	2.3308000	-2.388400000	-2.82620000	-9.9658000	-9.96580000	-0.78340000	-9.9658000	-9.965800	-2.05290000	-1.7809000	-3.04690000	0.48650000	-9.965800000	-2.63490000	-2.31470000	-9.96580000	-2.2447000	-0.37520000	-0.4921000	-2.1140000	5.0215000	1.1960000	1.36230000	0.49670000	-1.93790000	-3.62590000	2.87600000	-1.8836000	2.6348000	-0.1345000	1.345400	-2.63490000	7.1425000	6.736200	-9.96580000	-3.307600000	-3.62590000	3.716000000	-0.19930000	-2.63490000	-3.45800000	1.4859000
GBMLGG	Tumor	TCGA-06-5408-01	5.283200	-9.9658000	7.664300	1.70530000	1.4652000	1.8444000	-0.710800000	0.63320000	-9.9658000	-2.82620000	0.93430000	-9.9658000	-4.035000	-9.96580000	-0.3752000	-1.99420000	2.55360000	-9.965800000	-4.60820000	-2.24470000	-9.96580000	-3.0469000	-1.46990000	0.6239000	-3.3076000	5.3653000	1.5950000	4.19230000	2.51630000	0.74070000	-0.21590000	4.68820000	-0.9406000	4.7767000	1.0433000	5.012600	3.77940000	7.8773000	6.530000	-9.96580000	-2.727400000	-3.17140000	3.173300000	-1.35480000	-4.03500000	-3.81600000	1.3679000
GBMLGG	Tumor	TCGA-27-1832-01	4.300200	-4.0350000	8.948400	3.64630000	3.5299000	3.9947000	-1.392100000	-0.61930000	-9.9658000	-4.29340000	2.07760000	-3.8160000	-9.965800	-2.38840000	-9.9658000	1.63270000	3.53120000	-2.826200000	-2.31470000	-3.30760000	-9.96580000	0.2154000	1.83630000	-0.1504000	-3.6259000	3.8769000	4.9279000	4.53180000	3.67710000	1.88400000	3.41290000	6.12580000	1.3511000	3.1409000	-0.1031000	4.563200	-0.35660000	8.6859000	6.571800	-4.60820000	-1.318300000	-0.18280000	3.627700000	2.36200000	-5.01160000	-2.72740000	2.2603000
GBMLGG	Tumor	TCGA-14-1829-01	2.985700	-4.0350000	7.005000	4.91700000	3.6136000	1.7617000	-1.883600000	0.79990000	-5.0116000	-2.82620000	1.45470000	-9.9658000	-9.965800	0.04400000	1.3901000	-3.62590000	1.14470000	-9.965800000	-2.93240000	-3.17140000	-9.96580000	-0.0130000	0.04400000	-1.5522000	-2.8262000	2.7594000	-0.4325000	1.82820000	1.18970000	-1.02620000	-1.59510000	5.31290000	-0.6873000	3.7773000	0.8164000	3.519900	0.31150000	4.8876000	4.951000	-9.96580000	-3.171400000	-1.02620000	2.359200000	1.09150000	-3.30760000	-3.17140000	-0.1665000
GBMLGG	Tumor	TCGA-QH-A6X5-01	4.280300	-9.9658000	1.899600	3.93270000	3.4596000	-0.5973000	-9.965800000	-9.96580000	-9.9658000	-9.96580000	-0.85990000	-9.9658000	-9.965800	-9.96580000	-4.2934000	-0.41310000	-4.29340000	-3.625900000	-3.04690000	-9.96580000	-9.96580000	-3.3076000	-2.63490000	-2.8262000	-1.1488000	5.1914000	-1.0862000	2.88770000	0.60500000	1.82420000	-9.96580000	-1.88360000	-2.3147000	-2.1779000	-2.0529000	2.611400	-2.17790000	4.2111000	5.005400	-9.96580000	-9.965800000	-9.96580000	0.848800000	-9.96580000	-5.57350000	-9.96580000	-2.2447000
GBMLGG	Tumor	TCGA-32-2615-01	4.628800	-4.0350000	8.139400	5.12310000	4.4628000	3.0927000	0.864700000	1.77860000	-9.9658000	-1.28280000	0.67900000	-9.9658000	-9.965800	-0.88630000	-0.0130000	-0.85990000	2.62780000	-9.965800000	-1.73220000	-2.24470000	-9.96580000	-1.3183000	-0.80840000	0.3346000	-1.1172000	6.9767000	4.4608000	4.69990000	6.10670000	2.19570000	3.66000000	7.07400000	1.5950000	5.1173000	1.1706000	4.098500	-1.46990000	4.3986000	6.252700	-9.96580000	-2.052900000	-1.93790000	3.570600000	-0.32010000	-2.72740000	-1.78090000	1.8119000
GBMLGG	Tumor	TCGA-06-0158-01	4.887600	-9.9658000	7.110200	4.63000000	4.0313000	2.3981000	-9.965800000	1.11840000	-9.9658000	-1.83140000	-1.63940000	-9.9658000	-9.965800	-1.99420000	-2.1140000	1.10500000	-0.37520000	-2.388400000	-2.54790000	-1.83140000	-9.96580000	-1.7809000	-1.73220000	0.2400000	-1.7809000	6.2948000	-0.2671000	1.96380000	1.38460000	0.95680000	-9.96580000	3.80750000	0.3573000	3.4331000	0.5568000	3.347800	-2.72740000	3.5212000	7.068500	-9.96580000	-1.148800000	-3.62590000	3.721500000	-0.94060000	-2.24470000	-3.17140000	2.2960000
GBMLGG	Tumor	TCGA-HT-7605-01	4.803300	-2.8262000	5.991700	6.60790000	6.0308000	1.1706000	-5.011600000	-0.18280000	-5.5735000	-4.60820000	-1.21420000	-9.9658000	-9.965800	-3.17140000	-1.9379000	1.89180000	-2.05290000	-3.458000000	-5.01160000	-9.96580000	-4.29340000	-3.3076000	-2.54790000	-2.0529000	-0.8084000	6.5898000	-0.1665000	2.86410000	1.06420000	1.63270000	-3.30760000	0.32310000	-2.7274000	1.2636000	-1.0862000	3.672500	-0.37520000	5.4919000	5.483500	-9.96580000	-3.171400000	-3.30760000	1.731600000	-2.93240000	-6.50640000	-6.50640000	-0.7588000
GBMLGG	Tumor	TCGA-DU-6394-01	5.653900	-3.1714000	6.154600	1.31090000	1.7870000	-0.7588000	-1.685000000	-3.62590000	-9.9658000	-2.17790000	2.14440000	-3.4580000	-9.965800	-9.96580000	-2.6349000	-2.93240000	-1.83140000	-2.388400000	-3.62590000	-9.96580000	-2.17790000	-3.6259000	-1.93790000	-9.9658000	-3.8160000	5.5320000	-1.9379000	-4.03500000	1.53660000	-0.49210000	-9.96580000	-1.02620000	-0.0877000	0.9343000	-0.8599000	5.480300	-1.88360000	4.2684000	5.387500	-4.60820000	-9.965800000	-3.17140000	1.470400000	-0.91320000	-9.96580000	-6.50640000	-1.0262000
GBMLGG	Tumor	TCGA-S9-A6WO-01	5.420200	-9.9658000	4.450900	6.93240000	6.0670000	-0.0277000	-9.965800000	-1.18110000	-9.9658000	-4.60820000	-0.51250000	-9.9658000	-9.965800	-2.05290000	-0.7346000	2.34790000	-2.38840000	-9.965800000	-2.05290000	-3.81600000	-9.96580000	-0.5973000	-2.54790000	-3.8160000	-3.4580000	5.5021000	-1.4699000	1.79950000	1.70970000	0.32310000	-2.82620000	-1.21420000	-4.2934000	-1.0559000	-2.9324000	4.085000	-3.45800000	-1.5522000	5.858800	-2.63490000	-9.965800000	-3.62590000	3.079100000	-4.60820000	-9.96580000	-9.96580000	-1.2481000
GBMLGG	Tumor	TCGA-28-5216-01	4.777700	-3.3076000	7.037100	4.98100000	3.6849000	1.8242000	-1.994200000	0.37960000	-9.9658000	-3.04690000	0.43400000	-9.9658000	-9.965800	-1.63940000	-1.7809000	0.55680000	1.82420000	-9.965800000	-5.01160000	-2.54790000	-9.96580000	-1.8314000	1.09830000	0.9115000	-1.5951000	5.5632000	3.5523000	1.28150000	0.54700000	-0.85990000	2.09120000	5.24760000	-0.5125000	2.2872000	-0.5543000	3.523700	2.66700000	3.7378000	5.747700	-9.96580000	-3.816000000	-0.49210000	3.406100000	-1.88360000	-2.72740000	-4.60820000	1.3454000
GBMLGG	Tumor	TCGA-WY-A859-01	5.338800	-4.2934000	2.561000	4.88610000	3.9346000	-2.4659000	-9.965800000	-3.04690000	-9.9658000	-9.96580000	-0.85990000	-9.9658000	-9.965800	-1.08620000	-4.6082000	-1.55220000	-2.46590000	-9.965800000	-3.81600000	-9.96580000	-9.96580000	-0.8863000	-9.96580000	-0.9132000	-0.0277000	6.4385000	-0.2671000	1.00070000	-1.11720000	-1.83140000	-9.96580000	-1.39210000	-3.6259000	-2.9324000	-5.5735000	2.937500	-3.45800000	5.8934000	4.252600	-4.60820000	-5.573500000	-9.96580000	-0.103100000	-9.96580000	-9.96580000	-9.96580000	-3.3076000
GBMLGG	Tumor	TCGA-WY-A85B-01	5.238100	-9.9658000	4.255600	7.34770000	6.1799000	1.1512000	-9.965800000	-2.82620000	-9.9658000	-2.72740000	-0.30220000	-9.9658000	-9.965800	-2.24470000	-0.9406000	2.87400000	-3.30760000	-1.883600000	-3.81600000	-3.81600000	-9.96580000	-1.4305000	-0.96860000	-9.9658000	-3.3076000	5.0527000	-1.8314000	3.52240000	1.86430000	-1.28280000	-3.04690000	-0.04250000	-2.2447000	-0.9686000	-4.2934000	4.363900	-3.81600000	-0.2671000	5.913200	-9.96580000	-2.932400000	-9.96580000	3.662300000	-2.11400000	-4.60820000	-9.96580000	0.1257000
GBMLGG	Tumor	TCGA-S9-A6UB-01	5.454200	-3.6259000	0.926800	3.14580000	1.7446000	-1.0862000	-9.965800000	-5.01160000	-9.9658000	-9.96580000	-1.39210000	-9.9658000	-9.965800	-1.93790000	-9.9658000	-2.93240000	-9.96580000	-9.965800000	-4.29340000	-9.96580000	-9.96580000	-3.4580000	-1.83140000	-2.9324000	-3.3076000	5.6679000	-1.9942000	1.22090000	-0.32010000	0.34600000	-9.96580000	-1.78090000	-2.9324000	-1.8836000	-3.1714000	3.993800	2.06040000	3.1245000	4.663400	-9.96580000	-9.965800000	-3.62590000	0.799900000	-5.01160000	-9.96580000	-9.96580000	-2.0529000
GBMLGG	Tumor	TCGA-41-2572-01	4.493800	-9.9658000	6.474000	1.82820000	1.4494000	2.5828000	-4.035000000	1.13820000	-9.9658000	-4.29340000	-0.41310000	-9.9658000	-9.965800	-0.41310000	-1.5105000	-2.31470000	0.49670000	-9.965800000	-2.93240000	-3.62590000	-9.96580000	-2.1779000	0.51700000	-2.5479000	-3.6259000	4.8390000	1.1641000	2.01830000	2.03250000	1.36790000	-9.96580000	2.59960000	0.2154000	6.5823000	3.0038000	2.657900	-3.45800000	4.6479000	5.926300	-4.03500000	-2.634900000	-1.63940000	2.824000000	-1.05590000	-2.63490000	-4.60820000	-0.5973000
GBMLGG	Tumor	TCGA-DU-7290-01	4.712100	-9.9658000	9.228400	5.73930000	5.8316000	3.7378000	-3.625900000	0.20290000	-9.9658000	-9.96580000	-2.24470000	1.4600000	-5.573500	-9.96580000	-3.4580000	2.51120000	0.61450000	-3.171400000	-3.04690000	-2.54790000	-4.03500000	-1.8836000	-1.21420000	-2.4659000	-1.7322000	5.1981000	-0.2671000	1.86040000	0.81640000	0.79990000	-1.43050000	0.31150000	-0.6643000	3.0199000	0.9419000	4.076500	-3.81600000	5.1823000	7.162900	-4.60820000	-1.282800000	-1.83140000	4.611200000	-0.19930000	-2.38840000	-2.24470000	2.5288000
GBMLGG	Tumor	TCGA-P5-A5F6-01	3.882700	-9.9658000	5.215700	2.81580000	1.5115000	1.0573000	-4.035000000	-1.43050000	-9.9658000	-2.93240000	3.37450000	-4.6082000	-4.608200	-9.96580000	0.9268000	-9.96580000	0.19030000	-2.727400000	-5.57350000	-9.96580000	-9.96580000	-3.1714000	-3.45800000	-2.3147000	-5.5735000	6.1689000	-5.0116000	-2.54790000	-4.03500000	-4.29340000	-3.81600000	0.01580000	-2.3147000	-0.8599000	-2.7274000	1.071100	0.34600000	5.5877000	4.054900	1.88790000	-9.965800000	-3.62590000	0.379600000	-3.17140000	-9.96580000	-5.57350000	-2.9324000
GBMLGG	Tumor	TCGA-DU-6407-01	5.855000	-4.0350000	2.316400	5.56230000	3.6916000	-1.5951000	-9.965800000	-3.45800000	-9.9658000	-4.60820000	-0.37520000	-4.2934000	-9.965800	-2.31470000	-5.5735000	0.50690000	-9.96580000	-9.965800000	-3.17140000	-9.96580000	-9.96580000	0.1903000	-1.78090000	-9.9658000	-5.5735000	5.8704000	-4.0350000	-1.08620000	0.07180000	0.13880000	-0.66430000	-2.38840000	-3.6259000	-2.1779000	-5.0116000	3.437100	-3.81600000	0.1257000	5.830400	-9.96580000	-9.965800000	-9.96580000	2.462300000	-5.57350000	-5.57350000	-9.96580000	-0.8084000
GBMLGG	Tumor	TCGA-02-0055-01	4.827400	-2.3147000	8.893000	6.01590000	5.7679000	3.6370000	1.937700000	1.29340000	1.9638000	2.21440000	-0.32010000	-9.9658000	-9.965800	-2.17790000	2.2019000	-0.39400000	6.26890000	-3.816000000	-2.46590000	0.58590000	0.29980000	-4.6082000	4.05320000	-2.2447000	-2.1779000	4.7099000	5.7230000	7.26020000	5.53450000	4.81100000	3.24050000	7.90490000	0.5763000	3.9728000	1.0293000	5.180700	8.71500000	7.2410000	6.626000	-9.96580000	-3.458000000	-0.21590000	2.967400000	0.59550000	-3.17140000	-2.72740000	1.2023000
GBMLGG	Tumor	TCGA-HT-7601-01	4.937400	-9.9658000	5.984800	5.30130000	3.8561000	3.5559000	-9.965800000	-0.37520000	-9.9658000	-9.96580000	-0.43250000	-9.9658000	-9.965800	-1.46990000	-9.9658000	1.96750000	-1.24810000	-1.248100000	-1.39210000	-2.82620000	-9.96580000	-1.8836000	-2.63490000	-5.0116000	-2.5479000	6.4118000	-5.0116000	2.22680000	0.20290000	0.89610000	-2.11400000	-0.94060000	2.7951000	3.1829000	0.7058000	5.549700	-1.51050000	2.9469000	6.318300	-5.01160000	-3.625900000	-2.82620000	4.806400000	-0.30220000	-5.01160000	-3.45800000	2.5996000
GBMLGG	Tumor	TCGA-32-2634-01	5.176400	-9.9658000	6.316300	4.81770000	4.1531000	0.9642000	-1.994200000	-0.55430000	-9.9658000	-4.29340000	-6.50640000	-9.9658000	-9.965800	-3.81600000	-1.1811000	-1.11720000	-1.24810000	-3.625900000	-1.24810000	-2.93240000	-4.03500000	-0.2498000	0.55680000	-0.3201000	-1.9942000	5.1752000	-0.3752000	2.72700000	1.37350000	-0.85990000	-3.81600000	2.13780000	-0.9132000	3.0774000	0.3907000	3.949600	-4.29340000	4.6439000	5.256700	-4.29340000	-3.816000000	-3.81600000	2.021800000	-2.82620000	-9.96580000	-3.45800000	0.2277000
GBMLGG	Tumor	TCGA-DU-6403-01	5.155100	-9.9658000	3.049800	4.30530000	4.2631000	1.7870000	-9.965800000	-5.57350000	-9.9658000	-9.96580000	-1.83140000	-9.9658000	-9.965800	-2.24470000	-9.9658000	-1.73220000	-1.46990000	-4.608200000	-1.31830000	-2.31470000	-9.96580000	-0.2328000	-1.73220000	-2.1779000	-1.9942000	5.7068000	-0.7834000	2.08100000	-1.43050000	-2.82620000	-5.57350000	-1.28280000	1.2815000	3.5523000	2.4306000	2.160600	-3.81600000	3.2647000	6.888600	-4.60820000	-5.573500000	-3.81600000	3.012700000	-2.46590000	-5.57350000	-5.01160000	0.9716000
GBMLGG	Tumor	TCGA-DB-A4XG-01	5.539500	-3.8160000	3.106200	1.52660000	1.0915000	-4.2934000	-9.965800000	-5.57350000	-9.9658000	-9.96580000	-0.21590000	-9.9658000	-9.965800	-2.72740000	-4.2934000	-0.32010000	-9.96580000	-4.035000000	-3.81600000	-9.96580000	-3.81600000	-3.1714000	-9.96580000	-2.9324000	-2.3147000	5.5179000	-1.2828000	1.12500000	-0.37520000	0.39070000	-4.29340000	-1.73220000	-4.0350000	-1.7809000	-4.6082000	4.472600	2.59960000	3.4997000	5.273600	-9.96580000	-9.965800000	-9.96580000	-0.103100000	-9.96580000	-9.96580000	-3.81600000	-4.2934000
GBMLGG	Tumor	TCGA-DB-A64R-01	5.064000	-3.3076000	2.713900	4.16280000	4.9440000	-1.9942000	-9.965800000	-2.54790000	-9.9658000	-9.96580000	-2.17790000	-9.9658000	-9.965800	-9.96580000	-1.7809000	-0.21590000	-3.62590000	-4.035000000	-5.01160000	-9.96580000	-9.96580000	-0.7346000	-3.04690000	-9.9658000	-1.8836000	5.5245000	-1.9942000	3.25720000	0.47610000	-0.04250000	-5.57350000	-0.85990000	-3.3076000	-4.6082000	-3.6259000	3.766700	-1.93790000	4.2833000	5.414500	-9.96580000	-9.965800000	-9.96580000	1.401100000	-5.57350000	-9.96580000	-9.96580000	-1.7322000
GBMLGG	Tumor	TCGA-HW-7487-01	4.960300	-2.2447000	2.392600	4.39380000	3.8269000	-1.1172000	-9.965800000	-3.30760000	-9.9658000	-2.93240000	-0.37520000	-4.6082000	-9.965800	-1.28280000	-3.0469000	-1.73220000	-4.60820000	-9.965800000	-2.31470000	-4.29340000	-4.29340000	-3.6259000	-2.93240000	-1.2142000	-0.0725000	5.4793000	1.2815000	0.84880000	-1.02620000	-0.08770000	-4.03500000	0.65170000	-2.3147000	-0.7588000	-3.8160000	3.421000	-3.30760000	4.7846000	4.740400	-9.96580000	-4.608200000	-9.96580000	0.496700000	-3.81600000	-4.60820000	-6.50640000	-3.8160000
GBMLGG	Tumor	TCGA-S9-A7J1-01	4.976000	3.5935000	3.871900	4.86000000	3.5073000	0.2762000	-3.816000000	-2.38840000	-9.9658000	0.05800000	-0.68730000	-9.9658000	-9.965800	-9.96580000	1.0079000	0.89610000	-2.63490000	-3.625900000	-3.30760000	-9.96580000	-9.96580000	-3.0469000	0.07180000	-3.8160000	-3.4580000	4.9454000	-2.7274000	3.20490000	0.47610000	1.30510000	-5.57350000	-0.85990000	-1.4305000	0.6969000	-2.8262000	3.790900	-0.80840000	4.3938000	5.646500	-2.46590000	-5.011600000	-3.45800000	2.398100000	-3.62590000	-9.96580000	-9.96580000	-0.5756000
GBMLGG	Tumor	TCGA-FG-6689-01	4.625300	-4.2934000	4.878800	6.72860000	5.5454000	0.9568000	-9.965800000	-1.73220000	-9.9658000	-4.60820000	-2.54790000	-4.6082000	-9.965800	-0.88630000	-4.6082000	-0.16650000	-2.31470000	-9.965800000	-1.63940000	-9.96580000	-9.96580000	-2.1140000	-2.54790000	-9.9658000	-1.0862000	6.1355000	0.3796000	2.40900000	-0.43250000	0.07180000	-5.57350000	0.27620000	-5.5735000	-2.2447000	-3.1714000	4.193100	-4.60820000	4.4304000	5.802200	-9.96580000	-9.965800000	-3.30760000	2.748700000	-3.45800000	-4.60820000	-6.50640000	-1.3183000
GBMLGG	Tumor	TCGA-HT-8011-01	5.397500	-9.9658000	4.636400	3.17970000	2.4412000	1.3623000	-9.965800000	-3.81600000	-9.9658000	-4.29340000	-2.63490000	-9.9658000	-9.965800	-2.82620000	-4.2934000	-1.83140000	-3.04690000	-9.965800000	-3.30760000	-3.04690000	-3.04690000	-1.6394000	-0.61930000	-1.9942000	-1.8314000	4.9472000	-0.3752000	0.29980000	-3.30760000	-2.31470000	-9.96580000	-1.55220000	-1.1811000	1.2085000	-1.3183000	2.733600	-2.38840000	3.2737000	6.273900	-9.96580000	-9.965800000	-4.03500000	1.269600000	-5.57350000	-3.81600000	-4.60820000	-0.8863000
GBMLGG	Tumor	TCGA-E1-A7YJ-01	4.786100	-9.9658000	6.273000	0.81640000	1.4011000	2.8799000	-9.965800000	-2.11400000	-9.9658000	-9.96580000	2.83810000	-4.6082000	-9.965800	1.16410000	-3.6259000	-4.60820000	-0.66430000	-9.965800000	-0.88630000	-4.03500000	-9.96580000	0.8246000	-0.96860000	-2.3147000	-2.4659000	5.6059000	0.2998000	0.78320000	-1.08620000	-1.83140000	-6.50640000	0.16480000	1.9415000	5.7277000	2.5163000	2.443900	-1.73220000	-0.7834000	6.549500	-5.57350000	-3.458000000	-1.83140000	2.563400000	-1.51050000	-4.29340000	-3.17140000	0.6239000
GBMLGG	Tumor	TCGA-06-5411-01	5.064800	-4.0350000	6.630700	4.82580000	3.7961000	2.0040000	-0.997100000	-0.39400000	-9.9658000	-1.63940000	-2.82620000	-9.9658000	-9.965800	-0.83390000	0.0990000	1.07790000	1.53160000	-2.177900000	-2.38840000	-1.08620000	-4.03500000	0.4447000	-0.04250000	-0.0877000	-0.0725000	5.2817000	2.5561000	2.72490000	1.18330000	-0.16650000	0.53700000	4.46930000	0.5859000	2.4544000	0.5568000	4.040100	-9.96580000	6.0989000	5.764800	-4.29340000	-2.465900000	-1.88360000	3.306100000	-1.39210000	-4.60820000	-4.60820000	0.5170000
GBMLGG	Tumor	TCGA-DB-5277-01	4.686000	-9.9658000	3.733500	3.58030000	2.4701000	-0.1993000	-9.965800000	-0.39400000	-5.0116000	-4.29340000	-0.16650000	-9.9658000	-9.965800	-3.81600000	3.8964000	2.22680000	-9.96580000	-1.994200000	-5.57350000	-9.96580000	2.09460000	-3.0469000	-2.24470000	-2.6349000	-1.4305000	6.5278000	-1.9379000	0.47610000	-0.94060000	-0.73460000	-2.46590000	-0.24980000	-1.2481000	0.9268000	-1.5951000	4.638100	-9.96580000	3.2080000	4.454900	-9.96580000	-4.608200000	-9.96580000	2.211300000	-2.93240000	-9.96580000	-5.01160000	-1.2142000
GBMLGG	Tumor	TCGA-HT-7690-01	5.476400	-2.2447000	6.882000	4.00550000	4.0216000	2.7572000	-9.965800000	0.48650000	-9.9658000	-2.82620000	-0.85990000	-9.9658000	-9.965800	-1.08620000	-3.0469000	3.07060000	-2.24470000	-1.510500000	-3.17140000	-4.29340000	-9.96580000	-0.1665000	-0.41310000	-3.8160000	-1.5522000	5.9248000	-0.2159000	2.59480000	1.31090000	0.53700000	-1.35480000	-0.53320000	0.2029000	1.5709000	-0.1031000	4.232000	0.35730000	3.7215000	5.725500	-4.60820000	-1.639400000	0.00140000	3.361900000	-0.35660000	-3.62590000	-4.29340000	1.5758000
GBMLGG	Tumor	TCGA-TM-A84M-01	5.663400	-9.9658000	5.481900	5.68740000	6.1671000	-2.4659000	-9.965800000	0.34600000	-9.9658000	-2.38840000	-1.68500000	-9.9658000	-9.965800	-9.96580000	-3.0469000	-2.93240000	-1.99420000	-9.965800000	-9.96580000	-9.96580000	-1.68500000	-3.3076000	-0.32010000	-1.8836000	-3.6259000	6.4320000	1.1512000	1.87220000	1.30510000	-1.63940000	-2.63490000	3.65550000	-4.2934000	-4.0350000	-4.2934000	5.223100	5.75330000	2.5213000	4.705500	-9.96580000	-9.965800000	-9.96580000	0.444700000	-9.96580000	-9.96580000	-5.01160000	-4.0350000
GBMLGG	Tumor	TCGA-HT-8105-01	5.074700	0.0990000	3.978300	4.39440000	4.4990000	0.6517000	-4.293400000	-2.24470000	-9.9658000	-9.96580000	2.09460000	-9.9658000	-9.965800	-2.93240000	1.1050000	2.03250000	-3.62590000	-1.831400000	-2.24470000	-2.93240000	-0.71080000	-4.6082000	-1.78090000	-3.3076000	0.2522000	6.1073000	3.4210000	0.88830000	-1.24810000	0.00140000	-4.03500000	4.73610000	-3.3076000	-1.7322000	-1.1488000	3.407500	2.84220000	4.4370000	5.317600	-3.45800000	-3.816000000	-3.30760000	0.971600000	-1.39210000	-5.57350000	-5.01160000	-2.5479000
GBMLGG	Tumor	TCGA-06-0744-01	4.136800	-9.9658000	4.704400	3.62190000	3.1892000	1.7575000	-9.965800000	0.94930000	-9.9658000	-4.29340000	-0.49210000	-9.9658000	-9.965800	-3.81600000	-1.8314000	0.27620000	-1.93790000	-4.608200000	-4.03500000	-9.96580000	-9.96580000	1.6558000	-0.37520000	0.7999000	-2.7274000	4.8939000	-1.3921000	2.70290000	0.31150000	-3.04690000	-3.81600000	1.54150000	-0.0877000	3.0127000	0.2029000	3.350600	-4.29340000	1.6875000	5.267600	-9.96580000	-2.244700000	-0.53320000	1.736000000	-3.17140000	-6.50640000	-5.01160000	-0.9406000
GBMLGG	Tumor	TCGA-76-4928-01	5.111100	-9.9658000	6.466800	2.24820000	1.4011000	2.3394000	-1.510500000	-1.35480000	-5.0116000	-0.59730000	1.06420000	-9.9658000	-9.965800	-1.63940000	1.8840000	-9.96580000	2.18940000	-9.965800000	-3.04690000	-4.29340000	-0.07250000	-3.3076000	0.79160000	-1.7322000	-3.3076000	4.3841000	0.3796000	1.01510000	1.77860000	0.11240000	-5.57350000	5.05880000	-1.2142000	0.6145000	-1.0262000	2.609000	-3.30760000	5.9026000	6.018600	-4.60820000	-4.608200000	-0.83390000	3.131100000	-0.59730000	-3.81600000	-3.04690000	1.3623000
GBMLGG	Tumor	TCGA-06-0644-01	5.032100	-9.9658000	8.773600	3.37170000	3.2002000	3.5022000	0.390700000	1.48590000	-1.7809000	4.55030000	1.04330000	-9.9658000	-9.965800	0.87260000	4.6029000	0.29980000	2.14110000	-9.965800000	-1.24810000	0.29980000	-1.02620000	-9.9658000	4.74910000	-1.7809000	-0.7588000	5.6133000	3.0002000	2.86020000	2.51630000	2.88380000	2.45710000	6.03150000	1.6649000	3.0145000	-0.5125000	4.374400	0.04400000	8.4649000	5.785600	-9.96580000	-2.547900000	-1.78090000	3.642800000	1.95640000	-2.82620000	-0.49210000	1.8683000
GBMLGG	Tumor	TCGA-E1-A7YY-01	5.360800	-9.9658000	3.803300	3.61950000	3.9847000	-1.1488000	-4.608200000	-2.54790000	-9.9658000	-9.96580000	-3.30760000	-9.9658000	-9.965800	-3.81600000	-9.9658000	-0.57560000	-1.68500000	-9.965800000	-3.45800000	-2.93240000	-9.96580000	-2.3884000	-2.72740000	-9.9658000	1.0711000	6.6689000	-0.1031000	2.30770000	-1.43050000	0.84080000	-2.82620000	0.12570000	3.2405000	1.7995000	-1.4699000	3.502200	-3.62590000	7.4033000	4.251000	-9.96580000	-3.816000000	-3.81600000	1.787000000	-4.03500000	-3.62590000	-5.57350000	-1.4305000
GBMLGG	Tumor	TCGA-HT-A619-01	5.293600	-9.9658000	-0.734600	0.34600000	-0.1504000	1.1770000	-9.965800000	-4.03500000	-9.9658000	-4.29340000	3.04630000	-9.9658000	-9.965800	-9.96580000	-0.5973000	-9.96580000	-9.96580000	-2.634900000	-4.60820000	-9.96580000	0.22770000	-1.2481000	-9.96580000	-9.9658000	-4.2934000	5.1268000	-0.9132000	-3.45800000	-3.81600000	-4.60820000	-5.57350000	-2.31470000	0.5470000	0.2881000	0.1124000	3.453000	3.78880000	-0.1187000	2.972900	-9.96580000	-5.011600000	-9.96580000	-1.639400000	-4.03500000	-9.96580000	-9.96580000	-3.6259000
GBMLGG	Tumor	TCGA-E1-5318-01	5.302000	-9.9658000	-0.199300	1.89570000	1.0711000	-1.1172000	-9.965800000	-9.96580000	-9.9658000	-9.96580000	0.75790000	-9.9658000	-9.965800	-3.81600000	-4.2934000	-9.96580000	-9.96580000	-4.035000000	-3.81600000	-9.96580000	-1.99420000	-2.3884000	-0.99710000	-1.5522000	-5.5735000	5.0229000	-3.6259000	-9.96580000	-2.82620000	-5.57350000	-5.57350000	-2.82620000	-0.3022000	-0.9686000	-2.3147000	3.399300	-5.57350000	-0.3383000	4.337100	-9.96580000	-9.965800000	-9.96580000	0.465700000	-6.50640000	-9.96580000	-9.96580000	-2.4659000
GBMLGG	Tumor	TCGA-P5-A737-01	4.738300	-4.0350000	4.603500	5.56780000	4.4842000	-0.1665000	-9.965800000	-1.78090000	-9.9658000	-3.30760000	-1.88360000	-9.9658000	-4.293400	-2.93240000	-0.4719000	1.20850000	-4.29340000	-1.994200000	-5.01160000	-9.96580000	-9.96580000	-3.3076000	-0.16650000	-9.9658000	-5.0116000	4.7399000	-3.0469000	1.00070000	-1.46990000	-0.83390000	-5.01160000	-3.17140000	-2.1140000	-2.8262000	-2.5479000	2.933800	0.04400000	4.2510000	4.835500	-9.96580000	-3.625900000	-9.96580000	1.718500000	-4.03500000	-5.57350000	-9.96580000	-1.5105000
GBMLGG	Tumor	TCGA-14-0871-01	4.564400	-9.9658000	3.097800	2.55850000	2.4571000	0.8082000	-9.965800000	-0.80840000	-9.9658000	-1.11720000	1.94150000	-9.9658000	-3.046900	-9.96580000	0.1776000	-9.96580000	1.21470000	-9.965800000	-3.17140000	-1.55220000	-1.43050000	-9.9658000	-9.96580000	-4.0350000	1.4335000	1.9749000	1.3109000	0.42330000	0.84880000	-2.31470000	-9.96580000	3.44370000	0.7321000	2.3164000	0.6145000	5.509100	-1.14880000	1.1250000	2.722700	-9.96580000	-0.338300000	-9.96580000	0.840800000	-2.82620000	-9.96580000	-9.96580000	-2.8262000
GBMLGG	Tumor	TCGA-RY-A83Y-01	4.852500	-1.4305000	5.014800	4.01360000	4.4230000	1.3454000	-9.965800000	-3.17140000	-9.9658000	-9.96580000	1.64660000	-9.9658000	-9.965800	-1.28280000	2.5363000	-1.24810000	-9.96580000	-3.458000000	-1.78090000	-1.88360000	1.51150000	-1.0862000	-3.45800000	-3.8160000	-3.8160000	5.6361000	1.0847000	2.84420000	0.73210000	0.47610000	-2.63490000	1.09150000	-1.7322000	-1.1172000	-4.2934000	3.212700	-1.88360000	3.7857000	6.088300	-9.96580000	-4.293400000	-2.63490000	1.989500000	-5.01160000	-9.96580000	-5.57350000	-0.9971000
GBMLGG	Tumor	TCGA-08-0386-01	5.185100	-3.6259000	5.636900	2.58280000	2.0979000	-1.1172000	-9.965800000	-2.93240000	-4.6082000	-4.29340000	1.58060000	-9.9658000	-9.965800	-1.14880000	-0.8084000	-3.81600000	-1.28280000	-4.293400000	-2.93240000	-9.96580000	-9.96580000	-0.8863000	-1.39210000	0.8805000	-2.2447000	5.1437000	1.0915000	0.27620000	0.07180000	-2.72740000	-9.96580000	4.37090000	-2.4659000	0.3460000	-3.0469000	2.053500	0.56660000	5.1157000	4.681500	-9.96580000	-3.046900000	-9.96580000	2.485700000	-2.38840000	-5.01160000	-4.29340000	-0.0877000
GBMLGG	Tumor	TCGA-HT-8564-01	4.755500	-3.6259000	3.417000	1.06420000	1.4962000	2.4035000	-9.965800000	-4.29340000	-9.9658000	-9.96580000	-0.30220000	-9.9658000	-9.965800	-3.45800000	-4.0350000	0.93430000	-9.96580000	-3.816000000	-3.45800000	-9.96580000	-9.96580000	1.1250000	-9.96580000	0.2277000	0.2029000	6.0389000	-1.2828000	3.54980000	1.63740000	-0.18280000	1.43880000	-1.93790000	0.4967000	3.4007000	0.3231000	4.393800	-1.18110000	4.4330000	5.970900	-9.96580000	-2.114000000	-0.13450000	2.722700000	-1.08620000	-5.01160000	-6.50640000	0.8805000
GBMLGG	Tumor	TCGA-HT-7686-01	5.044000	-9.9658000	5.187500	2.37600000	2.6624000	2.2082000	-9.965800000	-0.78340000	-9.9658000	-9.96580000	0.48650000	-9.9658000	-9.965800	0.01580000	-5.5735000	-0.19930000	-2.05290000	-4.608200000	-0.96860000	-4.03500000	-9.96580000	-2.3147000	-0.78340000	-3.1714000	-1.2481000	5.8316000	-1.9379000	1.43350000	-0.71080000	0.48650000	-5.57350000	-0.64160000	-2.3147000	0.3573000	-3.6259000	4.362500	-4.29340000	1.9149000	6.510700	-3.30760000	-3.458000000	-2.17790000	4.153900000	-1.99420000	-3.04690000	-5.57350000	2.2206000
GBMLGG	Tumor	TCGA-E1-A7YM-01	4.232000	-9.9658000	2.150900	1.12500000	0.8883000	-0.8863000	-9.965800000	-5.01160000	-9.9658000	-9.96580000	-1.24810000	-9.9658000	-9.965800	-0.41310000	-9.9658000	1.04330000	-9.96580000	-0.232800000	-5.57350000	-9.96580000	-9.96580000	-0.6416000	-2.63490000	0.0440000	-1.8836000	3.8002000	-0.0277000	0.25220000	-0.85990000	1.38460000	-4.03500000	-0.01300000	-2.8262000	-5.0116000	-4.6082000	2.233000	0.57630000	4.9865000	5.149400	-5.01160000	-4.293400000	-9.96580000	0.732100000	-4.29340000	-9.96580000	-9.96580000	-1.4305000
GBMLGG	Tumor	TCGA-DU-7301-01	5.037400	-9.9658000	6.527200	4.30020000	4.8851000	0.7999000	-9.965800000	0.83270000	-9.9658000	-2.82620000	0.48650000	-9.9658000	-9.965800	-4.03500000	2.3704000	2.66240000	-1.78090000	-2.547900000	-2.93240000	-3.04690000	-9.96580000	-1.1488000	-1.88360000	-9.9658000	-3.4580000	5.3234000	-1.0262000	2.25730000	1.44940000	2.54870000	-3.04690000	0.65170000	-1.8314000	-0.6193000	-2.3147000	4.551600	-2.17790000	4.6456000	6.129500	-4.60820000	-4.293400000	-3.30760000	2.994800000	-1.73220000	-4.29340000	-4.29340000	-0.6873000
GBMLGG	Tumor	TCGA-S9-A6UA-01	4.979600	-9.9658000	7.929000	7.25170000	6.8503000	4.6759000	-9.965800000	-0.08770000	-9.9658000	-4.29340000	0.29980000	-9.9658000	-9.965800	-1.35480000	-4.2934000	2.22060000	-2.31470000	-0.913200000	-3.30760000	-9.96580000	-9.96580000	-2.1779000	-0.26710000	-0.9132000	-2.9324000	4.5850000	-0.3566000	1.15770000	-0.94060000	-2.82620000	-0.53320000	2.53880000	1.9188000	2.2573000	-0.0574000	4.889500	-2.82620000	6.9920000	6.818100	-9.96580000	-1.780900000	0.32310000	3.384200000	1.49620000	-3.30760000	-2.24470000	2.5828000
GBMLGG	Tumor	TCGA-32-2632-01	4.847000	-9.9658000	7.145200	4.37930000	4.1668000	4.2803000	-3.046900000	0.29980000	-9.9658000	-2.38840000	2.17020000	-9.9658000	-9.965800	0.66080000	-1.7809000	-0.11870000	-2.31470000	-9.965800000	-2.11400000	-1.83140000	-3.62590000	-1.1488000	-0.18280000	-5.5735000	-2.3884000	5.5750000	-0.1031000	1.86830000	0.13880000	1.81600000	-9.96580000	0.58590000	1.7912000	5.2161000	1.9638000	4.001900	-0.55430000	6.3129000	6.646300	-9.96580000	-2.052900000	0.87260000	3.700600000	0.34600000	-2.38840000	-1.59510000	2.4649000
GBMLGG	Tumor	TCGA-TM-A84G-01	5.597900	-2.8262000	2.854200	2.06380000	0.7832000	-1.3921000	-9.965800000	-2.63490000	-9.9658000	-9.96580000	-4.03500000	-9.9658000	-9.965800	-3.62590000	-9.9658000	-2.17790000	-3.17140000	-9.965800000	-6.50640000	-9.96580000	-9.96580000	-3.3076000	-1.28280000	-9.9658000	-5.5735000	5.8112000	-3.3076000	1.09830000	-2.38840000	-0.51250000	-5.57350000	-3.04690000	-2.4659000	-0.9406000	-1.3921000	3.284100	-0.51250000	1.3225000	5.631100	-9.96580000	-9.965800000	-9.96580000	-0.859900000	-5.01160000	-9.96580000	-9.96580000	-5.0116000
GBMLGG	Tumor	TCGA-VV-A829-01	5.397800	-1.5951000	4.546600	5.55890000	5.0888000	0.2154000	-3.458000000	-0.16650000	-9.9658000	-1.28280000	-0.19930000	-3.6259000	-9.965800	-2.17790000	-1.5105000	-1.63940000	-0.39400000	-9.965800000	-2.82620000	-2.82620000	-3.81600000	-2.4659000	-2.05290000	-2.5479000	-4.0350000	4.5614000	0.6332000	-1.28280000	-1.05590000	-3.81600000	-3.45800000	1.55630000	-2.4659000	-0.5973000	-2.8262000	3.240500	-3.62590000	2.0040000	5.198900	-0.18280000	-9.965800000	-2.82620000	0.660800000	-0.24980000	-3.62590000	-6.50640000	-1.3921000
GBMLGG	Tumor	TCGA-DH-A66B-01	4.639900	-9.9658000	7.194400	5.24640000	4.8455000	2.1047000	-9.965800000	-0.80840000	-9.9658000	-9.96580000	0.28810000	-9.9658000	-9.965800	-9.96580000	-2.6349000	3.02340000	-0.75880000	0.323100000	-2.46590000	-3.62590000	-9.96580000	-3.1714000	-2.46590000	-3.6259000	-3.3076000	4.8197000	-2.4659000	0.08540000	-0.45210000	-5.01160000	-4.60820000	-2.82620000	0.0854000	1.0847000	0.0440000	4.349900	-3.17140000	2.5363000	5.623300	-1.93790000	-4.293400000	-2.63490000	3.272200000	0.36850000	-5.01160000	-4.29340000	1.7316000
GBMLGG	Tumor	TCGA-HT-A5R7-01	4.915600	-9.9658000	3.495800	3.20490000	3.3842000	-0.2845000	-9.965800000	-4.03500000	-9.9658000	-9.96580000	-2.93240000	-9.9658000	-9.965800	-1.83140000	-9.9658000	0.42330000	-3.81600000	-9.965800000	-3.04690000	-9.96580000	-9.96580000	-1.9379000	-3.30760000	-9.9658000	-0.1665000	6.2173000	-0.7108000	3.64510000	-0.24980000	0.74070000	-4.03500000	-1.31830000	-2.1779000	-1.7809000	-1.1172000	2.983900	-4.03500000	5.3342000	4.921800	-9.96580000	-9.965800000	-9.96580000	1.339700000	-3.17140000	-9.96580000	-5.57350000	-1.1488000
GBMLGG	Tumor	TCGA-CS-5394-01	5.242300	-2.3147000	0.642500	-0.51250000	-1.8314000	-0.7588000	-9.965800000	-3.17140000	-9.9658000	-9.96580000	2.16700000	-2.4659000	-9.965800	-9.96580000	-0.2671000	-0.32010000	-9.96580000	-9.965800000	-5.01160000	-9.96580000	-9.96580000	-9.9658000	-0.07250000	-2.1779000	-3.1714000	5.1526000	-1.7322000	-2.11400000	-3.04690000	-3.62590000	-9.96580000	-1.93790000	-0.5125000	-1.8314000	-1.9942000	3.899300	-3.62590000	-1.7322000	5.329200	-9.96580000	-9.965800000	-9.96580000	-0.597300000	-9.96580000	-5.01160000	-6.50640000	-4.6082000
GBMLGG	Tumor	TCGA-HT-A61A-01	4.870400	-2.0529000	1.918800	-0.61930000	0.0718000	-0.0574000	-9.965800000	-5.01160000	-9.9658000	-4.29340000	0.24000000	-9.9658000	-9.965800	-1.46990000	-9.9658000	1.59500000	-3.81600000	-2.388400000	-2.72740000	-9.96580000	-9.96580000	-3.0469000	-2.31470000	-1.8314000	0.0854000	6.7002000	-0.6193000	0.50690000	-0.41310000	0.04400000	-2.82620000	-0.99710000	-5.5735000	-5.0116000	-2.3884000	3.248100	0.54700000	6.3486000	4.102700	-9.96580000	-3.625900000	-9.96580000	0.496700000	-3.62590000	-9.96580000	-9.96580000	-2.1779000
GBMLGG	Tumor	TCGA-HT-7877-01	4.977800	-3.3076000	2.905200	2.27530000	1.2875000	0.9038000	-9.965800000	-4.60820000	-9.9658000	-9.96580000	-2.17790000	-9.9658000	-9.965800	-2.54790000	-9.9658000	3.05150000	-5.01160000	-1.831400000	-4.60820000	-9.96580000	-9.96580000	-3.1714000	-0.83390000	-1.7809000	-1.5105000	5.5985000	1.4065000	3.29880000	0.89610000	0.86470000	-3.81600000	0.76640000	-3.4580000	-3.6259000	-3.1714000	3.426400	-0.78340000	5.1469000	5.102300	-9.96580000	-9.965800000	-9.96580000	0.401600000	-4.03500000	-5.01160000	-4.03500000	-2.5479000
GBMLGG	Tumor	TCGA-HT-A618-01	4.528600	-9.9658000	5.781900	5.90640000	5.0317000	1.8604000	-4.035000000	-2.46590000	-9.9658000	-9.96580000	-0.88630000	-4.0350000	-9.965800	-1.24810000	-3.1714000	-0.53320000	-1.35480000	-9.965800000	-2.46590000	-9.96580000	-9.96580000	-0.1828000	-0.26710000	-9.9658000	-1.7809000	5.1359000	-1.4305000	2.37880000	0.35730000	1.75750000	-4.60820000	-0.16650000	-0.5756000	2.4701000	0.5666000	4.402700	-9.96580000	3.8198000	6.103500	-9.96580000	-3.046900000	-1.35480000	3.705000000	-1.08620000	-2.63490000	-5.01160000	1.8762000
GBMLGG	Tumor	TCGA-06-0882-01	4.625300	-3.8160000	8.170000	5.37720000	4.4364000	2.2543000	-1.148800000	-0.10310000	-9.9658000	-2.54790000	1.18330000	-9.9658000	-5.573500	-2.17790000	-0.8084000	0.33460000	2.07760000	-9.965800000	-2.63490000	-2.05290000	-9.96580000	-0.8599000	-1.88360000	-1.8836000	-1.0862000	4.8084000	1.5465000	4.10780000	2.36200000	1.24550000	-0.37520000	6.07040000	0.1388000	3.4556000	0.1776000	4.132700	-2.72740000	8.6438000	6.777700	-9.96580000	-1.780900000	-2.72740000	4.408800000	0.13880000	-0.78340000	-3.62590000	1.7828000
GBMLGG	Tumor	TCGA-DU-6542-01	5.275000	-2.1140000	5.669300	3.91940000	3.1540000	1.3679000	-9.965800000	2.53380000	-9.9658000	-9.96580000	-0.55430000	-5.0116000	-5.573500	-2.54790000	-1.7809000	0.79990000	-4.03500000	-2.388400000	-3.30760000	-3.62590000	-2.63490000	-3.6259000	-3.45800000	-3.0469000	-2.3884000	6.4517000	-0.4325000	1.32830000	-0.80840000	-2.93240000	-4.60820000	-1.55220000	-1.1488000	1.6281000	-1.4699000	4.079900	-3.45800000	3.6066000	6.417700	-3.30760000	-3.171400000	-0.83390000	3.565700000	-1.88360000	-9.96580000	-4.29340000	0.4016000
GBMLGG	Tumor	TCGA-41-4097-01	5.000000	-9.9658000	6.637200	3.40200000	2.8542000	3.6961000	-1.732200000	0.42330000	-9.9658000	0.76640000	-0.32010000	-9.9658000	-9.965800	-0.66430000	1.0222000	-0.43250000	1.70970000	-3.171400000	-3.17140000	-3.04690000	-2.11400000	-1.5951000	-0.10310000	-2.1779000	-1.3548000	5.0734000	1.8524000	3.53990000	2.39530000	0.47610000	-0.13450000	5.65850000	0.6608000	2.4225000	0.0718000	4.261600	-0.94060000	8.5014000	6.381500	-3.62590000	-1.510500000	-2.63490000	3.498400000	1.42810000	-2.38840000	-2.11400000	1.7229000
GBMLGG	Tumor	TCGA-QH-A6CS-01	4.751700	-3.8160000	4.193900	6.52330000	4.5772000	-0.1993000	-9.965800000	-1.99420000	-9.9658000	-9.96580000	0.49670000	-2.4659000	-0.597300	-9.96580000	-9.9658000	3.21580000	0.01580000	-1.831400000	-3.62590000	-9.96580000	-9.96580000	-3.3076000	-1.59510000	-0.8599000	-2.8262000	4.6224000	-0.9406000	-0.26710000	-2.72740000	3.02870000	-3.04690000	-1.39210000	-1.6850000	-1.6394000	-4.6082000	3.863000	-5.01160000	7.5888000	5.685100	-4.29340000	-5.011600000	-5.01160000	2.269300000	-5.01160000	-9.96580000	-9.96580000	-1.0262000
GBMLGG	Tumor	TCGA-W9-A837-01	5.040100	-9.9658000	1.911100	4.79860000	4.0773000	-3.1714000	-9.965800000	-3.45800000	-9.9658000	-3.81600000	-1.05590000	-9.9658000	-9.965800	-3.81600000	-9.9658000	-9.96580000	-9.96580000	-9.965800000	-3.45800000	-4.03500000	-9.96580000	-2.4659000	-9.96580000	-2.6349000	-0.5332000	5.8306000	-2.5479000	1.94520000	1.18970000	2.10130000	-3.81600000	-0.10310000	-3.1714000	-2.7274000	-4.0350000	3.418300	-0.75880000	5.3917000	5.092600	-4.60820000	-5.573500000	-9.96580000	0.595500000	-9.96580000	-9.96580000	-9.96580000	-3.1714000
GBMLGG	Tumor	TCGA-16-1045-01	4.993700	-9.9658000	6.875700	3.36470000	2.9319000	3.1955000	0.252200000	0.29980000	-9.9658000	-0.28450000	1.55140000	-9.9658000	-9.965800	-0.41310000	6.8891000	-1.08620000	3.11790000	-9.965800000	-0.35660000	1.41200000	-2.31470000	-3.8160000	-0.83390000	-9.9658000	-2.5479000	4.5832000	3.7248000	2.85420000	2.00040000	3.21120000	1.99680000	5.64220000	2.9319000	3.6950000	1.6695000	4.611200	1.20230000	7.1225000	6.711100	-9.96580000	-0.859900000	-0.83390000	4.904100000	1.35110000	-2.38840000	-2.05290000	2.6441000
GBMLGG	Tumor	TCGA-DU-7306-01	4.880700	-9.9658000	5.259700	2.14440000	1.5806000	0.3231000	-4.608200000	1.89960000	-9.9658000	-5.01160000	1.37350000	-9.9658000	-9.965800	-1.59510000	-9.9658000	0.21540000	-4.60820000	-9.965800000	-2.82620000	-9.96580000	-9.96580000	-3.0469000	-2.11400000	-9.9658000	-3.1714000	5.9526000	-1.3183000	0.20290000	-2.38840000	-2.63490000	-3.17140000	-2.46590000	-1.5105000	0.6880000	-1.7322000	4.140900	-2.93240000	2.6510000	5.398900	-9.96580000	-5.573500000	-2.82620000	2.254300000	-2.63490000	-6.50640000	-6.50640000	-0.9132000
GBMLGG	Tumor	TCGA-VM-A8CH-01	4.882200	-9.9658000	3.736700	2.16060000	1.1770000	-0.4131000	-9.965800000	-2.38840000	-9.9658000	-9.96580000	-3.04690000	-9.9658000	-9.965800	-3.62590000	-4.2934000	1.31670000	-4.03500000	-3.458000000	-2.17790000	-3.62590000	3.61360000	-1.1811000	-9.96580000	-6.5064000	-3.4580000	5.7621000	-0.2845000	1.44940000	0.42330000	0.79160000	-5.57350000	-1.43050000	-1.8314000	-1.0862000	-2.2447000	4.216500	-9.96580000	-2.3884000	6.155600	-9.96580000	-4.293400000	-3.62590000	2.523800000	-5.01160000	-2.82620000	-6.50640000	-0.3383000
GBMLGG	Tumor	TCGA-QH-A6X9-01	5.046200	-9.9658000	4.103600	4.61300000	5.0497000	-0.9971000	-9.965800000	-0.68730000	-9.9658000	-4.60820000	-0.78340000	-9.9658000	-9.965800	-2.24470000	-9.9658000	-3.30760000	-2.24470000	-9.965800000	-2.93240000	-9.96580000	-9.96580000	-0.9132000	-3.81600000	-1.4305000	-2.1779000	5.4529000	-0.0425000	1.46520000	-0.45210000	-0.43250000	-3.81600000	-1.11720000	-4.6082000	-4.2934000	-2.1779000	3.182900	-2.93240000	4.3155000	4.627100	-9.96580000	-9.965800000	-2.93240000	1.642000000	-6.50640000	-5.01160000	-9.96580000	-1.6394000
GBMLGG	Tumor	TCGA-E1-5311-01	5.353700	-1.4699000	2.630200	5.52330000	4.7719000	-0.7588000	-9.965800000	-4.03500000	-9.9658000	-3.45800000	-0.85990000	-9.9658000	-9.965800	-4.03500000	-9.9658000	1.78700000	-4.60820000	-9.965800000	-3.30760000	-9.96580000	-9.96580000	-3.6259000	0.68800000	-9.9658000	-0.7108000	5.4367000	0.0718000	0.28810000	-1.51050000	-2.93240000	-6.50640000	0.40160000	-3.8160000	-4.6082000	-2.9324000	2.746500	-1.08620000	4.6071000	4.836500	-4.60820000	-9.965800000	-3.17140000	0.919100000	-5.01160000	-9.96580000	-4.03500000	-2.7274000
GBMLGG	Tumor	TCGA-S9-A6U0-01	4.744200	-9.9658000	5.690400	3.55230000	3.1377000	4.6905000	-9.965800000	-4.03500000	-9.9658000	-3.81600000	0.95680000	-4.2934000	-5.011600	2.08440000	-0.0277000	0.22770000	-3.81600000	-9.965800000	-0.07250000	-9.96580000	-9.96580000	-1.8314000	-0.49210000	-0.5125000	-1.4699000	6.1198000	1.6558000	2.04650000	-1.43050000	-6.50640000	-9.96580000	-0.04250000	3.2737000	4.1490000	2.3732000	3.258700	0.31150000	3.4170000	5.786400	-4.03500000	-3.307600000	-0.96860000	2.384300000	1.53660000	-5.01160000	-1.28280000	1.6234000
GBMLGG	Tumor	TCGA-QH-A6CZ-01	4.939700	-2.9324000	3.391100	6.53010000	6.4560000	-1.1488000	-9.965800000	-1.24810000	-9.9658000	-4.03500000	-1.68500000	-9.9658000	-9.965800	-3.81600000	-9.9658000	-0.91320000	-1.88360000	-3.046900000	-3.30760000	-9.96580000	-3.81600000	-1.8314000	-2.05290000	-4.2934000	-1.6394000	5.1815000	-0.8599000	-0.88630000	-3.62590000	-1.88360000	-2.72740000	-0.94060000	-4.0350000	-5.0116000	-3.4580000	3.345000	-1.02620000	3.9626000	4.770400	-9.96580000	-5.011600000	-4.29340000	0.864700000	-6.50640000	-9.96580000	-9.96580000	-3.3076000
GBMLGG	Tumor	TCGA-HT-7611-01	5.173600	-9.9658000	5.969000	5.87430000	4.4397000	1.4441000	-4.293400000	0.29980000	-9.9658000	-5.01160000	-1.28280000	-9.9658000	-9.965800	-9.96580000	-2.4659000	0.87260000	-2.11400000	-2.314700000	-4.29340000	-2.24470000	-4.03500000	-1.8314000	-1.51050000	-3.3076000	-2.6349000	6.4746000	-2.3147000	2.48050000	3.07910000	2.70730000	-1.39210000	-1.78090000	-1.1811000	0.2400000	-2.1779000	4.097700	-3.81600000	-0.3201000	6.147500	-9.96580000	-3.171400000	-4.03500000	3.848100000	-2.17790000	-9.96580000	-9.96580000	0.3115000
GBMLGG	Tumor	TCGA-19-2625-01	4.446300	-9.9658000	6.599600	3.01450000	1.9859000	1.2516000	-1.117200000	-1.35480000	-9.9658000	-4.60820000	0.21540000	-9.9658000	-5.573500	-4.03500000	-1.4699000	-9.96580000	2.07420000	-9.965800000	-4.60820000	-4.29340000	-9.96580000	-2.9324000	0.58590000	0.0580000	1.2696000	3.9384000	0.2029000	1.88790000	1.91490000	-1.43050000	-5.01160000	3.73890000	-1.7809000	2.1213000	-1.5105000	0.986200	1.17060000	6.1960000	5.207200	-4.60820000	-3.046900000	-4.03500000	2.623200000	-3.30760000	-3.30760000	-5.01160000	-0.1828000
GBMLGG	Tumor	TCGA-WH-A86K-01	4.322700	-4.0350000	5.029100	2.18940000	1.8722000	0.4657000	-9.965800000	-1.59510000	-9.9658000	-9.96580000	-0.71080000	-9.9658000	-9.965800	-2.24470000	-4.2934000	1.57580000	-1.68500000	-1.883600000	-5.01160000	-9.96580000	-9.96580000	-2.1140000	-2.17790000	-6.5064000	-2.4659000	6.0624000	-3.6259000	0.97890000	2.05690000	0.13880000	-5.57350000	-3.81600000	-4.2934000	-0.4719000	-0.3383000	3.915600	-2.93240000	-0.8084000	4.879800	-9.96580000	-3.458000000	-4.03500000	1.678500000	-3.81600000	-9.96580000	-6.50640000	-1.5105000
GBMLGG	Tumor	TCGA-DH-5141-01	4.820700	-9.9658000	4.518600	5.94300000	5.0457000	-0.0277000	-9.965800000	-1.35480000	-9.9658000	-4.60820000	0.97160000	-9.9658000	-9.965800	-3.30760000	3.1939000	3.92510000	-9.96580000	-3.171400000	-4.60820000	-3.62590000	-4.29340000	-3.0469000	-1.88360000	-3.6259000	-3.1714000	5.9690000	1.7229000	1.46520000	0.64250000	0.83270000	-3.81600000	2.65330000	-2.4659000	-0.4719000	-1.1172000	3.129400	-3.17140000	1.6740000	5.048800	-9.96580000	-9.965800000	-3.30760000	0.623900000	-5.57350000	-9.96580000	-6.50640000	-3.4580000
GBMLGG	Tumor	TCGA-FG-A60L-01	4.296500	-9.9658000	4.879300	7.62550000	5.9787000	1.5165000	-9.965800000	-4.60820000	-9.9658000	-2.82620000	-1.78090000	-9.9658000	-9.965800	-0.07250000	-2.9324000	0.12570000	-2.46590000	-9.965800000	-0.88630000	-9.96580000	-9.96580000	-0.0425000	-1.08620000	-1.8836000	-3.6259000	5.5069000	-1.5105000	3.33930000	-0.07250000	-1.39210000	-5.01160000	-2.24470000	-5.5735000	-1.9942000	-5.5735000	3.744300	-1.31830000	1.3511000	5.573200	-3.62590000	-3.625900000	-4.03500000	1.700900000	-3.17140000	-9.96580000	-9.96580000	-1.4699000
GBMLGG	Tumor	TCGA-DB-5280-01	5.387200	-9.9658000	3.929900	2.45440000	1.8119000	0.3115000	-9.965800000	-0.66430000	-9.9658000	-9.96580000	0.81640000	-9.9658000	-9.965800	-3.81600000	-1.6850000	1.84440000	-3.62590000	-2.314700000	-5.57350000	-3.81600000	-9.96580000	-2.2447000	-2.63490000	-3.1714000	-3.0469000	6.6294000	-2.1140000	2.89360000	2.82190000	2.64180000	-5.01160000	-3.30760000	-0.0425000	1.1184000	-0.4325000	4.165200	-0.80840000	-0.2159000	5.760800	-9.96580000	-9.965800000	-2.24470000	2.879900000	-2.63490000	-5.01160000	-9.96580000	-0.6643000
GBMLGG	Tumor	TCGA-S9-A7IX-01	5.189900	-4.2934000	6.327700	4.97370000	4.4842000	1.5216000	-3.046900000	-1.73220000	-0.9132000	-9.96580000	-1.78090000	-9.9658000	-9.965800	-0.96860000	-9.9658000	0.28810000	-2.05290000	-1.937900000	-1.59510000	-9.96580000	-9.96580000	-2.5479000	-1.02620000	0.0158000	-2.6349000	5.9568000	0.8327000	2.54130000	-0.23280000	-0.61930000	-6.50640000	1.16410000	0.2642000	1.0503000	-0.7346000	4.309700	-3.17140000	6.4887000	6.581100	-9.96580000	-4.035000000	-1.93790000	3.097800000	-1.73220000	-3.62590000	-5.57350000	1.2085000
GBMLGG	Tumor	TCGA-HT-A5RC-01	4.791300	-9.9658000	6.395900	5.29940000	3.5718000	1.4652000	-9.965800000	-3.81600000	-9.9658000	-9.96580000	0.77480000	-9.9658000	-9.965800	-1.63940000	-2.2447000	-1.43050000	-2.54790000	-4.293400000	-2.05290000	-9.96580000	-9.96580000	-2.6349000	-0.53320000	-2.7274000	-3.3076000	5.3413000	0.3115000	2.59480000	-0.68730000	-1.35480000	-3.17140000	0.21540000	-1.5951000	-0.6416000	-1.7809000	1.316700	-5.01160000	5.7206000	6.044200	-9.96580000	-4.608200000	-4.29340000	2.680500000	-1.14880000	-2.54790000	-5.57350000	0.2154000
GBMLGG	Tumor	TCGA-FG-5965-01	5.248000	-4.2934000	6.082800	8.07260000	7.4314000	2.9128000	-9.965800000	0.74930000	-9.9658000	-3.62590000	0.25220000	-9.9658000	-9.965800	1.91880000	-4.6082000	3.92610000	-1.02620000	-0.886300000	-1.39210000	-9.96580000	-9.96580000	-1.6850000	-0.43250000	-5.0116000	-1.1811000	5.7035000	2.1925000	4.82940000	1.57090000	0.29980000	-3.04690000	3.00560000	-1.1172000	1.4494000	-1.2481000	3.625400	0.69690000	4.0985000	5.844800	-3.81600000	-5.573500000	-4.29340000	1.692000000	-2.82620000	-5.01160000	-4.03500000	-0.8084000
GBMLGG	Tumor	TCGA-FG-7634-01	5.454200	-4.0350000	7.255200	5.19260000	4.1294000	2.2299000	-1.831400000	-0.59730000	-9.9658000	-3.04690000	-1.05590000	-4.2934000	-9.965800	-9.96580000	-2.0529000	1.29340000	-0.75880000	-2.932400000	-3.81600000	-9.96580000	-3.81600000	-2.5479000	-1.39210000	-2.4659000	-5.0116000	6.0815000	1.5950000	3.08420000	1.61870000	0.27620000	0.00140000	4.03570000	0.4552000	1.3340000	-1.6850000	4.418900	-0.91320000	3.0376000	6.528300	-9.96580000	-5.573500000	-2.82620000	3.619500000	-0.45210000	-4.29340000	-4.03500000	1.0293000
GBMLGG	Tumor	TCGA-S9-A6TU-01	4.741000	-4.2934000	4.449000	8.36970000	7.0349000	-0.1031000	-9.965800000	-2.46590000	-9.9658000	-9.96580000	-0.61930000	-9.9658000	-9.965800	-2.54790000	-2.3147000	1.51650000	-2.05290000	-5.011600000	-2.11400000	-9.96580000	-9.96580000	-1.6850000	-3.04690000	-3.0469000	-3.6259000	5.6829000	-1.1811000	1.31090000	0.63320000	0.61450000	-4.03500000	0.21540000	-5.5735000	-2.3884000	-1.4699000	3.683800	-9.96580000	-0.0725000	5.695500	-9.96580000	-4.608200000	-9.96580000	2.742200000	-5.57350000	-4.03500000	-6.50640000	-0.3383000
GBMLGG	Tumor	TCGA-27-1834-01	5.211100	-3.4580000	6.110000	3.79190000	3.3192000	3.5199000	-9.965800000	0.48650000	-9.9658000	-9.96580000	-3.81600000	-9.9658000	-9.965800	-1.78090000	-1.8836000	1.88400000	-1.78090000	-2.634900000	-1.24810000	-1.88360000	-9.96580000	-2.3884000	0.79160000	-0.3940000	-3.6259000	5.3107000	-1.1488000	1.03630000	-0.16650000	-0.16650000	-3.45800000	-0.68730000	2.1114000	5.8674000	3.2973000	4.446300	0.63320000	3.9645000	6.546100	-9.96580000	-1.937900000	-0.96860000	4.475100000	0.39070000	-1.83140000	-3.04690000	2.9525000
GBMLGG	Tumor	TCGA-DU-7007-01	5.316500	-9.9658000	8.361800	5.09600000	4.1724000	3.5362000	1.345400000	1.91110000	1.3225000	-2.11400000	1.95640000	-9.9658000	-9.965800	-2.93240000	-2.2447000	2.87990000	-1.08620000	2.307700000	-2.82620000	-4.29340000	-9.96580000	-1.2481000	-0.88630000	-9.9658000	-2.7274000	5.6168000	-0.5543000	2.52880000	1.74030000	-1.46990000	0.26420000	-0.13450000	1.1706000	1.8078000	-1.1172000	5.422600	-0.23280000	4.5280000	5.539500	-9.96580000	-2.547900000	-0.61930000	3.519900000	1.05030000	-4.03500000	-2.31470000	1.5013000
GBMLGG	Tumor	TCGA-HW-7490-01	4.688200	-9.9658000	6.034100	7.73580000	6.9987000	1.6281000	-3.625900000	-0.99710000	-9.9658000	-9.96580000	1.00790000	-3.4580000	-9.965800	-2.24470000	-1.8314000	4.64740000	-1.31830000	-0.913200000	-5.57350000	-2.11400000	-9.96580000	-2.7274000	-0.55430000	-5.0116000	-2.6349000	6.3237000	1.3167000	2.38160000	-0.10310000	-2.93240000	-5.01160000	1.62810000	-1.5522000	1.8801000	1.8524000	3.752900	-2.46590000	1.2815000	5.450900	-9.96580000	-4.035000000	-4.03500000	2.050000000	-3.62590000	-4.29340000	-9.96580000	-0.9132000
GBMLGG	Tumor	TCGA-TM-A7C3-01	4.230400	-9.9658000	4.061000	1.48080000	1.1512000	1.3567000	-9.965800000	-2.46590000	-9.9658000	-9.96580000	-0.24980000	-9.9658000	-9.965800	-2.11400000	-1.4305000	1.17700000	-1.73220000	-1.994200000	-3.45800000	-2.93240000	-9.96580000	1.7575000	-2.54790000	0.5271000	-1.8314000	5.0781000	-0.9132000	2.13130000	0.62390000	0.73210000	-9.96580000	-1.59510000	1.4859000	1.7575000	0.4125000	3.819800	-1.99420000	2.3193000	5.964000	-9.96580000	-4.035000000	-1.99420000	1.687500000	-2.82620000	-3.62590000	-5.57350000	-0.1504000
GBMLGG	Tumor	TCGA-CS-6668-01	5.450300	-0.7834000	2.128000	1.59980000	1.0007000	-0.4131000	-9.965800000	-4.29340000	-9.9658000	-2.05290000	-1.55220000	-9.9658000	-9.965800	-9.96580000	1.3109000	1.28750000	-9.96580000	-2.727400000	-4.60820000	-2.82620000	-0.57560000	-0.6193000	-1.93790000	-9.9658000	-2.7274000	5.5753000	-1.0862000	1.01510000	-0.91320000	2.33080000	-5.57350000	-0.21590000	-3.8160000	-2.1140000	-3.0469000	4.046200	0.64250000	1.9452000	5.542000	-9.96580000	-5.573500000	-9.96580000	0.757900000	-4.60820000	-9.96580000	-6.50640000	-2.8262000
GBMLGG	Tumor	TCGA-S9-A6WG-01	4.531800	-3.8160000	9.109800	7.37030000	7.3162000	3.5022000	-0.913200000	1.84440000	-5.0116000	-2.17790000	1.34540000	-9.9658000	-9.965800	-0.96860000	-3.3076000	6.41620000	1.57580000	-0.284500000	-1.46990000	-4.03500000	-3.81600000	0.5370000	1.12500000	-2.3147000	-1.3548000	6.5910000	7.8356000	8.38240000	6.18030000	1.26360000	1.43350000	8.12810000	-0.4131000	2.7910000	1.3225000	5.637500	-2.63490000	3.2297000	5.338500	-9.96580000	-2.634900000	-1.51050000	2.513700000	-0.88630000	-3.04690000	-2.11400000	0.2277000
GBMLGG	Tumor	TCGA-DU-8165-01	5.109800	-9.9658000	6.891400	5.51760000	5.1530000	4.2250000	-9.965800000	0.93430000	-9.9658000	-4.29340000	-0.01300000	-0.2671000	-9.965800	-1.73220000	-1.8836000	2.08440000	-0.61930000	-1.248100000	-1.93790000	-3.45800000	-9.96580000	-0.8863000	-1.24810000	-2.3884000	3.1011000	3.6691000	-0.8863000	1.03630000	0.03000000	0.32310000	0.00140000	1.70530000	2.9911000	4.4216000	1.6374000	5.361800	0.45520000	3.2617000	6.311800	-9.96580000	-1.831400000	1.01510000	3.762500000	2.18620000	-3.30760000	-1.11720000	2.9205000
GBMLGG	Tumor	TCGA-HT-7692-01	4.161200	-9.9658000	3.368900	5.66420000	4.1449000	0.0440000	-9.965800000	-1.83140000	-9.9658000	-4.60820000	0.48650000	-5.5735000	-9.965800	-1.28280000	-4.6082000	-0.24980000	-4.60820000	-4.293400000	-4.03500000	-9.96580000	-9.96580000	-3.4580000	-1.18110000	-9.9658000	-4.0350000	4.3597000	-0.5332000	2.23600000	0.01580000	0.03000000	-5.57350000	-0.39400000	-2.8262000	-2.6349000	-5.5735000	2.536300	0.29980000	3.1261000	4.319800	-9.96580000	-4.035000000	-9.96580000	1.293400000	-5.57350000	-9.96580000	-6.50640000	-3.3076000
GBMLGG	Tumor	TCGA-TQ-A7RM-01	5.719500	-9.9658000	1.118400	2.89550000	2.3222000	0.1257000	-9.965800000	-3.62590000	-9.9658000	-9.96580000	0.09900000	-9.9658000	-9.965800	-4.03500000	-9.9658000	-9.96580000	-4.60820000	-5.011600000	-9.96580000	-9.96580000	-9.96580000	-2.6349000	-4.03500000	-9.9658000	-5.0116000	5.1301000	0.2881000	-0.83390000	-1.43050000	-3.30760000	-2.54790000	-1.14880000	-2.8262000	-2.3147000	-3.3076000	2.449200	-9.96580000	-5.0116000	3.225100	-9.96580000	-9.965800000	-9.96580000	0.334600000	-6.50640000	-9.96580000	-5.01160000	-2.1779000
GBMLGG	Tumor	TCGA-HT-7607-01	4.730200	-9.9658000	5.814300	3.93270000	3.0199000	1.2209000	-4.293400000	-1.99420000	-9.9658000	-9.96580000	-1.24810000	-9.9658000	-9.965800	0.36850000	-9.9658000	-0.43250000	-1.99420000	-5.011600000	-3.30760000	-9.96580000	-9.96580000	-4.6082000	-1.83140000	-2.7274000	0.2400000	6.1485000	0.4657000	1.42810000	0.94930000	2.82800000	-2.93240000	0.49670000	-1.6850000	2.1476000	-2.2447000	3.623000	-5.57350000	6.0771000	5.109800	-3.62590000	-5.573500000	-2.54790000	1.884000000	-2.38840000	-3.81600000	-6.50640000	-0.3383000
GBMLGG	Tumor	TCGA-HT-7880-01	4.725300	-4.6082000	1.787000	2.22060000	0.4016000	1.3956000	-9.965800000	-5.01160000	-9.9658000	-9.96580000	-2.46590000	-9.9658000	-9.965800	-3.30760000	-9.9658000	0.08540000	-1.78090000	-5.011600000	-3.30760000	-9.96580000	-9.96580000	-3.3076000	-2.63490000	-3.4580000	-0.0425000	5.7546000	-1.7322000	1.42810000	-0.57560000	0.74930000	-4.29340000	-1.55220000	-3.3076000	-3.8160000	-4.2934000	2.840200	-5.01160000	5.7942000	4.384800	-9.96580000	-4.608200000	-3.30760000	1.111700000	-3.45800000	-6.50640000	-6.50640000	-1.5522000
GBMLGG	Tumor	TCGA-DU-8161-01	5.041800	-9.9658000	4.738300	3.82690000	3.2915000	4.0216000	-9.965800000	-2.46590000	-9.9658000	-3.81600000	-3.30760000	-9.9658000	-9.965800	-0.11870000	-3.4580000	4.15470000	-1.88360000	-1.780900000	0.07180000	-2.54790000	-3.17140000	-1.5105000	-9.96580000	-2.0529000	-2.9324000	4.7597000	-0.5543000	-0.26710000	-1.73220000	-2.54790000	-6.50640000	-0.96860000	5.5546000	6.1361000	2.7270000	3.500900	3.12450000	6.3248000	6.246200	-9.96580000	-2.547900000	-0.83390000	4.204100000	0.43400000	-3.04690000	-0.47190000	2.4883000
GBMLGG	Tumor	TCGA-HT-7467-01	4.722500	-2.8262000	2.097900	1.62340000	0.1124000	0.3460000	-9.965800000	-9.96580000	-9.9658000	-5.01160000	-1.35480000	-9.9658000	-9.965800	-2.72740000	-9.9658000	-1.31830000	-2.72740000	-9.965800000	-4.03500000	-9.96580000	-9.96580000	-2.2447000	-4.29340000	-2.3147000	-0.4921000	5.4608000	-1.3183000	0.08540000	-2.05290000	-0.23280000	-4.29340000	-1.73220000	-0.5973000	-0.5756000	-1.0262000	4.076500	-2.63490000	5.4774000	4.657700	-4.60820000	-5.573500000	-9.96580000	0.880500000	-3.81600000	-9.96580000	-6.50640000	-1.1488000
GBMLGG	Tumor	TCGA-VM-A8CD-01	4.892900	-1.2828000	6.403300	5.00810000	4.7253000	1.5013000	-4.608200000	0.47610000	-9.9658000	-9.96580000	-1.51050000	-9.9658000	-5.573500	-1.83140000	-4.6082000	-0.01300000	-1.55220000	-9.965800000	-2.31470000	-2.82620000	-9.96580000	-1.4305000	-1.46990000	-2.9324000	-2.1140000	5.7895000	1.0573000	2.64640000	0.73210000	0.66080000	-3.81600000	0.98620000	1.9377000	6.2860000	1.7575000	2.392600	-2.63490000	9.1893000	5.967700	-9.96580000	-3.307600000	-2.82620000	3.396600000	-2.82620000	-9.96580000	-5.57350000	1.6234000
GBMLGG	Tumor	TCGA-DU-6401-01	5.021100	-2.7274000	6.627900	6.83530000	7.4046000	0.2400000	-9.965800000	0.52710000	-9.9658000	-3.45800000	1.91880000	-3.8160000	-9.965800	-3.17140000	-5.5735000	1.80360000	-1.99420000	-4.035000000	-2.63490000	-2.63490000	-9.96580000	-2.9324000	-1.43050000	-3.6259000	-3.8160000	7.8013000	3.4817000	2.24210000	1.48080000	-0.37520000	-2.05290000	4.91030000	-2.9324000	3.1458000	0.9568000	3.051500	-9.96580000	-2.1779000	5.476700	-9.96580000	-5.573500000	-4.29340000	2.205100000	-2.46590000	-4.60820000	-6.50640000	-0.6643000
GBMLGG	Tumor	TCGA-DU-6396-01	5.373700	-1.7809000	7.702100	3.58270000	2.9674000	2.8178000	-9.965800000	3.63700000	-9.9658000	-9.96580000	-1.05590000	-9.9658000	-9.965800	-2.38840000	-4.6082000	-0.24980000	-4.29340000	-9.965800000	-1.55220000	-3.17140000	-9.96580000	-1.9942000	-1.83140000	-3.6259000	-5.5735000	5.9258000	-1.7322000	0.85680000	-2.72740000	-3.81600000	-9.96580000	-2.17790000	0.2881000	4.1294000	1.3340000	4.905500	-3.45800000	-1.8314000	7.226800	-4.29340000	-3.625900000	-1.73220000	4.624700000	-0.04250000	-2.63490000	-3.30760000	2.5087000
GBMLGG	Tumor	TCGA-HT-A74H-01	3.804400	-9.9658000	6.201300	5.04660000	2.2753000	2.4332000	-9.965800000	-4.60820000	-9.9658000	-2.82620000	1.07110000	-3.6259000	-9.965800	-3.04690000	-0.4325000	2.33660000	-2.31470000	-1.639400000	-2.31470000	-2.31470000	-9.96580000	-1.2828000	-1.35480000	-0.6643000	-1.2828000	4.1907000	-1.3921000	0.09900000	-0.94060000	0.85680000	-3.17140000	-2.54790000	-0.8084000	-0.1993000	-1.7322000	5.512900	-4.03500000	4.9769000	5.639000	-9.96580000	-1.994200000	-1.46990000	2.538800000	-1.73220000	-5.57350000	-5.57350000	0.2154000
GBMLGG	Tumor	TCGA-41-2571-01	4.737200	-4.2934000	4.260900	5.96490000	4.9905000	0.6608000	-3.625900000	-0.57560000	-9.9658000	-9.96580000	-2.24470000	-9.9658000	-9.965800	-4.29340000	-1.0559000	-3.81600000	-2.05290000	-4.293400000	-6.50640000	-1.88360000	-9.96580000	-1.3183000	-1.78090000	-0.0425000	-1.0559000	2.8240000	-1.7809000	0.84080000	-1.21420000	-3.81600000	-3.62590000	3.79710000	-4.2934000	-0.9132000	-3.4580000	2.438600	-4.03500000	2.4753000	4.634100	-9.96580000	-9.965800000	-2.72740000	1.978600000	-5.57350000	-3.62590000	-6.50640000	-0.5543000
GBMLGG	Tumor	TCGA-19-4065-01	4.168400	-4.0350000	7.365800	4.89340000	4.3555000	3.3591000	0.412500000	1.94150000	-9.9658000	-1.05590000	-3.04690000	-9.9658000	-9.965800	-2.31470000	-0.1187000	-0.49210000	2.52380000	-9.965800000	-3.45800000	-1.28280000	-3.04690000	-1.9942000	3.08250000	-1.3548000	-0.3201000	3.4129000	1.6558000	2.33370000	2.38710000	0.97890000	1.25760000	6.55890000	1.4174000	4.9477000	2.8422000	1.623400	-1.88360000	7.7752000	5.996000	-4.60820000	-1.883600000	-0.66430000	4.269100000	0.16480000	-3.81600000	-3.45800000	2.1509000
GBMLGG	Tumor	TCGA-14-0781-01	4.471300	-4.0350000	9.555900	1.70970000	0.7664000	1.9340000	2.293100000	-0.85990000	-9.9658000	-0.61930000	1.22710000	-9.9658000	-9.965800	-1.55220000	1.7009000	-3.62590000	2.26330000	-9.965800000	-3.45800000	-1.93790000	-1.99420000	-0.6643000	0.97160000	-2.0529000	-2.3884000	5.4450000	2.0742000	4.48810000	3.65430000	2.39530000	1.39560000	6.77340000	-4.0350000	2.5137000	-1.1811000	3.652000	-3.62590000	7.3356000	6.272000	-9.96580000	-3.458000000	-9.96580000	4.642200000	0.47610000	-1.68500000	-3.81600000	1.4281000
GBMLGG	Tumor	TCGA-HT-7483-01	4.845000	-4.0350000	6.454400	4.55890000	5.0492000	0.9191000	-4.608200000	0.68800000	-9.9658000	-4.29340000	-0.23280000	-9.9658000	-9.965800	-4.03500000	-9.9658000	2.57800000	-2.11400000	-2.052900000	-3.62590000	-9.96580000	-9.96580000	-1.4305000	-2.31470000	-1.7809000	-1.5522000	6.4581000	1.4962000	1.73600000	0.39070000	-0.96860000	-3.30760000	3.15720000	-1.6850000	0.4016000	-0.9406000	4.502800	-9.96580000	4.2350000	5.002300	-9.96580000	-9.965800000	-4.03500000	2.313500000	-2.54790000	-9.96580000	-5.01160000	-0.8863000
GBMLGG	Tumor	TCGA-HT-7620-01	4.356900	-9.9658000	4.262400	3.51990000	2.3251000	-0.4325000	-9.965800000	-9.96580000	-9.9658000	-9.96580000	-1.24810000	-9.9658000	-9.965800	-3.45800000	-5.0116000	-1.31830000	-0.04250000	-3.625900000	-2.31470000	-9.96580000	-9.96580000	-4.0350000	-1.73220000	-1.4699000	-1.2828000	4.8739000	0.1124000	-0.21590000	0.49670000	0.45520000	-5.57350000	-1.28280000	-3.4580000	-3.3076000	-1.8836000	3.604200	-1.83140000	2.3164000	5.126800	-9.96580000	-9.965800000	-9.96580000	2.417100000	-4.03500000	-9.96580000	-6.50640000	-0.7588000
GBMLGG	Tumor	TCGA-HT-7480-01	4.991500	-4.0350000	2.856200	0.33460000	-0.2498000	-0.5125000	-9.965800000	-9.96580000	-9.9658000	-9.96580000	-0.64160000	-9.9658000	-9.965800	-4.03500000	-9.9658000	-0.23280000	-3.45800000	-5.011600000	-3.81600000	-9.96580000	-9.96580000	-2.6349000	0.81640000	-1.9379000	-1.4305000	6.2651000	-3.8160000	2.33370000	1.39010000	0.70580000	-2.93240000	-3.17140000	-1.7809000	-1.3921000	-3.6259000	3.585100	-0.41310000	4.1796000	5.443000	-9.96580000	-9.965800000	-4.03500000	1.422800000	-6.50640000	-5.57350000	-6.50640000	-0.7588000
GBMLGG	Tumor	TCGA-06-0157-01	4.560800	-3.8160000	6.882200	2.30190000	1.8643000	3.0825000	-3.046900000	0.90380000	-9.9658000	-9.96580000	-1.35480000	-9.9658000	-9.965800	-9.96580000	-0.7834000	1.34540000	0.21540000	-9.965800000	-1.78090000	-2.93240000	-3.62590000	-0.7346000	0.07180000	-0.8084000	-2.2447000	4.7861000	-0.2328000	0.43400000	1.23330000	-3.04690000	-3.62590000	3.77830000	0.2400000	3.0393000	0.1388000	2.939400	0.09900000	1.8524000	6.001600	-9.96580000	-2.388400000	-2.17790000	3.507300000	0.77480000	-3.04690000	-2.24470000	2.0183000
GBMLGG	Tumor	TCGA-S9-A7J0-01	5.316200	-9.9658000	3.189200	3.72690000	2.6138000	-0.9406000	-9.965800000	-2.54790000	-5.0116000	-9.96580000	-0.30220000	-9.9658000	-9.965800	-1.73220000	-1.9942000	0.13880000	-2.11400000	-4.293400000	-3.45800000	-2.72740000	-4.03500000	-1.4699000	-2.93240000	-9.9658000	-3.6259000	4.6312000	-1.4699000	0.58590000	-2.54790000	-4.29340000	-5.01160000	-4.03500000	-3.1714000	-0.2498000	-2.1779000	3.594700	-4.60820000	0.0158000	4.092600	-5.57350000	-4.608200000	-2.11400000	1.345400000	-5.01160000	-5.57350000	-9.96580000	-1.4699000
GBMLGG	Tumor	TCGA-12-3653-01	5.354800	-9.9658000	3.447700	0.58590000	0.2400000	1.9786000	-9.965800000	0.90380000	-9.9658000	-9.96580000	-1.93790000	-4.0350000	-9.965800	-2.93240000	-4.6082000	-2.31470000	-1.63940000	-9.965800000	-3.17140000	-2.93240000	-9.96580000	-2.3147000	-0.49210000	-2.0529000	-5.0116000	4.7225000	-0.3752000	-0.49210000	-2.54790000	-9.96580000	-9.96580000	-0.04250000	1.4228000	6.8627000	4.6259000	1.521600	-0.75880000	-0.1993000	6.924200	-9.96580000	-2.932400000	-1.93790000	3.190800000	-0.80840000	-9.96580000	-2.82620000	0.0718000
GBMLGG	Tumor	TCGA-P5-A736-01	4.522400	-9.9658000	5.562300	6.18250000	4.3917000	2.2391000	-9.965800000	-1.78090000	-9.9658000	-4.29340000	0.97160000	-9.9658000	-9.965800	-1.83140000	4.0322000	3.47390000	-1.55220000	1.460000000	-2.63490000	-2.46590000	-9.96580000	-2.3884000	-3.62590000	-9.9658000	-2.2447000	5.3399000	-0.1504000	1.47040000	-0.41310000	0.79160000	-0.99710000	-0.23280000	-1.9379000	0.7916000	-0.5332000	4.699400	-2.11400000	1.9377000	6.312000	-9.96580000	-9.965800000	-2.82620000	3.533700000	-1.46990000	-9.96580000	-4.29340000	0.4865000
GBMLGG	Tumor	TCGA-TM-A84Q-01	5.434300	-4.2934000	5.770300	5.98620000	5.2795000	1.2815000	-4.608200000	0.66080000	-9.9658000	-3.45800000	-0.16650000	-9.9658000	-9.965800	-3.04690000	-9.9658000	1.37910000	-1.46990000	-2.388400000	-3.04690000	-2.63490000	-9.96580000	-0.9406000	-1.63940000	-9.9658000	-3.4580000	5.2200000	-0.8863000	2.75720000	0.34600000	-1.35480000	-4.03500000	-1.99420000	-2.3147000	-2.3147000	-3.1714000	3.238900	-2.05290000	1.6374000	5.595500	-4.29340000	-4.608200000	-1.78090000	3.284100000	-1.83140000	-4.29340000	-3.81600000	1.3167000
GBMLGG	Tumor	TCGA-76-4926-01	4.853000	-3.8160000	6.605300	0.62390000	0.8246000	1.1641000	-1.552200000	-2.31470000	-9.9658000	-9.96580000	0.94930000	-9.9658000	-9.965800	-0.04250000	-3.1714000	-1.46990000	0.04400000	-9.965800000	-1.88360000	-2.82620000	-9.96580000	-2.2447000	-2.54790000	-0.3752000	-1.1488000	4.4476000	1.2934000	3.17330000	3.42640000	-1.24810000	-1.14880000	3.76560000	0.5568000	4.3786000	3.4569000	2.592400	-3.45800000	5.0519000	5.675000	-9.96580000	-3.171400000	-0.91320000	2.459700000	-3.04690000	-4.03500000	-3.45800000	0.9038000
GBMLGG	Tumor	TCGA-26-5133-01	5.233800	-9.9658000	2.056900	1.24550000	1.1316000	0.8408000	-9.965800000	-0.13450000	-9.9658000	-9.96580000	2.33940000	-9.9658000	-9.965800	-2.63490000	-4.0350000	-0.07250000	-3.04690000	-1.148800000	-3.62590000	-9.96580000	-9.96580000	-1.6394000	-0.08770000	-3.8160000	-6.5064000	5.3165000	-2.1140000	-2.72740000	-3.81600000	-5.01160000	-2.82620000	-1.78090000	-2.1140000	1.4065000	-1.2142000	4.824300	-9.96580000	-1.0862000	4.754900	-4.03500000	-3.625900000	-3.62590000	1.501300000	-2.17790000	-5.01160000	-5.57350000	-0.9971000
GBMLGG	Tumor	TCGA-06-2562-01	4.910800	-9.9658000	8.920500	3.83600000	2.5707000	1.2085000	3.291500000	1.15120000	-9.9658000	-3.45800000	-1.73220000	-9.9658000	-9.965800	-9.96580000	-2.5479000	-1.78090000	3.25570000	-9.965800000	-3.62590000	-1.88360000	-2.72740000	-1.0559000	0.95680000	-2.9324000	-1.4305000	5.7304000	3.5399000	3.61720000	2.94500000	2.77840000	2.48310000	7.46970000	-0.5973000	2.3280000	-0.8339000	3.943100	-5.01160000	7.9768000	6.927200	-9.96580000	-4.293400000	-9.96580000	3.900200000	-1.21420000	-5.57350000	-9.96580000	1.2696000
GBMLGG	Tumor	TCGA-RY-A847-01	4.524300	-2.9324000	4.017100	5.19070000	3.9012000	-0.0574000	-9.965800000	-1.63940000	-9.9658000	-3.17140000	0.20290000	-9.9658000	-9.965800	-0.83390000	-0.5543000	2.46490000	-0.91320000	-1.685000000	-2.46590000	-9.96580000	-9.96580000	-3.1714000	-1.14880000	-3.0469000	-1.8314000	5.3187000	0.9642000	3.40750000	1.38460000	1.32830000	-2.24470000	0.85680000	-2.1779000	0.7999000	-0.9971000	4.229700	-1.28280000	4.4013000	5.535500	-4.29340000	-9.965800000	-9.96580000	2.720500000	-3.62590000	-9.96580000	-6.50640000	-0.0425000
GBMLGG	Tumor	TCGA-E1-A7YV-01	4.575400	-9.9658000	4.549700	4.33850000	4.0765000	1.6695000	-9.965800000	-1.68500000	-9.9658000	-1.83140000	1.25760000	-9.9658000	-9.965800	-2.72740000	-9.9658000	2.24520000	-1.59510000	-1.780900000	-3.45800000	-1.93790000	-2.31470000	-0.8863000	0.22770000	-2.9324000	-2.3884000	5.3129000	3.2374000	3.58150000	-0.08770000	-0.91320000	-3.45800000	3.11120000	-1.4699000	-2.8262000	-3.0469000	3.249600	-0.51250000	4.8405000	4.054900	-5.01160000	-9.965800000	-2.82620000	0.412500000	-3.62590000	-9.96580000	-4.60820000	-2.3884000
GBMLGG	Tumor	TCGA-TQ-A7RQ-01	5.867700	1.8683000	4.234300	7.13620000	7.3413000	0.0014000	-9.965800000	0.19030000	-9.9658000	-1.59510000	0.32310000	-5.0116000	-4.293400	-3.04690000	-3.4580000	-2.38840000	-4.29340000	-9.965800000	-3.30760000	-9.96580000	-9.96580000	-4.0350000	-3.81600000	-2.5479000	-1.4699000	5.2312000	1.6558000	3.24350000	0.75790000	0.15190000	-3.45800000	1.46520000	-3.3076000	-1.9379000	-4.6082000	3.427700	1.75750000	2.8582000	4.487400	-4.60820000	-5.573500000	-9.96580000	0.299800000	-6.50640000	-9.96580000	-5.57350000	-3.8160000
GBMLGG	Tumor	TCGA-FG-8191-01	4.645600	-1.2142000	8.354600	8.99510000	9.7466000	0.9862000	-1.248100000	3.98190000	-9.9658000	-9.96580000	1.31090000	-9.9658000	-9.965800	-0.51250000	0.9115000	2.27230000	-0.32010000	-0.641600000	0.27620000	-9.96580000	-9.96580000	-3.1714000	-0.91320000	-3.3076000	-2.6349000	5.0392000	3.0637000	4.58500000	1.77020000	1.41740000	-4.03500000	4.66850000	-0.7588000	-0.5543000	-1.8836000	4.468600	-2.63490000	1.5854000	6.246200	-4.60820000	-3.625900000	-1.88360000	2.467500000	-5.57350000	-5.57350000	-3.81600000	0.6790000
GBMLGG	Tumor	TCGA-E1-A7YW-01	5.156300	-2.8262000	5.225400	5.87700000	5.3320000	-2.5479000	-9.965800000	-0.41310000	-5.0116000	-4.03500000	-0.51250000	-9.9658000	-9.965800	-0.64160000	-5.0116000	0.98620000	-3.30760000	-4.608200000	-1.05590000	-3.81600000	-9.96580000	0.3907000	-3.62590000	-3.1714000	-3.4580000	4.9170000	0.1648000	3.72040000	1.33400000	-0.59730000	-5.57350000	-0.75880000	-3.0469000	-2.2447000	-9.9658000	3.323500	-0.99710000	0.2029000	5.559800	-9.96580000	-4.608200000	-5.01160000	2.850200000	-9.96580000	-5.01160000	-5.57350000	-0.1504000
GBMLGG	Tumor	TCGA-DB-5278-01	5.121500	-3.0469000	2.680500	3.71050000	3.7302000	0.8961000	-9.965800000	-2.31470000	-9.9658000	-9.96580000	-1.46990000	-9.9658000	-9.965800	-2.82620000	-0.6643000	0.21540000	-3.62590000	-4.608200000	-4.29340000	-9.96580000	-4.03500000	-4.6082000	-0.96860000	-2.1140000	-1.4699000	6.5034000	-1.7809000	2.33940000	0.69690000	1.21470000	-4.29340000	-0.94060000	-1.5105000	-1.8836000	-5.5735000	3.944000	-1.93790000	4.4970000	5.532300	-9.96580000	-5.011600000	-5.01160000	2.154100000	-3.04690000	-3.04690000	-6.50640000	-1.8836000
GBMLGG	Tumor	TCGA-E1-A7YS-01	5.643300	1.2333000	0.926800	3.36190000	2.6138000	-0.7588000	-9.965800000	-1.88360000	-9.9658000	-2.17790000	0.01580000	-9.9658000	-9.965800	-2.11400000	-2.1779000	-2.11400000	-9.96580000	-9.965800000	-3.45800000	-9.96580000	-9.96580000	-1.2828000	-9.96580000	-3.3076000	-3.0469000	5.2495000	-0.1187000	-0.59730000	-3.30760000	-3.62590000	-9.96580000	2.10800000	-3.0469000	-2.4659000	-4.0350000	2.272300	3.12120000	-0.2159000	3.542400	-9.96580000	-5.573500000	-9.96580000	0.015800000	-4.60820000	-5.01160000	-4.60820000	-2.8262000
GBMLGG	Tumor	TCGA-HT-7695-01	5.214600	-3.3076000	3.091000	6.07410000	4.6451000	-0.4521000	-9.965800000	-3.81600000	-9.9658000	-9.96580000	-0.91320000	-9.9658000	-9.965800	-9.96580000	-4.6082000	1.35670000	-2.63490000	-9.965800000	-5.01160000	-9.96580000	-4.29340000	-3.8160000	-2.05290000	-4.0350000	-0.8339000	6.5173000	-1.3548000	1.56120000	0.19030000	1.30510000	-4.60820000	-1.18110000	-2.3147000	-1.3183000	-1.7809000	3.931800	0.40160000	6.1769000	5.018000	-9.96580000	-4.035000000	-9.96580000	1.491100000	-5.01160000	-5.57350000	-6.50640000	-1.4305000
GBMLGG	Tumor	TCGA-DU-A7TC-01	4.601800	-3.3076000	3.470000	0.61450000	0.5568000	-0.3566000	-9.965800000	-1.88360000	-9.9658000	-5.01160000	-1.99420000	-4.2934000	-9.965800	-0.91320000	-9.9658000	-0.75880000	-4.60820000	-5.011600000	-3.04690000	-9.96580000	-9.96580000	-5.0116000	-9.96580000	-4.0350000	-0.7588000	6.0479000	-2.1779000	0.90380000	-0.55430000	-1.46990000	-4.29340000	-3.62590000	-4.0350000	-2.8262000	-6.5064000	2.926200	-4.60820000	5.2661000	4.637600	-9.96580000	-5.573500000	-4.29340000	1.637400000	-6.50640000	-9.96580000	-9.96580000	-1.7809000
GBMLGG	Tumor	TCGA-HW-7491-01	5.457200	-4.0350000	2.356400	2.07070000	1.4652000	-0.1993000	-9.965800000	-9.96580000	-9.9658000	-9.96580000	0.31150000	-9.9658000	-9.965800	-9.96580000	-4.6082000	-4.29340000	-9.96580000	-9.965800000	-4.03500000	-9.96580000	-4.03500000	-3.6259000	-1.83140000	-3.3076000	-4.2934000	4.8043000	-0.1504000	-1.24810000	-2.24470000	-1.63940000	-4.03500000	-0.91320000	-2.0529000	-5.5735000	-3.4580000	3.497100	-9.96580000	2.8994000	4.861500	-9.96580000	-9.965800000	-4.03500000	0.138800000	-3.81600000	-2.63490000	-6.50640000	-2.7274000
GBMLGG	Tumor	TCGA-DB-A4X9-01	4.933600	-9.9658000	4.427000	4.26310000	4.0816000	-2.3147000	-9.965800000	-2.72740000	-9.9658000	-9.96580000	-2.11400000	-9.9658000	-9.965800	-3.04690000	-9.9658000	0.15190000	-1.93790000	-2.388400000	-2.17790000	-9.96580000	-9.96580000	-1.8836000	-2.93240000	-9.9658000	-3.3076000	5.5330000	-0.6416000	2.83210000	1.44410000	2.19880000	-9.96580000	-0.71080000	-5.5735000	-1.5951000	-2.1140000	3.306100	-2.05290000	-0.3383000	5.745500	-4.60820000	-9.965800000	-9.96580000	1.753200000	-9.96580000	-4.60820000	-9.96580000	-3.3076000
GBMLGG	Tumor	TCGA-HT-A614-01	5.128900	-9.9658000	3.568200	4.93830000	3.5498000	-0.2671000	-9.965800000	-9.96580000	-9.9658000	-9.96580000	0.00140000	-9.9658000	-9.965800	-3.30760000	-4.0350000	1.23330000	-1.83140000	-9.965800000	-4.29340000	-9.96580000	-9.96580000	-1.6850000	-2.24470000	-3.0469000	-1.3921000	6.0930000	-1.9379000	3.72910000	1.59020000	1.34540000	-2.54790000	-1.83140000	-2.8262000	-1.3183000	-1.4305000	4.039200	-2.63490000	3.0978000	5.510000	-4.03500000	-4.035000000	-9.96580000	1.930200000	-5.01160000	-9.96580000	-5.01160000	-1.6394000
GBMLGG	Tumor	TCGA-TQ-A7RI-01	5.241100	-1.8314000	2.874000	1.71850000	0.9493000	0.5955000	-9.965800000	-5.01160000	-9.9658000	-9.96580000	-3.62590000	-9.9658000	-9.965800	-9.96580000	-0.2845000	-0.02770000	-4.03500000	-2.826200000	-2.24470000	-9.96580000	-3.81600000	-1.4305000	-9.96580000	-9.9658000	-3.3076000	5.7189000	-1.1811000	3.17330000	0.97160000	1.34540000	-2.63490000	-0.88630000	-3.6259000	-2.0529000	-2.1779000	3.627700	-0.99710000	3.0859000	5.389600	-9.96580000	-4.608200000	-5.01160000	1.541500000	-3.04690000	-9.96580000	-5.57350000	-1.0559000
GBMLGG	Tumor	TCGA-CS-6188-01	4.848500	-9.9658000	5.706000	1.09150000	0.8164000	0.6790000	-3.046900000	-3.62590000	-9.9658000	-9.96580000	-1.59510000	-9.9658000	-9.965800	-9.96580000	-4.0350000	-1.51050000	-0.75880000	-3.458000000	-2.11400000	-3.62590000	-9.96580000	-1.0262000	-1.88360000	-1.3183000	-3.0469000	5.2308000	1.0007000	2.32800000	0.12570000	-1.51050000	-2.05290000	3.22820000	-0.3022000	0.1257000	-0.7108000	2.700700	-3.17140000	7.4280000	6.229200	-9.96580000	-5.573500000	-9.96580000	2.511200000	-1.21420000	-2.82620000	-4.29340000	0.5069000
GBMLGG	Tumor	TCGA-QH-A86X-01	5.090500	-2.4659000	3.751800	6.07150000	5.3681000	1.4808000	-9.965800000	-1.43050000	-9.9658000	-4.29340000	0.56660000	-9.9658000	-9.965800	-2.31470000	-2.2447000	0.17760000	-3.17140000	-3.625900000	-2.72740000	-4.29340000	1.76170000	-2.1779000	-1.63940000	-3.4580000	-1.8314000	6.0607000	-0.6643000	3.71050000	1.01510000	0.27620000	-4.60820000	1.19600000	-4.6082000	-1.9379000	-4.6082000	3.674800	-1.99420000	4.6894000	5.432000	-9.96580000	-3.625900000	-3.04690000	0.986200000	-4.29340000	-6.50640000	-5.57350000	-2.0529000
GBMLGG	Tumor	TCGA-DU-A76R-01	5.114400	0.0580000	3.787700	2.48310000	1.1833000	-0.2845000	-9.965800000	-2.24470000	-9.9658000	-2.54790000	-1.43050000	-9.9658000	-9.965800	-3.62590000	-3.3076000	-1.83140000	-2.93240000	-9.965800000	-3.62590000	-9.96580000	-9.96580000	0.2998000	0.21540000	-2.8262000	-1.3183000	5.7450000	1.2992000	0.53700000	-0.80840000	-0.45210000	-1.59510000	0.74930000	-2.2447000	-0.7588000	-9.9658000	4.269900	-0.94060000	5.2419000	5.281400	-9.96580000	-3.458000000	-9.96580000	1.281500000	-3.17140000	-4.03500000	-5.57350000	-0.8084000
GBMLGG	Tumor	TCGA-DH-5144-01	5.024200	-4.2934000	4.176400	6.00650000	4.9336000	0.8488000	-9.965800000	-0.99710000	-9.9658000	-9.96580000	-1.31830000	-9.9658000	-9.965800	-9.96580000	-1.4305000	-0.41310000	-3.45800000	-4.293400000	-4.60820000	-3.04690000	1.36790000	-1.8314000	-1.31830000	-5.5735000	-3.3076000	5.9081000	-2.3884000	1.05730000	-0.96860000	-0.10310000	-5.01160000	-0.75880000	-2.7274000	-1.7322000	-2.2447000	4.672500	0.32310000	4.0383000	5.760800	-9.96580000	-5.573500000	-3.17140000	1.766000000	-4.29340000	-5.57350000	-9.96580000	-1.0559000
GBMLGG	Tumor	TCGA-DU-8168-01	5.826600	-0.3383000	2.914800	3.93740000	3.9060000	-0.5973000	-9.965800000	-1.78090000	-9.9658000	-3.45800000	2.32800000	-4.6082000	-9.965800	-1.73220000	0.1903000	0.24000000	-9.96580000	-5.011600000	-3.81600000	-3.17140000	3.57790000	-2.0529000	-0.96860000	-9.9658000	-1.1172000	5.8327000	0.6608000	0.92680000	-1.73220000	-1.18110000	-4.03500000	0.74930000	-1.4699000	0.3907000	-2.8262000	5.876800	-2.17790000	4.1684000	3.600600	-9.96580000	-5.573500000	-9.96580000	0.651700000	-4.29340000	-5.57350000	-2.11400000	-4.2934000
GBMLGG	Tumor	TCGA-VM-A8C8-01	5.212600	-3.6259000	3.506000	1.40110000	0.8408000	-0.3566000	-9.965800000	-2.46590000	-9.9658000	-9.96580000	-0.26710000	-9.9658000	-9.965800	-1.93790000	-2.4659000	0.73210000	-1.63940000	-2.826200000	-2.31470000	-9.96580000	-9.96580000	-2.1140000	-3.45800000	-5.5735000	-3.1714000	4.3903000	-0.8084000	1.94900000	-0.91320000	0.88830000	-9.96580000	-1.83140000	-5.0116000	-3.3076000	-2.8262000	3.610100	-5.01160000	-0.3022000	6.139000	-4.03500000	-9.965800000	-9.96580000	2.662400000	-3.62590000	-9.96580000	-9.96580000	-1.8314000
GBMLGG	Tumor	TCGA-HT-7882-01	5.024200	-9.9658000	10.580300	7.27900000	7.9419000	4.8172000	3.395200000	4.51040000	-9.9658000	4.40670000	5.64910000	-9.9658000	-5.573500	-9.96580000	7.8385000	1.64200000	4.75870000	-3.046900000	-1.39210000	2.04300000	-0.91320000	-4.2934000	2.86610000	-2.9324000	-1.3921000	5.6634000	7.9208000	5.95070000	5.45880000	1.77020000	7.45650000	8.63250000	1.6785000	4.5522000	1.1184000	7.247100	2.57560000	5.8763000	6.845000	-9.96580000	-3.046900000	0.01580000	6.141800000	1.23940000	-3.30760000	-0.53320000	2.9966000
[truncated: 11,570 more rows]
[truncated: 104 more columns]
